# Supplementary material for: Screening Deep Eutectic Solvents for CO2 Capture With COSMO-RS
Source: Front Chem. 2020 Feb 13;8:82. doi: 10.3389/fchem.2020.00082 (PMC7031488; doi:10.3389/fchem.2020.00082)
Supplement: Supplementary file 1 [file Table_1.xlsx]

## Sheet: Table S1
Table S1 CO2 solubility of experimental data and COSMO-RS prediction result in DESs at molar ratio 1:2, ARD before and after correction.
1:2	T/(K)	1/T /(K-1)	P/(kPa)	XCO2COSMO-RS	XCO2Exp.	lnXCO2Exp.	lnXCO2COSMO-RS	ARD before correction	lnXCO2Corrected COSMO-RS calculate by Eq. 3	ARD after correction ln XCO2 calculated by Eq. 3	lnXCO2Corrected COSMO-RS calculate by Eq. 10	ARD after correction ln XCO2 calculated by Eq. 10
BTEACl-AC	298.15	0.00307692	325	0.205863	0.0139361	-4.27327	-1.58054	63.0133	-4.06868	4.78775	-4.12732	3.41531
	298.15	0.00181488	551	0.309369	0.0286455	-3.55276	-1.17322	66.9772	-3.58272	0.843344	-3.62753	2.10477
	298.15	0.00104493	957	0.446562	0.0443475	-3.1157	-0.806177	74.1253	-3.07694	1.24388	-3.09438	0.684265
	298.15	0.000726216	1377	0.547459	0.0621021	-2.77898	-0.602468	78.3205	-2.72723	1.86194	-2.71883	2.1644
	298.15	0.000600962	1664	0.601131	0.0803398	-2.52149	-0.508942	79.8158	-2.53452	0.516623	-2.50788	0.539911
	298.15	0.000486855	2054	0.66055	0.0977911	-2.32492	-0.414683	82.1636	-2.30659	0.788332	-2.25405	3.0483
BTMACl-AC	298.15	0.00456621	219	0.105359	0.00752897	-4.889	-2.25038	53.9706	-4.77952	2.23917	-4.84053	0.991382
	298.15	0.00188679	530	0.225011	0.02568	-3.66204	-1.49161	59.2684	-3.90704	6.69	-3.95451	7.98651
	298.15	0.00112867	886	0.331937	0.0648478	-2.73571	-1.10281	59.6884	-3.39621	24.1435	-3.42006	25.0153
	298.15	0.000876424	1141	0.394563	0.0835192	-2.48268	-0.929976	62.5414	-3.1373	26.3674	-3.14289	26.5929
	298.15	0.000639795	1563	0.479998	0.0972785	-2.33018	-0.733974	68.5014	-2.79524	19.9584	-2.77423	19.0567
	298.15	0.000533618	1874	0.532141	0.112856	-2.18164	-0.630848	71.0838	-2.58495	18.4864	-2.54386	16.6031
	298.15	0.000490918	2037	0.556621	0.123893	-2.08834	-0.58587	71.9457	-2.48291	18.8938	-2.43219	16.4653
BTMACl-GLY	298.15	0.00253807	394	0.152564	0.00436972	-5.43306	-1.88017	65.3938	-4.34281	20.067	-4.39872	19.0378
	298.15	0.0014881	672	0.238999	0.00659882	-5.02086	-1.4313	71.493	-3.79869	24.3418	-3.8361	23.5967
	298.15	0.001001	999	0.324342	0.0112592	-4.48657	-1.12596	74.9038	-3.38139	24.633	-3.39697	24.2857
	298.15	0.000743494	1345	0.400007	0.0205638	-3.88422	-0.916274	76.4104	-3.05124	21.4452	-3.04573	21.5872
	298.15	0.000584454	1711	0.467593	0.0262205	-3.64122	-0.760158	79.1235	-2.76939	23.9431	-2.73986	24.7542
	298.15	0.000493583	2026	0.517797	0.0298066	-3.51303	-0.658171	81.2648	-2.56006	27.1266	-2.509	28.5802
ChCl-Phenol	293.15	0.010101	99	0.0565177	0.0038	-5.57275	-2.8732	48.442	-5.49677	1.36353	-5.56953	0.0579252
	293.15	0.00507099	197.2	0.10741	0.0077	-4.86653	-2.2311	54.1541	-4.82831	0.785389	-4.88725	0.425675
	293.15	0.00329924	303.1	0.157306	0.0126	-4.37406	-1.84956	57.7152	-4.41455	0.925716	-4.46238	2.01919
	293.15	0.00251889	397	0.197797	0.0163	-4.11659	-1.62052	60.6345	-4.15409	0.911055	-4.19491	1.90263
	293.15	0.00202224	494.5	0.236556	0.0208	-3.8728	-1.44157	62.7771	-3.93734	1.66646	-3.97608	2.66664
	303.15	0.00958773	104.3	0.0462903	0.0037	-5.59942	-3.07282	45.1225	-5.57275	0.476268	-5.65471	0.987391
	303.15	0.00504541	198.2	0.0849661	0.0071	-4.94766	-2.4655	50.1683	-4.93367	0.282684	-5.00897	1.23921
	303.15	0.00338409	295.5	0.122366	0.0105	-4.55638	-2.10074	53.8945	-4.52821	0.618273	-4.6044	1.05393
	303.15	0.00249626	400.6	0.160006	0.0137	-4.29036	-1.83254	57.287	-4.22673	1.48299	-4.2932	0.0662348
	303.15	0.0019604	510.1	0.196495	0.017	-4.07454	-1.62712	60.0663	-3.98459	2.20757	-4.04297	0.77478
	313.15	0.00821018	121.8	0.0427147	0.0033	-5.71383	-3.15321	44.8144	-5.52146	3.36677	-5.62284	1.59244
	313.15	0.00459137	217.8	0.0742931	0.006	-5.116	-2.59974	49.1841	-4.93367	3.56376	-5.03009	1.67915
	313.15	0.00310559	322	0.106674	0.0091	-4.69948	-2.23798	52.3782	-4.53751	3.44654	-4.6257	1.56999
	313.15	0.00239578	417.4	0.134729	0.0121	-4.41455	-2.00449	54.5936	-4.2687	3.30389	-4.35318	1.39027
	313.15	0.00198807	503	0.158708	0.0149	-4.20639	-1.84069	56.2406	-4.07454	3.13456	-4.15436	1.23713
	323.15	0.00868056	115.2	0.0326692	0.0024	-6.03229	-3.42132	43.2832	-5.68398	5.77404	-5.79506	3.93259
	323.15	0.00461894	216.5	0.0599739	0.0048	-5.33914	-2.81385	47.2978	-5.02069	5.96451	-5.14614	3.61484
	323.15	0.003125	320	0.086596	0.0069	-4.97623	-2.4465	50.8363	-4.62537	7.05073	-4.73645	4.81865
	323.15	0.00235405	424.8	0.112336	0.0093	-4.67774	-2.18626	53.2624	-4.32754	7.48657	-4.43333	5.22498
TBABr-AC	298.15	0.00257732	388	0.312064	0.0199816	-3.91295	-1.16455	70.2386	-3.63061	7.2154	-3.68555	5.81129
	298.15	0.0013986	715	0.465161	0.0535263	-2.92758	-0.765372	73.8565	-3.11903	6.53944	-3.15259	7.68564
	298.15	0.000768049	1302	0.630742	0.0900557	-2.40733	-0.460859	80.856	-2.61183	8.49508	-2.6079	8.33197
	298.15	0.000578035	1730	0.706703	0.116381	-2.15088	-0.347145	83.8604	-2.35073	9.29113	-2.31908	7.81966
	298.15	0.000497265	2011	0.744954	0.143962	-1.93821	-0.294432	84.809	-2.20093	13.5549	-2.15139	10.999
TBACl-AC	298.15	0.00287356	348	0.258882	0.024064	-3.72704	-1.35138	63.7411	-3.83044	2.7745	-3.88875	4.33902
	298.15	0.00158479	631	0.397037	0.0500302	-2.99513	-0.923725	69.1591	-3.30498	10.3451	-3.34531	11.6916
	298.15	0.00106045	943	0.507035	0.0751091	-2.58881	-0.679175	73.765	-2.95459	14.1291	-2.9731	14.8443
	298.15	0.00075815	1319	0.603286	0.104306	-2.26043	-0.505363	77.643	-2.65073	17.2666	-2.64545	17.0334
	298.15	0.000597729	1673	0.670792	0.137337	-1.98532	-0.399296	79.8876	-2.4225	22.0205	-2.39455	20.6128
	298.15	0.0004995	2002	0.72011	0.159017	-1.83874	-0.328351	82.1427	-2.23773	21.6991	-2.18899	19.0483
TEACl-AC	298.15	0.00355872	281	0.195089	0.0260728	-3.64686	-1.6343	55.1862	-4.13517	13.3897	-4.19908	15.1424
	298.15	0.00188679	530	0.317024	0.048066	-3.03518	-1.14878	62.1512	-3.56489	17.4525	-3.61169	18.9941
	298.15	0.00121655	822	0.423316	0.0726245	-2.62245	-0.859635	67.2202	-3.17486	21.0644	-3.20307	22.1402
	298.15	0.000766871	1304	0.546968	0.110504	-2.20271	-0.603365	72.608	-2.75357	25.0086	-2.74959	24.8279
	298.15	0.000588582	1699	0.619411	0.139314	-1.97103	-0.478986	75.6986	-2.49254	26.4587	-2.4636	24.9907
	298.15	0.00049554	2018	0.66596	0.161253	-1.82478	-0.406526	77.7219	-2.31062	26.6243	-2.26062	23.8846
TBACl-LA	308	0.0107527	93	0.0520284	0.00561	-5.1832	-2.95597	42.9703	-5.40368	4.25361	-5.49065	5.93161
	308	0.00515464	194	0.103708	0.01289	-4.3513	-2.26618	47.9196	-4.66705	7.25627	-4.75954	9.38196
	308	0.00341297	293	0.150098	0.02004	-3.91003	-1.89647	51.4973	-4.2687	9.17316	-4.34933	11.2352
	308	0.00255102	392	0.192759	0.02667	-3.62422	-1.64632	54.5746	-3.98459	9.94361	-4.05867	11.9875
	308	0.0020284	493	0.232897	0.0332	-3.40521	-1.45716	57.2079	-3.7593	10.3987	-3.82819	12.4216
	308	0.00126103	793	0.335437	0.05353	-2.92751	-1.09232	62.6878	-3.28876	12.3398	-3.34061	14.1107
	308	0.00112108	892	0.364718	0.05982	-2.81642	-1.00863	64.1875	-3.17247	12.6421	-3.21641	14.2022
	308	0.00100705	993	0.392641	0.06634	-2.71296	-0.934859	65.541	-3.06401	12.9397	-3.10131	14.3147
	308	0.000773994	1292	0.465457	0.08521	-2.46264	-0.764735	68.9465	-2.79035	13.3072	-2.80886	14.0589
	308	0.000717875	1393	0.487207	0.09105	-2.39635	-0.719066	69.9932	-2.71055	13.1119	-2.72186	13.5839
	308	0.000669792	1493	0.507527	0.09794	-2.3234	-0.678206	70.8098	-2.63526	13.4228	-2.64009	13.6304
	308	0.000557724	1793	0.562154	0.11597	-2.15442	-0.575979	73.2653	-2.42928	12.7579	-2.41512	12.1004
	308	0.000528262	1893	0.578521	0.12135	-2.10908	-0.54728	74.0512	-2.36552	12.1593	-2.3455	11.21
	308	0.000502008	1992	0.593927	0.12722	-2.06184	-0.520999	74.7313	-2.30559	11.8221	-2.27872	10.5188
	318	0.0107527	93	0.0421371	0.00578	-5.15335	-3.16683	38.5482	-5.47267	6.19634	-5.59965	8.66032
	318	0.00515464	194	0.0847137	0.01165	-4.45245	-2.46848	44.5591	-4.75599	6.81746	-4.85998	9.15289
	318	0.00341297	293	0.123556	0.01697	-4.07631	-2.09106	48.7021	-4.33514	6.34974	-4.44205	8.97244
	318	0.00254453	393	0.16018	0.02309	-3.76836	-1.83146	51.399	-4.04555	7.35596	-4.14154	9.90302
	318	0.00203252	492	0.194096	0.0291	-3.53702	-1.6394	53.6502	-3.81671	7.90767	-3.90897	10.5161
	318	0.00126103	793	0.285031	0.04645	-3.06938	-1.25516	59.1071	-3.32981	8.48473	-3.40158	10.823
	318	0.00111982	893	0.311767	0.05212	-2.95421	-1.1655	60.5478	-3.20645	8.53856	-3.27101	10.7237
	318	0.00100806	992	0.33676	0.05759	-2.85441	-1.08838	61.8701	-3.09445	8.40952	-3.15338	10.4742
	318	0.000773994	1292	0.404708	0.07405	-2.60301	-0.90459	65.2484	-2.80842	7.89117	-2.84685	9.36726
	318	0.000717875	1393	0.425275	0.07886	-2.54008	-0.855019	66.3389	-2.72418	7.24774	-2.75595	8.49857
	318	0.000669792	1493	0.444639	0.08423	-2.4742	-0.810492	67.2423	-2.64508	6.90611	-2.67051	7.93411
	318	0.000557724	1793	0.497413	0.09996	-2.30299	-0.698335	69.677	-2.42928	5.48408	-2.43561	5.75879
	318	0.000528541	1892	0.513274	0.10519	-2.25199	-0.666946	70.3841	-2.3634	4.9472	-2.36371	4.96129
	318	0.000502008	1992	0.528597	0.11027	-2.20482	-0.637529	71.0848	-2.29959	4.29813	-2.29338	4.01661
TEACl-LA	308	0.0103093	97	0.0427016	0.0031	-5.77635	-3.15352	45.4064	-5.59942	3.06302	-5.68657	1.55435
	308	0.00507614	197	0.0836137	0.00714	-4.94204	-2.48155	49.787	-4.87961	1.26335	-4.97368	0.640244
	308	0.00340136	294	0.120602	0.0112	-4.49184	-2.11526	52.9088	-4.48295	0.197891	-4.56771	1.68903
	308	0.00253807	394	0.156217	0.0152	-4.18646	-1.85651	55.6544	-4.19306	0.157667	-4.26805	1.9488
	308	0.0020284	493	0.18922	0.01915	-3.95545	-1.66485	57.9101	-3.96332	0.198808	-4.03587	2.03317
	308	0.00168634	593	0.220479	0.02277	-3.78231	-1.51195	60.0257	-3.77662	0.150517	-3.84207	1.57988
	308	0.001443	693	0.249839	0.02688	-3.61637	-1.38694	61.6484	-3.61935	0.0824204	-3.67614	1.65261
	308	0.00126103	793	0.277482	0.03063	-3.48578	-1.282	63.2219	-3.48024	0.158782	-3.53029	1.2769
	308	0.00111982	893	0.303548	0.03462	-3.36332	-1.19222	64.5524	-3.35527	0.239504	-3.39959	1.07819
	308	0.00100705	993	0.328171	0.038	-3.27017	-1.11422	65.9278	-3.24419	0.794316	-3.28068	0.321276
	308	0.000914913	1093	0.351471	0.04118	-3.1898	-1.04563	67.2196	-3.1396	1.57376	-3.17117	0.584128
	308	0.000838926	1192	0.373337	0.04496	-3.10198	-0.985275	68.2372	-3.04492	1.83945	-3.07031	1.02102
	308	0.000773395	1293	0.394511	0.0484	-3.02826	-0.930108	69.2857	-2.95459	2.43259	-2.97382	1.79759
	308	0.000718391	1392	0.41424	0.05207	-2.95517	-0.881309	70.1773	-2.87351	2.76301	-2.88452	2.39076
	308	0.000669792	1493	0.433396	0.05564	-2.88885	-0.836103	71.0576	-2.79198	3.35349	-2.79799	3.14545
	308	0.000628141	1592	0.451291	0.05923	-2.82633	-0.795644	71.8488	-2.7181	3.82923	-2.71702	3.86744
	308	0.000591017	1692	0.468541	0.06251	-2.77243	-0.758131	72.6546	-2.64648	4.54273	-2.63859	4.82736
	308	0.000557724	1793	0.485185	0.06597	-2.71856	-0.723224	73.3967	-2.57702	5.20619	-2.56236	5.74543
	308	0.000528262	1893	0.500944	0.06921	-2.67061	-0.691262	74.116	-2.50961	6.02861	-2.48949	6.78213
	308	0.000501756	1993	0.516034	0.07253	-2.62376	-0.661582	74.7849	-2.4453	6.80146	-2.41889	7.80805
	318	0.0106383	94	0.0330983	0.00384	-5.56228	-3.40827	38.7253	-5.71383	2.7246	-5.84069	5.0052
	318	0.00518135	193	0.0660364	0.0065	-5.03595	-2.71755	46.0371	-5.00565	0.60178	-5.10946	1.45957
	318	0.00340136	294	0.0977695	0.01041	-4.56499	-2.32514	49.0657	-4.57561	0.232706	-4.67573	2.42583
	318	0.00254453	393	0.12719	0.01295	-4.34666	-2.06207	52.5596	-4.27587	1.62868	-4.37215	0.586421
	318	0.00203252	492	0.155082	0.01663	-4.09655	-1.8638	54.503	-4.04555	1.24477	-4.13338	0.899066
	318	0.00168634	593	0.182078	0.01959	-3.93274	-1.70332	56.6886	-3.84905	2.12798	-3.93157	0.0296148
	318	0.00144509	692	0.207217	0.02281	-3.78056	-1.57399	58.3662	-3.68489	2.53055	-3.76173	0.497863
	318	0.00126103	793	0.231618	0.02608	-3.64659	-1.46267	59.8895	-3.53702	3.00471	-3.60909	1.02838
	318	0.00112108	892	0.254399	0.02925	-3.53188	-1.36885	61.2429	-3.41125	3.41541	-3.47477	1.61693
	318	0.00100705	993	0.276565	0.03226	-3.43393	-1.28531	62.5703	-3.29145	4.14921	-3.3499	2.44695
	318	0.000915751	1092	0.29731	0.03549	-3.3385	-1.21298	63.667	-3.18447	4.61374	-3.23706	3.0385
	318	0.000838223	1193	0.317537	0.03826	-3.26335	-1.14716	64.8471	-3.08566	5.44512	-3.12992	4.08863
	318	0.000773395	1293	0.336697	0.04104	-3.19321	-1.08857	65.9098	-2.99174	6.30926	-3.03042	5.09801
	318	0.000718391	1392	0.354871	0.04379	-3.12835	-1.036	66.8835	-2.90589	7.11104	-2.93734	6.1057
	318	0.000670241	1492	0.372476	0.04668	-3.06444	-0.987582	67.7728	-2.82178	7.91859	-2.84801	7.06265
	318	0.000627746	1593	0.389534	0.05015	-2.99274	-0.942805	68.4969	-2.74264	8.35674	-2.76191	7.71297
	318	0.000590667	1693	0.405753	0.05247	-2.94751	-0.902011	69.3976	-2.66787	9.4875	-2.6802	9.06913
	318	0.000557724	1793	0.421345	0.05562	-2.88921	-0.864302	70.0852	-2.59561	10.1619	-2.60158	9.95552
	318	0.000528541	1892	0.436202	0.05843	-2.83993	-0.82965	70.7862	-2.52698	11.0195	-2.52642	11.0393
	318	0.000502008	1992	0.450654	0.06141	-2.79018	-0.797056	71.4335	-2.45924	11.861	-2.45291	12.0878
TMACl-LA	308	0.0102041	98	0.0277401	0.00246	-6.00759	-3.58488	40.3276	-6.03229	0.411023	-6.11752	1.82977
	308	0.00515464	194	0.053628	0.00566	-5.17433	-2.92568	43.4577	-5.33914	3.18511	-5.41905	4.72941
	308	0.00338983	295	0.0795863	0.00862	-4.75367	-2.53091	46.7587	-4.90628	3.21026	-4.98295	4.82328
	308	0.00254453	393	0.103614	0.01198	-4.42452	-2.26708	48.7609	-4.60517	4.08301	-4.67903	5.75226
	308	0.0020284	493	0.12704	0.01494	-4.20371	-2.06325	50.9183	-4.36615	3.86421	-4.43428	5.48488
	308	0.00168919	592	0.149221	0.01824	-4.00414	-1.90232	52.491	-4.16692	4.06522	-4.23285	5.71181
	308	0.00144509	692	0.170674	0.02154	-3.83784	-1.768	53.9325	-4.00085	4.24745	-4.05761	5.72624
	308	0.00126103	793	0.191438	0.02474	-3.69933	-1.65319	55.3111	-3.84905	4.04706	-3.90148	5.46427
	308	0.00111982	893	0.211159	0.02773	-3.58524	-1.55515	56.6237	-3.71728	3.68284	-3.76252	4.94459
	308	0.00100705	993	0.230099	0.03068	-3.48414	-1.46925	57.8305	-3.59721	3.24521	-3.6357	4.34989
	308	0.000914913	1093	0.248309	0.03393	-3.38346	-1.39308	58.8266	-3.48676	3.05308	-3.51862	3.99495
	308	0.000838926	1192	0.265662	0.03687	-3.30036	-1.32553	59.8368	-3.38434	2.54467	-3.41056	3.33925
	308	0.000773994	1292	0.282549	0.03952	-3.23095	-1.2639	60.8814	-3.28876	1.78937	-3.30802	2.38549
	308	0.000718391	1392	0.298834	0.04216	-3.16628	-1.20787	61.8522	-3.19907	1.03559	-3.21107	1.41459
	308	0.000670241	1492	0.314548	0.04477	-3.10622	-1.15662	62.7644	-3.11452	0.267168	-3.11891	0.408665
	308	0.000627746	1593	0.329871	0.04824	-3.03157	-1.10905	63.4165	-3.03032	0.0410022	-3.03002	0.050943
	308	0.000591017	1692	0.344391	0.05099	-2.97613	-1.06598	64.1824	-2.95459	0.723606	-2.94644	0.997496
	308	0.000557724	1793	0.35872	0.05357	-2.92677	-1.02521	64.9711	-2.87884	1.63756	-2.86435	2.13254
	308	0.000528541	1892	0.372316	0.05608	-2.88098	-0.988012	65.7056	-2.80677	2.57586	-2.78665	3.27426
	308	0.000502008	1992	0.385624	0.05883	-2.8331	-0.952892	66.3658	-2.73799	3.35707	-2.71061	4.32362
	318	0.0105263	95	0.0214979	0.0023	-6.07485	-3.8398	36.7918	-6.16582	1.49752	-6.2718	3.24218
	318	0.00515464	194	0.0430644	0.00529	-5.24194	-3.14506	40.002	-5.42615	3.51423	-5.53656	5.62046
	318	0.00341297	293	0.0638202	0.00809	-4.81713	-2.75169	42.877	-5.00565	3.91356	-5.10268	5.92787
	318	0.00254453	393	0.0840187	0.01044	-4.56211	-2.47672	45.7112	-4.68855	2.77155	-4.78679	4.92499
	318	0.0020284	493	0.103484	0.01324	-4.32451	-2.26834	47.5469	-4.44817	2.85937	-4.53751	4.92527
	318	0.00168634	593	0.122262	0.0158	-4.14775	-2.10159	49.3318	-4.2475	2.40493	-4.32984	4.39018
	318	0.00144509	692	0.140213	0.01886	-3.97071	-1.96459	50.5229	-4.07454	2.61489	-4.15234	4.57416
	318	0.00126263	792	0.157732	0.02135	-3.8467	-1.84685	51.9886	-3.92207	1.95933	-3.99368	3.82095
	318	0.00111982	893	0.174836	0.02397	-3.73095	-1.7439	53.2585	-3.78539	1.45909	-3.84941	3.175
	318	0.00100806	992	0.191054	0.02654	-3.6291	-1.6552	54.391	-3.66126	0.886226	-3.7202	2.51013
	318	0.000914913	1093	0.207074	0.02893	-3.54288	-1.57468	55.5536	-3.54738	0.127121	-3.59836	1.56596
	318	0.000838223	1193	0.222436	0.03174	-3.45018	-1.50312	56.4337	-3.44202	0.236457	-3.48588	1.03473
	318	0.000773994	1292	0.237181	0.03405	-3.37993	-1.43893	57.4271	-3.34104	1.15037	-3.38119	0.0374062
	318	0.000717875	1393	0.251771	0.03647	-3.31127	-1.37923	58.3472	-3.24676	1.94802	-3.28017	0.93916
	318	0.000669792	1493	0.265787	0.03883	-3.24856	-1.32506	59.2109	-3.15825	2.78003	-3.18508	1.95423
	318	0.000627746	1593	0.2794	0.04125	-3.1881	-1.27511	60.0041	-3.07478	3.55474	-3.09421	2.945
	318	0.000591017	1692	0.292495	0.04367	-3.13109	-1.22931	60.7387	-2.99573	4.32314	-3.00791	3.93433
	318	0.000558036	1792	0.305355	0.04553	-3.08938	-1.18628	61.6014	-2.91692	5.58243	-2.92396	5.35447
	318	0.000528541	1892	0.317863	0.04791	-3.03843	-1.14613	62.2787	-2.84215	6.45984	-2.8429	6.43516
	318	0.000501756	1993	0.330157	0.05033	-2.98915	-1.10819	62.9264	-2.76939	7.35192	-2.76363	7.54467
TEMACl-AC	298.15	0.00505051	198	0.112933	0.00653767	-5.03017	-2.18096	56.6425	-4.71053	6.35451	-4.7797	4.97942
	298.15	0.00242131	413	0.210025	0.0153591	-4.17605	-1.56053	62.6315	-4.01738	3.79936	-4.0713	2.50817
	298.15	0.00124069	806	0.343025	0.0329203	-3.41367	-1.06995	68.6569	-3.39026	0.685767	-3.41993	0.18355
	298.15	0.000865801	1155	0.430401	0.0473658	-3.04986	-0.843037	72.3581	-3.04492	0.161755	-3.05023	0.0121703
	298.15	0.00070922	1410	0.48224	0.0617438	-2.78476	-0.729313	73.8106	-2.84215	2.06091	-2.83217	1.70246
	298.15	0.000615764	1624	0.519975	0.0740951	-2.60241	-0.653974	74.8704	-2.69415	3.52525	-2.66927	2.5695
	298.15	0.000544366	1837	0.553378	0.0872098	-2.43944	-0.591713	75.7439	-2.55877	4.89168	-2.51987	3.29694
TEMACl-EG	298.15	0.00724638	138	0.0783716	0.00509432	-5.27963	-2.54629	51.7714	-5.09947	3.41243	-5.16959	2.08433
	298.15	0.00318471	314	0.162486	0.0161691	-4.12465	-1.81716	55.9439	-4.30507	4.37399	-4.36844	5.91059
	298.15	0.00184162	543	0.252077	0.0305058	-3.48984	-1.37802	60.5133	-3.78981	8.59544	-3.83561	9.90793
	298.15	0.00124688	802	0.333849	0.0376716	-3.27885	-1.09707	66.5411	-3.42038	4.31648	-3.44868	5.17973
	298.15	0.000960615	1041	0.395954	0.0453347	-3.09368	-0.926457	70.0533	-3.16771	2.39281	-3.18029	2.79952
	298.15	0.000743494	1345	0.461483	0.0491581	-3.01271	-0.77331	74.3318	-2.90955	3.42414	-2.90276	3.64958
TEMACl-GLY	298.15	0.00666667	150	0.0670434	0.00174124	-6.35316	-2.70242	57.4634	-5.2591	17.2208	-5.3208	16.2496
	298.15	0.00238095	420	0.169782	0.00601724	-5.11313	-1.77324	65.3199	-4.22673	17.3356	-4.28115	16.2714
	298.15	0.00120048	833	0.293996	0.0127632	-4.36119	-1.22419	71.93	-3.53702	18.8979	-3.56312	18.2993
	298.15	0.000807754	1238	0.388967	0.0263732	-3.63541	-0.944262	74.026	-3.11677	14.2663	-3.11749	14.2464
	298.15	0.000606796	1648	0.466446	0.0425379	-3.15736	-0.762614	75.8465	-2.79361	11.5208	-2.76809	12.3288
TEMACl-LA	298.15	0.00699301	143	0.0574507	0.0047367	-5.35241	-2.85683	46.6254	-5.40368	0.957774	-5.47807	2.34772
	298.15	0.00239234	418	0.153247	0.0109169	-4.51744	-1.87571	58.4786	-4.32754	4.2038	-4.38444	2.94427
	298.15	0.0010661	938	0.295504	0.0261328	-3.64456	-1.21907	66.551	-3.49661	4.05965	-3.51505	3.55372
	298.15	0.000790514	1265	0.366451	0.0360193	-3.3237	-1.00389	69.796	-3.16771	4.69336	-3.16608	4.74246
	298.15	0.000666667	1500	0.410941	0.0438592	-3.12677	-0.889306	71.5583	-2.97202	4.94938	-2.95534	5.48266
	298.15	0.000536769	1863	0.471216	0.0511169	-2.97364	-0.752438	74.6964	-2.71055	8.84728	-2.66995	10.2126
TEMACl-LEV	298.15	0.00735294	136	0.0850538	0.00671587	-5.00328	-2.46447	50.7429	-5.02069	0.347845	-5.08858	1.70486
	298.15	0.00244499	409	0.222081	0.0189681	-3.96499	-1.50471	62.0501	-3.96332	0.0423345	-4.01712	1.31474
	298.15	0.00136054	735	0.345029	0.0354676	-3.33913	-1.06413	68.1317	-3.41125	2.15964	-3.44316	3.11528
	298.15	0.000958773	1043	0.434292	0.0494962	-3.00586	-0.834037	72.2529	-3.07478	2.29276	-3.08705	2.70117
	298.15	0.000618429	1617	0.556913	0.0677845	-2.69142	-0.585346	78.2514	-2.62832	2.3447	-2.60351	3.26633
							ARD	62.1768	ARD	6.54738	ARD	6.78109

## Sheet: Table S2
Table S2 CO2 solubility of experimental data and COSMO-RS prediction result in DESs at molar ratio 1:3, ARD before and after correction.
1:3	T/(K)	1/T /(K-1)	P/(kPa)	XCO2COSMO-RS	XCO2Exp.	lnXCO2Exp.	lnXCO2COSMO-RS	ARD before correction	lnXCO2Corrected COSMO-RS calculate by Eq. 4	ARD after correction ln XCO2 calculated by Eq. 4	lnXCO2Corrected COSMO-RS calculate by Eq.10	ARD after correction ln XCO2 calculated by Eq. 10
ChCl-DEG	293.15	0.00341122	112.8	0.0762647	0.0037	-5.59942	-2.57354	54.0391	-5.49677	1.8333	-5.41292	3.33076
	293.15	0.00341122	212.2	0.135722	0.0076	-4.87961	-1.99715	59.0716	-4.86653	0.267892	-4.78644	1.90936
	293.15	0.00341122	314.9	0.190763	0.011	-4.50986	-1.65673	63.2644	-4.46541	0.985657	-4.39427	2.56298
	293.15	0.00341122	409.8	0.236696	0.0147	-4.21991	-1.44098	65.8529	-4.19971	0.478748	-4.13071	2.11371
	293.15	0.00341122	512.9	0.281996	0.0189	-3.96859	-1.26586	68.103	-3.96332	0.13297	-3.90365	1.63645
	303.15	0.0032987	117.7	0.0629101	0.0037	-5.59942	-2.76605	50.6012	-5.57275	0.476268	-5.49615	1.84437
	303.15	0.0032987	215.1	0.11012	0.0069	-4.97623	-2.20619	55.6655	-4.96185	0.289149	-4.88721	1.7889
	303.15	0.0032987	321.3	0.15726	0.0105	-4.55638	-1.84986	59.4007	-4.5469	0.208032	-4.47737	1.73398
	303.15	0.0032987	415.1	0.195569	0.0136	-4.29769	-1.63184	62.0298	-4.27587	0.507693	-4.2121	1.9915
	303.15	0.0032987	524	0.23662	0.0169	-4.08044	-1.4413	64.6779	-4.02856	1.27155	-3.96669	2.78781
	313.15	0.00319336	116.9	0.0503961	0.003	-5.80914	-2.98784	48.5666	-5.68398	2.15459	-5.61836	3.2842
	313.15	0.00319336	219.6	0.0912646	0.0059	-5.1328	-2.39399	53.359	-5.05146	1.58482	-4.97277	3.11792
	313.15	0.00319336	327	0.130972	0.0091	-4.69948	-2.03277	56.7448	-4.62537	1.57694	-4.55743	3.02266
	313.15	0.00319336	417.7	0.162334	0.0114	-4.47414	-1.8181	59.3642	-4.36615	2.41362	-4.29706	3.9578
	313.15	0.00319336	515.7	0.19419	0.0142	-4.25451	-1.63892	61.4782	-4.12894	2.95163	-4.0685	4.37208
	323.15	0.00309454	122.5	0.0430984	0.0025	-5.99146	-3.14427	47.5209	-5.7446	4.1202	-5.67817	5.22903
	323.15	0.00309454	220.3	0.0753252	0.0046	-5.3817	-2.58594	51.9494	-5.1499	4.30722	-5.07056	5.78134
	323.15	0.00309454	321	0.106675	0.0068	-4.99083	-2.23796	55.1585	-4.74443	4.93706	-4.67185	6.39134
	323.15	0.00309454	421.2	0.136176	0.0092	-4.68855	-1.99381	57.475	-4.44817	5.12707	-4.37721	6.64052
	323.15	0.00309454	518	0.163185	0.0116	-4.45675	-1.81287	59.3231	-4.21313	5.46636	-4.1475	6.93896
ChCl-FA	303.15	0.0032987	80.9	0.0443325	0.0029	-5.84304	-3.11604	46.671	-5.95224	1.86888	-5.86468	0.370226
	303.15	0.0032987	218.3	0.112392	0.0076	-4.87961	-2.18576	55.2062	-4.93367	1.10802	-4.86518	0.295757
	303.15	0.0032987	323.7	0.15928	0.0114	-4.47414	-1.83709	58.9398	-4.53751	1.41635	-4.4634	0.240053
	303.15	0.0032987	425.3	0.200705	0.0147	-4.21991	-1.60592	61.9442	-4.2475	0.653757	-4.18104	0.921116
	303.15	0.0032987	524.1	0.237867	0.0179	-4.02295	-1.43604	64.3038	-4.02295	0	-3.96138	1.53059
	303.15	0.0032987	582.8	0.258637	0.0197	-3.92714	-1.35233	65.5645	-3.90704	0.511853	-3.84809	2.01277
	313.15	0.00319336	80.8	0.0354641	0.0024	-6.03229	-3.33923	44.644	-6.07485	0.70553	-5.98794	0.735152
	313.15	0.00319336	214.6	0.0897197	0.0063	-5.06721	-2.41106	52.4183	-5.06721	0	-4.99236	1.4771
	313.15	0.00319336	321.4	0.129465	0.0095	-4.65646	-2.04434	56.0967	-4.64599	0.224877	-4.57182	1.81767
	313.15	0.00319336	426.7	0.165923	0.0126	-4.37406	-1.79623	58.9344	-4.33514	0.889687	-4.27066	2.36386
	313.15	0.00319336	523.2	0.197187	0.0155	-4.16692	-1.6236	61.0358	-4.11047	1.35451	-4.04941	2.81992
	313.15	0.00319336	581.7	0.215219	0.0173	-4.05705	-1.5361	62.1376	-3.98998	1.65303	-3.93243	3.07166
	323.15	0.00309454	81.5	0.0290717	0.0023	-6.07485	-3.53799	41.76	-6.16582	1.49752	-6.09255	0.291402
	323.15	0.00309454	222.1	0.076023	0.0056	-5.18499	-2.57672	50.3042	-5.1328	1.00648	-5.06044	2.40216
	323.15	0.00309454	329.6	0.109431	0.0084	-4.77952	-2.21246	53.7096	-4.71053	1.44351	-4.64202	2.877
	323.15	0.00309454	428.9	0.138561	0.011	-4.50986	-1.97645	56.175	-4.42285	1.92936	-4.35597	3.4123
	323.15	0.00309454	528.6	0.16627	0.0134	-4.3125	-1.79414	58.3968	-4.18646	2.92268	-4.12343	4.38425
	323.15	0.00309454	585.3	0.181388	0.0148	-4.21313	-1.70712	59.481	-4.06868	3.4286	-4.00784	4.87259
	333.15	0.00300165	86.3	0.0253309	0.0018	-6.31997	-3.67573	41.8395	-6.21461	1.66711	-6.1397	2.85233
	333.15	0.00300165	224.4	0.0637145	0.0047	-5.36019	-2.75334	48.6335	-5.22136	2.59014	-5.14774	3.9636
	333.15	0.00300165	330.3	0.0914838	0.0072	-4.93367	-2.39159	51.5251	-4.80362	2.63603	-4.73263	4.07495
	333.15	0.00300165	430.4	0.116509	0.0095	-4.65646	-2.14978	53.8323	-4.50986	3.14839	-4.44038	4.64041
	333.15	0.00300165	530.6	0.140457	0.0118	-4.43966	-1.96285	55.7882	-4.2687	3.8507	-4.20297	5.33123
	333.15	0.00300165	586.4	0.15334	0.0129	-4.35053	-1.8751	56.8995	-4.14775	4.6611	-4.0871	6.05502
ChCl-LEV	303.15	0.0032987	79.4	0.0417759	0.0043	-5.44914	-3.17543	41.7259	-5.99146	9.95247	-5.92483	8.72966
	303.15	0.0032987	208.4	0.103696	0.0111	-4.50081	-2.26629	49.647	-5.02069	11.5507	-4.95069	9.99559
	303.15	0.0032987	310.9	0.148301	0.0164	-4.11047	-1.90851	53.5696	-4.61522	12.2795	-4.54127	10.4804
	303.15	0.0032987	411.9	0.188795	0.0215	-3.8397	-1.66709	56.5828	-4.3125	12.3134	-4.24896	10.6586
	303.15	0.0032987	510.9	0.225525	0.027	-3.61192	-1.48933	58.7664	-4.08638	13.1359	-4.02131	11.3346
	303.15	0.0032987	570	0.246196	0.0302	-3.49991	-1.40163	59.9525	-3.96332	13.2404	-3.90384	11.541
	313.15	0.00319336	69.8	0.0295069	0.0031	-5.77635	-3.52313	39.0077	-6.2659	8.47504	-6.17738	6.94257
	313.15	0.00319336	202.5	0.0817439	0.009	-4.71053	-2.50416	46.839	-5.16729	9.69654	-5.09155	8.08875
	313.15	0.00319336	306.8	0.119615	0.0138	-4.28309	-2.12348	50.4218	-4.733	10.5045	-4.65832	8.76076
	313.15	0.00319336	410.9	0.154917	0.0182	-4.00633	-1.86486	53.4521	-4.41455	10.1893	-4.34725	8.50946
	313.15	0.00319336	508.5	0.185973	0.0228	-3.78099	-1.68216	55.5102	-4.1799	10.5503	-4.11537	8.84357
	313.15	0.00319336	579.8	0.207508	0.0259	-3.65351	-1.57259	56.9569	-4.02856	10.2653	-3.96988	8.65917
	323.15	0.00309454	80.8	0.0276531	0.0027	-5.9145	-3.58802	39.3353	-6.21461	5.07405	-6.14293	3.8621
	323.15	0.00309454	210	0.0693034	0.0075	-4.89285	-2.66926	45.4457	-5.24005	7.09599	-5.15907	5.44105
	323.15	0.00309454	314	0.100739	0.0113	-4.48295	-2.29523	48.801	-4.80362	7.15307	-4.73264	5.5697
	323.15	0.00309454	417.6	0.130356	0.015	-4.19971	-2.03749	51.485	-4.49184	6.95612	-4.4227	5.30989
	323.15	0.00309454	517.8	0.157519	0.0186	-3.98459	-1.84821	53.616	-4.2475	6.59796	-4.18294	4.97791
	323.15	0.00309454	579.7	0.173623	0.0208	-3.8728	-1.75087	54.7907	-4.11659	6.29487	-4.05441	4.68934
	333.15	0.00300165	85.9	0.0241943	0.0025	-5.99146	-3.72164	37.8843	-6.2659	4.58046	-6.18581	3.24379
	333.15	0.00300165	219.8	0.0599824	0.0066	-5.02069	-2.8137	43.9578	-5.27851	5.13534	-5.21042	3.77896
	333.15	0.00300165	321.6	0.0857817	0.0102	-4.58537	-2.45595	46.4394	-4.86653	6.13184	-4.80137	4.71068
	333.15	0.00300165	425.2	0.110869	0.0133	-4.31999	-2.19941	49.0876	-4.55638	5.47197	-4.49263	3.9963
	333.15	0.00300165	524.9	0.133971	0.0163	-4.11659	-2.01013	51.17	-4.3125	4.75905	-4.25312	3.31656
	333.15	0.00300165	583	0.146992	0.0183	-4.00085	-1.91738	52.0758	-4.19306	4.80413	-4.13109	3.25531
ChCl-Phenol	293.15	0.00341122	104.4	0.0795024	0.0043	-5.44914	-2.53197	53.5345	-5.44914	0	-5.37557	1.35004
	293.15	0.00341122	206.3	0.147058	0.0086	-4.75599	-1.91693	59.6945	-4.77952	0.494755	-4.70919	0.984052
	293.15	0.00341122	307.7	0.206248	0.0128	-4.35831	-1.57868	63.7778	-4.39006	0.728463	-4.31985	0.882407
	293.15	0.00341122	406.2	0.257363	0.0164	-4.11047	-1.35727	66.9803	-4.11659	0.148796	-4.04881	1.50005
	293.15	0.00341122	508.5	0.30486	0.0212	-3.85375	-1.1879	69.1755	-3.89222	0.998151	-3.82791	0.670728
	303.15	0.0032987	113.1	0.0672465	0.0035	-5.65499	-2.69939	52.2653	-5.52146	2.3613	-5.43181	3.94667
	303.15	0.0032987	217.6	0.122747	0.0068	-4.99083	-2.09763	57.9704	-4.85363	2.74906	-4.77739	4.27663
	303.15	0.0032987	316.3	0.170177	0.0103	-4.57561	-1.77092	61.2966	-4.47414	2.21762	-4.40095	3.81716
	303.15	0.0032987	418.3	0.21481	0.0139	-4.27587	-1.538	64.0306	-4.18646	2.09096	-4.11665	3.7237
	303.15	0.0032987	514.2	0.253228	0.0177	-4.03419	-1.37346	65.9544	-3.96859	1.62603	-3.90379	3.23238
	313.15	0.00319336	116	0.0550468	0.0032	-5.7446	-2.89957	49.5253	-5.59942	2.52728	-5.53054	3.72629
	313.15	0.00319336	218.1	0.0993416	0.0064	-5.05146	-2.30919	54.2866	-4.96185	1.77399	-4.88872	3.22158
	313.15	0.00319336	317.3	0.139111	0.0095	-4.65646	-1.97248	57.6399	-4.57561	1.73634	-4.50203	3.31648
	313.15	0.00319336	411.5	0.174203	0.0124	-4.39006	-1.74754	60.1934	-4.29769	2.10415	-4.22962	3.65457
	313.15	0.00319336	506.8	0.207346	0.0156	-4.16048	-1.57336	62.1832	-4.06868	2.20666	-4.00743	3.67866
	323.15	0.00309454	123.4	0.0473539	0.0029	-5.84304	-3.05011	47.7994	-5.65499	3.21839	-5.58355	4.44103
	323.15	0.00309454	218.1	0.0811687	0.0054	-5.22136	-2.51123	51.9047	-5.06721	2.95231	-4.99696	4.2977
	323.15	0.00309454	318.2	0.114763	0.0079	-4.84089	-2.16489	55.2792	-4.66705	3.59122	-4.60019	4.97238
	323.15	0.00309454	412.5	0.144571	0.0106	-4.5469	-1.93398	57.4659	-4.39006	3.44944	-4.32177	4.95133
	323.15	0.00309454	513.6	0.174713	0.0133	-4.31999	-1.74461	59.6155	-4.14144	4.13323	-4.08146	5.52168
ChCl-TEG	293.15	0.00341122	109.3	0.101916	0.0052	-5.2591	-2.2836	56.5781	-5.20301	1.06652	-5.12474	2.55476
	293.15	0.00341122	208.6	0.180202	0.0108	-4.52821	-1.71367	62.1556	-4.57561	1.04682	-4.50478	0.517379
	293.15	0.00341122	315.9	0.252814	0.0166	-4.09835	-1.3751	66.4475	-4.1799	1.98982	-4.11214	0.336497
	293.15	0.00341122	403.3	0.304492	0.0213	-3.84905	-1.18911	69.1064	-3.94765	2.56172	-3.88212	0.859174
	293.15	0.00341122	504	0.357222	0.0274	-3.59721	-1.0294	71.3835	-3.73388	3.79918	-3.67167	2.06983
	303.15	0.0032987	119.3	0.0884205	0.0047	-5.36019	-2.42565	54.7469	-5.24005	2.24142	-5.15494	3.82911
	303.15	0.0032987	212.9	0.148963	0.0089	-4.7217	-1.90405	59.6744	-4.65646	1.38172	-4.58619	2.87005
	303.15	0.0032987	319.4	0.21009	0.0138	-4.28309	-1.56022	63.5725	-4.26158	0.502119	-4.18869	2.20383
	303.15	0.0032987	416.7	0.259856	0.0188	-3.9739	-1.34763	66.088	-3.9954	0.541187	-3.92708	1.17821
	303.15	0.0032987	512.7	0.304136	0.0232	-3.7636	-1.19028	68.3739	-3.78539	0.578896	-3.72136	1.12239
	313.15	0.00319336	114	0.0689084	0.0038	-5.57275	-2.67498	51.999	-5.3817	3.42838	-5.30696	4.7696
	313.15	0.00319336	220.8	0.126491	0.0078	-4.85363	-2.06758	57.4013	-4.7217	2.71812	-4.64575	4.283
	313.15	0.00319336	318.2	0.173996	0.0111	-4.50081	-1.74873	61.1464	-4.35053	3.339	-4.27782	4.95444
	313.15	0.00319336	414.9	0.217072	0.0154	-4.17339	-1.52752	63.3985	-4.07454	2.36848	-4.0079	3.96538
	313.15	0.00319336	510.6	0.256188	0.0194	-3.94248	-1.36184	65.4572	-3.85848	2.13064	-3.794	3.76621
	323.15	0.00309454	119.2	0.059146	0.0034	-5.68398	-2.82775	50.2506	-5.44914	4.1316	-5.36331	5.64167
	323.15	0.00309454	216.7	0.103268	0.0065	-5.03595	-2.27042	54.9157	-4.82831	4.12314	-4.75686	5.54197
	323.15	0.00309454	318.8	0.145869	0.0095	-4.65646	-1.92504	58.6587	-4.43122	4.83729	-4.36004	6.36584
	323.15	0.00309454	418.6	0.184359	0.013	-4.34281	-1.69087	61.065	-4.14144	4.63686	-4.07558	6.15324
	323.15	0.00309454	516	0.21924	0.0163	-4.11659	-1.51759	63.1348	-3.91704	4.84757	-3.85323	6.39765
MTPPBr-LEV	298.15	0.00335402	301	0.272145	0.00421559	-5.46897	-1.30142	76.2035	-4.06285	25.7109	-3.99167	27.0123
	298.15	0.00335402	698	0.476754	0.012541	-4.37875	-0.740755	83.0829	-3.28608	24.9538	-3.23098	26.2122
	298.15	0.00335402	994	0.574198	0.0276151	-3.58939	-0.554782	84.5439	-2.93746	18.1627	-2.89587	19.3214
	298.15	0.00335402	1209	0.628036	0.0457824	-3.08386	-0.465158	84.9163	-2.7303	11.4649	-2.69792	12.5147
	298.15	0.00335402	1526	0.690222	0.0659071	-2.71951	-0.370742	86.3673	-2.46275	9.44124	-2.44379	10.1387
	298.15	0.00335402	1759	0.72661	0.0916498	-2.38978	-0.319365	86.6362	-2.28475	4.3952	-2.27501	4.80236
	298.15	0.00335402	2068	0.766213	0.108225	-2.22355	-0.266295	88.0239	-2.06278	7.23014	-2.06626	7.0738
TEACl-AC	298.15	0.00335402	397	0.259329	0.0107772	-4.53032	-1.34966	70.2084	-4.05705	10.4467	-3.99154	11.8928
	298.15	0.00335402	654	0.370874	0.0265144	-3.63007	-0.991894	72.6756	-3.56137	1.89251	-3.50429	3.46484
	298.15	0.00335402	957	0.469906	0.0419175	-3.17205	-0.755223	76.1913	-3.15825	0.435034	-3.11495	1.79996
	298.15	0.00335402	1230	0.539053	0.0594487	-2.82264	-0.617941	78.1077	-2.87175	1.73967	-2.84012	0.619353
	298.15	0.00335402	1634	0.618289	0.0782637	-2.54767	-0.480799	81.1279	-2.51454	1.30038	-2.49943	1.89354
	298.15	0.00335402	2016	0.676088	0.0961289	-2.34207	-0.391432	83.2869	-2.21641	5.36525	-2.21759	5.31455
TEACl-OCT	298.15	0.00335402	353	0.290439	0.022946	-3.77461	-1.23636	67.2453	-3.96859	5.13916	-3.90042	3.33294
	298.15	0.00335402	624	0.429877	0.0486684	-3.02272	-0.844255	72.0697	-3.4296	13.4605	-3.37177	11.5473
	298.15	0.00335402	940	0.544198	0.0823594	-2.49666	-0.608442	75.6298	-3.02208	21.0447	-2.97674	19.2287
	298.15	0.00335402	1277	0.631627	0.112805	-2.1821	-0.459456	78.9443	-2.68825	23.1956	-2.65796	21.8075
	298.15	0.00335402	1619	0.697569	0.141515	-1.95535	-0.360153	81.5811	-2.40241	22.8634	-2.38634	22.0418
	298.15	0.00335402	2018	0.755717	0.172133	-1.75949	-0.280089	84.0812	-2.10373	19.5652	-2.10524	19.651
							ARD	59.6335	ARD	4.76892	ARD	5.22173

## Sheet: Table S3
Table S3 CO2 solubility of experimental data and COSMO-RS prediction result in DESs at molar ratio 1:4, ARD before and after correction.
1:4	T/(K)	1/T /(K-1)	P/(kPa)	XCO2COSMO-RS	XCO2Exp.	lnXCO2Exp.	lnXCO2COSMO-RS	ARD before correction	lnXCO2Corrected COSMO-RS calculate by Eq. 5	ARD after correction ln XCO2 calculated by Eq. 5	lnXCO2Corrected COSMO-RS calculate by Eq. 10	ARD after correction ln XCO2 calculated by Eq. 10
ChCl-DEG	293.15	0.00341122	110.4	0.0880408	0.0039	-5.54678	-2.42995	56.1916	-5.47267	1.33605	-5.41946	2.29533
	293.15	0.00341122	210.5	0.157023	0.0079	-4.84089	-1.85137	61.7557	-4.82831	0.259844	-4.78096	1.23806
	293.15	0.00341122	313.8	0.219454	0.0123	-4.39816	-1.51661	65.5171	-4.42285	0.561431	-4.38438	0.313323
	293.15	0.00341122	412.3	0.272112	0.0164	-4.11047	-1.30154	68.336	-4.14775	0.906742	-4.11035	0.00303089
	293.15	0.00341122	508.8	0.318271	0.0205	-3.88733	-1.14485	70.5491	-3.92714	1.024	-3.8959	0.22049
	303.15	0.0032987	115.8	0.0732498	0.0034	-5.68398	-2.61388	54.0132	-5.54678	2.41382	-5.49881	3.25774
	303.15	0.0032987	218.4	0.130822	0.0066	-5.02069	-2.03392	59.4892	-4.90628	2.27878	-4.85744	3.25142
	303.15	0.0032987	318.7	0.181496	0.0099	-4.61522	-1.70652	63.0241	-4.50986	2.28289	-4.47001	3.14642
	303.15	0.0032987	417.2	0.226627	0.0133	-4.31999	-1.48445	65.6377	-4.22673	2.15874	-4.18898	3.03271
	303.15	0.0032987	519	0.269097	0.0167	-4.09235	-1.31268	67.9235	-3.98998	2.5013	-3.95628	3.32485
	313.15	0.00319336	116.5	0.0596164	0.003	-5.80914	-2.81982	51.4588	-5.65499	2.65359	-5.60946	3.43731
	313.15	0.00319336	217.1	0.106377	0.0059	-5.1328	-2.24076	56.3443	-5.02069	2.18433	-4.97019	3.16811
	313.15	0.00319336	313.5	0.147621	0.0088	-4.733	-1.91311	59.5795	-4.63563	2.05734	-4.58483	3.13058
	313.15	0.00319336	416	0.188085	0.0119	-4.43122	-1.67086	62.2934	-4.32754	2.33973	-4.28124	3.38455
	313.15	0.00319336	518.2	0.225341	0.0147	-4.21991	-1.49014	64.6879	-4.08044	3.30496	-4.03935	4.2788
	323.15	0.00309454	116.7	0.0489711	0.0023	-6.07485	-3.01653	50.344	-5.77635	4.91359	-5.71705	5.88988
	323.15	0.00309454	221.2	0.0894613	0.0045	-5.40368	-2.41395	55.3277	-5.09947	5.62971	-5.05192	6.50957
	323.15	0.00309454	327.4	0.127712	0.0072	-4.93367	-2.05798	58.287	-4.68855	4.96836	-4.63239	6.10672
	323.15	0.00309454	419.2	0.158649	0.0096	-4.64599	-1.84106	60.3731	-4.40632	5.1587	-4.36052	6.14439
	323.15	0.00309454	526.9	0.192683	0.0121	-4.41455	-1.64671	62.6982	-4.14144	6.18667	-4.10171	7.08662
ChCl-FA	303.15	0.0032987	82.5	0.055618	0.0032	-5.7446	-2.88925	49.705	-5.84304	1.71361	-5.79411	0.861789
	303.15	0.0032987	212.1	0.132819	0.0082	-4.80362	-2.01877	57.974	-4.89285	1.85758	-4.84606	0.883512
	303.15	0.0032987	319.3	0.188853	0.0126	-4.37406	-1.66678	61.8939	-4.47414	2.28811	-4.42991	1.27693
	303.15	0.0032987	412.5	0.232751	0.0166	-4.09835	-1.45779	64.4299	-4.20639	2.63622	-4.16513	1.62941
	303.15	0.0032987	519.3	0.278349	0.0205	-3.88733	-1.27888	67.1013	-3.95807	1.81967	-3.9223	0.899565
	303.15	0.0032987	581.5	0.302867	0.0228	-3.78099	-1.19446	68.4088	-3.83506	1.42997	-3.80065	0.519882
	313.15	0.00319336	70.3	0.0383075	0.0025	-5.99146	-3.26211	45.5541	-6.1193	2.13359	-6.0794	1.46769
	313.15	0.00319336	192.2	0.0990083	0.0064	-5.05146	-2.31255	54.2201	-5.116	1.27762	-5.05688	0.107393
	313.15	0.00319336	295.4	0.145442	0.0099	-4.61522	-1.92798	58.2256	-4.65646	0.893629	-4.61054	0.101423
	313.15	0.00319336	403.5	0.189879	0.0133	-4.31999	-1.66137	61.5423	-4.31999	0	-4.27923	0.943614
	313.15	0.00319336	502.8	0.227372	0.0165	-4.10439	-1.48117	63.9126	-4.08044	0.5836	-4.03959	1.57886
	313.15	0.00319336	568.8	0.250715	0.0183	-4.00085	-1.38344	65.4214	-3.93734	1.5875	-3.90236	2.46184
	323.15	0.00309454	65.2	0.0289888	0.0021	-6.16582	-3.54084	42.573	-6.31997	2.50008	-6.27219	1.72517
	323.15	0.00309454	188.1	0.0798624	0.0053	-5.24005	-2.52745	51.7667	-5.24005	0	-5.18523	1.04607
	323.15	0.00309454	296.2	0.120962	0.0085	-4.76769	-2.11228	55.6959	-4.75599	0.245319	-4.70536	1.30728
	323.15	0.00309454	399.3	0.157338	0.0115	-4.46541	-1.84936	58.5848	-4.43122	0.765694	-4.38073	1.89635
	323.15	0.00309454	494.2	0.188637	0.0143	-4.2475	-1.66793	60.7314	-4.18646	1.43699	-4.1425	2.47191
	323.15	0.00309454	565.8	0.210985	0.0164	-4.11047	-1.55597	62.1463	-4.02856	1.99289	-3.98768	2.9873
	333.15	0.00300165	86.8	0.0316218	0.0022	-6.1193	-3.45391	43.5571	-6.16582	0.760218	-6.08867	0.500546
	333.15	0.00300165	220.3	0.0770285	0.0054	-5.22136	-2.56358	50.902	-5.18499	0.696517	-5.11843	1.97118
	333.15	0.00300165	326.1	0.110505	0.008	-4.82831	-2.2027	54.3796	-4.74443	1.73728	-4.69423	2.77713
	333.15	0.00300165	426.6	0.140445	0.0108	-4.52821	-1.96294	56.6509	-4.44817	1.76765	-4.39431	2.9569
	333.15	0.00300165	529.6	0.169421	0.0131	-4.33514	-1.77537	59.047	-4.19306	3.27746	-4.1451	4.38386
	333.15	0.00300165	585.4	0.18444	0.0146	-4.22673	-1.69043	60.0062	-4.06868	3.73946	-4.02676	4.73116
ChCl-LEV	303.15	0.0032987	72.5	0.0455981	0.0039	-5.54678	-3.08789	44.33	-6.03229	8.75297	-5.99874	8.14812
	303.15	0.0032987	201.2	0.118282	0.0109	-4.51899	-2.13468	52.7619	-5.02069	11.1019	-4.9685	9.94706
	303.15	0.0032987	305.3	0.170477	0.0167	-4.09235	-1.76915	56.7692	-4.58537	12.0474	-4.54066	10.955
	303.15	0.0032987	410.6	0.218224	0.0227	-3.78539	-1.52223	59.7866	-4.2687	12.7677	-4.23071	11.7643
	303.15	0.0032987	508.4	0.258619	0.0281	-3.57199	-1.3524	62.1387	-4.03986	13.0983	-4.00235	12.0482
	303.15	0.0032987	574.9	0.284172	0.0316	-3.4546	-1.25818	63.5797	-3.90207	12.953	-3.86832	11.9759
	313.15	0.00319336	60	0.0304562	0.0029	-5.84304	-3.49147	40.2458	-6.37713	9.14048	-6.31492	8.07592
	313.15	0.00319336	176.9	0.085447	0.0085	-4.76769	-2.45986	48.4056	-5.2591	10.307	-5.21335	9.34747
	313.15	0.00319336	282.4	0.130692	0.0135	-4.30507	-2.03491	52.7321	-4.77952	11.0209	-4.72526	9.76038
	313.15	0.00319336	380.1	0.169329	0.0185	-3.98998	-1.77591	55.4908	-4.45675	11.6984	-4.40778	10.471
	313.15	0.00319336	485.1	0.207772	0.0231	-3.76792	-1.57131	58.2977	-4.1799	10.9339	-4.14033	9.88363
	313.15	0.00319336	565.9	0.235393	0.0273	-3.60087	-1.4465	59.8291	-4.00633	11.2602	-3.96716	10.1722
	323.15	0.00309454	83	0.0340077	0.0032	-5.7446	-3.38117	41.1419	-6.16582	7.33233	-6.10186	6.21894
	323.15	0.00309454	219.6	0.0858758	0.0084	-4.77952	-2.45485	48.6381	-5.1499	7.74918	-5.09378	6.57512
	323.15	0.00309454	321.1	0.121447	0.0125	-4.38203	-2.10828	51.8881	-4.733	8.00947	-4.68645	6.9472
	323.15	0.00309454	423.5	0.155047	0.0167	-4.09235	-1.86402	54.451	-4.43122	8.28059	-4.38091	7.05135
	323.15	0.00309454	523.8	0.185931	0.0205	-3.88733	-1.68238	56.7215	-4.1799	7.5263	-4.13923	6.48006
	323.15	0.00309454	584.2	0.203642	0.0229	-3.77662	-1.59139	57.862	-4.05129	7.27282	-4.0121	6.23513
	333.15	0.00300165	82.6	0.0279677	0.0024	-6.03229	-3.57671	40.7073	-6.2659	3.87274	-6.21398	3.012
	333.15	0.00300165	218.5	0.0711467	0.0072	-4.93367	-2.64301	46.4292	-5.2591	6.59594	-5.19894	5.37668
	333.15	0.00300165	326	0.103075	0.0103	-4.57561	-2.2723	50.339	-4.81589	5.25132	-4.76388	4.11468
	333.15	0.00300165	426.2	0.13122	0.0138	-4.28309	-2.03088	52.5837	-4.50986	5.29462	-4.46249	4.18874
	333.15	0.00300165	528.5	0.158467	0.0168	-4.08638	-1.84221	54.9183	-4.26158	4.28752	-4.21259	3.08869
	333.15	0.00300165	587.4	0.173521	0.0185	-3.98998	-1.75146	56.1037	-4.12894	3.48251	-4.08659	2.42114
ChCl-Phenol	293.15	0.00341122	108.2	0.102174	0.0043	-5.44914	-2.28108	58.1388	-5.31852	2.39708	-5.2719	3.2526
	293.15	0.00341122	212.1	0.184007	0.0083	-4.7915	-1.69278	64.6712	-4.66705	2.59739	-4.62142	3.54969
	293.15	0.00341122	312.6	0.251459	0.0125	-4.38203	-1.38048	68.4968	-4.29036	2.09189	-4.24896	3.03665
	293.15	0.00341122	401.6	0.303489	0.0162	-4.12274	-1.19241	71.0773	-4.04555	1.87229	-4.00762	2.79236
	293.15	0.00341122	509.2	0.358592	0.0213	-3.84905	-1.02557	73.3552	-3.80766	1.07521	-3.77638	1.88794
	303.15	0.0032987	115	0.0852151	0.0035	-5.65499	-2.46258	56.4531	-5.40368	4.44412	-5.34799	5.42895
	303.15	0.0032987	220	0.152399	0.0067	-5.00565	-1.88125	62.4174	-4.75599	4.98746	-4.70381	6.02988
	303.15	0.0032987	323.9	0.210808	0.0102	-4.58537	-1.55681	66.0483	-4.35831	4.95178	-4.31718	5.84869
	303.15	0.0032987	420.9	0.259313	0.0136	-4.29769	-1.34972	68.5943	-4.09235	4.7779	-4.05204	5.71585
	303.15	0.0032987	523.3	0.305213	0.0172	-4.06285	-1.18675	70.7903	-3.86323	4.91313	-3.82777	5.78595
	313.15	0.00319336	117.1	0.0694894	0.0032	-5.7446	-2.66658	53.5811	-5.52146	3.8844	-5.45586	5.02633
	313.15	0.00319336	214.2	0.120922	0.0062	-5.08321	-2.11261	58.4394	-4.89285	3.74476	-4.84377	4.71025
	313.15	0.00319336	320.4	0.171733	0.0096	-4.64599	-1.76182	62.0788	-4.47414	3.69889	-4.42941	4.66164
	313.15	0.00319336	415.8	0.21319	0.0125	-4.38203	-1.54557	64.7293	-4.19971	4.16067	-4.15607	5.15643
	313.15	0.00319336	504.5	0.248637	0.0157	-4.15409	-1.39176	66.4966	-3.98998	3.95056	-3.94917	4.93311
	323.15	0.00309454	118.2	0.0569771	0.0027	-5.9145	-2.86511	51.558	-5.62682	4.86401	-5.56473	5.91386
	323.15	0.00309454	221.4	0.102233	0.0051	-5.27851	-2.2805	56.7965	-4.97623	5.72663	-4.91836	6.8231
	323.15	0.00309454	325.1	0.144028	0.0079	-4.84089	-1.93775	59.9713	-4.56595	5.67959	-4.51353	6.76242
	323.15	0.00309454	418.4	0.178846	0.0109	-4.51899	-1.72123	61.9112	-4.29036	5.05938	-4.24117	6.14786
	323.15	0.00309454	529.1	0.217114	0.0132	-4.32754	-1.52733	64.7067	-4.02295	7.03827	-3.98101	8.00743
ChCl-TEG	293.15	0.00341122	119	0.134445	0.006	-5.116	-2.0066	60.7779	-5.03595	1.56456	-4.99096	2.44398
	293.15	0.00341122	215	0.221692	0.011	-4.50986	-1.50647	66.5961	-4.47414	0.792	-4.43337	1.69611
	293.15	0.00341122	322.1	0.302608	0.017	-4.07454	-1.19532	70.6638	-4.09835	0.584376	-4.05811	0.403208
	293.15	0.00341122	404.3	0.355575	0.0219	-3.82127	-1.03402	72.9405	-3.88246	1.60145	-3.84761	0.689454
	293.15	0.00341122	513.5	0.416287	0.028	-3.57555	-0.876381	75.4896	-3.65351	2.18041	-3.62462	1.37227
	303.15	0.0032987	109.3	0.100186	0.0049	-5.31852	-2.30073	56.7411	-5.24005	1.47544	-5.18955	2.42488
	303.15	0.0032987	211.5	0.179079	0.01	-4.60517	-1.71993	62.6523	-4.59522	0.216069	-4.54758	1.25061
	303.15	0.0032987	310.4	0.244748	0.0148	-4.21313	-1.40752	66.5919	-4.21991	0.160918	-4.17598	0.881741
	303.15	0.0032987	410.5	0.302614	0.02	-3.91202	-1.1953	69.4456	-3.94248	0.778605	-3.90384	0.209227
	303.15	0.0032987	513	0.354548	0.0247	-3.70095	-1.03691	71.9825	-3.71728	0.441154	-3.6841	0.455241
	313.15	0.00319336	119.6	0.0887203	0.0042	-5.47267	-2.42227	55.7389	-5.2591	3.90256	-5.21005	4.79875
	313.15	0.00319336	219.3	0.152741	0.0081	-4.81589	-1.87901	60.9831	-4.65646	3.31045	-4.60712	4.33506
	313.15	0.00319336	315.2	0.207344	0.0124	-4.39006	-1.57337	64.1605	-4.29036	2.27103	-4.24408	3.32513
	313.15	0.00319336	415	0.25808	0.0168	-4.08638	-1.35448	66.8537	-4.00633	1.95877	-3.96546	2.959
	313.15	0.00319336	519	0.305367	0.0202	-3.90207	-1.18624	69.5998	-3.77226	3.32673	-3.73497	4.28247
	323.15	0.00309454	118.8	0.0727544	0.0033	-5.71383	-2.62067	54.1347	-5.3817	5.8128	-5.31993	6.89387
	323.15	0.00309454	221.4	0.128492	0.0066	-5.02069	-2.05189	59.1313	-4.74443	5.5023	-4.68974	6.59163
	323.15	0.00309454	318.6	0.176171	0.0096	-4.64599	-1.7363	62.628	-4.36615	6.02323	-4.31597	7.1033
	323.15	0.00309454	420.2	0.221416	0.0134	-4.3125	-1.50771	65.0386	-4.07454	5.51788	-4.02657	6.63018
	323.15	0.00309454	520.3	0.262013	0.0167	-4.09235	-1.33936	67.2716	-3.8397	6.17358	-3.79831	7.18507
MTPPBr-1,2-PRO	298.15	0.00335402	220	0.202485	0.00290261	-5.84214	-1.59709	72.6626	-4.51899	22.6484	-4.46947	23.496
	298.15	0.00335402	528	0.387498	0.0124144	-4.3889	-0.948044	78.399	-3.66908	16.4009	-3.63608	17.1527
	298.15	0.00335402	861	0.518354	0.0292857	-3.53066	-0.657096	81.3888	-3.16297	10.4142	-3.14582	10.8999
	298.15	0.00335402	1120	0.591659	0.0376908	-3.27834	-0.524824	83.9912	-2.86646	12.5637	-2.85852	12.8057
	298.15	0.00335402	1547	0.679964	0.0482345	-3.03168	-0.385716	87.2772	-2.45225	19.1127	-2.46384	18.7303
	298.15	0.00335402	1834	0.724425	0.0605392	-2.80446	-0.322377	88.5049	-2.20546	21.359	-2.22872	20.5296
	298.15	0.00335402	2026	0.749508	0.0677244	-2.69231	-0.288338	89.2903	-2.04794	23.9336	-2.07976	22.7517
MTPPBr-AC	298.15	0.00335402	173	0.156153	0.00864712	-4.75053	-1.85692	60.9113	-4.80362	1.1176	-4.75744	0.14544
	298.15	0.00335402	380	0.293487	0.024819	-3.69614	-1.22592	66.8324	-4.03986	9.29922	-4.00254	8.28967
	298.15	0.00335402	652	0.423381	0.044525	-3.1117	-0.859484	72.379	-3.49991	12.4758	-3.4733	11.6205
	298.15	0.00335402	938	0.521869	0.0782014	-2.54847	-0.650338	74.4812	-3.10778	21.9471	-3.09297	21.366
	298.15	0.00335402	1134	0.574617	0.107496	-2.2303	-0.554051	75.158	-2.88598	29.3985	-2.87937	29.1022
	298.15	0.00335402	1524	0.656023	0.173756	-1.7501	-0.42156	75.9122	-2.50348	43.0477	-2.51345	43.6175
	298.15	0.00335402	1843	0.706622	0.212401	-1.54928	-0.347259	77.5858	-2.2247	43.5958	-2.24822	45.1137
	298.15	0.00335402	2014	0.729538	0.265294	-1.32692	-0.315344	76.2348	-2.08265	56.954	-2.11395	59.3132
TMACl-AC	298.15	0.00335402	294	0.148616	0.00832548	-4.78843	-1.90639	60.1876	-4.77952	0.186101	-4.73449	1.12665
	298.15	0.00335402	519	0.238488	0.0202884	-3.8977	-1.43344	63.2235	-4.16048	6.74193	-4.12686	5.87926
	298.15	0.00335402	731	0.309504	0.0220313	-3.81529	-1.17278	69.261	-3.7636	1.35479	-3.73932	1.99138
	298.15	0.00335402	1015	0.389005	0.026096	-3.64597	-0.944163	74.1039	-3.35241	8.0518	-3.34071	8.37263
	298.15	0.00335402	1312	0.457751	0.0310475	-3.47224	-0.78143	77.4949	-2.99974	13.6078	-3.00021	13.5943
	298.15	0.00335402	1741	0.538309	0.0443283	-3.11613	-0.619323	80.1253	-2.56136	17.8034	-2.58133	17.1623
TPACl-EA	298.15	0.00335402	481	0.430345	0.0305488	-3.48843	-0.843167	75.8296	-3.59357	3.01391	-3.55933	2.03251
	298.15	0.00335402	784	0.56008	0.0559747	-2.88286	-0.579675	79.8923	-3.13499	8.74615	-3.11448	8.03469
	298.15	0.00335402	1057	0.639154	0.0801799	-2.52348	-0.44761	82.2622	-2.82852	12.0881	-2.81902	11.7114
	298.15	0.00335402	1317	0.694855	0.0966796	-2.33635	-0.364052	84.4179	-2.57834	10.3574	-2.57984	10.4217
	298.15	0.00335402	1700	0.755324	0.107651	-2.22886	-0.280609	87.4102	-2.24904	0.905739	-2.26716	1.71836
	298.15	0.00335402	2009	0.791957	0.117417	-2.14202	-0.233249	89.1108	-2.00396	6.44537	-2.03485	5.00353
							ARD	62.9517	ARD	6.45466	ARD	6.62482

## Sheet: Table S4
Table S4 CO2 solubility of experimental data and COSMO-RS prediction result in DESs at molar ratio 1:5, ARD before and after correction.
1:5	T/(K)	1/T /(K-1)	P/(kPa)	XCO2COSMO-RS	XCO2Exp.	lnXCO2Exp.	lnXCO2COSMO-RS	ARD before correction	lnXCO2Corrected COSMO-RS calculate by Eq. 6	ARD after correction ln XCO2 calculated by Eq. 6	lnXCO2Corrected COSMO-RS calculate by Eq. 10	ARD after correction ln XCO2 calculated by Eq. 10
ChCl-FA	303.15	0.0032987	77.3	0.0669082	0.0031	-5.77635	-2.70443	53.1809	-5.49677	4.84016	-5.76993	0.111236
	303.15	0.0032987	210.2	0.164883	0.0085	-4.76769	-1.80252	62.193	-4.52821	5.02298	-4.77588	0.171829
	303.15	0.0032987	316.5	0.230933	0.0125	-4.38203	-1.46563	66.5536	-4.13517	5.63347	-4.3653	0.381682
	303.15	0.0032987	414.7	0.284272	0.0167	-4.09235	-1.25783	69.264	-3.87762	5.24699	-4.08942	0.0714756
	303.15	0.0032987	516.3	0.333064	0.0207	-3.87762	-1.09942	71.6471	-3.66516	5.4791	-3.86058	0.439409
	303.15	0.0032987	577.4	0.359737	0.0234	-3.75502	-1.02238	72.773	-3.55785	5.25079	-3.74119	0.36835
	313.15	0.00319336	70.9	0.0496712	0.0025	-5.99146	-3.00233	49.8899	-5.77635	3.5903	-5.9825	0.14961
	313.15	0.00319336	203.4	0.131547	0.0071	-4.94766	-2.02839	59.003	-4.733	4.33855	-4.91671	0.625523
	313.15	0.00319336	304.7	0.186135	0.0106	-4.5469	-1.68128	63.0236	-4.33514	4.6572	-4.49938	1.04524
	313.15	0.00319336	404.9	0.234495	0.0141	-4.26158	-1.45032	65.9676	-4.05129	4.93468	-4.19895	1.46963
	313.15	0.00319336	505.2	0.27812	0.0176	-4.03986	-1.2797	68.3231	-3.82585	5.29749	-3.9588	2.0064
	313.15	0.00319336	570.2	0.304166	0.0198	-3.92207	-1.19018	69.6542	-3.70501	5.53443	-3.82422	2.4949
	323.15	0.00309454	71.3	0.0407805	0.0023	-6.07485	-3.19955	47.3312	-5.95224	2.0182	-6.09524	0.335716
	323.15	0.00309454	194.1	0.104465	0.0061	-5.09947	-2.2589	55.7032	-4.94766	2.9769	-5.06946	0.588405
	323.15	0.00309454	301	0.154092	0.0094	-4.66705	-1.87021	59.9274	-4.50081	3.5619	-4.60666	1.29389
	323.15	0.00309454	403.6	0.197377	0.0126	-4.37406	-1.62264	62.9031	-4.19971	3.98608	-4.28797	1.9682
	323.15	0.00309454	502.8	0.235693	0.0158	-4.14775	-1.44523	65.1563	-3.9739	4.19136	-4.04178	2.55465
	323.15	0.00309454	573.1	0.260983	0.018	-4.01738	-1.3433	66.5628	-3.83506	4.53832	-3.89112	3.14283
	333.15	0.00300165	74.9	0.0353623	0.002	-6.21461	-3.34211	46.2217	-6.07485	2.24893	-6.15615	0.940583
	333.15	0.00300165	204.2	0.0914592	0.0054	-5.22136	-2.39186	54.1908	-5.05146	3.25393	-5.11627	2.01259
	333.15	0.00300165	315.2	0.135204	0.0084	-4.77952	-2.00097	58.1346	-4.60517	3.64792	-4.64843	2.74286
	333.15	0.00300165	409.6	0.169595	0.0111	-4.50081	-1.77434	60.5773	-4.32754	3.84979	-4.35636	3.20942
	333.15	0.00300165	511.7	0.204205	0.0137	-4.29036	-1.58863	62.972	-4.09235	4.6153	-4.09987	4.43987
	333.15	0.00300165	577.2	0.22512	0.0154	-4.17339	-1.49112	64.2707	-3.95807	5.15938	-3.95695	5.18603
ChCl-LEV	303.15	0.0032987	71.5	0.055643	0.0041	-5.49677	-2.8888	47.4455	-5.68398	3.40585	-5.95831	8.39665
	303.15	0.0032987	188.9	0.136025	0.0112	-4.49184	-1.99492	55.5879	-4.733	5.36889	-4.98305	10.9355
	303.15	0.0032987	296.9	0.200047	0.0177	-4.03419	-1.6092	60.1109	-4.29036	6.34994	-4.52246	12.1033
	303.15	0.0032987	401.7	0.254756	0.0237	-3.74228	-1.36745	63.4595	-3.9954	6.76391	-4.20806	12.4463
	303.15	0.0032987	501.5	0.301212	0.0294	-3.52676	-1.19994	65.9761	-3.77226	6.96108	-3.97137	12.6066
	303.15	0.0032987	566.7	0.32899	0.0333	-3.4022	-1.11173	67.3232	-3.65351	7.38683	-3.83795	12.808
	313.15	0.00319336	73.1	0.0457849	0.0032	-5.7446	-3.0838	46.3183	-5.84304	1.71361	-6.06245	5.53291
	313.15	0.00319336	200.1	0.11711	0.0096	-4.64599	-2.14464	53.8389	-4.85363	4.46921	-5.03525	8.37832
	313.15	0.00319336	308.4	0.170938	0.0152	-4.18646	-1.76645	57.8056	-4.41455	5.44828	-4.58198	9.44762
	313.15	0.00319336	412.2	0.217455	0.02	-3.91202	-1.52576	60.9981	-4.12274	5.3865	-4.26933	9.13365
	313.15	0.00319336	511.4	0.257903	0.0248	-3.69691	-1.35517	63.3432	-3.90207	5.54953	-4.02997	9.00913
	313.15	0.00319336	573.7	0.281529	0.0281	-3.57199	-1.26752	64.515	-3.78099	5.85134	-3.89913	9.15869
	323.15	0.00309454	75.6	0.0386389	0.003	-5.80914	-3.25349	43.9936	-5.99146	3.13853	-6.1462	5.80224
	323.15	0.00309454	208.8	0.10069	0.0083	-4.7915	-2.29571	52.0878	-4.97623	3.85545	-5.09608	6.3567
	323.15	0.00309454	315.9	0.145723	0.0128	-4.35831	-1.92605	55.8075	-4.5469	4.32716	-4.65217	6.74255
	323.15	0.00309454	418.4	0.185308	0.0174	-4.05129	-1.68574	58.3901	-4.25451	5.01639	-4.3408	7.14634
	323.15	0.00309454	517.2	0.220591	0.0213	-3.84905	-1.51144	60.732	-4.02856	4.66371	-4.09802	6.46842
	323.15	0.00309454	579.9	0.241657	0.0239	-3.73388	-1.42024	61.9635	-3.90704	4.6375	-3.96335	6.14563
	333.15	0.00300165	78.9	0.0333344	0.0027	-5.9145	-3.40117	42.4945	-6.1193	3.46258	-6.21244	5.03735
	333.15	0.00300165	216.1	0.0868467	0.0074	-4.90628	-2.44361	50.1942	-5.09947	3.93764	-5.15977	5.16676
	333.15	0.00300165	319.2	0.123786	0.011	-4.50986	-2.0892	53.6748	-4.68855	3.96225	-4.73389	4.96759
	333.15	0.00300165	417.3	0.156609	0.0146	-4.22673	-1.854	56.1363	-4.40632	4.2488	-4.43068	4.82527
	333.15	0.00300165	519.7	0.188693	0.0179	-4.02295	-1.66763	58.5471	-4.16692	3.57848	-4.17333	3.73783
	333.15	0.00300165	581	0.206915	0.0199	-3.91704	-1.57545	59.7796	-4.03986	3.13556	-4.03865	3.10468
							ARD	59.0822	ARD	4.51027	ARD	4.65018

## Sheet: Table S5
Table S5 CO2 solubility of experimental data and COSMO-RS prediction result in DESs at molar ratio 1:6, ARD before and after correction.
1:6	T/(K)	1/T /(K-1)	P/(kPa)	XCO2COSMO-RS	XCO2Exp.	lnXCO2Exp.	lnXCO2COSMO-RS	ARD before correction	lnXCO2Corrected COSMO-RS calculate by Eq. 10	ARD after correction ln XCO2 calculated by Eq. 10
TPACl-AC	298.15	0.00335402	350	0.295454	0.0204466	-3.88994	-1.21924	68.6566	-4.27181	9.81679
	298.15	0.00335402	554	0.404664	0.0384618	-3.25809	-0.904699	72.2322	-3.79651	16.5258
	298.15	0.00335402	826	0.511534	0.0566412	-2.87102	-0.670342	76.6514	-3.34782	16.6074
	298.15	0.00335402	1220	0.619216	0.0774842	-2.55768	-0.479301	81.2603	-2.84631	11.2847
	298.15	0.00335402	1652	0.700211	0.102479	-2.2781	-0.356374	84.3565	-2.38296	4.60313
	298.15	0.00335402	2030	0.752133	0.125201	-2.07784	-0.284843	86.2914	-2.01357	3.09294
							ARD	78.2414	ARD	10.3218

## Sheet: Table S6
Table S6 Experimental and COSMO-RS predicted Henry's constant of CO2 in DESs at different temperature.
1:1.5	T (K)	HExp. (MPa)	HCOSMO-RS (MPa)
ChCl-urea	313.15	18.5	16.3787
	323.15	23	21.054
	333.15	28.7	26.5301
1:2	T (K)	HExp. (MPa)	HCOSMO-RS (MPa)
ChCl-urea	313.15	12.3	20.9538
	323.15	15.1	26.7473
	333.15	18.2	33.4724
ChCl-urea	308.2	13.9	18.42
	318.2	15.2	23.76
	328.2	16.5	30.03
ChCl-Phenol	293.15	24.1	17.8624
	303.15	29.2	22.0301
	313.15	34.6	26.7141
	323.15	45.8	31.9015
ChCl-EG	303.15	21.278	27.76
TMACl-LA	308.15	31.61	34.2636
	318.15	36.74	41.2329
TEACl-LA	308.15	24.64	21.7758
	318.15	30.99	26.2567
TBACl-LA	308.15	14.46	17.0131
	318.15	17.15	20.2628
TBABr-EG	303.15	20.549	11.24
TBABr-DEG	303.15	8.947	8.99
TBACl-DecA	298.15	7.55	8.65
	308.15	8.74	10.44
	323.15	10.71	13.52
N8881Br-DecA	298.15	7.15	7.37
	308.15	7.98	8.93
	323.15	9.43	11.61
N8881Cl-DecA	298.15	7.18	8.55
	308.15	8.27	10.25
1:3	T (K)	HExp. (MPa)	HCOSMO-RS (MPa)
ChCl-1,2 PRO	293.15	30.49	26.2625
	303.15	34.38	31.4426
	313.15	43.66	37.0776
	323.15	49.81	43.1275
ChCl-2,3 BUT	293.15	33.22	21.5103
	303.15	36.41	25.7212
	313.15	40.68	30.3088
	323.15	44.3	35.2465
ChCl-1,4 BUT	293.15	30.68	23.5994
	303.15	36.46	28.3941
	313.15	44.88	33.6353
	323.15	55.08	39.2901
ChCl-LEV	303.15	18.54	23.3226
	313.15	21.91	28.017
	323.15	27.37	33.174
	333.15	31.46	38.7683
ChCl-FA	303.15	28.54	22.33
	313.15	33.11	26.8381
	323.15	38.68	31.78
	333.15	44.64	37.1291
ChCl-Phenol	293.15	24.2	16.3639
	303.15	29.9	20.1399
	313.15	33.1	24.3759
	323.15	39.3	29.0583
ChCl-DEG	293.15	27.7	18.5332
	303.15	30.9	22.5334
	313.15	36.4	26.9757
	323.15	45.6	31.8393
ChCl-TEG	293.15	18.8	13.1144
	303.15	22.5	15.8649
	313.15	27.1	18.9105
	323.15	32.3	22.2415
ChCl-GC	293.15	24.94	11.93
	303.15	29.79	14.62
	313.15	35.4	17.64
	323.15	41.6	20.97
ACCl-GC	293.15	20.75	11.38
	303.15	24.72	13.9
	313.15	28.89	16.72
	323.15	32.44	19.82
TBABr-EG	303.15	21.236	13.76
TBABr-DEG	303.15	9.579	10.18
1:4	T (K)	HExp. (MPa)	HCOSMO-RS (MPa)
ChCl-1,2 PRO	293.15	30.59	23.7194
	303.15	40.29	28.4138
	313.15	50.29	33.5213
	323.15	59.42	39.0076
ChCl-2,3 BUT	293.15	26.84	20.9268
	303.15	30.23	24.9545
	313.15	34.79	29.3308
	323.15	39.19	34.0297
ChCl-1,4 BUT	293.15	32.82	26.296
	303.15	36.48	31.3741
	313.15	42.32	36.8767
	323.15	51.34	42.762
ChCl-LEV	303.15	17.76	22.8606
	313.15	20.39	27.4094
	323.15	25.07	32.3958
	333.15	30.86	37.7936
ChCl-FA	303.15	24.73	21.118
	313.15	29.95	25.346
	323.15	34.04	29.9754
	333.15	39.49	34.9807
ChCl-Phenol	293.15	24.5	15.1527
	303.15	31.1	18.6575
	313.15	33	22.5903
	323.15	40.1	26.9381
ChCl-DEG	293.15	25.2	18.259
	303.15	31.5	22.1648
	313.15	35.4	26.49
	323.15	44.5	31.2118
ChCl-TEG	293.15	18.6	12.2952
	303.15	20.9	14.8863
	313.15	25.5	17.7573
	323.15	31.8	20.8992
ChCl-GC	293.15	23.9	11.02
	303.15	28.11	13.51
	313.15	32.75	16.31
	323.15	37.66	19.4
ACCl-GC	293.15	20.69	10.63
	303.15	24.44	13
	313.15	27.12	15.63
	323.15	31.04	18.55
ATPPBr-DEG	303.15	4.539	11.3
ATPPBr-TEG	303.15	3.945	9.11
TBABr-EG	303.15	23.002	15.72
TBABr-DEG	303.15	9.379	11
1:5	T (K)	HExp. (MPa)	HCOSMO-RS (MPa)
ChCl-FA	303.15	16.61	22.2012
	313.15	20.12	26.5851
	323.15	23.83	31.3832
	333.15	28.47	36.5687
ChCl-LEV	303.15	24.31	19.7277
	313.15	28.14	23.6638
	323.15	31.32	27.9719
	333.15	36.79	32.6285
ChCl-GC	293.15	22.71	10.18
	303.15	26.97	12.49
	313.15	30.71	15.09
	323.15	35.88	17.95
ACCl-GC	293.15	20.43	9.91
	303.15	23.35	12.12
	313.15	26.96	14.61
	323.15	30.09	17.35

## Sheet: Table S7
Table S7 σ-profiles of HBAs, HBDs and CO2
σ	p (σ)
	TMACl	TBACl	TBABr	BTMACl	AC	Glycerol	LA	CO2
-0.03	0	0	0	0	0	0	0	0
-0.029	0	0	0	0	0	0	0	0
-0.028	0	0	0	0	0	0	0	0
-0.027	0	0	0	0	0	0	0	0
-0.026	0	0	0	0	0	0	0	0
-0.025	0	0	0	0	0	0	0	0
-0.024	0	0	0	0	0	0	0	0
-0.023	0	0	0	0	0	0	0	0
-0.022	0	0	0	0	0.019	0	0.21	0
-0.021	0	0	0	0	0.259	0	0.663	0
-0.02	0	0	0	0	0.756	0.037	0.886	0
-0.019	0	0	0	0	1.114	0.32	1.13	0
-0.018	0	0	0	0	1.316	0.855	1.925	0
-0.017	0	0	0	0.013	1.325	1.024	2.155	0
-0.016	0	0	0	0.123	0.828	0.851	1.414	0
-0.015	0	0	0	0.522	0.317	1.244	0.999	0
-0.014	0.512	0	0	1.141	0.457	1.797	1.148	0
-0.013	1.383	0	0	2.606	0.91	1.727	1.517	0
-0.012	3.946	0.846	0.846	7.25	0.828	1.624	1.677	0
-0.011	10.208	4.481	4.481	13.34	0.364	1.665	1.498	0
-0.01	20.041	8.973	8.973	16.37	0.358	1.801	1.403	0.105
-0.009	24.665	10.586	10.586	16.432	1.471	1.959	1.505	2.864
-0.008	16.798	11.825	11.825	15.047	3.53	2.697	2.707	6.693
-0.007	8.382	14.405	14.405	14.274	5.37	7.118	4.745	6.321
-0.006	10.323	18.85	18.85	15.855	5.964	12.916	6.124	3.551
-0.005	15.679	30.979	30.979	15.661	5.241	12.626	6.399	2.427
-0.004	12.118	44.215	44.215	10.997	4.886	7.892	6.455	2.512
-0.003	3.559	46.17	46.17	6.375	5.232	5.248	7.128	1.293
-0.002	0.138	38.473	38.473	5.185	5.605	4.925	6.894	1.062
-0.001	0	28.759	28.759	6.068	5.889	4.368	6.303	2.345
0	0	23.001	23.001	6.243	4.412	3.232	6.097	1.637
0.001	0	21.626	21.626	6.636	2.057	2.487	4.376	1.013
0.002	0	21.509	21.509	8.385	1.121	2.459	2.294	3.209
0.003	0	15.242	15.242	8.509	0.934	2.115	1.973	4.465
0.004	0	4.595	4.595	5.349	1.105	1.615	2.516	2.816
0.005	0	0.041	0.041	1.564	1.929	1.932	2.483	6.255
0.006	0	0	0	0.057	2.533	2.047	1.791	10.798
0.007	0	0	0	0	2.258	2.062	1.511	6.1
0.008	0	0	0	0	1.75	2.653	2.281	0.7
0.009	0	0	0	0	2.095	2.667	3.055	0
0.01	0	0	0	0	2.89	2.087	3.063	0
0.011	0	0	0	0	3.746	2.206	3.242	0
0.012	0	0	0	0	4.451	2.569	4.422	0
0.013	0	0	0	0	3.798	2.823	4.996	0
0.014	0	0	0	0	2.613	3.507	4.098	0
0.015	0	0	0	0	1.764	3.961	2.638	0
0.016	0	0	13.833	0	0.776	3.753	1.733	0
0.017	0.848	0.848	28.491	0.848	0.125	2.918	1.577	0
0.018	14.051	14.051	15.481	14.051	0	1.508	0.855	0
0.019	25.557	25.557	0.824	25.557	0	0.354	0.098	0
0.02	12.354	12.354	0	12.354	0	0	0	0
0.021	0	0	0	0	0	0	0	0
0.022	0	0	0	0	0	0	0	0
0.023	0	0	0	0	0	0	0	0
0.024	0	0	0	0	0	0	0	0
0.025	0	0	0	0	0	0	0	0
0.026	0	0	0	0	0	0	0	0
0.027	0	0	0	0	0	0	0	0
0.028	0	0	0	0	0	0	0	0
0.029	0	0	0	0	0	0	0	0
0.03	0	0	0	0	0	0	0	0
