# Supplementary material for: Screening Deep Eutectic Solvents for CO2 Capture With COSMO-RS
Source: Front Chem. 2020 Feb 13;8:82. doi: 10.3389/fchem.2020.00082 (PMC7031488; doi:10.3389/fchem.2020.00082)
Supplement: Supplementary file 2 [file Data_Sheet_1.ZIP]

Archive with 15 entries (14 files):
- COSMOfiles/
- COSMOfiles/1,4-Butanediol.cosmo
- COSMOfiles/2,3-Butanediol.cosmo
- COSMOfiles/Acetylcholine.cosmo
- COSMOfiles/ATPP.cosmo
- COSMOfiles/BTEA.cosmo
- COSMOfiles/BTMA.cosmo
- COSMOfiles/DECA.cosmo
- COSMOfiles/EthyleneGlycol.cosmo
- COSMOfiles/FurfurylAlcohol.cosmo
- COSMOfiles/Guaiacol.cosmo
- COSMOfiles/LacticAcid.cosmo
- COSMOfiles/LevulinicAcid.cosmo
- COSMOfiles/MTPP.cosmo
- COSMOfiles/TriethyleneGlycol.cosmo
