# Supplementary material for: Screening Deep Eutectic Solvents for CO2 Capture With COSMO-RS
Source: Front Chem. 2020 Feb 13;8:82. doi: 10.3389/fchem.2020.00082 (PMC7031488; doi:10.3389/fchem.2020.00082)
Supplement: Supplementary file 2 [file Data_Sheet_1.ZIP › COSMOfiles/1,4-Butanediol.cosmo]

Gaussian COSMO output
$cosmo_data
  fepsi =    1.00
  nps   = 1064
  area  =  511.29
  volume=  804.26
$coord_rad
#atom   x                  y                  z             element  radius [A]     area   COSMO charge    sigma
   1   3.55674621035017  -0.95961622735556   0.00004357708465   6     2.00600  12.68877  -0.00350  -0.00028
   2   3.53477245128200  -2.18470300284011   1.68159559036700   1     1.29600   6.36646  -0.02473  -0.00388
   3   3.53444741838129  -2.18499780011074  -1.68129867659684   1     1.29600   6.36657  -0.02491  -0.00391
   4   1.24179582437280   0.74805562511268   0.00009648941640   6     2.00600   9.04227   0.01174   0.00130
   5   1.33961185226336   1.98164049756150   1.66495088257942   1     1.29600   6.32657  -0.02023  -0.00320
   6   1.33958350637142   1.98164427701431  -1.66475790374663   1     1.29600   6.32576  -0.02011  -0.00318
   7  -1.24179567319471  -0.74805562511268   0.00008893051186   6     2.00600   9.04228   0.01170   0.00129
   8  -1.33961359081165  -1.98165372564441   1.66493198531808   1     1.29600   6.32656  -0.02025  -0.00320
   9  -1.33958335519307  -1.98163104893138  -1.66477491128183   1     1.29600   6.32576  -0.02008  -0.00317
  10  -3.55674605917208   0.95961622735556   0.00004546681078   6     2.00600  12.68877  -0.00349  -0.00028
  11  -3.53445482610762   2.18500346928929  -1.68129489714457   1     1.29600   6.36658  -0.02491  -0.00391
  12  -3.53476663092561   2.18469733366159   1.68160125954540   1     1.29600   6.36646  -0.02473  -0.00388
  13   5.75720571192517   0.61309318743245  -0.00035515512961   8     1.71760  15.99236   0.20499   0.01282
  14   7.24607744884654  -0.44114536709420   0.00152512237364   1     1.29600   8.47916  -0.12325  -0.01454
  15  -5.75720556074708  -0.61309318743246  -0.00034381677281   8     1.71760  15.99246   0.20505   0.01282
  16  -7.24607729766845   0.44114536709420   0.00146654086349   1     1.29600   8.47916  -0.12329  -0.01454
$coord_car
!BIOSYM archive 3
PBC=OFF
coordinates from GAUSSIAN/COSMO calculation
!DATE
C1           1.882149030    -0.507807036     0.000023060 GAUS 1      C       C   0.0000
H2           1.870521018    -1.156095036     0.889862060 GAUS 1      H       H   0.0000
H3           1.870349018    -1.156251036    -0.889704940 GAUS 1      H       H   0.0000
C4           0.657130048     0.395853987     0.000051060 GAUS 1      C       C   0.0000
H5           0.708892060     1.048638986     0.881054060 GAUS 1      H       H   0.0000
H6           0.708877060     1.048640986    -0.880951940 GAUS 1      H       H   0.0000
C7          -0.657129968    -0.395853987     0.000047060 GAUS 1      C       C   0.0000
H8          -0.708892980    -1.048645986     0.881044060 GAUS 1      H       H   0.0000
H9          -0.708876980    -1.048633986    -0.880960940 GAUS 1      H       H   0.0000
C10         -1.882148950     0.507807036     0.000024060 GAUS 1      C       C   0.0000
H11         -1.870352938     1.156254036    -0.889702940 GAUS 1      H       H   0.0000
H12         -1.870517938     1.156092036     0.889865060 GAUS 1      H       H   0.0000
O13          3.046582046     0.324434941    -0.000187940 GAUS 1      O       O   0.0000
H14          3.834459036    -0.233444074     0.000807060 GAUS 1      H       H   0.0000
O15         -3.046581966    -0.324434941    -0.000181940 GAUS 1      O       O   0.0000
H16         -3.834458956     0.233444074     0.000776060 GAUS 1      H       H   0.0000
end
end
$screening_charge
  cosmo      =  -0.029372
  correction =   0.029372
  total      =   0.000000
$cosmo_energy
  Total energy corrected [a.u.]  =     -309.0350199808
  Dielectric energy corr. [a.u.] =       -0.0196122470
$segment_information
# n             - segment number
# atom          - atom associated with segment n
# position      - segment coordinates [a.u.]
# charge        - segment charge (corrected)
# area          - segment area [A**2]
# potential     - solute potential on segment (A length scale)
#
#  n   atom              position (X, Y, Z)                   charge         area        charge/area     potential
#
#
    1    3    1.831111684   -3.944050185   -1.632311305   -0.000076055    0.006328244   -0.012018333    0.025090775
    2    3    1.466991386   -3.410378553   -2.152557887   -0.000397136    0.102386021   -0.003878809    0.026853781
    3    3    3.912001470   -4.562345747   -1.229981323   -0.000054546    0.005495152   -0.009926181    0.030376729
    4    3    3.328509144   -4.611572279   -1.421792604   -0.000453516    0.139389992   -0.003253574    0.028825353
    5    3    2.486650514   -4.348737915   -2.148597341   -0.000561088    0.166956069   -0.003360693    0.029479712
    6    3    2.002913579   -3.716531640   -2.824463527   -0.000343601    0.110873760   -0.003099030    0.029942766
    7    3    1.689416195   -3.794456408   -1.740632077   -0.000081103    0.007311917   -0.011091889    0.025341508
    8    3    3.720555175   -4.582241089   -1.215888972   -0.000072820    0.010628620   -0.006851310    0.029373383
    9    3    2.393993035   -4.351307489   -1.614337417   -0.000569920    0.197970284   -0.002878816    0.026372369
   10    3    1.871798544   -3.847646675   -2.366291463   -0.000609081    0.219383011   -0.002776337    0.027888635
   11    3    1.412156753   -2.676004798   -2.800589585   -0.000484651    0.126875398   -0.003819895    0.027697132
   12    3    2.025126691   -1.622820141   -3.526271549   -0.000489008    0.145666340   -0.003357039    0.019937103
   13    3    2.684110888   -1.124921798   -3.718744218   -0.000066804    0.007614873   -0.008772863    0.013857918
   14    3    2.002913579   -3.328162650   -3.212832516   -0.000360726    0.110873760   -0.003253482    0.030148053
   15    3    2.486650514   -2.652296465   -3.845038791   -0.000725203    0.166956069   -0.004343675    0.028844305
   16    3    3.212552928   -1.863103310   -4.087703786   -0.000717324    0.185279977   -0.003871567    0.022101465
   17    3    4.102671314   -1.258804601   -3.876134762   -0.000439138    0.114937039   -0.003820680    0.010696249
   18    3    4.510411453   -1.173739095   -3.687007457   -0.000017769    0.001661935   -0.010691598    0.006728974
   19    3    1.536501932   -2.161860735   -3.097524714   -0.000279194    0.063791349   -0.004376676    0.024982483
   20    3    2.498755145   -1.193560910   -3.666849503   -0.000079877    0.009050023   -0.008826174    0.015128322
   21    3    1.871798544   -2.869990586   -3.343947551   -0.000692071    0.219383011   -0.003154623    0.028323080
   22    3    2.477696811   -1.999801955   -3.882888632   -0.000796621    0.267143480   -0.002981997    0.023376492
   23    3    3.251064381   -1.236704044   -3.921488554   -0.000636567    0.192356915   -0.003309302    0.013624492
   24    3    4.426094355   -1.141940691   -3.709848721   -0.000036900    0.003895394   -0.009472708    0.006490446
   25    3    4.395992814   -4.455389342   -1.363368724   -0.000202384    0.052953522   -0.003821912    0.033601893
   26    3    3.856341909   -4.591402910   -2.003193167   -0.000666610    0.185279977   -0.003597853    0.034204817
   27    3    5.239581977   -3.879135206   -2.150800822   -0.000850255    0.256187454   -0.003318880    0.041760150
   28    3    5.718395540   -2.965198438   -2.468493216   -0.000135649    0.011372650   -0.011927647    0.044194786
   29    3    3.067148754   -4.348737915   -2.729095581   -0.000738901    0.166956069   -0.004425719    0.034617314
   30    3    4.162069492   -3.858931522   -3.355232399   -0.001318121    0.256498196   -0.005138908    0.038583848
   31    3    5.208381140   -2.812619874   -3.355232399   -0.000973869    0.256498196   -0.003796789    0.034494482
   32    3    5.432809083   -1.981733244   -3.215223117   -0.000149169    0.018001190   -0.008286643    0.024454696
   33    3    2.391282568   -3.716531640   -3.212832516   -0.000405487    0.110873760   -0.003657191    0.032586008
   34    3    3.067148754   -3.232794705   -3.845038791   -0.000849799    0.166956069   -0.005089959    0.033874879
   35    3    3.856341909   -2.506892290   -4.087703786   -0.000894567    0.185279977   -0.004828189    0.029261625
   36    3    4.582244323   -1.717699136   -3.845038791   -0.000502551    0.166956069   -0.003010082    0.017658806
   37    3    4.581173138   -1.204350988   -3.666422042   -0.000038017    0.003124838   -0.012166019    0.007044942
   38    3    4.755770890   -4.304391895   -1.801944139   -0.000772047    0.266767797   -0.002894078    0.037602541
   39    3    5.615666873   -3.360434635   -2.215050969   -0.000327059    0.065178577   -0.005017885    0.045388431
   40    3    3.719643264   -4.386587755   -2.738049284   -0.001153753    0.267143480   -0.004318852    0.036935121
   41    3    4.948427343   -3.598977724   -3.095278601   -0.001456822    0.355967158   -0.004092575    0.039361925
   42    3    5.621847126   -2.520516400   -2.917505539   -0.000586657    0.135907558   -0.004316587    0.035867904
   43    3    2.849454632   -3.847646675   -3.343947551   -0.001043154    0.219383011   -0.004754946    0.034951248
   44    3    3.719643264   -3.241748408   -3.882888632   -0.001315674    0.267143480   -0.004924972    0.035179620
   45    3    4.591198026   -2.370193645   -3.882888632   -0.001062989    0.267143480   -0.003979095    0.027688339
   46    3    5.010639646   -1.578695256   -3.539058460   -0.000424272    0.102788543   -0.004127621    0.014208227
   47   12   -5.066300470    3.327862184    3.213135099   -0.000409237    0.110873760   -0.003691020    0.038365777
   48   12   -4.582563535    2.651995998    3.845341374   -0.000776903    0.166956069   -0.004653337    0.031146208
   49   12   -5.642352249    2.681037497    2.826043037   -0.000551110    0.118270257   -0.004659753    0.038559626
   50   12   -3.856661121    1.862802843    4.088006369   -0.000728703    0.185279977   -0.003932985    0.021526832
   51   12   -5.029977037    1.632278002    3.540955019   -0.000489635    0.134705978   -0.003634841    0.015538297
   52   12   -2.971926464    1.251729184    3.874954641   -0.000429119    0.116864600   -0.003671929    0.014687024
   53   12   -4.390643856    1.137419948    3.723341187   -0.000059604    0.006213232   -0.009593080    0.006771893
   54   12   -2.552646383    1.161647283    3.678305066   -0.000020927    0.002261929   -0.009251704    0.014691973
   55   12   -5.197415506    2.869690120    3.344250134   -0.000817435    0.219383011   -0.003726063    0.035148044
   56   12   -4.591517239    1.999501488    3.883191215   -0.000868649    0.267143480   -0.003251620    0.022526666
   57   12   -5.512794037    2.169004965    3.125616151   -0.000292300    0.053631012   -0.005450211    0.028901082
   58   12   -3.823538967    1.240073514    3.922653257   -0.000646026    0.190977856   -0.003382729    0.011708844
   59   12   -4.555108631    1.201372967    3.679097961   -0.000068289    0.006907863   -0.009885750    0.007301690
   60   12   -2.648908304    1.127524632    3.705374612   -0.000042707    0.005076561   -0.008412566    0.014041241
   61   12   -4.677931481    3.716231173    3.213135099   -0.000433558    0.110873760   -0.003910374    0.039134611
   62   12   -4.002065296    3.232494238    3.845341374   -0.000871371    0.166956069   -0.005219165    0.035592830
   63   12   -4.002065296    4.348437448    2.729398164   -0.000749384    0.166956069   -0.004488508    0.037815451
   64   12   -3.212872141    2.506591824    4.088006369   -0.000882561    0.185279977   -0.004763390    0.028997931
   65   12   -2.907144558    3.858631056    3.355534981   -0.001286147    0.256498196   -0.005014255    0.035275432
   66   12   -3.212872141    4.591102443    2.003495750   -0.000630561    0.185279977   -0.003403288    0.031736403
   67   12   -2.486969726    1.717398669    3.845341374   -0.000466451    0.166956069   -0.002793857    0.020642032
   68   12   -1.860832909    2.812319407    3.355534981   -0.000832059    0.256498196   -0.003243919    0.028104681
   69   12   -1.860832909    3.858631056    2.309223333   -0.000756606    0.256498196   -0.002949752    0.027673394
   70   12   -2.408913932    4.343777357    1.419214466   -0.000208696    0.063347817   -0.003294446    0.025501754
   71   12   -2.468241837    1.196967911    3.652624630   -0.000044673    0.004378791   -0.010202114    0.015287584
   72   12   -1.619528221    1.967125901    3.192409713   -0.000158932    0.022160107   -0.007171987    0.023617168
   73   12   -1.335221813    2.942242798    2.447202421   -0.000154956    0.015224452   -0.010178081    0.028590143
   74   12   -4.219759417    3.847346208    3.344250134   -0.001069099    0.219383011   -0.004873206    0.038707780
   75   12   -3.349570786    3.241447941    3.883191215   -0.001303408    0.267143480   -0.004879057    0.034614321
   76   12   -3.349570786    4.386287289    2.738351867   -0.001133963    0.267143480   -0.004244771    0.035742909
   77   12   -2.478016023    2.369893179    3.883191215   -0.000985066    0.267143480   -0.003687403    0.026739374
   78   12   -2.120786707    3.598677258    3.095581184   -0.001273581    0.355967158   -0.003577805    0.031047794
   79   12   -2.478016023    4.386287289    1.866797105   -0.000792655    0.267143480   -0.002967151    0.027979439
   80   12   -2.044219038    1.569090468    3.524781592   -0.000405787    0.113285038   -0.003581999    0.019518296
   81   12   -1.434390618    2.504638676    2.899827765   -0.000518487    0.149414545   -0.003470126    0.027067667
   82   12   -1.514531348    3.522150685    2.039212237   -0.000336512    0.081755172   -0.004116098    0.026401469
   83   12   -5.066300470    3.716231173    2.824766110   -0.000388647    0.110873760   -0.003505307    0.040359919
   84   12   -5.579424396    3.446489862    2.156229446   -0.000402539    0.088425188   -0.004552313    0.045356798
   85   12   -4.582563535    4.348437448    2.148899924   -0.000571213    0.166956069   -0.003421336    0.037898632
   86   12   -5.245182631    3.937480046    1.665867628   -0.000042342    0.003184956   -0.013294224    0.042236248
   87   12   -3.737784543    4.612005229    1.426693856   -0.000447367    0.137564972   -0.003252042    0.030555224
   88   12   -3.154219618    4.560521411    1.224806338   -0.000064338    0.006010591   -0.010704032    0.027250372
   89   12   -5.197415506    3.847346208    2.366594046   -0.000686510    0.219383011   -0.003129277    0.041450633
   90   12   -5.345559953    3.832464870    1.744110195   -0.000051569    0.003468489   -0.014867835    0.043553490
   91   12   -4.686173372    4.345764825    1.636131564   -0.000497622    0.189898616   -0.002620459    0.036660799
   92   12   -3.347633134    4.581573730    1.214715541   -0.000077948    0.010861921   -0.007176242    0.027872436
   93    2    2.468255010   -1.196976342    3.652624324   -0.000045274    0.004378273   -0.010340710    0.015335124
   94    2    2.486975547   -1.717404338    3.845335705   -0.000469858    0.166956069   -0.002814263    0.020674686
   95    2    1.619537335   -1.967134558    3.192408649   -0.000158862    0.022159227   -0.007169121    0.023618542
   96    2    3.212877961   -2.506597493    4.088000700   -0.000881863    0.185279977   -0.004759623    0.029000682
   97    2    1.860838729   -2.812325076    3.355529312   -0.000831830    0.256498196   -0.003243024    0.028108228
   98    2    1.335229357   -2.942251103    2.447199097   -0.000154956    0.015223991   -0.010178435    0.028592577
   99    2    4.002071116   -3.232499907    3.845335705   -0.000871419    0.166956069   -0.005219448    0.035596795
  100    2    2.907150378   -3.858636725    3.355529312   -0.001286374    0.256498196   -0.005015137    0.035279804
  101    2    1.860838729   -3.858636725    2.309217664   -0.000756716    0.256498196   -0.002950180    0.027676503
  102    2    4.677937302   -3.716236842    3.213129430   -0.000433578    0.110873760   -0.003910555    0.039138719
  103    2    4.002071116   -4.348443117    2.729392495   -0.000749439    0.166956069   -0.004488840    0.037819137
  104    2    3.212877961   -4.591108113    2.003490081   -0.000630648    0.185279977   -0.003403757    0.031739809
  105    2    2.408918569   -4.343782196    1.419207041   -0.000208714    0.063349308   -0.003294646    0.025504686
  106    2    2.044229405   -1.569098243    3.524780303   -0.000404756    0.113282251   -0.003572986    0.019519510
  107    2    2.478021844   -2.369898848    3.883185545   -0.000987010    0.267143480   -0.003694681    0.026758716
  108    2    1.434398494   -2.504646402    2.899825100   -0.000518422    0.149412531   -0.003469739    0.027069663
  109    2    3.349576606   -3.241453611    3.883185545   -0.001303047    0.267143480   -0.004877706    0.034616569
  110    2    2.120792527   -3.598682927    3.095575515   -0.001273561    0.355967158   -0.003577748    0.031050836
  111    2    1.514537627   -3.522156742    2.039207712   -0.000336535    0.081754264   -0.004116418    0.026404363
  112    2    4.219765238   -3.847351877    3.344244465   -0.001069124    0.219383011   -0.004873322    0.038711548
  113    2    3.349576606   -4.386292958    2.738346198   -0.001134065    0.267143480   -0.004245152    0.035746559
  114    2    2.478021844   -4.386292958    1.866791436   -0.000792712    0.267143480   -0.002967364    0.027982397
  115    2    2.552654704   -1.161657878    3.678303151   -0.000021168    0.002261659   -0.009359527    0.014735413
  116    2    2.971929334   -1.251739671    3.874950264   -0.000428727    0.116863142   -0.003668621    0.014696620
  117    2    3.856666942   -1.862808512    4.088000700   -0.000728353    0.185279977   -0.003931093    0.021529921
  118    2    4.390651645   -1.137429010    3.723336433   -0.000059559    0.006212898   -0.009586411    0.006772835
  119    2    4.582569356   -2.652001667    3.845335705   -0.000776764    0.166956069   -0.004652508    0.031150693
  120    2    5.029982036   -1.632283327    3.540949908   -0.000488568    0.134705863   -0.003626922    0.015546676
  121    2    5.066306291   -3.327867853    3.213129430   -0.000409275    0.110873760   -0.003691365    0.038370396
  122    2    5.642359877   -2.681042257    2.826034434   -0.000551187    0.118271380   -0.004660360    0.038565782
  123    2    2.648911099   -1.127536969    3.705371101   -0.000043118    0.005075974   -0.008494445    0.014078538
  124    2    3.823546124   -1.240082704    3.922648900   -0.000645751    0.190976170   -0.003381318    0.011711370
  125    2    4.591523059   -1.999507158    3.883185545   -0.000867991    0.267143480   -0.003249157    0.022531481
  126    2    4.555112820   -1.201380013    3.679093803   -0.000068265    0.006907584   -0.009882555    0.007305656
  127    2    5.197421326   -2.869695789    3.344244465   -0.000817287    0.219383011   -0.003725390    0.035153153
  128    2    5.512801608   -2.169010515    3.125608083   -0.000292163    0.053631757   -0.005447571    0.028908859
  129    2    5.066306291   -3.716236842    2.824760441   -0.000388682    0.110873760   -0.003505626    0.040364202
  130    2    4.582569356   -4.348443117    2.148894255   -0.000571269    0.166956069   -0.003421671    0.037902294
  131    2    5.579434902   -3.446487971    2.156223692   -0.000402583    0.088427864   -0.004552671    0.045361473
  132    2    3.737795531   -4.612010003    1.426683773   -0.000447419    0.137566729   -0.003252377    0.030558351
  133    2    5.245186120   -3.937487906    1.665852586   -0.000042348    0.003185666   -0.013293246    0.042239958
  134    2    3.154223807   -4.560525966    1.224796231   -0.000064346    0.006011010   -0.010704715    0.027253294
  135    2    5.197421326   -3.847351877    2.366588377   -0.000686579    0.219383011   -0.003129592    0.041454777
  136    2    4.686176561   -4.345771737    1.636118337   -0.000497677    0.189901815   -0.002620705    0.036664166
  137    2    5.345573792   -3.832461765    1.744103534   -0.000051577    0.003469235   -0.014867106    0.043557508
  138    2    3.347644564   -4.581578817    1.214704635   -0.000077958    0.010862761   -0.007176597    0.027875378
  139   16   -8.777611137    1.584310217    1.533000380   -0.001519174    0.110873760   -0.013701836    0.099998886
  140   16   -8.293874202    0.908444032    2.165206655   -0.002131194    0.166956069   -0.012764999    0.066469746
  141   16   -9.409817412    0.908444032    1.049263445   -0.002891908    0.166956069   -0.017321369    0.099949164
  142   16   -7.677645090    0.484513721    2.411837074   -0.000187437    0.016385779   -0.011438985    0.028348496
  143   16   -8.793271547   -0.253247855    1.768392031   -0.002956971    0.254322313   -0.011626866    0.048056054
  144   16   -9.652482407    0.119250877    0.323361031   -0.003220778    0.185279977   -0.017383302    0.089281578
  145   16   -9.064852314   -1.127096482    0.481771256   -0.001951356    0.148707384   -0.013122120    0.037557212
  146   16   -9.409817412   -0.606651537   -0.465832124   -0.002355912    0.166956069   -0.014110971    0.064317600
  147   16   -8.879741423   -0.926441510   -1.206368438   -0.000769495    0.058971639   -0.013048556    0.033159538
  148   16   -8.908726172    1.126138153    1.664115416   -0.003287942    0.219383011   -0.014987223    0.091333867
  149   16   -8.234901768    0.209689856    2.230069734   -0.002251570    0.258754458   -0.008701568    0.039798932
  150   16   -9.447667253    0.255949522    1.058217149   -0.004110113    0.267143480   -0.015385415    0.085770384
  151   16   -8.884160913   -0.773778487    1.357438435   -0.002021077    0.171207605   -0.011804830    0.037482388
  152   16   -9.447667253   -0.615605241    0.186662386   -0.003491861    0.267143480   -0.013071107    0.065640548
  153   16   -8.938490648   -1.328605812   -0.040192739   -0.000086374    0.001310369   -0.065915425    0.026988960
  154   16   -9.049174059   -1.120270560   -0.554267253   -0.001704134    0.126997485   -0.013418646    0.036892825
  155   16   -8.389242148    1.972679207    1.533000380   -0.001494701    0.110873760   -0.013481104    0.101415053
  156   16   -7.713375962    1.488942272    2.165206655   -0.001868959    0.166956069   -0.011194313    0.070331576
  157   16   -7.713375962    2.604885482    1.049263445   -0.002688505    0.166956069   -0.016103071    0.106756693
  158   16   -7.459845891    0.784247902    2.416958482   -0.000100473    0.005151994   -0.019501842    0.034039854
  159   16   -6.869862529    2.064972791    1.795808934   -0.001707835    0.079233407   -0.021554479    0.078811079
  160   16   -7.033631269    2.877297863    0.135799641   -0.002510570    0.115010663   -0.021829023    0.107496310
  161   16   -6.862349961    2.834071302   -0.351629026   -0.000133811    0.001092614   -0.122468715    0.105718622
  162   16   -7.931070084    2.103794242    1.664115416   -0.003096072    0.219383011   -0.014112633    0.095704226
  163   16   -7.233119964    1.443502105    2.235997980   -0.001624640    0.180661383   -0.008992737    0.057427625
  164   16   -7.117763245    2.638182827    1.075980189   -0.003663330    0.215174931   -0.017024894    0.100790914
  165   16   -6.863610303    2.844381102   -0.274567294   -0.000146362    0.001582190   -0.092506061    0.106015358
  166   16   -8.777611137    1.972679207    1.144631391   -0.001598663    0.110873760   -0.014418771    0.109936034
  167   16   -9.409817412    1.488942272    0.468765205   -0.003030771    0.166956069   -0.018153105    0.113189825
  168   16   -8.293874202    2.604885482    0.468765205   -0.002897964    0.166956069   -0.017357642    0.116243631
  169   16   -9.652482407    0.763039857   -0.320427950   -0.003385699    0.185279977   -0.018273421    0.103407163
  170   16   -8.920011020    2.115079089   -0.626155533   -0.004580771    0.256498196   -0.017858882    0.116418955
  171   16   -7.567971788    2.847550477   -0.320427950   -0.003062388    0.185279977   -0.016528436    0.111522651
  172   16   -9.409817412   -0.026153298   -1.046330364   -0.002673465    0.166956069   -0.016012983    0.077750828
  173   16   -8.920011020    1.068767440   -1.672467181   -0.004064904    0.256498196   -0.015847690    0.089995827
  174   16   -7.873699371    2.115079089   -1.672467181   -0.003748882    0.256498196   -0.014615627    0.094804313
  175   16   -6.911317292    2.644749356   -1.013463445   -0.001705707    0.083804088   -0.020353505    0.099775923
  176   16   -8.775267097   -0.767925551   -1.481012381   -0.000940407    0.099990413   -0.009404975    0.032222296
  177   16   -8.407143373    0.018259840   -2.113033655   -0.001143073    0.125178449   -0.009131550    0.039987624
  178   16   -7.733644956    0.909264845   -2.352500241   -0.000972910    0.106651180   -0.009122352    0.048120831
  179   16   -6.954773438    1.797122129   -2.017069255   -0.000720507    0.055608632   -0.012956749    0.068094222
  180   16   -8.908726172    2.103794242    0.686459327   -0.003735446    0.219383011   -0.017027054    0.115952565
  181   16   -9.447667253    1.497895975   -0.183729304   -0.004558105    0.267143480   -0.017062387    0.114274618
  182   16   -8.302827905    2.642735322   -0.183729304   -0.004348361    0.267143480   -0.016277249    0.117317658
  183   16   -9.447667253    0.626341212   -1.055284067   -0.004207566    0.267143480   -0.015750209    0.094372290
  184   16   -8.660057222    1.855125291   -1.412513383   -0.005299617    0.355967158   -0.014887938    0.104208781
  185   16   -7.431273143    2.642735322   -1.055284067   -0.003951515    0.267143480   -0.014791732    0.103958962
  186   16   -8.789450952   -0.300762572   -1.749415537   -0.002498160    0.217298361   -0.011496450    0.046302834
  187   16   -8.222432596    0.568494983   -2.240971883   -0.002583059    0.257573086   -0.010028452    0.052039697
  188   16   -7.415211477    1.505078948   -2.197955347   -0.002508944    0.237942727   -0.010544320    0.063735900
  189   16   -6.829021838    2.057070815   -1.790980772   -0.001099134    0.049968352   -0.021996593    0.078089892
  190   14    7.459764899   -0.784256949    2.417022958   -0.000072638    0.005159307   -0.014079041    0.033968577
  191   14    7.713376113   -1.488942272    2.165265237   -0.001876409    0.166956069   -0.011238941    0.070334697
  192   14    6.869830499   -2.064948795    1.795882483   -0.001700485    0.079242001   -0.021459390    0.078813705
  193   14    8.389242299   -1.972679207    1.533058962   -0.001494851    0.110873760   -0.013482458    0.101417762
  194   14    7.713376113   -2.604885482    1.049322027   -0.002688403    0.166956069   -0.016102458    0.106759428
  195   14    7.033629000   -2.877297649    0.135858263   -0.002510609    0.115011808   -0.021829142    0.107498305
  196   14    6.862354256   -2.834072281   -0.351568310   -0.000133791    0.001092449   -0.122468626    0.105719339
  197   14    7.233058351   -1.443510380    2.236052491   -0.001602931    0.180688655   -0.008871230    0.057437172
  198   14    7.931070235   -2.103794242    1.664173997   -0.003095109    0.219383011   -0.014108245    0.095707385
  199   14    7.117754680   -2.638183816    1.076035708   -0.003662989    0.215178551   -0.017023020    0.100794161
  200   14    6.863613223   -2.844381302   -0.274510812   -0.000146345    0.001582027   -0.092504568    0.106016098
  201   14    7.677696985   -0.484344990    2.411889420   -0.000196066    0.016407465   -0.011949774    0.028385637
  202   14    8.293874353   -0.908444032    2.165265237   -0.002130488    0.166956069   -0.012760769    0.066473087
  203   14    8.793236233    0.253262124    1.768476058   -0.002962799    0.254325407   -0.011649639    0.048054344
  204   14    9.064845814    1.127104053    0.481830303   -0.001987620    0.148712789   -0.013365496    0.037549558
  205   14    8.777611288   -1.584310217    1.533058962   -0.001519244    0.110873760   -0.013702466    0.100001307
  206   14    9.409817563   -0.908444032    1.049322027   -0.002891761    0.166956069   -0.017320493    0.099950495
  207   14    9.652482559   -0.119250877    0.323419613   -0.003221188    0.185279977   -0.017385514    0.089281376
  208   14    9.409817563    0.606651537   -0.465773542   -0.002359501    0.166956069   -0.014132467    0.064314361
  209   14    8.879754720    0.926420129   -1.206316285   -0.000666835    0.058965315   -0.011308940    0.033138636
  210   14    8.234941409   -0.209560968    2.230097403   -0.002255044    0.258767637   -0.008714552    0.039791707
  211   14    8.884126571    0.773791261    1.357527240   -0.002067878    0.171229587   -0.012076641    0.037480053
  212   14    8.938491289    1.328605359   -0.040133477   -0.000087666    0.001310337   -0.066903332    0.026993578
  213   14    8.908726323   -1.126138153    1.664173997   -0.003287943    0.219383011   -0.014987226    0.091336273
  214   14    9.447667404   -0.255949522    1.058275730   -0.004109381    0.267143480   -0.015382673    0.085771531
  215   14    9.447667404    0.615605241    0.186720968   -0.003490656    0.267143480   -0.013066595    0.065639498
  216   14    9.049181973    1.120262240   -0.554206861   -0.001669622    0.126992065   -0.013147449    0.036896891
  217   14    8.777611288   -1.972679207    1.144689973   -0.001598684    0.110873760   -0.014418961    0.109938069
  218   14    8.293874353   -2.604885482    0.468823787   -0.002897991    0.166956069   -0.017357806    0.116245236
  219   14    9.409817563   -1.488942272    0.468823787   -0.003030747    0.166956069   -0.018152962    0.113190558
  220   14    7.567971939   -2.847550477   -0.320369368   -0.003062319    0.185279977   -0.016528062    0.111523279
  221   14    8.920011171   -2.115079089   -0.626096951   -0.004580880    0.256498196   -0.017859306    0.116419097
  222   14    9.652482559   -0.763039857   -0.320369368   -0.003385939    0.185279977   -0.018274717    0.103405894
  223   14    6.911324864   -2.644748769   -1.013408586   -0.001705627    0.083799137   -0.020353758    0.099776053
  224   14    7.873699522   -2.115079089   -1.672408600   -0.003748156    0.256498196   -0.014612795    0.094802943
  225   14    8.920011171   -1.068767440   -1.672408600   -0.004065377    0.256498196   -0.015849535    0.089993420
  226   14    9.409817563    0.026153298   -1.046271782   -0.002676066    0.166956069   -0.016028565    0.077747874
  227   14    6.954800693   -1.797174606   -2.016979332   -0.000751040    0.055594626   -0.013509227    0.068097944
  228   14    7.733687321   -0.909308377   -2.352424258   -0.000969810    0.106631967   -0.009094931    0.048125974
  229   14    8.407192501   -0.018284985   -2.112953208   -0.001114083    0.125159835   -0.008901282    0.039990025
  230   14    8.775349210    0.767985369   -1.480820459   -0.000981029    0.099976346   -0.009812615    0.032233435
  231   14    8.908726323   -2.103794242    0.686517909   -0.003735465    0.219383011   -0.017027141    0.115953982
  232   14    8.302828057   -2.642735322   -0.183670723   -0.004348271    0.267143480   -0.016276911    0.117318089
  233   14    9.447667404   -1.497895975   -0.183670723   -0.004558429    0.267143480   -0.017063600    0.114275415
  234   14    7.431273294   -2.642735322   -1.055225485   -0.003951323    0.267143480   -0.014791014    0.103958704
  235   14    8.660057373   -1.855125291   -1.412454802   -0.005299114    0.355967158   -0.014886526    0.104207411
  236   14    9.447667404   -0.626341212   -1.055225485   -0.004208823    0.267143480   -0.015754917    0.094370032
  237   14    6.829053454   -2.057095014   -1.790907695   -0.001098502    0.049961619   -0.021986917    0.078090223
  238   14    7.415238050   -1.505118146   -2.197875772   -0.002499751    0.237929984   -0.010506246    0.063734435
  239   14    8.222467534   -0.568522535   -2.240896590   -0.002605361    0.257566218   -0.010115306    0.052038930
  240   14    8.789486621    0.300749121   -1.749331346   -0.002493938    0.217295420   -0.011477177    0.046303473
  241    6    0.965276209    4.360411107   -1.218237922   -0.000034487    0.005054209   -0.006823492   -0.007389294
  242    6    1.555459597    4.406079046   -1.393591457   -0.000289230    0.143911035   -0.002009786   -0.012897049
  243    6    3.031918085    3.748918638   -1.561014553   -0.000049436    0.014040829   -0.003520850   -0.043185162
  244    6    2.387380411    4.145384391   -2.132056568   -0.000492805    0.166956069   -0.002951704   -0.017034343
  245    6    3.442504073    3.146920682   -2.131527301   -0.000234766    0.121940394   -0.001925250   -0.051130069
  246    6    2.871117346    3.513178117   -2.807922754   -0.000331160    0.110873760   -0.002986824   -0.019707962
  247    6    1.160952067    4.378934454   -1.196667853   -0.000050721    0.011044944   -0.004592264   -0.010066893
  248    6    2.463124704    4.155352903   -1.561492886   -0.000347906    0.211373408   -0.001645929   -0.026831619
  249    6    3.239883571    3.525694598   -1.717539998   -0.000059050    0.017234865   -0.003426171   -0.048716324
  250    6    3.002232381    3.644293152   -2.349750690   -0.000484564    0.219383011   -0.002208757   -0.029764479
  251    6    0.548720763    4.276660806   -1.340022733   -0.000104502    0.040017007   -0.002611450   -0.001415466
  252    6   -0.813782811    2.804216115   -2.492046701   -0.000085300    0.005642424   -0.015117581    0.024989155
  253    6   -0.373987245    3.651324051   -2.188076554   -0.000528374    0.252774333   -0.002090299    0.016148001
  254    6    1.017689016    4.388049387   -1.986652394   -0.000508795    0.185279977   -0.002746086    0.000825397
  255    6   -0.522267431    1.809094445   -3.246451717   -0.000063049    0.010626281   -0.005933313    0.017750582
  256    6   -0.334350216    2.609266350   -3.338691626   -0.000654309    0.256498196   -0.002550929    0.019984166
  257    6    0.711961433    3.655577999   -3.338691626   -0.001195566    0.256498196   -0.004661109    0.015648299
  258    6    1.806882171    4.145384391   -2.712554808   -0.000697504    0.166956069   -0.004177771   -0.000325642
  259    6    0.291786602    1.514345612   -3.828498018   -0.000366025    0.166956069   -0.002192342    0.013007923
  260    6    1.017689016    2.303538767   -4.071163013   -0.000817071    0.185279977   -0.004409926    0.014188864
  261    6    1.806882171    3.029441182   -3.828498018   -0.000846906    0.166956069   -0.005072628    0.008223972
  262    6    2.482748357    3.513178117   -3.196291743   -0.000408590    0.110873760   -0.003685179   -0.006467201
  263    6   -0.738726721    3.124083553   -2.275885366   -0.000040812    0.038347892   -0.001064259    0.022501826
  264    6    0.177456493    4.133924558   -1.787916646   -0.000508474    0.263342047   -0.001930848    0.006831261
  265    6   -0.721024055    2.347161077   -2.936886681   -0.000324318    0.107070645   -0.003029007    0.022309013
  266    6   -0.074396418    3.395624201   -3.078737828   -0.001085646    0.355967158   -0.003049848    0.018963327
  267    6    1.154387661    4.183234232   -2.721508511   -0.001037790    0.267143480   -0.003884768    0.007194688
  268    6   -0.101263886    1.396134110   -3.556623204   -0.000236123    0.076791138   -0.003074874    0.013311323
  269    6    0.282832899    2.166840122   -3.866347859   -0.000846456    0.267143480   -0.003168546    0.016472422
  270    6    1.154387661    3.038394885   -3.866347859   -0.001244442    0.267143480   -0.004658327    0.014521005
  271    6    2.024576293    3.644293152   -3.327406778   -0.001034342    0.219383011   -0.004714777    0.002436637
  272    6    2.191196905    0.920030451   -3.700868997   -0.000064741    0.007862828   -0.008233790    0.000121056
  273    6    2.862285256    1.407511322   -3.494995159   -0.000464045    0.157255596   -0.002950896   -0.011972506
  274    6    3.483244592    2.464085442   -2.746416514   -0.000270979    0.138246778   -0.001960111   -0.042786368
  275    6    0.751584456    1.084869346   -3.866591121   -0.000304149    0.105897298   -0.002872109    0.009535133
  276    6    1.661477997    1.659749787   -4.071163013   -0.000659341    0.185279977   -0.003558619    0.007301709
  277    6    2.387380411    2.448942942   -3.828498018   -0.000732272    0.166956069   -0.004386015   -0.000689149
  278    6    2.871117346    3.124809127   -3.196291743   -0.000355424    0.110873760   -0.003205668   -0.015383444
  279    6    2.387698854    0.986123507   -3.641727882   -0.000076908    0.010590389   -0.007262065   -0.002358284
  280    6    3.364853272    1.949753523   -3.041450692   -0.000225577    0.079227214   -0.002847222   -0.032402593
  281    6    0.427057404    0.985148048   -3.707380986   -0.000018751    0.001155815   -0.016223031    0.009960866
  282    6    1.621929323    1.043068183   -3.909167277   -0.000478046    0.187386225   -0.002551126    0.005304999
  283    6    2.396334114    1.796448432   -3.866347859   -0.000776305    0.267143480   -0.002905947   -0.001678334
  284    6    3.002232381    2.666637063   -3.327406778   -0.000674700    0.219383011   -0.003075445   -0.017818927
  285    8   -2.420355619   -0.989654266    3.626041727   -0.000046035    0.005342785   -0.008616236   -0.002794159
  286    8   -2.387410495   -1.514355061    3.828672100   -0.000439501    0.166956069   -0.002632437   -0.001995389
  287    8   -3.276612696   -1.745991222    3.144970948   -0.000140101    0.028213169   -0.004965813   -0.027079237
  288    8   -1.661508081   -2.303548216    4.071337095   -0.000846697    0.185279977   -0.004569824    0.009377437
  289    8   -3.013547313   -2.609275799    3.338865707   -0.000807406    0.256498196   -0.003147803   -0.018004164
  290    8   -3.562388538   -2.704145995    2.396569965   -0.000063739    0.022289658   -0.002859599   -0.052603957
  291    8   -0.872314926   -3.029450630    3.828672100   -0.000798579    0.166956069   -0.004783170    0.016329928
  292    8   -1.967235664   -3.655587448    3.338865707   -0.001274616    0.256498196   -0.004969297    0.003380207
  293    8   -3.013547313   -3.655587448    2.292554059   -0.000590837    0.256498196   -0.002303473   -0.030948335
  294    8   -3.114679039   -3.666097839    1.565894829   -0.000016487    0.001001896   -0.016456188   -0.046064872
  295    8   -0.196448741   -3.513187565    3.196465825   -0.000349810    0.110873760   -0.003155030    0.017980442
  296    8   -0.872314926   -4.145393840    2.712728890   -0.000653059    0.166956069   -0.003911565    0.009705213
  297    8   -1.661508081   -4.388058835    1.986826476   -0.000510529    0.185279977   -0.002755447   -0.006780160
  298    8   -2.442998659   -4.147167106    1.363086215   -0.000158538    0.082522757   -0.001921145   -0.029311656
  299    8   -2.843182470   -1.354948075    3.493739884   -0.000389182    0.124007081   -0.003138384   -0.011364578
  300    8   -2.396364199   -2.166849571    3.866521940   -0.000985687    0.267143480   -0.003689729   -0.001043183
  301    8   -3.457951878   -2.278347073    2.857674052   -0.000340511    0.167632575   -0.002031296   -0.039654054
  302    8   -1.524809436   -3.038404333    3.866521940   -0.001275781    0.267143480   -0.004775639    0.011412402
  303    8   -2.753593515   -3.395633650    3.078911909   -0.001254524    0.355967158   -0.003524269   -0.013531071
  304    8   -3.385081148   -3.286682246    1.998069661   -0.000203869    0.108904268   -0.001872000   -0.050584754
  305    8   -0.654620805   -3.644302600    3.327580860   -0.000965350    0.219383011   -0.004400296    0.015967616
  306    8   -1.524809436   -4.183243681    2.721682593   -0.001060767    0.267143480   -0.003970775    0.003295114
  307    8   -2.396364199   -4.183243681    1.850127831   -0.000592968    0.267143480   -0.002219662   -0.021158741
  308    8   -3.049644053   -3.729183576    1.523677192   -0.000031390    0.002472794   -0.012693984   -0.044319359
  309    8   -2.324981954   -0.953061889    3.657183400   -0.000020473    0.002583350   -0.007924823   -0.001482504
  310    8   -1.903176077   -1.054139765    3.860412082   -0.000356849    0.114963474   -0.003104020    0.003145821
  311    8   -1.017719100   -1.659759235    4.071337095   -0.000629300    0.185279977   -0.003396480    0.011554755
  312    8   -0.460949934   -0.980427871    3.720051116   -0.000029105    0.002441619   -0.011920476    0.009942340
  313    8   -0.291816686   -2.448952390    3.828672100   -0.000643652    0.166956069   -0.003855217    0.017602948
  314    8    0.120086356   -1.451196330    3.558581556   -0.000310479    0.107154957   -0.002897475    0.013724812
  315    8    0.191920249   -3.124818576    3.196465825   -0.000298406    0.110873760   -0.002691402    0.019923728
  316    8    0.738180769   -2.487492544    2.858630174   -0.000301955    0.099150141   -0.003045435    0.023040052
  317    8   -2.225683926   -0.921688186    3.687151086   -0.000039949    0.005370758   -0.007438259   -0.000267465
  318    8   -1.031343384   -1.061921817    3.913727301   -0.000448671    0.179970370   -0.002493025    0.008547743
  319    8   -0.282862983   -1.796457880    3.866521940   -0.000651881    0.267143480   -0.002440190    0.014655061
  320    8   -0.359980496   -1.022843373    3.694468727   -0.000031417    0.002440857   -0.012871191    0.010390516
  321    8    0.323035284   -2.666646512    3.327580860   -0.000541678    0.219383011   -0.002469098    0.020098857
  322    8    0.596070152   -1.982654948    3.165313645   -0.000157815    0.035293186   -0.004471533    0.019317329
  323    8    0.191920249   -3.513187565    2.808096836   -0.000274762    0.110873760   -0.002478151    0.018395055
  324    8   -0.291816686   -4.145393840    2.132230650   -0.000414288    0.166956069   -0.002481418    0.009117071
  325    8    0.664055246   -3.304825297    2.147162080   -0.000203113    0.060384278   -0.003363677    0.020441686
  326    8   -1.136364457   -4.409328160    1.413726276   -0.000296867    0.136132112   -0.002180725   -0.007221385
  327    8   -1.727882560   -4.353206782    1.192702183   -0.000046282    0.007578029   -0.006107344   -0.017921528
  328    8    0.323035284   -3.644302600    2.349924772   -0.000424788    0.219383011   -0.001936285    0.016692239
  329    8   -0.166615585   -4.131547469    1.657843341   -0.000276788    0.175894967   -0.001573596    0.005773223
  330    8   -1.522498658   -4.377188101    1.189552360   -0.000053484    0.012242694   -0.004368640   -0.014933975
  331    9   -3.031921112   -3.748903024   -1.561042763   -0.000048722    0.014039024   -0.003470490   -0.043179065
  332    9   -3.442501300   -3.146912432   -2.131543693   -0.000229341    0.121939339   -0.001880780   -0.051121171
  333    9   -0.965280544   -4.360400821   -1.218266844   -0.000034474    0.005053180   -0.006822306   -0.007386168
  334    9   -1.555446998   -4.406068005   -1.393618108   -0.000288962    0.143907470   -0.002007971   -0.012893142
  335    9   -2.387380260   -4.145371163   -2.132073576   -0.000491367    0.166956069   -0.002943091   -0.017029101
  336    9   -2.871117195   -3.513164888   -2.807939762   -0.000329969    0.110873760   -0.002976079   -0.019703080
  337    9   -3.239877375   -3.525688741   -1.717558992   -0.000055771    0.017233279   -0.003236255   -0.048709217
  338    9   -1.160937556   -4.378922811   -1.196698459   -0.000050704    0.011042735   -0.004591615   -0.010063286
  339    9   -2.463127190   -4.155338818   -1.561520534   -0.000346822    0.211369242   -0.001640836   -0.026825491
  340    9   -3.002232230   -3.644279924   -2.349767698   -0.000477105    0.219383011   -0.002174757   -0.029758404
  341    9   -3.483244648   -2.464072634   -2.746432924   -0.000278973    0.138246844   -0.002017931   -0.042787693
  342    9   -2.862291879   -1.407495799   -3.495005810   -0.000464703    0.157259204   -0.002955016   -0.011973722
  343    9   -2.191190602   -0.920005257   -3.700882338   -0.000064757    0.007864191   -0.008234460    0.000120318
  344    9   -2.871117195   -3.124795899   -3.196308751   -0.000354262    0.110873760   -0.003195184   -0.015380407
  345    9   -2.387380260   -2.448929714   -3.828515026   -0.000731070    0.166956069   -0.004378815   -0.000689346
  346    9   -1.661477846   -1.659736559   -4.071180021   -0.000659142    0.185279977   -0.003557544    0.007302205
  347    9   -0.751590270   -1.084845674   -3.866605468   -0.000304111    0.105900763   -0.002871665    0.009535137
  348    9   -3.364854958   -1.949738054   -3.041464945   -0.000222322    0.079228707   -0.002806084   -0.032404183
  349    9   -2.387707973   -0.986104243   -3.641736935   -0.000076938    0.010592092   -0.007263702   -0.002359175
  350    9   -3.002232230   -2.666623835   -3.327423786   -0.000671052    0.219383011   -0.003058817   -0.017817107
  351    9   -2.396333963   -1.796435204   -3.866364866   -0.000775964    0.267143480   -0.002904672   -0.001677867
  352    9   -1.621924548   -1.043045388   -3.909180865   -0.000478014    0.187390808   -0.002550895    0.005304848
  353    9   -0.427063345   -0.985121980   -3.707394451   -0.000018754    0.001156336   -0.016218604    0.009960814
  354    9   -0.548742415   -4.276655505   -1.340042664   -0.000104467    0.040011487   -0.002610928   -0.001413120
  355    9   -1.017688865   -4.388036159   -1.986669402   -0.000508520    0.185279977   -0.002744602    0.000828228
  356    9    0.373988386   -3.651306951   -2.188102673   -0.000528287    0.252773410   -0.002089964    0.016149239
  357    9    0.813782394   -2.804203517   -2.492064559   -0.000085293    0.005642337   -0.015116629    0.024989508
  358    9   -1.806882020   -4.145371163   -2.712571816   -0.000696750    0.166956069   -0.004173252   -0.000322124
  359    9   -0.711961282   -3.655564771   -3.338708633   -0.001195219    0.256498196   -0.004659756    0.015650257
  360    9    0.334350367   -2.609253122   -3.338708633   -0.000654224    0.256498196   -0.002550597    0.019984796
  361    9    0.522270787   -1.809078295   -3.246464634   -0.000063050    0.010626853   -0.005933117    0.017750874
  362    9   -2.482748205   -3.513164888   -3.196308751   -0.000407670    0.110873760   -0.003676880   -0.006463500
  363    9   -1.806882020   -3.029427953   -3.828515026   -0.000846290    0.166956069   -0.005068938    0.008226245
  364    9   -1.017688865   -2.303525539   -4.071180021   -0.000816851    0.185279977   -0.004408738    0.014189982
  365    9   -0.291786451   -1.514332384   -3.828515026   -0.000365978    0.166956069   -0.002192059    0.013008272
  366    9   -0.177470289   -4.133918863   -1.787933602   -0.000508357    0.263340940   -0.001930413    0.006833107
  367    9    0.738728196   -3.124063251   -2.275911098   -0.000040834    0.038345980   -0.001064872    0.022502484
  368    9   -1.154387510   -4.183221004   -2.721525519   -0.001037321    0.267143480   -0.003883011    0.007197437
  369    9    0.074396569   -3.395610973   -3.078754835   -0.001085459    0.355967158   -0.003049324    0.018964517
  370    9    0.721025375   -2.347147678   -2.936901843   -0.000324296    0.107071682   -0.003028773    0.022309318
  371    9   -2.024576141   -3.644279924   -3.327423786   -0.001033299    0.219383011   -0.004710025    0.002439906
  372    9   -1.154387510   -3.038381657   -3.866364866   -0.001244013    0.267143480   -0.004656722    0.014522822
  373    9   -0.282832747   -2.166826894   -3.866364866   -0.000846326    0.267143480   -0.003168059    0.016473157
  374    9    0.101270817   -1.396118464   -3.556634300   -0.000236117    0.076795328   -0.003074624    0.013311560
  375    5   -0.191921987    3.124805348    3.196484722   -0.000298400    0.110873760   -0.002691350    0.019921972
  376    5    0.291814948    2.448939162    3.828690997   -0.000643634    0.166956069   -0.003855109    0.017601556
  377    5   -0.738184482    2.487479474    2.858645568   -0.000301981    0.099151377   -0.003045656    0.023038376
  378    5    1.017717362    1.659746007    4.071355992   -0.000629334    0.185279977   -0.003396666    0.011553238
  379    5   -0.120096845    1.451179564    3.558592717   -0.000310522    0.107160810   -0.002897717    0.013723830
  380    5    1.903168035    1.054115308    3.860427853   -0.000357052    0.114966986   -0.003105687    0.003144230
  381    5    0.460957008    0.980398121    3.720065732   -0.000029112    0.002442635   -0.011918466    0.009941122
  382    5    2.324985177    0.953038809    3.657194757   -0.000020439    0.002583926   -0.007910189   -0.001485040
  383    5   -0.323037022    2.666633284    3.327599757   -0.000541716    0.219383011   -0.002469270    0.020097281
  384    5    0.282861245    1.796444652    3.866540838   -0.000651904    0.267143480   -0.002440277    0.014653845
  385    5   -0.596076526    1.982638902    3.165326563   -0.000157837    0.035295106   -0.004471925    0.019316079
  386    5    1.031348430    1.061895905    3.913741941   -0.000448700    0.179976526   -0.002493105    0.008546123
  387    5    0.359967168    1.022822413    3.694478377   -0.000031425    0.002441852   -0.012869366    0.010389442
  388    5    2.225675878    0.921661289    3.687165584   -0.000039943    0.005371992   -0.007435422   -0.000269554
  389    5    0.196447002    3.513174337    3.196484722   -0.000349785    0.110873760   -0.003154805    0.017978618
  390    5    0.872313188    3.029437402    3.828690997   -0.000798459    0.166956069   -0.004782450    0.016328347
  391    5    0.872313188    4.145380612    2.712747787   -0.000652915    0.166956069   -0.003910700    0.009702977
  392    5    1.661506343    2.303534988    4.071355992   -0.000847594    0.185279977   -0.004574668    0.009375571
  393    5    1.967233926    3.655574220    3.338884605   -0.001273713    0.256498196   -0.004965777    0.003378256
  394    5    1.661506343    4.388045607    1.986845373   -0.000510180    0.185279977   -0.002753565   -0.006783311
  395    5    2.387408757    1.514341833    3.828690997   -0.000440322    0.166956069   -0.002637354   -0.002003124
  396    5    3.013545574    2.609262571    3.338884605   -0.000802062    0.256498196   -0.003126970   -0.018027906
  397    5    3.013545574    3.655574220    2.292572956   -0.000583662    0.256498196   -0.002275502   -0.030950477
  398    5    2.442998606    4.147154509    1.363115800   -0.000158090    0.082516752   -0.001915854   -0.029316327
  399    5    2.420367962    0.989635659    3.626050143   -0.000046222    0.005343898   -0.008649511   -0.002789013
  400    5    3.276614091    1.745974725    3.144985223   -0.000139496    0.028214184   -0.004944189   -0.027089442
  401    5    3.562386384    2.704133150    2.396589744   -0.000080461    0.022289509   -0.003609820   -0.052615710
  402    5    3.114670682    3.666091858    1.565918349   -0.000016006    0.001001585   -0.015980578   -0.046069181
  403    5    0.654619066    3.644289372    3.327599757   -0.000965172    0.219383011   -0.004399482    0.015965805
  404    5    1.524807698    3.038391105    3.866540838   -0.001275608    0.267143480   -0.004774991    0.011410674
  405    5    1.524807698    4.183230453    2.721701490   -0.001060093    0.267143480   -0.003968254    0.003292757
  406    5    2.396362460    2.166836343    3.866540838   -0.000977668    0.267143480   -0.003659711   -0.001088146
  407    5    2.753591776    3.395620422    3.078930807   -0.001252732    0.355967158   -0.003519235   -0.013532537
  408    5    2.396362460    4.183230453    1.850146728   -0.000591017    0.267143480   -0.002212358   -0.021162105
  409    5    2.843188625    1.354932256    3.493751404   -0.000389440    0.124011094   -0.003140363   -0.011372325
  410    5    3.457951345    2.278333441    2.857690908   -0.000338444    0.167633513   -0.002018951   -0.039665509
  411    5    3.385076188    3.286673619    1.998090316   -0.000193152    0.108901619   -0.001773637   -0.050592901
  412    5    3.049646113    3.729167592    1.523707975   -0.000030748    0.002471976   -0.012438781   -0.044324146
  413    5   -0.191921987    3.513174337    2.808115733   -0.000274749    0.110873760   -0.002478038    0.018393058
  414    5   -0.664054205    3.304816756    2.147179664   -0.000203114    0.060383294   -0.003363743    0.020439403
  415    5    0.291814948    4.145380612    2.132249547   -0.000414220    0.166956069   -0.002481013    0.009114625
  416    5    1.136372656    4.409316586    1.413753121   -0.000296786    0.136128887   -0.002180185   -0.007224832
  417    5    1.727876032    4.353196697    1.192732927   -0.000046267    0.007576765   -0.006106426   -0.017925512
  418    5   -0.323037022    3.644289372    2.349943669   -0.000424778    0.219383011   -0.001936238    0.016690036
  419    5    0.166612133    4.131533336    1.657871331   -0.000276762    0.175890384   -0.001573491    0.005770697
  420    5    1.522508323    4.377176330    1.189582987   -0.000053469    0.012240701   -0.004368163   -0.014937983
  421   11   -3.912011673    4.562349676   -1.229970712   -0.000054557    0.005495771   -0.009927134    0.030377298
  422   11   -3.328511330    4.611577104   -1.421785075   -0.000453619    0.139391447   -0.003254279    0.028826143
  423   11   -1.831119610    3.944056335   -1.632306791   -0.000076070    0.006328296   -0.012020585    0.025091121
  424   11   -2.486657922    4.348743584   -2.148593562   -0.000561169    0.166956069   -0.003361178    0.029479919
  425   11   -1.467000192    3.410386306   -2.152554820   -0.000397188    0.102384975   -0.003879362    0.026854064
  426   11   -2.002920987    3.716537309   -2.824459747   -0.000343661    0.110873760   -0.003099568    0.029943505
  427   11   -3.720556211    4.582245964   -1.215878554   -0.000072834    0.010629674   -0.006851915    0.029373954
  428   11   -2.394000182    4.351312955   -1.614331532   -0.000569807    0.197971355   -0.002878229    0.026371442
  429   11   -1.689424803    3.794463463   -1.740628031   -0.000081114    0.007311803   -0.011093622    0.025341834
  430   11   -1.871805951    3.847652344   -2.366287683   -0.000609230    0.219383011   -0.002777014    0.027889245
  431   11   -4.396018710    4.455387858   -1.363363960   -0.000202423    0.052958452   -0.003822291    0.033602642
  432   11   -5.718406632    2.965198915   -2.468484363   -0.000135704    0.011373483   -0.011931606    0.044197498
  433   11   -5.239588084    3.879144948   -2.150787070   -0.000850435    0.256187752   -0.003319576    0.041761541
  434   11   -3.856349316    4.591408579   -2.003189388   -0.000666732    0.185279977   -0.003598513    0.034205924
  435   11   -5.432819295    1.981736664   -3.215215569   -0.000149104    0.018001828   -0.008282713    0.024460539
  436   11   -5.208388548    2.812625543   -3.355228619   -0.000974147    0.256498196   -0.003797870    0.034497464
  437   11   -4.162076900    3.858937191   -3.355228619   -0.001318272    0.256498196   -0.005139497    0.038585527
  438   11   -3.067156162    4.348743584   -2.729091802   -0.000739020    0.166956069   -0.004426437    0.034618502
  439   11   -4.581181646    1.204356337   -3.666417525   -0.000037999    0.003124896   -0.012159990    0.007049022
  440   11   -4.582251731    1.717704805   -3.845035012   -0.000502371    0.166956069   -0.003009003    0.017662262
  441   11   -3.856349316    2.506897960   -4.087700007   -0.000894607    0.185279977   -0.004828404    0.029263291
  442   11   -3.067156162    3.232800374   -3.845035012   -0.000849894    0.166956069   -0.005090527    0.033876083
  443   11   -2.391289976    3.716537309   -3.212828737   -0.000405593    0.110873760   -0.003658152    0.032587322
  444   11   -5.615673934    3.360446577   -2.215034726   -0.000327158    0.065183134   -0.005019055    0.045390357
  445   11   -4.755791515    4.304389963   -1.801940089   -0.000772166    0.266768158   -0.002894523    0.037603636
  446   11   -5.621857075    2.520518692   -2.917498385   -0.000587232    0.135910311   -0.004320731    0.035871724
  447   11   -4.948434750    3.598983393   -3.095274821   -0.001457136    0.355967158   -0.004093455    0.039363902
  448   11   -3.719650671    4.386593424   -2.738045505   -0.001153916    0.267143480   -0.004319462    0.036936503
  449   11   -5.010648332    1.578699571   -3.539053222   -0.000423952    0.102789788   -0.004124456    0.014214097
  450   11   -4.591205434    2.370199315   -3.882884852   -0.001062951    0.267143480   -0.003978953    0.027691063
  451   11   -3.719650671    3.241754077   -3.882884852   -0.001315789    0.267143480   -0.004925404    0.035181182
  452   11   -2.849462040    3.847652344   -3.343943772   -0.001043292    0.219383011   -0.004755572    0.034952505
  453   11   -2.684116045    1.124932100   -3.718741909   -0.000066841    0.007614349   -0.008778311    0.013861191
  454   11   -2.025137650    1.622827684   -3.526271245   -0.000489051    0.145663950   -0.003357395    0.019936934
  455   11   -1.412166012    2.676010949   -2.800589104   -0.000484706    0.126874370   -0.003820360    0.027697303
  456   11   -4.510419089    1.173744399   -3.687003382   -0.000017764    0.001661953   -0.010688665    0.006732640
  457   11   -4.102678946    1.258811146   -3.876131294   -0.000439174    0.114936731   -0.003821006    0.010698145
  458   11   -3.212560336    1.863108979   -4.087700007   -0.000717395    0.185279977   -0.003871949    0.022102561
  459   11   -2.486657922    2.652302134   -3.845035012   -0.000725202    0.166956069   -0.004343669    0.028844269
  460   11   -2.002920987    3.328168320   -3.212828737   -0.000360785    0.110873760   -0.003254020    0.030148756
  461   11   -2.498766881    1.193569137   -3.666849259   -0.000079939    0.009049334   -0.008833663    0.015131165
  462   11   -1.536512378    2.161867972   -3.097525245   -0.000279224    0.063789622   -0.004377265    0.024982521
  463   11   -4.426101929    1.141946368   -3.709844873   -0.000036898    0.003895398   -0.009472096    0.006493637
  464   11   -3.251069896    1.236712341   -3.921485647   -0.000636716    0.192355736   -0.003310099    0.013625680
  465   11   -2.477704218    1.999807624   -3.882884852   -0.000796549    0.267143480   -0.002981729    0.023376136
  466   11   -1.871805951    2.869996256   -3.343943772   -0.000692185    0.219383011   -0.003155144    0.028323515
  467   15   -5.179167052   -0.856456674    3.184278899    0.002548932    0.156440822    0.016293265   -0.084681384
  468   15   -4.500047531   -1.799204121    2.746995020    0.002619303    0.157388491    0.016642280   -0.095678776
  469   15   -4.097119333   -2.657682779    1.896744284    0.001277325    0.084505055    0.015115363   -0.097720079
  470   15   -4.753412139   -1.268625220    3.015920871    0.001283703    0.066000247    0.019449970   -0.089026824
  471   15   -4.124963406   -2.121065858    2.365449944    0.001008612    0.056308298    0.017912319   -0.088128786
  472   15   -5.540011063   -0.168053195    3.207450145    0.001408062    0.100850018    0.013961939   -0.062971933
  473   15   -5.757205561   -1.260958996    3.180135084    0.003452128    0.193339844    0.017855232   -0.101364426
  474   15   -5.082360649   -2.216249296    2.740030424    0.003833370    0.201408548    0.019032807   -0.118292500
  475   15   -6.432050473   -2.216249296    2.740030424    0.003878029    0.201408548    0.019254539   -0.119812899
  476   15   -4.530984244   -2.948707848    1.890809689    0.003206349    0.193339844    0.016584007   -0.118373979
  477   15   -5.757205561   -3.145093633    2.030456491    0.004055827    0.201408548    0.020137315   -0.137489704
  478   15   -6.983426878   -2.948707848    1.890809689    0.003237559    0.193339844    0.016745433   -0.121361156
  479   15   -5.757205561   -1.939248074    2.962170210    0.004242246    0.223129529    0.019012482   -0.118289673
  480   15   -5.112367571   -2.826791425    2.284147422    0.004227599    0.223129529    0.018946838   -0.128857065
  481   15   -6.402043551   -2.826791425    2.284147422    0.004152283    0.223129529    0.018609296   -0.130101576
  482   15   -6.373362559   -0.813294732    3.180135084    0.003247606    0.193339844    0.016797397   -0.083569000
  483   15   -7.073359078   -1.750311321    2.740030424    0.003269295    0.201408548    0.016232157   -0.096642783
  484   15   -7.490436171   -0.466680019    2.740030424    0.001743977    0.201408548    0.008658904   -0.037336323
  485   15   -7.599583876   -2.501043584    1.890809689    0.002547794    0.193339844    0.013177799   -0.095846045
  486   15   -8.165281083   -1.395524355    2.030456491    0.001169599    0.201408548    0.005807096   -0.038774029
  487   15   -8.251255791   -0.381853546    2.063976367   -0.000248164    0.013854396   -0.017912274    0.019690901
  488   15   -7.018453807   -1.022897585    2.962170210    0.003130414    0.223129529    0.014029580   -0.076910243
  489   15   -7.663291797   -1.910440937    2.284147422    0.002672127    0.223129529    0.011975677   -0.080371589
  490   15   -8.061823592   -0.683886191    2.284147423    0.000552446    0.223129529    0.002475898   -0.013937182
  491   15   -6.050308026    0.056795087    3.162015554    0.002194539    0.193028283    0.011369002   -0.053295325
  492   15   -7.245478081    0.287223462    2.740030424    0.001141943    0.201408548    0.005669785   -0.010640057
  493   15   -6.372083657    0.987446884    2.755626529    0.000298920    0.093866704    0.003184515   -0.001479679
  494   15   -7.861925711    0.102064898    2.364794265   -0.000021308    0.001217413   -0.017502469    0.018416319
  495   15   -7.015411749    1.185647927    2.390602383   -0.000097199    0.025524520   -0.003808057    0.036352361
  496   15   -6.365729084    0.492068216    2.990223610    0.001689674    0.222775971    0.007584633   -0.028869532
  497   15   -7.480589979    0.592962330    2.471609334   -0.000410545    0.065279236   -0.006289065    0.023377757
  498   15   -6.726802868    1.412122786    2.343490108   -0.000485080    0.095626869   -0.005072637    0.037866319
  499   15   -4.011021564   -2.940275038    1.438489818    0.000083488    0.001004116    0.083145676   -0.099665426
  500   15   -4.530984244   -3.349110937    1.242943881    0.003136284    0.193339844    0.016221610   -0.124078853
  501   15   -5.757205561   -3.561841226    1.356144719    0.003921301    0.201408548    0.019469386   -0.141106262
  502   15   -5.082360649   -3.781111629    0.208029980    0.003795487    0.201408547    0.018844717   -0.138289514
  503   15   -6.983426877   -3.349110937    1.242943881    0.003144448    0.193339844    0.016263837   -0.125621160
  504   15   -6.432050473   -3.781111629    0.208029980    0.003584762    0.201408547    0.017798461   -0.138205507
  505   15   -5.757205561   -3.747534394   -0.843228426    0.003610344    0.193339844    0.018673565   -0.142238182
  506   15   -5.112367571   -3.646400218    0.957992537    0.003999734    0.223129529    0.017925614   -0.137705541
  507   15   -6.402043551   -3.646400218    0.957992537    0.003898749    0.223129529    0.017473031   -0.137885970
  508   15   -5.757205561   -3.855920782   -0.139071378    0.004017161    0.223129529    0.018003718   -0.142765574
  509   15   -4.105355817   -3.229356845    0.980336071    0.001218675    0.079423308    0.015344045   -0.109576779
  510   15   -4.358671616   -3.532322613   -0.239881934    0.003021927    0.195883949    0.015427130   -0.122208533
  511   15   -4.186181162   -3.073380739   -1.419513872    0.001730048    0.102956913    0.016803612   -0.109392175
  512   15   -5.141048562   -3.547332850   -1.243631515    0.003791399    0.193339844    0.019610025   -0.137226393
  513   15   -4.142481733   -3.419182810    0.231397706    0.001033241    0.061845578    0.016706790   -0.114392399
  514   15   -4.397677090   -3.412929696   -0.921090255    0.003370732    0.218731622    0.015410356   -0.121520194
  515   15   -7.980389844   -2.624774943    1.242943881    0.001972087    0.193339844    0.010200107   -0.082239540
  516   15   -8.561631598   -1.524306444    1.356144719    0.000150489    0.201408548    0.000747184   -0.016216914
  517   15   -8.561631597   -2.233880376    0.208029980    0.000754879    0.201408548    0.003747999   -0.041128280
  518   15   -8.869662667   -1.412468651    0.456587001   -0.000221397    0.019049825   -0.011621996    0.016683016
  519   15   -8.733193804   -1.575737972   -0.867514582   -0.000414854    0.169557606   -0.002446684   -0.004515342
  520   15   -8.442786080   -2.163713982    0.957992537    0.001018853    0.223129529    0.004566196   -0.046792444
  521   15   -8.743900133   -1.165857748    1.143895240   -0.000655970    0.054794887   -0.011971364    0.018076031
  522   15   -8.836013985   -1.638813895   -0.063683052   -0.000840959    0.184423271   -0.004559939    0.001794120
  523   15   -7.599583876   -3.148909392    0.842540792    0.002479407    0.193339844    0.012824089   -0.105549429
  524   15   -7.073359077   -3.572737833   -0.208717614    0.003178852    0.201408548    0.015783103   -0.125206064
  525   15   -8.165281082   -2.779410059   -0.208717614    0.001711309    0.201408548    0.008496703   -0.076182714
  526   15   -6.373362559   -3.547332850   -1.243631515    0.003515218    0.193339844    0.018181549   -0.137618786
  527   15   -7.490436171   -2.998680463   -1.356832353    0.002848811    0.201408548    0.014144439   -0.107568044
  528   15   -8.357430328   -2.105823237   -1.243631515    0.001132449    0.193339844    0.005857299   -0.050554217
  529   15   -7.663291796   -3.236595821    0.138383744    0.002682437    0.223129529    0.012021884   -0.104230936
  530   15   -7.018453806   -3.446116385   -0.958680171    0.003462050    0.223129529    0.015515877   -0.125641220
  531   15   -8.061823592   -2.688063864   -0.958680171    0.002067077    0.223129529    0.009264024   -0.079656559
  532   15   -8.655549511   -1.188600474   -1.343314349   -0.000304883    0.058092456   -0.005248235    0.007839921
  533   15   -4.274927763   -2.661243688   -2.035806468    0.002878193    0.176427870    0.016313711   -0.105155012
  534   15   -4.432203702   -1.708591877   -2.753420067    0.001366729    0.087482586    0.015622865   -0.091361081
  535   15   -5.376399593   -3.223399946   -1.891497323    0.003771549    0.193339844    0.019507354   -0.136635689
  536   15   -5.360855046   -2.306737611   -2.740718058    0.004315951    0.201408548    0.021428837   -0.123535668
  537   15   -5.218999756   -1.099184017   -3.164079956    0.002926513    0.192770691    0.015181316   -0.093100440
  538   15   -4.153071502   -2.115666579   -2.388691209    0.001305763    0.079496584    0.016425398   -0.089365135
  539   15   -4.977711276   -2.783038943   -2.284835056    0.004192996    0.223129529    0.018791758   -0.126083235
  540   15   -4.896621398   -1.542767063   -2.988700811    0.003477064    0.222451784    0.015630643   -0.099956612
  541   15   -5.273249047   -0.540588075   -3.209035956    0.001473461    0.099454459    0.014815438   -0.075143408
  542   15   -6.138011528   -3.223399946   -1.891497323    0.003714355    0.193339844    0.019211535   -0.137136772
  543   15   -7.245478081   -2.661524577   -2.031144125    0.003193132    0.201408548    0.015854004   -0.110490927
  544   15   -6.153556076   -2.306737611   -2.740718058    0.004074706    0.201408548    0.020231050   -0.124405974
  545   15   -8.122079297   -1.781890333   -1.891497323    0.001517950    0.193339844    0.007851200   -0.054776532
  546   15   -7.245478081   -1.513409837   -2.740718058    0.002956546    0.201408548    0.014679349   -0.085337976
  547   15   -6.138011528   -1.137227636   -3.180822717    0.003599069    0.193339844    0.018615246   -0.096614536
  548   15   -6.536699845   -2.783038943   -2.284835056    0.004068244    0.223129529    0.018232654   -0.127789601
  549   15   -7.580069631   -2.024986421   -2.284835056    0.002872331    0.223129529    0.012872932   -0.086724215
  550   15   -6.536699845   -1.685975027   -2.962857844    0.003949625    0.223129529    0.017701042   -0.106870268
  551   15   -8.369773644   -1.067351688   -1.872057835    0.000148802    0.171005313    0.000870158   -0.010550049
  552   15   -7.842753186    0.029118075   -2.403098890   -0.000099965    0.022946974   -0.004356363    0.011305899
  553   15   -7.490436171   -0.759506356   -2.740718058    0.002102015    0.201408548    0.010436573   -0.050300691
  554   15   -7.101531058    1.172222642   -2.354194383   -0.000061360    0.002068688   -0.029661239    0.040385879
  555   15   -7.073359078    0.524124947   -2.740718057    0.000893670    0.201408548    0.004437099   -0.005587001
  556   15   -6.373362559   -0.412891642   -3.180822717    0.002770549    0.193339844    0.014329945   -0.069334455
  557   15   -8.022301918   -0.504488337   -2.322566808    0.000246886    0.188461709    0.001310007   -0.007577316
  558   15   -7.442161608    0.649899400   -2.470353733   -0.000365363    0.067656102   -0.005400297    0.024168143
  559   15   -7.018453807   -0.203288790   -2.962857844    0.002255974    0.223129529    0.010110601   -0.045274293
  560   15   -6.880907792    1.501888612   -2.191079179   -0.000245136    0.017047655   -0.014379433    0.052696800
  561   15   -6.484842972    0.955837035   -2.747010505    0.000630749    0.161634244    0.003902324   -0.001110852
  562   15   -5.805514285    0.012770981   -3.184858922    0.001961953    0.157681263    0.012442524   -0.056356402
  563   15   -6.688439467    1.425095579   -2.348484807   -0.000320232    0.071627960   -0.004470771    0.036651181
  564   15   -6.060838473    0.551470244   -3.014771658    0.000753132    0.069788433    0.010791645   -0.029966227
  565   13    6.373362711    0.412891642    3.180123746    0.002757874    0.193339844    0.014264385   -0.069049183
  566   13    7.490436322    0.759506356    2.740019086    0.002095725    0.201408548    0.010405343   -0.049955715
  567   13    7.073359229   -0.524124947    2.740019086    0.000863472    0.201408548    0.004287168   -0.005133511
  568   13    8.369082196    1.069701538    1.871752264    0.000119102    0.170424593    0.000698854   -0.010369865
  569   13    7.838993155   -0.028560079    2.405807406   -0.000028409    0.022125625   -0.001283994    0.011448214
  570   13    7.098275432   -1.171272887    2.356071347   -0.000041246    0.001852327   -0.022266901    0.040576382
  571   13    7.018453958    0.203288790    2.962158872    0.002245363    0.223129529    0.010063049   -0.044910078
  572   13    8.019755523    0.504721593    2.324359901    0.000267740    0.187439444    0.001428410   -0.007349061
  573   13    7.439782927   -0.649259745    2.471602598   -0.000424950    0.065610885   -0.006476825    0.024515023
  574   13    6.138011680    1.137227636    3.180123746    0.003592393    0.193339844    0.018580715   -0.096403033
  575   13    7.245478232    1.513409837    2.740019086    0.002950591    0.201408548    0.014649781   -0.085090937
  576   13    6.153556227    2.306737611    2.740019086    0.004073341    0.201408548    0.020224273   -0.124287610
  577   13    8.122079449    1.781890333    1.890798352    0.001512187    0.193339844    0.007821391   -0.054546830
  578   13    7.245478232    2.661524577    2.030445153    0.003190815    0.201408548    0.015842499   -0.110364241
  579   13    6.138011680    3.223399946    1.890798351    0.003714856    0.193339844    0.019214125   -0.137089541
  580   13    6.536699996    1.685975027    2.962158872    0.003945207    0.223129529    0.017681242   -0.106677438
  581   13    7.580069782    2.024986421    2.284136084    0.002867453    0.223129529    0.012851068   -0.086522719
  582   13    6.536699996    2.783038943    2.284136084    0.004066830    0.223129529    0.018226318   -0.127690546
  583   13    5.805942831   -0.012567872    3.184193333    0.001998480    0.157544520    0.012685177   -0.056095961
  584   13    6.485174483   -0.955611006    2.746352832    0.000640763    0.161512496    0.003967268   -0.000724721
  585   13    6.879708035   -1.499706093    2.193099627   -0.000242852    0.015747221   -0.015421892    0.052928169
  586   13    6.061373723   -0.551200375    3.014122986    0.000729017    0.069600813    0.010474264   -0.029664850
  587   13    6.688827206   -1.424852058    2.347843455   -0.000351031    0.071481111   -0.004910828    0.037086793
  588   13    5.273947706    0.540701290    3.208444816    0.001541151    0.099166912    0.015540975   -0.074956920
  589   13    5.219554889    1.099196164    3.163473480    0.002963044    0.192751025    0.015372390   -0.092954807
  590   13    4.432385543    1.709312719    2.752521595    0.001458123    0.087251108    0.016711797   -0.091299756
  591   13    5.360855197    2.306737611    2.740019086    0.004315353    0.201408548    0.021425866   -0.123461221
  592   13    4.275122130    2.661280844    2.035211528    0.002889325    0.176369048    0.016382268   -0.105151297
  593   13    5.376399744    3.223399946    1.890798351    0.003772329    0.193339844    0.019511388   -0.136617759
  594   13    4.896779565    1.543330959    2.987871857    0.003494504    0.222428576    0.015710679   -0.099873600
  595   13    4.153445723    2.115882726    2.388107456    0.001310302    0.079354494    0.016512001   -0.089374517
  596   13    4.977711428    2.783038943    2.284136084    0.004194813    0.223129529    0.018799899   -0.126056689
  597   13    8.654876278    1.191035836    1.343022575   -0.000343623    0.057322618   -0.005994553    0.007943446
  598   13    8.357430479    2.105823237    1.242932544    0.001128911    0.193339844    0.005839000   -0.050403052
  599   13    7.490436322    2.998680463    1.356133381    0.002847221    0.201408548    0.014136547   -0.107485199
  600   13    8.165281233    2.779410059    0.208018642    0.001711206    0.201408548    0.008496195   -0.076166123
  601   13    6.373362710    3.547332850    1.242932543    0.003515410    0.193339844    0.018182541   -0.137590251
  602   13    7.073359228    3.572737833    0.208018642    0.003178649    0.201408548    0.015782094   -0.125199872
  603   13    7.599584027    3.148909392   -0.843239764    0.002480087    0.193339844    0.012827606   -0.105602992
  604   13    8.061823743    2.688063864    0.957981199    0.002065247    0.223129529    0.009255819   -0.079573655
  605   13    7.018453957    3.446116385    0.957981199    0.003461641    0.223129529    0.015514040   -0.125603994
  606   13    7.663291947    3.236595821   -0.139082716    0.002682316    0.223129529    0.012021338   -0.104240251
  607   13    8.732755432    1.576488552    0.867486639   -0.000456808    0.169312007   -0.002698027   -0.004423458
  608   13    8.869865690    1.411821379   -0.457035878   -0.000253424    0.019174681   -0.013216580    0.016643903
  609   13    8.561631748    2.233880376   -0.208728952    0.000754483    0.201408548    0.003746033   -0.041157347
  610   13    8.561631749    1.524306444   -1.356843691    0.000159409    0.201408548    0.000791472   -0.016455527
  611   13    7.980389995    2.624774943   -1.243642853    0.001974320    0.193339844    0.010211658   -0.082349851
  612   13    8.835931733    1.639050357    0.063159569   -0.000821953    0.184331541   -0.004459100    0.001785319
  613   13    8.744495601    1.164884849   -1.143509223   -0.000574072    0.055783908   -0.010291003    0.017904863
  614   13    8.442786232    2.163713982   -0.958691509    0.001024454    0.223129529    0.004591299   -0.046914765
  615   13    4.186368598    3.073454860    1.418893712    0.001747014    0.102870550    0.016982644   -0.109424865
  616   13    5.141048713    3.547332850    1.242932543    0.003790978    0.193339844    0.019607845   -0.137230302
  617   13    4.358723740    3.532350738    0.239143643    0.002954599    0.195875514    0.015084065   -0.122226360
  618   13    4.105263536    3.229327383   -0.980957941    0.001190023    0.079483408    0.014971974   -0.109577523
  619   13    4.397754037    3.412946322    0.920454116    0.003398270    0.218721337    0.015536984   -0.121534921
  620   13    4.142473681    3.419174093   -0.232145062    0.001119585    0.061850795    0.018101386   -0.114363011
  621   13    4.010829049    2.940166547   -1.439130424    0.000080214    0.001013884    0.079115236   -0.099650038
  622   13    5.757205712    3.747534394    0.842529454    0.003611188    0.193339844    0.018677932   -0.142235764
  623   13    5.082360800    3.781111629   -0.208728952    0.003793619    0.201408547    0.018835440   -0.138293776
  624   13    6.432050624    3.781111629   -0.208728952    0.003584588    0.201408547    0.017797598   -0.138214374
  625   13    4.530984395    3.349110937   -1.243642853    0.003125821    0.193339844    0.016167497   -0.124072328
  626   13    5.757205712    3.561841226   -1.356843691    0.003920084    0.201408548    0.019463343   -0.141127481
  627   13    6.983427029    3.349110937   -1.243642853    0.003144825    0.193339844    0.016265791   -0.125676920
  628   13    5.757205712    3.855920782    0.138372406    0.004017467    0.223129529    0.018005087   -0.142770680
  629   13    5.112367722    3.646400218   -0.958691508    0.003994337    0.223129529    0.017901429   -0.137708775
  630   13    6.402043702    3.646400218   -0.958691508    0.003898238    0.223129529    0.017470741   -0.137912913
  631   13    7.863841708   -0.104919461   -2.362921294   -0.000044032    0.001395464   -0.031553753    0.018290607
  632   13    7.017082567   -1.189164042   -2.387771192   -0.000155901    0.026420036   -0.005900873    0.036252717
  633   13    7.245478232   -0.287223462   -2.740729396    0.001159323    0.201408548    0.005756077   -0.011091799
  634   13    6.371351858   -0.987398535   -2.756516779    0.000285557    0.094104155    0.003034475   -0.001883820
  635   13    6.050125467   -0.057327136   -3.162618704    0.002216093    0.193042683    0.011479809   -0.053559552
  636   13    7.481930235   -0.595060023   -2.470348532   -0.000374278    0.067344869   -0.005557635    0.023066797
  637   13    6.727202610   -1.415520774   -2.341083153   -0.000451218    0.096507697   -0.004675457    0.037696062
  638   13    6.365152387   -0.492046491   -2.991047930    0.001720728    0.222792213    0.007723467   -0.029228961
  639   13    8.252391621    0.380233277   -2.063120213   -0.000255350    0.015858418   -0.016101838    0.019408936
  640   13    8.165281234    1.395524355   -2.031155463    0.001182565    0.201408548    0.005871475   -0.039066754
  641   13    7.490436322    0.466680019   -2.740729396    0.001733138    0.201408548    0.008605084   -0.037718368
  642   13    7.599584027    2.501043584   -1.891508661    0.002550533    0.193339844    0.013191966   -0.095993928
  643   13    7.073359229    1.750311321   -2.740729396    0.003273593    0.201408548    0.016253497   -0.096860262
  644   13    6.373362711    0.813294732   -3.180834056    0.003256497    0.193339844    0.016843382   -0.083824429
  645   13    8.061823743    0.683886191   -2.284846395    0.000550369    0.223129529    0.002466591   -0.014343702
  646   13    7.663291948    1.910440937   -2.284846394    0.002676815    0.223129529    0.011996685   -0.080590800
  647   13    7.018453958    1.022897585   -2.962869182    0.003138220    0.223129529    0.014064565   -0.077194773
  648   13    5.539688784    0.167413497   -3.208038454    0.001340132    0.101142315    0.013249965   -0.063197210
  649   13    4.096938303    2.657570869   -1.897405308    0.001257657    0.084618152    0.014862727   -0.097725020
  650   13    4.499729980    1.798958767   -2.747654512    0.002536036    0.157516453    0.016100137   -0.095741102
  651   13    5.178841710    0.856109581   -3.184945279    0.002468212    0.156580068    0.015763257   -0.084837603
  652   13    4.124625187    2.120736873   -2.366125113    0.001000063    0.056426789    0.017723192   -0.088124860
  653   13    4.752989663    1.268196980   -3.016572205    0.001249098    0.066183536    0.018873246   -0.089121779
  654   13    4.530984395    2.948707848   -1.891508661    0.003200589    0.193339844    0.016554216   -0.118385225
  655   13    5.757205712    3.145093633   -2.031155462    0.004054566    0.201408548    0.020131052   -0.137534751
  656   13    5.082360800    2.216249296   -2.740729396    0.003835553    0.201408548    0.019043647   -0.118363552
  657   13    6.983427029    2.948707848   -1.891508661    0.003238536    0.193339844    0.016750484   -0.121458288
  658   13    6.432050624    2.216249296   -2.740729396    0.003880104    0.201408548    0.019264842   -0.119957728
  659   13    5.757205712    1.260958996   -3.180834056    0.003460596    0.193339844    0.017899032   -0.101542515
  660   13    5.112367722    2.826791425   -2.284846394    0.004224094    0.223129529    0.018931132   -0.128893949
  661   13    6.402043702    2.826791425   -2.284846394    0.004152797    0.223129529    0.018611598   -0.130194987
  662   13    5.757205712    1.939248074   -2.962869182    0.004243997    0.223129529    0.019020327   -0.118417701
  663    7   -2.279532915   -0.029126690    3.574489043    0.000037899    0.055027048    0.000688741   -0.002297101
  664    7   -1.695184232   -0.633582013    3.761927333   -0.000159004    0.106817666   -0.001488558    0.002475075
  665    7   -3.078652030   -1.126366520    3.294467954   -0.000204122    0.076774876   -0.002658708   -0.017962471
  666    7   -3.782784740   -2.152264132    2.437642333    0.000281931    0.119054501    0.002368086   -0.064435244
  667    7   -3.718886736   -3.250632063    1.404091994    0.000990986    0.217007846    0.004566591   -0.080705707
  668    7   -3.960666374   -3.310378998    0.642221786    0.000166669    0.004287578    0.038872480   -0.103740490
  669    7   -2.445500839   -4.196177372    1.015787632    0.000171383    0.117728100    0.001455750   -0.036119162
  670    7   -3.264203069   -3.941355667    0.287833137    0.001003514    0.220618411    0.004548641   -0.068679568
  671    7   -3.791410300   -3.466474355   -0.692557027    0.000861281    0.128379070    0.006708886   -0.092511755
  672    7   -3.935080343   -3.100089500   -1.258580167    0.000133134    0.013509513    0.009854858   -0.096887989
  673    7    0.723764862   -3.253415187    2.056746124    0.000000893    0.023367991    0.000038205    0.021043643
  674    7    0.257116181   -3.856372556    1.569076717   -0.000081707    0.020676785   -0.003951646    0.009798918
  675    7   -0.366486634   -4.262316375    1.119865260    0.000025689    0.075172935    0.000341737   -0.003704023
  676    7   -1.229370547   -4.468759888    0.725553585    0.000423174    0.156253014    0.002708262   -0.019740893
  677    7   -1.891866800   -4.482312078   -0.053107226    0.000751780    0.162473823    0.004627081   -0.034550681
  678    7   -2.558038862   -4.222999980   -0.749817171    0.000401780    0.154195067    0.002605658   -0.043240817
  679    7   -3.024595666   -3.819607343   -1.325538389   -0.000041820    0.092375935   -0.000452716   -0.047799136
  680    7   -3.751715591   -2.866250451   -1.892963168    0.000158501    0.049557276    0.003198342   -0.074484209
  681    7   -2.531046608   -0.610820121    3.562264109   -0.000112898    0.160200138   -0.000704733   -0.006329854
  682    7   -3.466222486   -1.593640400    2.950852442   -0.000160851    0.055637114   -0.002891067   -0.036187856
  683    7   -3.765965012   -2.774954457    1.972484386    0.000196576    0.087992731    0.002234000   -0.073829735
  684    7   -3.962143956   -3.254628300    0.828878534    0.000139741    0.009941998    0.014055627   -0.102786427
  685    7   -3.151830027   -3.845221077    1.062834661    0.000623604    0.267396854    0.002332131   -0.057495234
  686    7   -3.820367888   -3.523384755    0.136496826    0.001054838    0.162253862    0.006501157   -0.096351828
  687    7   -3.934743784   -3.192243530   -1.069522923    0.000166586    0.010003814    0.016652289   -0.098835937
  688    7   -0.059688135   -4.085506354    1.354392426   -0.000011581    0.005012230   -0.002310593    0.003418081
  689    7   -0.908438702   -4.391860566    0.990872581    0.000028855    0.056084585    0.000514496   -0.011348834
  690    7   -1.836051267   -4.427524978    0.691796332    0.000515012    0.202063958    0.002548759   -0.029128413
  691    7   -2.579131120   -4.291015637   -0.170386329    0.000827496    0.206752512    0.004002349   -0.048155221
  692    7   -3.216830101   -3.850514220   -0.918651095    0.000671905    0.194803870    0.003449133   -0.062045645
  693    7   -3.701680566   -3.166018909   -1.572333861    0.000475572    0.138062689    0.003444606   -0.077005588
  694    7   -1.927753125    0.465245839    3.525348565    0.000047792    0.089429357    0.000534411    0.002861909
  695    7   -1.294991830   -0.097984499    3.734345384    0.000253652    0.162473823    0.001561189    0.000765923
  696    7   -1.093597513    1.191740376    3.253598165    0.000071437    0.159061436    0.000449116    0.010022022
  697    7   -0.688488935   -0.694030205    3.749892454   -0.000103409    0.101140117   -0.001022434    0.006052121
  698    7   -0.250481658    0.208371942    3.531750918    0.000100367    0.073151292    0.001372048    0.002698598
  699    7    0.476737015   -1.271770369    3.338121559   -0.000069090    0.036758814   -0.001879557    0.011597892
  700    7    0.192459890   -0.382321561    3.489966168   -0.000001046    0.006765271   -0.000154550    0.003731239
  701    7    0.937633409   -2.059777400    2.810706020   -0.000169408    0.035612364   -0.004757002    0.022387760
  702    7    0.963714850   -2.749939867    2.344929304   -0.000315437    0.035654864   -0.008846966    0.026425811
  703    7   -1.455881157    0.737635348    3.481034678    0.000259432    0.206291692    0.001257599    0.004917199
  704    7   -1.201279963    1.618493574    2.961152409   -0.000076079    0.024026139   -0.003166499    0.018311042
  705    7   -0.643142284   -0.149402236    3.695129092    0.000346105    0.207665393    0.001666649    0.001786261
  706    7   -0.610244558    0.776307660    3.412940132    0.000038154    0.028422086    0.001342407    0.005762344
  707    7    0.177150294   -0.852025399    3.513758834    0.000020269    0.159850606    0.000126799    0.006881058
  708    7    0.094517510   -0.224216396    3.508643205   -0.000001700    0.001812406   -0.000938210    0.003124974
  709    7    0.823015429   -1.690802449    3.036184630   -0.000230562    0.096801822   -0.002381791    0.017265502
  710    7    0.970336479   -2.367368451    2.618178096   -0.000152924    0.037302304   -0.004099581    0.025404400
  711    7   -3.904316922   -1.991241492   -2.394814629    0.000056456    0.007217975    0.007821533   -0.071850575
  712    7   -3.569992396   -1.482638725   -2.899907837   -0.000007247    0.007974381   -0.000908819   -0.040911210
  713    7   -2.945224796   -0.669607917   -3.385508320   -0.000027526    0.020122611   -0.001367927   -0.013136975
  714    7   -2.215136125    0.203621348   -3.537850140    0.000002941    0.062815111    0.000046827   -0.000036778
  715    7   -1.436964641    1.090676421   -3.309150725    0.000006856    0.123094574    0.000055693    0.009827347
  716    7   -0.865391682    1.363002101   -3.125906731   -0.000008728    0.003309562   -0.002637340    0.013228472
  717    7   -3.800632174   -2.637935211   -2.061658987    0.000093983    0.034895806    0.002693258   -0.074345809
  718    7   -3.627443118   -1.960514074   -2.684817835   -0.000014742    0.010377206   -0.001420579   -0.049735152
  719    7   -3.072796773   -1.201478287   -3.288061982   -0.000057076    0.011205257   -0.005093670   -0.017828078
  720    7   -1.813399189   -0.660695017   -3.746340183   -0.000147990    0.081559130   -0.001814513    0.001824286
  721    7   -1.188599517   -0.097984499   -3.734167523    0.000248502    0.162473823    0.001529487    0.000929066
  722    7   -0.573075804    0.650850824   -3.459097107    0.000101075    0.118867972    0.000850312    0.004503204
  723    7   -2.587973277   -0.218596894   -3.503847837   -0.000005906    0.002442025   -0.002418351   -0.005470119
  724    7   -1.836906297    0.707240030   -3.449266294    0.000009924    0.015459403    0.000641927    0.006005870
  725    7   -1.058101413    1.545788569   -3.012323523   -0.000066672    0.041797449   -0.001595121    0.016177274
  726    7   -3.803518622   -2.252083890   -2.354814055    0.000210406    0.090356843    0.002328608   -0.067842060
  727    7   -3.429833995   -1.560690830   -2.986917244   -0.000186739    0.080463380   -0.002320800   -0.034103005
  728    7   -2.731342393   -0.852665648   -3.484218873   -0.000203209    0.132585943   -0.001532655   -0.009348853
  729    7   -1.840449063   -0.149402236   -3.694951231    0.000229374    0.207665393    0.001104538   -0.000939797
  730    7   -1.071320413    0.589279822   -3.542871082    0.000367768    0.206752512    0.001778783    0.003126592
  731    7   -0.780794520    1.223962077   -3.204395065   -0.000015005    0.006048824   -0.002480603    0.011269830
  732    7    0.910027174   -3.160597204    1.979835158   -0.000187405    0.053826823   -0.003481628    0.022415586
  733    7    0.668533361   -3.708696040    1.398425396   -0.000002278    0.120955733   -0.000018836    0.010731889
  734    7    0.074447515   -4.222999980    0.749995032    0.000388731    0.154195067    0.002521033   -0.004502113
  735    7    0.948158670   -3.807746594    0.461049566   -0.000056738    0.014748217   -0.003847122    0.008857078
  736    7   -0.591724547   -4.482312078    0.053285087    0.000735095    0.162473823    0.004524390   -0.016502297
  737    7    0.743348331   -3.970761395   -0.208392153    0.000214328    0.177326429    0.001208664    0.003415334
  738    7   -1.232233954   -4.463401212   -0.752379876    0.000401084    0.159511563    0.002514450   -0.019396100
  739    7    0.096966132   -4.040859320   -1.317201552    0.000075248    0.187797657    0.000400685    0.003580593
  740    7    0.881009282   -3.458370984   -1.586726540   -0.000157841    0.062250147   -0.002535593    0.016827838
  741    7   -2.156584793   -4.269552464   -1.064013716   -0.000017713    0.049759082   -0.000355977   -0.028348722
  742    7    1.002477255   -2.202708745   -2.686417515   -0.000303047    0.054637829   -0.005546471    0.024578775
  743    7    0.359597523   -1.149031466   -3.412366456   -0.000066089    0.065176424   -0.001014009    0.010094987
  744    7   -0.738245114   -0.711028534   -3.756925760   -0.000108738    0.140960223   -0.000771407    0.006260622
  745    7   -0.206434916   -0.017514437   -3.572645489    0.000118534    0.056433925    0.002100399    0.002283759
  746    7    0.882247797   -3.418636101    1.651310544   -0.000128535    0.044583294   -0.002883026    0.017707920
  747    7    0.733424495   -3.864742637    0.868916253    0.000100639    0.168155733    0.000598487    0.006267886
  748    7    0.095539774   -4.291015637    0.170564190    0.000664736    0.206752512    0.003215130   -0.007453450
  749    7    0.947174546   -3.835186704    0.219462226   -0.000051334    0.016677359   -0.003078051    0.008169830
  750    7   -0.661938903   -4.422385779   -0.730087492    0.000558552    0.206088155    0.002710259   -0.013002119
  751    7    0.689560905   -3.840919502   -1.036322360    0.000198091    0.244950533    0.000808697    0.006860233
  752    7   -1.560216398   -4.397278636   -0.975550970    0.000025456    0.050422365    0.000504864   -0.019779010
  753    7    0.833854363   -3.121470028   -2.104352696   -0.000447793    0.115573039   -0.003874544    0.022754912
  754    7    0.725906930   -1.677140901   -3.103947245   -0.000284905    0.126498358   -0.002252244    0.016751484
  755    7    0.033714057   -0.713705263   -3.569503279    0.000087190    0.163333183    0.000533814    0.005538598
  756   10   -5.931320442    2.952129711    2.182104145   -0.000243972    0.064269581   -0.003796067    0.046854966
  757   10   -5.835420673    2.222815081    2.753600300   -0.000116529    0.026105321   -0.004463792    0.033529855
  758   10   -6.544737536    2.356834373    1.868141274   -0.000764075    0.119279037   -0.006405775    0.063777431
  759   10   -5.308461179    1.461530043    3.324149891   -0.000058297    0.022895889   -0.002546196    0.009662295
  760   10   -6.176839365    1.582405138    2.667879533   -0.000044983    0.159102687   -0.000282732    0.021059044
  761   10   -4.318422393    0.846193109    3.711794100   -0.000097916    0.083449962   -0.001173354   -0.002261004
  762   10   -5.521559530    0.713373356    3.232531512    0.000748654    0.174539300    0.004289314   -0.021556177
  763   10   -3.513738403    0.463069043    3.757928487    0.000054242    0.162400398    0.000334004   -0.005279917
  764   10   -4.757086875   -0.229065352    3.393614619    0.001234268    0.202255267    0.006102528   -0.047487960
  765   10   -2.870796938   -0.253567775    3.525347147    0.000033877    0.089393577    0.000378969   -0.009648030
  766   10   -3.815895679   -1.187328934    3.113493958    0.000747076    0.219475011    0.003403923   -0.046612836
  767   10   -4.002971795   -1.899351522    2.448979840    0.000126257    0.007859413    0.016064485   -0.076401767
  768   10   -6.033994142    2.511265629    2.413698224   -0.000340439    0.131376730   -0.002591316    0.042450273
  769   10   -5.676155730    1.805031011    3.027167871   -0.000226428    0.117987318   -0.001919084    0.020528175
  770   10   -6.548089761    1.923147441    2.119848293   -0.000728644    0.095354835   -0.007641401    0.053987753
  771   10   -5.000533283    1.084826622    3.502886367   -0.000017248    0.150837930   -0.000114349   -0.001722557
  772   10   -5.969922626    1.120760568    2.919070119    0.000211619    0.078639955    0.002690981   -0.002336984
  773   10   -4.019529017    0.501549431    3.734493258    0.000206456    0.207551090    0.000994724   -0.009641151
  774   10   -5.231935430    0.152296548    3.303387572    0.000632877    0.097210953    0.006510346   -0.043028181
  775   10   -3.342664541   -0.525990657    3.481027347    0.000337721    0.206289053    0.001637123   -0.020929642
  776   10   -4.422436439   -0.902764479    3.186299040    0.001288028    0.174507201    0.007380945   -0.062558911
  777   10   -3.895398946   -1.637321641    2.740724487    0.000456979    0.077161737    0.005922352   -0.061743326
  778   10   -4.888470315    4.228493972    1.382450023   -0.000039281    0.006836749   -0.005745624    0.037111488
  779   10   -4.442798605    4.475366800    1.106617813   -0.000098837    0.069284019   -0.001426544    0.030631378
  780   10   -3.550685986    4.676369070    0.745568868    0.000179284    0.158755103    0.001129309    0.021482709
  781   10   -2.952944327    0.809002802    3.739408063   -0.000167391    0.105549264   -0.001585902    0.006420308
  782   10   -2.348369000    4.383149034    1.090614844   -0.000119105    0.147860576   -0.000805520    0.020657919
  783   10   -2.906674933    4.693872681   -0.053150690    0.000387440    0.162473823    0.002384632    0.014815441
  784   10   -2.519088674    0.240703134    3.574471949    0.000023026    0.055005239    0.000418615   -0.001311059
  785   10   -1.765309980    1.341421041    3.318942184   -0.000251564    0.084863096   -0.002964351    0.015759895
  786   10   -1.189976507    2.430959692    2.569801070   -0.000403849    0.061772555   -0.006537684    0.027590144
  787   10   -1.326209025    3.609118988    1.541127302   -0.000309449    0.128848424   -0.002401649    0.019914384
  788   10   -1.430840658    4.080251502    0.335090635    0.000047658    0.216186388    0.000220447    0.010643936
  789   10   -2.240502871    4.434560582   -0.749860635    0.000096075    0.154195067    0.000623075    0.015855218
  790   10   -1.184442613    3.857031750   -0.589236477   -0.000131511    0.063496026   -0.002071174    0.011257724
  791   10   -1.618138914    3.926541982   -1.345037230   -0.000165627    0.118411350   -0.001398742    0.019048387
  792   10   -1.246000408    3.245560148   -1.950597629   -0.000225622    0.054693775   -0.004125183    0.025003520
  793   10   -4.752449671    4.306360306    1.319018743   -0.000016111    0.002552764   -0.006311061    0.035537727
  794   10   -3.872371334    4.603126764    0.997695313   -0.000053283    0.058021454   -0.000918340    0.026541336
  795   10   -2.971149566    4.635789309    0.716231043    0.000153844    0.204900085    0.000750823    0.018746153
  796   10   -2.269720609    0.839249279    3.563635068   -0.000148833    0.164425991   -0.000905165    0.007931606
  797   10   -1.334276738    1.838064955    2.942672102   -0.000354289    0.082744521   -0.004281722    0.021793641
  798   10   -1.227220051    3.107945727    2.080449875   -0.000501285    0.088602166   -0.005657702    0.026526539
  799   10   -1.544725182    3.987159221    1.075149635   -0.000144398    0.274692132   -0.000525673    0.015495397
  800   10   -2.219410612    4.502576240   -0.170429793    0.000303888    0.206752512    0.001469817    0.012657221
  801   10   -1.180093494    3.912026957   -0.069861823   -0.000138646    0.073718524   -0.001880743    0.009924324
  802   10   -1.447598989    3.960028052   -0.958662559   -0.000016310    0.194173585   -0.000083995    0.013995976
  803   10   -1.324796379    3.560863646   -1.619215491   -0.000230131    0.090398939   -0.002545728    0.020920494
  804   10   -5.843030177    3.240141581    1.985543541   -0.000217841    0.091380869   -0.002383878    0.047352142
  805   10   -6.558319402    2.804418194    1.399101124   -0.000806980    0.122463386   -0.006589561    0.071773478
  806   10   -5.364110490    3.973357623    1.421625635   -0.000211979    0.128169210   -0.001653901    0.040100800
  807   10   -6.806540019    2.861496951    0.437975246   -0.000253704    0.004698932   -0.053991954    0.101169818
  808   10   -6.201470934    3.604341102    0.617260366   -0.000279308    0.187071274   -0.001493056    0.055374381
  809   10   -4.872989248    4.434560582    0.749951568    0.000181172    0.154195067    0.001174951    0.029030129
  810   10   -6.694325068    3.078418354   -0.190661300   -0.001560652    0.150876817   -0.010343881    0.087646755
  811   10   -5.579153455    4.152916269   -0.287698740    0.000194364    0.220618411    0.000880995    0.037098817
  812   10   -4.206817185    4.693872681    0.053241623    0.000451709    0.162473823    0.002780195    0.020705789
  813   10   -6.670432074    2.496534186   -1.520788563   -0.000769787    0.040222317   -0.019138312    0.078601009
  814   10   -5.895719207    3.528296108   -1.516919215   -0.000345965    0.258777071   -0.001336925    0.047196632
  815   10   -4.771811892    4.367723370   -1.130668593   -0.000032823    0.163687521   -0.000200522    0.032400573
  816   10   -3.568024559    4.675122308   -0.751606661    0.000170435    0.159401168    0.001069218    0.021613530
  817   10   -6.382531085    1.551537821   -2.456509311   -0.000072718    0.020427502   -0.003559810    0.029350455
  818   10   -6.060717369    2.382142953   -2.465038498   -0.000472619    0.219481581   -0.002153341    0.040232635
  819   10   -2.661732208    4.477063614   -1.093850164   -0.000141706    0.063616390   -0.002227510    0.022765510
  820   10   -5.709655899    0.552249366   -3.093354769    0.000132178    0.008283159    0.015957422   -0.030478137
  821   10   -5.487054271    1.286320831   -3.246070346    0.000183395    0.215858486    0.000849606    0.001856021
  822   10   -2.265997070    4.268209660   -1.325575182   -0.000027805    0.002852232   -0.009748552    0.024342675
  823   10   -5.015907624   -0.353204214   -3.243015368    0.000197209    0.017355359    0.011362977   -0.061442897
  824   10   -4.872989248    0.209710126   -3.474898888    0.000671253    0.154195067    0.004353269   -0.033127093
  825   10   -4.172587902    0.830729949   -3.738165430   -0.000133787    0.112957935   -0.001184401   -0.001269207
  826   10   -5.868013172    3.488901319    1.622036470   -0.000237936    0.160715446   -0.001480479    0.047133443
  827   10   -6.660046112    2.971917394    0.830868164   -0.001466959    0.160421421   -0.009144410    0.083117827
  828   10   -5.531780487    4.062074823    0.918785492    0.000099174    0.194803870    0.000509098    0.038196086
  829   10   -6.808922280    2.883182749    0.305553610   -0.000171451    0.004416905   -0.038817008    0.101663221
  830   10   -6.237234476    3.640104645   -0.007520846   -0.000417957    0.254247539   -0.001643899    0.056868745
  831   10   -4.894081506    4.502576240    0.170520727    0.000402796    0.206752512    0.001948206    0.026605418
  832   10   -6.607948372    2.935328494   -1.075509761   -0.001383418    0.223310079   -0.006195052    0.077405030
  833   10   -5.458420876    4.025006443   -1.164904866   -0.000040532    0.281705528   -0.000143880    0.038593367
  834   10   -4.139329073    4.634649845   -0.724398116    0.000249405    0.205635005    0.001212855    0.023853180
  835   10   -6.558921910    2.016586430   -2.059043582   -0.001063430    0.176561156   -0.006023013    0.057103027
  836   10   -5.914043855    3.112438979   -2.044115697   -0.000478417    0.162554054   -0.002943126    0.047521585
  837   10   -3.244855374    4.604355988   -0.994283373   -0.000067561    0.056698309   -0.001191591    0.023943478
  838   10   -6.030932648    1.068977884   -2.869890823    0.000310876    0.102754705    0.003025419   -0.003823758
  839   10   -5.702278886    1.836907218   -2.999478323   -0.000257414    0.122739378   -0.002097238    0.021411080
  840   10   -2.350286564    4.312724429   -1.292709125   -0.000014488    0.001247179   -0.011616987    0.024402330
  841   10   -5.340890969    0.119482497   -3.237406589    0.000739238    0.086644448    0.008531858   -0.047216411
  842   10   -4.875200673    0.878238225   -3.553143047    0.000160835    0.202415569    0.000794579   -0.008174487
  843   10   -4.046519693   -1.635353166   -2.719577521    0.000707661    0.092536623    0.007647360   -0.070599892
  844   10   -3.361551116   -0.879162817   -3.309166542    0.000150350    0.123119504    0.001221174   -0.025638522
  845   10   -2.583368784    0.007900776   -3.537873122    0.000006736    0.062846648    0.000107189   -0.003992378
  846   10   -1.853274090    0.881142379   -3.385529619   -0.000033858    0.020155601   -0.001679811    0.009003373
  847   10   -1.307274715    1.592659534   -2.984787595   -0.000029047    0.004683371   -0.006202129    0.018712687
  848   10   -4.867693333   -0.565370596   -3.213352422    0.000310515    0.025205402    0.012319389   -0.066260508
  849   10   -4.306652161   -0.356626961   -3.474898888    0.000592005    0.154195067    0.003839325   -0.039671459
  850   10   -3.599450142    0.463514419   -3.757899838    0.000056010    0.162406970    0.000344873   -0.006182910
  851   10   -2.788498194    0.836143594   -3.710027752   -0.000144411    0.079039506   -0.001827077    0.007328102
  852   10   -1.769844980    1.440340918   -3.308425761   -0.000090408    0.017253860   -0.005239865    0.017501987
  853   10   -1.228526208    2.201621855   -2.721518037   -0.000115988    0.017375660   -0.006675316    0.025884421
  854   10   -1.180022307    2.909082556   -2.218255414   -0.000296764    0.031102972   -0.009541327    0.027700567
  855   10   -3.760998600   -1.469972465   -2.902621108    0.000262410    0.070841961    0.003704158   -0.050488938
  856   10   -2.961593305   -0.495740450   -3.449276742    0.000010414    0.015470466    0.000673180   -0.012776704
  857   10   -2.210513670    0.430112437   -3.503863443   -0.000006267    0.002446244   -0.002561858    0.002707915
  858   10   -4.472986228   -0.930964266   -3.155315513    0.001267410    0.151489617    0.008366316   -0.065994725
  859   10   -3.727221319   -0.377719220   -3.542914545    0.000447390    0.206752512    0.002163891   -0.026517521
  860   10   -3.093283364    0.501397322   -3.734299365    0.000064550    0.207546920    0.000311012   -0.001289169
  861   10   -2.091410734    1.073660219   -3.494218392   -0.000223404    0.142100061   -0.001572160    0.011937744
  862   10   -1.370203171    1.816490539   -2.975671282   -0.000384679    0.099059272   -0.003883326    0.021536748
  863   10   -1.183961997    2.522991289   -2.509107333   -0.000372849    0.043294892   -0.008611837    0.028082786
  864    4   -0.963716900    2.749939737    2.344934902   -0.000315443    0.035654920   -0.008847113    0.026423750
  865    4   -0.937640733    2.059774580    2.810709098   -0.000169416    0.035610927   -0.004757417    0.022386583
  866    4   -0.476756234    1.271759494    3.338120851   -0.000069101    0.036755891   -0.001880002    0.011597325
  867    4    0.688494079    0.694014279    3.749900520   -0.000103425    0.101132047   -0.001022677    0.006051147
  868    4   -0.192488059    0.382343312    3.489964368   -0.000001043    0.006767714   -0.000154127    0.003731300
  869    4    1.294991981    0.097984499    3.734352943    0.000253700    0.162473823    0.001561482    0.000764759
  870    4    0.250475413   -0.208378828    3.531754817    0.000100383    0.073156682    0.001372166    0.002698463
  871    4    1.927754182   -0.465258607    3.525351553    0.000047837    0.089433246    0.000534886    0.002860866
  872    4    1.093601096   -1.191745115    3.253603055    0.000071498    0.159065360    0.000449489    0.010022109
  873    4   -0.970341182    2.367366328    2.618182865   -0.000152930    0.037302222   -0.004099758    0.025402822
  874    4   -0.823025177    1.690791542    3.036188844   -0.000230593    0.096803057   -0.002382089    0.017264647
  875    4   -0.177176481    0.852031667    3.513755571    0.000020230    0.159849257    0.000126557    0.006880812
  876    4    0.643142435    0.149402236    3.695136651    0.000346108    0.207665393    0.001666660    0.001785646
  877    4   -0.094526739    0.224208255    3.508645976   -0.000001700    0.001813040   -0.000937733    0.003124895
  878    4    1.455881739   -0.737644489    3.481038309    0.000259536    0.206291978    0.001258098    0.004916662
  879    4    0.610237420   -0.776318877    3.412941332    0.000038164    0.028424773    0.001342648    0.005762367
  880    4    1.201283179   -1.618498402    2.961156152   -0.000076074    0.024029684   -0.003165853    0.018311617
  881    4   -0.723765062    3.253411251    2.056758141    0.000000887    0.023369634    0.000037943    0.021041256
  882    4   -0.257113913    3.856369154    1.569093037   -0.000081712    0.020680559   -0.003951166    0.009796214
  883    4    0.366492594    4.262314256    1.119884011    0.000025711    0.075177448    0.000341999   -0.003707193
  884    4    1.229386191    4.468756975    0.725576350    0.000423203    0.156255151    0.002708408   -0.019744971
  885    4    1.695160035    0.633565516    3.761937324   -0.000158971    0.106808141   -0.001488380    0.002473408
  886    4    2.445496350    4.196172690    1.015816583    0.000171568    0.117737217    0.001457210   -0.036124354
  887    4    1.891866951    4.482312078   -0.053099667    0.000751626    0.162473823    0.004626137   -0.034555073
  888    4    2.279541746    0.029124968    3.574493735    0.000038089    0.055029419    0.000692157   -0.002299343
  889    4    3.078671124    1.126361931    3.294465478   -0.000204315    0.076774681   -0.002661235   -0.017969876
  890    4    3.782790463    2.152261548    2.437645572    0.000211192    0.119057736    0.001773865   -0.064458026
  891    4    3.718882490    3.250632937    1.404105752    0.000864117    0.217012051    0.003981885   -0.080721117
  892    4    3.264203221    3.941355667    0.287840696    0.000977229    0.220618411    0.004429500   -0.068688111
  893    4    2.558039013    4.222999980   -0.749809612    0.000402448    0.154195067    0.002609991   -0.043247374
  894    4    3.960668225    3.310377506    0.642228102    0.000129780    0.004287751    0.030267691   -0.103767389
  895    4    3.791409087    3.466475371   -0.692550504    0.001000039    0.128378449    0.007789770   -0.092503717
  896    4    3.024590914    3.819615167   -1.325519295   -0.000044364    0.092369808   -0.000480292   -0.047804522
  897    4    3.935076601    3.100096440   -1.258567971    0.000221416    0.013508700    0.016390591   -0.096864427
  898    4    3.751716763    2.866248848   -1.892956049    0.000112621    0.049555434    0.002272619   -0.074508884
  899    4    0.059694352    4.085502853    1.354413908   -0.000011582    0.005013383   -0.002310199    0.003415227
  900    4    0.908457166    4.391857041    0.990899265    0.000028869    0.056090524    0.000514694   -0.011352530
  901    4    1.836047228    4.427522879    0.691818658    0.000515031    0.202065958    0.002548828   -0.029132910
  902    4    2.531050872    0.610807910    3.562269709   -0.000113917    0.160199200   -0.000711098   -0.006327026
  903    4    3.466236752    1.593638857    2.950849803   -0.000159492    0.055634886   -0.002866763   -0.036199082
  904    4    3.765963880    2.774957637    1.972490318    0.000251523    0.087996173    0.002858338   -0.073815013
  905    4    3.151829728    3.845217016    1.062854865    0.000610045    0.267399640    0.002281400   -0.057502475
  906    4    2.579131271    4.291015637   -0.170378770    0.000828630    0.206752512    0.004007835   -0.048159074
  907    4    3.962146799    3.254623738    0.828891053    0.000212064    0.009942608    0.021328773   -0.102740476
  908    4    3.820368172    3.523384672    0.136503544    0.001019191    0.162253989    0.006281454   -0.096360872
  909    4    3.216830252    3.850514220   -0.918643536    0.000681624    0.194803870    0.003499028   -0.062049128
  910    4    3.934740996    3.192246304   -1.069516424    0.000039436    0.010003364    0.003942312   -0.098925490
  911    4    3.701683669    3.166019097   -1.572321394    0.000546022    0.138060110    0.003954959   -0.077006996
  912    4   -0.910028262    3.160596355    1.979842405   -0.000187404    0.053827193   -0.003481579    0.022413149
  913    4   -0.668534042    3.708695673    1.398432597   -0.000002270    0.120955856   -0.000018769    0.010729290
  914    4   -0.948158971    3.807746210    0.461057531   -0.000056741    0.014748293   -0.003847273    0.008854991
  915    4   -0.074447364    4.222999980    0.750002591    0.000388742    0.154195067    0.002521103   -0.004504877
  916    4   -0.743347950    3.970761540   -0.208384541    0.000214297    0.177326337    0.001208489    0.003413580
  917    4    0.591724698    4.482312078    0.053292646    0.000735062    0.162473823    0.004524190   -0.016505356
  918    4   -0.881007819    3.458371719   -1.586719481   -0.000157869    0.062249699   -0.002536052    0.016827274
  919    4   -0.096983733    4.040852885   -1.317192036    0.000075171    0.187788432    0.000400298    0.003579194
  920    4    1.232254436    4.463404926   -0.752354238    0.000400966    0.159509802    0.002513742   -0.019399835
  921    4   -1.002472181    2.202716112   -2.686410080   -0.000303062    0.054637393   -0.005546789    0.024578506
  922    4    2.156591442    4.269554476   -1.063993913   -0.000017912    0.049753384   -0.000360025   -0.028353091
  923    4   -0.359571772    1.149035664   -3.412370417   -0.000066095    0.065172705   -0.001014154    0.010094618
  924    4    0.206448065    0.017517407   -3.572642304    0.000118524    0.056430259    0.002100371    0.002283864
  925    4    0.738211148    0.711050033   -3.756913841   -0.000108750    0.140970093   -0.000771437    0.006260722
  926    4   -0.882249019    3.418635252    1.651317711   -0.000128534    0.044583639   -0.002882996    0.017705375
  927    4   -0.733424953    3.864742176    0.868924081    0.000100635    0.168155934    0.000598461    0.006265490
  928    4   -0.947174524    3.835186610    0.219469811   -0.000051337    0.016677384   -0.003078231    0.008167908
  929    4   -0.095539623    4.291015637    0.170571749    0.000664709    0.206752512    0.003215000   -0.007455931
  930    4   -0.689560165    3.840919738   -1.036315196    0.000198023    0.244950309    0.000808421    0.006859055
  931    4    0.661936026    4.422388039   -0.730066154    0.000558451    0.206087179    0.002709780   -0.013004906
  932    4   -0.833852876    3.121474637   -2.104341257   -0.000447845    0.115569351   -0.003875122    0.022754512
  933    4    1.560241124    4.397282710   -0.975520153    0.000025391    0.050415853    0.000503623   -0.019783238
  934    4   -0.725886097    1.677142584   -3.103952292   -0.000284940    0.126501265   -0.002252466    0.016751011
  935    4   -0.033708296    0.713719044   -3.569497857    0.000087172    0.163330007    0.000533714    0.005538461
  936    4    0.865396390   -1.362988472   -3.125908924   -0.000008727    0.003308628   -0.002637705    0.013228900
  937    4    1.436961969   -1.090671313   -3.309146171    0.000006871    0.123091864    0.000055818    0.009828050
  938    4    2.215132273   -0.203617166   -3.537844807    0.000002967    0.062811683    0.000047239   -0.000035474
  939    4    2.945220290    0.669610758   -3.385503170   -0.000027464    0.020119025   -0.001365068   -0.013134662
  940    4    3.569987923    1.482640220   -2.899903611   -0.000007482    0.007971143   -0.000938594   -0.040906033
  941    4    3.904308800    1.991235479   -2.394819389    0.000063557    0.007216657    0.008807053   -0.071831555
  942    4    0.573089138   -0.650856161   -3.459089938    0.000101067    0.118863097    0.000850280    0.004503713
  943    4    1.188599668    0.097984499   -3.734159964    0.000248488    0.162473823    0.001529406    0.000929504
  944    4    1.813402541    0.660708210   -3.746332444   -0.000147974    0.081566842   -0.001814138    0.001824774
  945    4    3.072783775    1.201485466   -3.288060755   -0.000056882    0.011206782   -0.005075714   -0.017825463
  946    4    3.627438846    1.960515909   -2.684813377   -0.000015907    0.010377706   -0.001532772   -0.049729664
  947    4    3.800629462    2.637935918   -2.061654333    0.000101606    0.034895098    0.002911754   -0.074362174
  948    4    1.058100657   -1.545774076   -3.012326945   -0.000066660    0.041793809   -0.001594980    0.016177652
  949    4    1.836901869   -0.707233397   -3.449262323    0.000009925    0.015458201    0.000642070    0.006006825
  950    4    2.587967473    0.218601791   -3.503843306   -0.000005889    0.002441566   -0.002412019   -0.005468316
  951    4    0.780812340   -1.223968969   -3.204385807   -0.000015002    0.006047046   -0.002480808    0.011270529
  952    4    1.071320565   -0.589279822   -3.542863523    0.000367771    0.206752512    0.001778797    0.003127220
  953    4    1.840449214    0.149402236   -3.694943673    0.000229414    0.207665393    0.001104731   -0.000938965
  954    4    2.731331858    0.852673497   -3.484215647   -0.000202841    0.132591642   -0.001529816   -0.009347141
  955    4    3.429828900    1.560694838   -2.986912437   -0.000186309    0.080466950   -0.002315351   -0.034099228
  956    4    3.803514034    2.252080581   -2.354813764    0.000291317    0.090355797    0.003224108   -0.067826605
  957    1    2.519097505   -0.240704856    3.574472925    0.000022637    0.055002869    0.000411556   -0.001306319
  958    1    2.952943993   -0.809014586    3.739406569   -0.000168705    0.105553922   -0.001598280    0.006436475
  959    1    1.765326080   -1.341424155    3.318948545   -0.000251511    0.084861761   -0.002963777    0.015760362
  960    1    1.189979372   -2.430961282    2.569800768   -0.000403857    0.061775621   -0.006537477    0.027591869
  961    1    1.326209323   -3.609119233    1.541125203   -0.000309472    0.128849116   -0.002401820    0.019917073
  962    1    2.348366548   -4.383149190    1.090609581   -0.000119168    0.147858597   -0.000805957    0.020660728
  963    1    1.430840422   -4.080251205    0.335089057    0.000047660    0.216186441    0.000220456    0.010645806
  964    1    1.184443383   -3.857032392   -0.589237701   -0.000131497    0.063495806   -0.002070950    0.011258814
  965    1    4.888455335   -4.228508990    1.382427197   -0.000039277    0.006835012   -0.005746401    0.037114577
  966    1    4.442802550   -4.475367921    1.106609324   -0.000098857    0.069281216   -0.001426894    0.030634327
  967    1    3.550692641   -4.676370271    0.745561043    0.000179263    0.158754456    0.001129182    0.021485084
  968    1    2.906675084   -4.693872681   -0.053152579    0.000387453    0.162473823    0.002384711    0.014816636
  969    1    2.240503022   -4.434560582   -0.749862524    0.000096142    0.154195067    0.000623507    0.015855529
  970    1    1.618138601   -3.926541593   -1.345039309   -0.000165567    0.118411065   -0.001398240    0.019048488
  971    1    1.245997819   -3.245558058   -1.950598721   -0.000225598    0.054692002   -0.004124878    0.025003558
  972    1    2.269725288   -0.839257257    3.563635083   -0.000147819    0.164425508   -0.000899002    0.007931158
  973    1    1.334285056   -1.838069276    2.942675089   -0.000354257    0.082748011   -0.004281150    0.021794622
  974    1    1.227221726   -3.107946074    2.080449332   -0.000501305    0.088604850   -0.005657760    0.026529052
  975    1    1.544725127   -3.987159228    1.075147340   -0.000144451    0.274692191   -0.000525866    0.015497916
  976    1    1.180093558   -3.912026895   -0.069863351   -0.000138636    0.073718548   -0.001880606    0.009925899
  977    1    4.752453994   -4.306362683    1.319007040   -0.000016110    0.002552187   -0.006312180    0.035540963
  978    1    3.872379600   -4.603128548    0.997684340   -0.000053296    0.058018601   -0.000918595    0.026544071
  979    1    2.971148586   -4.635790070    0.716224321    0.000153802    0.204899630    0.000750622    0.018748473
  980    1    2.219410763   -4.502576240   -0.170431683    0.000303937    0.206752512    0.001470053    0.012658192
  981    1    1.447599852   -3.960028702   -0.958663980   -0.000016255    0.194173547   -0.000083714    0.013996556
  982    1    1.324794720   -3.560862255   -1.619217121   -0.000230094    0.090398222   -0.002545343    0.020920625
  983    1    2.870797995    0.253555008    3.525349828    0.000033888    0.089389688    0.000379107   -0.009649907
  984    1    3.513740539   -0.463075100    3.757927421    0.000054559    0.162400490    0.000335955   -0.005281753
  985    1    3.815905125    1.187334964    3.113487137    0.000725646    0.219474861    0.003306283   -0.046625818
  986    1    4.002984723    1.899345819    2.448982279    0.000114314    0.007860179    0.014543495   -0.076432204
  987    1    4.318411982   -0.846198656    3.711794548   -0.000097181    0.083452347   -0.001164505   -0.002263965
  988    1    4.757091120    0.229069750    3.393609740    0.001176886    0.202256777    0.005818774   -0.047492343
  989    1    5.308460663   -1.461530066    3.324148349   -0.000057451    0.022895956   -0.002509221    0.009673729
  990    1    5.521564358   -0.713370343    3.232526550    0.000727455    0.174541148    0.004167815   -0.021534664
  991    1    5.835424520   -2.222813191    2.753596219   -0.000116525    0.026104656   -0.004463766    0.033537388
  992    1    6.176843849   -1.582403546    2.667873759   -0.000060653    0.159103995   -0.000381218    0.021068748
  993    1    5.931324441   -2.952131526    2.182096411   -0.000244009    0.064268059   -0.003796746    0.046860576
  994    1    6.544724050   -2.356838706    1.868157956   -0.000764347    0.119275588   -0.006408241    0.063783347
  995    1    3.342665124    0.525981517    3.481029384    0.000335859    0.206288766    0.001628102   -0.020935341
  996    1    3.895415024    1.637321452    2.740720808    0.000460608    0.077158728    0.005969617   -0.061758472
  997    1    4.019520818   -0.501555042    3.734493091    0.000206214    0.207551229    0.000993557   -0.009640033
  998    1    4.422441387    0.902771172    3.186291934    0.001312911    0.174511467    0.007523353   -0.062572841
  999    1    5.000531989   -1.084828229    3.502885015   -0.000015148    0.150838758   -0.000100426   -0.001711956
 1000    1    5.231941602   -0.152291302    3.303381347    0.000704805    0.097214035    0.007250031   -0.043002423
 1001    1    5.676157373   -1.805030741    3.027165012   -0.000224753    0.117986682   -0.001904902    0.020538204
 1002    1    5.969929008   -1.120757307    2.919063258    0.000227272    0.078642552    0.002889937   -0.002307901
 1003    1    6.033997753   -2.511264352    2.413693604   -0.000340804    0.131375662   -0.002594119    0.042456919
 1004    1    6.548071406   -1.923126598    2.119881991   -0.000715872    0.095349049   -0.007507910    0.053992656
 1005    1    1.307274126   -1.592652810   -2.984790352   -0.000029054    0.004685666   -0.006200664    0.018713106
 1006    1    1.853269584   -0.881139538   -3.385529100   -0.000033853    0.020159187   -0.001679284    0.009004286
 1007    1    2.583364933   -0.007896593   -3.537872785    0.000006856    0.062850075    0.000109084   -0.003990721
 1008    1    3.361548444    0.879167926   -3.309165427    0.000154403    0.123122214    0.001254066   -0.025634986
 1009    1    4.046515342    1.635355357   -2.719578131    0.000706930    0.092534223    0.007639663   -0.070588947
 1010    1    1.180019385   -2.909081718   -2.218254748   -0.000296735    0.031101248   -0.009540943    0.027700634
 1011    1    1.228521912   -2.201619907   -2.721517011   -0.000115976    0.017374333   -0.006675126    0.025884676
 1012    1    1.769835440   -1.440335344   -3.308423227   -0.000090396    0.017252440   -0.005239628    0.017502482
 1013    1    2.788488059   -0.836136517   -3.710027276   -0.000143898    0.079036524   -0.001820653    0.007323517
 1014    1    3.599451600   -0.463510075   -3.757901140    0.000056601    0.162406908    0.000348512   -0.006182557
 1015    1    4.306652312    0.356626961   -3.474900777    0.000602949    0.154195067    0.003910300   -0.039667821
 1016    1    4.867691021    0.565360741   -3.213359994    0.000296755    0.025203700    0.011774251   -0.066252557
 1017    1    2.210507866   -0.430107539   -3.503862305   -0.000006266    0.002446703   -0.002561165    0.002709133
 1018    1    2.961588877    0.495747083   -3.449275043    0.000010523    0.015471668    0.000680128   -0.012774526
 1019    1    3.760995915    1.469979497   -2.902617312    0.000268132    0.070844547    0.003784796   -0.050481811
 1020    1    1.183958542   -2.522989760   -2.509106765   -0.000372823    0.043292383   -0.008611747    0.028082954
 1021    1    1.370199931   -1.816486738   -2.975671775   -0.000384637    0.099055616   -0.003883042    0.021537102
 1022    1    2.091404139   -1.073656043   -3.494217589   -0.000223429    0.142096990   -0.001572367    0.011938532
 1023    1    3.093276588   -0.501392887   -3.734299851    0.000064600    0.207546808    0.000311255   -0.001288145
 1024    1    3.727221470    0.377719220   -3.542916435    0.000452739    0.206752512    0.002189764   -0.026514589
 1025    1    4.472984604    0.930957542   -3.155321946    0.001241182    0.151487220    0.008193309   -0.065983371
 1026    1    5.843042622   -3.240123513    1.985548248   -0.000217853    0.091378110   -0.002384085    0.047357147
 1027    1    5.364103334   -3.973368195    1.421610623   -0.000212002    0.128167222   -0.001654107    0.040104226
 1028    1    6.558309175   -2.804431442    1.399104030   -0.000806919    0.122461082   -0.006589185    0.071778602
 1029    1    4.872989399   -4.434560582    0.749949679    0.000181153    0.154195067    0.001174828    0.029032589
 1030    1    6.201471085   -3.604341102    0.617258476   -0.000279310    0.187071274   -0.001493066    0.055377168
 1031    1    6.806535829   -2.861506435    0.437964383   -0.000253660    0.004698181   -0.053991088    0.101172877
 1032    1    4.206817337   -4.693872681    0.053239733    0.000451725    0.162473823    0.002780292    0.020707099
 1033    1    5.579153607   -4.152916269   -0.287700630    0.000194427    0.220618411    0.000881280    0.037099698
 1034    1    6.694326762   -3.078416229   -0.190661416   -0.001560562    0.150877937   -0.010343212    0.087647362
 1035    1    3.568032965   -4.675120705   -0.751616350    0.000170499    0.159401943    0.001069615    0.021613484
 1036    1    4.771811743   -4.367718360   -1.130685908   -0.000032771    0.163694341   -0.000200196    0.032400340
 1037    1    5.895709184   -3.528303440   -1.516924375   -0.000345680    0.258777620   -0.001335817    0.047195183
 1038    1    6.670446940   -2.496518761   -1.520775915   -0.000769644    0.040227513   -0.019132288    0.078599310
 1039    1    2.661733413   -4.477063050   -1.093854727   -0.000141607    0.063617504   -0.002225917    0.022764785
 1040    1    6.060712562   -2.382145426   -2.465043997   -0.000469231    0.219483660   -0.002137884    0.040228539
 1041    1    6.382526482   -1.551541034   -2.456515895   -0.000063605    0.020426445   -0.003113858    0.029347731
 1042    1    2.265996479   -4.268208685   -1.325578783   -0.000027787    0.002852350   -0.009741713    0.024342319
 1043    1    5.487052251   -1.286320841   -3.246073526    0.000184726    0.215858697    0.000855771    0.001843890
 1044    1    5.709649343   -0.552252460   -3.093361735    0.000149472    0.008282349    0.018047112   -0.030496108
 1045    1    4.172590831   -0.830727098   -3.738166764   -0.000133444    0.112956401   -0.001181378   -0.001270676
 1046    1    4.872989399   -0.209710126   -3.474900777    0.000682681    0.154195067    0.004427388   -0.033134331
 1047    1    5.015900225    0.353201630   -3.243021701    0.000278905    0.017354194    0.016071330   -0.061407273
 1048    1    5.868022276   -3.488894648    1.622032227   -0.000238044    0.160715041   -0.001481158    0.047138260
 1049    1    5.531780638   -4.062074823    0.918783602    0.000099159    0.194803870    0.000509017    0.038198941
 1050    1    6.660039733   -2.971930248    0.830859536   -0.001467002    0.160416729   -0.009144944    0.083121723
 1051    1    4.894081657   -4.502576240    0.170518837    0.000402808    0.206752512    0.001948260    0.026606995
 1052    1    6.237234628   -3.640104645   -0.007522736   -0.000417920    0.254247539   -0.001643753    0.056870319
 1053    1    6.808919814   -2.883187043    0.305552543   -0.000171406    0.004416501   -0.038810389    0.101665963
 1054    1    4.139327345   -4.634648759   -0.724407025    0.000249446    0.205635573    0.001213048    0.023853433
 1055    1    5.458420682   -4.025002305   -1.164918206   -0.000040424    0.281706150   -0.000143496    0.038593047
 1056    1    6.607955509   -2.935322485   -1.075502870   -0.001383196    0.223314521   -0.006193937    0.077404473
 1057    1    3.244865017   -4.604354585   -0.994293381   -0.000067503    0.056700707   -0.001190514    0.023942786
 1058    1    5.914031425   -3.112448434   -2.044122137   -0.000478048    0.162560451   -0.002940738    0.047519230
 1059    1    6.558933288   -2.016593695   -2.059025374   -0.001067213    0.176567737   -0.006044214    0.057099827
 1060    1    2.350287611   -4.312724037   -1.292712867   -0.000014499    0.001247256   -0.011624954    0.024403776
 1061    1    5.702274102   -1.836910167   -2.999482880   -0.000255064    0.122742068   -0.002078047    0.021403894
 1062    1    6.030928435   -1.068979983   -2.869896396    0.000292668    0.102751221    0.002848320   -0.003858232
 1063    1    4.875200501   -0.878238569   -3.553145064    0.000163825    0.202415633    0.000809351   -0.008181589
 1064    1    5.340885860   -0.119484580   -3.237411918    0.000625199    0.086641283    0.007215949   -0.047255787
