# Supplementary material for: Screening Deep Eutectic Solvents for CO2 Capture With COSMO-RS
Source: Front Chem. 2020 Feb 13;8:82. doi: 10.3389/fchem.2020.00082 (PMC7031488; doi:10.3389/fchem.2020.00082)
Supplement: Supplementary file 2 [file Data_Sheet_1.ZIP › COSMOfiles/2,3-Butanediol.cosmo]

Gaussian COSMO output
$cosmo_data
  fepsi =    1.00
  nps   = 1006
  area  =  495.05
  volume=  797.02
$coord_rad
#atom   x                  y                  z             element  radius [A]     area   COSMO charge    sigma
   1   1.33985951679972  -0.05035000838645  -0.60357300917414   6     2.00600   4.91204   0.00317   0.00065
   2   1.07902439939111  -0.02334958781912  -2.67184991685894   1     1.29600   6.39319  -0.02298  -0.00359
   3  -1.29991403334239   0.02928129846373   0.60108015804731   6     2.00600   4.94680  -0.01048  -0.00212
   4  -1.05689903385972  -0.00700712512501   2.66656027105391   1     1.29600   6.36285  -0.02666  -0.00419
   5   3.03849287835409   2.13670932655346   0.18228094197382   6     2.00600  17.24949   0.03005   0.00174
   6   3.20410659199053   2.23257134526156   2.24363389310393   1     1.29600   6.30060  -0.02290  -0.00363
   7   4.92958148946003   1.84141873278653  -0.59626165876200   1     1.29600   6.27557  -0.02544  -0.00405
   8   2.32587913705951   3.94563458750307  -0.51971641198138   1     1.29600   5.90701  -0.02816  -0.00477
   9  -2.88493871706988   2.31029798756307  -0.17909705579434   6     2.00600  17.49201   0.02552   0.00146
  10  -4.79581089385384   2.16755195424211   0.60655658438342   1     1.29600   6.30562  -0.02815  -0.00446
  11  -2.05866721163160   4.07417398716973   0.51595177516643   1     1.29600   5.90001  -0.02720  -0.00461
  12  -3.04808065846325   2.41555196225512  -2.23951459248817   1     1.29600   6.29633  -0.02284  -0.00363
  13   2.59697892201550  -2.32663102674004   0.11186596677165   8     1.71760  15.68227   0.20598   0.01313
  14   1.39271685737284  -3.68659694282334  -0.12087459360823   1     1.29600   6.44813  -0.07808  -0.01211
  15  -2.48793962104672  -2.29213381170208  -0.19538460534261   8     1.71760  13.71958   0.15302   0.01115
  16  -4.00516295366503  -2.56546183107654   0.77951754824283   1     1.29600   8.43701  -0.12484  -0.01480
$coord_car
!BIOSYM archive 3
PBC=OFF
coordinates from GAUSSIAN/COSMO calculation
!DATE
C1           0.709023119    -0.026644077    -0.319397080 GAUS 1      C       C   0.0000
H2           0.570995119    -0.012356070    -1.413882080 GAUS 1      H       H   0.0000
C3          -0.687884879     0.015494996     0.318077920 GAUS 1      C       C   0.0000
H4          -0.559286880    -0.003708011     1.411082920 GAUS 1      H       H   0.0000
C5           1.607901179     1.130697876     0.096458920 GAUS 1      C       C   0.0000
H6           1.695540181     1.181425872     1.187279920 GAUS 1      H       H   0.0000
H7           2.608622171     0.974436824    -0.315528080 GAUS 1      H       H   0.0000
H8           1.230802229     2.087939896    -0.275022080 GAUS 1      H       H   0.0000
C9          -1.526643816     1.222557039    -0.094774080 GAUS 1      C       C   0.0000
H10         -2.537833820     1.147019092     0.320975920 GAUS 1      H       H   0.0000
H11         -1.089399768     2.155960017     0.273029920 GAUS 1      H       H   0.0000
H12         -1.612974814     1.278255044    -1.185100080 GAUS 1      H       H   0.0000
O13          1.374262056    -1.231200111     0.059196920 GAUS 1      O       O   0.0000
H14          0.736994019    -1.950863078    -0.063964080 GAUS 1      H       H   0.0000
O15         -1.316560943    -1.212944972    -0.103393080 GAUS 1      O       O   0.0000
H16         -2.119440951    -1.357583930     0.412502920 GAUS 1      H       H   0.0000
end
end
$screening_charge
  cosmo      =  -0.028691
  correction =   0.028691
  total      =   0.000000
$cosmo_energy
  Total energy corrected [a.u.]  =     -309.0446757484
  Dielectric energy corr. [a.u.] =       -0.0158569047
$segment_information
# n             - segment number
# atom          - atom associated with segment n
# position      - segment coordinates [a.u.]
# charge        - segment charge (corrected)
# area          - segment area [A**2]
# potential     - solute potential on segment (A length scale)
#
#  n   atom              position (X, Y, Z)                   charge         area        charge/area     potential
#
#
    1    7    6.862756288    2.492474577    0.759090386   -0.000242482    0.078649471   -0.003083078   -0.009946877
    2    7    6.741841706    3.396173988   -0.051774119   -0.000493395    0.156947227   -0.003143702   -0.000968046
    3    7    6.331032851    3.817004293   -0.958219466   -0.000161777    0.048600163   -0.003328732    0.001195202
    4    7    6.650387860    0.713504766    0.732140839   -0.000164544    0.053923453   -0.003051428   -0.033770182
    5    7    7.019748313    1.456892657    0.620849686   -0.000492993    0.166617075   -0.002958837   -0.016733816
    6    7    7.335986599    2.163313223   -0.274367168   -0.001083610    0.185279977   -0.005848499    0.000467744
    7    7    7.093321604    2.889215637   -1.063560323   -0.000905249    0.166956069   -0.005422077    0.006638197
    8    7    6.349276884    3.497240690   -1.710145096   -0.000260058    0.110353101   -0.002356599    0.003930335
    9    7    6.808907181    2.967434873    0.498379962   -0.000204794    0.043751799   -0.004680823   -0.005593522
   10    7    6.462829754    3.751092233   -0.578525799   -0.000158658    0.029430608   -0.005390921    0.000559531
   11    7    6.778673312    1.138289493    0.847513386   -0.000270779    0.106532284   -0.002541752   -0.025878105
   12    7    7.048308622    1.979993369    0.624316108   -0.000780738    0.266423741   -0.002930436   -0.011123063
   13    7    7.131171444    2.898169341   -0.411065813   -0.001043576    0.267143480   -0.003906426    0.003035843
   14    7    6.463660133    3.604793346   -1.327787711   -0.000630302    0.217978166   -0.002891584    0.003539137
   15    7    5.123429278    2.122282388   -3.021453676   -0.000058528    0.008879274   -0.006591512   -0.004587698
   16    7    5.447882608    2.724752623   -2.820919580   -0.000357654    0.112398252   -0.003182020   -0.001185219
   17    7    6.043716065    3.486401881   -2.028306444   -0.000261169    0.109934814   -0.002375672    0.002374788
   18    7    5.180242474    2.357763897   -2.977138476   -0.000062897    0.010942069   -0.005748155   -0.003506928
   19    7    5.758336530    3.336525117   -2.350068849   -0.000307894    0.111967302   -0.002749860    0.000841668
   20    7    6.537127468    0.383656443    0.538966384   -0.000228546    0.089040025   -0.002566776   -0.040781862
   21    7    6.180340605   -0.228695107   -0.211231786   -0.000255503    0.095012078   -0.002689161   -0.057719476
   22    7    7.093321604    0.793621828   -0.128962994   -0.000832465    0.166956069   -0.004986132   -0.017979704
   23    7    5.594556900   -0.429853155   -1.226459557   -0.000144569    0.042407323   -0.003409050   -0.063752806
   24    7    6.603515211    0.167485011   -1.223883732   -0.001204838    0.256498196   -0.004697256   -0.026764489
   25    7    7.335986599    1.519524242   -0.918156149   -0.001195805    0.185279977   -0.006454042    0.000234939
   26    7    5.468759442    0.143637411   -2.276988703   -0.000789115    0.249411774   -0.003163903   -0.031337460
   27    7    6.603515211    1.213796659   -2.270195381   -0.001475932    0.256498196   -0.005754162   -0.001793218
   28    7    7.093321604    2.308717397   -1.644058563   -0.000999879    0.166956069   -0.005988875    0.007614328
   29    7    5.281409457    1.580170240   -3.005822611   -0.000484975    0.154594397   -0.003137082   -0.006700411
   30    7    5.977378394    2.308717397   -2.760001773   -0.000608130    0.166956069   -0.003642457    0.001924770
   31    7    6.461115329    2.984583583   -2.127795498   -0.000435153    0.110873760   -0.003924759    0.005970384
   32    7    6.511081942    0.117464905    0.128208627   -0.000607150    0.212761194   -0.002853671   -0.043910585
   33    7    5.994860970   -0.353192213   -0.812779793   -0.000515210    0.229440442   -0.002245505   -0.058767472
   34    7    7.131171444    0.784668125   -0.781457504   -0.001433317    0.267143480   -0.005365345   -0.011858439
   35    7    5.438281265   -0.284180059   -1.701282922   -0.000274938    0.089774919   -0.003062528   -0.052490094
   36    7    6.343561414    0.427438809   -2.010241583   -0.001608820    0.355967158   -0.004519575   -0.017656698
   37    7    7.131171444    1.656222887   -1.653012266   -0.001594154    0.267143480   -0.005967406    0.004036874
   38    7    5.282964439    0.777372992   -2.773632741   -0.000656511    0.173616949   -0.003781378   -0.016231040
   39    7    5.986332097    1.656222887   -2.797851614   -0.001083864    0.267143480   -0.004057235   -0.001350955
   40    7    6.592230364    2.526411519   -2.258910533   -0.001073120    0.219383011   -0.004891537    0.006558034
   41   12   -5.124628921    1.476620951   -3.136383338   -0.000021375    0.001470684   -0.014534289    0.010482298
   42   12   -4.540678159    0.829239168   -3.359238708   -0.000232787    0.106862956   -0.002178366    0.001737862
   43   12   -4.899084503    1.128729516   -3.196536242   -0.000082668    0.017657932   -0.004681657    0.006285035
   44   12   -1.577910731    3.971792868   -3.428939793   -0.000198590    0.086363016   -0.002299481    0.022591605
   45   12   -5.210916211    3.210571665   -3.069034769   -0.000033239    0.006248630   -0.005319416    0.020306152
   46   12   -4.654012637    4.030563238   -3.139924910   -0.000277489    0.082902360   -0.003347180    0.022650969
   47   12   -3.878575777    4.555295027   -3.093795081   -0.000024349    0.003339100   -0.007291988    0.022527560
   48   12   -5.155214241    1.867139373   -3.360785914   -0.000364423    0.121587711   -0.002997206    0.015465917
   49   12   -4.722014380    3.043174036   -3.913448314   -0.001042732    0.256498196   -0.004065259    0.026808184
   50   12   -3.675702732    4.089485684   -3.913448314   -0.001012293    0.256498196   -0.003946589    0.028960007
   51   12   -2.624531607    4.490713882   -3.469281597   -0.000292243    0.105028412   -0.002782514    0.024053889
   52   12   -4.579614498    1.272387112   -3.771048432   -0.000319168    0.110873760   -0.002878664    0.012293324
   53   12   -4.095877563    1.948253298   -4.403254707   -0.000887319    0.166956069   -0.005314687    0.025064044
   54   12   -3.369975149    2.737446453   -4.645919702   -0.001149983    0.185279977   -0.006206731    0.032001002
   55   12   -2.580781994    3.463348867   -4.403254707   -0.000891630    0.166956069   -0.005340506    0.031515554
   56   12   -1.940007831    4.088451894   -3.643650663   -0.000172293    0.110788543   -0.001555152    0.024547426
   57   12   -5.147428009    3.369407860   -3.064691729   -0.000047153    0.005074736   -0.009291691    0.020797057
   58   12   -3.996391232    4.508788814   -3.086322844   -0.000036320    0.003037638   -0.011956738    0.022592641
   59   12   -5.211650458    2.724605705   -3.344715562   -0.000572819    0.207538405   -0.002760064    0.020471267
   60   12   -4.462060583    3.829531886   -3.653494517   -0.001097862    0.355967158   -0.003084166    0.026508031
   61   12   -3.384432711    4.560173634   -3.373305958   -0.000518204    0.191422993   -0.002707117    0.024156530
   62   12   -4.710729533    1.730559176   -3.902163467   -0.000790237    0.219383011   -0.003602087    0.018659745
   63   12   -4.104831266    2.600747808   -4.441104547   -0.001375983    0.267143480   -0.005150726    0.029727155
   64   12   -3.233276504    3.472302570   -4.441104547   -0.001356376    0.267143480   -0.005077330    0.032527725
   65   12   -2.292565629    4.196330163   -3.741527814   -0.000604892    0.219302701   -0.002758251    0.025901333
   66   12   -3.437543456    0.383675988   -3.550169556   -0.000169701    0.077326191   -0.002194610   -0.009234491
   67   12   -2.394334636    0.681799532   -3.840994010   -0.000636547    0.246016340   -0.002587418    0.004010735
   68   12   -1.323427254    1.771789364   -3.854803431   -0.000695799    0.243002148   -0.002863346    0.022802025
   69   12   -1.040358250    2.773506551   -3.595588676   -0.000159267    0.062927164   -0.002530972    0.023711734
   70   12   -4.166976094    0.769178341   -3.666239717   -0.000209333    0.110002081   -0.001902991    0.002448813
   71   12   -3.515379323    1.367755058   -4.403254707   -0.000869064    0.166956069   -0.005205348    0.018942449
   72   12   -2.726186168    2.093657472   -4.645919702   -0.001078457    0.185279977   -0.005820688    0.027921161
   73   12   -2.000283754    2.882850627   -4.403254707   -0.000812949    0.166956069   -0.004869236    0.029369010
   74   12   -1.442214696    3.550899256   -3.699034620   -0.000240879    0.107335214   -0.002244172    0.024369288
   75   12   -2.906042698    0.380562976   -3.594749893   -0.000262229    0.103983771   -0.002521822   -0.008007626
   76   12   -1.716148575    1.076528406   -3.798677996   -0.000707091    0.248647871   -0.002843744    0.014939784
   77   12   -1.032941988    2.282475135   -3.624983601   -0.000233511    0.089414982   -0.002611539    0.024111189
   78   12   -3.787628299    0.651570756   -3.769043039   -0.000544288    0.218185434   -0.002494613    0.000421713
   79   12   -2.862884813    1.358801355   -4.441104547   -0.001180880    0.267143480   -0.004420397    0.019176503
   80   12   -1.991330051    2.230356117   -4.441104547   -0.001123200    0.267143480   -0.004204483    0.026955285
   81   12   -1.307517785    3.134757656   -3.805146009   -0.000514094    0.214680615   -0.002394693    0.024798581
   82    2   -1.037840073   -0.964379440   -3.466434903   -0.000090157    0.017359401   -0.005193547   -0.026951969
   83    2    0.129782458   -2.093835529   -3.571875129   -0.000029722    0.001243880   -0.023894490   -0.024870237
   84    2   -0.452509440   -1.554883427   -3.815014767   -0.000189235    0.110873760   -0.001706757   -0.024908180
   85    2   -0.504210466   -1.653462797   -3.585149410   -0.000190599    0.081544168   -0.002337374   -0.030408538
   86    2    2.531714803    1.503407314   -3.919536429   -0.000183705    0.046252034   -0.003971825    0.004344312
   87    2   -1.137987835    0.681519663   -3.437378341   -0.000127288    0.017684472   -0.007197727    0.014246542
   88    2   -0.518542896    1.609469089   -3.554855910   -0.000475282    0.096491423   -0.004925645    0.023129716
   89    2    0.226568224    2.101828049   -3.540732048   -0.000028375    0.002027431   -0.013995612    0.020867806
   90    2   -1.076316107   -0.535425645   -3.716025712   -0.000394030    0.145185879   -0.002713969   -0.014347006
   91    2   -0.594909323    0.604272486   -4.345783639   -0.000851053    0.256498196   -0.003317970    0.012086194
   92    2    0.451402326    1.650584134   -4.345783639   -0.000806051    0.256498196   -0.003142520    0.018043537
   93    2    1.468704855    2.027058724   -3.953252498   -0.000311711    0.086462726   -0.003605147    0.013760512
   94    2   -0.452509440   -1.166514438   -4.203383756   -0.000279103    0.110873760   -0.002517303   -0.013695805
   95    2    0.031227495   -0.490648252   -4.835590031   -0.000764933    0.166956069   -0.004581644    0.004462406
   96    2    0.757129909    0.298544903   -5.078255027   -0.000972823    0.185279977   -0.005250554    0.013014116
   97    2    1.546323064    1.024447317   -4.835590031   -0.000753603    0.166956069   -0.004513783    0.012860305
   98    2    2.213760904    1.589585904   -4.124030981   -0.000257703    0.108087093   -0.002384221    0.007663198
   99    2   -1.035096520    0.943353821   -3.442560585   -0.000134194    0.012439361   -0.010787891    0.019411489
  100    2    0.132186822    2.066280175   -3.529150176   -0.000037210    0.002223984   -0.016731423    0.021319766
  101    2   -1.123718525    0.218210314   -3.714725797   -0.000644858    0.235794731   -0.002734826    0.002774134
  102    2   -0.334955525    1.390630336   -4.085829841   -0.000894548    0.355967158   -0.002513008    0.018930762
  103    2    0.724176250    2.104435632   -3.831431965   -0.000513509    0.175140018   -0.002931991    0.017818730
  104    2   -0.583624475   -0.708342374   -4.334498792   -0.000687666    0.219383011   -0.003134545   -0.006337686
  105    2    0.022273792    0.161846257   -4.873439872   -0.001133069    0.267143480   -0.004241425    0.011052380
  106    2    0.893828554    1.033401020   -4.873439872   -0.001109795    0.267143480   -0.004154305    0.015793445
  107    2    1.813235915    1.728975137   -4.217265455   -0.000617353    0.216938518   -0.002845753    0.011246346
  108    2    0.532943559   -2.108446334   -3.834684794   -0.000417073    0.104777450   -0.003980558   -0.019685395
  109    2    1.748340096   -1.772485407   -4.250000120   -0.000832733    0.250228493   -0.003327891   -0.016713011
  110    2    2.791694656   -0.652875296   -4.305396872   -0.000796059    0.238428030   -0.003338783   -0.013745294
  111    2    3.053828310    0.293840310   -4.085199753   -0.000174188    0.046511720   -0.003745025   -0.007911756
  112    2   -0.064140451   -1.554883427   -4.203383756   -0.000293391    0.110873760   -0.002646172   -0.015076947
  113    2    0.611725735   -1.071146492   -4.835590031   -0.000772120    0.166956069   -0.004624688   -0.000203638
  114    2    1.400918890   -0.345244078   -5.078255027   -0.000966023    0.185279977   -0.005213854    0.006599973
  115    2    2.126821304    0.443949077   -4.835590031   -0.000725167    0.166956069   -0.004343459    0.006367374
  116    2    2.629297127    1.133330764   -4.174102463   -0.000313441    0.100998847   -0.003103408    0.002595202
  117    2    1.234757349   -2.090562390   -3.975842308   -0.000514605    0.130349459   -0.003947884   -0.018741936
  118    2    2.402691013   -1.375558607   -4.226666672   -0.000809389    0.251567858   -0.003217377   -0.019490269
  119    2    3.066917313   -0.143369389   -4.097295353   -0.000279852    0.071403562   -0.003919294   -0.012715092
  120    2    0.394031613   -1.685998462   -4.334498792   -0.000726175    0.219383011   -0.003310077   -0.011884292
  121    2    1.264220245   -1.080100196   -4.873439872   -0.001168695    0.267143480   -0.004374784   -0.000780417
  122    2    2.135775007   -0.208545433   -4.873439872   -0.001086889    0.267143480   -0.004068558    0.001970618
  123    2    2.788001382    0.669509176   -4.283483276   -0.000626104    0.206739732   -0.003028465   -0.001035321
  124   16   -5.536696793   -1.422296981    2.311051388   -0.001591728    0.110873760   -0.014356219    0.133901994
  125   16   -5.052959858   -2.098163166    2.943257663   -0.002888885    0.166956069   -0.017303264    0.130726040
  126   16   -6.168903068   -2.098163166    1.827314453   -0.002970509    0.166956069   -0.017792159    0.134374674
  127   16   -4.327057444   -2.887356321    3.185922658   -0.002898292    0.185279977   -0.015642767    0.113318833
  128   16   -5.679096676   -3.193083904    2.453451270   -0.004702100    0.256498196   -0.018331904    0.132408212
  129   16   -6.411568063   -2.887356321    1.101412039   -0.003413267    0.185279977   -0.018422211    0.125256877
  130   16   -3.537864289   -3.613258736    2.943257663   -0.001675034    0.166956069   -0.010032786    0.079675938
  131   16   -4.632785027   -4.239395553    2.453451270   -0.004179183    0.256498196   -0.016293225    0.104252569
  132   16   -5.679096676   -4.239395553    1.407139622   -0.004494274    0.256498196   -0.017521660    0.114862483
  133   16   -6.168903068   -3.613258736    0.312218884   -0.002726340    0.166956069   -0.016329684    0.104543230
  134   16   -3.011028790   -3.690587430    2.714409620   -0.000138702    0.007185614   -0.019302748    0.052689696
  135   16   -3.622215098   -4.688695698    1.938502692   -0.001110095    0.116037956   -0.009566652    0.057118713
  136   16   -4.230106226   -4.988319995    1.057324169   -0.002080120    0.182467438   -0.011399953    0.063740750
  137   16   -5.052959858   -4.729201946    0.312218884   -0.002207511    0.166956069   -0.013222104    0.076216016
  138   16   -5.536696793   -4.096995671   -0.363647302   -0.001193769    0.110873760   -0.010766919    0.071862161
  139   16   -5.667811828   -1.880469045    2.442166423   -0.003706624    0.219383011   -0.016895673    0.135890170
  140   16   -5.061913561   -2.750657676    2.981107503   -0.004324421    0.267143480   -0.016187634    0.128212038
  141   16   -6.206752909   -2.750657676    1.836268156   -0.004624669    0.267143480   -0.017311555    0.134165932
  142   16   -4.190358799   -3.622212439    2.981107503   -0.003672540    0.267143480   -0.013747444    0.101888019
  143   16   -5.419142878   -3.979441755    2.193497472   -0.005747565    0.355967158   -0.016146336    0.121421402
  144   16   -6.206752909   -3.622212439    0.964713394   -0.004451764    0.267143480   -0.016664317    0.118808971
  145   16   -3.301853088   -4.135222148    2.522854996   -0.001713278    0.181235628   -0.009453317    0.057687208
  146   16   -4.076390979   -4.837247331    1.691622197   -0.003056681    0.266241592   -0.011480853    0.070715775
  147   16   -5.061913561   -4.767051786    0.964713394   -0.003966341    0.267143480   -0.014847232    0.090323397
  148   16   -5.667811828   -4.228110706    0.094524762   -0.003198841    0.219383011   -0.014581080    0.088138796
  149   16   -5.148327804   -1.033927992    2.311051388   -0.001488029    0.110873760   -0.013420928    0.130734248
  150   16   -4.451189708   -1.478358434    2.928304187   -0.003004564    0.154451439   -0.019453132    0.124563418
  151   16   -4.895538962   -0.498487844    1.745367836   -0.000140967    0.001603406   -0.087917056    0.126975684
  152   16   -3.688430823   -2.249701190    3.187419883   -0.002434332    0.161731238   -0.015051711    0.104071950
  153   16   -3.143506294   -3.154996353    2.994921468   -0.001092204    0.091149537   -0.011982549    0.071118285
  154   16   -2.991927789   -3.545637048    2.782172966   -0.000049912    0.001787613   -0.027921046    0.055134441
  155   16   -4.796285932   -0.841069121    2.328262812   -0.002593866    0.165302757   -0.015691609    0.128487426
  156   16   -3.998865711   -1.719820170    3.077966635   -0.002053640    0.122278459   -0.016794782    0.116205624
  157   16   -3.213872672   -2.524294883    3.096883003   -0.001356141    0.094786083   -0.014307389    0.086045149
  158   16   -2.985467690   -3.474721629    2.812123232   -0.000068324    0.002414086   -0.028302401    0.056456960
  159   16   -5.536696793   -1.033927992    1.922682399   -0.001521304    0.110873760   -0.013721048    0.130344199
  160   16   -6.168903068   -1.517664927    1.246816213   -0.002731808    0.166956069   -0.016362438    0.125009642
  161   16   -5.179390386   -0.490693154    1.340358482   -0.001800952    0.081093562   -0.022208317    0.122414703
  162   16   -6.411568063   -2.243567341    0.457623058   -0.003067103    0.185279977   -0.016553881    0.111038586
  163   16   -5.604742929   -0.829005103    0.128303595   -0.002753040    0.229304933   -0.012006023    0.086359737
  164   16   -6.168903068   -3.032760496   -0.268279356   -0.002372766    0.166956069   -0.014211918    0.087969010
  165   16   -5.814872030   -2.059221259   -0.791052800   -0.001420102    0.153818272   -0.009232338    0.054225655
  166   16   -5.560048456   -3.738059382   -0.705529164   -0.001209202    0.088890873   -0.013603219    0.060030191
  167   16   -5.626498118   -2.734001150   -1.048291101   -0.000134711    0.006196743   -0.021738972    0.041344924
  168   16   -5.667811828   -0.902812956    1.464510335   -0.003069973    0.219383011   -0.013993667    0.125023521
  169   16   -6.206752909   -1.508711223    0.594321703   -0.003617251    0.267143480   -0.013540480    0.110375918
  170   16   -5.445463906   -0.586681454    0.690191939   -0.001212929    0.058859636   -0.020607139    0.106860567
  171   16   -6.206752909   -2.380265986   -0.277233059   -0.003106741    0.267143480   -0.011629484    0.086147734
  172   16   -5.726203298   -1.294922313   -0.412861227   -0.001263108    0.122975737   -0.010271199    0.065362857
  173   16   -5.731919790   -3.164119528   -0.850800663   -0.001849539    0.169974256   -0.010881292    0.056540095
  174   16   -5.647078732   -2.580504305   -1.037596641   -0.000149385    0.006669498   -0.022398249    0.041271409
  175   16   -4.148957888   -5.001934071    0.577171999   -0.000245645    0.011262222   -0.021811396    0.049836413
  176   16   -4.599551475   -4.821865336    0.035633694   -0.000804657    0.051991019   -0.015476854    0.053964539
  177   16   -5.174543507   -4.212216648   -0.605677518   -0.000964783    0.066134964   -0.014588091    0.053312423
  178   16   -4.287850577   -4.963003464    0.367328874   -0.000137484    0.002846589   -0.048297830    0.050545843
  179   16   -4.907114336   -4.520425164   -0.387795498   -0.000396942    0.016679369   -0.023798363    0.052354614
  180   14   -0.020446087   -3.431954715    1.863097560   -0.000216357    0.025367519   -0.008528907   -0.024793787
  181   14    0.783966272   -4.300542988    2.170524686   -0.000536775    0.054496600   -0.009849699   -0.016773930
  182   14   -0.195483438   -4.355913316    1.619140662   -0.001479158    0.183944810   -0.008041316   -0.011542728
  183   14    1.694785107   -5.056618078    1.886565204   -0.000753024    0.054923398   -0.013710444   -0.007492276
  184   14    0.765094784   -5.360530665    1.553059128   -0.003515803    0.256498196   -0.013706933    0.019856888
  185   14   -0.362782816   -5.267401107    0.525110522   -0.002714437    0.250227064   -0.010847894    0.007541698
  186   14   -0.573614157   -5.110185326   -0.444843938   -0.000553090    0.041607980   -0.013292888   -0.010292290
  187   14    2.456140661   -5.496127607    1.141165923   -0.000471082    0.031079325   -0.015157396   -0.003668598
  188   14    1.860015522   -5.850337057    0.926922311   -0.002267827    0.166956069   -0.013583373    0.021865987
  189   14    1.070822367   -6.093002053    0.201019897   -0.003131118    0.185279977   -0.016899387    0.040335130
  190   14    0.344919953   -5.850337057   -0.588173258   -0.002816755    0.166956069   -0.016871237    0.035268816
  191   14   -0.233419025   -5.132011613   -1.245363901   -0.001142438    0.108788145   -0.010501489    0.003703459
  192   14    0.163939747   -3.880936120    1.988712279   -0.001191877    0.197221092   -0.006043355   -0.019419027
  193   14    1.166919120   -4.797212890    2.050200089   -0.001887546    0.213994715   -0.008820528   -0.006522674
  194   14   -0.159223372   -5.019529602    1.225524206   -0.003500591    0.351798836   -0.009950548    0.007161647
  195   14   -0.591947896   -5.113941046    0.026815301   -0.000847328    0.063227738   -0.013401209   -0.009255577
  196   14    2.063069390   -5.408277427    1.486751443   -0.002016704    0.174722111   -0.011542351    0.000135593
  197   14    1.207521012   -5.888186898    0.935876014   -0.003773250    0.267143480   -0.014124434    0.032321952
  198   14    0.335966250   -5.888186898    0.064321252   -0.004138090    0.267143480   -0.015490139    0.036416263
  199   14   -0.344492617   -5.264506504   -0.821104795   -0.002630374    0.213232967   -0.012335682    0.004439071
  200   14   -0.218994164   -4.811273886   -1.582212007   -0.001269667    0.107703443   -0.011788550   -0.005624456
  201   14    0.217510523   -4.093729396   -2.230649680   -0.001786054    0.164452114   -0.010860634   -0.007878269
  202   14    1.017430642   -3.579899378   -2.538682188   -0.000972569    0.062076391   -0.015667293   -0.009694456
  203   14   -0.171462503   -4.415199698   -1.858832773   -0.001484218    0.150325619   -0.009873353   -0.014437170
  204   14    0.263985016   -3.534474165   -2.289016832   -0.002306413    0.192121053   -0.012005000   -0.012846479
  205   14    2.569102829   -5.557538716    0.934450289   -0.000333701    0.018782261   -0.017766818   -0.003014876
  206   14    2.535937698   -5.807994392    0.315859481   -0.001873209    0.161501097   -0.011598740    0.008791447
  207   14    1.714611348   -6.093002053   -0.442769084   -0.003123278    0.185279977   -0.016857070    0.034027495
  208   14    2.783471595   -5.580567331   -0.811305695   -0.001227544    0.096502178   -0.012720373   -0.004322262
  209   14    0.925418193   -5.850337057   -1.168671498   -0.002698366    0.166956069   -0.016162133    0.035914414
  210   14    2.020338931   -5.360530665   -1.794808316   -0.002782616    0.256498196   -0.010848483    0.008419250
  211   14    0.249552007   -5.218130782   -1.652408433   -0.001505056    0.110873760   -0.013574502    0.017662677
  212   14    0.925418193   -4.734393847   -2.284614708   -0.002187679    0.166956069   -0.013103319    0.009747734
  213   14    1.779826953   -4.242210488   -2.474479709   -0.000816106    0.097286776   -0.008388666   -0.016609640
  214   14    2.691316360   -5.620474782    0.635282475   -0.000630770    0.049016746   -0.012868462   -0.002466581
  215   14    2.560638327   -5.833257139   -0.281582789   -0.002956991    0.261103391   -0.011324980    0.010049624
  216   14    1.577912703   -5.888186898   -1.177625201   -0.003694605    0.267143480   -0.013830042    0.030949561
  217   14    2.537592187   -5.153363020   -1.713317821   -0.001342320    0.172416051   -0.007785354   -0.012849492
  218   14    0.707724071   -5.349245817   -1.783523468   -0.003070898    0.219383011   -0.013997886    0.024201404
  219   14    1.577912703   -4.743347551   -2.322464549   -0.002430008    0.267143480   -0.009096265    0.001225821
  220    6    1.601156862    3.369103856    3.705435416   -0.000241809    0.107079802   -0.002258215    0.022757440
  221    6    2.156309687    2.699870010    4.407374008   -0.000813411    0.166956069   -0.004872004    0.025153594
  222    6    1.197524856    2.588749461    3.601862359   -0.000166641    0.062269633   -0.002676122    0.025140455
  223    6    2.882212102    1.910676855    4.650039003   -0.001082197    0.185279977   -0.005840873    0.018495148
  224    6    1.478616959    1.588359535    3.857850219   -0.000700580    0.243248504   -0.002880098    0.021608887
  225    6    3.671405257    1.184774441    4.407374008   -0.000875489    0.166956069   -0.005243827    0.001441616
  226    6    2.547916314    0.496133712    3.841199649   -0.000632813    0.246797036   -0.002564104   -0.010897846
  227    6    4.320760560    0.580787523    3.665854620   -0.000207954    0.110225873   -0.001886621   -0.027515806
  228    6    3.598185231    0.196973561    3.547114375   -0.000180602    0.079702666   -0.002265948   -0.036810399
  229    6    1.465089877    2.950560068    3.811540376   -0.000521855    0.214379917   -0.002434255    0.024351883
  230    6    2.147355984    2.047375500    4.445223848   -0.001135230    0.267143480   -0.004249515    0.022213648
  231    6    1.189172703    2.098745637    3.629328586   -0.000236551    0.089342993   -0.002647672    0.025762367
  232    6    3.018910747    1.175820738    4.445223848   -0.001193585    0.267143480   -0.004467956    0.006254188
  233    6    1.871009703    0.890908235    3.799529283   -0.000699002    0.251304136   -0.002781500    0.007625845
  234    6    3.946550445    0.465378281    3.768043115   -0.000558205    0.218493652   -0.002554788   -0.026498531
  235    6    3.059538164    0.193784170    3.592879793   -0.000267285    0.107015098   -0.002497634   -0.030649893
  236    6    2.093683563    3.900291378    3.652068579   -0.000175062    0.110702399   -0.001581376    0.020024936
  237    6    2.736807927    3.280368250    4.407374008   -0.000887610    0.166956069   -0.005316431    0.024456022
  238    6    2.783884501    4.305067581    3.479024691   -0.000285598    0.102961407   -0.002773833    0.016009093
  239    6    3.526001082    2.554465836    4.650039003   -0.001150195    0.185279977   -0.006207874    0.020179518
  240    6    3.831728665    3.906505067    3.917567615   -0.001005189    0.256498196   -0.003918892    0.016481426
  241    6    4.041093030    4.367867063    3.102693600   -0.000021337    0.002881700   -0.007404161    0.008052840
  242    6    4.251903497    1.765272681    4.407374008   -0.000889527    0.166956069   -0.005327910    0.006187901
  243    6    4.878040314    2.860193419    3.917567615   -0.001045455    0.256498196   -0.004075876    0.006814000
  244    6    4.808355550    3.847801097    3.146648737   -0.000274201    0.080942187   -0.003387614    0.003655446
  245    6    4.735640431    1.089406495    3.775167733   -0.000324834    0.110873760   -0.002929760   -0.016291925
  246    6    5.313571415    1.686108999    3.361468739   -0.000366663    0.122805822   -0.002985712   -0.015546773
  247    6    5.367260945    3.026923522    3.072962263   -0.000033221    0.006278119   -0.005291604   -0.004724281
  248    6    2.450585345    4.010780881    3.749686434   -0.000599883    0.219221420   -0.002736425    0.019746683
  249    6    3.389302437    3.289321953    4.445223848   -0.001352559    0.267143480   -0.005063042    0.022253939
  250    6    3.545217699    4.374144845    3.381756837   -0.000504635    0.188812207   -0.002672682    0.012523599
  251    6    4.260857200    2.417767191    4.445223848   -0.001376252    0.267143480   -0.005151732    0.013136761
  252    6    4.618086516    3.646551269    3.657613817   -0.001099595    0.355967158   -0.003089034    0.009315976
  253    6    4.150731368    4.324534919    3.095459941   -0.000032387    0.002639607   -0.012269456    0.007536475
  254    6    4.866755467    1.547578559    3.906282768   -0.000793755    0.219383011   -0.003618124   -0.007206272
  255    6    5.368538807    2.540862859    3.347358137   -0.000580104    0.208327235   -0.002784579   -0.005727566
  256    6    5.303434702    3.185968034    3.069390465   -0.000045445    0.005013652   -0.009064207   -0.003213350
  257    6    1.733910928    3.785537558    3.437299813   -0.000193071    0.083091961   -0.002323581    0.019707199
  258    6    4.681725463    0.630736938    3.361125137   -0.000234894    0.107938600   -0.002176185   -0.033567422
  259    6    5.282838903    1.293438487    3.135216268   -0.000023938    0.001863601   -0.012845027   -0.025133136
  260    6    5.041025831    0.924735579    3.199306953   -0.000090583    0.021081459   -0.004296795   -0.030693751
  261    8    0.674256695    5.119000171    0.856282933   -0.000178356    0.063564052   -0.002805920    0.044245074
  262    8    0.347012423    4.841129635    0.611739654   -0.000246932    0.015819586   -0.015609271    0.055316999
  263    8    1.149373301    5.516644427    0.945131628   -0.000230601    0.084427601   -0.002731344    0.036976401
  264    8    1.945892607    6.033165749    0.703329607   -0.000563732    0.166766237   -0.003380375    0.033330640
  265    8    2.978996158    5.933615683    0.752834962   -0.000205322    0.040365414   -0.005086585    0.022146132
  266    8    2.647773627    6.352039697   -0.197821922   -0.001167775    0.185279977   -0.006302760    0.034628879
  267    8    3.591450688    5.935711032    0.140542684   -0.000211398    0.038848094   -0.005441662    0.019925353
  268    8    3.544832199    6.035103489   -0.902196243   -0.000620530    0.166669770   -0.003723114    0.025225433
  269    8    3.784225217    5.521264065   -1.698120477   -0.000267163    0.082940089   -0.003221153    0.018663258
  270    8    1.626191834    5.744534053    0.987737093   -0.000384992    0.138157729   -0.002786611    0.032247419
  271    8    2.472478096    6.065740815    0.697524734   -0.000874418    0.266357493   -0.003282872    0.028437851
  272    8    3.330473907    5.940372392    0.485185631   -0.000097983    0.008130039   -0.012051987    0.020722216
  273    8    3.536352386    6.069219823   -0.367539080   -0.000948804    0.265979447   -0.003567210    0.023864812
  274    8    3.826776192    5.748999678   -1.221998448   -0.000447713    0.134733354   -0.003322954    0.020035902
  275    8    0.794345298    5.477168427    0.623448438   -0.000268826    0.110873760   -0.002424610    0.044834307
  276    8    0.249100425    5.119039601    0.035376853   -0.000762855    0.089824984   -0.008492678    0.058169533
  277    8    1.278082233    6.109374702   -0.052417747   -0.000930912    0.166956069   -0.005575792    0.045195086
  278    8    0.087697429    4.658389477   -1.212926903   -0.000303632    0.026675096   -0.011382597    0.045317820
  279    8    0.651945415    5.619568309   -1.147338485   -0.001429059    0.256498196   -0.005571418    0.048082331
  280    8    2.003984647    6.352039697   -0.841610902   -0.001243511    0.185279977   -0.006711524    0.042852151
  281    8    0.379023954    3.784133648   -1.996770920   -0.000157673    0.010720449   -0.014707683    0.032720971
  282    8    0.651945415    4.573256661   -2.193650134   -0.000963045    0.256498196   -0.003754588    0.035297070
  283    8    1.698257064    5.619568309   -2.193650134   -0.001598555    0.256498196   -0.006232225    0.039576687
  284    8    2.793177802    6.109374702   -1.567513317   -0.000986983    0.166956069   -0.005911632    0.035020369
  285    8    0.774860233    3.791658399   -2.408803326   -0.000095409    0.010344876   -0.009222808    0.028575986
  286    8    1.946418857    4.379931116   -2.899929448   -0.000469122    0.140574208   -0.003337181    0.023693409
  287    8    2.761774106    4.816034192   -2.767029871   -0.000433193    0.166955947   -0.002594657    0.021246259
  288    8    3.469043987    5.477168427   -2.051250251   -0.000295197    0.110873760   -0.002662457    0.021831613
  289    8    0.663230262    5.608283462    0.165276374   -0.000954325    0.219383011   -0.004350040    0.049584437
  290    8    0.126202249    4.996757639   -0.753339180   -0.001581884    0.206214299   -0.007671068    0.052733936
  291    8    1.269128529    6.147224542   -0.704912257   -0.001566477    0.267143480   -0.005863806    0.047170554
  292    8    0.213449527    4.250336708   -1.720888938   -0.001014807    0.149808802   -0.006774017    0.036886719
  293    8    0.911899213    5.359614512   -1.933696336   -0.001783385    0.355967158   -0.005009969    0.042240059
  294    8    2.140683292    6.147224542   -1.576467020   -0.001621156    0.267143480   -0.006068483    0.041150285
  295    8    0.597888537    3.779509600   -2.247277887   -0.000059132    0.005380533   -0.010989941    0.030182072
  296    8    1.176753245    4.122296391   -2.675248358   -0.000823535    0.225951879   -0.003644735    0.027383921
  297    8    2.274347932    4.823989401   -2.805291839   -0.000916709    0.267143428   -0.003431524    0.025828970
  298    8    3.010871923    5.608283462   -2.182365287   -0.001029819    0.219383011   -0.004694159    0.028137227
  299    8    3.135491300    4.642229509   -2.723645026   -0.000138627    0.035428444   -0.003912865    0.015537859
  300    8    3.691090529    5.120594158   -2.179139667   -0.000195981    0.060555275   -0.003236395    0.015371195
  301    8    3.474021628    4.852734110   -2.483630096   -0.000094536    0.013937009   -0.006783076    0.014570453
  302    4   -2.594067824    1.155060027    4.178092514   -0.000386049    0.099163235   -0.003893069    0.051347113
  303    4   -2.104695938    0.460291539    4.830300385   -0.000851378    0.166956069   -0.005099415    0.051152370
  304    4   -3.031433801    0.307251126    4.080940659   -0.000227528    0.046206915   -0.004924106    0.058890662
  305    4   -1.378793524   -0.328901616    5.072965381   -0.001100533    0.185279977   -0.005939838    0.044911326
  306    4   -2.780483067   -0.644818385    4.285347643   -0.001055407    0.242194591   -0.004357683    0.059661133
  307    4   -0.589600369   -1.054804030    4.830300385   -0.000868586    0.166956069   -0.005202482    0.029621148
  308    4   -1.741109467   -1.774040900    4.218161186   -0.001001445    0.253671813   -0.003947796    0.039496199
  309    4    0.086265816   -1.538540965    4.198094111   -0.000314795    0.110873760   -0.002839219    0.004771258
  310    4   -0.519569413   -2.109246801    3.802290390   -0.000435872    0.115877921   -0.003761474    0.006746047
  311    4   -2.760877993    0.683412539    4.284520120   -0.000787106    0.205322175   -0.003833517    0.054390035
  312    4   -2.113649642   -0.192202970    4.868150226   -0.001285299    0.267143480   -0.004811269    0.051455839
  313    4   -3.051204527   -0.137623069    4.082082349   -0.000375903    0.075911586   -0.004951853    0.061832864
  314    4   -1.242094879   -1.063757733    4.868150226   -0.001347320    0.267143480   -0.005043432    0.039038250
  315    4   -2.393105534   -1.378242992    4.193741355   -0.001177496    0.274555927   -0.004288728    0.054119249
  316    4   -0.371906248   -1.669656000    4.329209146   -0.000806378    0.219383011   -0.003675665    0.014962714
  317    4   -1.228963366   -2.094722418    3.935361437   -0.000618688    0.150566012   -0.004109079    0.024195102
  318    4   -2.205367196    1.572226286    4.144755248   -0.000344570    0.104968696   -0.003282594    0.047849416
  319    4   -1.524197698    1.040789779    4.830300385   -0.000876419    0.166956069   -0.005249399    0.047112409
  320    4   -1.423969474    2.022946022    3.986623600   -0.000365921    0.073716119   -0.004963915    0.043229272
  321    4   -0.735004543    0.314887365    5.072965381   -0.001103988    0.185279977   -0.005958487    0.040992954
  322    4   -0.429276960    1.666926597    4.340493993   -0.000966843    0.256498196   -0.003769396    0.038792141
  323    4   -0.009102129   -0.474305790    4.830300385   -0.000861148    0.166956069   -0.005157935    0.025872353
  324    4    0.617034688    0.620614948    4.340493993   -0.000985753    0.256498196   -0.003843117    0.024322917
  325    4    0.523865577    1.619113813    3.591185393   -0.000320556    0.065538897   -0.004891081    0.032142015
  326    4    0.474634806   -1.150171975    4.198094111   -0.000301486    0.110873760   -0.002719187    0.001046876
  327    4    1.095836205   -0.519204193    3.716037681   -0.000417290    0.143802409   -0.002901828   -0.009306021
  328    4    1.137490534    0.734163015    3.462386211   -0.000142901    0.011629521   -0.012287790    0.018469532
  329    4   -1.777737929    1.728239172    4.237333728   -0.000786311    0.213996629   -0.003674408    0.045719900
  330    4   -0.871703189    1.049743483    4.868150226   -0.001286289    0.267143480   -0.004814974    0.042993734
  331    4   -0.660493186    2.093829337    3.861284608   -0.000589827    0.150354806   -0.003922899    0.039320952
  332    4   -0.000148426    0.178188720    4.868150226   -0.001289104    0.267143480   -0.004825512    0.031317787
  333    4    0.357080890    1.406972799    4.080540195   -0.001079498    0.355967158   -0.003032577    0.031959127
  334    4    0.605749841   -0.691999911    4.329209146   -0.000773752    0.219383011   -0.003526947    0.007056683
  335    4    1.135965527    0.258478494    3.724331551   -0.000729589    0.230061996   -0.003171271    0.008227680
  336    4    1.049322147    0.947699457    3.473024999   -0.000096052    0.007222762   -0.013298564    0.023244646
  337    4   -2.513281018    1.496682068    3.937736107   -0.000183316    0.034300217   -0.005344446    0.049504258
  338    4    0.474634806   -1.538540965    3.809725121   -0.000180747    0.110873760   -0.001630208   -0.011786597
  339    4   -0.101404189   -2.088666775    3.533589902   -0.000048620    0.004262383   -0.011406707   -0.007178835
  340    4    1.058415619   -0.953831764    3.458383926   -0.000084895    0.018100015   -0.004690305   -0.023521393
  341    4    0.539129873   -1.635322173    3.560595790   -0.000207803    0.094115874   -0.002207946   -0.019983805
  342   10   -6.327344733    3.310716805    2.138090424   -0.000446666    0.110873760   -0.004028596    0.052963855
  343   10   -5.843607798    2.634850619    2.770296699   -0.000685534    0.166956069   -0.004106076    0.055958382
  344   10   -6.959551008    2.634850619    1.654353489   -0.001058422    0.166956069   -0.006339525    0.061174215
  345   10   -5.148006779    1.896399712    3.014969381   -0.000511097    0.154106153   -0.003316525    0.057812003
  346   10   -6.469744616    1.539929881    2.280490306   -0.001509798    0.256498196   -0.005886195    0.070362086
  347   10   -7.202216004    1.845657464    0.928451075   -0.001228503    0.185279977   -0.006630522    0.063015477
  348   10   -5.407682956    0.470176834    2.262620580   -0.000925816    0.234254448   -0.003952183    0.084538393
  349   10   -6.469744616    0.493618232    1.234178658   -0.001226304    0.256498196   -0.004780944    0.077637424
  350   10   -6.959551008    1.119755050    0.139257920   -0.000810822    0.166956069   -0.004856498    0.056974753
  351   10   -5.538878154   -0.053041037    1.324076963   -0.000168360    0.021122565   -0.007970603    0.098652416
  352   10   -6.129917082    0.141741039    0.268520356   -0.000253599    0.067703360   -0.003745730    0.067363986
  353   10   -6.471394237    0.773181691   -0.509763131   -0.000181309    0.067443207   -0.002688328    0.043851533
  354   10   -6.458459768    2.852544741    2.269205459   -0.001162126    0.219383011   -0.005297249    0.058275274
  355   10   -5.852561502    1.982356109    2.808146539   -0.001132923    0.267143480   -0.004240877    0.062485969
  356   10   -6.997400849    1.982356109    1.663307192   -0.001645849    0.267143480   -0.006160917    0.066402995
  357   10   -5.191630093    1.128115213    2.788508944   -0.000638316    0.147998797   -0.004312980    0.069239974
  358   10   -6.209790818    0.753572030    2.020536509   -0.001644071    0.355967158   -0.004618602    0.078791286
  359   10   -6.997400849    1.110801347    0.791752430   -0.001434515    0.267143480   -0.005369830    0.066094847
  360   10   -5.410953802    0.053658656    1.679436822   -0.000440973    0.048471929   -0.009097489    0.098007436
  361   10   -5.924526283    0.011647749    0.882412175   -0.000878059    0.198607767   -0.004421072    0.085453516
  362   10   -6.436192506    0.487981246   -0.090729642   -0.000619607    0.200619705   -0.003088467    0.054833970
  363   10   -5.938975744    3.699085794    2.138090424   -0.000320525    0.110873760   -0.002890896    0.046155853
  364   10   -5.280136987    3.127734980    2.806896210   -0.000460739    0.133660801   -0.003447077    0.046067332
  365   10   -5.647622537    4.238409472    1.598516132   -0.000065173    0.004993199   -0.013052318    0.037701718
  366   10   -4.965814587    2.448374128    3.033541407   -0.000083888    0.012508282   -0.006706633    0.050108834
  367   10   -5.582353079    3.864592055    2.187513246   -0.000452844    0.164989337   -0.002744684    0.041497063
  368   10   -5.020495734    2.761569465    2.971863667   -0.000111600    0.020589320   -0.005420285    0.047303714
  369   10   -6.327344733    3.699085794    1.749721435   -0.000405599    0.110873760   -0.003658205    0.048408120
  370   10   -6.959551008    3.215348859    1.073855249   -0.000950139    0.166956069   -0.005690950    0.053491290
  371   10   -5.997315008    4.234158874    1.139042623   -0.000326737    0.089889691   -0.003634863    0.038739492
  372   10   -7.202216004    2.489446445    0.284662094   -0.001145481    0.185279977   -0.006182433    0.052798180
  373   10   -6.550434465    3.773685239    0.023761873   -0.000652207    0.192029489   -0.003396390    0.038445238
  374   10   -6.884018638    1.785333367   -0.614637523   -0.000484833    0.166722976   -0.002908018    0.041599693
  375   10   -6.706273119    2.812998910   -0.783245557   -0.000281020    0.095244487   -0.002950508    0.034905378
  376   10   -6.554317219    1.058015210   -0.687507323   -0.000139528    0.043956129   -0.003174267    0.039801029
  377   10   -6.458459768    3.830200829    1.291549371   -0.000838206    0.219383011   -0.003820744    0.046393329
  378   10   -6.997400849    3.224302562    0.421360739   -0.001175651    0.267143480   -0.004400822    0.048543131
  379   10   -6.238179469    4.146131976    0.553531405   -0.000279619    0.059968634   -0.004662759    0.037999819
  380   10   -6.910816484    2.300308455   -0.621101651   -0.000812801    0.266737421   -0.003047197    0.040187215
  381   10   -6.622165646    3.346497954   -0.521509162   -0.000295718    0.067416639   -0.004386420    0.035626417
  382   10   -6.657540509    1.467579135   -0.822435568   -0.000263660    0.099274784   -0.002655865    0.037143165
  383   11   -3.350869590    5.261577037    2.224256399   -0.000153998    0.037247418   -0.004134453    0.035813491
  384   11   -2.872323328    4.819518960    2.702374029   -0.000089246    0.018589678   -0.004800820    0.036587461
  385   11   -3.121719417    4.994441805    2.521206081   -0.000054104    0.004850393   -0.011154542    0.036062921
  386   11   -3.201832062    5.605707827    2.047485615   -0.000265095    0.110873760   -0.002390967    0.038621716
  387   11   -2.516074579    4.975634261    2.746683842   -0.000444817    0.166379368   -0.002673511    0.039437456
  388   11   -2.525965876    6.237914102    1.563748680   -0.000891369    0.166956069   -0.005338946    0.046234299
  389   11   -1.670457782    4.507881027    2.894861046   -0.000459421    0.139061773   -0.003303718    0.040396325
  390   11   -1.431045138    5.748107709    2.189885497   -0.001544206    0.256498196   -0.006020338    0.049406205
  391   11   -1.736772721    6.480579097    0.837846266   -0.001176807    0.185279977   -0.006351506    0.049921628
  392   11   -0.583018805    3.877558949    2.460642492   -0.000145585    0.022527237   -0.006462609    0.039627792
  393   11   -0.384733490    4.701796061    2.189885497   -0.001016646    0.256498196   -0.003963559    0.043455090
  394   11   -0.384733490    5.748107709    1.143573849   -0.001462667    0.256498196   -0.005702445    0.052186478
  395   11   -1.010870307    6.237914102    0.048653111   -0.000905903    0.166956069   -0.005425998    0.049019175
  396   11   -0.098187747    3.850324082    1.966616852   -0.000264178    0.025177032   -0.010492819    0.039976735
  397   11    0.215052394    4.733084797    1.143688487   -0.000356608    0.041611990   -0.008569846    0.048470500
  398   11    0.051368819    5.194504342   -0.023145174   -0.000678787    0.115604046   -0.005871657    0.057509668
  399   11   -0.527133372    5.605707827   -0.627213075   -0.000282865    0.110873760   -0.002551233    0.045944441
  400   11   -2.743659998    5.736822862    2.178600650   -0.000936674    0.219383011   -0.004269583    0.042730068
  401   11   -1.996208864    4.965889227    2.796074703   -0.000901723    0.266955068   -0.003377808    0.041919619
  402   11   -1.873471366    6.275763942    1.572702383   -0.001542389    0.267143480   -0.005773635    0.050149006
  403   11   -0.957195946    4.236891272    2.697304982   -0.000831876    0.235586726   -0.003531081    0.040512812
  404   11   -0.644687287    5.488153911    1.929931699   -0.001790392    0.355967158   -0.005029654    0.049386164
  405   11   -1.001916604    6.275763942    0.701147620   -0.001537604    0.267143480   -0.005755724    0.051966117
  406   11   -0.330408750    3.840269639    2.235378750   -0.000126545    0.015725775   -0.008047010    0.039636990
  407   11    0.068256199    4.353147073    1.697640610   -0.000884373    0.167859601   -0.005268527    0.041873598
  408   11    0.174575827    5.060520545    0.710280552   -0.001583617    0.228262005   -0.006937718    0.054208826
  409   11   -0.396018337    5.736822862   -0.169041011   -0.000964458    0.219383011   -0.004396228    0.050659262
  410   11   -3.461459356    5.688937319    1.708734764   -0.000240240    0.068701236   -0.003496886    0.036767750
  411   11   -3.219276059    6.190025852    0.933295356   -0.000643809    0.163216906   -0.003944500    0.039216610
  412   11   -3.173930995    6.111831903   -0.260034430   -0.000098346    0.010510414   -0.009357018    0.032982352
  413   11   -2.380561702    6.480579097    0.194057285   -0.001022087    0.185279977   -0.005516448    0.042930935
  414   11   -2.748495696    6.093652351   -0.685656096   -0.000130887    0.019840995   -0.006596774    0.032199445
  415   11   -1.671919417    6.167298463   -0.695358981   -0.000562685    0.166440318   -0.003380701    0.038961019
  416   11   -0.888354680    5.633062634   -0.966698703   -0.000217903    0.088263429   -0.002468780    0.039193190
  417   11   -3.486482961    5.921889732    1.254400411   -0.000328471    0.099709135   -0.003294292    0.036855725
  418   11   -3.157484216    6.249095031    0.270315214   -0.000907723    0.251401167   -0.003610654    0.036886668
  419   11   -3.022775527    6.107674146   -0.450169304   -0.000042560    0.002214936   -0.019215053    0.032596042
  420   11   -2.237983855    6.210272878   -0.668507910   -0.000837483    0.264306959   -0.003168599    0.035932139
  421   11   -1.351748320    5.868483045   -0.993597284   -0.000367081    0.138952497   -0.002641773    0.036561363
  422   11    0.017324422    4.856439163   -0.521515145   -0.000272116    0.011877086   -0.022911025    0.057463852
  423   11   -0.440180846    5.242602166   -0.902954548   -0.000211648    0.074369105   -0.002845911    0.043550723
  424   11   -0.137267456    4.957494571   -0.719356043   -0.000027418    0.030032023   -0.000912959    0.050963425
  425   15   -1.871026042   -3.006371899    2.910168121    0.000154418    0.018781025    0.008221998    0.006997751
  426   15   -1.248456272   -3.442928609    2.574909333    0.001973628    0.163616245    0.012062543   -0.027944289
  427   15   -0.199759880   -3.426380611    1.807836254   -0.000013916    0.003719982   -0.003740757   -0.028159961
  428   15   -0.650479706   -4.223879520    1.655905681    0.002250775    0.168981776    0.013319630   -0.038240285
  429   15   -1.597569537   -3.114134185    2.815716961    0.000117499    0.018134355    0.006479344   -0.007084571
  430   15   -0.514777209   -3.623552428    2.011226078    0.001931085    0.172126024    0.011219020   -0.038997708
  431   15   -2.492381039   -2.957268839    2.981524555   -0.000108154    0.155594639   -0.000695103    0.037726643
  432   15   -1.813094709   -3.895289921    2.544989635    0.002163920    0.201408548    0.010743932   -0.019733597
  433   15   -2.851257689   -4.038482985    2.516338222    0.000042404    0.060374847    0.000702343    0.031548725
  434   15   -1.261718304   -4.627748472    1.695768901    0.003011780    0.193339844    0.015577649   -0.046695753
  435   15   -2.487939621   -4.824134257    1.835415702    0.001692077    0.201408548    0.008401219   -0.013756832
  436   15   -3.345473675   -4.876036216    1.571890092   -0.000140733    0.030528610   -0.004609862    0.030825403
  437   15   -2.546727492   -3.615403156    2.767836340    0.000496190    0.210053396    0.002362209    0.023639935
  438   15   -1.843101631   -4.505832050    2.089106634    0.002699782    0.223129529    0.012099619   -0.032149734
  439   15   -3.017074293   -4.582350492    2.042940706   -0.000130571    0.145979842   -0.000894444    0.024081064
  440   15   -2.873964606   -2.600842962    3.012552351   -0.000342718    0.024976080   -0.013721849    0.069222120
  441   15   -0.594940664   -4.515512607    1.221766701    0.000213015    0.020570718    0.010355238   -0.026898426
  442   15   -1.261718304   -5.028151561    1.047903093    0.003041979    0.193339844    0.015733846   -0.049217478
  443   15   -2.487939621   -5.240881851    1.161103930    0.002004099    0.201408548    0.009950419   -0.028516270
  444   15   -1.813094709   -5.460152254    0.012989191    0.003254183    0.201408547    0.016157127   -0.059177571
  445   15   -3.624079412   -5.084037670    1.008623435   -0.000569207    0.129068821   -0.004410101    0.029659902
  446   15   -3.162784533   -5.460152254    0.012989191    0.001320136    0.201408547    0.006554520   -0.026290929
  447   15   -2.487939621   -5.426575019   -1.038269214    0.002452950    0.193339844    0.012687246   -0.066998525
  448   15   -1.843101631   -5.325440843    0.762951748    0.003127760    0.223129529    0.014017688   -0.050796227
  449   15   -3.132777611   -5.325440843    0.762951748    0.001087297    0.223129529    0.004872942   -0.008826085
  450   15   -2.487939621   -5.534961406   -0.334112166    0.002572379    0.223129529    0.011528636   -0.054564700
  451   15   -0.781904378   -4.890172022    0.739932104    0.001244724    0.110144011    0.011300880   -0.031450444
  452   15   -1.034158683   -5.179025692   -0.491277150    0.002643175    0.201220422    0.013135721   -0.049457860
  453   15   -0.351307586   -4.098896863   -1.840251458    0.000002341    0.001928473    0.001213985   -0.033309085
  454   15   -0.673805113   -4.604475726   -1.572761460    0.001989684    0.189806832    0.010482677   -0.048139807
  455   15   -1.871782623   -5.226373474   -1.438672304    0.003303782    0.193339844    0.017087951   -0.079341455
  456   15   -0.810676205   -5.066263917   -0.033626346    0.001054977    0.080839796    0.013050216   -0.031349470
  457   15   -0.392697282   -4.217364611   -1.756993408    0.000015505    0.004351334    0.003563363   -0.032845525
  458   15   -1.071799074   -5.077201175   -1.074658098    0.003244695    0.223048764    0.014547020   -0.059477945
  459   15   -5.399603441   -3.279119744   -1.236176953   -0.000303335    0.083171385   -0.003647113    0.023913925
  460   15   -4.014482916   -5.079856193    0.462981276   -0.000303166    0.033961929   -0.008926653    0.035737899
  461   15   -3.804093137   -5.251778457   -0.403758402    0.000563291    0.201408548    0.002796758   -0.009827448
  462   15   -4.734366247   -4.600456657   -0.595870811   -0.000584420    0.075795815   -0.007710456    0.032306180
  463   15   -3.104096620   -5.226373474   -1.438672304    0.002028032    0.193339844    0.010489467   -0.062437472
  464   15   -4.221170231   -4.677721087   -1.551873142    0.001234582    0.201408548    0.006129739   -0.033580472
  465   15   -5.126522307   -3.791507672   -1.346443066   -0.000010227    0.188182354   -0.000054347    0.007917395
  466   15   -4.299572883   -4.983616712   -0.100091045   -0.000843809    0.156039601   -0.005407658    0.029783605
  467   15   -3.749187867   -5.125157010   -1.153720959    0.001317270    0.223129529    0.005903609   -0.035782788
  468   15   -4.856173698   -4.326207319   -1.083747407   -0.000256409    0.217303624   -0.001179956    0.012011993
  469   15   -5.560776686   -1.413265743   -0.761458306   -0.000069089    0.004226061   -0.016348208    0.043129224
  470   15   -5.404449986   -0.907658697   -0.530604076   -0.000426157    0.083041026   -0.005131883    0.047555537
  471   15   -5.466734674   -2.628436405   -1.439915336    0.000377655    0.170416206    0.002216073    0.007193788
  472   15   -5.292365658   -1.380920555   -1.551873141    0.001742314    0.201408548    0.008650644   -0.015224439
  473   15   -4.849526947   -0.682140892   -1.733566729    0.000421550    0.019988556    0.021089550   -0.030564081
  474   15   -5.530352452   -1.266095227   -0.670931800   -0.000053645    0.005854416   -0.009163181    0.046446222
  475   15   -5.553869801   -1.822011662   -1.151540157    0.000129008    0.166085311    0.000776757    0.020436130
  476   15   -5.186336657   -0.827944702   -1.248940407    0.000982511    0.158357120    0.006204398   -0.002425801
  477   15   -0.230299701   -3.507473580   -2.185657798    0.000263806    0.105046442    0.002511323   -0.041355042
  478   15   -0.999667101   -4.340565201   -2.226184913    0.003299233    0.201408548    0.016380798   -0.079986948
  479   15   -0.999667101   -3.192450461   -2.935758846    0.003102361    0.201408548    0.015403324   -0.088505403
  480   15   -2.107133653   -4.902440570   -2.086538112    0.003054111    0.193339844    0.015796593   -0.090432508
  481   15   -2.091589106   -3.985778235   -2.935758846    0.003594433    0.201408548    0.017846476   -0.106147602
  482   15   -2.107133653   -2.816268261   -3.375863506    0.003569088    0.193339844    0.018460180   -0.108505479
  483   15   -0.665075551   -3.704027045   -2.479875845    0.002998036    0.223129529    0.013436305   -0.073029091
  484   15   -1.708445337   -4.462079567   -2.479875845    0.003725400    0.223129529    0.016696134   -0.097003384
  485   15   -1.708445337   -3.365015652   -3.157898633    0.003878173    0.223129529    0.017380815   -0.105441588
  486   15   -0.302051923   -2.957030569   -2.500809386    0.000095663    0.005846548    0.016362378   -0.052379597
  487   15   -0.737692524   -2.588655911   -2.912715260    0.001747605    0.142684640    0.012248028   -0.071845208
  488   15   -1.473470591   -1.239596058   -3.093348202    0.000593827    0.044751109    0.013269549   -0.059233375
  489   15   -1.871782622   -2.091932267   -3.375863506    0.003315216    0.193339844    0.017147090   -0.096120101
  490   15   -0.381040121   -2.841429928   -2.602545675    0.000101154    0.005311231    0.019045327   -0.056834164
  491   15   -1.274894135   -1.872916866   -3.176651776    0.002416913    0.184056949    0.013131330   -0.074810198
  492   15   -2.868745589   -4.902440570   -2.086538112    0.002568354    0.193339844    0.013284140   -0.082617463
  493   15   -3.976212141   -4.340565201   -2.226184913    0.002169335    0.201408548    0.010770817   -0.065099713
  494   15   -2.884290136   -3.985778235   -2.935758846    0.003426862    0.201408548    0.017014480   -0.103239162
  495   15   -4.852813358   -3.460930957   -2.086538112    0.001702158    0.193339844    0.008803967   -0.040992706
  496   15   -3.976212141   -3.192450461   -2.935758846    0.003322297    0.201408548    0.016495314   -0.091992113
  497   15   -2.868745589   -2.816268261   -3.375863506    0.003690942    0.193339844    0.019090437   -0.111378587
  498   15   -3.267433905   -4.462079567   -2.479875845    0.002993588    0.223129529    0.013416367   -0.086526086
  499   15   -4.310803691   -3.704027045   -2.479875845    0.002648978    0.223129529    0.011871930   -0.068840951
  500   15   -3.267433905   -3.365015652   -3.157898633    0.003838541    0.223129529    0.017203197   -0.105779210
  501   15   -5.088164389   -2.736594963   -2.086538112    0.001915701    0.193339844    0.009908464   -0.039332769
  502   15   -4.896015143   -1.509702644   -2.226184913    0.002916959    0.201408548    0.014482796   -0.054668879
  503   15   -4.221170231   -2.438546981   -2.935758846    0.003552687    0.201408548    0.017639207   -0.090140731
  504   15   -4.326426609   -0.586517655   -2.255970751   -0.000331493    0.055824686   -0.005938112   -0.053887743
  505   15   -3.804093138   -1.154915678   -2.935758846    0.003829759    0.201408548    0.019014880   -0.085419251
  506   15   -3.104096620   -2.091932267   -3.375863506    0.003798978    0.193339844    0.019649226   -0.106693109
  507   15   -4.792557653   -2.221340808   -2.479875845    0.003179774    0.223129529    0.014250798   -0.065626591
  508   15   -4.394025857   -0.994786063   -2.479875845    0.003711278    0.223129529    0.016632839   -0.067347716
  509   15   -3.749187867   -1.882329414   -3.157898633    0.004215106    0.223129529    0.018890849   -0.099021458
  510   15   -3.225286793   -0.627028072   -2.882189058    0.002995025    0.175474486    0.017068150   -0.069369781
  511   15   -1.852854944   -1.009427581   -3.108545830    0.000656582    0.044838067    0.014643407   -0.062972555
  512   15   -2.487939621   -1.644268003   -3.375863506    0.003588708    0.193339844    0.018561658   -0.096556180
  513   15   -2.454595256   -0.946791108   -3.149046283    0.003125866    0.204955405    0.015251445   -0.074959004
  514   13    3.213135921   -2.526832572    3.292344867    0.003785650    0.193339844    0.019580291   -0.136952804
  515   13    4.330209532   -2.180217858    2.852240208    0.004028486    0.201408548    0.020001564   -0.149297134
  516   13    3.913132439   -3.463849161    2.852240207    0.003460471    0.201408548    0.017181353   -0.137398773
  517   13    5.197203690   -1.882169875    2.003019473    0.003590080    0.193339844    0.018568755   -0.150536390
  518   13    5.005054444   -3.109062195    2.142666275    0.003621455    0.201408548    0.017980641   -0.152040057
  519   13    4.439357238   -4.214581424    2.003019473    0.002534764    0.193339844    0.013110409   -0.126206609
  520   13    3.858227168   -2.736435424    3.074379994    0.004184824    0.223129529    0.018755135   -0.145139900
  521   13    4.901596953   -2.397424030    2.396357206    0.004104816    0.223129529    0.018396562   -0.153703844
  522   13    4.503065158   -3.623978776    2.396357206    0.003522330    0.223129529    0.015786033   -0.140990290
  523   13    2.977784890   -1.802496578    3.292344867    0.003795726    0.193339844    0.019632405   -0.128135433
  524   13    4.085251442   -1.426314378    2.852240208    0.003765194    0.201408548    0.018694313   -0.136815981
  525   13    3.093798871   -0.734227332    2.896214464    0.001796483    0.114478794    0.015692712   -0.098668045
  526   13    4.957845608   -1.124068552    1.986786799    0.003165174    0.178492314    0.017732833   -0.134160094
  527   13    3.812498777   -0.686432226    2.635243766    0.000137780    0.002215376    0.062192593   -0.108549229
  528   13    3.376473206   -1.253749187    3.074379994    0.003876794    0.223129529    0.017374636   -0.123432277
  529   13    4.299671809   -0.920945053    2.490954032    0.002740350    0.173374539    0.015805953   -0.124140211
  530   13    3.711511028   -0.677373821    2.675641502    0.000127731    0.001835109    0.069604287   -0.106627934
  531   13    2.596978922   -2.974496835    3.292344867    0.003472453    0.193339844    0.017960356   -0.122474042
  532   13    3.271823834   -3.929787136    2.852240207    0.002916189    0.201408548    0.014478974   -0.116480479
  533   13    1.922134010   -3.929787136    2.852240207    0.002254595    0.201408548    0.011194137   -0.081827640
  534   13    3.823200239   -4.662245687    2.003019473    0.001829632    0.193339844    0.009463295   -0.100816198
  535   13    2.468999793   -4.910231443    2.072428737    0.000427242    0.200886983    0.002126776   -0.049067808
  536   13    1.423785014   -4.454140741    2.264189040   -0.000094298    0.044537955   -0.002117252   -0.031034482
  537   13    2.596978922   -3.652785913    3.074379994    0.003215284    0.223129529    0.014409942   -0.109877547
  538   13    3.241816912   -4.540329265    2.396357206    0.002156999    0.223129529    0.009667028   -0.093680554
  539   13    1.929858120   -4.625972861    2.303475674    0.000419062    0.221026529    0.001895983   -0.045128920
  540   13    1.980821923   -2.526832572    3.292344867    0.003457664    0.193339844    0.017883869   -0.109558538
  541   13    1.280825405   -3.463849161    2.852240207    0.002258955    0.201408548    0.011215786   -0.074400903
  542   13    0.941809999   -2.305466621    2.903844485    0.001558696    0.121620464    0.012816065   -0.069425731
  543   13    1.069410684   -4.131682632    2.335264294   -0.000036326    0.027724944   -0.001310214   -0.034369373
  544   13    0.339692589   -3.152860956    2.292961714    0.000257598    0.089972378    0.002863081   -0.041470967
  545   13    1.335730676   -2.736435424    3.074379994    0.003169676    0.223129529    0.014205541   -0.087802324
  546   13    0.740950404   -3.656758624    2.418615814    0.000600411    0.188691304    0.003181975   -0.044139856
  547   13    0.567596822   -2.756474912    2.608267111    0.000387927    0.024637670    0.015745285   -0.054876075
  548   13    2.216172954   -1.802496578    3.292344867    0.003508189    0.193339844    0.018145194   -0.110281729
  549   13    1.317330484   -1.618381344    3.009461247    0.000885411    0.046640835    0.018983591   -0.071844536
  550   13    2.425692814   -0.923386737    3.033636436    0.000834478    0.037002124    0.022552166   -0.090571030
  551   13    1.887833474   -1.326720560    3.117272418    0.002381174    0.160953478    0.014794174   -0.087720025
  552   13    5.578009657   -2.005901235    1.355153665    0.003622989    0.193339844    0.018738969   -0.152092220
  553   13    5.401404959   -3.237844283    1.468354503    0.003538690    0.201408548    0.017569711   -0.153209527
  554   13    5.818482051   -2.663786913    0.320239764    0.003816824    0.201408548    0.018950654   -0.156667361
  555   13    4.820163205   -4.338312783    1.355153665    0.002467599    0.193339844    0.012763013   -0.127561134
  556   13    5.401404958   -3.947418215    0.320239763    0.003216446    0.201408548    0.015969761   -0.143886546
  557   13    5.578009657   -3.295226627   -0.731018643    0.003608892    0.193339844    0.018666052   -0.153832774
  558   13    5.681091237   -2.650697076    1.070202321    0.003959126    0.223129529    0.017743622   -0.156578460
  559   13    5.282559442   -3.877251821    1.070202320    0.003353345    0.223129529    0.015028692   -0.143551185
  560   13    5.681091237   -3.328719863   -0.026861594    0.003912141    0.223129529    0.017533047   -0.154548415
  561   13    5.263797675   -0.970576950    1.370584054    0.001659814    0.108288264    0.015327736   -0.128157708
  562   13    5.547745801   -1.231368174    0.904677578    0.002932126    0.191600684    0.015303315   -0.134700703
  563   13    5.818482051   -1.989475141   -0.096507830    0.003937416    0.201408548    0.019549397   -0.149019316
  564   13    5.521651739   -0.948357942   -0.174190603    0.001230652    0.076606673    0.016064559   -0.115531467
  565   13    5.578009657   -2.647360819   -1.131421732    0.003775070    0.193339844    0.019525565   -0.152900185
  566   13    5.401404959   -1.415417770   -1.244622569    0.003270605    0.201408548    0.016238659   -0.126437084
  567   13    4.990469866   -0.789118727   -1.450962614    0.000160075    0.006308680    0.025373719   -0.092033568
  568   13    5.637395383   -1.206367360    0.301742775    0.003291858    0.220713191    0.014914640   -0.130410075
  569   13    5.681091237   -2.002564977   -0.846470387    0.004061165    0.223129529    0.018200928   -0.146138539
  570   13    5.308650103   -0.913477827   -0.976717324    0.001603256    0.129731145    0.012358296   -0.105566964
  571   13    3.823200239   -5.062648776    1.355153665    0.001217548    0.193339844    0.006297452   -0.082097534
  572   13    2.658918769   -5.244236562    1.532752147   -0.000430722    0.144421192   -0.002982402   -0.030754547
  573   13    3.241995372   -5.503514862    0.274773985   -0.000629914    0.184344228   -0.003417053   -0.031521503
  574   13    3.093768034   -5.465989541   -0.546013079   -0.000202719    0.016904509   -0.011992026   -0.021124218
  575   13    3.157813507   -5.388267046    1.032205902   -0.000225128    0.216849454   -0.001038177   -0.040177676
  576   13    3.085389137   -5.518642963   -0.216297713   -0.000269239    0.020835767   -0.012921975   -0.018631201
  577   13    4.439357237   -4.862447231    0.954750575    0.001753680    0.193339844    0.009070451   -0.103981595
  578   13    5.005054443   -4.492947898   -0.096507830    0.002717698    0.201408548    0.013493458   -0.126364999
  579   13    3.913132438   -5.286275672   -0.096507830    0.000908074    0.201408548    0.004508619   -0.070462622
  580   13    5.197203689   -3.819361076   -1.131421732    0.003389921    0.193339844    0.017533486   -0.143892209
  581   13    4.330209532   -4.712218302   -1.244622569    0.002398854    0.201408548    0.011910386   -0.105596410
  582   13    3.216370240   -5.284648281   -1.072053144   -0.000319163    0.168991381   -0.001888636   -0.038370777
  583   13    4.503065157   -4.950133661    0.250593527    0.001975334    0.223129529    0.008852856   -0.101647738
  584   13    4.901596953   -4.401601703   -0.846470387    0.003105791    0.223129529    0.013919229   -0.127406320
  585   13    3.858227167   -5.159654225   -0.846470387    0.001324576    0.223129529    0.005936353   -0.073620071
  586   13    4.961852659   -3.495428172   -1.779287540    0.003600505    0.193339844    0.018622673   -0.143075963
  587   13    4.085251442   -4.375062416   -1.918934341    0.002748244    0.201408548    0.013645119   -0.108400433
  588   13    4.085251442   -3.226947676   -2.628508274    0.003549962    0.201408548    0.017625679   -0.123110973
  589   13    2.942930012   -4.910717271   -1.821522837    0.000258656    0.169647647    0.001524668   -0.043945196
  590   13    2.993329437   -4.020275450   -2.628508274    0.002062115    0.201408548    0.010238467   -0.079054346
  591   13    2.956202371   -2.808252076   -3.077832424    0.002108017    0.182390519    0.011557714   -0.086112317
  592   13    4.419842992   -3.738524260   -2.172625273    0.003727506    0.223129529    0.016705572   -0.128866736
  593   13    3.376473206   -4.496576782   -2.172625273    0.002085123    0.223129529    0.009344900   -0.080903575
  594   13    3.376473206   -3.399512867   -2.850648060    0.003163133    0.223129529    0.014176217   -0.101026423
  595   13    5.197203690   -2.771092178   -1.779287540    0.003802114    0.193339844    0.019665444   -0.147579907
  596   13    5.005054444   -1.544199859   -1.918934341    0.003176148    0.201408548    0.015769678   -0.122147164
  597   13    4.330209532   -2.473044196   -2.628508274    0.003510363    0.201408548    0.017429066   -0.125207223
  598   13    4.938206138   -0.863499407   -1.594907929    0.000094647    0.002436345    0.038847938   -0.094725552
  599   13    4.318710778   -1.574528126   -2.534859706    0.000499178    0.015564218    0.032072182   -0.105755087
  600   13    3.382612926   -2.382499866   -3.036916977    0.001182293    0.069900115    0.016914032   -0.095288986
  601   13    4.901596953   -2.255838023   -2.172625273    0.004036642    0.223129529    0.018091024   -0.135886996
  602   13    4.713752111   -1.209080845   -2.080285716    0.000873423    0.072839019    0.011991141   -0.104332472
  603   13    3.980474214   -2.004194783   -2.806550006    0.002144986    0.145117706    0.014781008   -0.107119854
  604   13    2.516033269   -4.680819528   -2.121163466   -0.000112370    0.018178869   -0.006181361   -0.031879248
  605   13    2.180602136   -4.062914305   -2.598692443    0.000507183    0.187659138    0.002702681   -0.042094441
  606   13    1.262498130   -3.398694740   -2.645853481   -0.000430647    0.049443817   -0.008709829   -0.019960785
  607   13    2.338320671   -3.026134986   -3.047084217    0.000956762    0.101027484    0.009470309   -0.064993508
  608   13    2.306319068   -4.467858830   -2.310082936   -0.000139847    0.023398080   -0.005976871   -0.030912983
  609   13    1.765635602   -3.459502395   -2.813992350    0.000341774    0.193698882    0.001764462   -0.039763276
  610    3   -3.020885790    1.398419297    3.688767142   -0.000200015    0.079627722   -0.002511870    0.048338927
  611    3   -3.169177987    0.496771155    3.865647368   -0.000073228    0.007616417   -0.009614531    0.058751509
  612    3   -3.899293458    0.606194134    3.299318796   -0.000127064    0.147635652   -0.000860657    0.060389317
  613    3   -3.410419905   -0.168305519    3.743820678   -0.000501517    0.155023298   -0.003235106    0.065067637
  614    3   -4.516971803   -0.145376529    2.598610511   -0.000832062    0.219312226   -0.003793960    0.091349695
  615    3   -4.893290797   -0.343502968    1.749456787   -0.000247653    0.007105516   -0.034853602    0.118184604
  616    3   -2.836394025   -1.490949269    3.715276975   -0.000290094    0.040334983   -0.007192110    0.065420668
  617    3   -3.698270921   -1.367378121    3.183195621   -0.001779630    0.181303096   -0.009815775    0.097742413
  618    3   -4.828548281   -0.506352512    1.878550443   -0.000185203    0.001448207   -0.127884657    0.125649542
  619    3   -1.757172049   -2.311464606    3.547589496   -0.000178883    0.061748050   -0.002896980    0.028414011
  620    3   -2.713177322   -2.358239127    3.184203588   -0.000753163    0.157833203   -0.004771891    0.060962923
  621    3    0.047473159   -2.163574274    3.384248452   -0.000076463    0.040014054   -0.001910906   -0.017044158
  622    3   -0.664399856   -2.589077989    3.267615350    0.000253647    0.169917087    0.001492768   -0.008638412
  623    3   -1.493115702   -3.000736729    2.870828476    0.000332081    0.061547614    0.005395518   -0.005995638
  624    3    0.592532580   -2.110190947    3.093347777    0.000106874    0.076987454    0.001388198   -0.043953286
  625    3    0.087581363   -3.010639628    2.391004974    0.000369716    0.121620513    0.003039915   -0.038410256
  626    3   -0.433334740   -3.337880802    2.111495093    0.000165075    0.028170767    0.005859790   -0.036744554
  627    3   -3.331997411    0.921463627    3.674309957   -0.000273433    0.165471988   -0.001652443    0.053122428
  628    3   -3.204306582    0.328112674    3.865139347   -0.000061876    0.006429375   -0.009623960    0.060356344
  629    3   -4.109313636    0.103520392    3.145064432   -0.000456348    0.253878891   -0.001797503    0.071653947
  630    3   -4.794095678   -0.158174090    2.059040607   -0.000449868    0.028914494   -0.015558564    0.104831888
  631    3   -3.273358041   -1.045535487    3.654010093   -0.000844167    0.224287428   -0.003763772    0.072300265
  632    3   -4.483449409   -0.743685941    2.508360347   -0.002110539    0.134806048   -0.015656112    0.118588545
  633    3   -4.903774652   -0.429226049    1.683694224   -0.000480197    0.009908893   -0.048461250    0.123887970
  634    3   -2.403947698   -2.014379993    3.596852471   -0.000580252    0.183893871   -0.003155364    0.050919897
  635    3   -3.248438591   -1.926321663    3.198956726   -0.000841235    0.055209067   -0.015237253    0.088612375
  636    3   -0.296811963   -2.304119552    3.415173310   -0.000060470    0.037171562   -0.001626781   -0.008821244
  637    3   -1.312216967   -2.614987447    3.317287993    0.000248829    0.235011601    0.001058796    0.006610463
  638    3   -2.099280387   -2.730144423    3.074271756    0.000024942    0.017934492    0.001390731    0.025500242
  639    3    0.340784300   -2.359396448    3.044933910    0.000499308    0.158655471    0.003147119   -0.038290135
  640    3   -0.381174008   -3.073177297    2.576114586    0.001102871    0.194803870    0.005661443   -0.032138702
  641    3   -0.969331696   -3.203646336    2.552742985    0.000065343    0.001845017    0.035415967   -0.028149166
  642    3   -2.672137515    1.681376176    3.724808506   -0.000172048    0.053500266   -0.003215835    0.046274246
  643    3   -1.760470899    2.281901745    3.614994898   -0.000154884    0.035174155   -0.004403343    0.040538889
  644    3   -0.908193819    2.362782723    3.562738466   -0.000191636    0.064873098   -0.002954010    0.037840570
  645    3   -0.739901015    2.883962617    3.031568494   -0.000058440    0.028887017   -0.002023042    0.033050221
  646    3    0.164695481    2.463448605    3.111028774   -0.000288972    0.225149146   -0.001283471    0.029109640
  647    3   -0.024776941    3.235420629    2.171044982   -0.000047944    0.001228305   -0.039032371    0.035033866
  648    3    1.258677894    0.671050055    3.323548481   -0.000120495    0.006610922   -0.018226632    0.015121097
  649    3    0.858706440    1.495300435    3.350850895   -0.000474498    0.056085297   -0.008460298    0.029564118
  650    3    0.971018121   -1.289726111    3.334791950   -0.000076117    0.022125374   -0.003440258   -0.033210679
  651    3    1.313619093   -0.717926830    3.243279653   -0.000129426    0.065318138   -0.001981475   -0.030113636
  652    3    0.744220614   -1.857683883    3.176147052    0.000162375    0.048421013    0.003353391   -0.043547757
  653    3    1.327809104   -1.155100756    3.063275078    0.000037778    0.003339990    0.011310893   -0.051858247
  654    3   -2.197415852    2.021234089    3.698935566   -0.000345046    0.091589273   -0.003767320    0.043472963
  655    3   -1.269045404    2.511047490    3.466385946   -0.000247888    0.153500643   -0.001614900    0.036937211
  656    3   -0.079538417    2.136324594    3.506445103   -0.000413955    0.097899064   -0.004228384    0.034763504
  657    3   -0.205871919    3.040306076    2.627627765   -0.000297705    0.151579165   -0.001964026    0.031514244
  658    3    0.959279867    1.180079075    3.419200268   -0.000274314    0.029909382   -0.009171506    0.027284584
  659    3    0.585745984    1.998917234    3.234502673   -0.000223637    0.038933337   -0.005744105    0.029915146
  660    3    1.128253808   -1.036353087    3.310050046   -0.000015187    0.012550810   -0.001210022   -0.032282366
  661    3    1.369698680    0.195755678    3.287257331   -0.000404247    0.072487935   -0.005576746   -0.000130819
  662    3    1.042538412   -1.487623552    3.166622942    0.000340898    0.105157100    0.003241800   -0.047762379
  663    3    1.343631722   -1.056651388    3.091563967    0.000022386    0.003877972    0.005772723   -0.047968792
  664    3   -2.300255996   -0.598193140   -3.001097704    0.000192513    0.021662046    0.008887131   -0.055388294
  665    3   -1.777034850   -0.097476771   -3.157427748    0.000130842    0.107170842    0.001220869   -0.019387443
  666    3   -1.427510218    0.431837202   -3.166115287   -0.000035616    0.001033839   -0.034449900    0.006920746
  667    3   -2.495163451   -0.381063579   -2.972865766    0.000533702    0.066388615    0.008039066   -0.047205480
  668    3   -1.529067942    0.274832993   -3.174802045   -0.000050434    0.021034839   -0.002397652   -0.000389884
  669    3    0.014304326   -3.283841536    1.891870903   -0.000037207    0.002087448   -0.017824244   -0.026065931
  670    3   -1.969900931   -0.735277856   -3.050859110    0.000104998    0.006088232    0.017246110   -0.053484039
  671    3   -1.593725379   -0.549936126   -3.133658873    0.000107838    0.059084691    0.001825140   -0.032686569
  672    3   -1.656043330   -0.876254826   -3.062697921    0.000183429    0.028588954    0.006416062   -0.049743278
  673    5    0.732925626    4.070310332    2.487848195    0.000315179    0.101063481    0.003118626    0.017451337
  674    5    1.130170779    3.556531453    3.133976295    0.000181547    0.108484906    0.001673474    0.017729656
  675    5    0.138968542    3.575410809    2.155347141    0.000022074    0.088054666    0.000250680    0.030483003
  676    5    0.500577980    2.798879193    2.919179295    0.000002836    0.126814962    0.000022360    0.024412636
  677    5    0.962701993    1.993986291    3.351005590   -0.000289024    0.078959159   -0.003660426    0.027259634
  678    5    1.530540043    0.645777399    3.324460726   -0.000277176    0.041743081   -0.006640048    0.007660707
  679    5    2.654549470   -0.117256256    3.205907931    0.000132753    0.094045801    0.001411574   -0.046799612
  680    5    4.479947563    0.163420325    3.080285853    0.000112536    0.087391508    0.001287728   -0.055335468
  681    5    3.670579070   -0.351129996    2.971764068    0.000728245    0.132837318    0.005482233   -0.078969242
  682    5    4.972093884   -0.168857926    2.487848195    0.000401242    0.101063481    0.003970195   -0.081224424
  683    5    4.499888650   -0.669543125    2.270189737    0.000531607    0.038381890    0.013850476   -0.113130723
  684    5    0.601002743    3.713851437    2.619771078    0.000480899    0.161502914    0.002977650    0.019118328
  685    5    0.947317557    2.915745790    3.246621250   -0.000006304    0.126555345   -0.000049811    0.022272067
  686    5    0.139241633    3.205949237    2.377995357   -0.000126425    0.047617841   -0.002654995    0.029366644
  687    5    0.705157582    2.319485808    3.164265636   -0.000118875    0.052164182   -0.002278864    0.026595050
  688    5    1.225493652    1.158579929    3.364479906   -0.000510806    0.061106562   -0.008359264    0.022876146
  689    5    1.905048356    0.248725234    3.267878638   -0.000226287    0.124643003   -0.001815478   -0.013856925
  690    5    3.971383573   -0.060703741    3.126968416    0.000092541    0.088373627    0.001047152   -0.061351490
  691    5    3.092230707   -0.321357560    3.067608130    0.000378920    0.124941206    0.003032788   -0.068523886
  692    5    4.615634989   -0.300780809    2.619771078    0.000717958    0.161502914    0.004445479   -0.086146372
  693    5    4.094964029   -0.602244905    2.580632874    0.000261128    0.018290025    0.014277047   -0.104685167
  694    5    1.104891873    4.442276579    2.487848195    0.000341270    0.101063481    0.003376790    0.013360470
  695    5    1.621381199    4.076285141    3.114845299    0.000159952    0.101637066    0.001573753    0.014409427
  696    5    1.642385191    5.115884025    2.065229428    0.000464346    0.132489679    0.003504771    0.011918332
  697    5    2.423474666    4.742035918    2.866330031    0.000462874    0.174089687    0.002658822    0.007199935
  698    5    2.227684530    5.595815402    1.504123799    0.000109628    0.131622661    0.000832896    0.016291450
  699    5    3.571657611    4.594871089    3.018346822   -0.000016640    0.024587576   -0.000676745    0.007387718
  700    5    3.326237085    5.330009368    2.204688338    0.000746908    0.220618411    0.003385518    0.000557303
  701    5    3.149186213    5.824385147    1.053422485   -0.000012757    0.072014763   -0.000177141    0.013816166
  702    5    4.515449897    4.493889805    2.757623971    0.000233956    0.258226952    0.000906008   -0.001405147
  703    5    4.236241514    5.528005535    1.380029578    0.000549116    0.229660155    0.002390994   -0.002119811
  704    5    3.906816762    5.825158625    0.289280782   -0.000045956    0.073123925   -0.000628461    0.011327876
  705    5    5.545919281    2.724033595    2.963999223   -0.000019361    0.013062794   -0.001482129   -0.010891473
  706    5    5.421723464    3.583382927    2.750829371    0.000228960    0.256927980    0.000891147   -0.008984730
  707    5    5.518072973    4.616289421    1.622231869    0.000676005    0.259653876    0.002603485   -0.011765129
  708    5    5.060900275    5.330009368    0.470025149    0.000496950    0.220618411    0.002252533   -0.005965975
  709    5    4.352045317    5.600021867   -0.624031528   -0.000006575    0.133763221   -0.000049157    0.007395215
  710    5    5.051668175    0.699032056    3.054614984    0.000042084    0.074970517    0.000561335   -0.040639886
  711    5    5.692428007    1.490892482    2.810900826    0.000349087    0.158925230    0.002196548   -0.031868937
  712    5    6.231792920    2.424453533    2.204688338    0.000781975    0.220618411    0.003544469   -0.026794532
  713    5    6.429789087    3.334457962    1.380029578    0.000565743    0.229660155    0.002463393   -0.017987020
  714    5    6.231792920    4.159116723    0.470025149    0.000399332    0.220618411    0.001810058   -0.011320244
  715    5    5.683217753    4.781434201   -0.434933957    0.000490436    0.187071274    0.002621653   -0.008891397
  716    5    4.921441365    5.115884025   -1.213826746    0.000361125    0.132489679    0.002725681   -0.003819147
  717    5    5.344060131    0.203108321    2.487848195    0.000336927    0.101063481    0.003333816   -0.066454092
  718    5    6.017667577    0.740601639    2.065229428    0.000501137    0.132489679    0.003782458   -0.052834533
  719    5    6.521124325    1.362960618    1.463953561    0.000251135    0.140881299    0.001782602   -0.034486673
  720    5    6.694319847    2.320995785    1.167705337   -0.000016109    0.040399290   -0.000398743   -0.018250424
  721    5    6.638403856    3.271014547    0.534539626   -0.000039565    0.009369350   -0.004222778   -0.007136538
  722    5    6.349235272    3.911899081   -0.325439154   -0.000044103    0.020675790   -0.002133066   -0.003299964
  723    5    5.923178586    4.109354836   -1.286511630    0.000017849    0.084102878    0.000212233   -0.003490974
  724    5    5.344060131    4.442276579   -1.751320063    0.000254490    0.101063481    0.002518122   -0.007787363
  725    5    1.461350768    4.574199462    2.619771078    0.000619759    0.161502914    0.003837446    0.010380351
  726    5    2.050823426    4.359949320    3.089480031    0.000055353    0.071310381    0.000776226    0.012331397
  727    5    2.119752853    5.239167922    2.157315370    0.000727717    0.194803870    0.003735640    0.007838690
  728    5    3.098595331    4.807851582    2.871422126    0.000370189    0.224325124    0.001650233    0.005269516
  729    5    2.841389115    5.698791513    1.464004066    0.000343258    0.194844600    0.001761700    0.010722448
  730    5    4.028195382    4.462947118    3.007028763   -0.000079162    0.047636866   -0.001661783    0.005935963
  731    5    4.045305297    5.233126213    2.123575557    0.000759369    0.282695416    0.002686175   -0.003165899
  732    5    3.652009218    5.826801356    0.796212596    0.000087331    0.178448992    0.000489388    0.009807434
  733    5    5.420000036    3.089780901    2.973368865   -0.000059570    0.031119075   -0.001914265   -0.006698314
  734    5    5.135491987    4.233325758    2.543824471    0.000571908    0.314885664    0.001816241   -0.007809558
  735    5    4.979787493    5.233126213    1.189093360    0.000586477    0.282695416    0.002074591   -0.007146269
  736    5    4.315625551    5.700262060   -0.018012869    0.000179311    0.195740479    0.000916065    0.005639498
  737    5    5.350526425    1.115710292    3.007551798    0.000000681    0.040813626    0.000016676   -0.032996364
  738    5    5.759015040    2.235116683    2.820304581    0.000274651    0.198766144    0.001381781   -0.021123638
  739    5    6.134909765    3.143521745    2.123575557    0.000852808    0.282695416    0.003016701   -0.020732116
  740    5    6.134909765    4.078003941    1.189093360    0.000654942    0.282695416    0.002316776   -0.014713743
  741    5    5.718981296    4.817197744    0.189847255    0.000567527    0.254247539    0.002232181   -0.009968344
  742    5    5.013527306    5.239167922   -0.736459083    0.000500697    0.194803870    0.002570264   -0.004206713
  743    5    5.475983014    0.559567216    2.619771078    0.000524132    0.161502914    0.003245340   -0.054324587
  744    5    6.140951474    1.217969301    2.157315370    0.000745618    0.194803870    0.003827531   -0.042986821
  745    5    6.596951387    1.968851556    1.478155307    0.000360099    0.190745138    0.001887852   -0.026630078
  746    5    6.679350292    2.899724736    0.911704233   -0.000047442    0.111157112   -0.000426797   -0.012423810
  747    5    6.509544213    3.660289820    0.157813168   -0.000088587    0.094420069   -0.000938223   -0.005248949
  748    5    6.117549792    4.172521676   -0.680835598    0.000117129    0.150728170    0.000777086   -0.005023637
  749    5    5.475983014    4.574199462   -1.394861168    0.000470719    0.161502914    0.002914617   -0.007795226
  750    5    0.732925626    4.442276579    2.115881947    0.000339094    0.101063481    0.003355255    0.020069506
  751    5    0.157007250    4.115512072    1.649071257   -0.000232153    0.056278116   -0.004125098    0.039673756
  752    5    1.155544392    5.115884025    1.578388630    0.000350865    0.132489679    0.002648244    0.023377583
  753    5    0.426203961    4.759599664    0.998667156   -0.000248062    0.059545269   -0.004165939    0.045952091
  754    5    1.811637311    5.545171673    1.299108328   -0.000040808    0.008974983   -0.004546838    0.025134834
  755    5    0.476362473    3.478341005   -2.268352810   -0.000534571    0.152620657   -0.003502610    0.026407867
  756    5    4.141660157    5.549511455   -1.044869068   -0.000061449    0.011158528   -0.005506938    0.013376386
  757    5    1.654247373    2.608305953   -3.315083003   -0.000010114    0.002710791   -0.003731199    0.009869700
  758    5    1.739371034    3.449089232   -3.128313412    0.000202889    0.227852237    0.000890439    0.011385501
  759    5    2.830505484    4.064707943   -3.074965769    0.000062472    0.155015674    0.000403001    0.008095078
  760    5    3.691675628    4.669433868   -2.561576243    0.000042205    0.125733511    0.000335673    0.007067717
  761    5    4.434600566    5.115884025   -1.700667544    0.000304910    0.132489679    0.002301386    0.002190715
  762    5    2.331394542    2.262916260   -3.539839060   -0.000023879    0.085867062   -0.000278094    0.002989958
  763    5    3.091689035    2.786780453   -3.551975511    0.000398544    0.162473823    0.002452976   -0.005853667
  764    5    3.788398980    3.452952515   -3.292663413    0.000497506    0.154195067    0.003226470   -0.008046152
  765    5    4.434600566    4.019657813   -2.796893756    0.000501596    0.132489679    0.003785928   -0.008172327
  766    5    4.972093884    4.442276579   -2.123286311    0.000311533    0.101063481    0.003082545   -0.007725582
  767    5    0.601002743    4.574199462    1.759423052    0.000398157    0.161502914    0.002465324    0.026939632
  768    5    0.319747890    4.552013960    1.252244857   -0.000134515    0.013880455   -0.009690983    0.043531122
  769    5    1.124098211    5.228887085    1.251684200   -0.000173458    0.097335169   -0.001782067    0.031247241
  770    5    0.249197937    3.295704887   -2.108277196   -0.000055356    0.001558856   -0.035510568    0.027972357
  771    5    1.238252899    3.219798379   -2.973055440    0.000020307    0.217068577    0.000093549    0.014567456
  772    5    2.127656962    3.835430176   -3.081891077   -0.000077732    0.119043191   -0.000652975    0.013289830
  773    5    3.246212146    4.434345830   -2.825677297   -0.000013972    0.039495167   -0.000353774    0.009647791
  774    5    4.097331005    5.231694672   -1.733448969   -0.000185097    0.104877399   -0.001764889    0.010369709
  775    5    1.762463302    2.542319533   -3.364171150   -0.000010566    0.002158893   -0.004894364    0.008982944
  776    5    2.439839489    2.735362716   -3.512759220    0.000408340    0.207665393    0.001966336    0.000119067
  777    5    3.208968138    3.474044774   -3.360679070    0.000521358    0.206752512    0.002521650   -0.003639654
  778    5    3.957232903    4.111743754   -2.920177653    0.000563006    0.194803870    0.002890117   -0.004555230
  779    5    4.615634989    4.574199462   -2.255209194    0.000530047    0.161502914    0.003281968   -0.005426384
  780    5    5.344060131   -0.168857926    2.115881947    0.000412730    0.101063481    0.004083865   -0.083294033
  781    5    5.098738997   -0.688428774    1.646546697    0.000616312    0.049901355    0.012350604   -0.114671293
  782    5    6.017667577    0.253760840    1.578388630    0.000547988    0.132489679    0.004136083   -0.064387691
  783    5    5.793752307   -0.398763834    0.773901507    0.000715521    0.162041791    0.004415656   -0.087223218
  784    5    6.465636614    0.773648100    1.057976930   -0.000053544    0.062026616   -0.000863235   -0.039292981
  785    5    5.505377892   -0.688943818   -0.365675439    0.000183031    0.022380864    0.008177993   -0.095582859
  786    5    5.282314109   -0.597008273   -1.182324470    0.000034446    0.077752343    0.000443020   -0.079871465
  787    5    4.723660191    0.038412851   -2.487448743   -0.000119130    0.041891715   -0.002843759   -0.038813577
  788    5    4.909620219    0.431470548   -2.639267701   -0.000064496    0.006267767   -0.010290181   -0.025353734
  789    5    4.240251793    0.900958780   -3.193928420    0.000111477    0.208723895    0.000534088   -0.020486965
  790    5    4.884234444    2.015738428   -3.126600693   -0.000087966    0.103406145   -0.000850682   -0.008456720
  791    5    5.134636051    2.546549019   -2.949541017   -0.000020950    0.002925219   -0.007161921   -0.003859758
  792    5    5.902746376    3.858799557   -1.606727359   -0.000019926    0.001266133   -0.015737457    0.000117498
  793    5    3.035908260    1.767149115   -3.590451772    0.000012514    0.046078323    0.000271576   -0.005034824
  794    5    3.688564005    2.189905483   -3.551975511    0.000388236    0.162473823    0.002389528   -0.011315232
  795    5    4.354736067    2.886615428   -3.292663413    0.000463746    0.154195067    0.003007531   -0.011345302
  796    5    5.032803943    3.496675602   -2.740612943    0.000354609    0.130135797    0.002724916   -0.008067277
  797    5    5.344060131    4.070310332   -2.123286311    0.000277698    0.101063481    0.002747758   -0.007171339
  798    5    5.475983014   -0.300780809    1.759423052    0.000771686    0.161502914    0.004778153   -0.089655688
  799    5    5.373187013   -0.671549675    1.198636311    0.000374344    0.036011630    0.010395086   -0.110855229
  800    5    6.174869580    0.168673130    0.994726801    0.000270106    0.193915994    0.001392904   -0.059960923
  801    5    5.723473340   -0.532138771   -0.013226898    0.000378432    0.186270113    0.002031633   -0.086182632
  802    5    5.369645367   -0.685562331   -0.802911591    0.000129781    0.048616712    0.002669471   -0.090912220
  803    5    4.989398780   -0.146244126   -2.131197663   -0.000250729    0.114281382   -0.002193958   -0.046329790
  804    5    4.472379060    0.363339540   -2.845791643   -0.000081719    0.042951325   -0.001902585   -0.029343340
  805    5    4.787520442    1.014593736   -2.988184756   -0.000232812    0.141956093   -0.001640025   -0.016458348
  806    5    5.105938494    2.449990979   -2.979619878   -0.000010206    0.001501802   -0.006795861   -0.004214756
  807    5    3.604472804    1.529028578   -3.516432941    0.000218530    0.190623400    0.001146395   -0.012301459
  808    5    4.375828325    2.307184586   -3.360679070    0.000408290    0.206752512    0.001974775   -0.012342860
  809    5    5.023191559    2.964249973   -2.939616108    0.000158911    0.172864645    0.000919279   -0.007015143
  810    5    5.556099305    3.769069652   -2.134430350   -0.000011774    0.134506204   -0.000087532   -0.003535391
  811    9   -5.205999275    4.239962314    2.114190329    0.000064981    0.091692826    0.000708679    0.031328320
  812    9   -4.790780077    3.704485271    2.786388417    0.000222284    0.120402459    0.001846178    0.031707550
  813    9   -4.201181906    3.060204089    3.295847299    0.000400961    0.154195067    0.002600351    0.031171693
  814    9   -3.535009843    2.363494144    3.555159398    0.000343493    0.162473823    0.002114147    0.034695110
  815    9   -4.724746293    2.207316145    3.133695782   -0.000133331    0.097423161   -0.001368574    0.048360638
  816    9   -2.872505183    1.952081679    3.594710046   -0.000017264    0.045307082   -0.000381055    0.041109584
  817    9   -4.145439877    1.065766283    3.172375937   -0.000028266    0.194560271   -0.000145283    0.056188404
  818    9   -4.855745078    0.638857482    2.594402986   -0.000150647    0.020855528   -0.007223379    0.076751079
  819    9   -4.591988511    0.339116183    2.572360168   -0.000123205    0.017545067   -0.007022201    0.080761698
  820    9   -5.282204691   -0.301270272    1.163631747   -0.001322903    0.128376096   -0.010304903    0.109639607
  821    9   -5.912540353    0.038504819    0.027488747   -0.000192525    0.057936240   -0.003323056    0.061765163
  822    9   -6.305235019    0.842391244   -0.898066149   -0.000069016    0.105272251   -0.000655594    0.032049800
  823    9   -5.383188876   -0.485937239    0.377596988   -0.000351661    0.014706776   -0.023911501    0.091557349
  824    9   -5.523613792   -0.334462275   -0.821538151    0.000460670    0.163945939    0.002809888    0.024991502
  825    9   -5.864113415    0.427349501   -1.575204743    0.000504891    0.132489679    0.003810796    0.007480124
  826    9   -4.945494644   -0.514153763   -1.644250679    0.000501042    0.049450553    0.010132180   -0.021041887
  827    9   -5.190505970    0.004730735   -2.112698061    0.000439407    0.101063481    0.004347834   -0.015390875
  828    9   -5.117648397    3.959444961    2.402649505    0.000004957    0.071017690    0.000069802    0.033932416
  829    9   -4.789071618    3.100293474    3.002141475    0.000029210    0.138079491    0.000211544    0.038614972
  830    9   -4.222274164    2.480773247    3.363862956    0.000344606    0.206752512    0.001666758    0.037120855
  831    9   -3.456128015    1.723593540    3.522201937    0.000129920    0.184941864    0.000702489    0.042707846
  832    9   -4.670196681    1.218142453    2.981621826   -0.000262551    0.168163708   -0.001561282    0.061062033
  833    9   -4.408627288    0.546658006    2.810558562   -0.000119058    0.021679686   -0.005491665    0.071515513
  834    9   -4.933223774    0.140903150    2.159352842   -0.000848769    0.153481880   -0.005530095    0.093346476
  835    9   -5.627209287   -0.184888552    0.610896497   -0.000142365    0.013360258   -0.010655894    0.087309336
  836    9   -6.159081848    0.428461825   -0.508904540   -0.000038056    0.006812160   -0.005586447    0.042772643
  837    9   -5.361401542   -0.436004272    0.654599133   -0.000256755    0.016255296   -0.015795147    0.101633026
  838    9   -5.519569334   -0.413807394   -0.089292022   -0.000251175    0.217296408   -0.001155910    0.062976851
  839    9   -5.987397312    0.335263560   -1.097837081    0.000467921    0.194803870    0.002402012    0.020619407
  840    9   -5.216951046   -0.501268483   -1.192460781    0.000136069    0.036962845    0.003681235    0.003189038
  841    9   -5.322428853   -0.127192148   -1.756239166    0.000754503    0.161502914    0.004671760   -0.008945372
  842    9   -4.818539722    4.615865240    2.126470197    0.000280906    0.101063481    0.002779501    0.023853935
  843    9   -4.281046405    4.193246474    2.800077642    0.000446702    0.132489679    0.003371601    0.023934978
  844    9   -4.281046405    5.289472686    1.703851430    0.000380889    0.132489679    0.002874856    0.023421733
  845    9   -3.634844819    3.626541176    3.295847299    0.000473860    0.154195067    0.003073118    0.025216587
  846    9   -3.504552838    4.915562489    2.503955083    0.000146955    0.155444344    0.000945385    0.029403676
  847    9   -3.821879444    5.778116245    1.031882781   -0.000114886    0.053338518   -0.002153899    0.031367360
  848    9   -2.938134873    2.960369114    3.555159398    0.000362469    0.162473823    0.002230937    0.029191345
  849    9   -2.656136797    4.259087254    3.064352286    0.000113124    0.165848837    0.000682092    0.030913164
  850    9   -2.193334162    2.400668854    3.546974576   -0.000056193    0.099260511   -0.000566121    0.037304516
  851    9   -1.616605417    3.596173271    3.153761921    0.000182380    0.224168497    0.000813585    0.031922031
  852    9   -1.360806079    2.782554592    3.259519957   -0.000021972    0.013265480   -0.001656311    0.034866467
  853    9   -0.348538966    3.510221576    2.369815113   -0.000336278    0.118922649   -0.002827703    0.035878588
  854    9   -1.672931505    5.726908257   -1.287206411   -0.000046114    0.010019375   -0.004602468    0.029856688
  855    9   -0.185305213    4.846914768   -0.983862744   -0.000181459    0.057086569   -0.003178663    0.044907093
  856    9   -1.001990231    5.289472686   -1.575204743    0.000327743    0.132489679    0.002473726    0.025292221
  857    9    0.004741231    4.310480485   -1.600052133    0.000072229    0.082385259    0.000876718    0.034401216
  858    9   -0.579371464    4.615865240   -2.112698061    0.000351088    0.101063481    0.003473937    0.018377224
  859    9   -4.462080827    4.747788123    2.258393080    0.000538107    0.161502914    0.003331874    0.022529378
  860    9   -3.803678742    4.285332415    2.923361539    0.000592454    0.194803870    0.003041285    0.023729892
  861    9   -3.848638005    5.419799302    1.763164208   -0.000033105    0.156607571   -0.000211389    0.029585358
  862    9   -3.055413977    3.647633435    3.363862956    0.000518218    0.206752512    0.002506464    0.025934205
  863    9   -3.067670056    4.684462125    2.770487231   -0.000003284    0.061271393   -0.000053592    0.032101851
  864    9   -2.286285328    2.908951377    3.515943106    0.000365107    0.207665393    0.001758152    0.030870066
  865    9   -2.004454991    4.007555285    3.094152038   -0.000062132    0.115308503   -0.000538829    0.033687590
  866    9   -1.611004820    2.651945405    3.374839216   -0.000021321    0.007961712   -0.002677892    0.035941265
  867    9   -0.979977142    3.341957456    2.931673540   -0.000043016    0.251326044   -0.000171154    0.033039858
  868    9   -0.048153016    3.504772223    2.033587229   -0.000262244    0.024199736   -0.010836657    0.036768409
  869    9   -0.957290159    5.385621711   -1.273011399   -0.000182361    0.076200279   -0.002393175    0.033104298
  870    9   -0.070445703    4.631884262   -1.208154781   -0.000135092    0.036419645   -0.003709321    0.041792406
  871    9   -0.447448581    4.747788123   -1.756239166    0.000408368    0.161502914    0.002528550    0.024728144
  872    9   -5.249620125    4.558736712    1.750384403    0.000131586    0.096673621    0.001361137    0.027338221
  873    9   -5.676669698    4.511915145    1.135898603   -0.000030319    0.041676073   -0.000727481    0.031120316
  874    9   -4.767887203    5.289472686    1.217010632    0.000390130    0.132489679    0.002944604    0.020272799
  875    9   -6.130067334    4.225910214    0.232805380   -0.000036418    0.003615912   -0.010071654    0.033599729
  876    9   -5.529663592    4.955022863    0.438117843    0.000380108    0.187071274    0.002031889    0.020774921
  877    9   -4.077200489    5.830336359    0.567853607    0.000094349    0.152788380    0.000617517    0.024705910
  878    9   -6.444822932    3.539094139   -0.611968809   -0.000019242    0.001226255   -0.015691448    0.032176368
  879    9   -6.078238759    4.332705384   -0.466841263    0.000207731    0.220618411    0.000941586    0.022285703
  880    9   -4.907346113    5.503598029   -0.466841263    0.000511554    0.220618411    0.002318727    0.014580067
  881    9   -3.653202031    6.022401080   -0.191573864   -0.000039000    0.111355779   -0.000350232    0.025506755
  882    9   -6.531095496    2.514445051   -1.195934448   -0.000034313    0.032819506   -0.001045493    0.026546769
  883    9   -6.276234925    3.508046623   -1.376845691    0.000493579    0.229660155    0.002149173    0.017166977
  884    9   -5.364518811    4.789878082   -1.619047982    0.000692720    0.259653876    0.002667861    0.011156937
  885    9   -4.082687353    5.701594196   -1.376845691    0.000571716    0.229660155    0.002489401    0.012594588
  886    9   -2.944264652    6.014888691   -0.980709001    0.000002054    0.095425805    0.000021526    0.024059426
  887    9   -6.377251758    1.548180558   -1.441246099    0.000287577    0.144622983    0.001988460    0.019479252
  888    9   -6.078238759    2.598042194   -2.201504452    0.000794365    0.220618411    0.003600629    0.009582790
  889    9   -5.275543190    3.750549841   -2.744399847    0.000253959    0.256070132    0.000991754    0.014713021
  890    9   -4.351222580    4.678524546   -2.750401814    0.000225317    0.257466511    0.000875132    0.015417307
  891    9   -3.172682924    5.503598029   -2.201504452    0.000746313    0.220618411    0.003382821    0.011223779
  892    9   -2.079317205    5.781016873   -1.473383715    0.000131688    0.138774548    0.000948932    0.022595093
  893    9   -5.864113415    0.914190300   -2.062045542    0.000507123    0.132489679    0.003827639    0.002719951
  894    9   -5.535952342    1.666564541   -2.811173721    0.000356656    0.160036588    0.002228591    0.006399615
  895    9   -5.391576511    2.896358780   -2.961792382   -0.000017472    0.013232345   -0.001320408    0.016960580
  896    9   -3.426173788    4.776131987   -3.006962124   -0.000019572    0.022600262   -0.000866021    0.019592506
  897    9   -2.266758832    4.920934538   -2.857253883    0.000448032    0.172745802    0.002593593    0.014096908
  898    9   -1.488831029    5.289472686   -2.062045542    0.000462501    0.132489679    0.003490846    0.015480397
  899    9   -5.190505970    0.376696982   -2.484664308    0.000344496    0.101063481    0.003408708   -0.011846958
  900    9   -4.891989242    0.874591821   -3.056698410    0.000049389    0.077604372    0.000636414   -0.000766314
  901    9   -1.466299754    4.256104400   -3.106791448    0.000153164    0.099769123    0.001535181    0.017136990
  902    9   -0.951337712    4.615865240   -2.484664308    0.000345323    0.101063481    0.003416890    0.013645430
  903    9   -5.381263042    4.679573907    1.409924668    0.000249375    0.155331085    0.001605440    0.026456109
  904    9   -5.907641168    4.453572420    0.620739279   -0.000111695    0.099925005   -0.001117792    0.031202824
  905    9   -4.859973145    5.412756583    0.739642969    0.000524476    0.194803870    0.002692327    0.018797877
  906    9   -6.316907111    3.919827886   -0.212263434   -0.000128982    0.033608940   -0.003837736    0.033580307
  907    9   -5.565427134    4.990786405   -0.186663369    0.000507713    0.254247539    0.001996923    0.017438472
  908    9   -4.078718165    5.898368538    0.086861424    0.000278556    0.206012099    0.001352135    0.021920028
  909    9   -6.505710933    3.129607226   -0.946452573   -0.000123403    0.077792865   -0.001586305    0.028932089
  910    9   -5.981355603    4.251592602   -1.185909474    0.000627580    0.282695416    0.002219986    0.015191148
  911    9   -4.826233332    5.406714874   -1.185909474    0.000587741    0.282695416    0.002079060    0.012100327
  912    9   -3.441127247    6.018064761   -0.738751803    0.000202441    0.195024605    0.001038029    0.021853705
  913    9   -6.444473558    2.148995795   -1.472846212    0.000340759    0.191071416    0.001783410    0.019881827
  914    9   -5.981355603    3.317110406   -2.120391671    0.000878268    0.282695416    0.003106765    0.010596810
  915    9   -4.983936295    4.408901806   -2.537097213    0.000589753    0.314761146    0.001873654    0.012733666
  916    9   -3.891751135    5.406714874   -2.120391671    0.000747319    0.282695416    0.002643548    0.010806543
  917    9   -2.659685989    5.882199937   -1.428445378    0.000400502    0.200687843    0.001995649    0.019323602
  918    9   -5.987397312    1.391557962   -2.154131484    0.000760676    0.194803870    0.003904827    0.005376662
  919    9   -5.603390189    2.407779059   -2.819288828    0.000288762    0.199983197    0.001443931    0.011425677
  920    9   -5.272842164    3.254635631   -2.967687579   -0.000053697    0.030501924   -0.001760447    0.018543965
  921    9   -3.860920979    4.651555382   -2.996199467   -0.000076281    0.043983838   -0.001734295    0.020332589
  922    9   -2.950728927    4.987800867   -2.861771754    0.000344274    0.221495348    0.001554319    0.015232253
  923    9   -1.966198692    5.412756583   -2.154131484    0.000731362    0.194803870    0.003754348    0.013404381
  924    9   -5.322428853    0.733155877   -2.616587192    0.000531115    0.161502914    0.003288578   -0.005496290
  925    9   -5.190374642    1.291434681   -3.010523608    0.000002400    0.042778048    0.000056115    0.005393481
  926    9   -1.893701593    4.541877587   -3.078682374    0.000048008    0.068061531    0.000705355    0.017369834
  927    9   -1.307796607    4.747788123   -2.616587192    0.000616669    0.161502914    0.003818314    0.012619293
  928    9   -4.346920157   -0.493297294   -2.270163130    0.001047622    0.036617581    0.028609820   -0.049499818
  929    9   -3.514829305   -0.170742319   -2.975124667    0.000603002    0.132258477    0.004559269   -0.041709176
  930    9   -2.522694078    0.082418070   -3.224655043    0.000039611    0.093471465    0.000423773   -0.021823338
  931    9   -1.393347907    0.834564049   -3.336225460   -0.000283243    0.040362511   -0.007017475    0.015029469
  932    9   -0.793674276    2.154691880   -3.337022536   -0.000285097    0.087050868   -0.003275060    0.023611213
  933    9   -0.291621786    2.945846879   -2.869985099    0.000104165    0.149757840    0.000695554    0.017976019
  934    9    0.087236050    3.744455211   -2.044429137   -0.000065944    0.103861001   -0.000634929    0.026322576
  935    9   -4.818539722    0.004730735   -2.484664308    0.000417293    0.101063481    0.004129019   -0.024229072
  936    9   -4.324424967    0.343470844   -3.082468180    0.000143294    0.089776098    0.001596128   -0.015313199
  937    9   -0.971984089    3.731806479   -3.126979645    0.000189265    0.107192484    0.001765656    0.017110778
  938    9   -0.579371464    4.243898993   -2.484664308    0.000333475    0.101063481    0.003299663    0.015158603
  939    9   -3.942994646   -0.424382165   -2.581623990    0.000460001    0.017398737    0.026438765   -0.054476905
  940    9   -2.989645042   -0.137680354   -3.071592896    0.000346782    0.115343982    0.003006507   -0.038058223
  941    9   -1.782059136    0.426014526   -3.278004287   -0.000293953    0.118035590   -0.002490376   -0.000121372
  942    9   -1.067918872    1.341947168   -3.361993399   -0.000378609    0.062794366   -0.006029348    0.023886104
  943    9   -0.494068043    2.472228580   -3.116376318   -0.000086920    0.071466534   -0.001216240    0.020642460
  944    9    0.071837970    3.308194366   -2.331251325   -0.000052566    0.078125399   -0.000672835    0.022284862
  945    9   -4.462080827   -0.127192148   -2.616587192    0.000851599    0.161502914    0.005272961   -0.033629539
  946    9   -3.812763857    0.122154047   -3.132275033    0.000146929    0.092530158    0.001587909   -0.024738293
  947    9   -0.789610554    3.087284792   -3.241120072    0.000023556    0.124414875    0.000189337    0.019531636
  948    9   -0.447448581    3.887440098   -2.616587192    0.000557097    0.161502914    0.003449456    0.015389769
  949    1    1.610259074   -0.639684397    3.131351705    0.000243700    0.067011183    0.003636708   -0.042595389
  950    1    2.023502065   -0.873428629    3.033083149    0.000250551    0.012641854    0.019819188   -0.073244080
  951    1    1.649338484   -1.043264896    3.041757751    0.000372051    0.052158389    0.007133105   -0.064723451
  952    1    1.803117506   -0.188103066    3.156282000    0.000187617    0.100326742    0.001870063   -0.030084196
  953    1    2.458680611   -0.673207388    2.964393023    0.000449828    0.036176677    0.012434212   -0.078470596
  954    1    1.565286666    0.202920233    3.172023678   -0.000082112    0.017990250   -0.004564251   -0.006368607
  955    1    2.350618483   -0.472990051    3.025453757    0.000340574    0.051086104    0.006666662   -0.062520425
  956    1   -0.987189656    1.184834940   -3.329238773   -0.000443389    0.046537816   -0.009527497    0.023745756
  957    1   -0.126666753    2.274903050   -3.213667351   -0.000421048    0.201717789   -0.002087310    0.020225058
  958    1    0.816329251    2.858376515   -2.977455826   -0.000043149    0.045315488   -0.000952189    0.016023163
  959    1   -1.282804506   -1.221495167   -3.077465894    0.000012230    0.002641354    0.004630035   -0.049803841
  960    1   -1.286779359   -0.786128691   -3.235965744   -0.000115199    0.071793533   -0.001604583   -0.030867118
  961    1   -1.229995067    0.600126669   -3.313337034   -0.000063756    0.003409075   -0.018701786    0.012814568
  962    1    0.875062334    2.352021864   -3.498856506   -0.000102634    0.040814557   -0.002514645    0.016326429
  963    1    1.828549651    2.262250118   -3.567212017   -0.000139184    0.040829122   -0.003408944    0.009516369
  964    1   -0.724700303   -1.947516089   -3.154738855    0.000127176    0.035211823    0.003611729   -0.052298845
  965    1   -0.759980901   -1.511819861   -3.400869856   -0.000113618    0.031716301   -0.003582318   -0.036309601
  966    1    2.716324613    1.631913972   -3.709281511   -0.000134067    0.050225555   -0.002669304    0.000717788
  967    1   -0.522450195    1.852671780   -3.301795419   -0.000230873    0.028815636   -0.008012086    0.024189842
  968    1    0.337509288    3.014769774   -2.596166369   -0.000309899    0.159102916   -0.001947790    0.020496067
  969    1   -1.338278048   -1.119349863   -3.064246099    0.000005739    0.006578230    0.000872423   -0.047707305
  970    1   -1.352237954    0.227019070   -3.257960163   -0.000401724    0.066961219   -0.005999347    0.001568351
  971    1   -1.162145656    0.791074904   -3.324247152   -0.000128704    0.009549007   -0.013478211    0.017332567
  972    1    0.357146004    2.256916357   -3.446263571   -0.000166964    0.059299289   -0.002815620    0.019032395
  973    1    1.285894227    2.496502789   -3.410835401   -0.000189976    0.166169735   -0.001143263    0.012705106
  974    1   -0.990639041   -1.543651325   -3.193731539    0.000060755    0.085555507    0.000710121   -0.049466652
  975    1   -1.077733147   -1.114190361   -3.322687383   -0.000032723    0.014322855   -0.002284672   -0.035002948
  976    1    2.262751855    1.984960308   -3.665578105   -0.000247678    0.074835489   -0.003309629    0.006008437
  977    1    4.819144611   -0.843705333   -1.882344343    0.000404806    0.038614382    0.010483287   -0.088253522
  978    1    0.926439863   -3.290479660   -2.527303133   -0.000139087    0.002766858   -0.050269058   -0.011069047
  979    1    1.530227747   -3.061804187   -2.898131186   -0.000038683    0.043107207   -0.000897367   -0.035697051
  980    1    2.652620638   -2.415367921   -3.259404719    0.000762416    0.128335244    0.005940813   -0.066417931
  981    1    3.803540146   -1.511936712   -3.086340744    0.001445043    0.231684968    0.006237102   -0.077751350
  982    1    4.599056162   -0.371110823   -2.512720277    0.000338476    0.197893832    0.001710394   -0.054885157
  983    1   -0.015336357   -3.037394624   -2.503863031   -0.000051536    0.096683439   -0.000533038   -0.037102003
  984    1    0.729116927   -2.632024708   -3.311347518   -0.000127738    0.178887351   -0.000714069   -0.028987756
  985    1    1.752614888   -2.338324845   -3.597716912   -0.000059281    0.083608156   -0.000709035   -0.033371874
  986    1    2.838598255   -1.533412098   -3.753874994   -0.000009367    0.054178153   -0.000172900   -0.039090807
  987    1    3.434786959   -0.250600630   -3.756551325   -0.000088886    0.162790907   -0.000546013   -0.025125646
  988    1    3.877200681    0.509069372   -3.363834471    0.000007340    0.119241990    0.000061555   -0.023144034
  989    1   -0.562813890   -2.227099239   -3.055447854    0.000148351    0.056871012    0.002608547   -0.054076096
  990    1   -0.127128225   -2.097064224   -3.437122276   -0.000163552    0.054494416   -0.003001265   -0.032322324
  991    1    3.210547366    0.413186776   -3.867888279   -0.000050023    0.007585637   -0.006594500   -0.010508611
  992    1    3.055037802    1.324699799   -3.691856519   -0.000150591    0.069255563   -0.002174420   -0.004747994
  993    1    4.929378479   -0.643923484   -1.668053028    0.000137141    0.019340289    0.007090960   -0.079013350
  994    1    2.112675109   -2.776460731   -3.121740984    0.000083004    0.009374122    0.008854545   -0.054586046
  995    1    3.356380700   -1.989883495   -3.161295772    0.000683502    0.069496683    0.009835028   -0.080857292
  996    1    4.473234198   -1.018394944   -2.504874056    0.001605669    0.243374684    0.006597519   -0.082429924
  997    1    4.865907943   -0.442548804   -1.938959155    0.000009610    0.002623395    0.003663072   -0.063479477
  998    1    0.522146500   -3.148230699   -2.629547888   -0.000784335    0.155884225   -0.005031526   -0.021475854
  999    1    1.322281435   -2.657131227   -3.355749648    0.000059929    0.245365264    0.000244244   -0.032494853
 1000    1    2.417948001   -2.062366806   -3.630057304    0.000169134    0.207019222    0.000816997   -0.043580881
 1001    1    3.294293848   -1.101756676   -3.676816251    0.000200697    0.236537046    0.000848480   -0.041276166
 1002    1    4.100059143   -0.001122170   -3.201450644    0.000307265    0.248733494    0.001235318   -0.035237697
 1003    1   -0.261649238   -2.518449116   -2.993918186    0.000120708    0.153045013    0.000788707   -0.047913159
 1004    1    0.365933419   -2.336498321   -3.466279317   -0.000138748    0.053200956   -0.002608005   -0.027256346
 1005    1    3.237043705    0.242757192   -3.872345544   -0.000046550    0.007323332   -0.006356407   -0.012637521
 1006    1    3.358192239    0.830066509   -3.689232313   -0.000148137    0.155933285   -0.000950001   -0.011764947
