# Supplementary material for: Screening Deep Eutectic Solvents for CO2 Capture With COSMO-RS
Source: Front Chem. 2020 Feb 13;8:82. doi: 10.3389/fchem.2020.00082 (PMC7031488; doi:10.3389/fchem.2020.00082)
Supplement: Supplementary file 2 [file Data_Sheet_1.ZIP › COSMOfiles/Acetylcholine.cosmo]

Gaussian COSMO output
$cosmo_data
  fepsi =    1.00
  nps   = 1607
  area  =  756.83
  volume= 1300.29
$coord_rad
#atom   x                  y                  z             element  radius [A]     area   COSMO charge    sigma
   1  -4.01126483209242  -0.08949542771791   0.00000398942184   7     1.82900   0.00000   0.00000   0.00000
   2  -5.93019288933485  -2.20592257055644  -0.00018687291769   6     2.00600  14.84726  -0.08062  -0.00543
   3  -7.82103774678474  -1.38730267103977  -0.00009994551553   1     1.29600   6.23803  -0.06016  -0.00964
   4  -5.65801940578175  -3.35436205259119  -1.68885937427266   1     1.29600   6.22705  -0.05961  -0.00957
   5  -5.65800050851821  -3.35468141630769   1.68826453047961   1     1.29600   6.22552  -0.05844  -0.00939
   6  -4.41379729664579   1.50809038147408  -2.33130200911733   6     2.00600  14.45437  -0.08112  -0.00561
   7  -6.36645320510166   2.16631599549476  -2.34537857908891   1     1.29600   6.22194  -0.05996  -0.00964
   8  -3.14130675183922   3.12444496220401  -2.29061998490627   1     1.29600   5.49599  -0.05639  -0.01026
   9  -4.04740773720333   0.35524405874615  -3.99984892714603   1     1.29600   6.24086  -0.05844  -0.00936
  10  -4.41386154733179   1.50771999515139   2.33155187290615   6     2.00600  14.44495  -0.08177  -0.00566
  11  -4.04768174748806   0.35456564706218   3.99993249503507   1     1.29600   6.24013  -0.05791  -0.00928
  12  -3.14125383950434   3.12399142793223   2.29124401446961   1     1.29600   5.49825  -0.05643  -0.01026
  13  -6.36647210236136   2.16607977972789   2.34559064835505   1     1.29600   6.22198  -0.05896  -0.00948
  14  -1.38726859301756  -1.28809011481996  -0.00005648181445   6     2.00600   6.48141  -0.05047  -0.00779
  15  -1.29193946014622  -2.49192880941889   1.67417851187736   1     1.29600   6.20920  -0.06187  -0.00996
  16  -1.29197536494340  -2.49183621283858  -1.67435761592095   1     1.29600   6.20954  -0.06113  -0.00985
  17   0.82005624045908   0.57394209786316  -0.00002813592244   6     2.00600   7.67689  -0.04251  -0.00554
  18   0.84682987194099   1.78703289245760  -1.67397967069416   1     1.29600   5.65135  -0.04893  -0.00866
  19   0.84680152604906   1.78702155410060   1.67392906802769   1     1.29600   5.65119  -0.04909  -0.00869
  20   7.46749107434593  -1.54590539007694   0.00000398942184   6     2.00600  19.52534  -0.03694  -0.00189
  21   9.22226807815620  -0.47000303168481   0.00002099695704   1     1.29600   6.22481  -0.04271  -0.00686
  22   7.38801109130851  -2.76560644705208   1.66774588411750   1     1.29600   6.28310  -0.04774  -0.00760
  23   7.38801487076042  -2.76555542444644  -1.66777569979650   1     1.29600   6.28390  -0.04794  -0.00763
  24   2.99481544740364  -1.02724551709250  -0.00001301811337   8     1.71760   8.80199   0.07532   0.00856
  25   5.27490985887735   0.25135264950668   0.00002477640931   6     2.00600  10.19436  -0.03290  -0.00323
  26   5.34449144909508   2.53173619839594   0.00000587914797   8     1.71760  18.38374   0.21672   0.01179
$coord_car
!BIOSYM archive 3
PBC=OFF
coordinates from GAUSSIAN/COSMO calculation
!DATE
N1          -2.122669926    -0.047358941     0.000002111 GAUS 1      N       N   0.0000
C2          -3.138122918    -1.167323948    -0.000098889 GAUS 1      C       C   0.0000
H3          -4.138714921    -0.734128955    -0.000052889 GAUS 1      H       H   0.0000
H4          -2.994094914    -1.775051947    -0.893705889 GAUS 1      H       H   0.0000
H5          -2.994084914    -1.775220947     0.893391111 GAUS 1      H       H   0.0000
C6          -2.335680931     0.798047058    -1.233671889 GAUS 1      C       C   0.0000
H7          -3.368981934     1.146365051    -1.241120889 GAUS 1      H       H   0.0000
H8          -1.662307937     1.653385063    -1.212143889 GAUS 1      H       H   0.0000
H9          -2.141795927     0.187987059    -2.116628889 GAUS 1      H       H   0.0000
C10         -2.335714931     0.797851058     1.233804111 GAUS 1      C       C   0.0000
H11         -2.141940927     0.187628059     2.116673111 GAUS 1      H       H   0.0000
H12         -1.662279937     1.653145063     1.212474111 GAUS 1      H       H   0.0000
H13         -3.368991934     1.146240051     1.241233111 GAUS 1      H       H   0.0000
C14         -0.734110921    -0.681627931    -0.000029889 GAUS 1      C       C   0.0000
H15         -0.683664917    -1.318671931     0.885937111 GAUS 1      H       H   0.0000
H16         -0.683683917    -1.318622931    -0.886031889 GAUS 1      H       H   0.0000
C17          0.433955072     0.303717077    -0.000014889 GAUS 1      C       C   0.0000
H18          0.448123068     0.945657077    -0.885831889 GAUS 1      H       H   0.0000
H19          0.448108068     0.945651077     0.885805111 GAUS 1      H       H   0.0000
C20          3.951626080    -0.818057899     0.000002111 GAUS 1      C       C   0.0000
H21          4.880214076    -0.248714892     0.000011111 GAUS 1      H       H   0.0000
H22          3.909567084    -1.463495899     0.882533111 GAUS 1      H       H   0.0000
H23          3.909569084    -1.463468899    -0.882548889 GAUS 1      H       H   0.0000
O24          1.584788078    -0.543594915    -0.000006889 GAUS 1      O       O   0.0000
C25          2.791362073     0.133010093     0.000013111 GAUS 1      C       C   0.0000
O26          2.828183065     1.339737094     0.000003111 GAUS 1      O       O   0.0000
end
end
$screening_charge
  cosmo      =  -1.027928
  correction =   0.027928
  total      =  -1.000000
$cosmo_energy
  Total energy corrected [a.u.]  =     -481.6529045591
  Dielectric energy corr. [a.u.] =       -0.1001155645
$segment_information
# n             - segment number
# atom          - atom associated with segment n
# position      - segment coordinates [a.u.]
# charge        - segment charge (corrected)
# area          - segment area [A**2]
# potential     - solute potential on segment (A length scale)
#
#  n   atom              position (X, Y, Z)                   charge         area        charge/area     potential
#
#
    1    5   -6.705797413   -2.887382752    3.852004645   -0.001164238    0.166956069   -0.006973322    0.343008357
    2    5   -7.456820504   -3.231989514    3.345735797   -0.000090008    0.002733816   -0.032923783    0.330518622
    3    5   -5.979894999   -3.676575907    4.094669640   -0.001843533    0.185279977   -0.009949984    0.342572283
    4    5   -7.457076147   -4.062045419    3.191920307   -0.001935591    0.256464119   -0.007547220    0.322724295
    5    5   -5.190701844   -4.402478321    3.852004645   -0.001737143    0.166956069   -0.010404793    0.343446018
    6    5   -6.285622582   -5.028615138    3.362198252   -0.002871732    0.256498196   -0.011195914    0.325097560
    7    5   -7.255249097   -5.067553104    2.404424572   -0.001889134    0.199203243   -0.009483450    0.317722651
    8    5   -4.514835658   -4.886215256    3.219798370   -0.000919938    0.110873760   -0.008297167    0.345099566
    9    5   -5.190701844   -5.518421531    2.736061435   -0.001633025    0.166956069   -0.009781168    0.329256243
   10    5   -5.979894999   -5.761086526    2.010159021   -0.001518763    0.185279977   -0.008197124    0.319902206
   11    5   -7.068396607   -2.800280538    3.612177260   -0.000451906    0.044470343   -0.010161968    0.339712356
   12    5   -6.714751116   -3.539877262    3.889854485   -0.002345009    0.267143480   -0.008778089    0.334687380
   13    5   -7.603377437   -3.603700810    3.155069094   -0.000417109    0.039207575   -0.010638482    0.325810251
   14    5   -5.843196354   -4.411432024    3.889854485   -0.002624759    0.267143480   -0.009825280    0.335707108
   15    5   -7.268088283   -4.659874492    2.992912404   -0.002752014    0.355953758   -0.007731382    0.319743072
   16    5   -4.973007722   -5.017330291    3.350913405   -0.002164832    0.219383011   -0.009867821    0.338025085
   17    5   -5.843196354   -5.556271371    2.745015138   -0.002497724    0.267143480   -0.009349748    0.323424876
   18    5   -6.539774323   -5.635886220    1.817094890   -0.001868570    0.216043295   -0.008649054    0.318076387
   19    5   -6.252285727   -2.454843883    3.887158610   -0.001066625    0.108504491   -0.009830237    0.358386117
   20    5   -5.336106018   -3.032786926    4.094669640   -0.001683228    0.185279977   -0.009084782    0.363576481
   21    5   -4.844797861   -2.206308023    3.692748923   -0.000584997    0.021373992   -0.027369556    0.403661193
   22    5   -4.610203604   -3.821980081    3.852004645   -0.001631044    0.166956069   -0.009769300    0.360780989
   23    5   -4.051189763   -2.736365991    3.430063297   -0.002179790    0.205041765   -0.010630958    0.404159029
   24    5   -4.126466669   -4.497846267    3.219798370   -0.000882518    0.110873760   -0.007959668    0.357327557
   25    5   -3.433218054   -3.802741751    2.608917910   -0.002163654    0.156630367   -0.013813758    0.397124444
   26    5   -5.408745520   -2.372244850    3.917773001   -0.001827550    0.206974399   -0.008829835    0.379916501
   27    5   -4.601249901   -3.169485571    3.889854485   -0.002157166    0.267143480   -0.008074933    0.375045633
   28    5   -4.507465434   -2.305106748    3.578417893   -0.000537939    0.034832415   -0.015443634    0.409245999
   29    5   -3.995351634   -4.039674203    3.350913405   -0.001933098    0.219383011   -0.008811520    0.368940468
   30    5   -3.529759944   -3.253753965    2.895916561   -0.002206911    0.128174067   -0.017218077    0.409962307
   31    5   -4.126466669   -4.886215256    2.831429381   -0.000867144    0.110873760   -0.007821006    0.350398490
   32    5   -4.610203604   -5.518421531    2.155563195   -0.001436034    0.166956069   -0.008601270    0.333782674
   33    5   -3.492677691   -4.405714627    2.140728855   -0.001227204    0.150718936   -0.008142335    0.375975394
   34    5   -5.534204142   -5.791297706    1.474738896   -0.001178312    0.122287634   -0.009635577    0.322629221
   35    5   -3.963070934   -5.116928472    1.547848262   -0.000334210    0.022089616   -0.015129753    0.348082700
   36    5   -3.995351634   -5.017330291    2.373257317   -0.001713702    0.219383011   -0.007811462    0.349816467
   37    5   -4.550275989   -5.536596724    1.587221679   -0.001584740    0.208362410   -0.007605693    0.333517517
   38    5   -3.672529814   -4.787572619    1.740672541   -0.000514828    0.039988377   -0.012874434    0.360832702
   39   18    0.476344818    4.168812735   -1.240524618   -0.000113309    0.004000664   -0.028322480    0.287742777
   40   18    1.036171968    4.216313466   -1.427477859   -0.001053055    0.134233722   -0.007844936    0.259542265
   41   18    2.554723717    3.542075270   -1.643278756   -0.000047476    0.004511390   -0.010523674    0.183108342
   42   18    1.894626776    3.950773007   -2.141278335   -0.001058730    0.166956069   -0.006341366    0.226803393
   43   18    2.944532386    2.943495487   -2.184132693   -0.000291839    0.074001741   -0.003943676    0.191464705
   44   18    2.378363711    3.318566732   -2.817144521   -0.000636338    0.110873760   -0.005739304    0.224108044
   45   18    0.641548146    4.186304878   -1.227469837   -0.000148862    0.007849043   -0.018965581    0.279030270
   46   18    1.991755335    3.951420677   -1.623098644   -0.000899801    0.191133006   -0.004707721    0.212416242
   47   18    2.674406931    3.416403288   -1.729942916   -0.000032348    0.004650104   -0.006956469    0.180362506
   48   18    2.509478747    3.449681767   -2.358972457   -0.001168341    0.219383011   -0.005325578    0.205900780
   49   18    0.027524338    4.073457230   -1.359305445   -0.000540026    0.042078189   -0.012833866    0.312627108
   50   18   -0.574410334    3.664538879   -2.347080872   -0.001962277    0.094657028   -0.020730386    0.356088924
   51   18    0.524935382    4.193438002   -1.995874161   -0.001526976    0.185279977   -0.008241454    0.287940935
   52   18   -0.706149221    2.510888266   -3.423924531   -0.002346982    0.134691176   -0.017424910    0.354166808
   53   18    0.219207799    3.460966614   -3.347913393   -0.002283317    0.256498196   -0.008901881    0.309889915
   54   18    1.314128537    3.950773007   -2.721776575   -0.001363195    0.166956069   -0.008164993    0.260537980
   55   18   -0.186546538    0.811438730   -3.668564064   -0.000080451    0.002387688   -0.033694036    0.338198539
   56   18   -0.343353393    1.383797049   -3.776093447   -0.001148479    0.165424752   -0.006942608    0.338002109
   57   18    0.524935382    2.108927383   -4.080384780   -0.001757487    0.185279977   -0.009485572    0.304489185
   58   18    1.314128537    2.834829797   -3.837719785   -0.001500455    0.166956069   -0.008987124    0.276899925
   59   18    1.989994722    3.318566732   -3.205513510   -0.000745315    0.110873760   -0.006722192    0.245517871
   60   18   -0.438782450    3.868862939   -1.779820552   -0.002303899    0.264786131   -0.008700981    0.343835411
   61   18   -0.503517892    3.250284047   -3.099979199   -0.003660905    0.278201203   -0.013159200    0.347404399
   62   18    0.661634027    3.988622847   -2.730730278   -0.002182457    0.267143480   -0.008169605    0.287073603
   63   18   -0.517756555    1.092705605   -3.585479391   -0.000789541    0.064274877   -0.012283825    0.349050276
   64   18   -0.355026191    1.932066490   -3.802952413   -0.002296325    0.265059684   -0.008663425    0.335399105
   65   18    0.661634027    2.843783500   -3.875569626   -0.002301949    0.267143480   -0.008616903    0.296903790
   66   18    1.531822658    3.449681767   -3.336628545   -0.001838005    0.219383011   -0.008378066    0.262008108
   67   18    1.701952666    0.736141272   -3.714178064   -0.000142675    0.006625989   -0.021532620    0.282835317
   68   18    2.350363603    1.227820841   -3.524570355   -0.001223349    0.141939243   -0.008618818    0.265340632
   69   18    2.964810895    2.279781857   -2.800644005   -0.001055664    0.124423304   -0.008484453    0.225805452
   70   18   -0.124601357    0.784687643   -3.686352163   -0.000038430    0.001272677   -0.030196452    0.336014130
   71   18    0.273120671    0.869854619   -3.871173209   -0.001044847    0.112165648   -0.009315216    0.320163398
   72   18    1.168724362    1.465138402   -4.080384780   -0.001471169    0.185279977   -0.007940246    0.290159628
   73   18    1.894626776    2.254331557   -3.837719785   -0.001405828    0.166956069   -0.008420347    0.265194902
   74   18    2.378363711    2.930197743   -3.205513510   -0.000685282    0.110873760   -0.006180740    0.236457239
   75   18    1.875355143    0.800182382   -3.665531708   -0.000176635    0.007900915   -0.022356243    0.278708043
   76   18    2.839111308    1.766108373   -3.098196832   -0.000717805    0.060817810   -0.011802543    0.246225803
   77   18   -0.050451115    0.756317277   -3.706350166   -0.000080083    0.003009910   -0.026606602    0.333425213
   78   18    1.133776819    0.846265420   -3.916887536   -0.001476166    0.188886807   -0.007815085    0.295232406
   79   18    1.903580480    1.601837047   -3.875569626   -0.001815337    0.267143480   -0.006795362    0.271093748
   80   18    2.509478747    2.472025679   -3.336628545   -0.001516677    0.219383011   -0.006913377    0.241252074
   81    3   -9.352571586   -0.244137821    1.531433894   -0.000835630    0.110873760   -0.007536770    0.351093594
   82    3   -8.956499435   -0.874584248    2.108421871   -0.001033696    0.118099020   -0.008752789    0.345322683
   83    3   -9.984777861   -0.920004006    1.047696959   -0.001678508    0.166956069   -0.010053592    0.334374858
   84    3   -9.539834801   -1.994506044    1.635460640   -0.001789033    0.209964665   -0.008520640    0.325629979
   85    3  -10.227442857   -1.709197161    0.321794545   -0.002082957    0.185279977   -0.011242214    0.324448941
   86    3   -9.734665818   -2.761770061    0.668394391   -0.000828637    0.089821926   -0.009225331    0.319678952
   87    3   -9.923609825   -2.576380608   -0.404206358   -0.001311990    0.165375902   -0.007933382    0.319296210
   88    3   -9.642574145   -2.618372490   -1.079215291   -0.000316765    0.028924863   -0.010951288    0.320928542
   89    3   -9.483686621   -0.702309885    1.662548929   -0.001783430    0.219383011   -0.008129300    0.341674273
   90    3   -9.194353304   -1.461935984    2.026338291   -0.000899540    0.088730219   -0.010137917    0.334043659
   91    3  -10.022627702   -1.572498516    1.056650662   -0.002335983    0.267143480   -0.008744300    0.326646511
   92    3   -9.623556645   -2.523566398    1.207313837   -0.000919655    0.078697370   -0.011685970    0.321539161
   93    3   -9.951451325   -2.586188763    0.148317720   -0.002189020    0.264835854   -0.008265571    0.319106001
   94    3   -9.718478231   -2.757143661   -0.722092292   -0.000726557    0.074455366   -0.009758294    0.319802473
   95    3   -8.964202597    0.144231168    1.531433894   -0.000834405    0.110873760   -0.007525724    0.366115196
   96    3   -8.554692923   -0.336995042    2.087152230   -0.000474792    0.029382213   -0.016159154    0.363686212
   97    3   -8.214551594    0.768984031    1.092416503   -0.002677251    0.151507430   -0.017670755    0.407152415
   98    3   -7.958723295    1.041869649    0.279510866   -0.000464085    0.018266216   -0.025406765    0.418969378
   99    3   -8.508801045    0.242983530    1.693170921   -0.001686662    0.197261445   -0.008550390    0.381036648
  100    3   -7.999454491    0.922888189    0.793123436   -0.000592931    0.037868034   -0.015657812    0.419011464
  101    3   -9.352571586    0.144231168    1.143064905   -0.000878567    0.110873760   -0.007924028    0.358340568
  102    3   -9.984777861   -0.339505766    0.467198719   -0.001758008    0.166956069   -0.010529763    0.342298281
  103    3   -8.868834651    0.776437443    0.467198719   -0.001548414    0.166956069   -0.009274380    0.380979181
  104    3  -10.227442857   -1.065408181   -0.321994436   -0.002045335    0.185279977   -0.011039158    0.331195439
  105    3   -9.494971469    0.286631051   -0.627722019   -0.002545748    0.256498196   -0.009925013    0.358343558
  106    3   -8.166580053    1.020849121   -0.281921057   -0.001761718    0.156096734   -0.011286063    0.409391742
  107    3   -9.984777861   -1.854601336   -1.047896850   -0.001570581    0.166956069   -0.009407152    0.324145053
  108    3   -9.494971469   -0.759680598   -1.674033667   -0.002143071    0.256498196   -0.008355112    0.340659734
  109    3   -8.508755970    0.234775488   -1.701253604   -0.002083618    0.211376312   -0.009857385    0.380796007
  110    3   -9.586006134   -2.472693034   -1.305792110   -0.000408560    0.042430895   -0.009628839    0.322055294
  111    3   -9.250553230   -1.666861619   -1.968944773   -0.000471389    0.041038831   -0.011486419    0.331194765
  112    3   -8.641528973   -0.581052417   -2.162222133   -0.000169890    0.006913018   -0.024575400    0.356233128
  113    3   -9.483686621    0.275346204    0.684892841   -0.002064293    0.219383011   -0.009409538    0.358350888
  114    3  -10.022627702   -0.330552063   -0.185295791   -0.002648628    0.267143480   -0.009914627    0.342076528
  115    3   -8.877788355    0.814287284   -0.185295791   -0.002285527    0.267143480   -0.008555430    0.381061014
  116    3  -10.022627702   -1.202106826   -1.056850553   -0.002461771    0.267143480   -0.009215164    0.330679344
  117    3   -9.235017671    0.026677253   -1.414079870   -0.002873670    0.355967158   -0.008072851    0.358167622
  118    3   -8.247541134    0.799332761   -1.017320682   -0.001850313    0.130184266   -0.014213028    0.405921787
  119    3   -9.534069767   -2.048894283   -1.620542945   -0.001492422    0.176486846   -0.008456279    0.325234292
  120    3   -9.018893438   -1.048868174   -2.109275498   -0.001278072    0.154608222   -0.008266521    0.341646152
  121    3   -8.549917556   -0.358017271   -2.099462579   -0.000360023    0.018398031   -0.019568565    0.363272883
  122   12   -3.311911134    4.706643935    4.152454590   -0.000198786    0.010416517   -0.019083735    0.312896893
  123   12   -3.608552504    5.287731542    3.339040919   -0.001305635    0.166956069   -0.007820233    0.313270277
  124   12   -2.337146274    3.932592043    4.458637321   -0.000221003    0.007999769   -0.027626174    0.316078255
  125   12   -2.513631766    4.797925150    3.965177736   -0.002254268    0.256498196   -0.008788630    0.312626809
  126   12   -2.819359349    5.530396538    2.613138505   -0.001899579    0.185279977   -0.010252479    0.318313119
  127   12   -1.447154729    3.592379162    3.996723070   -0.002119718    0.256233116   -0.008272617    0.325593663
  128   12   -1.467320118    4.797925150    2.918866088   -0.002812121    0.256498196   -0.010963510    0.324819544
  129   12   -2.093456935    5.287731542    1.823945350   -0.001741425    0.166956069   -0.010430439    0.330551034
  130   12   -0.987903214    2.848437931    3.424896973   -0.000512957    0.036396097   -0.014093730    0.354429506
  131   12   -0.791922776    3.628873419    2.764271928   -0.001420426    0.093819193   -0.015140042    0.355224536
  132   12   -0.929861019    4.067499460    1.824819248   -0.001945908    0.162982206   -0.011939391    0.355245089
  133   12   -1.609720000    4.655525267    1.148079164   -0.000959627    0.110873760   -0.008655136    0.350212516
  134   12   -3.722846268    5.034379602    3.709053927   -0.000757436    0.065636537   -0.011539848    0.313342702
  135   12   -2.786071739    4.391136930    4.356723530   -0.001235823    0.113817822   -0.010857902    0.313243645
  136   12   -2.956057994    5.325581383    3.347994622   -0.002382714    0.267143480   -0.008919230    0.313262611
  137   12   -1.959417851    3.671528883    4.365245970   -0.000653082    0.057118583   -0.011433795    0.319201948
  138   12   -1.727273915    4.537971352    3.705223939   -0.003218457    0.355967158   -0.009041443    0.318263794
  139   12   -2.084503232    5.325581383    2.476439860   -0.002653364    0.267143480   -0.009932357    0.322773522
  140   12   -0.998436740    3.254114654    3.469980839   -0.002289314    0.238635035   -0.009593369    0.344301682
  141   12   -0.884411174    4.067639037    2.410441552   -0.002714166    0.262021914   -0.010358546    0.347322068
  142   12   -1.478604965    4.786640303    1.606251228   -0.002297000    0.219383011   -0.010470275    0.340903185
  143   12   -3.993575174    5.337242071    2.902052995   -0.000855486    0.090039933   -0.009501185    0.316152704
  144   12   -4.120244037    5.183993170    1.399062029   -0.000064360    0.001301825   -0.049438365    0.333865820
  145   12   -3.463148330    5.530396538    1.969349524   -0.001648959    0.185279977   -0.008899821    0.323552301
  146   12   -3.686882326    5.010665647    0.828107786   -0.001071413    0.118747804   -0.009022593    0.347272932
  147   12   -2.673955175    5.287731542    1.243447110   -0.001607217    0.166956069   -0.009626583    0.337829423
  148   12   -2.650773925    4.256495634    0.175852478   -0.001717797    0.123271691   -0.013935047    0.387497327
  149   12   -1.998088989    4.655525267    0.759710175   -0.000939812    0.110873760   -0.008476412    0.358159500
  150   12   -4.023024253    5.387057740    1.976554508   -0.001315593    0.158891674   -0.008279811    0.324013445
  151   12   -4.092484890    5.160325532    1.318351120   -0.000075337    0.001689462   -0.044592187    0.335439976
  152   12   -3.326449685    5.325581383    1.234493407   -0.001979566    0.267143480   -0.007410125    0.335939316
  153   12   -3.150386248    4.565474581    0.311329724   -0.000761920    0.053194791   -0.014323204    0.372618662
  154   12   -2.456261053    4.786640303    0.628595140   -0.001869184    0.219383011   -0.008520186    0.358785738
  155   12   -0.936819962    3.734380383    1.416078725   -0.001730175    0.061257550   -0.028244277    0.372016984
  156   12   -1.995320300    3.667579047    0.196162512   -0.001528337    0.087846323   -0.017397854    0.403085900
  157   12   -1.609720000    4.267156278    0.759710175   -0.000937188    0.110873760   -0.008452748    0.366238862
  158   12   -1.451910001    3.838608311    0.668450810   -0.002733370    0.183721502   -0.014877793    0.379962725
  159   19   -0.604144850    2.966923095    3.255259091   -0.001251920    0.080272474   -0.015595885    0.351654375
  160   19   -0.353053203    2.182540262    3.772007060   -0.001456855    0.165948918   -0.008778935    0.334720369
  161   19    0.524907036    1.465127064    4.080334178   -0.001567258    0.185279977   -0.008458861    0.307652834
  162   19   -0.525513916    1.132277036    3.593845114   -0.000905343    0.081447708   -0.011115637    0.348804674
  163   19    1.413928702    0.861604085    3.869375936   -0.000986714    0.114545650   -0.008614152    0.288156532
  164   19   -0.015515206    0.752409504    3.719413225   -0.000125290    0.005003781   -0.025038996    0.332036302
  165   19    1.825606632    0.770546634    3.675612604   -0.000041813    0.001917707   -0.021803889    0.279900002
  166   19   -0.706278674    2.545886414    3.408888346   -0.001870080    0.120458261   -0.015524710    0.354347390
  167   19   -0.356234788    1.638600469    3.802001550   -0.002019635    0.265171472   -0.007616336    0.336669879
  168   19    0.552928924    0.851216517    3.918015854   -0.001476746    0.186970445   -0.007898285    0.311327775
  169   19   -0.162963285    0.810234463    3.679989806   -0.000148776    0.005499506   -0.027052625    0.337155748
  170   19    1.736974966    0.739112795    3.700624940   -0.000087672    0.004299811   -0.020389695    0.282001423
  171   19   -0.296363324    3.318555394    3.205462908   -0.000881438    0.110873760   -0.007949921    0.334531396
  172   19    0.379502861    2.834818459    3.837669182   -0.001589731    0.166956069   -0.009521854    0.306103484
  173   19    0.379502861    3.950761669    2.721725973   -0.001528666    0.166956069   -0.009156100    0.299431528
  174   19    1.168696016    2.108916044    4.080334178   -0.001650188    0.185279977   -0.008906459    0.286274891
  175   19    1.474423599    3.460955276    3.347862790   -0.002275699    0.256498196   -0.008872182    0.263961977
  176   19    1.168696016    4.193426664    1.995823558   -0.001450400    0.185279977   -0.007828154    0.257867883
  177   19    1.894598431    1.319722889    3.837669182   -0.001131008    0.166956069   -0.006774286    0.273650203
  178   19    2.520735248    2.414643628    3.347862790   -0.001823845    0.256498196   -0.007110557    0.241985006
  179   19    2.550050394    3.486815011    2.129629821   -0.001499721    0.256463034   -0.005847709    0.197128786
  180   19    1.723770716    4.052539850    1.363494586   -0.000422345    0.053827403   -0.007846275    0.223242830
  181   19    1.903777582    0.802928415    3.651902776   -0.000086952    0.003729774   -0.023313026    0.278053656
  182   19    2.757295318    1.573572598    3.191318501   -0.000333927    0.020934650   -0.015950910    0.252490713
  183   19    3.051167296    2.545061545    2.425037985   -0.000257697    0.013642657   -0.018889052    0.207543733
  184   19    0.161808740    3.449670429    3.336577943   -0.001933166    0.219383011   -0.008811832    0.312246218
  185   19    1.031997371    2.843772162    3.875519023   -0.002285165    0.267143480   -0.008554074    0.285368646
  186   19    1.031997371    3.988611509    2.730679676   -0.002145952    0.267143480   -0.008032956    0.271735170
  187   19    1.903552134    1.972217399    3.875519023   -0.002029364    0.267143480   -0.007596531    0.267702790
  188   19    2.260781450    3.201001478    3.087908992   -0.002472776    0.355967158   -0.006946641    0.235147109
  189   19    2.085431769    3.896378187    1.794043150   -0.001356012    0.267096437   -0.005076864    0.210570382
  190   19    2.331430109    1.174249772    3.522822356   -0.001068746    0.109687433   -0.009743562    0.266317673
  191   19    2.943503376    2.111510000    2.897271325   -0.001295077    0.145694764   -0.008888974    0.232782798
  192   19    2.887464840    3.079570087    2.077697821   -0.000335936    0.051358225   -0.006541033    0.186777277
  193   19   -0.568797872    3.400974372    2.852594553   -0.001325427    0.070562769   -0.018783656    0.353814136
  194   19   -0.331899232    3.893635264    2.087282279   -0.001323108    0.164675696   -0.008034628    0.336778959
  195   19    0.659983798    4.216994484    1.432374990   -0.001164412    0.132149570   -0.008811316    0.278391830
  196   19    1.220890226    4.166976570    1.233600275   -0.000108031    0.004555531   -0.023714247    0.249123065
  197   19   -0.563247878    3.649265219    2.410017983   -0.001499971    0.080954608   -0.018528542    0.355005642
  198   19   -0.404105984    3.892441599    1.652609773   -0.001734447    0.178742403   -0.009703612    0.340866080
  199   19    1.052063600    4.185796721    1.224748861   -0.000142443    0.008217997   -0.017333076    0.257808884
  200   22    6.313800288   -1.775705786    3.633499050   -0.000101431    0.004875722   -0.020803251    0.219456178
  201   22    6.340214187   -2.298307782    3.831485999   -0.001107387    0.166956069   -0.006632808    0.218865993
  202   22    5.459162650   -2.536716891    3.159446571   -0.000383290    0.025851892   -0.014826390    0.225673356
  203   22    7.066116601   -3.087500937    4.074150994   -0.001649755    0.185279977   -0.008904120    0.214867739
  204   22    5.714077369   -3.393228520    3.341679606   -0.001905894    0.256498196   -0.007430438    0.222764467
  205   22    5.174593663   -3.502347709    2.413408863   -0.000315546    0.019241687   -0.016399101    0.217203157
  206   22    7.855309756   -3.813403352    3.831485999   -0.001522852    0.166956069   -0.009121271    0.210009454
  207   22    6.760389018   -4.439540169    3.341679606   -0.002358267    0.256498196   -0.009194088    0.218020859
  208   22    5.714077369   -4.439540169    2.295367958   -0.001694491    0.256498196   -0.006606250    0.215365195
  209   22    8.531175942   -4.297140287    3.199279724   -0.000784327    0.110873760   -0.007074058    0.202828140
  210   22    7.855309756   -4.929346561    2.715542789   -0.001416544    0.166956069   -0.008484532    0.207332847
  211   22    7.066116601   -5.172011557    1.989640375   -0.001335294    0.185279977   -0.007206897    0.207680810
  212   22    6.276360626   -4.930069598    1.389626866   -0.000398247    0.069982068   -0.005690696    0.206708847
  213   22    5.889850396   -2.143072476    3.502407614   -0.001011175    0.119916338   -0.008432339    0.224071617
  214   22    6.331260484   -2.950802292    3.869335839   -0.002046769    0.267143480   -0.007661683    0.220321409
  215   22    5.276585331   -3.071546705    2.870367810   -0.001267055    0.160732710   -0.007882993    0.222027566
  216   22    7.202815246   -3.822357055    3.869335839   -0.002334023    0.267143480   -0.008736966    0.215816004
  217   22    5.974031167   -4.179586371    3.081725808   -0.002646052    0.355967158   -0.007433417    0.220438778
  218   22    5.354625200   -4.086618486    2.011674203   -0.000741431    0.096754315   -0.007663024    0.213136349
  219   22    8.073003878   -4.428255322    3.330394759   -0.001896744    0.219383011   -0.008645809    0.207993031
  220   22    7.202815246   -4.967196402    2.724496492   -0.002147229    0.267143480   -0.008037735    0.212009586
  221   22    6.331260484   -4.967196402    1.852941729   -0.001698918    0.267143480   -0.006359572    0.210052633
  222   22    6.404349942   -1.740115598    3.662438076   -0.000046720    0.002402890   -0.019443054    0.218085441
  223   22    6.823710947   -1.838278996    3.863115289   -0.000919685    0.114970933   -0.007999285    0.211865790
  224   22    7.709905582   -2.443711957    4.074150994   -0.001392482    0.185279977   -0.007515557    0.204623705
  225   22    8.262219243   -1.755537703    3.720436537   -0.000072758    0.003025447   -0.024048740    0.192099690
  226   22    8.435807996   -3.232905112    3.831485999   -0.001367670    0.166956069   -0.008191795    0.201345176
  227   22    8.853910818   -2.231604718    3.555601234   -0.000720985    0.112026111   -0.006435862    0.188407666
  228   22    8.919544931   -3.908771297    3.199279724   -0.000738661    0.110873760   -0.006662177    0.197522095
  229   22    9.469422379   -3.270791032    2.855404616   -0.000781452    0.101550794   -0.007695188    0.187124066
  230   22    6.501071077   -1.708478100    3.691068584   -0.000098321    0.005105879   -0.019256377    0.216579615
  231   22    7.692414597   -1.841337311    3.915207285   -0.001174885    0.182007162   -0.006455159    0.200299567
  232   22    8.444761699   -2.580410602    3.869335839   -0.001597067    0.267143480   -0.005978313    0.196796464
  233   22    8.374976486   -1.802255321    3.691571863   -0.000080051    0.003082531   -0.025969328    0.191007310
  234   22    9.050659966   -3.450599233    3.330394759   -0.001436886    0.219383011   -0.006549669    0.194330452
  235   22    9.329814642   -2.763811842    3.160198036   -0.000374590    0.037743868   -0.009924524    0.186230044
  236   22    8.919544931   -4.297140287    2.810910734   -0.000726020    0.110873760   -0.006548168    0.197219484
  237   22    8.435807996   -4.929346561    2.135044549   -0.001174508    0.166956069   -0.007034832    0.199123237
  238   22    9.392088191   -4.088801170    2.148212721   -0.000583322    0.061737566   -0.009448418    0.189052875
  239   22    7.578148689   -5.195335370    1.426327711   -0.000999606    0.132098692   -0.007567112    0.200730120
  240   22    7.007593399   -5.142041943    1.214034093   -0.000118485    0.005732206   -0.020670068    0.202571877
  241   22    9.050659966   -4.428255322    2.352738670   -0.001384152    0.219383011   -0.006309295    0.194068153
  242   22    8.560371504   -4.915859479    1.666946510   -0.001042741    0.172150517   -0.006057148    0.195384949
  243   22    7.189349281   -5.163192655    1.209344819   -0.000141334    0.009539363   -0.014815831    0.201606136
  244    4   -5.291336996   -5.740353178   -1.275812118   -0.000095383    0.002596469   -0.036735734    0.325147286
  245    4   -5.787377865   -5.793346972   -1.508203265   -0.001085563    0.104153796   -0.010422691    0.321101582
  246    4   -6.784547552   -5.487230554   -2.112915936   -0.001563022    0.160278429   -0.009751918    0.317544966
  247    4   -7.189553245   -4.885895892   -2.832024225   -0.000822103    0.110873760   -0.007414765    0.318775549
  248    4   -5.401194631   -5.755934591   -1.283263451   -0.000105136    0.003279502   -0.032058558    0.324253495
  249    4   -6.494460666   -5.655282707   -1.753263109   -0.001027429    0.103574825   -0.009919681    0.318308276
  250    4   -7.396620364   -4.899746066   -2.455066028   -0.001579238    0.190701007   -0.008281224    0.318118474
  251    4   -7.667937342   -3.886391887   -2.983151391   -0.000585296    0.046949336   -0.012466550    0.323257647
  252    4   -7.086413537   -2.857836489   -3.615299160   -0.000685404    0.071810992   -0.009544556    0.338626751
  253    4   -6.542602946   -2.369922971   -3.749541138   -0.000064385    0.001440115   -0.044708507    0.355055676
  254    4   -7.189553245   -4.497526903   -3.220393214   -0.000854073    0.110873760   -0.007703108    0.321434191
  255    4   -6.705816310   -3.821660717   -3.852599489   -0.001553398    0.166956069   -0.009304235    0.331902105
  256    4   -5.979913896   -3.032467562   -4.095264484   -0.001612944    0.185279977   -0.008705443    0.352048973
  257    4   -5.130284914   -2.372300104   -3.869471287   -0.001419747    0.130545832   -0.010875470    0.387557881
  258    4   -4.632113194   -2.247854354   -3.617894064   -0.000119005    0.009315728   -0.012774594    0.408299965
  259    4   -7.512174468   -3.380125237   -3.288691534   -0.000275279    0.012256445   -0.022459944    0.328560583
  260    4   -6.614552546   -2.407761229   -3.735077571   -0.000052872    0.001012991   -0.052193851    0.353037786
  261    4   -7.320668280   -4.039354839   -3.351508249   -0.001732149    0.219383011   -0.007895546    0.323878342
  262    4   -6.714770014   -3.169166207   -3.890449329   -0.001928350    0.267143480   -0.007218406    0.339004071
  263    4   -5.976192471   -2.420555779   -3.930463581   -0.001664406    0.189929976   -0.008763260    0.364827651
  264    4   -4.808584155   -2.204869388   -3.677613770   -0.000444433    0.016917783   -0.026270166    0.404893236
  265    4   -4.589572828   -5.537513007   -1.388373938   -0.000576740    0.076305326   -0.007558320    0.333152210
  266    4   -3.839638413   -4.990035179   -1.562045865   -0.000128203    0.003939836   -0.032540188    0.352915865
  267    4   -5.336124915   -5.760767162   -2.010753865   -0.001585051    0.185279977   -0.008554898    0.324358237
  268    4   -3.984085684   -5.028295775   -2.316481448   -0.002021298    0.256498196   -0.007880360    0.349777816
  269    4   -3.368334353   -3.941395614   -2.329758456   -0.000830250    0.042304391   -0.019625622    0.397140390
  270    4   -6.125318070   -5.518102167   -2.736656279   -0.001666829    0.166956069   -0.009983638    0.321600926
  271    4   -5.030397332   -5.028295775   -3.362793096   -0.002648933    0.256498196   -0.010327298    0.337310132
  272    4   -3.984085684   -3.981984126   -3.362793096   -0.002272860    0.256498196   -0.008861114    0.370485387
  273    4   -3.651755530   -3.053571258   -3.060882639   -0.000666012    0.054801565   -0.012153150    0.409779483
  274    4   -6.801184256   -4.885895892   -3.220393214   -0.000911325    0.110873760   -0.008219481    0.321686611
  275    4   -6.125318070   -4.402158957   -3.852599489   -0.001698574    0.166956069   -0.010173779    0.332703669
  276    4   -5.336124915   -3.676256543   -4.095264484   -0.001863389    0.185279977   -0.010057151    0.351727632
  277    4   -4.610222501   -2.887063388   -3.852599489   -0.001405362    0.166956069   -0.008417553    0.382881414
  278    4   -4.446392703   -2.317222469   -3.547439450   -0.000481786    0.020545015   -0.023450260    0.410639839
  279    4   -3.953535856   -5.103282502   -1.504385074   -0.000185310    0.006975367   -0.026566404    0.348609524
  280    4   -4.601268798   -5.555952008   -1.874055220   -0.002034918    0.267143480   -0.007617324    0.332967773
  281    4   -3.576510840   -4.612365043   -1.976554082   -0.001374719    0.149881189   -0.009172055    0.367667623
  282    4   -5.472823560   -5.555952008   -2.745609982   -0.002453199    0.267143480   -0.009183076    0.326445219
  283    4   -4.244039482   -4.768341977   -3.102839298   -0.003062372    0.355967158   -0.008602963    0.350732529
  284    4   -3.473470585   -3.514837185   -2.784309902   -0.003495146    0.201341830   -0.017359266    0.404381183
  285    4   -6.343012192   -5.017010927   -3.351508249   -0.002140130    0.219383011   -0.009755224    0.324664495
  286    4   -5.472823560   -4.411112660   -3.890449329   -0.002602809    0.267143480   -0.009743112    0.339962801
  287    4   -4.601268798   -3.539557898   -3.890449329   -0.002325978    0.267143480   -0.008706848    0.366492541
  288    4   -4.069351110   -2.685157288   -3.428490285   -0.001908864    0.169960660   -0.011231212    0.405689528
  289    9   -3.669684517   -2.025286922   -3.565780852   -0.000168560    0.004059930   -0.041517846    0.416064138
  290    9   -4.180761519   -2.083660372   -3.821020453   -0.001397842    0.103530768   -0.013501705    0.404717629
  291    9   -5.136606662   -1.793250298   -4.442155812   -0.001384472    0.155248235   -0.008917797    0.372960943
  292    9   -5.696158408   -1.072343748   -5.114134329   -0.000719602    0.110075723   -0.006537336    0.343210783
  293    9   -3.800240092   -2.045061360   -3.580969794   -0.000166302    0.004491381   -0.037026953    0.415442316
  294    9   -4.847939121   -1.958017799   -4.077223082   -0.001057936    0.091007352   -0.011624736    0.390944168
  295    9   -5.612992733   -1.367647370   -4.760510761   -0.001335504    0.159253058   -0.008386052    0.354863954
  296    9   -5.948160655    0.049376394   -5.513652413   -0.000254810    0.018820411   -0.013539050    0.326368881
  297    9   -5.581011490    0.664238097   -5.884152483   -0.000519226    0.038523252   -0.013478260    0.319797039
  298    9   -5.700593738   -0.758938234   -5.422378907   -0.000694962    0.110251107   -0.006303451    0.334780388
  299    9   -5.095204642   -0.112054606   -6.163589042   -0.001834903    0.166956069   -0.010990336    0.322621374
  300    9   -4.530827417    0.838667691   -6.351576948   -0.001469886    0.185279976   -0.007933321    0.315990191
  301    9   -3.520907881    1.335498415   -6.181572323   -0.001269412    0.130007282   -0.009764158    0.316023895
  302    9   -3.012405807    1.477478195   -5.914889194   -0.000126604    0.011246353   -0.011257371    0.318200259
  303    9   -5.850385275    0.310897601   -5.656750574   -0.000142801    0.004022221   -0.035502953    0.323472003
  304    9   -5.797521820   -0.346036352   -5.562962538   -0.001637311    0.216138471   -0.007575287    0.328839147
  305    9   -5.078242139    0.736392536   -6.188484107   -0.002146062    0.267143472   -0.008033369    0.317120969
  306    9   -4.192872302    1.234422730   -6.281055319   -0.001576470    0.177102158   -0.008901473    0.315227259
  307    9   -3.199421198    1.514740766   -5.983407319   -0.000199467    0.018704906   -0.010663875    0.317363049
  308    9   -2.904863305   -1.781799256   -3.645369353   -0.001317515    0.096466984   -0.013657674    0.413668191
  309    9   -2.174352317   -1.214030107   -3.835350708   -0.000280158    0.010929318   -0.025633659    0.397891899
  310    9   -3.725513247   -2.051161051   -4.321743418   -0.001613868    0.185279977   -0.008710429    0.384451040
  311    9   -2.373474015   -1.318689663   -4.627471001   -0.002187236    0.256498196   -0.008527298    0.368718255
  312    9   -1.748733965   -0.233579497   -4.605987020   -0.000714341    0.059506604   -0.012004391    0.354354338
  313    9   -4.514706402   -1.808496056   -5.047645832   -0.001539141    0.166956069   -0.009218837    0.358795068
  314    9   -3.419785664   -1.318689663   -5.673782649   -0.002646462    0.256498196   -0.010317664    0.344408824
  315    9   -2.373474015   -0.272378015   -5.673782649   -0.002359960    0.256498196   -0.009200687    0.334875778
  316    9   -2.011223233    0.684050313   -5.320400626   -0.000696571    0.069688057   -0.009995556    0.330930110
  317    9   -5.190572587   -1.176289781   -5.531382767   -0.000947158    0.110873760   -0.008542670    0.339622934
  318    9   -4.514706402   -0.692552846   -6.163589042   -0.001731806    0.166956069   -0.010372822    0.329191526
  319    9   -3.725513247    0.033349568   -6.406254037   -0.002049578    0.185279977   -0.011062061    0.322432074
  320    9   -2.999610833    0.822542723   -6.163589042   -0.001422441    0.166956069   -0.008519852    0.319324614
  321    9   -2.796332522    1.403315951   -5.825875705   -0.000355284    0.026843506   -0.013235377    0.319483305
  322    9   -2.353567963   -1.392760151   -3.728913919   -0.000728845    0.017425565   -0.041826185    0.406819302
  323    9   -2.990657129   -1.846345896   -4.185044772   -0.002248211    0.267143480   -0.008415744    0.389280826
  324    9   -1.930869256   -0.850781489   -4.252405679   -0.001576436    0.180899850   -0.008714411    0.373582200
  325    9   -3.862211892   -1.846345896   -5.056599535   -0.002375085    0.267143480   -0.008890671    0.360871759
  326    9   -2.633427813   -1.058735865   -5.413828851   -0.003110601    0.355967158   -0.008738451    0.347171437
  327    9   -1.857444603    0.150415058   -5.076939559   -0.001783670    0.228019216   -0.007822456    0.339987133
  328    9   -4.732400523   -1.307404816   -5.662497802   -0.002054537    0.219383011   -0.009365069    0.340795369
  329    9   -3.862211892   -0.701506549   -6.201438882   -0.002655546    0.267143480   -0.009940523    0.330530318
  330    9   -2.990657129    0.170048213   -6.201438882   -0.002455346    0.267143480   -0.009191115    0.324132258
  331    9   -2.429818922    1.041075154   -5.706031746   -0.001492846    0.183495096   -0.008135617    0.322871549
  332   13   -7.898005942    3.309244630    3.877124488   -0.000899557    0.110873760   -0.008113345    0.318443809
  333   13   -7.498462971    2.684558927    4.454569957   -0.001150646    0.118545762   -0.009706345    0.317877903
  334   13   -8.530212217    2.633378444    3.393387553   -0.001715001    0.166956069   -0.010272172    0.327891164
  335   13   -8.035113978    1.537414403    4.024409225   -0.001933852    0.228577938   -0.008460361    0.328132777
  336   13   -8.772877212    1.844185289    2.667485139   -0.001904212    0.185279977   -0.010277486    0.344847605
  337   13   -8.189926690    0.604530335    2.829940086   -0.001305703    0.147178192   -0.008871580    0.359320675
  338   13   -8.530212217    1.118282875    1.878291984   -0.001479610    0.166956069   -0.008862271    0.374297294
  339   13   -8.052131806    0.392768176    2.236343234   -0.000012186    0.001120989   -0.010870957    0.383470626
  340   13   -8.147730645    0.893032335    1.248099926   -0.000182599    0.037568258   -0.004860451    0.406859601
  341   13   -8.029120977    2.851072566    4.008239523   -0.001910015    0.219383011   -0.008706302    0.319892777
  342   13   -7.709570836    2.065368324    4.391063863   -0.001102529    0.105420330   -0.010458407    0.321401755
  343   13   -8.568062057    1.980883934    3.402341256   -0.002358776    0.267143480   -0.008829622    0.332535563
  344   13   -8.092189510    0.971976940    3.608141841   -0.001225472    0.124318192   -0.009857546    0.338907188
  345   13   -8.568062057    1.109329172    2.530786494   -0.002057852    0.267143480   -0.007703171    0.357294728
  346   13   -8.052607968    0.390242161    2.308654580   -0.000003586    0.001770201   -0.002025936    0.380739091
  347   13   -8.154990139    0.593123112    1.775478175   -0.001800359    0.117278577   -0.015351135    0.395708020
  348   13   -7.509636953    3.697613619    3.877124488   -0.000849691    0.110873760   -0.007663592    0.316398105
  349   13   -7.144918363    3.178533087    4.435322066   -0.000395266    0.019206337   -0.020579954    0.316797691
  350   13   -6.863346848    4.391195670    3.240013613   -0.001307132    0.124123456   -0.010530904    0.317944412
  351   13   -6.635756968    4.579993663    2.659474552   -0.000056941    0.001760911   -0.032335961    0.321860362
  352   13   -7.116894895    3.780606146    4.027312363   -0.001599106    0.175096185   -0.009132731    0.315804322
  353   13   -6.647418032    4.550417911    2.829345480   -0.000118448    0.005076815   -0.023331123    0.320670529
  354   13   -7.898005942    3.697613619    3.488755499   -0.000923683    0.110873760   -0.008330944    0.319505691
  355   13   -8.530212217    3.213876684    2.812889313   -0.001777697    0.166956069   -0.010647691    0.330378978
  356   13   -7.414269007    4.329819894    2.812889313   -0.001460437    0.166956069   -0.008747431    0.321028886
  357   13   -8.772877212    2.487974270    2.023696158   -0.001995873    0.185279977   -0.010772200    0.348304510
  358   13   -8.040405824    3.840013502    1.717968575   -0.002480677    0.256498196   -0.009671322    0.338246232
  359   13   -6.820226966    4.559148770    2.089963950   -0.000981423    0.114886945   -0.008542513    0.326819068
  360   13   -8.530212217    1.698781115    1.297793744   -0.001553906    0.166956069   -0.009307275    0.376965960
  361   13   -8.040405824    2.793701853    0.671656926   -0.002196101    0.256498196   -0.008561857    0.374097787
  362   13   -7.131090796    3.769455826    0.659600973   -0.001507826    0.175833770   -0.008575293    0.360753450
  363   13   -8.017854243    1.037885597    0.932037469   -0.000848531    0.059766036   -0.014197548    0.415052980
  364   13   -7.768150897    1.864165857    0.360102744   -0.000702676    0.048665360   -0.014438937    0.409489525
  365   13   -7.212350224    2.998119637    0.203111347   -0.000103777    0.003986032   -0.026035124    0.393586812
  366   13   -8.029120977    3.828728654    3.030583435   -0.002106502    0.219383011   -0.009601937    0.322998995
  367   13   -8.568062057    3.222830387    2.160394803   -0.002634278    0.267143480   -0.009860911    0.338524219
  368   13   -7.423222710    4.367669735    2.160394803   -0.002132027    0.267143480   -0.007980831    0.327247126
  369   13   -8.568062057    2.351275625    1.288840041   -0.002419796    0.267143480   -0.009058039    0.364503487
  370   13   -7.780452027    3.580059704    0.931610724   -0.002772531    0.355967158   -0.007788726    0.355365080
  371   13   -6.907244533    4.333108715    1.340817814   -0.000920988    0.077794269   -0.011838766    0.339073016
  372   13   -8.038660929    1.489102198    0.689238162   -0.002061133    0.190812044   -0.010801904    0.405598459
  373   13   -7.562094865    2.517554404    0.237281023   -0.001776068    0.153526267   -0.011568493    0.400076252
  374   13   -7.161122589    3.153559842    0.250016405   -0.000231634    0.008258028   -0.028049554    0.387919570
  375   11   -5.098677753    0.911059424    6.140899508   -0.001384940    0.166223983   -0.008331769    0.316893053
  376   11   -4.369576238    0.032671157    6.406337605   -0.001901547    0.185279977   -0.010263099    0.321160518
  377   11   -5.790810163   -0.244459643    5.612597900   -0.001987142    0.248574029   -0.007994167    0.327461882
  378   11   -3.580383083   -0.693231257    6.163672609   -0.001769411    0.166956069   -0.010598062    0.331426914
  379   11   -4.675303821   -1.319368075    5.673866217   -0.002682465    0.256498196   -0.010458026    0.340949162
  380   11   -5.591692012   -1.398173436    4.736108891   -0.001565557    0.166174783   -0.009421148    0.356014517
  381   11   -2.904516897   -1.176968192    5.531466335   -0.000936286    0.110873760   -0.008444615    0.346048862
  382   11   -3.580383083   -1.809174467    5.047729400   -0.001609367    0.166956069   -0.009639466    0.361301362
  383   11   -4.369576238   -2.051839463    4.321826985   -0.001503769    0.185279977   -0.008116197    0.383410295
  384   11   -5.599611182    0.698284873    5.863099101   -0.000328340    0.014165563   -0.023178739    0.319988928
  385   11   -5.104432355    0.169369802    6.201522450   -0.002376418    0.267143480   -0.008895663    0.320200438
  386   11   -5.901160577    0.236541548    5.596398660    0.000083946    0.007896715    0.010630457    0.324354005
  387   11   -4.232877593   -0.702184961    6.201522450   -0.002605189    0.267143480   -0.009752023    0.329623955
  388   11   -5.612959364   -0.980933104    5.328227172   -0.002610312    0.353395296   -0.007386380    0.338896072
  389   11   -3.362688961   -1.308083228    5.662581370   -0.002160572    0.219383011   -0.009848401    0.344541965
  390   11   -4.232877593   -1.847024308    5.056683103   -0.002349841    0.267143480   -0.008796176    0.359851115
  391   11   -4.893576452   -1.939513804    4.140215424   -0.001888654    0.199441262   -0.009469727    0.387688315
  392   11   -4.536781536    1.194761274    6.247791562   -0.001048098    0.096950435   -0.010810658    0.315495771
  393   11   -3.725787257    0.676460137    6.406337605   -0.001769461    0.185279977   -0.009550199    0.317567855
  394   11   -3.234842398    1.511385433    5.999701945   -0.000350340    0.023153925   -0.015130929    0.317245043
  395   11   -2.999884843   -0.112733018    6.163672609   -0.001695282    0.166956069   -0.010154063    0.326967760
  396   11   -2.411984534    0.990484562    5.708182897   -0.001897803    0.219301470   -0.008653856    0.323163141
  397   11   -2.516147908   -0.788599203    5.531466335   -0.000913863    0.110873760   -0.008242372    0.342265740
  398   11   -1.829148317   -0.096509639    4.934094248   -0.001368053    0.164297038   -0.008326706    0.345316020
  399   11   -3.801070057    1.329447605    6.233048148   -0.001737524    0.203804565   -0.008525442    0.315482061
  400   11   -2.990931140    0.539761492    6.201522450   -0.002250182    0.267143480   -0.008423121    0.321057975
  401   11   -2.864055035    1.414938100    5.863438799   -0.000514667    0.043724585   -0.011770654    0.318993196
  402   11   -2.385032873   -0.330427139    5.662581370   -0.001982670    0.219383011   -0.009037484    0.335567079
  403   11   -1.914849222    0.440674451    5.200610791   -0.001443870    0.170043154   -0.008491196    0.334928546
  404   11   -2.516147908   -1.176968192    5.143097345   -0.000885521    0.110873760   -0.007986754    0.353815170
  405   11   -2.999884843   -1.809174467    4.467231160   -0.001486586    0.166956069   -0.008904055    0.378706848
  406   11   -1.840863068   -0.609547648    4.445414873   -0.001445030    0.162438005   -0.008895885    0.363634982
  407   11   -3.919776819   -2.080816205    3.775047542   -0.001660027    0.128803518   -0.012888055    0.406386411
  408   11   -2.360037574   -1.408641326    3.797507224   -0.000675667    0.038084801   -0.017741113    0.403171897
  409   11   -2.385032873   -1.308083228    4.684925281   -0.001859792    0.219383011   -0.008477374    0.366832793
  410   11   -2.955380414   -1.832992420    3.860343174   -0.002449711    0.222529506   -0.011008479    0.403079678
  411   11   -1.995466860   -0.981399276    4.040299052   -0.000902226    0.071624431   -0.012596625    0.383822577
  412   23    5.689116800   -4.528005584   -1.593395198   -0.000127234    0.009577212   -0.013285061    0.209721254
  413   23    5.300677901   -3.957971122   -2.135949658   -0.000884263    0.113894006   -0.007763910    0.214218925
  414   23    7.757495541   -5.147564964   -1.234725740   -0.000089869    0.003960987   -0.022688540    0.198609292
  415   23    7.189619513   -5.193073899   -1.411239122   -0.000989032    0.138326656   -0.007149974    0.202822864
  416   23    6.340217966   -4.929295539   -2.135074364   -0.001194936    0.166956069   -0.007157187    0.212289633
  417   23    5.856481031   -4.297089264   -2.810940550   -0.000746089    0.110873760   -0.006729172    0.219045460
  418   23    5.513364996   -4.340507997   -1.724608082   -0.000190902    0.011891490   -0.016053690    0.210889912
  419   23    7.585773973   -5.164624396   -1.216802212   -0.000125872    0.008455082   -0.014887171    0.199484971
  420   23    6.256507509   -4.936092971   -1.587305027   -0.001215601    0.202608695   -0.005999746    0.208260758
  421   23    5.725365996   -4.428204299   -2.352768486   -0.001381146    0.219383011   -0.006295594    0.215824277
  422   23    5.252838083   -3.251615557   -2.764490481   -0.001084451    0.133905400   -0.008098633    0.220652716
  423   23    5.870779045   -2.195904562   -3.503943181   -0.001256396    0.152877600   -0.008218311    0.224068838
  424   23    6.535750562   -1.706359768   -3.704873584   -0.000173539    0.007571364   -0.022920475    0.216047987
  425   23    5.856481031   -3.908720275   -3.199309539   -0.000767300    0.110873760   -0.006920484    0.221498201
  426   23    6.340217966   -3.232854089   -3.831515814   -0.001443007    0.166956069   -0.008643034    0.220790935
  427   23    7.066120380   -2.443660934   -4.074180810   -0.001440502    0.185279977   -0.007774732    0.211769371
  428   23    7.972165641   -1.863145200   -3.868330481   -0.000740701    0.107673725   -0.006879123    0.196790919
  429   23    5.373251992   -2.736827976   -3.059868712   -0.000696688    0.073127840   -0.009526990    0.224489609
  430   23    6.345328914   -1.772243525   -3.648723742   -0.000198068    0.009836737   -0.020135569    0.218971390
  431   23    5.725365996   -3.450548211   -3.330424574   -0.001602367    0.219383011   -0.007303969    0.222656431
  432   23    6.331264263   -2.580359579   -3.869365655   -0.001801775    0.267143480   -0.006744597    0.219506120
  433   23    7.104659526   -1.826018361   -3.911655717   -0.001275594    0.187976402   -0.006785928    0.207979833
  434   23    8.296436350   -1.760042241   -3.707807889   -0.000042788    0.001556010   -0.027498532    0.191650597
  435   23    8.164150311   -5.066232725   -1.347595413   -0.000364943    0.035472048   -0.010288174    0.196604961
  436   23    7.709909361   -5.171960534   -1.989670190   -0.001394024    0.185279977   -0.007523876    0.203739252
  437   23    9.101217293   -4.435186506   -2.192453879   -0.001709349    0.252577220   -0.006767628    0.192845006
  438   23    9.544405445   -3.583961444   -2.491310129   -0.000149464    0.006108258   -0.024469093    0.186958919
  439   23    6.920716206   -4.929295539   -2.715572604   -0.001419234    0.166956069   -0.008500643    0.213688524
  440   23    8.015636944   -4.439489146   -3.341709422   -0.002337526    0.256498196   -0.009113226    0.208591894
  441   23    9.061948593   -3.393177498   -3.341709422   -0.001711221    0.256498196   -0.006671473    0.193922327
  442   23    9.255614812   -2.588128009   -3.242135141   -0.000177545    0.011651863   -0.015237440    0.185975323
  443   23    6.244850020   -4.297089264   -3.199309539   -0.000806618    0.110873760   -0.007275100    0.220006425
  444   23    6.920716206   -3.813352329   -3.831515814   -0.001551390    0.166956069   -0.009292207    0.217896813
  445   23    7.709909361   -3.087449915   -4.074180810   -0.001622956    0.185279977   -0.008759478    0.208671497
  446   23    8.435811775   -2.298256760   -3.831515814   -0.000952352    0.166956069   -0.005704204    0.194549570
  447   23    8.392304720   -1.800888119   -3.682431146   -0.000039618    0.001138165   -0.034808710    0.190733819
  448   23    8.543013605   -4.921702599   -1.790352059   -0.001637056    0.262845996   -0.006228194    0.196188487
  449   23    9.467776445   -3.906332998   -2.277067090   -0.000305187    0.039531832   -0.007720022    0.188198012
  450   23    7.573210716   -4.967145379   -2.724526308   -0.002162550    0.267143480   -0.008095088    0.209509984
  451   23    8.801994795   -4.179535349   -3.081755624   -0.002620242    0.355967158   -0.007360911    0.199294261
  452   23    9.452220162   -3.127738778   -2.935015777   -0.000785856    0.110958688   -0.007082422    0.186685705
  453   23    6.703022084   -4.428204299   -3.330424574   -0.001921747    0.219383011   -0.008759779    0.218306056
  454   23    7.573210716   -3.822306032   -3.869365655   -0.002315621    0.267143480   -0.008668081    0.212698158
  455   23    8.444765478   -2.950751270   -3.869365655   -0.001898360    0.267143480   -0.007106144    0.199522532
  456   23    8.835109292   -2.176621277   -3.553801146   -0.000591951    0.081452656   -0.007267421    0.188162844
  457   21   10.021913876    0.319667612    2.176027557   -0.000160148    0.009617701   -0.016651381    0.162871677
  458   21    9.784468930    1.189321187    1.711333656   -0.001508310    0.246877343   -0.006109551    0.154525547
  459   21    9.392118194    1.951791586    0.322634457   -0.001029765    0.185082665   -0.005563811    0.133275815
  460   21   10.720136698   -0.699299002    1.924035195   -0.000264804    0.025000890   -0.010591771    0.167522280
  461   21   10.896201800    0.157619042    1.673954719   -0.001627435    0.256498196   -0.006344822    0.166728899
  462   21   10.896201800    1.203930690    0.627643070   -0.002159963    0.256498196   -0.008420966    0.163219315
  463   21   10.270064983    1.693737083   -0.467277668   -0.001297425    0.166956069   -0.007771057    0.152367446
  464   21   11.132043386   -1.489436081    1.145242464   -0.000112099    0.012148320   -0.009227538    0.169857658
  465   21   11.386008193   -0.937301696    1.047817902   -0.000980044    0.166956069   -0.005870070    0.170220914
  466   21   11.628673188   -0.148108541    0.321915487   -0.001584820    0.185279977   -0.008553649    0.171657012
  467   21   11.386008193    0.577793873   -0.467277668   -0.001455841    0.166956069   -0.008719905    0.169355012
  468   21   10.753801918    1.061530808   -1.143143853   -0.000729409    0.110873760   -0.006578736    0.162728673
  469   21    9.844067759    0.639457165    2.092980840   -0.000334014    0.040975857   -0.008151473    0.160382239
  470   21    9.465523924    1.741122471    1.024603002   -0.001388818    0.240001034   -0.005786717    0.141030609
  471   21   10.444316951   -0.133715472    2.095617549   -0.000837726    0.142668004   -0.005871859    0.165474745
  472   21   10.636248002    0.943976892    1.414000921   -0.002378698    0.355967158   -0.006682352    0.162442084
  473   21   10.279018686    1.731586923    0.185216842   -0.001956117    0.267143480   -0.007322346    0.151942843
  474   21   11.027718184   -1.096289862    1.531729977   -0.000817804    0.133501760   -0.006125795    0.168939641
  475   21   11.423858033   -0.284807186    1.056771605   -0.001865980    0.267143480   -0.006984937    0.170303990
  476   21   11.423858033    0.586747576    0.185216842   -0.002203733    0.267143480   -0.008249250    0.169630975
  477   21   10.884916953    1.192645843   -0.684971789   -0.001764540    0.219383011   -0.008043192    0.163168325
  478   21    9.142280961    1.967480971   -0.224236610   -0.000582075    0.084709977   -0.006871392    0.127474352
  479   21    9.602977510    1.621468896   -1.216047744   -0.000945281    0.166643491   -0.005672477    0.145655755
  480   21    9.845307637    0.675056303   -2.073304473   -0.000488675    0.061632606   -0.007928838    0.160084872
  481   21   10.365432928    1.061530808   -1.531512843   -0.000750048    0.110873760   -0.006764880    0.159701274
  482   21    9.274102646    1.801179157   -0.914890103   -0.000754525    0.127364502   -0.005924137    0.136410905
  483   21    9.779565378    1.208537509   -1.694068449   -0.001206168    0.218680205   -0.005515672    0.154221231
  484   21   11.170042810   -1.555763663    1.012599450   -0.000068354    0.007011219   -0.009749167    0.170076531
  485   21   11.391413792   -1.483011897    0.516390621   -0.000914680    0.138704829   -0.006594435    0.170599281
  486   21   11.228681913   -1.626853302   -0.796231886   -0.000222061    0.022457878   -0.009887877    0.170366971
  487   21   11.628673188   -0.791897522   -0.321873493   -0.001416203    0.185279977   -0.007643581    0.171556184
  488   21   11.030900272   -1.041991778   -1.549074267   -0.000944137    0.165763335   -0.005695692    0.168869173
  489   21   11.386008193   -0.002704367   -1.047775908   -0.001328260    0.166956069   -0.007955747    0.169955310
  490   21   10.363128625    0.032393370   -2.108071208   -0.000757780    0.118112821   -0.006415729    0.164755094
  491   21   10.753801918    0.673161819   -1.531512843   -0.000678499    0.110873760   -0.006119567    0.164454306
  492   21   11.214188510   -1.622040709    0.838519572   -0.000141994    0.016909624   -0.008397202    0.170303566
  493   21   11.431453549   -1.498746813   -0.243296630   -0.001372288    0.225609024   -0.006082592    0.170750163
  494   21   11.153870475   -1.505425953   -1.093061448   -0.000238454    0.023093680   -0.010325502    0.169984228
  495   21   11.423858033   -0.655198877   -1.056729611   -0.001619085    0.267143480   -0.006060731    0.170358195
  496   21   10.642048111   -0.504999222   -1.995227760   -0.000454884    0.064934839   -0.007005238    0.166898901
  497   21   10.884916953    0.214989755   -1.662627878   -0.001366287    0.219383011   -0.006227863    0.166545676
  498    7   -7.897987045    3.309480846   -0.813844740   -0.000839818    0.110873760   -0.007574545    0.361948357
  499    7   -7.512816953    2.689087954   -0.245241127   -0.001284627    0.113013166   -0.011367056    0.395976994
  500    7   -8.530193320    2.633614660   -1.297581675   -0.001652574    0.166956069   -0.009898254    0.359995367
  501    7   -8.045920129    1.543898949   -0.675047609   -0.002351117    0.224794615   -0.010458955    0.404111500
  502    7   -8.772858315    1.844421505   -2.023484089   -0.001913027    0.185279977   -0.010325061    0.356690845
  503    7   -8.167031097    0.586838229   -1.834314084   -0.002044409    0.139850605   -0.014618521    0.393243480
  504    7   -8.530193320    1.118519091   -2.812677244   -0.001375177    0.166956069   -0.008236761    0.351059382
  505    7   -8.051083591    0.392092744   -2.455696271   -0.000042352    0.001171502   -0.036151495    0.375401285
  506    7   -8.106674985    0.851970219   -3.459892382   -0.000514832    0.048989198   -0.010509100    0.342711913
  507    7   -8.029102080    2.851308782   -0.682729704   -0.001811812    0.219383011   -0.008258671    0.372754090
  508    7   -7.726015756    2.071754709   -0.310516050   -0.001260992    0.097372573   -0.012950174    0.406237241
  509    7   -8.568043160    1.981120150   -1.288627971   -0.002364646    0.267143480   -0.008851594    0.371093832
  510    7   -8.051257381    0.989625390   -1.013142945   -0.002256114    0.105880938   -0.021308028    0.413601365
  511    7   -8.568043160    1.109565388   -2.160182734   -0.002171864    0.267143480   -0.008129954    0.366451825
  512    7   -8.052353473    0.390260843   -2.382608406   -0.000064994    0.001788057   -0.036349083    0.378016596
  513    7   -8.174324539    0.611685214   -2.904612028   -0.001189204    0.125079093   -0.009507613    0.357383171
  514    7   -7.509618055    3.697849835   -0.813844740   -0.000761764    0.110873760   -0.006870548    0.356793019
  515    7   -7.165973511    3.171142934   -0.259927121   -0.000321733    0.014355108   -0.022412418    0.386950478
  516    7   -6.869601547    4.395951670   -1.465842232   -0.001164229    0.120013475   -0.009700816    0.336433357
  517    7   -6.638873091    4.579841644   -2.031214562   -0.000051181    0.001579080   -0.032411832    0.327916550
  518    7   -7.133248320    3.772880137   -0.663417049   -0.001431861    0.168837610   -0.008480702    0.360552850
  519    7   -6.651255692    4.553213410   -1.876735910   -0.000093781    0.004236129   -0.022138399    0.329906561
  520    7   -7.897987045    3.697849835   -1.202213729   -0.000858390    0.110873760   -0.007742046    0.348163547
  521    7   -8.530193320    3.214112900   -1.878079914   -0.001738637    0.166956069   -0.010413737    0.342605322
  522    7   -7.414250110    4.330056110   -1.878079914   -0.001388041    0.166956069   -0.008313808    0.330920655
  523    7   -8.772858315    2.488210486   -2.667273069   -0.002011889    0.185279977   -0.010858640    0.338457811
  524    7   -8.040386927    3.840249717   -2.973000652   -0.002568805    0.256498196   -0.010014903    0.323498553
  525    7   -6.818710938    4.559901063   -2.598817223   -0.001021438    0.115577771   -0.008837670    0.321830493
  526    7   -8.530193320    1.699017331   -3.393175484   -0.001517455    0.166956069   -0.009088948    0.334927644
  527    7   -8.040386927    2.793938069   -4.019312301   -0.002288428    0.256498196   -0.008921807    0.320118218
  528    7   -7.114683258    3.777307189   -4.031461863   -0.001695884    0.183396261   -0.009247100    0.315828640
  529    7   -8.047061789    1.047067550   -3.731327850   -0.000482934    0.066202538   -0.007294798    0.336279787
  530    7   -7.752521888    1.854821518   -4.340322808   -0.000547235    0.052934996   -0.010337875    0.323102342
  531    7   -7.197719157    2.981153194   -4.500153494   -0.000155343    0.005657949   -0.027455697    0.317280071
  532    7   -8.029102080    3.828964870   -1.660385793   -0.002030202    0.219383011   -0.009254143    0.339166289
  533    7   -8.568043160    3.223066603   -2.530574424   -0.002658708    0.267143480   -0.009952358    0.333709490
  534    7   -7.423203813    4.367905950   -2.530574424   -0.002176652    0.267143480   -0.008147877    0.323381369
  535    7   -8.568043160    2.351511841   -3.402129187   -0.002492654    0.267143480   -0.009330768    0.329772950
  536    7   -7.780433129    3.580295920   -3.759358503   -0.002983927    0.355967158   -0.008382592    0.317880048
  537    7   -6.898262646    4.333657366   -3.354253090   -0.001040289    0.081627829   -0.012744290    0.317476275
  538    7   -8.027736231    1.483527342   -4.010297808   -0.001590687    0.194295243   -0.008186956    0.328719408
  539    7   -7.549884886    2.505685445   -4.462531269   -0.001471170    0.162334440   -0.009062587    0.318660261
  540    7   -7.138449750    3.164257241   -4.444462256   -0.000280525    0.011540590   -0.024307720    0.316888084
  541   15   -2.297940559   -1.526450965    3.687591534   -0.000065924    0.001205634   -0.054680231    0.405076913
  542   15   -2.339736365   -2.024630145    3.837918626   -0.001472912    0.166956069   -0.008822153    0.390096783
  543   15   -3.154538097   -2.318331978    3.254877135   -0.000042111    0.010787885   -0.003903566    0.418450628
  544   15   -1.613833951   -2.813823300    4.080583622   -0.001849745    0.185279977   -0.009983511    0.353425983
  545   15   -2.965873182   -3.119550883    3.348112234   -0.002363286    0.256498196   -0.009213655    0.391202542
  546   15   -0.824640796   -3.539725714    3.837918626   -0.001755425    0.166956069   -0.010514292    0.330179415
  547   15   -1.919561534   -4.165862531    3.348112234   -0.002615826    0.256498196   -0.010198224    0.346690054
  548   15   -3.154447544   -3.972968234    2.253491499   -0.004081239    0.247746432   -0.016473451    0.394468477
  549   15   -0.148774610   -4.023462649    3.205712351   -0.000948523    0.110873760   -0.008554984    0.312831573
  550   15   -0.824640796   -4.655668924    2.721975416   -0.001668458    0.166956069   -0.009993396    0.320034593
  551   15   -1.613833951   -4.898333919    1.996073002   -0.001680392    0.185279977   -0.009069475    0.331654844
  552   15   -2.018011779   -4.809161436    1.355949630   -0.000420489    0.026023860   -0.016157825    0.341537269
  553   15   -2.738596730   -1.905125478    3.561203226   -0.001310659    0.079992691   -0.016384729    0.412203484
  554   15   -2.348690068   -2.677124655    3.875768467   -0.002286909    0.267143480   -0.008560603    0.375623804
  555   15   -3.369280156   -2.938152541    2.892192344   -0.001825949    0.090092900   -0.020267400    0.419455356
  556   15   -1.477135305   -3.548679417    3.875768467   -0.002585574    0.267143480   -0.009678598    0.342932499
  557   15   -2.705919384   -3.905908734    3.088158436   -0.003071552    0.355967158   -0.008628751    0.371456389
  558   15   -0.606946674   -4.154577684    3.336827387   -0.002196224    0.219383011   -0.010010910    0.321007427
  559   15   -1.477135305   -4.693518764    2.730929120   -0.002484404    0.267143480   -0.009299886    0.332062585
  560   15   -2.411330061   -4.666765722    1.796925257   -0.002209803    0.259368227   -0.008519944    0.353416836
  561   15   -1.874053752   -1.584795885    3.873330732   -0.001293908    0.109321172   -0.011835840    0.383251579
  562   15   -0.970044970   -2.170034319    4.080583622   -0.001689359    0.185279977   -0.009117869    0.345735017
  563   15   -0.446093254   -1.419519916    3.707033903   -0.000209312    0.009137484   -0.022906947    0.344324283
  564   15   -0.244142556   -2.959227474    3.837918626   -0.001671940    0.166956069   -0.010014250    0.323241403
  565   15    0.235122237   -1.917559703    3.500705374   -0.001590695    0.158957350   -0.010007058    0.323588128
  566   15    0.239594379   -3.635093660    3.205712351   -0.000919891    0.110873760   -0.008296743    0.307197567
  567   15    0.847234428   -2.976994334    2.763519685   -0.001420320    0.135934566   -0.010448558    0.294460586
  568   15   -2.198458295   -1.482931730    3.713336714    0.000045707    0.001719511    0.026581500    0.401406912
  569   15   -1.013825962   -1.544123895    3.915235496   -0.001789456    0.191815980   -0.009329027    0.355479908
  570   15   -0.235188852   -2.306732964    3.875768467   -0.002144534    0.267143480   -0.008027650    0.328568405
  571   15   -0.236913286   -1.491330128    3.644899123   -0.000262032    0.012008709   -0.021820149    0.339022131
  572   15    0.370709414   -3.176921596    3.336827387   -0.001947020    0.219383011   -0.008874982    0.307742821
  573   15    0.729789514   -2.459094191    3.056043744   -0.000894584    0.077633319   -0.011523195    0.304873043
  574   15    0.239594379   -4.023462649    2.817343362   -0.000906887    0.110873760   -0.008179460    0.303349147
  575   15   -0.244142556   -4.655668924    2.141477176   -0.001496595    0.166956069   -0.008964004    0.307188229
  576   15    0.797958487   -3.680502321    2.140694595   -0.001261196    0.115775726   -0.010893439    0.287089384
  577   15   -1.109247629   -4.921846314    1.428939255   -0.001301653    0.133870865   -0.009723201    0.320710647
  578   15    0.408990755   -4.252606697    1.604411341   -0.000178269    0.009044575   -0.019710007    0.293222333
  579   15   -1.654455979   -4.878141972    1.258743567   -0.000095682    0.002727912   -0.035075077    0.332533052
  580   15    0.370709414   -4.154577684    2.359171298   -0.001799059    0.219383011   -0.008200540    0.297498523
  581   15   -0.160252185   -4.662636537    1.601174733   -0.001681505    0.199157324   -0.008443098    0.303977957
  582   15    0.584153417   -4.065118677    1.732202928   -0.000283006    0.011932138   -0.023718001    0.289766202
  583   15   -1.508714707   -4.892802824    1.241939996   -0.000138506    0.006015738   -0.023023902    0.329248245
  584   16   -3.294648065   -3.782318862   -2.241785381   -0.000873365    0.016126157   -0.054158305    0.407919949
  585   16   -0.916925062   -4.871754077   -1.234646453   -0.000143430    0.004512993   -0.031781503    0.317537528
  586   16   -1.467120530   -4.923950119   -1.445963664   -0.001247051    0.126531053   -0.009855693    0.327882920
  587   16   -2.527480378   -4.573497909   -2.046150063   -0.001285960    0.166940448   -0.007703105    0.358183701
  588   16   -2.823509204   -4.023370052   -2.817522466   -0.001075623    0.110873760   -0.009701332    0.375206567
  589   16   -1.077136062   -4.890954183   -1.231531784   -0.000171004    0.007352737   -0.023257185    0.320511043
  590   16   -2.248722157   -4.746309770   -1.675852903   -0.001369726    0.160628501   -0.008527290    0.347901445
  591   16   -2.984443477   -4.178797651   -2.210762755   -0.002393621    0.219332524   -0.010913205    0.381814774
  592   16   -3.376043514   -3.018319578   -2.848024048   -0.002115397    0.079439875   -0.026628903    0.419273132
  593   16   -2.757361227   -1.960228021   -3.563287123   -0.001290676    0.110357397   -0.011695419    0.410913834
  594   16   -2.163571868   -1.477624162   -3.726115674   -0.000099537    0.003304355   -0.030123060    0.400033430
  595   16   -2.823509204   -3.635001063   -3.205891455   -0.000837791    0.110873760   -0.007556263    0.378833867
  596   16   -2.339772269   -2.959134877   -3.838097730   -0.001573411    0.166956069   -0.009424104    0.370817723
  597   16   -1.613869855   -2.169941722   -4.080762726   -0.001660774    0.185279977   -0.008963591    0.362330663
  598   16   -0.733471791   -1.555156786   -3.867237706   -0.001179263    0.117817649   -0.010009220    0.348386762
  599   16   -0.302982236   -1.455928764   -3.661014613   -0.000064571    0.003028256   -0.021322980    0.340930171
  600   16   -3.226573617   -2.491596487   -3.176138966   -0.000656798    0.035150786   -0.018685145    0.417785777
  601   16   -2.280076691   -1.527145131   -3.696990693   -0.000165007    0.003244387   -0.050859103    0.404268353
  602   16   -2.954624240   -3.176828999   -3.337006491   -0.001866527    0.219383011   -0.008508072    0.389937331
  603   16   -2.348725973   -2.306640368   -3.875947571   -0.002155055    0.267143480   -0.008067034    0.383226563
  604   16   -1.594870504   -1.561777106   -3.919633160   -0.001768468    0.185019402   -0.009558283    0.373143697
  605   16   -0.410966625   -1.421237374   -3.693183860   -0.000132393    0.006372065   -0.020777167    0.343639575
  606   16   -0.182779329   -4.658479882   -1.403512568   -0.000524675    0.064828631   -0.008093257    0.304258711
  607   16   -0.970080875   -4.898241323   -1.996252106   -0.001657627    0.185279977   -0.008946604    0.319050290
  608   16    0.381958357   -4.165769935   -2.301979689   -0.002213778    0.256498196   -0.008630776    0.296929300
  609   16    0.924962722   -3.222925371   -2.415108477   -0.000445556    0.020347790   -0.021896997    0.287850932
  610   16   -1.759274030   -4.655576327   -2.722154520   -0.001684426    0.166956069   -0.010089037    0.338182048
  611   16   -0.664353292   -4.165769935   -3.348291338   -0.002689767    0.256498196   -0.010486496    0.322056219
  612   16    0.381958357   -3.119458286   -3.348291338   -0.002312557    0.256498196   -0.009015879    0.307982765
  613   16    0.644005260   -2.256343190   -3.155755514   -0.000506611    0.028000105   -0.018093187    0.310110082
  614   16   -2.435140215   -4.023370052   -3.205891455   -0.000894637    0.110873760   -0.008068972    0.361281581
  615   16   -1.759274030   -3.539633117   -3.838097730   -0.001696282    0.166956069   -0.010160048    0.349091029
  616   16   -0.970080875   -2.813730703   -4.080762726   -0.001877682    0.185279977   -0.010134296    0.339175774
  617   16   -0.244178460   -2.024537548   -3.838097730   -0.001336879    0.166956069   -0.008007369    0.331727755
  618   16   -0.201638878   -1.496011033   -3.628204138   -0.000139440    0.006147657   -0.022681839    0.338343652
  619   16   -0.235224757   -4.693426168   -1.859553461   -0.002247274    0.267143480   -0.008412236    0.305914790
  620   16    0.741676228   -3.812982628   -2.016192409   -0.001088796    0.098109249   -0.011097796    0.287503408
  621   16   -1.106779520   -4.693426168   -2.731108224   -0.002488103    0.267143480   -0.009313733    0.325013258
  622   16    0.122004559   -3.905816137   -3.088337540   -0.003164009    0.355967158   -0.008888486    0.307706816
  623   16    0.823860130   -2.793312199   -2.870338413   -0.001608257    0.164895236   -0.009753206    0.297598338
  624   16   -1.976968151   -4.154485087   -3.337006491   -0.002126415    0.219383011   -0.009692704    0.348129301
  625   16   -1.106779520   -3.548586821   -3.875947571   -0.002618768    0.267143480   -0.009802852    0.335580346
  626   16   -0.235224757   -2.677032058   -3.875947571   -0.002393096    0.267143480   -0.008958091    0.325350985
  627   16    0.216211071   -1.864689238   -3.499207753   -0.001294636    0.125826452   -0.010289060    0.324782284
  628    8   -3.338297456    4.665143572   -0.397088856   -0.000267097    0.016694521   -0.015999060    0.366629897
  629    8   -3.608605416    5.288185077   -1.242823080   -0.001214444    0.166956069   -0.007274035    0.335598495
  630    8   -2.378471684    3.893266531   -0.094028595   -0.000633543    0.014466986   -0.043792339    0.402747480
  631    8   -2.513684678    4.798378684   -0.616686263   -0.002254359    0.256498196   -0.008788985    0.358819002
  632    8   -2.819412261    5.530850072   -1.968725495   -0.001872476    0.185279977   -0.010106198    0.325009823
  633    8   -1.445462747    3.825079934   -0.668509809   -0.003286971    0.195944892   -0.016774976    0.380387084
  634    8   -1.467373030    4.798378684   -1.662997912   -0.002673256    0.256498196   -0.010422124    0.339980061
  635    8   -2.093509847    5.288185077   -2.757918650   -0.001755944    0.166956069   -0.010517403    0.320297060
  636    8   -0.771064106    3.633885939   -1.943579111   -0.002030993    0.060492666   -0.033574200    0.372044515
  637    8   -0.977566637    4.172241867   -2.757918650   -0.001805355    0.166956069   -0.010813356    0.338845829
  638    8   -1.609772912    4.655978802   -3.433784835   -0.000927466    0.110873760   -0.008365064    0.320343874
  639    8   -3.740375685    5.010137414   -0.847256527   -0.000895448    0.086855793   -0.010309590    0.346762581
  640    8   -2.814608202    4.358578031   -0.200595750   -0.001629165    0.140155145   -0.011624012    0.383310750
  641    8   -2.956110907    5.326034917   -1.233869377   -0.002276063    0.267143480   -0.008520003    0.336884912
  642    8   -1.990026790    3.631829975   -0.189398298   -0.001267440    0.068307370   -0.018554946    0.404614177
  643    8   -1.727326828    4.538424886   -0.876640061   -0.003151150    0.355967158   -0.008852362    0.357769819
  644    8   -2.084556144    5.326034917   -2.105424140   -0.002622696    0.267143480   -0.009817556    0.326818551
  645    8   -0.997778590    3.775150093   -1.300727300   -0.001247689    0.035907521   -0.034747275    0.371586084
  646    8   -0.939716797    4.181195570   -2.105424140   -0.002565277    0.267143480   -0.009602620    0.348283613
  647    8   -1.478657877    4.787093837   -2.975612771   -0.002178858    0.219383011   -0.009931752    0.324312962
  648    8   -4.008558728    5.335036581   -1.691306725   -0.000898794    0.094972621   -0.009463714    0.327963410
  649    8   -3.463201242    5.530850072   -2.612514475   -0.001666999    0.185279977   -0.008997189    0.317178341
  650    8   -3.668466100    5.035888128   -3.728154584   -0.000979545    0.096319526   -0.010169748    0.313120574
  651    8   -2.674008087    5.288185077   -3.338416889   -0.001666667    0.166956069   -0.009982667    0.314012086
  652    8   -2.641365012    4.304658960   -4.377524596   -0.001144874    0.105693315   -0.010832038    0.313648602
  653    8   -1.998141902    4.655978802   -3.822153824   -0.000898690    0.110873760   -0.008105523    0.315559695
  654    8   -4.013439817    5.389477154   -2.617775547   -0.001292006    0.154692652   -0.008352085    0.317914088
  655    8   -3.326502597    5.326034917   -3.347370593   -0.002136238    0.267143480   -0.007996596    0.312976065
  656    8   -3.137304848    4.618143331   -4.231461773   -0.000553429    0.036501065   -0.015161997    0.312836810
  657    8   -2.456313966    4.787093837   -3.953268860   -0.001888438    0.219383011   -0.008607951    0.312869882
  658    8   -1.385153422    3.103007117   -3.997512945   -0.000090211    0.003491244   -0.025839307    0.332410407
  659    8   -0.977566637    3.591743627   -3.338416889   -0.001324114    0.166956069   -0.007930915    0.340670721
  660    8   -1.865325964    3.606736756   -4.324651778   -0.000796704    0.078948670   -0.010091413    0.320380464
  661    8   -1.609772912    4.267609812   -3.822153824   -0.000879027    0.110873760   -0.007928182    0.319891665
  662    8   -0.917411926    3.136225516   -3.316373709   -0.001807834    0.169781197   -0.010648020    0.352397761
  663    8   -1.486865930    3.185394090   -4.095371616   -0.000101532    0.003120518   -0.032536820    0.329235858
  664    8   -1.478657877    3.809437748   -3.953268860   -0.001711276    0.219383011   -0.007800402    0.323588043
  665   26    5.915003283    2.462338606    3.194513097    0.000732832    0.130179457    0.005629398    0.115824353
  666   26    7.083701482    2.614549968    2.739251484    0.001736494    0.190893832    0.009096647    0.088661379
  667   26    7.944716217    2.976197350    1.891159386    0.002379634    0.193339844    0.012308035    0.060071933
  668   26    8.034345693    2.186351803    1.783421117    0.000106775    0.005533794    0.019295066    0.093917043
  669   26    6.599700695    2.424310467    2.991340966    0.000595971    0.084510419    0.007052044    0.104953471
  670   26    7.725755206    2.446200150    2.203966552    0.001641923    0.192031016    0.008550302    0.085003339
  671   26    5.725297417    3.055870647    3.180484780    0.001560656    0.193339844    0.008072088    0.097464879
  672   26    6.832763969    3.432052848    2.740380120    0.002268773    0.201408548    0.011264531    0.065316950
  673   26    5.740841964    4.225380622    2.740380120    0.002200973    0.201408548    0.010927903    0.064111529
  674   26    7.709365186    3.700533344    1.891159386    0.002653007    0.193339844    0.013721987    0.040940577
  675   26    6.832763969    4.580167588    2.030806187    0.002575384    0.201408548    0.012786865    0.036411426
  676   26    5.725297417    5.142042957    1.891159386    0.002205924    0.193339844    0.011409567    0.044775771
  677   26    6.123985733    3.604618038    2.962519906    0.002191488    0.223129529    0.009821593    0.073361570
  678   26    7.167355519    3.943629432    2.284497119    0.002734618    0.223129529    0.012255741    0.044883870
  679   26    6.123985733    4.701681954    2.284497118    0.002501966    0.223129529    0.011213065    0.046737528
  680   26    5.347726438    2.330889935    3.239577835    0.000129192    0.018412402    0.007016575    0.132431933
  681   26    4.771892721    2.479992809    3.194474452    0.000672037    0.123145866    0.005457244    0.138504409
  682   26    3.620709317    2.670445778    2.746733197    0.001269386    0.179855096    0.007057828    0.165854363
  683   26    2.898968356    3.213892732    2.022196624    0.000449818    0.046459069    0.009682037    0.176807351
  684   26    4.111681144    2.477557004    3.002075084    0.000458764    0.066553949    0.006893121    0.156492692
  685   26    3.162369380    2.638839173    2.400432585    0.000143523    0.075418429    0.001903021    0.192972181
  686   26    4.963685482    3.055870647    3.180484780    0.001541315    0.193339844    0.007972050    0.112307585
  687   26    3.856218929    3.432052848    2.740380120    0.002200409    0.201408548    0.010925104    0.125852066
  688   26    4.948140934    4.225380622    2.740380120    0.002214888    0.201408548    0.010996992    0.078016831
  689   26    2.925270203    3.651096684    1.851917543    0.002455795    0.188147651    0.013052491    0.150323017
  690   26    3.856218929    4.580167588    2.030806187    0.002672225    0.201408548    0.013267683    0.088964309
  691   26    4.963685482    5.142042957    1.891159386    0.002222397    0.193339844    0.011494768    0.056914865
  692   26    4.564997165    3.604618038    2.962519906    0.002199610    0.223129529    0.009857995    0.102792554
  693   26    3.521627379    3.943629432    2.284497119    0.002900718    0.223129529    0.013000154    0.116957240
  694   26    4.564997165    4.701681954    2.284497118    0.002538729    0.223129529    0.011377826    0.073018134
  695   26    8.325522184    2.852465991    1.243293578    0.002507400    0.193339844    0.012968874    0.059346826
  696   26    8.128610282    2.183751018    1.631803901    0.000073486    0.002892977    0.025401575    0.093342666
  697   26    8.583599088    2.329740472    0.050558569    0.001275381    0.119396327    0.010681913    0.085283391
  698   26    8.521491120    2.162537662   -0.552752366    0.000038916    0.001601051    0.024306518    0.095877838
  699   26    8.394888285    2.342200412    1.092860613    0.001316317    0.135989875    0.009679524    0.083415872
  700   26    8.535664669    2.162108017   -0.463636904    0.000033817    0.001614555    0.020945034    0.096173709
  701   26    7.944716216    4.024466248    1.243293578    0.002906735    0.193339844    0.015034328    0.027537052
  702   26    7.077722059    4.917323474    1.356494415    0.002732811    0.201408548    0.013568497    0.024884161
  703   26    7.752566971    4.698053070    0.208379676    0.003116122    0.201408548    0.015471645    0.015723166
  704   26    5.960648448    5.465975861    1.243293577    0.002246187    0.193339844    0.011617816    0.035091078
  705   26    6.660644966    5.491380843    0.208379676    0.002585073    0.201408548    0.012834971    0.022530353
  706   26    7.186869764    5.067552403   -0.842878730    0.002636585    0.193339844    0.013637051    0.019914761
  707   26    7.649109480    4.606706875    0.958342233    0.003202313    0.223129529    0.014351813    0.019776578
  708   26    6.605739695    5.364759396    0.958342233    0.002723819    0.223129529    0.012207344    0.025636512
  709   26    7.250577685    5.155238832   -0.138721681    0.003019628    0.223129529    0.013533074    0.017050375
  710   26    8.325522184    3.500331799    0.842890488    0.003006655    0.193339844    0.015551139    0.035539834
  711   26    8.565994578    2.868892084   -0.208367918    0.002818118    0.201408548    0.013992046    0.056314723
  712   26    8.148917486    4.152523387   -0.208367917    0.003287645    0.201408548    0.016323263    0.020160810
  713   26    8.382853415    2.321841741   -1.122258361    0.001049590    0.119224783    0.008803456    0.084603949
  714   26    8.148917486    3.442949455   -1.356482657    0.003010449    0.201408548    0.014946977    0.040487315
  715   26    7.567675732    4.543417954   -1.243281819    0.002776253    0.193339844    0.014359446    0.022811382
  716   26    8.428603764    3.533825035    0.138733440    0.003502859    0.223129529    0.015698769    0.032701886
  717   26    8.428603764    2.855802248   -0.958330475    0.002902083    0.223129529    0.013006273    0.058066714
  718   26    8.030071969    4.082356993   -0.958330474    0.003367350    0.223129529    0.015091456    0.024337368
  719   26    2.705842584    3.997047101    1.193979190    0.002578392    0.181839278    0.014179512    0.139544159
  720   26    3.611260839    4.917323474    1.356494415    0.002848425    0.201408548    0.014142521    0.084160947
  721   26    2.936415928    4.698053070    0.208379676    0.003119140    0.201408548    0.015486630    0.103334564
  722   26    4.728334451    5.465975861    1.243293577    0.002272802    0.193339844    0.011755478    0.054107447
  723   26    4.028337933    5.491380843    0.208379676    0.002648314    0.201408548    0.013148966    0.063667449
  724   26    3.502113134    5.067552403   -0.842878730    0.002742921    0.193339844    0.014187045    0.081903007
  725   26    3.039873418    4.606706875    0.958342233    0.003347998    0.223129529    0.015004728    0.104776190
  726   26    4.083243204    5.364759396    0.958342233    0.002790324    0.223129529    0.012505398    0.065614658
  727   26    3.438405214    5.155238832   -0.138721681    0.003139179    0.223129529    0.014068864    0.080507425
  728   26    2.516793576    3.972788519    0.680203713    0.000441303    0.015922990    0.027714835    0.145494248
  729   26    2.569067078    4.211519062   -0.102586668    0.002510541    0.150296289    0.016703948    0.131044668
  730   26    2.722429202    3.693908686   -1.519639088    0.000800507    0.050922960    0.015719970    0.156613768
  731   26    3.121307166    4.543417954   -1.243281819    0.002890299    0.193339844    0.014949320    0.105456775
  732   26    2.495133051    4.033601791    0.400920589    0.000300910    0.010672213    0.028195642    0.142169301
  733   26    2.682028198    4.097872149   -0.996831000    0.002847653    0.185928569    0.015315842    0.134879632
  734   26    5.344491449    5.666177405    0.842890488    0.002211926    0.193339844    0.011440610    0.041423500
  735   26    4.669646537    5.699754640   -0.208367918    0.002442718    0.201408547    0.012128172    0.050603423
  736   26    6.019336361    5.699754640   -0.208367918    0.002411334    0.201408547    0.011972352    0.030297596
  737   26    4.118270132    5.267753948   -1.243281819    0.002449322    0.193339844    0.012668481    0.067260435
  738   26    5.344491449    5.480484237   -1.356482656    0.002352590    0.201408548    0.011680686    0.044652990
  739   26    6.570712766    5.267753948   -1.243281819    0.002391889    0.193339844    0.012371426    0.027960699
  740   26    5.344491449    5.774563793    0.138733440    0.002492552    0.223129529    0.011170873    0.039626854
  741   26    4.699653459    5.565043229   -0.958330474    0.002576920    0.223129529    0.011548986    0.052660437
  742   26    5.989329439    5.565043229   -0.958330474    0.002546208    0.223129529    0.011411345    0.032966187
  743   26    5.688931429    2.318414994   -3.220402683    0.000224698    0.043395833    0.005177869    0.126222622
  744   26    8.013359608    2.368086604   -1.839977193    0.000848058    0.072367642    0.011718746    0.084817261
  745   26    7.752566971    3.314167366   -2.030794429    0.002711968    0.201408548    0.013465009    0.051806161
  746   26    7.068992352    2.501297691   -2.749602507    0.001130352    0.147119532    0.007683223    0.093471986
  747   26    7.186869765    4.419686595   -1.891147627    0.002548913    0.193339844    0.013183588    0.033117712
  748   26    6.660644966    3.668954332   -2.740368362    0.002413745    0.201408548    0.011984323    0.061772265
  749   26    6.064602256    2.603739075   -3.164078847    0.001163952    0.192987567    0.006031226    0.107388097
  750   26    7.652079651    2.568941886   -2.282279942    0.001946272    0.205452013    0.009473121    0.080853611
  751   26    7.250577685    3.829083948   -2.284485360    0.002751913    0.223129529    0.012333251    0.046289565
  752   26    6.578305510    2.759386770   -2.993496121    0.001706723    0.223001444    0.007653415    0.092140539
  753   26    5.060298309    2.338384378   -3.227535829    0.000182220    0.035832009    0.005085408    0.138132855
  754   26    2.924893795    3.368496023   -1.995127282    0.001357632    0.152680740    0.008891967    0.166181234
  755   26    3.609072172    2.568031631   -2.742653181    0.000767678    0.118478063    0.006479499    0.171306759
  756   26    3.502113134    4.419686595   -1.891147627    0.002620783    0.193339844    0.013555318    0.101236780
  757   26    4.028337932    3.668954332   -2.740368362    0.002411363    0.201408548    0.011972494    0.113024178
  758   26    4.675353671    2.635177819   -3.174380772    0.001157450    0.189893924    0.006095247    0.134387854
  759   26    3.178640484    2.643798836   -2.414887018    0.000117539    0.090969330    0.001292078    0.191573084
  760   26    3.438405213    3.829083948   -2.284485360    0.002844725    0.223129529    0.012749211    0.123706135
  761   26    4.101225669    2.794408569   -2.986709636    0.001675710    0.221521235    0.007564557    0.143187392
  762   26    4.118270132    4.867350859   -1.891147627    0.002416132    0.193339844    0.012496814    0.076671961
  763   26    5.344491449    5.063736644   -2.030794428    0.002330673    0.201408548    0.011571869    0.052491061
  764   26    4.669646537    4.134892307   -2.740368361    0.002265560    0.201408548    0.011248578    0.085496062
  765   26    6.570712766    4.867350859   -1.891147627    0.002358175    0.193339844    0.012197047    0.035415294
  766   26    6.019336361    4.134892307   -2.740368361    0.002245676    0.201408548    0.011149855    0.061410363
  767   26    5.344491449    3.179602007   -3.180473021    0.001838878    0.193339844    0.009511115    0.100643712
  768   26    4.699653459    4.745434436   -2.284485360    0.002511182    0.223129529    0.011254370    0.069758207
  769   26    5.989329439    4.745434436   -2.284485360    0.002481644    0.223129529    0.011121988    0.048192346
  770   26    5.344491449    3.857891085   -2.962508148    0.002243325    0.223129529    0.010053913    0.080538208
  771   24    3.535279405   -1.325092600    3.186577945    0.000548020    0.135776114    0.004036202    0.208502482
  772   24    4.156203942   -2.300030897    2.750690580    0.000483005    0.107358721    0.004498980    0.196577691
  773   24    4.531279879   -2.884653339    2.173576036    0.000045994    0.035162440    0.001308036    0.199357414
  774   24    3.900334417   -1.763117564    3.028799269    0.000220737    0.032547042    0.006782090    0.201813514
  775   24    4.455184656   -2.673567123    2.385804051    0.000087040    0.016574334    0.005251512    0.199586693
  776   24    3.143524961   -0.422737308    3.185521701   -0.000167689    0.092355862   -0.001815688    0.232642302
  777   24    2.994815447   -1.675111326    3.180465883    0.001401906    0.193339844    0.007250996    0.205893802
  778   24    3.669660360   -2.630401626    2.740361222    0.001848900    0.201408548    0.009179847    0.184527601
  779   24    2.319970535   -2.630401626    2.740361222    0.001990155    0.201408548    0.009881184    0.206281151
  780   24    4.274175520   -3.342231247    1.881277767    0.001215134    0.183535440    0.006620706    0.183224574
  781   24    2.994815447   -3.559245962    2.030787289    0.002611373    0.201408548    0.012965553    0.173414818
  782   24    1.687302829   -3.352219179    1.849333993    0.001436438    0.189508717    0.007579797    0.224600984
  783   24    2.994815447   -2.353400403    2.962501009    0.002172080    0.223129529    0.009734617    0.192979831
  784   24    3.639653438   -3.240943755    2.284478221    0.002430077    0.223129529    0.010890879    0.175003717
  785   24    2.349977457   -3.240943755    2.284478221    0.002583156    0.223129529    0.011576936    0.194564117
  786   24    2.415951622   -1.268281472    3.184636803    0.000663733    0.157046633    0.004226345    0.230208061
  787   24    1.729831070   -2.206054574    2.746876109    0.000698150    0.160714853    0.004344029    0.243689180
  788   24    1.457556337   -2.941966332    2.122686860    0.000107864    0.043564290    0.002475972    0.249691362
  789   24    1.983720478   -1.678185855    3.014807007    0.000332688    0.068688810    0.004843405    0.239825544
  790   24    1.416795862   -2.490514943    2.429775639    0.000019015    0.041061399    0.000463083    0.261466971
  791   24    2.777646430   -0.591158388    3.209012033    0.000105412    0.098494853    0.001070231    0.235779203
  792   24    4.259224724   -3.767365407    1.195055312    0.001378055    0.179057119    0.007696175    0.175028115
  793   24    2.994815447   -3.975993556    1.356475517    0.002681689    0.201408548    0.013314674    0.167020793
  794   24    3.669660359   -4.195263959    0.208360779    0.002299270    0.201408547    0.011415951    0.160327227
  795   24    1.692319572   -3.728994423    1.240645472    0.001575902    0.188638333    0.008354092    0.215524853
  796   24    2.319970536   -4.195263959    0.208360779    0.002532016    0.201408547    0.012571540    0.178607009
  797   24    2.994815447   -4.161686724   -0.842897627    0.002509771    0.193339844    0.012981139    0.164146285
  798   24    3.639653437   -4.060552548    0.958323335    0.002549445    0.223129529    0.011425853    0.162432033
  799   24    2.349977457   -4.060552548    0.958323335    0.002784758    0.223129529    0.012480455    0.180166035
  800   24    2.994815447   -4.270073112   -0.138740579    0.002843081    0.223129529    0.012741839    0.162439420
  801   24    4.440396438   -3.852904997    0.679045335    0.000118886    0.017331430    0.006859568    0.177402575
  802   24    4.262112879   -4.013295687   -0.112430765    0.001183282    0.155152410    0.007626580    0.169947087
  803   24    4.411101366   -3.519705594   -1.522167118    0.000320476    0.044768091    0.007158583    0.183917061
  804   24    3.610972446   -3.961485179   -1.243300716    0.002264942    0.193339844    0.011714822    0.163937510
  805   24    4.430500822   -3.912193004    0.388653479    0.000105023    0.012875265    0.008156940    0.175722299
  806   24    4.230099412   -3.857290663   -1.000060087    0.001440214    0.186738924    0.007712448    0.172654751
  807   24    1.487393640   -3.803047374    0.746833476    0.000230866    0.033374246    0.006917500    0.225568521
  808   24    1.682467869   -3.991871143   -0.154657364    0.001578180    0.173517806    0.009095206    0.209222592
  809   24    2.378658449   -3.961485179   -1.243300716    0.002459581    0.193339844    0.012721544    0.181075825
  810   24    1.533396839   -3.512500372   -1.490965768    0.000446331    0.059382413    0.007516212    0.230875135
  811   24    1.497753601   -3.887421711    0.336697706    0.000210634    0.025532678    0.008249594    0.222372750
  812   24    1.718622118   -3.847454877   -0.976192251    0.001769866    0.200648503    0.008820727    0.211143638
  813   24    4.387882374   -3.101093188   -2.072136692    0.000674630    0.142598870    0.004730960    0.190579714
  814   24    4.248897623   -2.319010507   -2.700716121    0.000162561    0.030984245    0.005246568    0.198607309
  815   24    3.375621415   -3.637552276   -1.891166524    0.002323340    0.193339844    0.012016870    0.168890919
  816   24    3.391165962   -2.720889941   -2.740387259    0.002234247    0.201408548    0.011093110    0.182883150
  817   24    3.439046354   -1.520203173   -3.177248891    0.001180606    0.184285198    0.006406406    0.204547909
  818   24    4.465404760   -2.649941987   -2.395717379    0.000080103    0.028300091    0.002830483    0.200349563
  819   24    3.774309732   -3.197191273   -2.284504257    0.002180634    0.223129529    0.009772951    0.176611371
  820   24    3.824907053   -2.087517634   -2.953307299    0.001368480    0.208061076    0.006577300    0.194874181
  821   24    3.390611094   -0.943199386   -3.220487859    0.000175027    0.071834272    0.002436544    0.217503823
  822   24    2.614009480   -3.637552276   -1.891166524    0.002408972    0.193339844    0.012459779    0.179838768
  823   24    1.582320793   -3.093075738   -2.066986771    0.000767265    0.151118191    0.005077249    0.237169022
  824   24    2.598464932   -2.720889941   -2.740387259    0.002369444    0.201408548    0.011764369    0.195483557
  825   24    1.663982153   -2.110477817   -2.755129471    0.000255958    0.092455923    0.002768432    0.249802768
  826   24    2.450832196   -1.513069095   -3.162801948    0.001081874    0.192958515    0.005606768    0.223439818
  827   24    2.215321163   -3.197191273   -2.284504257    0.002364676    0.223129529    0.010597772    0.200517623
  828   24    1.446288889   -2.468271593   -2.461858970    0.000203311    0.058584341    0.003470394    0.259410865
  829   24    2.132511890   -1.950120824   -2.989981226    0.001388511    0.222694819    0.006235040    0.226973188
  830   24    2.507235037   -0.958184627   -3.208232475    0.000218930    0.099838135    0.002192853    0.234563067
  831   24    2.996629846   -0.423227730   -3.189109342   -0.000152235    0.118170028   -0.001288273    0.235204288
  832   24    3.015588386   -0.007422659   -3.081361094   -0.000083454    0.004359259   -0.019144183    0.246297462
  833   14   -2.157397906   -1.345846730    3.711231512   -0.001931609    0.076926733   -0.025109726    0.401584657
  834   14   -2.792783726   -1.755145475    3.489424864   -0.000137061    0.003395613   -0.040364033    0.420469699
  835   14   -3.125228721   -4.129307202    1.810212453   -0.000084969    0.001326223   -0.064068433    0.390699157
  836   14   -2.684992681   -4.596292280    1.319717811   -0.001508017    0.206303198   -0.007309714    0.357835176
  837   14   -2.941246715   -4.726627338    0.362858551   -0.000447452    0.030291310   -0.014771642    0.348186540
  838   14   -0.121923277   -4.621160059    1.288213497   -0.000042227    0.001073835   -0.039323871    0.302627979
  839   14   -0.486696587   -4.805216489    1.090303868   -0.000638285    0.061650585   -0.010353271    0.305694443
  840   14   -1.441073082   -4.995064881    0.790852312   -0.000580152    0.162062898   -0.003579796    0.317082733
  841   14   -2.037339719   -5.022346568   -0.053252638   -0.000459000    0.162473823   -0.002825071    0.321680040
  842   14   -2.712363979   -4.756284806   -0.765459227   -0.000742363    0.136950341   -0.005420670    0.345553678
  843   14   -3.024085377   -4.362127879   -1.497125685   -0.000738082    0.047544104   -0.015524162    0.375047926
  844   14   -2.638640137   -1.638532437    3.561032256   -0.000339716    0.003410097   -0.099620517    0.417515655
  845   14   -3.262372802   -2.251653543    3.150439238   -0.002113988    0.074178313   -0.028498733    0.425389989
  846   14   -3.168099728   -4.092463890    1.825928665   -0.000146818    0.002202939   -0.066646572    0.393358306
  847   14   -3.053229048   -4.208910051    1.750223559   -0.000180892    0.002578338   -0.070158458    0.385308764
  848   14   -3.042799780   -4.500225860    1.145148304   -0.000874846    0.074544262   -0.011735927    0.365247377
  849   14   -1.122650890   -4.927860347    1.025684073   -0.000440720    0.065156082   -0.006764062    0.316872090
  850   14   -1.960768431   -4.957658683    0.758533009   -0.000841457    0.207457377   -0.004056048    0.326717869
  851   14   -2.724615099   -4.832638599   -0.133375371   -0.000903830    0.180671347   -0.005002617    0.339745340
  852   14   -2.945507400   -4.574931262   -1.067136918   -0.000437922    0.037648781   -0.011631758    0.359554121
  853   14   -1.362500385   -0.716011213    3.747236651   -0.001322011    0.124908850   -0.010583803    0.369067779
  854   14   -0.940371094    0.219823932    3.449084196   -0.000299515    0.014559590   -0.020571672    0.362163190
  855   14   -0.599142152   -1.142777169    3.705052750   -0.000666783    0.069675210   -0.009569874    0.347255240
  856   14   -0.419579994   -0.332598394    3.538404752   -0.000659871    0.061628772   -0.010707189    0.342907061
  857   14    0.460764186   -1.732331488    3.279809066   -0.000217545    0.009321965   -0.023336819    0.319829560
  858   14    0.341996011   -1.185492609    3.371769617   -0.000369549    0.042694495   -0.008655669    0.322272483
  859   14    1.000109933   -2.500227893    2.683456019   -0.000221854    0.010196602   -0.021757677    0.292257651
  860   14    1.066212704   -2.047070327    2.788217558   -0.000537212    0.052958509   -0.010144017    0.292143825
  861   14    1.167920900   -3.179690996    2.064633887   -0.000362488    0.037130861   -0.009762447    0.269489257
  862   14    1.278687432   -2.523595113    2.395000810   -0.000094519    0.008301707   -0.011385466    0.272454023
  863   14   -1.093963497   -0.023326449    3.561465461   -0.000356475    0.013752488   -0.025920778    0.363315611
  864   14   -0.916047306   -0.825637252    3.732795164   -0.001179722    0.207415419   -0.005687725    0.354186814
  865   14   -0.808467778    0.137047871    3.464631801   -0.000189292    0.010948643   -0.017289128    0.357560766
  866   14    0.116872959   -1.381327723    3.478299236   -0.001156362    0.124329622   -0.009300772    0.329046920
  867   14   -0.022762540   -0.746113066    3.494865216   -0.000143938    0.003937628   -0.036554598    0.331912625
  868   14    0.805825825   -2.095845115    2.984564482   -0.000913092    0.076708163   -0.011903448    0.305374157
  869   14    0.708483114   -1.597964327    3.143491882   -0.000139282    0.003087598   -0.045110163    0.310625131
  870   14    1.172294648   -2.789534735    2.358840216   -0.000767630    0.091393515   -0.008399170    0.276311830
  871   14    1.267354127   -2.376482013    2.477538088   -0.000116023    0.005014282   -0.023138428    0.275737872
  872   14   -3.434361089   -2.591866013   -2.912044510   -0.000555818    0.009507399   -0.058461626    0.428600799
  873   14   -2.962880570   -1.884988204   -3.395826369   -0.000490723    0.012327836   -0.039806092    0.423122552
  874   14   -2.090066758   -1.315732474   -3.725026844   -0.001154257    0.045147082   -0.025566588    0.398988389
  875   14   -1.296640847   -0.819429496   -3.760673106   -0.001175238    0.123674753   -0.009502651    0.366718890
  876   14   -0.744881983   -0.022527929   -3.515136190   -0.000731501    0.076252847   -0.009593096    0.353641427
  877   14   -3.337212064   -2.222561090   -3.113668214   -0.001635763    0.053958958   -0.030314957    0.427972883
  878   14   -2.570490680   -1.594810660   -3.588371067   -0.000946539    0.014449164   -0.065508193    0.415776212
  879   14   -1.617549843   -1.058497866   -3.776874124   -0.000575252    0.047068303   -0.012221643    0.379389953
  880   14   -1.016611469   -0.182563444   -3.607065996   -0.000873327    0.077974351   -0.011200178    0.359307004
  881   14    1.111421146   -3.417635515    1.895116211   -0.000374043    0.054745397   -0.006832412    0.268675746
  882   14    0.405663101   -4.342170214    1.352010177   -0.000835427    0.105233300   -0.007938812    0.287679760
  883   14    1.318211152   -3.619780482    1.270255661   -0.000091544    0.016256930   -0.005631086    0.244290438
  884   14   -0.071025404   -4.763034469    0.749849620   -0.000586218    0.154195067   -0.003801794    0.288239445
  885   14    1.175572746   -3.995663907    0.686224796   -0.000252545    0.134260139   -0.001881015    0.244559661
  886   14   -0.737197467   -5.022346568    0.053139675   -0.000428131    0.162473823   -0.002635079    0.295929779
  887   14    0.635138803   -4.481390156   -0.287800689   -0.000508552    0.220618411   -0.002305119    0.263920199
  888   14    1.349138995   -3.835365668   -0.627395569   -0.000008716    0.006256442   -0.001393116    0.234734647
  889   14   -1.367479994   -5.002550085   -0.756686575   -0.000575388    0.159862325   -0.003599274    0.315007985
  890   14   -0.193067219   -4.726418361   -1.059242730   -0.000874936    0.136835095   -0.006394089    0.297782390
  891   14    1.080069000   -3.788540293   -1.424867933   -0.000970026    0.226291559   -0.004286620    0.260098602
  892   14   -2.249942816   -4.797818245   -1.143601495   -0.000678552    0.084497510   -0.008030441    0.342013000
  893   14    1.169912680   -2.604063037   -2.469698716   -0.001218124    0.138622868   -0.008787327    0.279225574
  894   14   -2.880756136   -4.388598991   -1.589532254   -0.000362141    0.029385726   -0.012323689    0.372901399
  895   14    0.534730359   -1.656765488   -3.246607276   -0.001271568    0.105906338   -0.012006530    0.316785023
  896   14   -3.173928534   -4.079318333   -1.840432761   -0.000103210    0.001549047   -0.066628128    0.394244849
  897   14   -0.800187127   -1.102792438   -3.740523523   -0.000893339    0.093131520   -0.009592228    0.352675344
  898   14   -0.329271959   -0.574501779   -3.569584233   -0.000549846    0.058756388   -0.009358066    0.339215788
  899   14    1.061875597   -3.709121487    1.584365619   -0.000782094    0.143558698   -0.005447907    0.264332787
  900   14    0.587765835   -4.390548710    0.918683543   -0.000651794    0.194803870   -0.003345897    0.271974625
  901   14    1.320652510   -3.718826139    1.062383747   -0.000065973    0.012435683   -0.005305137    0.241021218
  902   14   -0.049933146   -4.831050127    0.170418778   -0.000497812    0.206752512   -0.002407769    0.282008650
  903   14    1.204931200   -4.051182651   -0.126204928   -0.000336811    0.171753300   -0.001961014    0.240062875
  904   14   -0.801582745   -4.963196999   -0.721620781   -0.000836944    0.205373323   -0.004075232    0.303522480
  905   14    0.521566944   -4.376960298   -1.088781169   -0.001401679    0.272593409   -0.005142013    0.277373135
  906   14    1.349504269   -3.769081803   -0.851436600   -0.000062919    0.014167736   -0.004440976    0.236797213
  907   14   -1.682306417   -4.924139596   -1.030682706   -0.000486813    0.069061671   -0.007048955    0.327482683
  908   14    1.126915963   -3.325253221   -1.974628856   -0.000847531    0.095700862   -0.008856047    0.269745727
  909   14   -2.555994836   -4.617654878   -1.385036993   -0.000172345    0.007871736   -0.021894188    0.356629586
  910   14    0.922309019   -2.110363463   -2.891390319   -0.000830315    0.065967449   -0.012586740    0.299332306
  911   14   -3.137813187   -4.113888531   -1.822294254   -0.000085242    0.001126620   -0.075661949    0.391793618
  912   14   -0.076316700   -1.126341285   -3.553271365   -0.001392552    0.165190845   -0.008429961    0.333019757
  913   25    3.268769094    2.166472267    2.584170601   -0.000072406    0.020454874   -0.003539790    0.211861389
  914   25    3.439788728    1.681915175    2.992668232   -0.000472967    0.107264218   -0.004409363    0.218777822
  915   25    3.958666670    1.001258751    3.474969131   -0.000592900    0.154195067   -0.003845131    0.212639506
  916   25    3.131521063    0.676487082    3.097643014   -0.000182364    0.007921758   -0.023020682    0.248357634
  917   25    4.624838733    0.304548806    3.734281230   -0.000805720    0.162473823   -0.004959075    0.207939920
  918   25    3.299289824    0.072653079    3.230363072   -0.000865523    0.151064442   -0.005729497    0.237622636
  919   25    5.328106015   -0.398718477    3.734281230   -0.000913442    0.162473823   -0.005622085    0.207816259
  920   25    4.061492483   -0.943417210    3.386798583   -0.000588515    0.205847374   -0.002858986    0.215829749
  921   25    5.966962162   -0.884150361    3.549924787   -0.000567835    0.071597076   -0.007930977    0.211526194
  922   25    5.030767812   -1.811815230    3.170801735   -0.001077229    0.211513112   -0.005092964    0.218379928
  923   25    4.438372739   -2.341630156    2.635691557   -0.000022374    0.006556747   -0.003412395    0.203889725
  924   25    4.668691856   -2.572714938    2.455067659   -0.000100207    0.018400547   -0.005445870    0.208956802
  925   25    3.270641779    1.937618496    2.740373389   -0.000200126    0.019737256   -0.010139512    0.221268920
  926   25    3.353605390    1.096455067    3.156681964   -0.001037850    0.147850377   -0.007019597    0.234716014
  927   25    3.937574412    0.421827909    3.542984789   -0.000869957    0.206752512   -0.004207724    0.220079329
  928   25    3.116808851    0.487170297    3.107609632   -0.000206520    0.011211282   -0.018420731    0.248374684
  929   25    4.676256469   -0.347300740    3.695064938   -0.000986974    0.207665393   -0.004752715    0.212935802
  930   25    3.630884591   -0.551983339    3.319953355   -0.000249774    0.086357277   -0.002892333    0.223243782
  931   25    5.482569943   -1.166749476    3.509434586   -0.001213553    0.201333370   -0.006027578    0.215872936
  932   25    4.365961455   -1.794561415    3.059132816   -0.000233589    0.218112729   -0.001070955    0.208709215
  933   25    4.875232896   -2.329241220    2.747912541   -0.000311043    0.037750643   -0.008239419    0.216748748
  934   25    4.564485441   -2.594817003    2.401005621   -0.000022840    0.011192729   -0.002040593    0.204949292
  935   25    3.407052108    2.202712741    2.659610228   -0.000020695    0.014053460   -0.001472590    0.200903250
  936   25    3.823624137    2.024714658    3.019801341   -0.000006712    0.092290673   -0.000072731    0.188264834
  937   25    4.616942847    1.740134191    3.423575929   -0.000194361    0.154121421   -0.001261090    0.174527814
  938   25    5.221713703    0.901423776    3.734281230   -0.000719389    0.162473823   -0.004427725    0.187338073
  939   25    5.531433498    2.015760593    3.345342966    0.000077454    0.096969302    0.000798753    0.143514623
  940   25    5.924980985    0.198156493    3.734281230   -0.000845269    0.162473823   -0.005202495    0.192872050
  941   25    6.472658494    1.449101285    3.391320985   -0.000416147    0.229660155   -0.001812014    0.151456477
  942   25    6.974371599    2.123653491    2.824279176    0.000054820    0.006466059    0.008478176    0.112652919
  943   25    6.307873792   -0.459833117    3.577355328   -0.000444571    0.052440312   -0.008477655    0.202052523
  944   25    7.114896044    0.618111316    3.293963525   -0.000666082    0.111582473   -0.005969412    0.170709718
  945   25    7.803922385    1.653620414    2.451113171   -0.000031015    0.245718202   -0.000126223    0.126651900
  946   25    8.107624547    2.100013650    1.711244680    0.000058549    0.004179912    0.014007253    0.098774489
  947   25    8.309721809    1.875350672    1.588306997    0.000029711    0.017038577    0.001743744    0.113210918
  948   25    8.575960625    2.102215985    0.217883243    0.000031139    0.016693821    0.001865297    0.101653931
  949   25    8.555700028    2.087891440   -0.483332952    0.000022029    0.005415618    0.004067641    0.102313217
  950   25    8.289704590    2.004854556   -1.485349707    0.000208404    0.049856776    0.004180058    0.104773278
  951   25    8.040199515    2.105181107   -1.812869795    0.000032555    0.003286530    0.009905683    0.098865597
  952   25    3.566243619    2.195972479    2.769321972   -0.000003650    0.011195480   -0.000326069    0.192312342
  953   25    4.331167717    2.019070698    3.217883883    0.000058329    0.103770645    0.000562096    0.171078097
  954   25    5.065189665    1.754808489    3.473600965   -0.000167746    0.206639250   -0.000811782    0.163827961
  955   25    5.873563248    0.850006039    3.695064938   -0.000780849    0.207665393   -0.003760132    0.178843571
  956   25    6.394420442    2.013444842    3.164170904    0.000253188    0.156487522    0.001617946    0.128123552
  957   25    6.576295688    0.074119884    3.556016485   -0.001008060    0.175656335   -0.005738818    0.188995118
  958   25    7.305264986    1.210420265    3.054192572   -0.000633321    0.274864923   -0.002304117    0.150046534
  959   25    7.610221508    2.120406432    2.328769292    0.000202967    0.063990580    0.003171820    0.102752098
  960   25    8.190975661    1.723239500    1.923615923    0.000001055    0.035029843    0.000030124    0.121547127
  961   25    8.391421574    2.056344542    1.183009373    0.000104901    0.071260164    0.001472080    0.101695512
  962   25    8.574201594    2.099056738   -0.265977496    0.000029670    0.005465895    0.005428146    0.101932868
  963   25    8.483363999    2.058129569   -0.900793047    0.000099076    0.033827437    0.002928863    0.102840205
  964   25    8.090755107    2.103237497   -1.735380539    0.000037081    0.002727579    0.013594730    0.098637089
  965   25    3.268352799    1.885474660   -2.770077673   -0.000279906    0.029026464   -0.009643135    0.223325905
  966   25    3.603098450    2.192601064   -2.794021530   -0.000009702    0.016045815   -0.000604662    0.190658519
  967   25    3.191247096   -0.126666506   -3.144103810   -0.000048973    0.002134915   -0.022939311    0.239019098
  968   25    3.319413412    0.444172979   -3.241725912   -0.001051144    0.164877656   -0.006375300    0.239015441
  969   25    4.077161223    1.449101285   -3.391271432   -0.000589284    0.229660155   -0.002565895    0.199007175
  970   25    5.008419153    2.021675605   -3.341387036    0.000043588    0.099711908    0.000437142    0.153973268
  971   25    3.810258658   -1.068934682   -3.237525499   -0.000052347    0.018689394   -0.002800914    0.214557797
  972   25    3.958666670   -0.498553452   -3.474919578   -0.000484298    0.154195067   -0.003140817    0.219958183
  973   25    4.624838733    0.198156493   -3.734231677   -0.000828629    0.162473823   -0.005100076    0.209180702
  974   25    5.328106015    0.901423776   -3.734231677   -0.000709573    0.162473823   -0.004367309    0.185624281
  975   25    5.941699791    1.727654155   -3.427221729   -0.000132160    0.153870300   -0.000858906    0.148635825
  976   25    6.744682618    1.980359922   -3.036485630    0.000120000    0.079484885    0.001509721    0.124001228
  977   25    7.096705046    2.123152325   -2.747250570    0.000027422    0.004695904    0.005839566    0.110602132
  978   25    3.337279201    2.160416498   -2.640269945   -0.000119687    0.036496893   -0.003279369    0.207441639
  979   25    3.110294677    0.035871371   -3.104504575   -0.000145915    0.010314385   -0.014146781    0.244334564
  980   25    3.401295169    1.325148571   -3.115520742   -0.001152764    0.220354220   -0.005231414    0.229010507
  981   25    4.178513125    2.046043930   -3.153876136    0.000071272    0.177579109    0.000401353    0.174598209
  982   25    3.508654015   -0.567431263   -3.252670530   -0.000204573    0.071228395   -0.002872070    0.224747193
  983   25    3.937574412    0.080877390   -3.542935236   -0.000844849    0.206752512   -0.004086282    0.221544951
  984   25    4.676256469    0.850006039   -3.695015386   -0.000819496    0.207665393   -0.003946231    0.198254938
  985   25    5.479999122    1.743822054   -3.478562154   -0.000150828    0.206325255   -0.000731021    0.156126556
  986   25    6.230136158    1.984423168   -3.233255733    0.000086709    0.090281051    0.000960436    0.132326755
  987   25    7.003091058    2.125542844   -2.805486660    0.000020497    0.004231597    0.004843802    0.112006850
  988   25    4.675751676   -2.397109812   -2.645112199   -0.000460999    0.128398629   -0.003590371    0.210441335
  989   25    5.441871241   -1.548818664   -3.331881689   -0.000766927    0.098769707   -0.007764796    0.220910975
  990   25    6.234834084   -0.694112218   -3.543241404   -0.000499643    0.054193755   -0.009219566    0.207166253
  991   25    6.987657186    0.160802616   -3.380565534   -0.000283186    0.029749527   -0.009518994    0.183578704
  992   25    7.639940029    0.967175543   -2.874748856   -0.000229442    0.035368819   -0.006487134    0.155826223
  993   25    8.128606319    1.663686220   -2.057114976   -0.000071236    0.072408127   -0.000983807    0.124647242
  994   25    3.958981049   -1.348338959   -3.174784145   -0.000050459    0.036081978   -0.001398451    0.210429066
  995   25    4.525003757   -1.064890539   -3.474919578   -0.000553733    0.154195067   -0.003591120    0.214749464
  996   25    5.221713703   -0.398718477   -3.734231677   -0.000884199    0.162473823   -0.005442098    0.208662180
  997   25    5.924980985    0.304548806   -3.734231677   -0.000825408    0.162473823   -0.005080254    0.190768332
  998   25    6.591153047    1.001258751   -3.474919578   -0.000515154    0.154195067   -0.003340922    0.165190784
  999   25    7.157858345    1.647460337   -2.979149922    0.000009177    0.132489679    0.000069268    0.133960716
 1000   25    7.615485611    2.116731761   -2.326380063    0.000186661    0.051046475    0.003656679    0.102903105
 1001   25    5.039405590   -2.068358789   -2.988883075   -0.000321011    0.039602109   -0.008105895    0.220139346
 1002   25    5.846796331   -1.165276125   -3.469298261   -0.000201327    0.009594320   -0.020983931    0.216932628
 1003   25    6.621870894   -0.277191126   -3.503749047   -0.000088524    0.002445461   -0.036199278    0.196341674
 1004   25    7.338888924    0.574276076   -3.163170513   -0.000049843    0.001164561   -0.042799451    0.170131199
 1005   25    7.949370613    1.355185284   -2.449241798   -0.000071703    0.006341662   -0.011306681    0.139569342
 1006   25    4.329362350   -1.711470864   -3.102128882   -0.000335680    0.176291393   -0.001904121    0.209124243
 1007   25    5.104434599   -1.085982798   -3.542935236   -0.000935683    0.206752512   -0.004525617    0.214792078
 1008   25    5.873563248   -0.347300740   -3.695015386   -0.001071799    0.207665393   -0.005161184    0.202914934
 1009   25    6.612245306    0.421827909   -3.542935236   -0.000958543    0.206752512   -0.004636187    0.180698984
 1010   25    7.249944287    1.170092675   -3.102433819   -0.000562863    0.194803870   -0.002889383    0.152061522
 1011   25    7.712399995    1.828494760   -2.437465359    0.000131468    0.161502914    0.000814027    0.118485943
 1012    6   -6.804882787    3.484263045   -0.152415748   -0.000780621    0.047837879   -0.016318055    0.377363623
 1013    6   -7.173218361    2.797248656   -0.074366056   -0.000490957    0.012787680   -0.038392989    0.403556375
 1014    6   -7.431807683    2.009842866   -0.093009957   -0.000780082    0.019547732   -0.039906530    0.420700565
 1015    6   -7.634539048    1.275068881   -0.345699554   -0.001797853    0.065039027   -0.027642684    0.428595473
 1016    6   -8.008176327    0.355199206   -1.982913030   -0.000242814    0.004287794   -0.056629083    0.394563673
 1017    6   -7.858263546    0.105921078   -3.065922360   -0.000925905    0.124422322   -0.007441629    0.352881888
 1018    6   -7.300693051   -0.555167223   -3.665054056   -0.000285607    0.132489417   -0.002155699    0.338906868
 1019    6   -6.352570820   -1.405908098   -3.787277162   -0.000810333    0.073981374   -0.010953207    0.361393129
 1020    6   -6.719364549   -0.797476871   -4.264903014   -0.000244857    0.101063481   -0.002422807    0.335061448
 1021    6   -7.033875118    3.112045224   -0.110352970   -0.000669600    0.034663468   -0.019317165    0.392358137
 1022    6   -7.312606211    2.422288103   -0.066077304   -0.000602654    0.023045407   -0.026150727    0.413446520
 1023    6   -7.481489419    1.711990319   -0.113694421   -0.000799645    0.024572671   -0.032542045    0.425275795
 1024    6   -8.007428866    0.401474105   -1.850359061   -0.000132617    0.001870831   -0.070886404    0.400076546
 1025    6   -7.967154367    0.191466710   -2.432540325   -0.000968360    0.096623782   -0.010021960    0.375777294
 1026    6   -7.529379263   -0.420393309   -3.302998066   -0.000845302    0.153365197   -0.005511693    0.346567148
 1027    6   -6.885493039   -0.964371481   -3.796821049   -0.000858340    0.161502078   -0.005314730    0.344543777
 1028    6   -6.391069687    3.909749119   -0.165078852   -0.000519670    0.058061757   -0.008950304    0.359894915
 1029    6   -5.801717736    4.456445384   -0.394559074   -0.000448626    0.124543859   -0.003602150    0.338541385
 1030    6   -4.903023320    4.533006230   -0.099568251   -0.000300558    0.022785446   -0.013190790    0.346993350
 1031    6   -5.163703398    4.983034736   -1.015058821   -0.000291578    0.154195067   -0.001890968    0.321479172
 1032    6   -4.130140530    4.765904043   -0.413938573   -0.001155423    0.188142765   -0.006141205    0.348745752
 1033    6   -4.435832675    5.253977790   -1.749979786   -0.000863373    0.148056892   -0.005831362    0.322345824
 1034    6   -2.902171794    4.120914643   -0.038218653   -0.000598778    0.021345931   -0.028051137    0.397654653
 1035    6   -4.316980788    5.297502940   -2.364052317   -0.000100944    0.003976848   -0.025382988    0.319894548
 1036    6   -1.921100195    3.257140847   -0.073564827   -0.000634933    0.005624441   -0.112888235    0.419186797
 1037    6   -0.959843762    2.664300601   -3.381766892   -0.000443917    0.016839568   -0.026361535    0.358906629
 1038    6   -1.089729436    2.807970961   -3.608399066   -0.000084217    0.001423385   -0.059166813    0.347884649
 1039    6   -2.183849569    3.693390648   -4.481160013   -0.000069798    0.001931568   -0.036135456    0.317582225
 1040    6   -6.053223142    4.162849936   -0.178483353   -0.000418380    0.052175359   -0.008018719    0.350451657
 1041    6   -5.302427078    4.600493152   -0.326937827   -0.000741326    0.176994444   -0.004188417    0.337721250
 1042    6   -4.600118686    4.566276834   -0.099066914   -0.000337690    0.026128436   -0.012924226    0.350197601
 1043    6   -4.453794621    5.059722066   -1.006762032   -0.000833079    0.205846567   -0.004047086    0.330470157
 1044    6   -3.500407448    4.530000274   -0.232761291   -0.001327433    0.093878410   -0.014139915    0.371065226
 1045    6   -4.313870184    5.294171332   -2.170992401   -0.000155377    0.006798475   -0.022854684    0.321886586
 1046    6   -2.157524418    3.563839843   -0.083365086   -0.001045206    0.030141584   -0.034676538    0.413142179
 1047    6   -6.690819112    3.833919163   -0.388163905   -0.000521912    0.084334971   -0.006188558    0.361312406
 1048    6   -6.345254891    4.460446047   -0.944521152   -0.000499710    0.123896792   -0.004033280    0.334309081
 1049    6   -6.560674078    4.601798992   -1.895434283   -0.000108797    0.008234862   -0.013211718    0.327346295
 1050    6   -5.730040485    4.983034736   -1.581395908   -0.000240738    0.154195067   -0.001561257    0.313257644
 1051    6   -6.361430084    4.755650197   -2.505012484   -0.000814381    0.159201868   -0.005115398    0.314670759
 1052    6   -5.063868423    5.242346835   -2.278105853   -0.000377295    0.162473823   -0.002322188    0.306328935
 1053    6   -6.594709557    4.170775026   -3.919957339   -0.000741267    0.080172851   -0.009245865    0.309916764
 1054    6   -5.611545932    4.899386590   -3.529050645   -0.000607273    0.229660155   -0.002644227    0.295941429
 1055    6   -4.420507096    5.254872827   -2.907209850   -0.000821946    0.122099288   -0.006731786    0.311136054
 1056    6   -7.818261009    0.762899764   -3.822748065   -0.000700837    0.086496365   -0.008102505    0.335482289
 1057    6   -7.479660018    1.716451463   -4.551023837   -0.000777630    0.093817550   -0.008288752    0.319381066
 1058    6   -6.902521396    2.901679940   -4.828150835   -0.001334046    0.222945118   -0.005983741    0.306264225
 1059    6   -5.853748223    3.987670476   -4.810882103   -0.000998180    0.259653876   -0.003844271    0.291560573
 1060    6   -4.701541504    4.701390423   -4.353709405   -0.000810396    0.220618411   -0.003673294    0.292421558
 1061    6   -3.862647960    4.871831334   -3.990089147   -0.000379428    0.040226786   -0.009432226    0.308103076
 1062    6   -7.392971995    0.111982694   -4.214250495   -0.000231983    0.132489679   -0.001750955    0.322378164
 1063    6   -7.058522172    0.890875482   -4.976026884   -0.000306726    0.187071274   -0.001639624    0.307116513
 1064    6   -6.436204693    1.795834588   -5.524602051   -0.000560551    0.220618411   -0.002540817    0.297017012
 1065    6   -5.611545932    2.705839017   -5.722598217   -0.000863734    0.229660155   -0.003760922    0.290578763
 1066    6   -4.701541504    3.530497778   -5.524602051   -0.000852988    0.220618411   -0.003866352    0.287608483
 1067    6   -3.796582398    4.152815256   -4.976026884   -0.000729356    0.187071274   -0.003898812    0.293192545
 1068    6   -3.129168270    4.295305312   -4.556443523   -0.000360721    0.036132985   -0.009983152    0.307768624
 1069    6   -6.719364549   -0.425510624   -4.636869262   -0.000193173    0.101063481   -0.001911398    0.324964029
 1070    6   -6.293203852    0.058408014   -5.287032984   -0.000510656    0.114316897   -0.004467022    0.320284867
 1071    6   -5.903503181    0.844558640   -5.753376755   -0.000476243    0.088753100   -0.005365929    0.311888518
 1072    6   -5.120681323    1.541136325   -6.055455134   -0.000778310    0.118708707   -0.006556471    0.307597409
 1073    6   -4.370180094    2.002697529   -6.089433842   -0.000854747    0.162429328   -0.005262269    0.303213225
 1074    6   -3.663891195    2.824333570   -5.806246364   -0.000549818    0.154195067   -0.003565733    0.292716675
 1075    6   -3.017689609    3.391038868   -5.310476707   -0.000402864    0.132489679   -0.003040722    0.294186656
 1076    6   -2.425524394    3.711318220   -4.689829414   -0.000511413    0.070039011   -0.007301831    0.309459063
 1077    6   -6.630000963    4.109872368   -0.691404036   -0.000516060    0.068514557   -0.007532115    0.349456073
 1078    6   -6.381608995    4.634733381   -1.481646647   -0.000679982    0.165112995   -0.004118281    0.326189945
 1079    6   -6.549601333    4.629039864   -2.070324988   -0.000131360    0.007972349   -0.016476966    0.325130626
 1080    6   -5.751132744    5.051050394   -2.160826749   -0.000350152    0.206752512   -0.001693579    0.306866678
 1081    6   -6.329551017    4.611970954   -3.363729551   -0.001239418    0.238502693   -0.005196662    0.307071180
 1082    6   -5.012450686    5.203130543   -2.929955399   -0.000539969    0.207665393   -0.002600187    0.301196758
 1083    6   -7.695712523    1.189549628   -4.201504616   -0.000175025    0.009066648   -0.019304306    0.327794590
 1084    6   -7.235314069    2.378187336   -4.708709831   -0.000404973    0.043568762   -0.009295033    0.314286537
 1085    6   -6.599960169    3.720097785   -4.498744903   -0.001535798    0.278607778   -0.005512403    0.304175470
 1086    6   -5.420609715    4.604507268   -4.272596624   -0.000884994    0.282695416   -0.003130557    0.291387178
 1087    6   -4.241814843    5.037253281   -3.704446147   -0.001120465    0.177190614   -0.006323501    0.304963526
 1088    6   -7.516255892    0.589350356   -4.306336437   -0.000504720    0.194803870   -0.002590915    0.320144252
 1089    6   -7.094285714    1.515656695   -5.011790426   -0.000662404    0.254247539   -0.002605350    0.305295768
 1090    6   -6.355091911    2.514902800   -5.427718895   -0.000868441    0.282695416   -0.003072004    0.294260637
 1091    6   -5.420609715    3.449384996   -5.427718895   -0.001033365    0.282695416   -0.003655401    0.288271531
 1092    6   -4.421363610    4.188578799   -5.011790426   -0.000934899    0.254247539   -0.003677122    0.289366641
 1093    6   -3.539959148    4.559697605   -4.403545673   -0.001094514    0.140273957   -0.007802685    0.305541964
 1094    6   -6.851287432   -0.069051729   -4.768792145   -0.000252847    0.161502914   -0.001565588    0.317756924
 1095    6   -6.310180905    0.554779739   -5.472165201   -0.000619348    0.187612492   -0.003301210    0.311273004
 1096    6   -5.705208140    1.299809822   -5.889246753   -0.000874113    0.194648323   -0.004490727    0.305748524
 1097    6   -4.868524624    1.961644853   -6.067289825   -0.000864057    0.207637692   -0.004161368    0.300927180
 1098    6   -4.243322037    2.845425829   -5.874262021   -0.000813460    0.206752512   -0.003934463    0.291281347
 1099    6   -3.495057272    3.483124809   -5.433760604   -0.000646938    0.194803870   -0.003320972    0.291080537
 1100    6   -2.848984227    3.940464370   -4.781814282   -0.000808457    0.139114468   -0.005811449    0.304418756
 1101    6   -4.083149269   -2.095863166   -3.459257801   -0.000555320    0.012698772   -0.043730178    0.419872151
 1102    6   -3.235061668   -1.927156284   -3.417467846   -0.001670973    0.060819714   -0.027474200    0.422586218
 1103    6   -1.862378331   -0.830805275   -3.877239243   -0.001313275    0.070702086   -0.018574772    0.385465897
 1104    6   -1.038050188    0.367975388   -3.625351010   -0.001603162    0.148084693   -0.010825983    0.357227259
 1105    6   -0.810560213    1.161967200   -3.456901772   -0.000378777    0.008882862   -0.042641302    0.359363417
 1106    6   -5.115601403   -1.911895181   -3.808212062   -0.000788645    0.033226855   -0.023735175    0.398789946
 1107    6   -1.673461654    0.230909416   -4.618103904   -0.000522159    0.043961691   -0.011877589    0.348284052
 1108    6   -1.220497255    1.220346175   -4.353709405   -0.000370852    0.220618411   -0.001680966    0.328483680
 1109    6   -0.954537873    2.285943206   -3.672407070   -0.000994661    0.126835788   -0.007842116    0.345509472
 1110    6   -5.832275208   -1.529839251   -4.100199271   -0.000948366    0.096349934   -0.009842936    0.368079474
 1111    6   -2.163646190    1.231826114   -5.369490879   -0.000755800    0.096089640   -0.007865577    0.323890938
 1112    6   -1.769072422    2.125305281   -4.976026884   -0.000282629    0.187071274   -0.001510807    0.307946989
 1113    6   -1.361204835    2.886435963   -4.106671345   -0.000814671    0.120488704   -0.006761390    0.327739024
 1114    6   -6.347398302   -0.797476871   -4.636869262   -0.000288446    0.101063481   -0.002854104    0.336696575
 1115    6   -6.094986655   -0.260068663   -5.232561993   -0.000124780    0.006077649   -0.020530987    0.330908256
 1116    6   -3.878908700    1.773662018   -6.074757559   -0.000687082    0.063232422   -0.010865984    0.311760412
 1117    6   -3.097554108    2.257996483   -5.806246364   -0.000567864    0.154195067   -0.003682765    0.301069190
 1118    6   -2.530848810    2.904198069   -5.310476707   -0.000328495    0.132489679   -0.002479403    0.297312220
 1119    6   -2.126881460    3.485896469   -4.617869873   -0.000458654    0.090782671   -0.005052224    0.312220083
 1120    6   -3.769505579   -2.100485432   -3.297305291   -0.001445432    0.049266479   -0.029339060    0.424887759
 1121    6   -2.557744548   -1.544583266   -3.598718815    0.000063522    0.002491133    0.025499084    0.416089627
 1122    6   -1.435207832   -0.316218046   -3.804393017   -0.000792179    0.039978795   -0.019814987    0.368307646
 1123    6   -0.835844975    0.980967918   -3.467300536   -0.000170414    0.010288627   -0.016563364    0.358715880
 1124    6   -4.530625590   -2.053580026   -3.623953788   -0.000887448    0.041138445   -0.021572235    0.413412908
 1125    6   -1.667858949   -0.354933188   -4.164075680   -0.000306459    0.011953833   -0.025636864    0.366299558
 1126    6   -1.317380410    0.501277963   -4.272596624   -0.001061613    0.282695416   -0.003755324    0.341549214
 1127    6   -0.889318925    1.572876443   -3.725557556   -0.001377864    0.153608518   -0.008969971    0.345822255
 1128    6   -5.482250694   -1.747402449   -3.953111902   -0.000728136    0.045461814   -0.016016442    0.383963985
 1129    6   -1.838997792    0.774526522   -5.015027989   -0.000091757    0.002218135   -0.041366944    0.334424220
 1130    6   -1.733308879    1.500524068   -5.011790426   -0.000625551    0.254247539   -0.002460400    0.316204388
 1131    6   -1.311338701    2.426830407   -4.306336437   -0.000382731    0.194803870   -0.001964697    0.320784966
 1132    6   -6.092603457   -0.844555843   -4.784210319   -0.000757124    0.091380343   -0.008285409    0.342564910
 1133    6   -3.072520065    1.783546768   -5.866155998   -0.000935264    0.140086269   -0.006676344    0.312138073
 1134    6   -2.438762869    2.426830407   -5.433760604   -0.000482812    0.194803870   -0.002478453    0.300126171
 1135    6   -1.894427740    3.125555157   -4.656528514   -0.000600596    0.159915519   -0.003755705    0.310598112
 1136   20    6.434567477   -0.834726946    3.577347644   -0.000405710    0.052429696   -0.007738170    0.205269634
 1137   20    7.025747107   -1.426644081    3.763078871   -0.000744356    0.103389390   -0.007199539    0.204727389
 1138   20    5.600715378   -1.923096755    3.277650818   -0.000950101    0.095263140   -0.009973436    0.225012851
 1139   20    4.880889627   -2.914334224    2.409773489   -0.000990363    0.174956661   -0.005660618    0.212485132
 1140   20    5.049656886   -4.056051958    1.491089368   -0.000531743    0.249087043   -0.002134769    0.199300974
 1141   20    4.603531208   -3.975661439    0.513923229    0.000027813    0.032658221    0.000851636    0.180974305
 1142   20    6.266205611   -4.985069884    1.048409628   -0.000394816    0.131290931   -0.003007185    0.199822520
 1143   20    5.445083678   -4.739205432    0.287748196    0.000135714    0.220618411    0.000615153    0.188542468
 1144   20    4.807093145   -4.170930880   -0.633729073    0.000040149    0.168322057    0.000238527    0.185170350
 1145   20    4.632980490   -3.594409594   -1.462621676   -0.000112594    0.055365390   -0.002033656    0.191060611
 1146   20    9.436578400   -4.058012277    2.045024198    0.000012162    0.018543989    0.000655866    0.188068581
 1147   20    8.967627747   -4.654089557    1.568083933   -0.000254767    0.020117899   -0.012663681    0.190904253
 1148   20    8.340558012   -5.058889042    1.125523222   -0.000425003    0.077376470   -0.005492669    0.190285282
 1149   20    7.464279786   -5.263531584    0.741177877   -0.000187310    0.158263854   -0.001183528    0.189824274
 1150   20    6.817419948   -5.280161843   -0.053192167    0.000110710    0.162473823    0.000681401    0.186516260
 1151   20    6.151247886   -5.020849745   -0.749902112   -0.000140742    0.154195067   -0.000912755    0.193886717
 1152   20    5.679853317   -4.604964505   -1.347809846   -0.000499833    0.104066085   -0.004803037    0.204298371
 1153   20    5.024448772   -3.726951714   -1.909099151   -0.000237393    0.059448223   -0.003993281    0.206741876
 1154   20    6.173165245   -1.404329439    3.560168376   -0.001140368    0.163601060   -0.006970418    0.215464964
 1155   20    5.209645453   -2.381554237    2.928129280   -0.000747094    0.071113956   -0.010505583    0.223736674
 1156   20    4.609320945   -3.014089659    2.011319983   -0.000080207    0.008434213   -0.009509735    0.200690134
 1157   20    4.998992690   -3.621931789    1.991667535   -0.000636064    0.106416039   -0.005977148    0.207764329
 1158   20    4.583820901   -3.678913514    1.226713504   -0.000210138    0.078355964   -0.002681836    0.186767650
 1159   20    5.559574192   -4.635864010    1.087249342   -0.000566908    0.272422413   -0.002080988    0.197774211
 1160   20    4.778701091   -4.217652710    0.047630051    0.000056517    0.224484858    0.000251762    0.182606511
 1161   20    4.637107379   -3.859421872   -1.003322072   -0.000084260    0.042955820   -0.001961543    0.185356637
 1162   20    8.647720254   -4.882673778    1.357622997   -0.000064093    0.005304465   -0.012082776    0.191667092
 1163   20    7.783234416   -5.186937261    1.006625376   -0.000274887    0.061060824   -0.004501861    0.193219024
 1164   20    6.878352092   -5.223076552    0.708114900   -0.000264990    0.204067015   -0.001298544    0.192031346
 1165   20    6.130155627   -5.088865402   -0.170471270    0.000131435    0.206752512    0.000635712    0.188561367
 1166   20    5.492456646   -4.648363985   -0.918736036   -0.000098611    0.194803870   -0.000506205    0.194592191
 1167   20    5.073063335   -4.011368397   -1.599465147   -0.000422550    0.152236776   -0.002775613    0.201725753
 1168   20    6.775443906   -0.410453734    3.549921427   -0.000429024    0.071582509   -0.005993413    0.194249508
 1169   20    7.414294918   -0.895834264    3.734260443   -0.000401216    0.162473823   -0.002469417    0.187457014
 1170   20    7.711672808    0.517273308    3.170770853   -0.000690049    0.211506598   -0.003262543    0.163818599
 1171   20    8.073722184    1.278140585    2.455068496   -0.000127526    0.018396146   -0.006932212    0.141492246
 1172   20    8.019299588   -1.479549661    3.749830364   -0.000460321    0.094515519   -0.004870317    0.189720413
 1173   20    8.665239710   -0.348156755    3.391300198    0.000025256    0.229660155    0.000109971    0.160662494
 1174   20    8.907442001    0.933674704    2.479584084   -0.000261861    0.259653876   -0.001008501    0.146468627
 1175   20    8.750873238    1.842860775    1.113236965   -0.000418517    0.170164080   -0.002459491    0.122314535
 1176   20    8.644491332    2.039210771    0.362917289    0.000000578    0.005527003    0.000104640    0.108538760
 1177   20    9.162976344   -2.081128089    3.347982472   -0.000152250    0.033397471   -0.004558729    0.179512951
 1178   20    9.489898471   -1.258161183    3.193304031    0.000180520    0.220618411    0.000818248    0.160930893
 1179   20    9.926257497   -0.141277284    2.520238328   -0.000349070    0.211878191   -0.001647501    0.158103087
 1180   20    9.296063132    1.288410815    1.730052959   -0.000077881    0.002427001   -0.032089454    0.149687070
 1181   20    8.872152691    1.948639982    0.430320092   -0.000078566    0.006041156   -0.013005093    0.121607450
 1182   20    8.750566080    1.920065179   -0.843121209   -0.000275687    0.080257338   -0.003435043    0.118668000
 1183   20    9.682655661   -2.837591631    2.791900490   -0.000167374    0.038414173   -0.004357081    0.177699876
 1184   20   10.112215949   -2.163120289    2.644728864    0.000109378    0.187071274    0.000584684    0.161766084
 1185   20   10.643742422   -1.248916268    2.047763350   -0.000344590    0.189709457   -0.001816410    0.162223211
 1186   20    9.097127139    1.536645325   -1.487363129   -0.000317633    0.044897497   -0.007074631    0.141007710
 1187   20    9.802397981   -3.521567614    2.239437417   -0.000329357    0.077993474   -0.004222879    0.177503776
 1188   20   10.446665773   -2.942013078    1.882952476    0.000027103    0.132489679    0.000204570    0.161080706
 1189   20   10.942435429   -2.295811492    1.316247178   -0.000024033    0.154195067   -0.000155863    0.159375717
 1190   20   11.189939162   -1.895780209    0.625353018   -0.000244715    0.038086037   -0.006425308    0.167984899
 1191   20    9.513840999    0.956844721   -1.979588753   -0.000186072    0.017963220   -0.010358511    0.156131233
 1192   20    7.259834063   -0.127840047    3.509428844   -0.000678939    0.201329261   -0.003372279    0.180714623
 1193   20    7.867217769    1.034701496    2.747872296   -0.000258277    0.037739749   -0.006843638    0.151035932
 1194   20    8.066144464   -0.947252001    3.695044151   -0.000204024    0.207665393   -0.000982464    0.177312433
 1195   20    8.474303493    0.395389225    3.096420876   -0.000182677    0.282695416   -0.000646198    0.154945584
 1196   20    8.492076207    1.475843395    2.046794927   -0.000439562    0.219025621   -0.002006895    0.133415676
 1197   20    8.631375661    2.023184175    0.526374490    0.000015678    0.006838592    0.002292601    0.109261912
 1198   20    8.875605700   -1.691068567    3.516569702   -0.000380375    0.164215127   -0.002316319    0.177598960
 1199   20    9.408785689   -0.539092972    3.096420876    0.000224519    0.282695416    0.000794207    0.155978677
 1200   20    9.482296868    0.795503704    2.197378474   -0.000663306    0.192880381   -0.003438952    0.154422185
 1201   20    9.083052991    1.694106245    1.123559889   -0.000265014    0.035602168   -0.007443762    0.137724912
 1202   20    8.764894070    2.015939368   -0.010043111   -0.000412166    0.084843538   -0.004857959    0.113945803
 1203   20    9.544020887   -2.412925330    3.050642270   -0.000383905    0.137610112   -0.002789802    0.175778659
 1204   20   10.147979492   -1.538339077    2.680492407    0.000244314    0.254247539    0.000960929    0.157983408
 1205   20   10.382900900   -0.677536983    2.261953462   -0.000259740    0.081230228   -0.003197580    0.162685234
 1206   20    8.940796015    1.761252122   -1.123461765   -0.000133293    0.020018609   -0.006658451    0.130978827
 1207   20    9.900860415   -3.115938376    2.446185429   -0.000270983    0.143364308   -0.001890168    0.173332073
 1208   20   10.569949670   -2.464645415    1.975038417    0.000111022    0.194803870    0.000569919    0.158837255
 1209   20   11.020996090   -1.770764904    1.300824448   -0.000464683    0.168337782   -0.002760421    0.164881435
 1210   20    9.306682648    1.272155934   -1.745274867   -0.000055020    0.001916599   -0.028707151    0.150034381
 1211   20    8.526997037    1.863431941   -1.274342760   -0.000068638    0.019368697   -0.003543748    0.116658364
 1212   20    4.660114618   -2.956890758   -2.120809836   -0.000259937    0.039350840   -0.006605629    0.203625967
 1213   20    5.102440018   -2.261721655   -2.874754111   -0.000256417    0.035382317   -0.007247034    0.222441123
 1214   20    5.754722759   -1.455342731   -3.380575349   -0.000278390    0.029765250   -0.009352844    0.221411660
 1215   20    6.507548958   -0.600422117   -3.543252433   -0.000446726    0.054209321   -0.008240761    0.202048091
 1216   20    7.300517106    0.254288219   -3.331889800   -0.000564367    0.098782954   -0.005713200    0.175754134
 1217   20    8.086979325    1.045640408   -2.696330234   -0.000459615    0.153316618   -0.002997813    0.147934067
 1218   20    8.863598762    1.433269308   -1.882944497   -0.000277427    0.132489679   -0.002093951    0.137752857
 1219   20    4.947094751   -3.451094794   -2.094739257   -0.000271237    0.042066867   -0.006447770    0.208451114
 1220   20    5.098178851   -2.766458592   -2.695678304   -0.000196179    0.012354245   -0.015879468    0.220597596
 1221   20    5.643708210   -2.004121943   -3.291492208   -0.000209427    0.012139878   -0.017251159    0.225806219
 1222   20    6.899970233   -1.452750307   -3.746906176   -0.000543426    0.078167622   -0.006952058    0.207084055
 1223   20    7.520687231   -0.895834264   -3.734252464   -0.000352341    0.162473823   -0.002168604    0.185616056
 1224   20    8.217397176   -0.229662201   -3.474940365   -0.000072114    0.154195067   -0.000467677    0.165155536
 1225   20    8.863598762    0.337043096   -2.979170709   -0.000009891    0.132489679   -0.000074652    0.152620051
 1226   20    9.401092080    0.759661862   -2.305563263   -0.000208666    0.101063481   -0.002064705    0.152612535
 1227   20    4.793003793   -2.649732561   -2.449236080   -0.000099511    0.006344680   -0.015684138    0.212641472
 1228   20    5.403482332   -1.868816153   -3.163173228   -0.000070863    0.001165940   -0.060777756    0.225082937
 1229   20    6.120503175   -1.017340173   -3.503756272   -0.000101071    0.002447507   -0.041295325    0.213258220
 1230   20    6.895584079   -0.129247785   -3.469303892   -0.000161745    0.009598485   -0.016851149    0.189229299
 1231   20    7.702982842    0.773837400   -2.988880514   -0.000225064    0.039610627   -0.005681910    0.159572272
 1232   20    8.454690932    1.568749114   -1.922093127   -0.000229792    0.151261097   -0.001519175    0.129830152
 1233   20    4.926206604   -3.069886276   -2.364197580   -0.000635558    0.107920905   -0.005889110    0.212551818
 1234   20    5.288706856   -2.362206314   -2.992761570   -0.000804177    0.085787790   -0.009374030    0.224939950
 1235   20    5.980708624   -1.650251233   -3.485492166   -0.001034333    0.133207703   -0.007764813    0.220643237
 1236   20    6.868837685   -0.947252001   -3.695036173   -0.000738809    0.207665393   -0.003557692    0.197891539
 1237   20    7.637966334   -0.208569943   -3.542956023   -0.000368401    0.206752512   -0.001781847    0.174227134
 1238   20    8.386231099    0.429129038   -3.102454606   -0.000199280    0.194803870   -0.001022975    0.155430961
 1239   20    9.044633185    0.891584746   -2.437486146   -0.000186557    0.161502914   -0.001155134    0.147641924
 1240   20    9.773058327   -3.851472643    1.933604995   -0.000288714    0.101063481   -0.002856759    0.176880640
 1241   20    9.350439561   -4.525080088    1.396111677   -0.000423597    0.132489679   -0.003197210    0.179873140
 1242   20   10.446665773   -3.428853876    1.396111677   -0.000007154    0.132489679   -0.000054000    0.161371623
 1243   20    8.783734263   -5.020849745    0.749910091   -0.000150501    0.154195067   -0.000976041    0.178569299
 1244   20   10.112215949   -4.190630265    0.617218888   -0.000070328    0.187071274   -0.000375943    0.163563601
 1245   20   10.942435429   -2.862148579    0.749910091   -0.000036356    0.154195067   -0.000235776    0.157877246
 1246   20    8.117562201   -5.280161843    0.053200146    0.000064833    0.162473823    0.000399036    0.179366123
 1247   20    9.489898471   -4.739205432   -0.287740217   -0.000027805    0.220618411   -0.000126031    0.168624306
 1248   20   10.660791116   -3.568312786   -0.287740217   -0.000063753    0.220618411   -0.000288973    0.158435760
 1249   20   11.203963178   -2.179781667    0.084091129   -0.000433099    0.145260287   -0.002981536    0.164318848
 1250   20    7.492686494   -5.258452644   -0.765797314   -0.000201628    0.160658796   -0.001255008    0.190095144
 1251   20    8.807169001   -4.836150919   -1.322735959   -0.000700044    0.189952569   -0.003685363    0.188061220
 1252   20    9.947071169   -4.025485484   -1.439946937   -0.000209697    0.259653876   -0.000807603    0.169486967
 1253   20   10.858787283   -2.743654026   -1.197744646   -0.000007244    0.229660155   -0.000031543    0.158030123
 1254   20   11.117255087   -1.807289531   -0.990447698   -0.000168173    0.030213205   -0.005566223    0.167132355
 1255   20    6.562561458   -5.064893572   -1.080698616   -0.000360602    0.057453400   -0.006276431    0.200902617
 1256   20    9.929460900   -2.991642582   -2.493716546   -0.000390755    0.235153233   -0.001661705    0.171804619
 1257   20   10.660791116   -1.833649597   -2.022403407    0.000012618    0.220618411    0.000057194    0.158878200
 1258   20   10.734532193   -1.112550105   -1.873158866   -0.000085173    0.007008284   -0.012153205    0.166485385
 1259   20    9.340820351   -1.879766402   -3.278603613   -0.000169969    0.220055933   -0.000772389    0.171544308
 1260   20   10.112215949   -0.928690491   -2.644720886    0.000064336    0.187071274    0.000343910    0.157120763
 1261   20   10.189752015   -0.300699777   -2.325689867   -0.000107724    0.018533452   -0.005812394    0.162417597
 1262   20    7.943812115   -1.486220294   -3.760268543   -0.000645986    0.130485653   -0.004950631    0.191314296
 1263   20    8.783734263   -0.795999289   -3.474940365    0.000059444    0.154195067    0.000385513    0.164197977
 1264   20    9.350439561   -0.149797702   -2.979170709    0.000047200    0.132489679    0.000356257    0.154210670
 1265   20    9.662433191    0.439320603   -2.368793262   -0.000212206    0.066980670   -0.003168168    0.156799664
 1266   20    9.904981210   -3.983395526    1.577146100   -0.000180644    0.161502914   -0.001118516    0.171182071
 1267   20    9.442525502   -4.648363985    0.918744014   -0.000130209    0.194803870   -0.000668411    0.172734906
 1268   20   10.569949670   -3.520939818    0.918744014   -0.000030552    0.194803870   -0.000156834    0.159515031
 1269   20    8.804826521   -5.088865402    0.170479249    0.000018091    0.206752512    0.000087502    0.174282115
 1270   20   10.147979492   -4.226393807   -0.007562324   -0.000081129    0.254247539   -0.000319096    0.162449316
 1271   20   11.010451087   -2.883240837    0.170479249   -0.000075341    0.206752512   -0.000364400    0.157955795
 1272   20    8.045569923   -5.218692834   -0.739286750   -0.000277841    0.206664460   -0.001344407    0.185519213
 1273   20    9.408785689   -4.642322276   -1.006808429   -0.000280188    0.282695416   -0.000991129    0.174006883
 1274   20   10.563907961   -3.487200005   -1.006808429   -0.000027528    0.282695416   -0.000097376    0.159653957
 1275   20   11.160293503   -2.125833604   -0.630065091   -0.000441652    0.184015912   -0.002400074    0.163928735
 1276   20    7.169044215   -5.190883266   -0.997572732   -0.000229544    0.056984168   -0.004028201    0.197100996
 1277   20    9.639810797   -3.907899950   -2.017941075   -0.000778447    0.204564339   -0.003805388    0.181425661
 1278   20   10.563907961   -2.552717808   -1.941290625    0.000143679    0.282695416    0.000508247    0.159040924
 1279   20   10.930432474   -1.494535156   -1.541258974   -0.000382460    0.096385968   -0.003968010    0.166335309
 1280   20    9.533766272   -2.446181161   -3.047963186   -0.000472519    0.159359174   -0.002965119    0.176577950
 1281   20   10.147979492   -1.553471703   -2.680484428    0.000256481    0.254247539    0.001008786    0.158041378
 1282   20   10.466924624   -0.739932607   -2.173449441   -0.000339781    0.085947519   -0.003953356    0.164099453
 1283   20    8.790370161   -1.511607194   -3.552306261   -0.000313239    0.206179321   -0.001519255    0.175505272
 1284   20    9.442525502   -0.627165365   -3.102454606    0.000189758    0.194803870    0.000974098    0.156327865
 1285   20    9.874173119   -0.004767678   -2.490552102   -0.000267886    0.127040240   -0.002108672    0.158094465
 1286   10   -6.712255606    3.456476641    4.631514013   -0.000533739    0.088016862   -0.006064053    0.305165305
 1287   10   -6.296810034    2.903827683    5.310726571   -0.000472305    0.132489679   -0.003564844    0.293719414
 1288   10   -7.122179529    2.756229334    4.671708214   -0.000203597    0.016361672   -0.012443531    0.313607286
 1289   10   -5.730104736    2.257626097    5.806496227   -0.000520139    0.154195067   -0.003373252    0.293312802
 1290   10   -7.126737993    2.126227160    4.906011785   -0.000784555    0.180324416   -0.004350796    0.307763514
 1291   10   -5.002950032    1.512361235    6.076287748   -0.001129236    0.161101959   -0.007009449    0.309690511
 1292   10   -6.436268943    1.219975788    5.524851914   -0.000552949    0.220618411   -0.002506360    0.301512505
 1293   10   -7.521266396    1.158149003    4.474430495   -0.000681133    0.146179456   -0.004659569    0.318400961
 1294   10   -5.885450232    0.333178933    5.621684636   -0.000710168    0.048731888   -0.014572958    0.323556726
 1295   10   -6.893441642    0.067769068    4.811131967   -0.000407990    0.259653876   -0.001571284    0.315532989
 1296   10   -7.830370695    0.296186754    3.440491011   -0.001060782    0.200537624   -0.005289691    0.342451966
 1297   10   -7.999379660    0.332362225    2.695814877   -0.000121826    0.005618804   -0.021681833    0.367257820
 1298   10   -6.075082396   -0.860899821    4.781057745   -0.000883318    0.101095194   -0.008737487    0.343379349
 1299   10   -6.846041389   -0.997330854    3.807802198   -0.001060881    0.219902408   -0.004824328    0.345306182
 1300   10   -7.813092644   -0.118455614    2.744921439   -0.000501682    0.040765304   -0.012306600    0.363592332
 1301   10   -4.858870552   -1.988938706    3.726341632   -0.000332381    0.006762711   -0.049149058    0.406510171
 1302   10   -5.770993000   -1.688422303    3.852394465   -0.000782503    0.052213053   -0.014986734    0.378775359
 1303   10   -3.654976154   -2.074149469    3.313589377   -0.001267935    0.049319914   -0.025708371    0.424255586
 1304   10   -6.856210127    3.053687973    4.784103602   -0.000820684    0.138996141   -0.005904367    0.306086044
 1305   10   -6.388895975    2.426460020    5.434010468   -0.000584388    0.194803870   -0.002999879    0.294650425
 1306   10   -7.220970862    2.483574721    4.684834349   -0.000306383    0.031775623   -0.009642077    0.314847901
 1307   10   -5.751196994    1.678195255    5.874511885   -0.000755256    0.206752512   -0.003652947    0.299312608
 1308   10   -7.194394492    1.557083117    4.907652295   -0.000709973    0.251001626   -0.002828558    0.307696097
 1309   10   -5.349605897    1.073770107    5.979313319   -0.000299467    0.026482975   -0.011307888    0.316269164
 1310   10   -6.355156162    0.500907577    5.427968759   -0.000863254    0.282695416   -0.003053655    0.311626814
 1311   10   -7.569076118    0.562789581    4.208203434   -0.000759644    0.272592509   -0.002786738    0.322489913
 1312   10   -7.987486667    0.368089271    2.879766132   -0.000142991    0.009298647   -0.015377587    0.361341137
 1313   10   -6.095840772   -0.267168597    5.228241351   -0.000096254    0.002650548   -0.036314860    0.331095492
 1314   10   -6.602475535   -0.680893992    4.520165860   -0.000793426    0.315115371   -0.002517891    0.331548595
 1315   10   -7.549084952   -0.384603783    3.311132641   -0.001171038    0.240240057   -0.004874451    0.346079492
 1316   10   -7.995214590    0.266386635    2.275915279   -0.001192867    0.067514315   -0.017668353    0.382330123
 1317   10   -5.378770985   -1.771497450    3.970385691   -0.001577756    0.122802202   -0.012847945    0.386280039
 1318   10   -6.286864241   -1.433306577    3.818937893   -0.000544400    0.036021767   -0.015113082    0.362538870
 1319   10   -4.323594678   -2.086238555    3.533802843   -0.001630060    0.063591700   -0.025633224    0.417227672
 1320   10   -6.347462553    3.813287248    4.637119125   -0.000360646    0.101063481   -0.003568514    0.298153041
 1321   10   -5.809969235    3.390668481    5.310726571   -0.000485013    0.132489679   -0.003660763    0.289945254
 1322   10   -5.809969235    4.486894693    4.214500359   -0.000452814    0.132489679   -0.003417727    0.293743670
 1323   10   -5.163767649    2.823963184    5.806496227   -0.000589269    0.154195067   -0.003821584    0.289941215
 1324   10   -5.031076446    4.152444870    4.976276748   -0.000691386    0.187071274   -0.003695845    0.288197890
 1325   10   -5.163767649    4.982664350    3.647795062   -0.000432159    0.154195067   -0.002802675    0.294904747
 1326   10   -4.454782175    2.000550488    6.089947430   -0.000845211    0.162446832   -0.005203001    0.302767262
 1327   10   -4.126117340    3.530127391    5.524851914   -0.000836648    0.220618411   -0.003792284    0.288573070
 1328   10   -4.126117340    4.701020037    4.353959269   -0.000925794    0.220618411   -0.004196359    0.297814379
 1329   10   -4.315371563    5.224612444    3.069863329   -0.001118133    0.161309866   -0.006931584    0.311776614
 1330   10   -3.565375983    1.728816523    6.019543485   -0.000410603    0.038488492   -0.010668207    0.314017108
 1331   10   -3.216112912    2.705468631    5.722848081   -0.000786655    0.229660155   -0.003425302    0.294860660
 1332   10   -2.973322633    3.989012531    4.809076555   -0.001364412    0.230015616   -0.005931822    0.302775730
 1333   10   -4.319112189    5.297215774    2.302606023   -0.000135449    0.003818945   -0.035467764    0.320454060
 1334   10   -2.432358314    1.730971543    5.555508641   -0.000950622    0.213089225   -0.004461143    0.311603957
 1335   10   -1.854797468    3.018794674    4.684834242   -0.000787585    0.257759106   -0.003055507    0.309719439
 1336   10   -1.678634703    0.929278964    4.891636568   -0.000620631    0.128297985   -0.004837417    0.328813821
 1337   10   -1.220561506    1.795464202    4.353959269   -0.000316986    0.220618411   -0.001436808    0.322672072
 1338   10   -0.969148870    2.502350415    3.562307113   -0.000975677    0.121324642   -0.008041871    0.350016011
 1339   10   -1.656621175   -0.302405285    4.200017970   -0.000076180    0.004212141   -0.018085766    0.364298082
 1340   10   -1.462096734    0.087548578    4.239506587   -0.000729996    0.121979065   -0.005984598    0.351822397
 1341   10   -0.963859760    0.706963104    3.682984309   -0.000909140    0.123027258   -0.007389746    0.351522939
 1342   10   -0.833505003    1.883153189    3.519066291   -0.000255132    0.004404924   -0.057919819    0.355577593
 1343   10   -5.991003658    3.945210131    4.769042009   -0.000609399    0.161502914   -0.003773301    0.292901101
 1344   10   -5.332601572    3.482754423    5.434010468   -0.000728089    0.194803870   -0.003737546    0.288018843
 1345   10   -5.332601572    4.610178590    4.306586301   -0.000627070    0.194803870   -0.003218983    0.291043953
 1346   10   -4.584336807    2.845055442    5.874511885   -0.000812064    0.206752512   -0.003927712    0.290605513
 1347   10   -4.406295234    4.188208412    5.012040290   -0.000967166    0.254247539   -0.003804032    0.289414175
 1348   10   -4.584336807    5.050680007    3.668887320   -0.000830441    0.206752512   -0.004016593    0.299650440
 1349   10   -3.926764602    1.973519286    6.061948788   -0.001107695    0.207380118   -0.005341373    0.305935633
 1350   10   -3.407049129    3.449014610    5.427968759   -0.000900240    0.282695416   -0.003184488    0.291507625
 1351   10   -3.613880649    4.709321362    4.196993593   -0.001441828    0.167787617   -0.008593173    0.308835036
 1352   10   -3.020816922    1.686673972    5.852559641   -0.000424750    0.039204660   -0.010834165    0.314971079
 1353   10   -2.472566933    2.514532413    5.427968759   -0.000627892    0.282695416   -0.002221089    0.299186124
 1354   10   -2.271873089    3.567737900    4.684912286   -0.001005310    0.168702584   -0.005959069    0.309923418
 1355   10   -1.828098684    1.450252335    5.102945284   -0.000730275    0.250608432   -0.002914008    0.316839081
 1356   10   -1.338487487    2.647900735    4.232119111   -0.000959557    0.280020130   -0.003426742    0.322830810
 1357   10   -1.636138652   -0.166231339    4.294263264   -0.000174428    0.011469949   -0.015207353    0.359721438
 1358   10   -1.381487929    0.556225011    4.397819303   -0.000718261    0.190722666   -0.003765995    0.339077159
 1359   10   -0.864455334    1.396585151    3.657997551   -0.001609743    0.160681312   -0.010018236    0.349337238
 1360   10   -0.844817041    2.047181621    3.489565702   -0.000361098    0.006954493   -0.051923030    0.356530757
 1361   10   -6.670116074    3.849371792    4.279903981   -0.000534119    0.080276522   -0.006653495    0.308267350
 1362   10   -6.332941075    4.465748167    3.723419921   -0.000640698    0.122228063   -0.005241823    0.304509925
 1363   10   -6.553705353    4.607159846    2.761243221   -0.000110018    0.007403588   -0.014860150    0.318991624
 1364   10   -5.730104736    4.982664350    3.081457974   -0.000390295    0.154195067   -0.002531178    0.299419892
 1365   10   -6.364365155    4.753566654    2.158033272   -0.000777332    0.160495265   -0.004843332    0.317905371
 1366   10   -5.063932674    5.241976449    2.384748029   -0.000459672    0.162473823   -0.002829207    0.305354154
 1367   10   -6.616638597    4.156322678    0.749537126   -0.000666811    0.088264641   -0.007554673    0.347523802
 1368   10   -5.611610183    4.899016203    1.133803237   -0.000352016    0.229660155   -0.001532769    0.319392289
 1369   10   -4.435796160    5.253659342    1.750560612   -0.000704859    0.115207683   -0.006118163    0.322323462
 1370   10   -7.772658715    1.060905574    0.631866015   -0.000241891    0.002883325   -0.083892902    0.428352750
 1371   10   -7.540852508    1.612354248    0.191207797   -0.001587872    0.075199262   -0.021115527    0.424855681
 1372   10   -7.079637379    3.013505141    0.096301581   -0.000952159    0.044425226   -0.021432839    0.396099847
 1373   10   -5.981901651    4.204660535    0.177983783   -0.000627927    0.073316277   -0.008564633    0.349125886
 1374   10   -4.650197013    4.708635805    0.314530038   -0.000894063    0.189503925   -0.004717912    0.342226442
 1375   10   -3.900873546    4.844659318    0.607668806   -0.000276040    0.027049683   -0.010204928    0.350517519
 1376   10   -3.924863214    4.532916362    0.100148474   -0.000389124    0.022714856   -0.017130829    0.363746121
 1377   10   -3.135861977    4.276311300    0.079505504   -0.000520597    0.013542338   -0.038442149    0.388498678
 1378   10   -2.445498916    3.781120183    0.023458786   -0.000619714    0.007110935   -0.087149456    0.410568952
 1379   10   -6.606871532    4.125561717    3.977062580   -0.000553675    0.061774942   -0.008962780    0.309690699
 1380   10   -6.372040316    4.641497347    3.177169388   -0.000816580    0.161523092   -0.005055502    0.309579511
 1381   10   -6.546689500    4.630627485    2.593443641   -0.000135804    0.007585711   -0.017902667    0.320191176
 1382   10   -5.751196994    5.050680007    2.502027133   -0.000380473    0.206752512   -0.001840236    0.303834324
 1383   10   -6.337834748    4.608219756    1.304263250   -0.000993580    0.241920052   -0.004107059    0.327598415
 1384   10   -5.012514937    5.202760157    1.732898483   -0.000416096    0.207665393   -0.002003685    0.312358386
 1385   10   -7.702705344    1.183160405    0.474602463   -0.000549659    0.012728424   -0.043183618    0.428278610
 1386   10   -7.304571868    2.443118205    0.064633791   -0.000603461    0.025583173   -0.023588217    0.413018362
 1387   10   -6.657670341    3.748447001    0.254400424   -0.001654057    0.195448698   -0.008462871    0.365538659
 1388   10   -5.437682085    4.586612245    0.371371376   -0.000997062    0.255081402   -0.003908800    0.336597983
 1389   10   -4.261568725    5.022143106    0.918848558   -0.000927026    0.165331173   -0.005607083    0.336059506
 1390   10   -7.472255495    1.372535922    0.095921025   -0.000817061    0.017763781   -0.045995899    0.433364675
 1391   10   -4.227279837    4.566137062    0.099654503   -0.000397540    0.026046300   -0.015262831    0.356655103
 1392   10   -3.575122538    4.538021856    0.214034207   -0.001281539    0.098633587   -0.012992928    0.369401053
 1393   10   -2.821206727    4.066730244    0.032636753   -0.000429493    0.012311123   -0.034886599    0.400372634
 1394   10   -1.679893388   -0.391795380    4.144657773   -0.000133080    0.006206206   -0.021443021    0.367471916
 1395   10   -2.423345034   -1.438312036    3.646402755   -0.000183105    0.001487512   -0.123094643    0.412242569
 1396   10   -1.338590415   -0.194746546    3.750850537   -0.001187977    0.083196453   -0.014279183    0.365703754
 1397   10   -3.322836115   -1.994505295    3.287676910   -0.001293844    0.038156042   -0.033909285    0.426478114
 1398   10   -0.984068312    0.335707470    3.441956557   -0.000253913    0.006710714   -0.037836977    0.363598018
 1399   10   -2.032481104    3.442346980    0.105268159   -0.000745541    0.022149375   -0.033659684    0.414657761
 1400   10   -1.848602849   -0.804729183    3.894280310   -0.001139444    0.058221475   -0.019570847    0.384170990
 1401   10   -2.880973015   -1.756836064    3.499036368   -0.000444528    0.009301139   -0.047792880    0.421110808
 1402   10   -1.083992770    0.152293377    3.533586052   -0.000151569    0.003826204   -0.039613441    0.363467458
 1403   10   -1.919895766    3.262131156    0.079381870   -0.000593472    0.006393444   -0.092825073    0.418892128
 1404   17   -0.752250784    1.070476525    3.413386246   -0.000237389    0.003175524   -0.074755743    0.360721063
 1405   17    0.060357379    0.462573801    3.712187954   -0.000638425    0.084310996   -0.007572262    0.327082006
 1406   17   -0.737094801    0.282730812    3.443889718   -0.000418415    0.022946860   -0.018234089    0.356388719
 1407   17    0.862912435    0.077918050    3.757925702   -0.000716926    0.162408075   -0.004414349    0.298689116
 1408   17   -0.147656292   -0.381574154    3.538419929   -0.000594337    0.061649152   -0.009640629    0.334239892
 1409   17    1.569962342   -0.742301091    3.474916219   -0.000397609    0.154195067   -0.002578609    0.270947324
 1410   17    0.651838424   -1.230948253    3.329261150   -0.000773041    0.100953223   -0.007657417    0.309086261
 1411   17    2.129984336   -0.942230670    3.217952921   -0.000062694    0.023931076   -0.002619761    0.248944790
 1412   17    1.323544971   -1.905864023    2.822586656   -0.000335187    0.075872243   -0.004417782    0.275833163
 1413   17   -0.595902966    0.691649903    3.514413208   -0.001475375    0.125193915   -0.011784722    0.351153183
 1414   17    0.358145126    0.116426638    3.734595177   -0.000869281    0.207564414   -0.004188007    0.314678835
 1415   17   -0.544485821    0.031936490    3.494875073   -0.000147598    0.003941105   -0.037450954    0.348578755
 1416   17    0.990531500   -0.763393349    3.542931876   -0.000749986    0.206752512   -0.003627457    0.291673423
 1417   17    0.241227930   -0.851234137    3.464639820   -0.000222895    0.010954577   -0.020347189    0.323083267
 1418   17    1.732179955   -1.307923042    3.161728889   -0.000300459    0.147690783   -0.002034381    0.259354505
 1419   17    1.054948116   -1.742881744    2.991166718   -0.000378122    0.039223178   -0.009640275    0.292449224
 1420   17   -0.535855571    3.818834448    1.414987890   -0.000134683    0.009676361   -0.013918717    0.349003129
 1421   17   -0.060468493    4.088012312    1.116251528   -0.000699989    0.073340630   -0.009544357    0.312451508
 1422   17    0.837017445    4.288625832    0.755571381   -0.000420737    0.159770980   -0.002633376    0.257403021
 1423   17    1.422883063    0.422567747    3.739461025   -0.000756201    0.105259633   -0.007184153    0.286787711
 1424   17    2.025354866    3.995094323    1.101364724   -0.000111136    0.153047288   -0.000726152    0.196397894
 1425   17    1.470127367    4.308198551   -0.053224292    0.000076847    0.162473823    0.000472980    0.214313544
 1426   17    2.136299429   -0.175964004    3.474916219   -0.000423470    0.154195067   -0.002746327    0.259544735
 1427   17    2.765831334    0.815897428    3.244276175   -0.001358877    0.165665990   -0.008202511    0.255784601
 1428   17    3.128352870    2.126929028    2.574868333   -0.000423502    0.023485789   -0.018032265    0.223865749
 1429   17    2.345103007    4.023727085    0.378534224    0.000289371    0.023944287    0.012085176    0.155697239
 1430   17    2.129383194    4.046390950   -0.773239269    0.000355198    0.133694924    0.002656780    0.179327882
 1431   17    2.277631375   -0.737624238    3.244253300   -0.000049578    0.017046525   -0.002908403    0.247700403
 1432   17    2.970062154    0.146083758    3.092625315   -0.000158052    0.007271743   -0.021735127    0.249500363
 1433   17    2.462005945    3.663969752   -1.458048650   -0.000094180    0.047392438   -0.001987229    0.180808817
 1434   17   -0.369594385    3.917214045    1.333147636   -0.000078800    0.003457554   -0.022790804    0.336211772
 1435   17    0.517786364    4.214640385    1.011921695   -0.000403319    0.062551502   -0.006447789    0.280105100
 1436   17    1.403473133    4.248776091    0.724756942   -0.000248607    0.205652576   -0.001208870    0.225564045
 1437   17    2.137888953    0.465839076    3.552678472   -0.001042882    0.198502362   -0.005253752    0.267297649
 1438   17    2.958582689    1.490377851    2.992787211   -0.001084013    0.067855657   -0.015975278    0.248825774
 1439   17    3.115268244    2.414607287    2.390379168   -0.000073291    0.001781369   -0.041142924    0.210099584
 1440   17    2.512794885    3.746740740    1.199170854    0.000123578    0.079385620    0.001556674    0.164837556
 1441   17    2.134581541    4.127425772   -0.121973090    0.000576433    0.173213882    0.003327871    0.169840163
 1442   17    2.605789655   -0.268594636    3.235923283   -0.000364403    0.088171732   -0.004132873    0.247640624
 1443   17    2.978103432    0.338082259    3.107590891   -0.000202552    0.011202850   -0.018080424    0.251105277
 1444   17    2.380037523    3.857619127   -1.074280027    0.000078506    0.037614112    0.002087133    0.169931775
 1445   17   -0.761956267    3.711467856    1.422386045   -0.000509136    0.040809243   -0.012475988    0.364693449
 1446   17   -1.430399903    3.592429877    0.440735102   -0.000606940    0.022250241   -0.027277903    0.386880329
 1447   17   -0.496186948    4.048886452    0.749877966   -0.000644914    0.154195067   -0.004182458    0.327842641
 1448   17   -1.201317767    3.767538769   -0.291714585   -0.001180124    0.195103286   -0.006048712    0.366855713
 1449   17    0.169985114    4.308198551    0.053168020   -0.000346409    0.162473823   -0.002132094    0.284553166
 1450   17   -0.493048637    3.909178049   -1.233742161   -0.001407949    0.171118041   -0.008227938    0.340195620
 1451   17    0.795150073    4.286817218   -0.764247730   -0.000388866    0.160520630   -0.002422531    0.259805007
 1452   17    1.711254021    4.090053303   -1.101310147   -0.000352633    0.066765336   -0.005281675    0.217271270
 1453   17   -0.742058183    0.944494213   -3.434061219   -0.000564787    0.022069563   -0.025591216    0.358936090
 1454   17    2.119702276    3.873394619   -1.339664953   -0.000026979    0.003755960   -0.007182989    0.199479216
 1455   17   -0.237885676   -0.139636652   -3.569574021   -0.000525300    0.058741210   -0.008942615    0.336248354
 1456   17    0.202362013    0.448641532   -3.738055312   -0.000850988    0.114085415   -0.007459214    0.322664035
 1457   17   -1.025217087    3.771187982    0.861759926   -0.001750260    0.116463371   -0.015028412    0.365868632
 1458   17   -1.690550129    3.413663526    0.054114511   -0.002631862    0.104904722   -0.025088115    0.402361999
 1459   17   -0.517279207    4.116902110    0.170447124   -0.000619257    0.206752512   -0.002995159    0.322209597
 1460   17   -0.930598154    3.814524165   -0.896649914   -0.001496791    0.135604484   -0.011037918    0.359756858
 1461   17    0.240232228    4.247278437   -0.735213699   -0.000734052    0.206410573   -0.003556272    0.287675486
 1462   17    1.115807565    4.215897124   -1.009378570   -0.000291598    0.061261381   -0.004759896    0.249060002
 1463   17    2.022560921    3.924993076   -1.301770580   -0.000020098    0.001646596   -0.012205565    0.204533301
 1464   17   -0.549235397    0.478159732   -3.533575887   -0.001616865    0.175773431   -0.009198572    0.348266043
 1465   17    1.140623445   -1.584002616   -3.100125689   -0.001068798    0.210886212   -0.005068124    0.286832970
 1466   17    2.017803127   -0.613030027   -3.395111807   -0.000514254    0.201455716   -0.002552688    0.257548930
 1467   17    2.808051794    0.325931394   -3.218173243   -0.001028199    0.162268034   -0.006336422    0.252192286
 1468   17    3.013898341    1.042893502   -3.055717089   -0.000299924    0.015353827   -0.019534174    0.251475871
 1469   17    0.123731395   -0.576204486   -3.544374071   -0.000552422    0.076764344   -0.007196329    0.324705236
 1470   17    0.777434130    0.078053186   -3.758002471   -0.000746135    0.162410002   -0.004594144    0.301354529
 1471   17    1.588509038    0.449866085   -3.710038783   -0.000560259    0.078731376   -0.007116088    0.282493696
 1472   17    2.608610361    1.053754177   -3.307738535   -0.000251798    0.017015242   -0.014798384    0.260813832
 1473   17    3.083667745    1.847331789   -2.761302337   -0.000294024    0.010960496   -0.026825768    0.236599079
 1474   17    3.114064669    2.419882635   -2.387521052   -0.000078526    0.001590090   -0.049384360    0.209926368
 1475   17    1.235666022   -2.042363525   -2.711541911   -0.000368496    0.033902638   -0.010869232    0.281456201
 1476   17    1.680121584   -1.273778008   -3.196324676   -0.000338248    0.167638190   -0.002017728    0.262100529
 1477   17    2.498251254   -0.232866631   -3.301969191   -0.000335200    0.098044159   -0.003418865    0.250331546
 1478   17    2.995974798    0.809139092   -3.095210581   -0.000305430    0.014275603   -0.021395230    0.252433268
 1479   17    0.612329922   -0.851857608   -3.506313711   -0.001103525    0.202091918   -0.005460509    0.306918537
 1480   17    1.283339769    0.115871583   -3.734413405   -0.000798025    0.207550628   -0.003844964    0.286636083
 1481   17    2.286565634    0.687279588   -3.493822402   -0.000987943    0.141551422   -0.006979391    0.266240373
 1482   17    2.945905568    1.386972705   -3.031502930   -0.001055774    0.081560439   -0.012944682    0.250389378
 1483   17    3.133719537    2.190219857   -2.530779391   -0.000312234    0.015713767   -0.019870079    0.220690114
 1484    2   -8.188373193   -0.243438166    2.327767215   -0.000592225    0.080852350   -0.007324772    0.365792193
 1485    2   -7.813141376   -0.809814883    2.978987825   -0.000569566    0.132489679   -0.004298943    0.345112438
 1486    2   -8.638064220   -0.963305445    2.343619667   -0.000173387    0.015924820   -0.010887837    0.344661820
 1487    2   -7.246436078   -1.456016469    3.474757482   -0.000558218    0.154195067   -0.003620209    0.340256358
 1488    2   -8.720406185   -1.647445115    2.504390188   -0.000528744    0.187021681   -0.002827179    0.326011062
 1489    2   -6.678070892   -2.241488317    3.715927648   -0.001011685    0.141473588   -0.007151054    0.350565851
 1490    2   -7.952600285   -2.493666777    3.193113169   -0.000386701    0.220618411   -0.001752807    0.317922432
 1491    2   -9.220839925   -2.535179942    1.852736554   -0.001101715    0.207683724   -0.005304774    0.316731871
 1492    2   -7.231856058   -2.814296991    3.507753708   -0.000108322    0.004898750   -0.022112141    0.336776091
 1493    2   -8.260000545   -3.720532497    2.578193746   -0.000841800    0.259107609   -0.003248844    0.307503980
 1494    2   -9.321489098   -3.403671206    1.197561763   -0.000960173    0.229660155   -0.004180842    0.304349066
 1495    2   -9.590640499   -3.180990333    0.142850591   -0.000505697    0.042959206   -0.011771569    0.315024037
 1496    2   -7.611356417   -4.848532021    2.135321977   -0.000555499    0.045201822   -0.012289308    0.315757647
 1497    2   -8.409772984   -4.685502665    1.439764054   -0.000999677    0.259653876   -0.003850035    0.296196012
 1498    2   -9.123492931   -4.228329967    0.287557334   -0.000903472    0.220618411   -0.004095179    0.294761380
 1499    2   -9.449672751   -3.404703663   -0.739293737   -0.000787855    0.152327432   -0.005172118    0.306754473
 1500    2   -6.375536628   -5.705855306    1.386259434   -0.000131984    0.004246518   -0.031080418    0.317856745
 1501    2   -7.127941525   -5.597218779    1.197561763   -0.001053872    0.229660155   -0.004588831    0.304254912
 1502    2   -7.952600285   -5.399222612    0.287557334   -0.000827622    0.220618411   -0.003751375    0.292043511
 1503    2   -8.574917764   -4.850647445   -0.617401772   -0.000700919    0.187071274   -0.003746804    0.292015627
 1504    2   -8.909367588   -4.088871057   -1.396294561   -0.000413180    0.132489679   -0.003118579    0.296134610
 1505    2   -5.023474633   -5.719482027    1.096560822   -0.000599375    0.063613892   -0.009422079    0.323434279
 1506    2   -5.876996733   -5.940179024    0.649884253   -0.000486307    0.162473823   -0.002993141    0.305805447
 1507    2   -6.580264016   -5.940179024   -0.053383029   -0.000466451    0.162473823   -0.002870931    0.297189615
 1508    2   -7.246436078   -5.680866925   -0.750092974   -0.000579221    0.154195067   -0.003756417    0.297457379
 1509    2   -7.813141376   -5.185097269   -1.396294561   -0.000566228    0.132489679   -0.004273751    0.300271177
 1510    2   -8.235760142   -4.511489823   -1.933787878   -0.000358320    0.101063481   -0.003545494    0.301786606
 1511    2   -8.355472201   -0.664764780    2.472250484   -0.000717611    0.133045274   -0.005393733    0.350058757
 1512    2   -7.905227317   -1.287182545    3.102271722   -0.000398661    0.194803870   -0.002046473    0.332792110
 1513    2   -8.808535800   -1.307072072    2.297051344   -0.000368695    0.044659859   -0.008255628    0.337567571
 1514    2   -7.267528336   -2.035447311    3.542773139   -0.000573937    0.206752512   -0.002775963    0.334345300
 1515    2   -8.754052294   -2.125328103    2.527542573   -0.000545445    0.254235290   -0.002145434    0.316632492
 1516    2   -7.084084910   -2.672389264    3.580460497   -0.000047006    0.004844458   -0.009703141    0.340495975
 1517    2   -7.753381701   -3.146471068    3.187515221   -0.001291559    0.258879893   -0.004989028    0.321774748
 1518    2   -9.026609776   -3.212734989    1.941107742   -0.000702869    0.282695416   -0.002486313    0.303674585
 1519    2   -9.545074510   -2.976236525    0.842036875   -0.000688278    0.069061194   -0.009966211    0.317811675
 1520    2   -8.032476328   -4.389203155    2.276605562   -0.001579098    0.309967643   -0.005094397    0.308734405
 1521    2   -9.026609776   -4.147217185    1.006625545   -0.000931869    0.282695416   -0.003296372    0.295353143
 1522    2   -9.507857473   -3.441009629   -0.212247337   -0.001131937    0.202235898   -0.005597110    0.307595673
 1523    2   -7.000268786   -5.439277648    1.664278830   -0.000952222    0.089441220   -0.010646345    0.316551520
 1524    2   -7.871487504   -5.302339457    1.006625545   -0.001109856    0.282695416   -0.003925977    0.295909879
 1525    2   -8.610681307   -4.886410988    0.007379440   -0.000952899    0.254247539   -0.003747919    0.291272104
 1526    2   -9.032651484   -4.180956998   -0.918926898   -0.000714947    0.194803870   -0.003670085    0.295079325
 1527    2   -5.846267525   -5.815285633    1.155472408   -0.000750580    0.100662965   -0.007456370    0.316948674
 1528    2   -6.528846279   -5.900962732    0.598466517   -0.000687624    0.207665393   -0.003311209    0.300511759
 1529    2   -7.267528336   -5.748882583   -0.170662133   -0.000675702    0.206752512   -0.003268170    0.294150586
 1530    2   -7.905227317   -5.308381166   -0.918926898   -0.000731438    0.194803870   -0.003754742    0.295050465
 1531    2   -8.367683025   -4.643412706   -1.577328983   -0.000583878    0.161502914   -0.003615277    0.297430956
 1532    2   -7.888110627   -0.118916728    2.485986553   -0.000618961    0.038498745   -0.016077442    0.371739427
 1533    2   -7.427604696   -0.667245326    3.123964816   -0.000249013    0.011252182   -0.022130190    0.354332315
 1534    2   -6.849830983   -1.201658156    3.537582526   -0.000378816    0.026920106   -0.014071859    0.353928571
 1535    2   -6.116424821   -1.801157207    3.764328531   -0.000909465    0.074346650   -0.012232768    0.369209112
 1536    2   -5.104352853   -2.034548353    3.695582691   -0.000619747    0.015997788   -0.038739563    0.402663501
 1537    2   -3.941705906   -2.318684712    3.225227485   -0.001077173    0.041457841   -0.025982376    0.423059413
 1538    2   -3.549827232   -2.775610712    2.894533894   -0.001113746    0.036611930   -0.030420302    0.424797702
 1539    2   -3.260220781   -4.046902781    1.962498625   -0.000247600    0.010077196   -0.024570290    0.395754518
 1540    2   -6.485177404   -1.456568266    3.674123113   -0.000171137    0.005599748   -0.030561474    0.360711622
 1541    2   -5.602923662   -1.964399331    3.768719459   -0.000610481    0.036387961   -0.016776991    0.386210826
 1542    2   -4.469598772   -2.184624028    3.497856117   -0.000412366    0.025198503   -0.016364709    0.416317126
 1543    2   -3.694368728   -2.383331877    3.055907010   -0.001195472    0.034733983   -0.034417944    0.427442124
 1544    2   -3.281403215   -3.911690646    2.107978703    0.000010750    0.006473319    0.001660711    0.402351720
 1545    2   -8.145141883    0.149154243    1.979133141   -0.000756632    0.047257103   -0.016010971    0.386128584
 1546    2   -8.036239728    0.607961383    1.419924872   -0.000279139    0.002236031   -0.124836934    0.412669234
 1547    2   -7.787936089    1.067343588    0.452154171   -0.000308736    0.007947810   -0.038845480    0.426730227
 1548    2   -7.758854545    1.103090004   -0.276820005   -0.000998526    0.052191493   -0.019131966    0.426541971
 1549    2   -8.060882391    0.477026548   -1.622543133   -0.000689174    0.015981945   -0.043122054    0.405460181
 1550    2   -9.418640535   -2.924578596   -1.298015867   -0.000965842    0.145195020   -0.006652035    0.314383843
 1551    2   -9.031615179   -1.964014338   -2.166463344   -0.000849881    0.131851521   -0.006445742    0.324889197
 1552    2   -8.404829927   -0.811165869   -2.510349982   -0.001108769    0.216625082   -0.005118379    0.345434430
 1553    2   -7.671948548   -0.399942036   -2.841808786   -0.000083690    0.001039998   -0.080470919    0.360617244
 1554    2   -8.909367588   -3.602030258   -1.883135359   -0.000364567    0.132489679   -0.002751661    0.299979501
 1555    2   -8.574917764   -2.823137470   -2.644911748   -0.000316276    0.187071274   -0.001690671    0.307911625
 1556    2   -7.952600285   -1.918178364   -3.193486914   -0.000327819    0.220618411   -0.001485910    0.322475337
 1557    2   -7.326079985   -0.950120367   -3.293293856   -0.001056764    0.138179264   -0.007647777    0.348207973
 1558    2   -8.128056605   -4.114681210   -2.428381491   -0.000364635    0.100681510   -0.003621671    0.308482181
 1559    2   -7.962998050   -3.578617525   -2.890429994   -0.000434398    0.085239463   -0.005096209    0.315710598
 1560    2   -7.512308365   -2.814680083   -3.390823756   -0.000385043    0.061359412   -0.006275210    0.327960855
 1561    2   -6.693531720   -2.123451274   -3.712410718   -0.000613674    0.095500237   -0.006425895    0.349806351
 1562    2   -5.876532977   -1.899455377   -3.778187936   -0.000779648    0.046534383   -0.016754232    0.376947541
 1563    2   -8.067100325    0.444057176    1.667544374   -0.000438973    0.014989236   -0.029285865    0.403497416
 1564    2   -7.859807964    0.974873539    0.727285004   -0.000555380    0.012731623   -0.043622071    0.425684047
 1565    2   -7.663627115    1.160986905    0.170751502   -0.001197386    0.039745380   -0.030126426    0.429327974
 1566    2   -9.325968283   -2.516494821   -1.656190469   -0.000422593    0.043635601   -0.009684588    0.320472182
 1567    2   -8.776318530   -1.338724489   -2.349150450   -0.000386816    0.052669853   -0.007344156    0.335645468
 1568    2   -8.049898412   -0.076569727   -2.311636315   -0.001763247    0.170548644   -0.010338676    0.373334259
 1569    2   -9.032651484   -3.124662596   -1.975221301   -0.000534847    0.194803870   -0.002745566    0.304676570
 1570    2   -8.610681307   -2.198356257   -2.680675290   -0.000418953    0.254247539   -0.001647814    0.314781116
 1571    2   -7.871487504   -1.199110152   -3.096603759   -0.000628215    0.282695416   -0.002222234    0.334881544
 1572    2   -7.633252857   -0.449775087   -2.895981465   -0.000078912    0.001070200   -0.073735621    0.359065577
 1573    2   -8.226706327   -3.828961093   -2.542206846   -0.000479633    0.161206333   -0.002975273    0.307712479
 1574    2   -7.896941000   -3.123922191   -3.108123829   -0.000684985    0.173787291   -0.003941515    0.317800880
 1575    2   -7.279590714   -2.378297192   -3.538478277   -0.000740029    0.181036221   -0.004087740    0.333399687
 1576    2   -6.432733698   -1.752224829   -3.730026635   -0.001056985    0.165777455   -0.006375925    0.358920546
 1577    2   -3.302269897   -4.212219903    1.854236305   -0.000356838    0.017421168   -0.020483001    0.386743482
 1578    2   -4.112172858   -5.266313486    1.303233309   -0.000566462    0.070824403   -0.007998115    0.340787782
 1579    2   -3.202061964   -4.501650207    1.287069835   -0.000184947    0.022201149   -0.008330502    0.367371989
 1580    2   -4.613949701   -5.680866925    0.749719229   -0.000448060    0.154195067   -0.002905797    0.319186429
 1581    2   -3.330678345   -4.882775040    0.668452457   -0.000854019    0.149092186   -0.005728130    0.344998015
 1582    2   -5.280121763   -5.940179024    0.053009283   -0.000313052    0.162473823   -0.001926785    0.305699584
 1583    2   -3.907785493   -5.399222612   -0.287931080   -0.000320527    0.220618411   -0.001452855    0.324434002
 1584    2   -3.144312707   -4.709628051   -0.583645558   -0.000259756    0.013936077   -0.018639118    0.351970513
 1585    2   -5.866934234   -5.911604698   -0.796435499   -0.000492224    0.162223421   -0.003034235    0.308233364
 1586    2   -4.774932718   -5.666916858   -1.028285135   -0.000697115    0.126478600   -0.005511725    0.323909391
 1587    2   -3.367239147   -4.608392265   -1.424792447   -0.001597809    0.198197221   -0.008061713    0.363925722
 1588    2   -6.732444649   -5.696479599   -1.242160024   -0.000757377    0.117678610   -0.006435977    0.309438273
 1589    2   -7.371745729   -5.248142992   -1.742861219   -0.000813048    0.084945664   -0.009571394    0.312030947
 1590    2   -3.712603584   -2.523220966   -3.058243929   -0.002083487    0.101232097   -0.020581287    0.424046537
 1591    2   -7.840035944   -4.475248778   -2.360854496   -0.000786805    0.097649332   -0.008057451    0.314124597
 1592    2   -5.347958574   -1.994792463   -3.740042597   -0.000830286    0.032949801   -0.025198502    0.395014275
 1593    2   -3.382419695   -4.535814698    1.565235748   -0.001150898    0.114185460   -0.010079203    0.368812066
 1594    2   -3.955158461   -5.308381166    0.918553152   -0.000585730    0.194803870   -0.003006767    0.332490672
 1595    2   -3.184455330   -4.602884641    1.041730422   -0.000160110    0.019824235   -0.008076475    0.360181448
 1596    2   -4.592857442   -5.748882583    0.170288387   -0.000258110    0.206752512   -0.001248401    0.312899860
 1597    2   -3.299022656   -4.933175088   -0.095740379   -0.000938139    0.196382006   -0.004777114    0.340826091
 1598    2   -5.352855266   -5.875666830   -0.755005991   -0.000661056    0.207344300   -0.003188202    0.311848103
 1599    2   -4.003766554   -5.308540677   -1.016423075   -0.001100983    0.253509931   -0.004342958    0.333938985
 1600    2   -3.154826762   -4.627437447   -0.896681225   -0.000400053    0.027643447   -0.014471900    0.357893232
 1601    2   -6.163662891   -5.817877751   -1.126847910   -0.000674771    0.105919450   -0.006370609    0.312810408
 1602    2   -3.277310153   -4.120750575   -1.914799225   -0.000822002    0.029206840   -0.028144173    0.391838611
 1603    2   -7.028893898   -5.480657970   -1.561935162   -0.000396875    0.036024091   -0.011016927    0.313325016
 1604    2   -3.473211676   -3.001009239   -2.775285802   -0.000035114    0.006570524   -0.005344181    0.423983218
 1605    2   -3.599851898   -2.259912716   -2.989616499   -0.000588944    0.009122290   -0.064561022    0.433745108
 1606    2   -7.635274384   -4.807196199   -2.167250823   -0.000386544    0.040720585   -0.009492600    0.315791678
 1607    2   -4.603570214   -2.120751257   -3.550244856   -0.000533144    0.025094146   -0.021245750    0.414956293
