# Supplementary material for: Screening Deep Eutectic Solvents for CO2 Capture With COSMO-RS
Source: Front Chem. 2020 Feb 13;8:82. doi: 10.3389/fchem.2020.00082 (PMC7031488; doi:10.3389/fchem.2020.00082)
Supplement: Supplementary file 2 [file Data_Sheet_1.ZIP › COSMOfiles/ATPP.cosmo]

Gaussian COSMO output
$cosmo_data
  fepsi =    1.00
  nps   = 2746
  area  = 1302.74
  volume= 2558.45
$coord_rad
#atom   x                  y                  z             element  radius [A]     area   COSMO charge    sigma
   1   0.04752476871228  -0.01682220134439   0.86309457019614  15     2.10600   1.13827  -0.02967  -0.02606
   2  -2.86178827895827  -0.41463573369994  -0.89153504241109   6     2.00600   3.12337  -0.00436  -0.00139
   3  -4.40372889318187  -2.52158662913335  -0.38424373093833   6     2.00600   9.65961  -0.01048  -0.00109
   4  -3.61976365506001   1.37971459650196  -2.69215303021342   6     2.00600  12.35674   0.00005   0.00000
   5  -6.67347918015969  -2.82737097464514  -1.68375737063036   6     2.00600  14.19889   0.00748   0.00053
   6  -3.84490201361173  -3.92337644245110   1.00696508994996   1     1.29600   6.18607  -0.05484  -0.00886
   7  -5.89935564875238   1.05644651212202  -3.98347659684103   6     2.00600  14.19135   0.00795   0.00056
   8  -2.45072682867896   3.01576302436308  -3.09036934923624   1     1.29600   4.73116  -0.04386  -0.00927
   9  -7.42178105298789  -1.03947973556674  -3.48265570765082   6     2.00600  14.19884   0.00642   0.00045
  10  -7.85779443621562  -4.45519719272938  -1.29180738346762   1     1.29600   6.17669  -0.04942  -0.00800
  11  -6.47942117012942   2.44508195762454  -5.37665640208700   1     1.29600   6.17602  -0.04853  -0.00786
  12  -9.19208045608767  -1.28326064852389  -4.48981548634229   1     1.29600   6.17938  -0.04945  -0.00800
  13   2.15742848777409  -2.65855319208943   0.28041830378899   6     2.00600   3.58318  -0.00396  -0.00110
  14   4.30256978825423  -2.95113730608346   1.82531855114910   6     2.00600  11.87327  -0.00651  -0.00055
  15   1.71816605195694  -4.35888875630227  -1.70864317408797   6     2.00600  11.62471  -0.00322  -0.00028
  16   5.97420681903061  -4.93913800168547   1.38816253541069   6     2.00600  14.18907   0.00821   0.00058
  17   4.69072618348714  -1.63654394065716   3.35318291741190   1     1.29600   5.92886  -0.05515  -0.00930
  18   3.40883829808765  -6.34150374658610  -2.13485389605870   6     2.00600  14.18612   0.00837   0.00059
  19   0.07587703428062  -4.14960414444785  -2.91730634016560   1     1.29600   4.69119  -0.04267  -0.00910
  20   5.52717761138041  -6.63600969211583  -0.58937539250161   6     2.00600  14.20261   0.00618   0.00044
  21   7.62389032588302  -5.16076819987481   2.58614496937940   1     1.29600   6.17602  -0.04948  -0.00801
  22   3.06249776518289  -7.65282224773616  -3.67327805195786   1     1.29600   6.17702  -0.04845  -0.00784
  23   6.83283360032961  -8.18211088706836  -0.92446729974693   1     1.29600   6.17725  -0.04899  -0.00793
  24   1.63402760119932   2.87809343617146  -0.06628786027541   6     2.00600   3.36388  -0.00653  -0.00194
  25   1.34060582922003   5.12790521351167   1.31331615242447   6     2.00600  12.32192  -0.00917  -0.00074
  26   3.16529534638286   2.85410789271226  -2.23880017178117   6     2.00600  11.44158  -0.00729  -0.00064
  27   2.56251572190725   7.32681231047250   0.51945165219482   6     2.00600  14.19209   0.00651   0.00046
  28   0.18229635455317   5.19355327153910   3.00192062363862   1     1.29600   4.09663  -0.04587  -0.01120
  29   4.37054164124563   5.06272441494802  -3.02363745026908   6     2.00600  14.19415   0.00742   0.00052
  30   3.43497498420724   1.12171070741013  -3.30400477840217   1     1.29600   5.36494  -0.04931  -0.00919
  31   4.07132028867015   7.29763003685914  -1.64702487403920   6     2.00600  14.20564   0.00426   0.00030
  32   2.33711614464394   9.05624070307085   1.59839267808330   1     1.29600   6.17609  -0.04928  -0.00798
  33   5.55323049878440   5.03204383116277  -4.69879652004038   1     1.29600   6.17622  -0.04931  -0.00798
  34   5.02067650945523   9.01091929417551  -2.25593998781584   1     1.29600   6.17884  -0.04928  -0.00798
  35  -0.64488219014234   0.03017769253030   4.30906875691169   6     2.00600   6.83608  -0.04857  -0.00710
  36   1.03436307890700   0.85184448389574   5.20671890614243   1     1.29600   6.23923  -0.06341  -0.01016
  37  -0.73028417140422  -1.95595464629474   4.88290866391662   1     1.29600   6.14795  -0.06019  -0.00979
  38  -3.02002693221969   1.39167044750633   5.09112624825660   6     2.00600  10.38964   0.00796   0.00077
  39  -3.14380249882970   3.40111271383563   4.67803211538141   1     1.29600   5.32541  -0.04054  -0.00761
  40  -4.92155146104368   0.26993420872635   6.31170413760860   6     2.00600  22.65291   0.04019   0.00177
  41  -4.88544028153253  -1.72841529996856   6.78853117407642   1     1.29600   6.20092  -0.04138  -0.00667
  42  -6.57491930952881   1.33063871791490   6.90049366805898   1     1.29600   6.17567  -0.04183  -0.00677
$coord_car
!BIOSYM archive 3
PBC=OFF
coordinates from GAUSSIAN/COSMO calculation
!DATE
P1           0.025149024    -0.008901926     0.456729975 GAUS 1      P       P   0.0000
C2          -1.514393132    -0.219415780    -0.471780025 GAUS 1      C       C   0.0000
C3          -2.330352962    -1.334366173    -0.203333025 GAUS 1      C       C   0.0000
C4          -1.915496426     0.730113518    -1.424626025 GAUS 1      C       C   0.0000
C5          -3.531453082    -1.496180279    -0.891006025 GAUS 1      C       C   0.0000
H6          -2.034634514    -2.076161393     0.532862975 GAUS 1      H       H   0.0000
C7          -3.121804553     0.559047416    -2.107965025 GAUS 1      C       C   0.0000
H8          -1.296868782     1.595873058    -1.635353025 GAUS 1      H       H   0.0000
C9          -3.927437378    -0.550068985    -1.842942025 GAUS 1      C       C   0.0000
H10         -4.158165723    -2.357588813    -0.683595025 GAUS 1      H       H   0.0000
H11         -3.428762006     1.293881644    -2.845204025 GAUS 1      H       H   0.0000
H12         -4.864239474    -0.679072288    -2.375908025 GAUS 1      H       H   0.0000
C13          1.141661984    -1.406845756     0.148390975 GAUS 1      C       C   0.0000
C14          2.276821869    -1.561674601     0.965916975 GAUS 1      C       C   0.0000
C15          0.909214315    -2.306624583    -0.904175025 GAUS 1      C       C   0.0000
C16          3.161414086    -2.613679259     0.734583975 GAUS 1      C       C   0.0000
H17          2.482225387    -0.866021754     1.774427975 GAUS 1      H       H   0.0000
C18          1.803879534    -3.355779249    -1.129716025 GAUS 1      C       C   0.0000
H19          0.040152397    -2.195875937    -1.543772025 GAUS 1      H       H   0.0000
C20          2.924856418    -3.511625083    -0.311884025 GAUS 1      C       C   0.0000
H21          4.034388999    -2.730960909     1.368528975 GAUS 1      H       H   0.0000
H22          1.620604018    -4.049699113    -1.943815025 GAUS 1      H       H   0.0000
H23          3.615779809    -4.329786597    -0.489207025 GAUS 1      H       H   0.0000
C24          0.864690164     1.523021450    -0.035078025 GAUS 1      C       C   0.0000
C25          0.709418050     2.713570565     0.694976975 GAUS 1      C       C   0.0000
C26          1.675002155     1.510328847    -1.184722025 GAUS 1      C       C   0.0000
C27          1.356024916     3.877182084     0.274881975 GAUS 1      C       C   0.0000
H28          0.096467076     2.748310021     1.588547975 GAUS 1      H       H   0.0000
C29          2.312791024     2.679078372    -1.600040025 GAUS 1      C       C   0.0000
H30          1.817710473     0.593583741    -1.748404025 GAUS 1      H       H   0.0000
C31          2.154449904     3.861739490    -0.871568025 GAUS 1      C       C   0.0000
H32          1.236748597     4.792356173     0.845832975 GAUS 1      H       H   0.0000
H33          2.938643012     2.662842907    -2.486496025 GAUS 1      H       H   0.0000
H34          2.656827579     4.768373116    -1.193792025 GAUS 1      H       H   0.0000
C35         -0.341256957     0.015969347     2.280260975 GAUS 1      C       C   0.0000
H36          0.547361366     0.450776686     2.755276975 GAUS 1      H       H   0.0000
H37         -0.386449739    -1.035046619     2.583923975 GAUS 1      H       H   0.0000
C38         -1.598129421     0.736440282     2.694107975 GAUS 1      C       C   0.0000
H39         -1.663628630     1.799791331     2.475507975 GAUS 1      H       H   0.0000
C40         -2.604372863     0.142843031     3.340009975 GAUS 1      C       C   0.0000
H41         -2.585263649    -0.914637983     3.592335975 GAUS 1      H       H   0.0000
H42         -3.479297445     0.704143682     3.651583975 GAUS 1      H       H   0.0000
end
end
$screening_charge
  cosmo      =  -1.037562
  correction =   0.037562
  total      =  -1.000000
$cosmo_energy
  Total energy corrected [a.u.]  =    -1153.9009519133
  Dielectric energy corr. [a.u.] =       -0.0718880618
$segment_information
# n             - segment number
# atom          - atom associated with segment n
# position      - segment coordinates [a.u.]
# charge        - segment charge (corrected)
# area          - segment area [A**2]
# potential     - solute potential on segment (A length scale)
#
#  n   atom              position (X, Y, Z)                   charge         area        charge/area     potential
#
#
    1   33    6.876077064    7.037528507   -5.174323450   -0.000651651    0.065786350   -0.009905570    0.211417863
    2   33    7.941640285    4.672087358   -4.293891951   -0.000061935    0.002111981   -0.029325586    0.197944069
    3   33    7.988172959    5.184776599   -4.484914316   -0.000929983    0.120110234   -0.007742748    0.199773536
    4   33    7.716970613    6.079840736   -5.166095185   -0.001238875    0.166956069   -0.007420368    0.207208679
    5   33    7.084764338    6.563577671   -5.841961370   -0.000798997    0.110873760   -0.007206366    0.211405810
    6   33    7.955175252    4.788155118   -4.287460431   -0.000083148    0.003822398   -0.021752820    0.197743583
    7   33    7.704733219    6.202013279   -4.713803669   -0.001050824    0.162313257   -0.006474051    0.204236999
    8   33    7.215879373    6.694692706   -5.383789306   -0.001555406    0.219383011   -0.007089913    0.210020584
    9   33    4.519280362    5.894387816   -6.744603853   -0.000087385    0.004934946   -0.017707464    0.200791658
   10   33    5.009430955    6.515308376   -6.570220049   -0.000863666    0.125223618   -0.006896993    0.202809342
   11   33    6.056464206    7.123359300   -5.869767538   -0.000986855    0.107985294   -0.009138787    0.209900022
   12   33    4.535644772    4.052715256   -6.699659461   -0.000033980    0.001973310   -0.017220007    0.213960751
   13   33    4.626090807    4.465880349   -6.893765445   -0.000859377    0.115112211   -0.007465562    0.210765300
   14   33    5.231336008    5.353938322   -7.105201630   -0.001433701    0.185279977   -0.007738025    0.209964243
   15   33    6.020529163    6.079840736   -6.862536634   -0.001469132    0.166956069   -0.008799512    0.211646046
   16   33    6.696395349    6.563577671   -6.230330360   -0.000814498    0.110873760   -0.007346177    0.211892134
   17   33    4.577281770    6.039635437   -6.706357456   -0.000101959    0.005289838   -0.019274417    0.200658144
   18   33    5.543566967    6.990491958   -6.169308414   -0.000475913    0.044941947   -0.010589503    0.206567032
   19   33    4.503409879    4.142857312   -6.724936120   -0.000070629    0.004452991   -0.015860944    0.212874579
   20   33    4.616703367    5.326160968   -6.942550009   -0.001208176    0.187481577   -0.006444240    0.204905200
   21   33    5.368034653    6.088794439   -6.900386475   -0.001707820    0.267143480   -0.006392893    0.207476554
   22   33    6.238223285    6.694692706   -6.361445395   -0.001622018    0.219383011   -0.007393546    0.210449277
   23   33    7.846089750    4.226044726   -4.396836965   -0.000315867    0.034332589   -0.009200215    0.200020703
   24   33    6.327830098    2.844461831   -5.481419118   -0.000247570    0.012204946   -0.020284428    0.224827016
   25   33    7.241748135    3.325623436   -5.183621544   -0.001766114    0.255532586   -0.006911504    0.213620669
   26   33    7.959635609    4.710149341   -5.020691010   -0.001408889    0.185279977   -0.007604108    0.205716362
   27   33    5.342210599    3.124864941   -6.220689079   -0.000309808    0.020149897   -0.015375171    0.226561442
   28   33    6.180852572    3.358110109   -6.372730242   -0.001980915    0.256498196   -0.007722919    0.222793765
   29   33    7.227164221    4.404421758   -6.372730242   -0.002455974    0.256498196   -0.009575015    0.217707874
   30   33    7.716970613    5.499342496   -5.746593425   -0.001476282    0.166956069   -0.008842341    0.211434385
   31   33    4.568630686    3.974020802   -6.675958161   -0.000071200    0.003807317   -0.018700751    0.214948580
   32   33    5.085931834    3.984246927   -6.862536634   -0.001059624    0.166956069   -0.006346725    0.217066321
   33   33    5.875124989    4.710149341   -7.105201630   -0.001706477    0.185279977   -0.009210260    0.216672529
   34   33    6.601027403    5.499342496   -6.862536634   -0.001607882    0.166956069   -0.009630571    0.215798839
   35   33    7.084764338    6.175208681   -6.230330360   -0.000842799    0.110873760   -0.007601426    0.213090419
   36   33    6.716099116    2.946392968   -5.242685052   -0.000578822    0.063636880   -0.009095707    0.219872635
   37   33    7.689107996    3.839696345   -4.818598294   -0.001684905    0.265715491   -0.006341013    0.206194367
   38   33    5.883923558    2.939330038   -5.927295099   -0.001179656    0.141370440   -0.008344431    0.227008259
   39   33    6.967210423    3.618063907   -6.112776444   -0.002855884    0.355967158   -0.008022887    0.219228231
   40   33    7.754820454    4.846847986   -5.755547128   -0.002235428    0.267143480   -0.008367893    0.212356476
   41   33    4.941744777    3.547645076   -6.548300028   -0.000886577    0.108998186   -0.008133870    0.220891099
   42   33    5.738426344    3.975293223   -6.900386475   -0.002099644    0.267143480   -0.007859613    0.219489505
   43   33    6.609981107    4.846847986   -6.900386475   -0.002437483    0.267143480   -0.009124247    0.217983158
   44   33    7.215879373    5.717036617   -6.361445395   -0.002000598    0.219383011   -0.009119203    0.214573297
   45   22    1.409235949   -9.432856938   -3.363085290   -0.000543111    0.073896729   -0.007349594    0.203642978
   46   22    0.859337024   -8.623045490   -4.123574939   -0.001123105    0.161328921   -0.006961583    0.215610192
   47   22    3.443763175  -10.023783734   -3.192449603   -0.000143271    0.008317770   -0.017224688    0.203574475
   48   22    2.738563552  -10.052994211   -3.309603954   -0.001178740    0.171608090   -0.006868792    0.202388673
   49   22    2.014700861   -9.816562362   -4.140576717   -0.001431662    0.166956069   -0.008575080    0.210141756
   50   22    1.530963926   -9.184356087   -4.816442902   -0.000832481    0.110873760   -0.007508364    0.216795249
   51   22    0.996503933   -8.967968978   -3.682009669   -0.000651098    0.090129945   -0.007223993    0.209508289
   52   22    3.128590640  -10.038648048   -3.124201865   -0.000232160    0.028146126   -0.008248384    0.201746522
   53   22    1.993437124   -9.842021098   -3.423207228   -0.001519452    0.253681979   -0.005989594    0.203139083
   54   22    1.399848891   -9.315471122   -4.358270838   -0.001624236    0.219383011   -0.007403654    0.213544960
   55   22    0.853309267   -8.105955539   -4.628356101   -0.001220356    0.162477005   -0.007510947    0.222051572
   56   22    1.541065426   -7.054309600   -5.496748349   -0.001344244    0.171999158   -0.007815408    0.224385735
   57   22    2.175258297   -6.655025098   -5.726379280   -0.000069703    0.002360362   -0.029530601    0.218052761
   58   22    1.530963926   -8.795987098   -5.204811891   -0.000845935    0.110873760   -0.007629711    0.219488910
   59   22    2.014700861   -8.120120912   -5.837018166   -0.001505348    0.166956069   -0.009016430    0.219715754
   60   22    2.740603275   -7.330927757   -6.079683162   -0.001338011    0.185279977   -0.007221565    0.213326758
   61   22    3.512873301   -6.952168396   -5.976376776   -0.000465658    0.050726370   -0.009179793    0.204435168
   62   22    0.959318620   -7.606658596   -4.927281274   -0.001190164    0.132760986   -0.008964715    0.226112953
   63   22    2.034968352   -6.682642463   -5.673516080   -0.000079854    0.005444564   -0.014666712    0.219785501
   64   22    1.399848891   -8.337815034   -5.335926927   -0.001800561    0.219383011   -0.008207384    0.221267522
   65   22    2.005747157   -7.467626402   -5.874868007   -0.001819336    0.267143480   -0.006810333    0.219380552
   66   22    2.760308620   -6.804870627   -5.950925401   -0.000872064    0.138243784   -0.006308160    0.211303266
   67   22    3.755120073   -9.975530458   -3.322110589   -0.000365421    0.030912823   -0.011821007    0.205839826
   68   22    3.384392256  -10.059227357   -3.995172542   -0.001511082    0.185279977   -0.008155669    0.208680002
   69   22    4.650168146   -9.382081141   -4.371120527   -0.001572091    0.198368578   -0.007925100    0.210231841
   70   22    2.595199101   -9.816562362   -4.721074957   -0.001541592    0.166956069   -0.009233516    0.213763753
   71   22    3.690119839   -9.326755970   -5.347211774   -0.002548436    0.256498196   -0.009935493    0.213352129
   72   22    4.698450882   -8.296893488   -5.378225944   -0.001583817    0.238519311   -0.006640202    0.204242176
   73   22    1.919332915   -9.184356087   -5.204811891   -0.000878217    0.110873760   -0.007920871    0.218029117
   74   22    2.595199101   -8.700619152   -5.837018166   -0.001602645    0.166956069   -0.009599202    0.217694852
   75   22    3.384392256   -7.974716738   -6.079683162   -0.001652730    0.185279977   -0.008920178    0.211335918
   76   22    4.018925875   -7.239351249   -5.889650016   -0.000720174    0.119506255   -0.006026243    0.201588819
   77   22    4.118948023   -9.857798254   -3.814739496   -0.001835648    0.245456050   -0.007478519    0.209197049
   78   22    3.247693610   -9.854412203   -4.730028660   -0.002298616    0.267143480   -0.008604426    0.212839396
   79   22    4.638649053   -8.979521049   -4.997526928   -0.002437940    0.354391746   -0.006879224    0.208471926
   80   22    2.377504979   -9.315471122   -5.335926927   -0.002043253    0.219383011   -0.009313633    0.217407846
   81   22    3.247693610   -8.709572855   -5.874868007   -0.002360134    0.267143480   -0.008834706    0.214740501
   82   22    4.279192327   -7.779249083   -5.794996289   -0.001670963    0.266384521   -0.006272749    0.203389574
   83   37   -1.173159392   -2.504670662    7.228284956   -0.000839520    0.092636563   -0.009062509    0.268202523
   84   37   -2.401099623   -2.697802947    6.512649288   -0.002483955    0.138026887   -0.017996170    0.290600070
   85   37   -0.289817734   -2.836458342    7.125389486   -0.001184585    0.166877094   -0.007098546    0.269859697
   86   37   -1.357906245   -3.629888368    6.556842386   -0.002625047    0.256498196   -0.010234173    0.281552352
   87   37   -2.404217893   -3.629888368    5.510530737   -0.002255825    0.256498196   -0.008794701    0.295558108
   88   37   -2.761956642   -3.277017475    4.529188927   -0.000718928    0.072530887   -0.009912021    0.302822305
   89   37    0.412880679   -3.487488486    6.414442503   -0.000874186    0.110873760   -0.007884520    0.277499845
   90   37   -0.262985507   -4.119694761    5.930705568   -0.001756059    0.166956069   -0.010518092    0.283908178
   91   37   -1.052178662   -4.362359756    5.204803154   -0.002024314    0.185279977   -0.010925702    0.293004120
   92   37   -1.778081076   -4.119694761    4.415609999   -0.001601096    0.166956069   -0.009589921    0.305152926
   93   37   -2.201762012   -3.504776253    3.685443728   -0.000671296    0.091194070   -0.007361180    0.321862090
   94   37   -1.743576592   -2.514804772    7.041367069   -0.000920757    0.071205383   -0.012931001    0.273595654
   95   37   -0.791294110   -2.843163965    7.164827832   -0.001964770    0.267048806   -0.007357345    0.269983378
   96   37   -2.144264096   -3.369934570    6.296888588   -0.002903536    0.355967158   -0.008156753    0.288400279
   97   37   -2.881263625   -3.068223727    5.249190743   -0.001873314    0.176677416   -0.010603020    0.299309279
   98   37   -0.045291385   -3.618603521    6.545557539   -0.002150158    0.219383011   -0.009800932    0.277578810
   99   37   -0.915480017   -4.157544601    5.939659272   -0.002655834    0.267143480   -0.009941603    0.286344781
  100   37   -1.787034779   -4.157544601    5.068104509   -0.002472579    0.267143480   -0.009255623    0.297368726
  101   37   -2.438749029   -3.561084923    4.173879537   -0.001769005    0.208351545   -0.008490481    0.310189522
  102   37    0.179747946   -2.575129496    7.070711610   -0.000903301    0.084790651   -0.010653314    0.269822605
  103   37    0.801249668   -3.099119497    6.414442503   -0.000712965    0.110873760   -0.006430425    0.276921905
  104   37    1.342944001   -2.826466104    5.853450999   -0.000136772    0.003498241   -0.039097444    0.283962866
  105   37    0.943352025   -2.791898603    6.463464662   -0.001108282    0.135875938   -0.008156572    0.276897283
  106   37    0.801249668   -3.487488486    6.026073514   -0.000833811    0.110873760   -0.007520360    0.279941292
  107   37    0.317512733   -4.119694761    5.350207329   -0.001671517    0.166956069   -0.010011720    0.285373315
  108   37    1.347520052   -3.136028501    5.419726124   -0.000942536    0.098296674   -0.009588687    0.286215819
  109   37   -0.408389681   -4.362359756    4.561014174   -0.001938166    0.185279977   -0.010460743    0.294593175
  110   37    0.940925545   -3.636077649    4.264634892   -0.002315242    0.224206979   -0.010326362    0.293326241
  111   37   -1.197582836   -4.119694761    3.835111759   -0.001503834    0.166956069   -0.009007361    0.310585379
  112   37   -0.221884446   -3.733148320    3.276319095   -0.002132827    0.149768422   -0.014240830    0.316781094
  113   37   -1.934025831   -3.567075863    3.485299234   -0.000837828    0.068740761   -0.012188220    0.327091656
  114   37   -0.894661991   -3.577045771    3.054504667   -0.000169117    0.006295754   -0.026862098    0.333628120
  115   37    0.932364703   -3.618603521    5.567901450   -0.001792402    0.219383011   -0.008170197    0.282820872
  116   37    0.326466436   -4.157544601    4.697712819   -0.002386811    0.267143480   -0.008934567    0.289216430
  117   37    1.288450433   -3.339440189    4.789656166   -0.001064323    0.087068581   -0.012223967    0.290747185
  118   37   -0.545088326   -4.157544601    3.826158056   -0.002269358    0.267143480   -0.008494905    0.304390679
  119   37    0.639187095   -3.636238672    3.743078975   -0.001791888    0.093113313   -0.019244165    0.301922969
  120   37   -1.325238642   -3.710846061    3.281533324   -0.001724695    0.155556518   -0.011087258    0.327848262
  121   37   -0.731218002   -3.584630506    3.053856518   -0.000207692    0.008876682   -0.023397481    0.331960660
  122   34    4.548750692   11.198367400   -1.260764382   -0.001142937    0.153323053   -0.007454438    0.209104993
  123   34    5.685271137   10.807493533   -0.729947634   -0.001297953    0.168843399   -0.007687320    0.205629687
  124   34    5.342571000   11.417324404   -1.934045497   -0.001809511    0.185279977   -0.009766361    0.208013645
  125   34    6.914802836    9.841695502   -0.944408811   -0.000538408    0.058263541   -0.009240913    0.194089474
  126   34    6.694610231   10.684853016   -1.628317914   -0.002166790    0.256498196   -0.008447582    0.203479658
  127   34    6.068473414   11.174659409   -2.723238652   -0.001660821    0.166956069   -0.009947653    0.208447089
  128   34    7.427657600    9.329901112   -1.935455496   -0.001130649    0.165425755   -0.006834782    0.194226110
  129   34    7.184416624   10.058716199   -2.723238652   -0.001432217    0.166956069   -0.008578404    0.203561318
  130   34    6.552210349   10.542453134   -3.399104838   -0.000897656    0.110873760   -0.008096200    0.207748801
  131   34    5.158761673   11.145853517   -1.063880414   -0.001929865    0.264424356   -0.007298364    0.208448136
  132   34    6.461370397   10.407088704   -0.851258608   -0.002087612    0.313663163   -0.006655587    0.199811436
  133   34    6.077427117   11.212509249   -2.070744143   -0.002363912    0.267143480   -0.008848849    0.207752093
  134   34    7.221434525    9.542481713   -1.322064606   -0.000593851    0.072116353   -0.008234620    0.192565413
  135   34    7.222266464   10.067669902   -2.070744143   -0.001936362    0.267143480   -0.007248396    0.200485725
  136   34    6.683325384   10.673568169   -2.940932774   -0.002012191    0.219383011   -0.009172045    0.207369521
  137   34    4.120692042   11.236311135   -1.770474445   -0.001008617    0.118201652   -0.008533019    0.205941326
  138   34    3.705960264   10.937534969   -3.002727047   -0.000638345    0.067769634   -0.009419342    0.196658142
  139   34    4.698782019   11.417324404   -2.577834478   -0.001650649    0.185279977   -0.008908942    0.205468023
  140   34    4.317482942   10.537780761   -4.037015659   -0.001664901    0.255754184   -0.006509769    0.197186130
  141   34    5.487975174   11.174659409   -3.303736892   -0.001626583    0.166956069   -0.009742579    0.207197738
  142   34    4.964030957    9.487979534   -4.657444201   -0.000337877    0.030995431   -0.010900875    0.200598494
  143   34    5.487975174   10.058716199   -4.419680102   -0.001451766    0.166956069   -0.008695494    0.204091602
  144   34    6.163841360   10.542453134   -3.787473827   -0.000885408    0.110873760   -0.007985728    0.207565722
  145   34    3.953945794   11.206897726   -2.450315870   -0.001627782    0.238599140   -0.006822247    0.201562491
  146   34    3.857366777   10.676972589   -3.623051747   -0.000986948    0.148720098   -0.006636279    0.194723591
  147   34    4.835480664   11.212509249   -3.312690596   -0.002219935    0.267143480   -0.008309897    0.204283814
  148   34    4.704764742   10.026728161   -4.461920446   -0.001668625    0.265185466   -0.006292295    0.198536354
  149   34    5.705669296   10.673568169   -3.918588862   -0.001940429    0.219383011   -0.008844938    0.206454952
  150   34    7.451395929    8.981394571   -2.553847809   -0.000599776    0.062316576   -0.009624658    0.196572166
  151   34    6.762371275    8.809307419   -3.965872640   -0.000551377    0.039502898   -0.013957880    0.207928952
  152   34    7.184416624    9.478217959   -3.303736892   -0.001294055    0.166956069   -0.007750871    0.203793223
  153   34    5.353723291    9.234844982   -4.671919045   -0.000139140    0.004808105   -0.028938575    0.204313254
  154   34    6.068473414    9.478217959   -4.419680102   -0.001235589    0.166956069   -0.007400684    0.206752701
  155   34    6.552210349   10.154084144   -3.787473827   -0.000856034    0.110873760   -0.007720802    0.207304837
  156   34    7.217120725    8.935383972   -3.336654983   -0.001275892    0.196372712   -0.006497298    0.202742004
  157   34    6.066092687    9.068417870   -4.469944642   -0.000884397    0.133562133   -0.006621615    0.208129592
  158   34    6.683325384    9.695912080   -3.918588862   -0.001737100    0.219383011   -0.007918116    0.206855160
  159   30    1.733589899   -0.628256140   -3.101711672   -0.000739944    0.033415641   -0.022143650    0.304577073
  160   30    1.464026786   -0.278748971   -3.693996529   -0.000508379    0.046166475   -0.011011858    0.285984529
  161   30    4.469394975   -0.778876627   -2.156938631   -0.000330758    0.013976512   -0.023665275    0.240931508
  162   30    4.063715963   -1.143122329   -2.616084888   -0.000347569    0.013038819   -0.026656492    0.248347744
  163   30    3.426738137   -1.324971881   -3.195865313   -0.000634542    0.024848196   -0.025536734    0.259099001
  164   30    2.387178080   -1.042029407   -3.771303443   -0.002033268    0.166956069   -0.012178463    0.273606051
  165   30    1.751540243   -0.273723523   -4.407104256   -0.000521975    0.110871796   -0.004707913    0.266970325
  166   30    1.569477437   -0.464989449   -3.321870759   -0.000378920    0.015084778   -0.025119381    0.298918906
  167   30    4.367587904   -0.894942316   -2.273780820   -0.000114978    0.001995358   -0.057622822    0.242970814
  168   30    3.723996750   -1.279725935   -2.919835352   -0.000121204    0.001507800   -0.080384412    0.254223187
  169   30    2.300388552   -1.048706431   -3.308559889   -0.001376130    0.051157390   -0.026899928    0.283526105
  170   30    1.649787652   -0.373932488   -4.061748336   -0.001587787    0.219375103   -0.007237773    0.274926357
  171   30    1.751869523    0.018599886   -4.699827189   -0.000670610    0.110871034   -0.006048563    0.259981271
  172   30    2.357618256    0.676452173   -5.457853658   -0.001190979    0.153785580   -0.007744416    0.245136955
  173   30    3.236221276    1.177921476   -5.744364381   -0.000692553    0.074325740   -0.009317807    0.240312139
  174   30    1.843290529    0.360176497   -5.002422842   -0.001160485    0.171939951   -0.006749364    0.252548848
  175   30    2.664105324    1.012183052   -5.626025738   -0.000673008    0.074631886   -0.009017706    0.241075014
  176   30    4.698886746   -0.689873907   -2.246315825   -0.000332519    0.030451497   -0.010919635    0.236731137
  177   30    4.482771889   -1.042029407   -2.836706114   -0.001348194    0.166956069   -0.008075143    0.241992088
  178   30    5.450291668   -0.234180636   -2.990835482   -0.000528012    0.059798913   -0.008829797    0.229913424
  179   30    3.756869475   -1.284694402   -3.625899269   -0.001811285    0.185279977   -0.009775935    0.253267617
  180   30    5.108908706   -0.552223015   -3.931626852   -0.002191073    0.256498196   -0.008542254    0.240131183
  181   30    5.700337546    0.454083200   -3.952405622   -0.000507353    0.039944688   -0.012701400    0.232279350
  182   30    2.967676320   -1.042029407   -4.351801683   -0.001693162    0.166956069   -0.010141364    0.261343863
  183   30    4.062597058   -0.552223015   -4.977938500   -0.002623712    0.256498196   -0.010228970    0.250667975
  184   30    5.108908706    0.494088634   -4.977938500   -0.002286361    0.256498196   -0.008913752    0.241350651
  185   30    2.291810134   -0.409823132   -4.835538618   -0.000940966    0.110873760   -0.008486819    0.260208350
  186   30    2.967676320    0.073913803   -5.467744893   -0.001486808    0.166956069   -0.008905383    0.250346329
  187   30    3.760768333    0.966927102   -5.726383446   -0.001348858    0.185279836   -0.007280113    0.242555212
  188   30    4.738882346    1.314323887   -5.368161612   -0.000512596    0.031740732   -0.016149479    0.242857903
  189   30    5.051815113   -0.588235859   -2.625824556   -0.001254037    0.180624506   -0.006942782    0.233116645
  190   30    4.491725592   -1.079879248   -3.489200624   -0.002246275    0.267143480   -0.008408496    0.244532244
  191   30    5.603384687    0.008928395   -3.544280800   -0.001547472    0.210925634   -0.007336577    0.231514315
  192   30    3.620170829   -1.079879248   -4.360755386   -0.002552325    0.267143480   -0.009554135    0.255126162
  193   30    4.848954908   -0.292269217   -4.717984703   -0.003107898    0.355967158   -0.008730857    0.244529403
  194   30    5.490907387    0.818100708   -4.599759617   -0.001224044    0.130758928   -0.009361073    0.237416007
  195   30    2.749982198   -0.540938167   -4.966653653   -0.002000756    0.219383011   -0.009119923    0.257915410
  196   30    3.620170829    0.064960100   -5.505594733   -0.002503235    0.267143480   -0.009370377    0.248839612
  197   30    4.314167716    1.070035387   -5.589254760   -0.002092322    0.267143074   -0.007832215    0.242705147
  198   30    5.156958365    1.235360019   -5.041783461   -0.000091514    0.001027473   -0.089066972    0.241617100
  199   23    7.140449161   -9.720782761    0.955926066   -0.000135536    0.010789917   -0.012561355    0.194322101
  200   23    6.765717341   -9.975197236    0.742372353   -0.000116306    0.004190145   -0.027756945    0.191512300
  201   23    7.941897682   -9.592671007    0.742360432   -0.000606262    0.110666676   -0.005478269    0.201237517
  202   23    7.300132265  -10.345851002    0.123329605   -0.001400523    0.166956069   -0.008388571    0.198613225
  203   23    6.422258387  -10.562833512   -0.522465489   -0.001297976    0.180333038   -0.007197660    0.195648351
  204   23    5.973863318  -10.397527181   -1.517862931   -0.000761995    0.091032687   -0.008370569    0.199779637
  205   23    7.540592472   -9.732017327    0.834761249   -0.001396639    0.217703173   -0.006415336    0.197940567
  206   23    6.662141221  -10.335895393    0.228829752   -0.001557438    0.245861951   -0.006334605    0.193045576
  207   23    6.073262011  -10.509842797   -0.872190796   -0.000722261    0.108017406   -0.006686523    0.195578059
  208   23    5.828185698  -10.220345134   -1.837868321   -0.000052453    0.001585236   -0.033088463    0.202311988
  209   23    8.244690478   -9.291206794    0.741240989   -0.000673256    0.110641624   -0.006085012    0.203652339
  210   23    8.946590209   -8.587990379    0.243998582   -0.001248666    0.164139258   -0.007607357    0.206557286
  211   23    9.255806785   -7.914663484   -0.688478933   -0.001139867    0.143121374   -0.007964341    0.200794647
  212   23    9.173236335   -7.608335299   -1.361862195   -0.000256892    0.022485615   -0.011424731    0.194739701
  213   23    8.527299586   -8.905786607    0.688944041   -0.001414734    0.191694090   -0.007380163    0.206032962
  214   23    9.108063327   -8.180672298   -0.018186272   -0.001087441    0.146525597   -0.007421510    0.205565032
  215   23    9.217141906   -7.638826986   -1.058385876   -0.000265753    0.026078378   -0.010190552    0.196929540
  216   23    8.364367440   -9.713644727    0.218697551   -0.000909229    0.110873760   -0.008200577    0.204437033
  217   23    7.880630505  -10.345851002   -0.457168635   -0.001545440    0.166956069   -0.009256566    0.204198981
  218   23    8.996573715   -9.229907792   -0.457168635   -0.001533538    0.166956069   -0.009185276    0.205975019
  219   23    7.154728091  -10.588515997   -1.246361790   -0.001700732    0.185279977   -0.009179256    0.203464300
  220   23    8.506767322   -9.856044609   -1.552089373   -0.002512671    0.256498196   -0.009796056    0.206602250
  221   23    9.239238710   -8.504005377   -1.246361790   -0.001476482    0.185279977   -0.007968923    0.201396105
  222   23    6.365534936  -10.345851002   -1.972264204   -0.001104736    0.166956069   -0.006616928    0.203575003
  223   23    7.460455674   -9.856044609   -2.598401022   -0.002143378    0.256498196   -0.008356308    0.205344532
  224   23    8.506767322   -8.809732960   -2.598401022   -0.001898966    0.256498196   -0.007403428    0.199341866
  225   23    9.000842565   -7.739458885   -1.974140588   -0.000852459    0.141653618   -0.006017911    0.192366955
  226   23    5.856576060  -10.168256735   -1.973354121   -0.000082868    0.002845913   -0.029118370    0.203524942
  227   23    6.557154934   -9.584456567   -2.913297495   -0.000528070    0.045629508   -0.011573003    0.207075260
  228   23    7.446567567   -8.803452747   -3.212541291   -0.000555528    0.052846713   -0.010512067    0.199788645
  229   23    8.349723106   -7.982554680   -2.836858793   -0.000242754    0.019513391   -0.012440364    0.191437878
  230   23    8.495482475   -9.844759762   -0.239474513   -0.001954830    0.219383011   -0.008910581    0.205732804
  231   23    7.889584208  -10.383700842   -1.109663145   -0.002414685    0.267143480   -0.009038908    0.205859174
  232   23    9.034423555   -9.238861495   -1.109663145   -0.002310551    0.267143480   -0.008649100    0.205309310
  233   23    7.018029446  -10.383700842   -1.981217907   -0.002148454    0.267143480   -0.008042324    0.205038363
  234   23    8.246813525   -9.596090811   -2.338447224   -0.002922292    0.355967158   -0.008209442    0.204690809
  235   23    9.034423555   -8.367306732   -1.981217907   -0.001849927    0.267143480   -0.006924844    0.197767481
  236   23    6.185327592  -10.005653950   -2.425614976   -0.001046341    0.136220782   -0.007681211    0.206320799
  237   23    7.062019106   -9.303415603   -3.089684937   -0.001536670    0.210977173   -0.007283583    0.204147419
  238   23    8.013533786   -8.432788226   -3.055458999   -0.001229679    0.187968692   -0.006541936    0.195452425
  239   23    8.602961923   -7.833973306   -2.580807731   -0.000352709    0.042046933   -0.008388457    0.190661231
  240   41   -5.427393967   -2.372833978    9.088319957   -0.000389841    0.053866626   -0.007237155    0.196866636
  241   41   -6.546434102   -2.583482003    8.372190904   -0.000805939    0.120699741   -0.006677222    0.199229552
  242   41   -4.421494484   -2.663559703    9.003994313   -0.000833109    0.163925209   -0.005082250    0.205855991
  243   41   -5.513062355   -3.402349022    8.462464896   -0.002008375    0.256498196   -0.007829976    0.213905572
  244   41   -6.559374003   -3.402349022    7.416153247   -0.001707033    0.256498196   -0.006655146    0.211637428
  245   41   -6.881003365   -3.111858343    6.469421468   -0.000397209    0.054108959   -0.007340908    0.207584348
  246   41   -3.742275431   -3.259949139    8.320065014   -0.000624238    0.110873760   -0.005630167    0.227363260
  247   41   -4.418141617   -3.892155414    7.836328079   -0.001412608    0.166956069   -0.008460958    0.233922398
  248   41   -5.207334772   -4.134820410    7.110425664   -0.001667736    0.185279977   -0.009001169    0.234391294
  249   41   -5.933237186   -3.892155414    6.321232509   -0.001213795    0.166956069   -0.007270147    0.227597002
  250   41   -6.320156042   -3.303844149    5.581206733   -0.000345317    0.082724018   -0.004174331    0.216648064
  251   41   -5.868098068   -2.403091121    8.927973599   -0.000382991    0.033033310   -0.011594094    0.196945934
  252   41   -6.969838717   -2.601002880    7.732931383   -0.000062650    0.001245783   -0.050289629    0.199822921
  253   41   -5.008000923   -2.668824998    9.046544940   -0.001396577    0.262653484   -0.005317183    0.202688804
  254   41   -6.299420206   -3.142395224    8.202511098   -0.002152127    0.355967158   -0.006045857    0.207297722
  255   41   -6.982856090   -2.934260755    7.169058888   -0.000898951    0.143498234   -0.006264543    0.203992111
  256   41   -4.200447495   -3.391064175    8.451180049   -0.001581817    0.219383011   -0.007210301    0.223445338
  257   41   -5.070636127   -3.930005255    7.845281782   -0.002157280    0.267143480   -0.008075360    0.228065722
  258   41   -5.942190889   -3.930005255    6.973727019   -0.002000156    0.267143480   -0.007487199    0.225096208
  259   41   -6.569387024   -3.367727048    6.099330157   -0.001158498    0.200255594   -0.005785095    0.214094388
  260   41   -3.948546339   -2.390147890    8.952406724   -0.000444137    0.064598138   -0.006875384    0.204857296
  261   41   -3.353906442   -2.871580150    8.320065014   -0.000469380    0.110873760   -0.004233459    0.225924250
  262   41   -2.797858449   -2.552555733    7.768741516   -0.000152709    0.010399597   -0.014684100    0.240578051
  263   41   -3.224424745   -2.547530611    8.391058919   -0.000683989    0.141605816   -0.004830231    0.221287199
  264   41   -3.353906442   -3.259949139    7.931696024   -0.000602647    0.110873760   -0.005435435    0.237497190
  265   41   -3.837643377   -3.892155414    7.255829839   -0.001345961    0.166956069   -0.008061765    0.247604679
  266   41   -2.779593300   -2.862445407    7.315220727   -0.000730958    0.117088012   -0.006242808    0.256599386
  267   41   -4.563545791   -4.134820410    6.466636684   -0.001570138    0.185279977   -0.008474406    0.247990122
  268   41   -3.167263263   -3.347741155    6.137632420   -0.001652784    0.242312731   -0.006820872    0.278856812
  269   41   -5.352738946   -3.892155414    5.740734270   -0.001083864    0.166956069   -0.006491914    0.238511780
  270   41   -4.336576601   -3.470554147    5.157053753   -0.001105406    0.196592045   -0.005622844    0.258907696
  271   41   -6.092803847   -3.340019466    5.394607607   -0.000366466    0.068388223   -0.005358617    0.220516502
  272   41   -5.078770041   -3.310397677    4.928968580   -0.000098037    0.011289197   -0.008684141    0.240154411
  273   41   -3.222791407   -3.391064175    7.473523960   -0.001339407    0.219383011   -0.006105334    0.249032292
  274   41   -3.828689674   -3.930005255    6.603335329   -0.001883355    0.267143480   -0.007049975    0.256910966
  275   41   -2.822718946   -3.042391796    6.659441517   -0.000895730    0.122769403   -0.007296035    0.276288347
  276   41   -4.700244436   -3.930005255    5.731780566   -0.001617129    0.267143480   -0.006053411    0.250362000
  277   41   -3.573665945   -3.373778961    5.535517131   -0.001176483    0.180366280   -0.006522742    0.276191069
  278   41   -5.498629572   -3.465860437    5.175056363   -0.000803295    0.163763741   -0.004905209    0.232797180
  279   41   -4.851574431   -3.310298550    4.919168672   -0.000160646    0.018425563   -0.008718646    0.245604284
  280   19   -2.277690506   -4.729068740   -2.566652243   -0.000559865    0.035869592   -0.015608333    0.246035325
  281   19   -1.864747560   -5.559014428   -2.421769748   -0.000550864    0.062314571   -0.008840059    0.238657981
  282   19   -2.087863080   -5.197401049   -3.384605005   -0.001496746    0.166956069   -0.008964911    0.241505423
  283   19   -1.200483133   -6.173247179   -3.440557015   -0.000641507    0.058999963   -0.010873012    0.236252339
  284   19   -1.455656805   -5.681137984   -4.060471190   -0.000822117    0.110873760   -0.007414891    0.240629838
  285   19   -2.125712921   -5.206354752   -2.732110495   -0.001963349    0.267143480   -0.007349419    0.241447247
  286   19   -1.513999815   -6.012296345   -2.943517948   -0.000262601    0.013778581   -0.019058626    0.235448622
  287   19   -1.586771840   -5.812253019   -3.602299126   -0.001609528    0.219383011   -0.007336614    0.238826705
  288   19   -2.308750415   -3.847578285   -3.386720853   -0.001386269    0.099197834   -0.013974791    0.246773586
  289   19   -1.520366185   -2.505349028   -3.781279935   -0.001418447    0.075442289   -0.018801748    0.253313891
  290   19   -0.619968656   -1.919591424   -3.652737995   -0.000324962    0.021066972   -0.015425171    0.265784248
  291   19   -2.087863080   -4.616902809   -3.965103245   -0.001639859    0.166956069   -0.009822101    0.244289919
  292   19   -1.598056688   -3.521982071   -4.591240062   -0.002543704    0.256498196   -0.009917045    0.247361957
  293   19   -0.551745039   -2.475670423   -4.591240062   -0.001851330    0.256498196   -0.007217712    0.249843159
  294   19    0.196503439   -2.342198191   -4.565563198   -0.000087913    0.003057682   -0.028751507    0.249441472
  295   19   -1.455656805   -5.292768995   -4.448840180   -0.000874198    0.110873760   -0.007884622    0.242761583
  296   19   -0.971919870   -4.616902809   -5.081046455   -0.001635423    0.166956069   -0.009795530    0.243732097
  297   19   -0.246017456   -3.827709654   -5.323711450   -0.001511013    0.185279977   -0.008155297    0.241433254
  298   19    0.392381245   -3.068178509   -5.091785901   -0.000557611    0.087444795   -0.006376715    0.240095786
  299   19   -2.097339578   -3.200344856   -3.528905911   -0.000908240    0.037932312   -0.023943690    0.249650013
  300   19   -0.861018992   -2.039444020   -3.734293344   -0.000276948    0.005390651   -0.051375604    0.261285000
  301   19   -2.125712921   -3.964408299   -3.974056948   -0.002471789    0.267143480   -0.009252664    0.245958832
  302   19   -1.338102890   -2.735624220   -4.331286264   -0.003096849    0.355967158   -0.008699817    0.249732147
  303   19   -0.231065764   -2.080550681   -4.191206478   -0.001065338    0.134593929   -0.007915204    0.256361624
  304   19   -1.586771840   -4.834596931   -4.579955215   -0.002068431    0.219383011   -0.009428401    0.244384719
  305   19   -0.980873573   -3.964408299   -5.118896295   -0.002367952    0.267143480   -0.008863970    0.244930532
  306   19   -0.109318811   -3.092853537   -5.118896295   -0.001849204    0.267143480   -0.006922139    0.243099135
  307   19    0.258085206   -2.448346816   -4.669602366   -0.000141275    0.006463654   -0.021856764    0.247407274
  308   19   -0.694404102   -6.200528422   -4.012018291   -0.000173107    0.010220197   -0.016937714    0.239244022
  309   19   -1.067287816   -5.681137984   -4.448840180   -0.000884415    0.110873760   -0.007976773    0.241230259
  310   19   -0.324424549   -5.326904034   -5.027221336   -0.001414239    0.164835589   -0.008579692    0.241198414
  311   19    0.293680704   -4.319572653   -5.350758609   -0.001114734    0.121993425   -0.009137653    0.237553093
  312   19    0.530573146   -3.766130703   -5.293062482   -0.000135217    0.005836375   -0.023168043    0.236346911
  313   19   -0.577551819   -5.867642546   -4.535760066   -0.001684908    0.210297159   -0.008012035    0.241086972
  314   19    0.049392427   -5.047037733   -5.195886863   -0.001131457    0.133323394   -0.008486562    0.239819441
  315   19    0.524287332   -3.935243669   -5.315429663   -0.000152169    0.008061448   -0.018876130    0.236149944
  316   17    3.240311037   -0.428054266    4.913268263   -0.000836624    0.071461249   -0.011707385    0.345874297
  317   17    3.453214950   -1.265542621    5.433793800   -0.001309444    0.166949385   -0.007843358    0.307869999
  318   17    4.306631110   -2.030512280    5.739660992   -0.001375981    0.177889659   -0.007735028    0.275121627
  319   17    5.284640892   -2.491218385    5.570121029   -0.000848255    0.089357163   -0.009492862    0.260051245
  320   17    5.661438330   -2.633750826    5.368453131   -0.000034010    0.001090361   -0.031191766    0.257237754
  321   17    3.104866929   -1.043091752    5.122612940   -0.001275633    0.139350526   -0.009154133    0.326719845
  322   17    3.675032014   -1.747166236    5.578973954   -0.001614610    0.229159002   -0.007045809    0.290016009
  323   17    4.656353938   -2.381381969    5.686003643   -0.000786834    0.099865454   -0.007878936    0.265356589
  324   17    5.604102787   -2.642596960    5.390734924   -0.000052009    0.001658836   -0.031352443    0.257234983
  325   17    3.547561333   -0.105010101    4.884716757   -0.000453313    0.110873760   -0.004088548    0.340728873
  326   17    4.223427519   -0.588747036    5.516923032   -0.001722213    0.166956069   -0.010315366    0.305792387
  327   17    4.223427519    0.527196174    4.400979822   -0.001623934    0.166956069   -0.009726716    0.319183902
  328   17    5.012620674   -1.314649450    5.759588027   -0.001843643    0.185279977   -0.009950580    0.279791911
  329   17    5.318348257    0.037389781    5.027116639   -0.002682341    0.256498196   -0.010457543    0.289187769
  330   17    5.012620674    0.769861169    3.675077408   -0.001550011    0.185279977   -0.008365777    0.288564661
  331   17    5.738523088   -2.103842605    5.516923032   -0.001254005    0.166956069   -0.007510988    0.262720892
  332   17    6.364659905   -1.008921867    5.027116639   -0.002434322    0.256498196   -0.009490601    0.266161138
  333   17    6.364659905    0.037389781    3.980804991   -0.002159015    0.256498196   -0.008417272    0.263316032
  334   17    5.732512526    0.529702436    2.884060833   -0.001004949    0.149455594   -0.006724065    0.260590234
  335   17    5.751008072   -2.615598158    5.331887755   -0.000099379    0.003389917   -0.029316061    0.257293915
  336   17    6.696561330   -1.926623483    4.728136336   -0.000687751    0.052684156   -0.013054221    0.258156909
  337   17    6.994072326   -1.051704770    3.945278663   -0.000747479    0.062900882   -0.011883438    0.252440832
  338   17    6.632589148   -0.160931147    3.130129591   -0.000358498    0.027245294   -0.013158156    0.248143484
  339   17    4.005733397    0.026104934    5.015831792   -0.002226147    0.219383011   -0.010147308    0.324008975
  340   17    4.875922029   -0.579793333    5.554772872   -0.002583931    0.267143480   -0.009672447    0.292304172
  341   17    4.875922029    0.565046014    4.409933525   -0.002429849    0.267143480   -0.009095671    0.298937217
  342   17    5.747476791   -1.451348095    5.554772872   -0.002382694    0.267143480   -0.008919153    0.269980504
  343   17    6.104706108   -0.222564016    4.767162842   -0.003219480    0.355967158   -0.009044317    0.272843483
  344   17    5.747476791    0.565046014    3.538378763   -0.002020997    0.267143480   -0.007565211    0.269895564
  345   17    6.202341529   -2.292612264    5.164980665   -0.001234104    0.144207985   -0.008557804    0.258889350
  346   17    6.869148340   -1.425586794    4.452269660   -0.001882134    0.221281308   -0.008505618    0.256819342
  347   17    6.840598221   -0.486290847    3.583369185   -0.001541542    0.203240591   -0.007584811    0.250877828
  348   17    6.338818253    0.132786349    2.964234936   -0.000491971    0.056501896   -0.008707166    0.250467528
  349   17    3.309651647   -0.000109855    4.541767910   -0.001478682    0.057116951   -0.025888673    0.355916433
  350   17    3.439054098    0.434539229    3.729944347   -0.001807116    0.162617376   -0.011112690    0.351875974
  351   17    4.450733127    0.785886572    3.084386670   -0.001309908    0.143804184   -0.009108967    0.299187078
  352   17    5.139571504    0.696255784    2.757699080   -0.000308709    0.026731461   -0.011548519    0.272580279
  353   17    3.258942878    0.187738241    4.140589271   -0.001643343    0.075789682   -0.021682940    0.361355227
  354   17    3.799336647    0.644560142    3.355739331   -0.001514534    0.140486835   -0.010780613    0.331188054
  355   17    4.817664035    0.745423161    2.798081859   -0.000321576    0.028906938   -0.011124528    0.282690624
  356   11   -7.102267325    4.679920866   -4.592070268   -0.000523610    0.061044785   -0.008577477    0.200582196
  357   11   -6.200307483    4.860130956   -5.080596340   -0.001159912    0.154110848   -0.007526481    0.212015040
  358   11   -5.372622494    4.585176400   -5.815985603   -0.001193267    0.157236975   -0.007588974    0.220205370
  359   11   -4.929604635    3.956196886   -6.522351850   -0.000717600    0.100386113   -0.007148400    0.218421031
  360   11   -6.553612731    4.809478945   -4.742511170   -0.000435639    0.051768213   -0.008415181    0.206612913
  361   11   -5.615335750    4.736664646   -5.371876586   -0.001000319    0.134519626   -0.007436229    0.218274846
  362   11   -4.986561009    4.231327705   -6.137387857   -0.000940795    0.126101467   -0.007460621    0.221258512
  363   11   -8.529426095    3.745691735   -5.054303035   -0.000586473    0.072779320   -0.008058233    0.196440095
  364   11   -7.527218075    4.608822072   -4.909357737   -0.000929581    0.166956069   -0.005567817    0.200863381
  365   11   -8.830294166    2.930483882   -5.862247593   -0.000923019    0.104660292   -0.008819190    0.203265271
  366   11   -8.153354892    4.119015680   -6.004278475   -0.002196243    0.256498196   -0.008562410    0.206713014
  367   11   -6.801315661    4.851487067   -5.698550892   -0.001535403    0.185279977   -0.008286937    0.211649900
  368   11   -8.530509147    2.121336626   -6.675211271   -0.000766631    0.073474907   -0.010433922    0.207343705
  369   11   -8.153354892    3.072704031   -7.050590124   -0.002292983    0.256498196   -0.008939566    0.208840026
  370   11   -7.107043244    4.119015680   -7.050590124   -0.002512949    0.256498196   -0.009797142    0.213902699
  371   11   -6.012122506    4.608822072   -6.424453307   -0.001461138    0.166956069   -0.008751629    0.217015801
  372   11   -7.527218075    1.977783293   -7.540396517   -0.001054190    0.166956069   -0.006314178    0.202962826
  373   11   -6.801315661    2.766976448   -7.783061512   -0.001528243    0.185279977   -0.008248292    0.206454357
  374   11   -6.012122506    3.492878862   -7.540396517   -0.001416654    0.166956069   -0.008485191    0.211184555
  375   11   -5.336256320    3.976615797   -6.908190242   -0.000734208    0.110873760   -0.006622022    0.215810534
  376   11   -7.940798794    4.293691137   -4.709545301   -0.000826002    0.144988917   -0.005697000    0.195779001
  377   11   -8.695886292    3.475469274   -5.530285896   -0.001711870    0.246709130   -0.006938820    0.200496950
  378   11   -7.536171778    4.646671913   -5.561852247   -0.002013504    0.267143480   -0.007537163    0.206834985
  379   11   -8.696360350    2.598287107   -6.406086599   -0.001944372    0.246926489   -0.007874296    0.206391598
  380   11   -7.893401094    3.859061882   -6.790636326   -0.003062417    0.355967158   -0.008603088    0.210885125
  381   11   -6.664617015    4.646671913   -6.433407010   -0.002323173    0.267143480   -0.008696350    0.215011091
  382   11   -7.949201468    1.776288967   -7.217981873   -0.000978692    0.147238568   -0.006646980    0.204389671
  383   11   -7.536171778    2.630277803   -7.578246357   -0.002108275    0.267143480   -0.007891920    0.206913988
  384   11   -6.664617015    3.501832565   -7.578246357   -0.002313143    0.267143480   -0.008658804    0.211554884
  385   11   -5.794428384    4.107730832   -7.039305277   -0.001836660    0.219383011   -0.008371934    0.215591993
  386   11   -7.100520959    1.656917890   -7.610722232   -0.000575261    0.062578663   -0.009192613    0.198780840
  387   11   -6.197429753    2.146459518   -7.791055532   -0.001065712    0.154944928   -0.006878007    0.199084138
  388   11   -5.370727315    2.883516143   -7.515953268   -0.001046635    0.157497945   -0.006645389    0.205275917
  389   11   -4.929446181    3.590778477   -6.887607988   -0.000687645    0.100408748   -0.006848461    0.214173096
  390   11   -6.550415105    1.807001408   -7.740092619   -0.000433900    0.053131694   -0.008166493    0.197172778
  391   11   -5.612616429    2.437951579   -7.667205763   -0.000853916    0.136131318   -0.006272737    0.200645826
  392   11   -4.985466674    3.204915745   -7.162369217   -0.000838082    0.126708490   -0.006614254    0.209522852
  393   32    0.805582305   10.199405553    3.129926518   -0.000802792    0.110873760   -0.007240599    0.227918482
  394   32    1.289319240    9.523539368    3.762132793   -0.001285145    0.166956069   -0.007697502    0.232625620
  395   32    0.213067510    9.509075037    2.730371540   -0.001057254    0.135737477   -0.007788963    0.229372646
  396   32    2.090287305    8.961579878    4.033168341   -0.000840438    0.090522697   -0.009284277    0.229375724
  397   32    0.625414874    9.004804830    3.349235558   -0.000165369    0.007225272   -0.022887528    0.239646635
  398   32    0.674467270    9.741233489    3.261041553   -0.001568851    0.219383011   -0.007151197    0.231295604
  399   32    1.210723478    9.029917015    3.772918903   -0.001257059    0.174981805   -0.007183943    0.237278068
  400   32    0.427193070    9.124304838    3.129920935   -0.000253086    0.016017275   -0.015800808    0.237112255
  401   32    1.193951294   10.587774543    3.129926518   -0.000861740    0.110873760   -0.007772267    0.226270913
  402   32    1.869817480   10.104037608    3.762132793   -0.001487153    0.166956069   -0.008907448    0.227172199
  403   32    1.869817480   11.219980818    2.646189583   -0.001645975    0.166956069   -0.009858730    0.222152779
  404   32    2.657880962    9.246315758    4.018929619   -0.001300540    0.184253425   -0.007058429    0.221851003
  405   32    2.964738218   10.730174425    3.272326400   -0.002360860    0.256498196   -0.009204199    0.219477966
  406   32    2.659010635   11.462645813    1.920287168   -0.001767459    0.185279977   -0.009539397    0.217582137
  407   32    4.074656589    9.825438195    3.143483646   -0.001243109    0.197253751   -0.006302080    0.206356483
  408   32    4.011049867   10.730174425    2.226014751   -0.001849774    0.256498196   -0.007211644    0.210965507
  409   32    3.384913049   11.219980818    1.131094013   -0.001181607    0.166956069   -0.007077356    0.214569612
  410   32    4.165531876   10.678938659    1.450863242   -0.000171383    0.005828777   -0.029402831    0.211612784
  411   32    3.366096890   11.052928569    0.622455247   -0.000059333    0.002276149   -0.026067187    0.215394601
  412   32    1.652123358   10.718889578    3.261041553   -0.002016916    0.219383011   -0.009193582    0.225635658
  413   32    2.522311990   10.112991311    3.799982633   -0.002202736    0.267143480   -0.008245518    0.222873326
  414   32    2.522311990   11.257830658    2.655143286   -0.002436403    0.267143480   -0.009120202    0.220548477
  415   32    3.324330097    9.369121687    3.817746588   -0.001295051    0.189064131   -0.006849795    0.213810225
  416   32    3.751096069   10.470220627    3.012372602   -0.002453572    0.355967158   -0.006892691    0.212401279
  417   32    3.393866752   11.257830658    1.783588523   -0.002112989    0.267143480   -0.007909566    0.215139670
  418   32    4.356992888   10.374989498    2.021496964   -0.000527374    0.057631213   -0.009150845    0.207359413
  419   32    3.785782063   10.946052311    1.025682612   -0.000751091    0.072741766   -0.010325437    0.214575039
  420   32    0.805582305   10.587774543    2.741557528   -0.000823155    0.110873760   -0.007424253    0.224208502
  421   32    0.162155931   10.077683299    2.071912236   -0.001088744    0.151858477   -0.007169465    0.218801350
  422   32    1.289319240   11.219980818    2.065691343   -0.001531972    0.166956069   -0.009175900    0.218945867
  423   32    0.723246344   10.792296720    0.982315208   -0.001390297    0.206170279   -0.006743440    0.207467897
  424   32    2.015221654   11.462645813    1.276498188   -0.001606026    0.185279977   -0.008668103    0.214359091
  425   32    1.546230136   11.047022915    0.411251918   -0.000292524    0.029530900   -0.009905676    0.206017681
  426   32    2.893446040   11.239743815    0.638794384   -0.001085035    0.125880663   -0.008619551    0.213520193
  427   32    3.310209695   11.065102851    0.590633039   -0.000026994    0.001484314   -0.018186036    0.215256519
  428   32    0.674467270   10.718889578    2.283385464   -0.001699933    0.219383011   -0.007748700    0.220327457
  429   32    0.255132031   10.343941492    1.526375289   -0.000892841    0.124712097   -0.007159214    0.212076157
  430   32    1.280365537   11.257830658    1.413196833   -0.001911314    0.267143480   -0.007154636    0.213809278
  431   32    1.173300724   10.929069002    0.532528939   -0.000348440    0.042360081   -0.008225679    0.204976949
  432   32    2.103092727   11.270138814    0.577654772   -0.001586479    0.222313184   -0.007136234    0.210119301
  433   32    3.218115949   11.083569392    0.543975584   -0.000038593    0.004595920   -0.008397189    0.214953247
  434   28   -1.349237485    6.336718122    4.533454463   -0.000936657    0.110873760   -0.008447957    0.285037065
  435   28   -0.865500550    5.660851936    5.165660738   -0.001873937    0.166956069   -0.011224134    0.292976130
  436   28   -1.948899213    5.540767504    4.157544008   -0.003937690    0.146652493   -0.026850483    0.317423544
  437   28   -0.254038520    4.755564062    5.371687491   -0.002324408    0.183432678   -0.012671724    0.298926846
  438   28   -2.264247459    5.113100081    3.079175586   -0.001449036    0.045935304   -0.031545144    0.310508097
  439   28    0.613761559    4.057597981    5.128293365   -0.001356279    0.160545755   -0.008447930    0.304222062
  440   28   -2.180983762    4.639895676    2.675748836   -0.000358991    0.006861022   -0.052323233    0.310537102
  441   28    1.158599489    4.159803530    4.995964590   -0.000061524    0.002441032   -0.025204248    0.293964064
  442   28   -1.480352520    5.878546058    4.664569498   -0.002404735    0.219383011   -0.010961353    0.298244408
  443   28   -1.054636710    5.003213382    5.107101138   -0.004045245    0.241706125   -0.016736213    0.311874445
  444   28    0.035257012    4.095844443    5.186281500   -0.002665523    0.214202858   -0.012443918    0.310104935
  445   28   -2.204928427    4.706468639    2.753075129   -0.000548046    0.008930185   -0.061370034    0.311784009
  446   28    0.885042081    3.841903757    4.919525826   -0.000762007    0.059073261   -0.012899355    0.308156494
  447   28   -0.960868496    6.725087111    4.533454463   -0.000912444    0.110873760   -0.008229572    0.275151034
  448   28   -0.285002310    6.241350176    5.165660738   -0.001692587    0.166956069   -0.010137918    0.277009793
  449   28   -0.310232226    7.317165967    4.118031010   -0.001315679    0.127496481   -0.010319339    0.264432714
  450   28    0.504190845    5.515447762    5.408325733   -0.001761308    0.185279977   -0.009506195    0.276845072
  451   28    0.751112565    6.718218921    4.832183024   -0.001369486    0.155197446   -0.008824150    0.262208656
  452   28    1.109995088    4.624268804    5.195845858   -0.001039695    0.115702010   -0.008985971    0.283184100
  453   28    1.264353634    6.033181364    5.032239413   -0.000173145    0.010323569   -0.016771859    0.260887930
  454   28    1.187123282    4.221121978    5.012571738   -0.000031113    0.001371887   -0.022679143    0.291787219
  455   28   -0.502696432    6.856202146    4.664569498   -0.001917519    0.219383011   -0.008740510    0.270887615
  456   28    0.367492200    6.250303879    5.203510579   -0.002090897    0.267143480   -0.007826869    0.269995324
  457   28    0.211883894    7.198348324    4.408312836   -0.000762763    0.068477175   -0.011138934    0.263870133
  458   28    1.142625549    5.467850300    5.238110834   -0.001543588    0.197771571   -0.007804903    0.268724707
  459   28    1.185780610    6.249016095    4.970939480   -0.000221757    0.012570914   -0.017640506    0.260258557
  460   28    1.219769410    4.300412550    5.032675899   -0.000066450    0.003448873   -0.019267090    0.289133484
  461   28   -1.349237485    6.725087111    4.145085474   -0.000903563    0.110873760   -0.008149475    0.275293007
  462   28   -1.981443760    6.241350176    3.469219288   -0.001641210    0.166956069   -0.009830193    0.281006176
  463   28   -1.071502262    7.244866026    3.468956695   -0.000951858    0.096036057   -0.009911467    0.261644032
  464   28   -2.254992787    5.323292078    2.799912806   -0.001512280    0.114988733   -0.013151547    0.292643089
  465   28   -1.564272248    6.910385628    3.003488227   -0.000070011    0.002113094   -0.033132211    0.260127814
  466   28   -1.480352520    6.856202146    3.686913410   -0.001685459    0.219383011   -0.007682723    0.269427066
  467   28   -1.980253268    6.342987770    2.987879803   -0.001271532    0.172909442   -0.007353746    0.269907397
  468   28   -1.466593485    7.003201247    3.067906827   -0.000100812    0.003061259   -0.032931549    0.259819748
  469   28   -2.221677091    4.917311952    2.624269882   -0.000109188    0.001316799   -0.082919162    0.299363212
  470    6   -4.537404418   -3.549886347    3.326224292   -0.000362621    0.036503765   -0.009933808    0.263321843
  471    6   -4.166796504   -4.245270933    3.413370200   -0.001489968    0.185279977   -0.008041708    0.277039458
  472    6   -5.334227624   -4.649589910    2.810445310   -0.001183560    0.141918192   -0.008339736    0.253082249
  473    6   -3.377603349   -4.971173347    3.170705204   -0.001651396    0.166956069   -0.009891201    0.288356446
  474    6   -4.472524087   -5.597310164    2.680898812   -0.002564725    0.256498196   -0.009998997    0.266980755
  475    6   -5.336842278   -5.725633201    1.730845261   -0.001373032    0.143547126   -0.009565026    0.254487526
  476    6   -2.701737163   -5.454910282    2.538498929   -0.000950378    0.110873760   -0.008571717    0.286457053
  477    6   -3.377603349   -6.087116557    2.054761994   -0.001708970    0.166956069   -0.010236045    0.270661231
  478    6   -4.166796504   -6.329781552    1.328859580   -0.001702856    0.185279977   -0.009190715    0.257568668
  479    6   -4.550115490   -6.238376825    0.630846944   -0.000475945    0.039484044   -0.012054111    0.250431867
  480    6   -4.869803131   -4.083914205    3.225483290   -0.001648664    0.233570056   -0.007058541    0.259347135
  481    6   -4.030097859   -4.980127050    3.208555045   -0.002361814    0.267143480   -0.008840995    0.277820291
  482    6   -5.316837103   -5.307262825    2.391263920   -0.002622657    0.334772328   -0.007834151    0.255374596
  483    6   -3.159909227   -5.586025317    2.669613965   -0.002186962    0.219383011   -0.009968692    0.281984360
  484    6   -4.030097859   -6.124966397    2.063715698   -0.002498941    0.267143480   -0.009354302    0.265557480
  485    6   -4.877729851   -6.138261099    1.166872232   -0.002047599    0.235590819   -0.008691335    0.253854478
  486    6   -4.239742640   -3.380565102    3.362272799   -0.000210707    0.016214115   -0.012995305    0.270629780
  487    6   -3.523007523   -3.601481952    3.413370200   -0.001329645    0.185279977   -0.007176407    0.294234075
  488    6   -2.797105109   -4.390675107    3.170705204   -0.001569446    0.166956069   -0.009400356    0.305190579
  489    6   -2.366172961   -3.308152510    2.859767719   -0.002363610    0.177370728   -0.013325816    0.336795308
  490    6   -2.313368174   -5.066541293    2.538498929   -0.000902550    0.110873760   -0.008140343    0.295436277
  491    6   -1.681161899   -4.390675107    2.054761994   -0.001344806    0.166956069   -0.008054852    0.311406855
  492    6   -1.431212335   -4.139197489    1.361282868   -0.000178172    0.004175806   -0.042667787    0.316316733
  493    6   -3.526369391   -3.169091618    3.315126490   -0.000606485    0.078750309   -0.007701365    0.293819094
  494    6   -2.788151406   -3.738180597    3.208555045   -0.001966548    0.267143480   -0.007361391    0.315329484
  495    6   -2.182253139   -4.608369229    2.669613965   -0.001964369    0.219383011   -0.008954064    0.307012859
  496    6   -1.606438507   -3.892166563    2.000103928   -0.002442828    0.197029860   -0.012398264    0.331670488
  497    6   -2.313368174   -5.454910282    2.150129940   -0.000908812    0.110873760   -0.008196822    0.285043941
  498    6   -2.797105109   -6.087116557    1.474263755   -0.001592347    0.166956069   -0.009537523    0.267616693
  499    6   -1.681161899   -4.971173347    1.474263755   -0.001310258    0.166956069   -0.007847920    0.287526597
  500    6   -3.523007523   -6.329781552    0.685070600   -0.001455831    0.185279977   -0.007857466    0.253382567
  501    6   -2.348651509   -5.760828966    0.388078728   -0.001368956    0.182476087   -0.007502110    0.257511049
  502    6   -1.431189831   -4.278769196    1.220757435   -0.000167673    0.004274841   -0.039223150    0.308132255
  503    6   -4.242750781   -6.275773614    0.453827149   -0.000265746    0.017831103   -0.014903494    0.249025500
  504    6   -2.182253139   -5.586025317    1.691957876   -0.001899458    0.219383011   -0.008658184    0.278102088
  505    6   -2.788151406   -6.124966397    0.821769245   -0.001864333    0.267143480   -0.006978771    0.258969406
  506    6   -1.606042463   -4.915500753    0.972109076   -0.001637064    0.199023734   -0.008225471    0.282034307
  507    6   -3.529542173   -6.229082797    0.243889697   -0.000659443    0.084839200   -0.007772852    0.248319608
  508   12  -11.173080976   -0.292441698   -3.444859782   -0.000042226    0.003558474   -0.011866401    0.186605268
  509   12  -11.358851443   -0.760950209   -3.474772151   -0.000970750    0.139879993   -0.006939874    0.190033909
  510   12  -11.157256453   -2.042011808   -3.240656706   -0.000426370    0.045808982   -0.009307558    0.196946284
  511   12  -11.598485566   -1.605155139   -4.167920996   -0.001635039    0.185279977   -0.008824695    0.199934195
  512   12  -10.891006624   -2.930817684   -3.859558896   -0.001783913    0.220392222   -0.008094265    0.204481930
  513   12  -11.355820571   -2.331057553   -4.957114151   -0.001575010    0.166956069   -0.009433680    0.204499201
  514   12  -10.202581911   -3.463506901   -4.962500122   -0.001235286    0.153795703   -0.008031995    0.202131299
  515   12  -10.723614296   -2.814794488   -5.632980337   -0.000825808    0.110873760   -0.007448181    0.202820251
  516   12  -11.199295116   -0.437987127   -3.369717428   -0.000081140    0.011527609   -0.007038718    0.186774277
  517   12  -11.386006990   -1.493477820   -3.421867555   -0.001569368    0.238356002   -0.006584134    0.194232278
  518   12  -11.017701924   -2.491032058   -3.391447536   -0.000618545    0.063372897   -0.009760404    0.201108508
  519   12  -11.393670411   -2.340011256   -4.304619641   -0.002061478    0.267143480   -0.007716743    0.202921281
  520   12  -10.455507962   -3.379448398   -4.401693221   -0.001239846    0.139753763   -0.008871648    0.205134601
  521   12  -10.854729331   -2.945909523   -5.174808273   -0.001794102    0.219383011   -0.008177946    0.203744962
  522   12  -11.156357756   -0.210446662   -3.495480273   -0.000076736    0.005174048   -0.014830847    0.186607727
  523   12  -11.355820571   -0.235463744   -4.022516822   -0.001041233    0.166956069   -0.006236572    0.192095957
  524   12  -10.804434750    0.553608139   -4.334109458   -0.000165080    0.006994874   -0.023600108    0.191237096
  525   12  -11.598485566   -0.961366158   -4.811709977   -0.001752142    0.185279977   -0.009456727    0.201255616
  526   12  -10.699610107    0.513670807   -5.194378737   -0.001714754    0.256405925   -0.006687653    0.198658324
  527   12  -11.355820571   -1.750559313   -5.537612391   -0.001653248    0.166956069   -0.009902294    0.204995434
  528   12  -10.866014178   -0.655638575   -6.163749208   -0.002579808    0.256498196   -0.010057802    0.204011616
  529   12   -9.939509693    0.284188223   -6.216798766   -0.001367874    0.175065626   -0.007813492    0.204173497
  530   12  -10.723614296   -2.426425499   -6.021349326   -0.000849531    0.110873760   -0.007662149    0.202810265
  531   12  -10.239877361   -1.750559313   -6.653555601   -0.001421393    0.166956069   -0.008513577    0.200395110
  532   12   -9.433769841   -0.969898874   -6.906716046   -0.001304376    0.179201897   -0.007278806    0.197304883
  533   12  -11.061667033    0.188651724   -3.910041671   -0.000661932    0.086949132   -0.007612868    0.188503669
  534   12  -11.393670411   -0.226510041   -4.675011332   -0.002146788    0.267143480   -0.008036086    0.197467286
  535   12  -10.633209377    0.682487641   -4.728559648   -0.000456987    0.055012065   -0.008307037    0.194741176
  536   12  -11.393670411   -1.098064803   -5.546566094   -0.002466205    0.267143480   -0.009231764    0.204281258
  537   12  -10.498327730    0.323380212   -5.797653735   -0.002467858    0.355914463   -0.006933851    0.202306583
  538   12  -10.854729331   -1.968253435   -6.152464361   -0.001995478    0.219383011   -0.009095866    0.203767227
  539   12  -10.248831064   -1.098064803   -6.691405441   -0.002175255    0.267143480   -0.008142647    0.201603575
  540   12   -9.564663956   -0.298866484   -6.701187762   -0.001230486    0.154219238   -0.007978807    0.201506263
  541   12   -9.639200350   -3.400137434   -5.637393002   -0.000989879    0.135025730   -0.007331043    0.195711915
  542   12   -9.179431734   -3.003065292   -6.233412250   -0.000086375    0.003366449   -0.025657640    0.189996301
  543   12  -10.335245306   -2.814794488   -6.021349326   -0.000786119    0.110873760   -0.007090219    0.200109364
  544   12   -9.659379121   -2.331057553   -6.653555601   -0.001152333    0.166956069   -0.006902012    0.194723614
  545   12   -9.156647024   -1.543645462   -6.924761461   -0.000629171    0.066694179   -0.009433679    0.192701389
  546   12   -9.268467096   -3.170040557   -6.049380919   -0.000152000    0.010186691   -0.014921460    0.191183000
  547   12   -9.877073242   -2.945909523   -6.152464361   -0.001426846    0.219383011   -0.006503905    0.196325206
  548   12   -9.208996119   -2.413490933   -6.662443168   -0.000842921    0.151545986   -0.005562144    0.190404357
  549    8   -2.895929042    5.198229922   -2.072208799   -0.001019408    0.154885374   -0.006581696    0.233787852
  550    8   -1.789718862    4.724474807   -1.465133923   -0.001849664    0.211570244   -0.008742555    0.247232878
  551    8   -2.128832338    5.422168134   -2.768474859   -0.001825383    0.185279977   -0.009852027    0.240511203
  552    8   -0.884231017    4.813396542   -2.531242989   -0.002084771    0.159788729   -0.013047044    0.247694696
  553    8   -1.402929924    5.179503139   -3.557668014   -0.001685307    0.166956069   -0.010094316    0.243671950
  554    8   -0.336294726    4.150868173   -3.578970275   -0.001922601    0.118247300   -0.016259152    0.246167102
  555    8   -0.919192989    4.547296864   -4.233534200   -0.000902231    0.110873760   -0.008137464    0.242565943
  556    8   -2.329196607    5.123005499   -1.848283509   -0.001825522    0.267112391   -0.006834285    0.239358245
  557    8   -1.305534540    4.816837304   -1.889251645   -0.001116813    0.071780122   -0.015558811    0.247892865
  558    8   -1.393976221    5.217352979   -2.905173504   -0.002341115    0.267143480   -0.008763511    0.244241657
  559    8   -0.421150518    4.386313523   -3.069656881   -0.001099619    0.061109867   -0.017994133    0.248420852
  560    8   -0.788077954    4.678411899   -3.775362136   -0.002025438    0.219383011   -0.009232428    0.244234551
  561    8   -3.252837648    5.280266565   -2.614281516   -0.000819750    0.082481003   -0.009938649    0.231224901
  562    8   -3.581086404    5.024870604   -3.917286298   -0.000296080    0.018144989   -0.016317448    0.233950624
  563    8   -2.772621319    5.422168134   -3.412263840   -0.001620347    0.185279977   -0.008745399    0.237025849
  564    8   -3.085842047    4.731978955   -4.718020792   -0.002038830    0.217122516   -0.009390228    0.237020842
  565    8   -1.983428164    5.179503139   -4.138166254   -0.001652608    0.166956069   -0.009898458    0.241102471
  566    8   -2.002609283    3.938559650   -5.314252154   -0.001341877    0.165165921   -0.008124417    0.234190841
  567    8   -1.307561978    4.547296864   -4.621903189   -0.000891732    0.110873760   -0.008042770    0.240704016
  568    8   -3.398718068    5.259375091   -3.346367755   -0.001432371    0.191712403   -0.007471459    0.232405608
  569    8   -3.498826575    4.894060462   -4.261481357   -0.000480173    0.037363418   -0.012851425    0.235700058
  570    8   -2.635922674    5.217352979   -4.147119957   -0.002199742    0.267143480   -0.008234310    0.238428831
  571    8   -2.534524869    4.208462108   -5.227766005   -0.001546443    0.173623284   -0.008906887    0.235334019
  572    8   -1.765734042    4.678411899   -4.753018224   -0.001989981    0.219383011   -0.009070809    0.239611843
  573    8   -0.686662792    2.788274489   -4.773920572   -0.000426007    0.045749767   -0.009311665    0.237242848
  574    8   -0.314016834    3.513272944   -4.178933521   -0.001613960    0.131962810   -0.012230413    0.243939918
  575    8   -1.506239904    3.459837588   -5.305941489   -0.001220527    0.164066629   -0.007439217    0.232660444
  576    8   -0.919192989    4.158927875   -4.621903189   -0.000861837    0.110873760   -0.007773140    0.240446137
  577    8   -0.340695849    2.839342393   -4.321085687   -0.001432670    0.146801130   -0.009759256    0.244085973
  578    8   -1.140040684    3.049028362   -5.158946862   -0.000623431    0.082944337   -0.007516257    0.232692093
  579    8   -0.788077954    3.700755811   -4.753018224   -0.001674759    0.219383011   -0.007633950    0.239001294
  580   42   -8.106453149    2.473803568    8.432027508   -0.000790880    0.110873760   -0.007133156    0.195217182
  581   42   -7.622716214    1.797937383    9.064233782   -0.001161174    0.166956069   -0.006954970    0.186916426
  582   42   -8.738659424    1.797937383    7.948290573   -0.001469431    0.166956069   -0.008801300    0.195799001
  583   42   -7.003755518    1.384900617    9.311131101   -0.000180997    0.016478043   -0.010984138    0.179528810
  584   42   -8.157989255    0.645673039    8.639093462   -0.001669233    0.250554790   -0.006662147    0.187355550
  585   42   -8.981324419    1.008744228    7.222388158   -0.001385657    0.185279977   -0.007478720    0.191896780
  586   42   -8.541069523    0.100917422    7.687930365   -0.000421449    0.040671542   -0.010362253    0.187904151
  587   42   -8.833502914    0.507640183    6.431994799   -0.000636108    0.088109390   -0.007219523    0.186151429
  588   42   -8.237568184    2.015631504    8.563142543   -0.001733396    0.219383011   -0.007901234    0.193549575
  589   42   -7.570081665    1.116598630    9.128016150   -0.001455470    0.254336555   -0.005722615    0.183887046
  590   42   -8.776509265    1.145442873    7.957244276   -0.001970213    0.267143480   -0.007375111    0.192750262
  591   42   -8.316529465    0.214675046    8.211766648   -0.000650949    0.099059812   -0.006571277    0.187495807
  592   42   -8.800025154    0.331993851    7.123271784   -0.001250316    0.214549190   -0.005827644    0.188073509
  593   42   -7.718084160    2.862172557    8.432027508   -0.000759037    0.110873760   -0.006845959    0.194664312
  594   42   -7.042217974    2.378435622    9.064233782   -0.000941422    0.166956069   -0.005638738    0.184411153
  595   42   -7.042217974    3.494378832    7.948290573   -0.001151193    0.166956069   -0.006895186    0.195762808
  596   42   -6.805817245    1.667453990    9.315293721   -0.000084431    0.003999604   -0.021109753    0.178473310
  597   42   -6.309968203    3.078651703    8.595270701   -0.000410321    0.060171697   -0.006819172    0.183810254
  598   42   -6.452194297    3.759985899    7.185499846   -0.000729932    0.099890522   -0.007307324    0.200577319
  599   42   -7.259912096    2.993287593    8.563142543   -0.001422496    0.219383011   -0.006484074    0.191596042
  600   42   -6.617051442    2.362196992    9.121333619   -0.000608502    0.146441766   -0.004155248    0.179861098
  601   42   -6.427751147    3.526423775    7.975150448   -0.001144522    0.224861656   -0.005089896    0.192258710
  602   42   -8.106453149    2.862172557    8.043658518   -0.000812051    0.110873760   -0.007324102    0.197926966
  603   42   -8.738659424    2.378435622    7.367792333   -0.001502137    0.166956069   -0.008997197    0.198562483
  604   42   -7.622716214    3.494378832    7.367792333   -0.001314933    0.166956069   -0.007875925    0.200450374
  605   42   -8.981324419    1.652533208    6.578599178   -0.001499151    0.185279977   -0.008091271    0.193328365
  606   42   -8.248853031    3.004572440    6.272871595   -0.001942528    0.256498196   -0.007573264    0.198620063
  607   42   -6.808539687    3.747000154    6.577017847   -0.001135732    0.180602866   -0.006288561    0.203986506
  608   42   -8.787379013    0.880194321    5.951736807   -0.000632742    0.128354987   -0.004929625    0.184859732
  609   42   -8.367025707    2.004947839    5.373509861   -0.000867923    0.168416902   -0.005153419    0.186471639
  610   42   -7.379050973    3.195425731    5.531567322   -0.000570068    0.080210061   -0.007107189    0.197755840
  611   42   -8.237568184    2.993287593    7.585486454   -0.001837769    0.219383011   -0.008376987    0.199823168
  612   42   -8.776509265    2.387389326    6.715297823   -0.002066900    0.267143480   -0.007737042    0.197491444
  613   42   -7.631669917    3.532228673    6.715297823   -0.001841271    0.267143480   -0.006892442    0.201657823
  614   42   -8.721306676    1.473118981    5.729708322   -0.001363644    0.262168229   -0.005201409    0.186545687
  615   42   -7.964533297    2.750057524    5.467929220   -0.001646114    0.323027768   -0.005095891    0.192606970
  616   42   -7.008304298    3.553627063    5.968550565   -0.000771443    0.112765538   -0.006841125    0.203383387
  617   10   -9.398269073   -4.273596035    0.603443680   -0.000189911    0.015104532   -0.012573146    0.200891695
  618   10  -10.041306958   -4.087665364   -0.245284044   -0.000663449    0.110837929   -0.005985762    0.199243132
  619   10   -8.439482212   -5.052124638    1.011089626   -0.000587944    0.062469724   -0.009411667    0.215345534
  620   10   -9.531728158   -5.082819266    0.382126338   -0.001857003    0.256498196   -0.007239831    0.210296111
  621   10  -10.264199546   -4.777091683   -0.969912893   -0.001408236    0.185279977   -0.007600586    0.207694173
  622   10   -7.534586762   -5.781801847    0.741336627   -0.000676271    0.067518996   -0.010016015    0.229049828
  623   10   -8.485416510   -6.129130915    0.382126338   -0.002198863    0.256498196   -0.008572627    0.222689460
  624   10   -9.531728158   -6.129130915   -0.664185310   -0.002506728    0.256498196   -0.009772886    0.217941370
  625   10  -10.021534551   -5.502994097   -1.759106048   -0.001465372    0.166956069   -0.008776989    0.212479127
  626   10   -6.823835132   -6.312812324   -0.075990021   -0.000281013    0.020331009   -0.013821876    0.231644977
  627   10   -7.390495772   -6.618937307   -0.244010479   -0.001223477    0.166956069   -0.007328138    0.226252736
  628   10   -8.179688927   -6.861602302   -0.969912893   -0.001785128    0.185279977   -0.009634758    0.220549394
  629   10   -8.905591341   -6.618937307   -1.759106048   -0.001555690    0.166956069   -0.009317962    0.215774661
  630   10   -9.389328276   -5.986731032   -2.434972234   -0.000859883    0.110873760   -0.007755511    0.211281118
  631   10   -9.613512228   -4.171029435    0.391855706   -0.000282528    0.025410237   -0.011118669    0.199310025
  632   10   -9.044655316   -4.698412969    0.836625142   -0.001203254    0.189586728   -0.006346723    0.207431137
  633   10  -10.059384391   -4.640393038   -0.235056776   -0.001785993    0.267143480   -0.006685520    0.205249812
  634   10   -8.059899398   -5.532100012    0.898501175   -0.001650830    0.228598117   -0.007221537    0.222654565
  635   10   -9.271774360   -5.869177117    0.122172541   -0.002921804    0.355967158   -0.008208073    0.217922475
  636   10  -10.059384391   -5.511947800   -1.106611538   -0.002264529    0.267143480   -0.008476828    0.213131527
  637   10   -7.176378857   -6.180060134    0.307735776   -0.001361409    0.177690091   -0.007661706    0.231391423
  638   10   -8.042990282   -6.656787148   -0.235056776   -0.002230269    0.267143480   -0.008348579    0.224221736
  639   10   -8.914545044   -6.656787148   -1.106611538   -0.002447477    0.267143480   -0.009161658    0.219232809
  640   10   -9.520443311   -6.117846067   -1.976800170   -0.001928428    0.219383011   -0.008790236    0.213908431
  641   10  -10.230121862   -3.990233721   -0.899520200   -0.000132378    0.006824046   -0.019398708    0.200995984
  642   10  -10.294653630   -4.262949013   -1.442723211   -0.000972019    0.110450411   -0.008800500    0.205617866
  643   10  -10.006580883   -4.898865834   -2.379875682   -0.001243606    0.154973455   -0.008024638    0.210555596
  644   10   -9.301155108   -5.575121680   -2.922910321   -0.000679388    0.109132184   -0.006225367    0.208201949
  645   10  -10.255779011   -4.011778569   -1.065826013   -0.000132913    0.007286025   -0.018242141    0.202048971
  646   10  -10.169835737   -4.524782547   -2.096568577   -0.000831030    0.094544821   -0.008789795    0.209527633
  647   10   -9.593773040   -5.217935823   -2.841847946   -0.001173428    0.151554641   -0.007742609    0.209589001
  648   10   -6.764686107   -6.394596040   -0.271090005   -0.000095076    0.007891547   -0.012047766    0.229956370
  649   10   -6.911179649   -6.647312387   -0.747225805   -0.000971447    0.120427605   -0.008066646    0.223659609
  650   10   -7.403647598   -6.819094260   -1.743204086   -0.001257992    0.184481066   -0.006819085    0.213420547
  651   10   -8.325093101   -6.618937307   -2.339604288   -0.001459353    0.166956069   -0.008740938    0.210332673
  652   10   -7.670048662   -6.304824081   -2.886062562   -0.000197126    0.013357326   -0.014757920    0.201699562
  653   10   -8.977616908   -5.892097200   -2.928674415   -0.000695593    0.109467895   -0.006354313    0.207071289
  654   10   -8.094555195   -6.045093311   -3.139560710   -0.000117267    0.007155291   -0.016388808    0.201200577
  655   10   -6.736819366   -6.453192775   -0.426101763   -0.000131713    0.012620487   -0.010436458    0.228327224
  656   10   -7.018056708   -6.753163613   -1.402299735   -0.000978030    0.151653515   -0.006449107    0.216417213
  657   10   -7.572096869   -6.628531231   -2.384059065   -0.001607457    0.262784949   -0.006117004    0.207043432
  658   10   -8.510534130   -6.069300491   -3.014195003   -0.001365260    0.210791483   -0.006476825    0.204501137
  659   10   -7.914742110   -6.148066603   -3.060696243   -0.000048418    0.001071636   -0.045181040    0.201078777
  660   39   -4.664556209    4.699069755    6.092469584   -0.000232161    0.020609413   -0.011264783    0.224548565
  661   39   -4.324217190    4.958168846    6.154587241   -0.000680608    0.087868600   -0.007745743    0.226672598
  662   39   -3.380478664    4.931245711    6.575581873   -0.000163952    0.019879340   -0.008247358    0.225849607
  663   39   -3.611101163    5.564852828    5.725829020   -0.001309542    0.166956069   -0.007843632    0.243209214
  664   39   -2.581614522    5.136412563    6.312258779   -0.001281916    0.199694894   -0.006419371    0.241882896
  665   39   -2.821908008    5.807517824    4.999926606   -0.001812669    0.185279977   -0.009783403    0.268994735
  666   39   -1.431737857    5.050328323    5.267048427   -0.001821253    0.211631355   -0.008605782    0.299033022
  667   39   -2.188500874    5.579674125    4.095548932   -0.000700122    0.119751438   -0.005846456    0.308185509
  668   39   -3.785978951    5.087385029    6.333964711   -0.001172747    0.185373577   -0.006326397    0.228414381
  669   39   -3.098063440    4.949335712    6.575117027   -0.000236567    0.027081119   -0.008735486    0.228522168
  670   39   -2.958606654    5.602702669    5.734782723   -0.001871577    0.267143480   -0.007005889    0.252091594
  671   39   -1.866951811    5.079283241    5.923589693   -0.001238457    0.157949401   -0.007840846    0.263541163
  672   39   -2.015975141    5.570414442    4.819993873   -0.002940375    0.256047652   -0.011483701    0.296186275
  673   39   -1.130895434    4.733899948    5.090222622   -0.000344863    0.008766375   -0.039339291    0.317973547
  674   39   -4.722371819    4.877959217    5.829145049   -0.000627781    0.105241973   -0.005965117    0.227700630
  675   39   -5.197009611    4.679583155    5.062572834   -0.000729041    0.087036867   -0.008376227    0.228138732
  676   39   -4.191599403    5.564852828    5.145330780   -0.001460159    0.166956069   -0.008745765    0.243270081
  677   39   -5.319357729    4.210384678    3.896971295   -0.000129229    0.008974645   -0.014399367    0.222419991
  678   39   -4.817736221    5.075046436    4.050410042   -0.001874283    0.256498196   -0.007307198    0.237861235
  679   39   -3.465696989    5.807517824    4.356137625   -0.001812802    0.185279977   -0.009784122    0.263653548
  680   39   -4.800035927    4.197850088    3.059354240   -0.000860032    0.153754158   -0.005593550    0.229086286
  681   39   -3.771424572    5.075046436    3.004098393   -0.002100520    0.256498196   -0.008189220    0.259157280
  682   39   -2.676503834    5.564852828    3.630235211   -0.002445796    0.166956069   -0.014649341    0.291532693
  683   39   -3.733374536    4.070332984    2.397118544   -0.000349559    0.044372856   -0.007877759    0.253376213
  684   39   -2.652244182    4.391488486    2.492730322   -0.001638609    0.156641595   -0.010460883    0.290861554
  685   39   -4.885719274    4.960687678    5.407051703   -0.001477434    0.215481199   -0.006856439    0.230421400
  686   39   -5.293942218    4.532432843    4.369760106   -0.001264120    0.193753037   -0.006524390    0.226718623
  687   39   -4.200553107    5.602702669    4.492836270   -0.002201069    0.267143480   -0.008239275    0.248706554
  688   39   -5.249263060    4.173227483    3.693708851   -0.000169064    0.012060797   -0.014017655    0.222400186
  689   39   -4.557782423    4.815092638    3.264052191   -0.002098825    0.355967158   -0.005896120    0.240687138
  690   39   -3.328998344    5.602702669    3.621281508   -0.002364191    0.267143480   -0.008849891    0.271087464
  691   39   -4.140455858    4.066340422    2.542107993   -0.000349125    0.035899933   -0.009724943    0.242096797
  692   39   -3.307340749    4.382456911    2.440123162   -0.001638523    0.254878551   -0.006428641    0.267612611
  693   39   -2.332370696    5.051121988    3.060297433   -0.000308862    0.193296850   -0.001597864    0.309826017
  694   39   -2.227196206    4.169345871    2.540821691    0.001511407    0.024888233    0.060727777    0.311385420
  695   39   -2.138327811    4.379502203    2.670597848   -0.000180925    0.001156154   -0.156488886    0.317568451
  696   39   -2.140459368    4.316533673    2.640061383   -0.000168231    0.001501757   -0.112022744    0.317032365
  697   36    1.131603491    0.655460676    7.645980143   -0.000336681    0.022450935   -0.014996323    0.267823851
  698   36    1.610864528    0.059182322    7.451123160   -0.000778502    0.072688508   -0.010710109    0.273933503
  699   36    2.214528875   -0.518326805    6.858341445   -0.000614529    0.060405528   -0.010173382    0.285901258
  700   36    1.284207115    0.378011053    7.596504988   -0.000143999    0.008555700   -0.016830784    0.269714275
  701   36    1.921110787   -0.341463129    7.152923705   -0.000293263    0.022571309   -0.012992755    0.279765984
  702   36    0.729755299    2.098766511    7.292484290   -0.000723551    0.077867702   -0.009292059    0.269437199
  703   36    0.745934853    2.909953698    6.502486362   -0.000648172    0.065328482   -0.009921735    0.283856812
  704   36    1.246867928    1.147183961    7.628625998   -0.001577832    0.182869989   -0.008628160    0.269162461
  705   36    1.661985152    2.525778206    6.880652628   -0.002662513    0.256498196   -0.010380241    0.282508424
  706   36    1.318533037    3.271409569    5.457656971   -0.001604447    0.174443757   -0.009197504    0.302934246
  707   36    2.082159983    0.384545819    7.370459021   -0.001422362    0.166956069   -0.008519378    0.279021180
  708   36    2.708296801    1.479466557    6.880652628   -0.002776724    0.256498196   -0.010825512    0.289649447
  709   36    2.708296801    2.525778206    5.834340980   -0.002683457    0.256498196   -0.010461894    0.296735276
  710   36    2.018127816    3.031162415    4.676815166   -0.001597143    0.163568579   -0.009764365    0.307989679
  711   36    2.565896918   -0.291320366    6.738252746   -0.000741071    0.110873760   -0.006683915    0.291042429
  712   36    3.198103193    0.384545819    6.254515811   -0.001690709    0.166956069   -0.010126671    0.304648285
  713   36    3.440768189    1.173738974    5.528613397   -0.002062816    0.185279977   -0.011133507    0.312546305
  714   36    3.198103193    1.899641388    4.739420242   -0.001721531    0.166956069   -0.010311279    0.311995287
  715   36    2.507694840    2.425781089    4.044808943   -0.001349496    0.105514148   -0.012789720    0.316365835
  716   36    0.673112441    2.560371219    6.923824625   -0.000676961    0.050623360   -0.013372506    0.275511447
  717   36    1.111077537    1.780995321    7.471406808   -0.002298907    0.265438924   -0.008660777    0.270258205
  718   36    1.135238709    3.096811494    6.180353800   -0.002346011    0.260930247   -0.008990949    0.290680334
  719   36    2.091113687    1.037040329    7.408308861   -0.002555624    0.267143480   -0.009566486    0.279200328
  720   36    2.448343003    2.265824408    6.620698830   -0.003482160    0.355967158   -0.009782251    0.289541677
  721   36    2.091113687    3.053434439    5.391914751   -0.002474532    0.267143480   -0.009262932    0.299382736
  722   36    2.697011954    0.166851698    6.869367781   -0.001968588    0.219383011   -0.008973293    0.290632676
  723   36    3.235953034    1.037040329    6.263469514   -0.002680596    0.267143480   -0.010034295    0.301842587
  724   36    3.235953034    1.908595092    5.391914751   -0.002630496    0.267143480   -0.009846753    0.305660205
  725   36    2.560316755    2.614392634    4.456447571   -0.002161162    0.218532036   -0.009889450    0.308213436
  726   36    1.233491049    3.280322059    4.960015849   -0.000175685    0.006285183   -0.027952198    0.313955471
  727   36    1.486896458    3.194076287    4.652479427   -0.000628803    0.016159878   -0.038911395    0.316181116
  728   36    2.344267347    2.372640483    3.803384301   -0.000375921    0.012607619   -0.029816967    0.324521662
  729   36    1.325423352    3.250747281    4.808514227   -0.000082996    0.001949152   -0.042580471    0.315784535
  730   36    2.630367967   -0.580685768    6.389361351   -0.000654843    0.076482958   -0.008561944    0.297298288
  731   36    3.160216063   -0.286100481    5.635493935   -0.001590185    0.160909636   -0.009882473    0.321639871
  732   36    3.401147631    0.403975490    4.764268990   -0.001841540    0.184026924   -0.010006903    0.341761704
  733   36    3.172030045    1.297913978    4.097926938   -0.001668616    0.157073993   -0.010623122    0.332786944
  734   36    2.661440487    2.046510270    3.819848169   -0.000925441    0.064011550   -0.014457410    0.325309555
  735   36    2.875704605   -0.577906040    5.957247055   -0.000937552    0.100117491   -0.009364515    0.309427879
  736   36    3.246420761   -0.175716594    4.985502444   -0.002597026    0.209226999   -0.012412479    0.344646128
  737   36    3.271582867    0.534343880    4.262230334   -0.002079164    0.207550831   -0.010017614    0.350830425
  738   36    2.904736492    1.619841676    3.824727123   -0.001144935    0.080598537   -0.014205412    0.332275613
  739   21    7.233916100   -4.809246227    4.978292558   -0.000043281    0.001346516   -0.032143253    0.223468291
  740   21    7.376001167   -5.336369718    5.016316311   -0.001031346    0.135618907   -0.007604737    0.217219103
  741   21    8.091188990   -6.208565104    4.749885084   -0.001279382    0.166956069   -0.007662985    0.212898739
  742   21    7.483966828   -6.851077941    4.352862850   -0.000226045    0.021525167   -0.010501429    0.202896543
  743   21    8.767055176   -6.692302039    4.117678809   -0.000804746    0.110873760   -0.007258221    0.212890365
  744   21    8.082592084   -7.303997423    3.678929885   -0.001031468    0.141613152   -0.007283705    0.205044363
  745   21    7.211854252   -4.928171598    4.989089574   -0.000034548    0.003799641   -0.009092387    0.221771476
  746   21    7.510110584   -6.271055941    4.766129598   -0.001324060    0.214030859   -0.006186306    0.208329180
  747   21    8.308883112   -6.823417075    4.248793844   -0.001486446    0.219383011   -0.006775576    0.209543864
  748   21    7.673114364   -7.118769131    4.056460250   -0.000314849    0.032240807   -0.009765533    0.202587343
  749   21    7.297803867   -4.587141310    4.944669400   -0.000197112    0.009690920   -0.020339878    0.226546038
  750   21    7.945784816   -4.838873709    4.992550079   -0.001402887    0.185279977   -0.007571713    0.223825186
  751   21    8.330432302   -3.416805556    4.153757935   -0.001881076    0.222074270   -0.008470483    0.231860507
  752   21    8.671687230   -5.628066864    4.749885084   -0.001495416    0.166956069   -0.008956940    0.219584441
  753   21    9.297824048   -4.533146126    4.260078691   -0.002426673    0.256498196   -0.009460781    0.223672277
  754   21    9.297824048   -3.486834478    3.213767043   -0.001773322    0.256498196   -0.006913586    0.217804067
  755   21    9.280346999   -3.361019560    2.463369569   -0.000064824    0.002788591   -0.023245991    0.209087466
  756   21    9.155424165   -6.303933050    4.117678809   -0.000863828    0.110873760   -0.007791093    0.216439355
  757   21    9.787630440   -5.628066864    3.633941874   -0.001634968    0.166956069   -0.009792803    0.218233017
  758   21   10.030295436   -4.838873709    2.908039460   -0.001654413    0.185279977   -0.008929258    0.214075007
  759   21    9.768248061   -4.130691482    2.004174579   -0.001019631    0.166877231   -0.006110069    0.203633637
  760   21    7.753640961   -4.163992232    4.819443006   -0.001814516    0.238687508   -0.007602058    0.230644365
  761   21    8.465568508   -3.084297027    3.575014518   -0.000100697    0.001835582   -0.054858228    0.228483268
  762   21    8.680640934   -4.975572355    4.787734924   -0.002266920    0.267143480   -0.008485778    0.223457573
  763   21    9.037870250   -3.746788276    4.000124894   -0.002650084    0.355967158   -0.007444742    0.225033289
  764   21    8.956663787   -3.149773763    3.007611403   -0.000504459    0.049193303   -0.010254631    0.217707907
  765   21    9.286539201   -5.845760986    4.248793844   -0.002030424    0.219383011   -0.009255155    0.219095377
  766   21    9.825480281   -4.975572355    3.642895577   -0.002395765    0.267143480   -0.008968082    0.219292417
  767   21    9.825480281   -4.104017592    2.771340815   -0.001949786    0.267143480   -0.007298647    0.212212157
  768   21    9.482843734   -3.617698855    2.184589365   -0.000342796    0.035570764   -0.009637015    0.205161639
  769   21    9.155424165   -6.692302039    3.729309820   -0.000830313    0.110873760   -0.007488819    0.213978571
  770   21    8.650363201   -7.333870729    3.057310028   -0.001190901    0.151257535   -0.007873334    0.209314447
  771   21    9.787630440   -6.208565104    3.053443634   -0.001539435    0.166956069   -0.009220597    0.214639486
  772   21    9.418517854   -6.717129271    1.990267526   -0.001458382    0.180032409   -0.008100663    0.211417511
  773   21   10.030295436   -5.482662690    2.264250479   -0.001468094    0.185279977   -0.007923651    0.209628536
  774   21    9.651952929   -6.005148254    1.503554520   -0.000201314    0.010565498   -0.019053860    0.206607995
  775   21    9.874626898   -4.665403461    1.757401139   -0.000683344    0.093774912   -0.007287066    0.202451432
  776   21    9.286539201   -6.823417075    3.271137756   -0.001767715    0.219383011   -0.008057667    0.213126908
  777   21    8.937076876   -7.227433264    2.536604343   -0.000967729    0.108175760   -0.008945894    0.211546442
  778   21    9.825480281   -6.217518808    2.400949124   -0.001911295    0.267143480   -0.007154565    0.211607353
  779   21    9.571863959   -6.246717409    1.574151532   -0.000219902    0.016961567   -0.012964750    0.208375342
  780   21    9.870011767   -5.434412219    1.649088353   -0.001198027    0.186384754   -0.006427711    0.204450139
  781   15   -0.802616499   -4.990855221    1.051133497    0.000029051    0.008794145    0.003303473    0.254058974
  782   15   -1.271561686   -4.824163890    0.575025073   -0.000174520    0.075267725   -0.002318658    0.268395659
  783   15    0.240348150   -5.878658707    1.434038341    0.000226160    0.050960008    0.004437985    0.209458255
  784   15   -0.761414042   -5.798839683    0.770936920    0.000727299    0.259653876    0.002801031    0.225063937
  785   15   -1.685735736   -5.573428410   -0.564772725   -0.000066333    0.195480503   -0.000339333    0.234081232
  786   15   -1.960755852   -5.271334540   -1.653236678   -0.000450681    0.053324176   -0.008451723    0.238066134
  787   15    2.135732714   -6.276205533    1.534754430   -0.000003081    0.003600834   -0.000855750    0.196042168
  788   15    1.517736725   -6.434261094    1.457229739    0.000276319    0.174164173    0.001586541    0.190012028
  789   15    0.278215125   -6.838468851    0.770936920    0.000956459    0.259653876    0.003683592    0.188514118
  790   15   -0.761414042   -6.838468851   -0.268692247    0.000706887    0.259653876    0.002722420    0.198678196
  791   15   -1.475133990   -6.381296152   -1.420898967    0.000201089    0.220618411    0.000911481    0.212682073
  792   15   -1.677050998   -5.931485475   -2.316536507   -0.000287274    0.062746300   -0.004578336    0.229343925
  793   15    2.088990681   -6.432605249    1.442909231   -0.000006674    0.001508487   -0.004424174    0.192234231
  794   15    1.079354305   -7.108023763    0.822022712    0.000073259    0.007347942    0.009969996    0.178177988
  795   15    0.190998141   -7.494069010   -0.222542065    0.000222748    0.047970553    0.004643425    0.179594160
  796   15   -0.363485634   -7.520834489   -1.511364171    0.000270156    0.171498033    0.001575270    0.190449605
  797   15   -0.926558823   -7.003613631   -2.325858073    0.000007631    0.187071274    0.000040794    0.206127305
  798   15   -1.153993127   -6.430178639   -3.061622639   -0.000335411    0.073760144   -0.004547320    0.226072822
  799   15   -0.204978752   -7.599385828   -2.121906222   -0.000005370    0.003183225   -0.001686895    0.195619092
  800   15   -0.278617558   -7.224772221   -3.181620004   -0.000229715    0.075579761   -0.003039378    0.212566640
  801   15   -0.656230938   -6.596723471   -3.638520964   -0.000430429    0.097794583   -0.004401358    0.226934741
  802   15   -1.081172903   -4.677066878    0.827605563   -0.000099626    0.045746748   -0.002177772    0.272713731
  803   15   -0.403415832   -5.474110068    1.228237024    0.000396236    0.146477057    0.002705104    0.229621326
  804   15   -1.379937600   -5.341420563    0.242376706   -0.000016955    0.253073804   -0.000066996    0.246749799
  805   15   -1.886851276   -5.392462089   -1.155769056   -0.000220546    0.028384095   -0.007770056    0.235189971
  806   15    2.003750724   -6.265532176    1.555287865   -0.000022392    0.006264425   -0.003574402    0.195188307
  807   15    0.680348137   -6.292738579    1.382190435    0.000833942    0.247177396    0.003373859    0.196121567
  808   15   -0.470447936   -6.547502744    0.479970813    0.000943978    0.315115371    0.002995657    0.202067135
  809   15   -1.378250834   -6.300183371   -0.701830756    0.000517834    0.282695416    0.001831772    0.213902997
  810   15   -1.826055961   -5.690444497   -1.897172208   -0.000446036    0.186661387   -0.002389546    0.230053381
  811   15    2.210144663   -6.319611125    1.498164958   -0.000028145    0.008681176   -0.003242086    0.195845833
  812   15    1.578891304   -6.778288380    1.206352806    0.000100431    0.057772854    0.001738380    0.183143415
  813   15    0.597964040   -7.288688738    0.420091915    0.000520408    0.140399487    0.003706627    0.178125247
  814   15   -0.220589220   -7.444749914   -0.665195777    0.000699072    0.244702434    0.002856825    0.185111781
  815   15   -0.962322365   -7.039377174   -1.701076861    0.000331202    0.254247539    0.001302677    0.200761167
  816   15   -1.382080958   -6.339481663   -2.622871687   -0.000494164    0.170536868   -0.002897696    0.223079887
  817   15   -0.195532188   -7.618325678   -1.998338812   -0.000003725    0.005479519   -0.000679826    0.193965782
  818   15   -0.380297927   -7.410999208   -2.515590681   -0.000081056    0.124701036   -0.000650001    0.202161568
  819   15   -0.798768753   -6.692263296   -3.318144963   -0.000393126    0.159170290   -0.002469847    0.222025981
  820   15    4.330412348   -1.812045452   -2.738134326    0.000030179    0.005388848    0.005600238    0.215619070
  821   15    3.712017175   -1.453099515   -3.105439561   -0.000438264    0.086376282   -0.005073891    0.244934699
  822   15    5.107597678   -2.789678330   -2.356273820    0.000024007    0.058603750    0.000409649    0.191500584
  823   15    4.769796669   -2.584727690   -3.090669458    0.000447625    0.130709230    0.003424587    0.191330661
  824   15    4.023733305   -2.053321504   -3.642244179    0.000310612    0.101063481    0.003073437    0.212497853
  825   15    4.119304384   -1.648041705   -2.829328917    0.000022384    0.007446158    0.003006112    0.225637334
  826   15    5.202859505   -2.908621916   -2.060397625   -0.000066476    0.020050796   -0.003315368    0.194614502
  827   15    4.818285358   -2.420604643   -2.709846723    0.000376564    0.161336610    0.002334028    0.195389839
  828   15    4.155656188   -1.921398621   -3.285785284    0.000563943    0.161502914    0.003491845    0.215500153
  829   15   -0.294717910   -1.656900871   -3.445782543   -0.000398392    0.012641534   -0.031514505    0.272490830
  830   15    0.510480654   -1.049547775   -3.108590247   -0.001721110    0.104379717   -0.016488931    0.295128486
  831   15    1.297120546   -0.796961625   -2.935627017   -0.000090419    0.001520199   -0.059478357    0.307968501
  832   15    0.262341208   -1.844710674   -4.143715279   -0.000693957    0.220670602   -0.003144763    0.252893974
  833   15    1.430421845   -1.165588715   -3.731050570   -0.000138553    0.220618411   -0.000628022    0.264989263
  834   15    2.193778868   -1.062523784   -3.519130395   -0.000036576    0.014332423   -0.002551996    0.277157481
  835   15    0.749044361   -3.170079678   -5.175288481   -0.000415276    0.100934438   -0.004114318    0.231784887
  836   15    1.430421845   -2.336481360   -4.901943216    0.000233763    0.220618411    0.001059581    0.224301273
  837   15    2.335380951   -1.714163881   -4.353368049    0.000300345    0.187071274    0.001605508    0.235281707
  838   15    3.156688854   -1.446717977   -3.663127009   -0.000631905    0.092069252   -0.006863366    0.252099638
  839   15   -0.513551605   -6.288251197   -4.089208324   -0.000669390    0.078503240   -0.008526912    0.236673087
  840   15    0.059170772   -5.826554963   -4.784969575   -0.000613736    0.057476740   -0.010677994    0.239188853
  841   15    0.546814838   -5.201472228   -5.214079379   -0.000612633    0.095268459   -0.006430594    0.232838995
  842   15    0.981121892   -4.356298896   -5.427090802   -0.000402975    0.157798640   -0.002553728    0.222768599
  843   15    1.771362208   -3.708817630   -5.442899627    0.000095775    0.162473823    0.000589477    0.207436652
  844   15    2.468072153   -3.042645568   -5.183587529    0.000305488    0.154195067    0.001981180    0.202666194
  845   15    3.114273740   -2.475940270   -4.687817872    0.000350989    0.132489679    0.002649183    0.206572055
  846   15    3.651767057   -2.053321504   -4.014210427    0.000278473    0.101063481    0.002755430    0.216070825
  847   15   -0.047937718   -1.413604081   -3.313719252   -0.000347073    0.009460414   -0.036686852    0.278502640
  848   15    1.206930267   -0.800445495   -2.911229175   -0.000210350    0.002602983   -0.080810942    0.310106141
  849   15   -0.203593253   -1.757129762   -3.685454968   -0.000601761    0.051586124   -0.011665170    0.266180983
  850   15    0.711353634   -1.262471870   -3.649937789   -0.000406560    0.282695416   -0.001438156    0.266836808
  851   15    1.758447493   -0.879559817   -3.212884212   -0.001335741    0.101911040   -0.013106935    0.291324096
  852   15    0.713884511   -2.437515649   -4.818279412   -0.000596325    0.250318347   -0.002382267    0.236047887
  853   15    1.710599739   -1.678400339   -4.389131591    0.000290076    0.254247539    0.001140920    0.238203543
  854   15    2.558147801   -1.292800004   -3.773497645   -0.000090323    0.134741708   -0.000670341    0.261460762
  855   15   -0.272028102   -6.087926478   -4.432546504   -0.000204622    0.014165845   -0.014444718    0.239849807
  856   15    0.265172648   -5.502794131   -5.017779651   -0.000239100    0.016172404   -0.014784434    0.238161541
  857   15    0.683775952   -4.667913253   -5.342461351   -0.000448205    0.070274365   -0.006377925    0.230561325
  858   15    1.024460501   -3.761605010   -5.387245938   -0.000475287    0.202314732   -0.002349246    0.222438989
  859   15    1.888641312   -3.021553309   -5.251603186    0.000214411    0.206752512    0.001037040    0.209725709
  860   15    2.636906077   -2.383854328   -4.811101769    0.000394164    0.194803870    0.002023387    0.212212948
  861   15    3.295308162   -1.921398621   -4.146133310    0.000430032    0.161502914    0.002662686    0.223902875
  862   15    4.263719862   -3.335876999   -4.324689104    0.000040166    0.006113339    0.006570225    0.180944409
  863   15    4.661531270   -2.991157855   -3.667215853    0.000468756    0.116375690    0.004027955    0.183275816
  864   15   -0.215434953   -6.664456009   -4.014210427   -0.000335410    0.101063481   -0.003318801    0.227679257
  865   15    0.324986537   -6.243810568   -4.687940770   -0.000706608    0.117981327   -0.005989152    0.232460212
  866   15    0.936414230   -5.613297398   -5.199404783   -0.000531350    0.123138930   -0.004315047    0.225880176
  867   15    1.618442130   -4.954753596   -5.450981186   -0.000244082    0.129455356   -0.001885450    0.212066439
  868   15    2.344229959   -4.290864404   -5.446759041    0.000070794    0.138880500    0.000509748    0.198906684
  869   15    3.095122630   -3.645182410   -5.167646989    0.000351125    0.146584773    0.002395372    0.190541858
  870   15    3.601114538   -2.962781069   -4.687817872    0.000417640    0.132489679    0.003152248    0.192489612
  871   15    4.023733305   -2.425287751   -4.014210427    0.000300832    0.101063481    0.002976663    0.200577658
  872   15    4.437191899   -3.238673228   -4.100736227    0.000051403    0.008318227    0.006179581    0.180762946
  873   15    0.041030687   -6.849602736   -4.022439708   -0.000562480    0.109636175   -0.005130426    0.226190638
  874   15    0.654195359   -6.060540647   -4.924609711   -0.000405110    0.070162905   -0.005773853    0.230667172
  875   15    1.332317693   -5.383916753   -5.337765962   -0.000232049    0.061238733   -0.003789248    0.219273989
  876   15    2.073191127   -4.701825009   -5.467159568   -0.000071841    0.069528421   -0.001033267    0.204231365
  877   15    2.863935371   -4.028109283   -5.306960999    0.000110888    0.098798470    0.001122364    0.192130958
  878   15    3.771257683   -3.395035856   -4.746059165    0.000454111    0.165309274    0.002747038    0.185015599
  879   15    4.155656188   -2.781746646   -4.146133310    0.000574661    0.161502914    0.003558206    0.190808824
  880   14    2.830169715   -1.626151121    5.057429811   -0.000513382    0.019921593   -0.025770145    0.310429989
  881   14    3.089672770   -2.076302003    5.308655683   -0.000909618    0.153620113   -0.005921214    0.286853078
  882   14    2.159161784   -2.550874259    4.926235380   -0.000206723    0.006945520   -0.029763510    0.286358791
  883   14    3.652498662   -2.897941150    5.559575005   -0.000241238    0.162473823   -0.001484783    0.251687792
  884   14    2.280162392   -3.238881513    5.018618593    0.000097717    0.220618411    0.000442923    0.259720116
  885   14    1.309711168   -3.425244441    4.103061570   -0.000325373    0.065613471   -0.004958936    0.287826631
  886   14    4.355765945   -3.601208432    5.559575005   -0.000028453    0.162473823   -0.000175123    0.227967440
  887   14    3.104821153   -4.148885942    5.216614759    0.000412970    0.229660155    0.001798177    0.221519800
  888   14    1.822989694   -4.391088233    4.304898646    0.000636998    0.259653876    0.002453260    0.234461692
  889   14    1.321950911   -4.599192061    3.489626273    0.000037181    0.007704575    0.004825792    0.235069971
  890   14    5.052475890   -4.267380495    5.300262906   -0.000009461    0.154195067   -0.000061358    0.213166379
  891   14    4.014825581   -4.973544702    5.018618593    0.000469487    0.220618411    0.002128051    0.197946025
  892   14    2.862618862   -5.430717400    4.304898646    0.000900339    0.259653876    0.003467460    0.194087746
  893   14    1.763614779   -5.408421644    3.198473568    0.000917875    0.252957454    0.003628574    0.205185433
  894   14    5.570352721   -4.286948588    5.138689676   -0.000021821    0.003505254   -0.006225277    0.216332784
  895   14    4.674831638   -5.027790687    4.974766981    0.000002247    0.001664278    0.001350073    0.197776781
  896   14    3.661961063   -5.697003026    4.359077709    0.000065919    0.006948194    0.009487144    0.184291745
  897   14    2.768261168   -6.078335575    3.320852436    0.000260436    0.044985614    0.005789314    0.182432034
  898   14    2.264425424   -6.140338151    2.037589790   -0.000051008    0.113760537   -0.000448380    0.193303685
  899   14    2.521752633   -2.116361987    5.065987307   -0.000714812    0.079934724   -0.008942449    0.292721923
  900   14    2.965234341   -2.780662046    5.368278563   -0.000109794    0.206752512   -0.000531039    0.260963133
  901   14    1.802349240   -3.013898253    4.674011555   -0.000665947    0.130108924   -0.005118382    0.283707279
  902   14    3.703916399   -3.549790696    5.520358713    0.000161227    0.207665393    0.000776378    0.231635945
  903   14    2.361275174   -3.957949724    4.921735437    0.000503768    0.282695416    0.001782016    0.236980528
  904   14    1.326508732   -4.108846513    3.868077358    0.000274526    0.171781600    0.001598113    0.255001357
  905   14    4.473045048   -4.288472753    5.368278563    0.000229442    0.206752512    0.001109741    0.211631664
  906   14    3.295757370   -4.892431921    4.921735437    0.000714373    0.282695416    0.002527008    0.202826498
  907   14    2.113955801   -5.139751294    4.013932539    0.001046373    0.315115371    0.003320602    0.208419258
  908   14    1.405744863   -4.897521810    3.305212559    0.000079535    0.026934922    0.002952859    0.223381445
  909   14    5.119598158   -4.659599005    5.109175556   -0.000037998    0.041322159   -0.000919558    0.206549776
  910   14    4.162244234   -5.371110467    4.739788005    0.000121116    0.057710694    0.002098677    0.190119263
  911   14    3.178608583   -5.877236180    3.957160512    0.000528533    0.136793895    0.003863719    0.182682432
  912   14    2.245350067   -5.975176264    2.821877110    0.000763109    0.239126934    0.003191230    0.189982992
  913   14    2.939097071   -1.547335806    5.071913237   -0.000186286    0.006150281   -0.030288944    0.313462546
  914   14    3.510887783    0.591919770    2.916226299   -0.001880067    0.058895013   -0.031922347    0.344425271
  915   14    4.032540681   -2.530768521    5.583039659   -0.000430298    0.047353189   -0.009086995    0.265336793
  916   14    4.209704258    0.785925840    2.454467656   -0.001180495    0.136289035   -0.008661701    0.295355439
  917   14    4.934490545   -2.979495832    5.562960256   -0.000601330    0.146838026   -0.004095194    0.246773324
  918   14    5.535926298    0.564891596    2.522789728   -0.000201807    0.021218314   -0.009510963    0.256603326
  919   14    4.952640915    0.783119147    1.772122395   -0.000319822    0.162473823   -0.001968450    0.248389297
  920   14    5.618812977   -3.701043408    5.300262906   -0.000212864    0.154195067   -0.001380485    0.226967278
  921   14    6.418505374   -2.616757691    4.952793640   -0.001176478    0.180748949   -0.006508908    0.251746750
  922   14    7.035957695   -1.647370632    4.105423059   -0.000608204    0.054888669   -0.011080689    0.252995158
  923   14    6.985983597   -0.647276592    3.189726738   -0.000684931    0.110705247   -0.006186982    0.241122355
  924   14    6.324977184    0.242162735    2.113062758   -0.000074700    0.220618411   -0.000338595    0.225676524
  925   14    5.618812977    0.523807048    1.075412450    0.000145870    0.154195067    0.000946010    0.217330283
  926   14    5.650399860   -4.218754891    5.133882184   -0.000024455    0.004130355   -0.005920809    0.218140463
  927   14    6.512993379   -3.374463443    4.875714606   -0.000179909    0.015646813   -0.011498119    0.237911962
  928   14    7.269038857   -2.446190907    4.130786825   -0.000514355    0.063183599   -0.008140643    0.242052087
  929   14    7.705206362   -1.691976427    2.923804687   -0.000487731    0.183923364   -0.002651818    0.218802391
  930   14    7.495869830   -0.928729910    2.113062758    0.000113882    0.220618411    0.000516194    0.204790286
  931   14    6.947294663   -0.306412431    1.208103652    0.000349087    0.187071274    0.001866064    0.196817005
  932   14    6.185518274    0.028037392    0.429210863    0.000260653    0.132489679    0.001967349    0.197931190
  933   14    7.869243137   -1.734444098    2.235918624   -0.000013384    0.002132803   -0.006275469    0.204654725
  934   14    7.688426469   -1.381845688    1.159441751    0.000117188    0.070214956    0.001668984    0.186164178
  935   14    7.359396266   -1.183673459    0.446196731    0.000370118    0.131162627    0.002821827    0.179413864
  936   14    6.608137041   -0.645570054   -0.108282454    0.000252454    0.101063481    0.002497970    0.184704141
  937   14    3.178683339    0.320752902    3.375062812   -0.000933147    0.009780465   -0.095409312    0.369312561
  938   14    3.892530839    0.698192024    2.765721156   -0.000711314    0.040141833   -0.017720008    0.319490436
  939   14    4.582315351   -2.742024478    5.599985133   -0.000232798    0.029405519   -0.007916803    0.256341402
  940   14    4.959749821    0.742440622    2.369092449   -0.000758164    0.163383620   -0.004640394    0.265590366
  941   14    5.639308865   -3.056185196    5.371046564   -0.000861442    0.198016585   -0.004350354    0.243285141
  942   14    6.762413088   -2.194455422    4.608607438   -0.000308552    0.015653569   -0.019711312    0.255529740
  943   14    7.099189472   -1.138024863    3.631318322   -0.000143125    0.004486695   -0.031899807    0.247069755
  944   14    6.254258973    0.197994096    2.627798642   -0.000704585    0.143251241   -0.004918527    0.243362654
  945   14    5.639905235    0.591822706    1.654843291    0.000006174    0.206752512    0.000029863    0.228041176
  946   14    6.048459383   -3.805072303    5.079970315   -0.000308849    0.075711452   -0.004079287    0.228151098
  947   14    6.840654092   -2.893902148    4.640446570   -0.000859906    0.158745890   -0.005416872    0.243769104
  948   14    7.400896759   -1.968885668    3.776124862   -0.001206547    0.254335279   -0.004743922    0.237543709
  949   14    7.398986674   -1.009842691    2.832130969   -0.000483949    0.282695416   -0.001711911    0.221206039
  950   14    6.983058206   -0.270648889    1.832884864    0.000123543    0.254247539    0.000485917    0.207287910
  951   14    6.277604216    0.151321289    0.906578526    0.000303552    0.194803870    0.001558243    0.202640790
  952   14    7.864142812   -1.764967467    2.352852694   -0.000024495    0.004324230   -0.005664702    0.207041249
  953   14    7.796803716   -1.481359421    1.812060118    0.000026391    0.120208301    0.000219545    0.196453445
  954   14    7.469945822   -1.110786371    0.850161612    0.000388473    0.193323974    0.002009440    0.183826271
  955   14    6.740059924   -0.513647170    0.248176441    0.000423959    0.161502914    0.002625084    0.186718048
  956   14    3.898640527    0.802699708    2.165380877   -0.000487408    0.014953924   -0.032593992    0.305887278
  957   14    4.524357761    0.812328205    1.428794902   -0.000697079    0.052352875   -0.013315000    0.257229166
  958   14    5.033828063    0.520502425    0.490001183   -0.000256904    0.140645002   -0.001826611    0.224514632
  959   14    5.071388530   -0.270959540   -0.742882851    0.000050902    0.074470294    0.000683518    0.213262345
  960   14    5.698677476    0.028037392   -0.057629935    0.000243835    0.132489679    0.001840409    0.202070803
  961   14    5.376146682   -1.702113659   -1.588984620    0.000078773    0.017279353    0.004558790    0.194871301
  962   14    5.698677476   -1.068188820   -1.153856147    0.000456276    0.132489679    0.003443859    0.192489351
  963   14    6.236170794   -0.645570054   -0.480248701    0.000260799    0.101063481    0.002580543    0.187546086
  964   14    4.717609722    0.644094342    0.697424580   -0.000529767    0.055022468   -0.009628203    0.238227699
  965   14    5.208075299    0.143187943   -0.168498036    0.000035095    0.174860039    0.000200705    0.213377562
  966   14    5.338613645   -1.019036602   -1.267203649    0.000301325    0.123789312    0.002434178    0.200362019
  967   14    5.879711898   -0.513647170   -0.612171585    0.000443446    0.161502914    0.002745749    0.193506521
  968   14    6.848688609   -1.930328904   -0.791038212    0.000043918    0.006453534    0.006805331    0.171149389
  969   14    7.257014535   -1.585428879   -0.117923660    0.000450593    0.119312146    0.003776592    0.172923883
  970   14    5.303757408   -3.008712522   -1.830416943   -0.000045075    0.001738778   -0.025923229    0.197659845
  971   14    5.680580696   -2.190476280   -1.623242642    0.000313563    0.119940657    0.002614314    0.186950693
  972   14    6.185518274   -1.555029618   -1.153856147    0.000499874    0.132489679    0.003772931    0.181112875
  973   14    6.608137041   -1.017536301   -0.480248701    0.000291899    0.101063481    0.002888275    0.180351041
  974   14    7.034815558   -1.829940550   -0.551200846    0.000057423    0.009427859    0.006090727    0.170805330
  975   14    5.501255293   -2.706539233   -1.762636076   -0.000083067    0.066232507   -0.001254168    0.190784681
  976   14    6.354171793   -1.987027560   -1.213022307    0.000513111    0.164850439    0.003112586    0.176268506
  977   14    6.740059924   -1.373995196   -0.612171585    0.000590029    0.161502914    0.003653366    0.175990951
  978    7   -8.204922901    2.990047517   -1.677909344    0.000310371    0.101063481    0.003071052    0.146676539
  979    7   -7.782304135    2.452554200   -1.004301899    0.000606568    0.132489679    0.004578225    0.145882528
  980    7   -8.878530347    2.452554200   -2.100528111    0.000457128    0.132489679    0.003450294    0.146629146
  981    7   -7.151971384    1.748816090   -0.473252708    0.000584185    0.149034974    0.003919783    0.152654142
  982    7   -8.442592610    1.976215203   -1.327151151    0.000156794    0.026415495    0.005935670    0.143357018
  983    7   -9.293973568    2.206641176   -2.749088093    0.000014557    0.004738787    0.003071841    0.153618589
  984    7   -6.641000008    1.083972491   -0.266044752   -0.000051653    0.059978534   -0.000861198    0.166637998
  985    7   -8.336845785    2.633588622   -1.545986461    0.000647207    0.161502914    0.004007403    0.144773269
  986    7   -7.923999874    1.958107841   -0.908104071    0.000735220    0.180449105    0.004074392    0.144864608
  987    7   -8.964838307    2.172506419   -2.052849778    0.000157498    0.069444835    0.002267960    0.146577469
  988    7   -6.930848728    1.466118503   -0.358799446    0.000194733    0.097645237    0.001994293    0.157459456
  989    7   -6.483330757    0.750072240   -0.250488325   -0.000041656    0.003659059   -0.011384429    0.176116420
  990    7   -7.832956654    3.362013765   -1.677909344    0.000295654    0.101063481    0.002925430    0.149660196
  991    7   -7.295463336    2.939394998   -1.004301899    0.000599642    0.132489679    0.004525954    0.150202658
  992    7   -7.295463336    4.035621210   -2.100528111    0.000385081    0.132489679    0.002906501    0.158029234
  993    7   -6.730285144    2.306753269   -0.502617113    0.000482665    0.106512197    0.004531546    0.155820409
  994    7   -6.492658057    3.741019414   -1.373657801    0.000610537    0.164996782    0.003700298    0.161585821
  995    7   -6.649261750    4.531390867   -2.667233408    0.000335313    0.154195067    0.002174600    0.170460512
  996    7   -6.016696704    4.313895929   -2.048186455    0.000050745    0.023929783    0.002120569    0.174058824
  997    7   -5.872440969    4.773920353   -3.242020325    0.000060828    0.159144736    0.000382218    0.187333876
  998    7   -5.273694406    4.794309282   -4.067282808   -0.000295890    0.136765558   -0.002163481    0.205879510
  999    7   -4.704881627    4.558958754   -4.805506626   -0.000480289    0.104872052   -0.004579762    0.219957565
 1000    7   -4.189872800    4.110732105   -5.439189985   -0.000471941    0.075269147   -0.006270046    0.223621695
 1001    7   -3.749589474    3.481920523   -5.949608529   -0.000261453    0.054792180   -0.004771728    0.215877498
 1002    7   -7.476497759    3.493936648   -1.545986461    0.000597679    0.161502914    0.003700731    0.151849633
 1003    7   -6.777611613    3.028587003   -0.867482068    0.000780657    0.183683668    0.004250009    0.155132651
 1004    7   -6.818095674    4.158905107   -2.008442169    0.000544684    0.194803870    0.002796063    0.162358005
 1005    7   -6.178207547    4.069215180   -1.699716511    0.000085875    0.023385580    0.003672142    0.168670845
 1006    7   -6.029314528    4.581546934   -2.595358710    0.000229778    0.195507788    0.001175287    0.178476736
 1007    7   -5.483346325    4.794986705   -3.514065235   -0.000135540    0.109737341   -0.001235127    0.196768033
 1008    7   -4.905682593    4.694419962   -4.367997853   -0.000257435    0.055022636   -0.004678704    0.214694750
 1009    7   -4.372549855    4.341655347   -5.099881783   -0.000267255    0.029010951   -0.009212215    0.224290243
 1010    7   -3.903841440    3.785821336   -5.697690606   -0.000177939    0.017298690   -0.010286285    0.221365187
 1011    7   -8.204922901    3.362013765   -2.049875592    0.000276667    0.101063481    0.002737554    0.149748587
 1012    7   -8.878530347    2.939394998   -2.587368909    0.000381190    0.132489679    0.002877126    0.150936339
 1013    7   -7.782304135    4.035621210   -2.587368909    0.000342461    0.132489679    0.002584816    0.158129047
 1014    7   -9.336261373    2.430224966   -3.164632678    0.000199404    0.116389307    0.001713247    0.157666645
 1015    7   -8.544080524    3.701171387   -3.366261698    0.000374092    0.187071274    0.001999729    0.161773474
 1016    7   -7.215598837    4.531390867   -3.233570495    0.000287488    0.154195067    0.001864444    0.171028302
 1017    7   -9.526397879    2.126504575   -4.247359069   -0.000050820    0.021561117   -0.002357018    0.175120357
 1018    7   -9.092655690    3.078853908   -4.271220804    0.000073892    0.220618411    0.000334933    0.173225193
 1019    7   -8.034198621    4.165657712   -4.364717674   -0.000530407    0.194152286   -0.002731912    0.187504767
 1020    7   -6.695887463    4.761937375   -4.053961317   -0.000168139    0.162323050   -0.001035827    0.190649056
 1021    7   -9.276922006    2.232377126   -5.240189076   -0.000715091    0.220861790   -0.003237730    0.189847322
 1022    7   -8.537552477    3.659993859   -4.778179224   -0.000061102    0.002719542   -0.022467897    0.192661785
 1023    7   -5.763541267    4.801857420   -4.552286888   -0.000521178    0.118078132   -0.004413839    0.207913661
 1024    7   -8.995650862    1.473878803   -6.130288139   -0.000562185    0.127476678   -0.004410100    0.200563457
 1025    7   -8.537302809    1.845081447   -6.589121100   -0.000084826    0.002341622   -0.036225242    0.207623509
 1026    7   -5.070513357    4.568540232   -5.144644852   -0.000623645    0.094812460   -0.006577673    0.220053061
 1027    7   -8.236578627    0.587206763   -6.930898584   -0.000187533    0.042150678   -0.004449099    0.191996198
 1028    7   -8.042854864    1.435489322   -7.086995764   -0.000980617    0.190279354   -0.005153567    0.200952214
 1029    7   -4.522556743    4.038134766   -5.876636254   -0.000728803    0.121185841   -0.006013932    0.221166111
 1030    7   -7.332315222   -0.233048738   -7.247511281   -0.000019924    0.012148160   -0.001640110    0.173425621
 1031    7   -7.215598837    0.306540411   -7.458420951    0.000032650    0.154195067    0.000211742    0.175304593
 1032    7   -6.687600567    1.121662985   -7.690835538   -0.000168787    0.162145037   -0.001040966    0.183150199
 1033    7   -5.760071144    1.621089323   -7.729390622   -0.000285897    0.116587154   -0.002452216    0.185958467
 1034    7   -5.068793278    2.213924411   -7.496382036   -0.000344223    0.093556601   -0.003679307    0.192918595
 1035    7   -4.522235265    2.947427884   -6.966398396   -0.000482966    0.120929842   -0.003993769    0.203495968
 1036    7   -3.965754643    3.362013765   -6.289043849   -0.000188085    0.101063481   -0.001861054    0.209794579
 1037    7   -8.336845785    3.493936648   -2.406334487    0.000448445    0.161502914    0.002776698    0.152066075
 1038    7   -9.001814244    3.031480940   -3.064736572    0.000410096    0.194803870    0.002105173    0.155716554
 1039    7   -7.874390077    4.158905107   -3.064736572    0.000375257    0.194803870    0.001926330    0.162791160
 1040    7   -9.435661772    2.417217085   -3.869740010    0.000069656    0.171679385    0.000405733    0.167410359
 1041    7   -8.579844066    3.736934929   -3.991042910    0.000028031    0.254247539    0.000110249    0.172103945
 1042    7   -7.229152027    4.606291055   -3.965068187   -0.000196149    0.206617694   -0.000949334    0.184273809
 1043    7   -9.508929621    2.016471642   -4.631103843   -0.000152394    0.045816594   -0.003326184    0.181810009
 1044    7   -8.931221704    3.132494181   -4.915092323   -0.000859854    0.235097715   -0.003657430    0.188426041
 1045    7   -8.445954104    3.769219098   -4.708593666   -0.000082354    0.003314278   -0.024848380    0.192259913
 1046    7   -6.402444207    4.793274427   -4.374772644   -0.000397370    0.098071842   -0.004051822    0.200560675
 1047    7   -9.023237613    1.921321033   -5.949041935   -0.001121531    0.231819809   -0.004837942    0.200045326
 1048    7   -5.453751735    4.707501166   -4.900717364   -0.000270490    0.032620769   -0.008291968    0.215954025
 1049    7   -8.531960412    1.063271876   -6.711010123   -0.000843665    0.211291277   -0.003992898    0.198000938
 1050    7   -8.454222430    1.780743433   -6.688683292   -0.000105212    0.002778372   -0.037868176    0.207353428
 1051    7   -4.786953570    4.289746937   -5.620065591   -0.000416214    0.043695945   -0.009525222    0.223344303
 1052    7   -7.715400167    0.171084628   -7.191000595   -0.000237933    0.117460240   -0.002025646    0.181338529
 1053    7   -7.230415837    1.032110165   -7.532811757   -0.000476866    0.206457069   -0.002309758    0.186298021
 1054    7   -6.392296482    1.440808841   -7.722375966   -0.000319884    0.094753636   -0.003375955    0.188324767
 1055    7   -5.449827775    1.968278216   -7.635405018   -0.000162384    0.031363239   -0.005177541    0.191545777
 1056    7   -4.785172884    2.688811681   -7.218298738   -0.000268507    0.042672466   -0.006292284    0.201097823
 1057    7   -4.365482329    3.507545383   -6.434892622   -0.000777994    0.154447765   -0.005037260    0.213069749
 1058    7   -3.801290143   -2.076784052   -4.372167899   -0.000146278    0.031504782   -0.004643050    0.192755806
 1059    7   -4.294690778   -1.991177419   -5.566869343    0.000139675    0.020741243    0.006734160    0.163717424
 1060    7   -3.521559766   -1.474401969   -5.503669436    0.000660546    0.178855001    0.003693192    0.171083968
 1061    7   -5.232880875   -1.646097555   -6.556832480    0.000031682    0.002643958    0.011982708    0.152404641
 1062    7   -4.459404722   -1.423133582   -6.463056691    0.001135179    0.259653876    0.004371892    0.155195613
 1063    7   -3.333862560   -0.419112838   -6.352244921    0.000906648    0.256519383    0.003534424    0.165500957
 1064    7   -3.062155805    0.513802812   -6.438253251    0.000106633    0.025605676    0.004164428    0.173128770
 1065    7   -6.276617897   -1.028322686   -7.126962583    0.000016765    0.002167889    0.007733555    0.157641291
 1066    7   -5.611611442   -0.965960884   -7.176776638    0.000664217    0.220618411    0.003010705    0.153819052
 1067    7   -4.701607013   -0.141302123   -7.374772805    0.000673810    0.229660155    0.002933946    0.157716116
 1068    7   -3.876948253    0.768702305   -7.176776638    0.000554661    0.220618411    0.002514121    0.167147031
 1069    7   -3.316415789    1.745187931   -6.671254582    0.000146786    0.143594933    0.001022223    0.183819124
 1070    7   -3.249685458    2.257121858   -6.414056806   -0.000014991    0.005859946   -0.002558198    0.194567289
 1071    7   -7.189623073   -0.339599445   -7.263165488   -0.000007416    0.008974060   -0.000826371    0.170829076
 1072    7   -6.649261750   -0.259796676   -7.458420951    0.000192199    0.154195067    0.001246467    0.164532220
 1073    7   -5.952551805    0.406375386   -7.717733050    0.000262409    0.162473823    0.001615084    0.165514860
 1074    7   -5.249284522    1.109642668   -7.717733050    0.000192425    0.162473823    0.001184348    0.171339640
 1075    7   -4.583112460    1.806352614   -7.458420951    0.000079714    0.154195067    0.000516966    0.179912574
 1076    7   -4.016407163    2.452554200   -6.962651295   -0.000034922    0.132489679   -0.000263585    0.190643629
 1077    7   -3.664384031    3.024760455   -6.328841312   -0.000178636    0.076072736   -0.002348221    0.205086210
 1078    7   -3.860325941   -1.953571060   -5.056903644    0.000462068    0.181586742    0.002544612    0.175717045
 1079    7   -4.735405738   -1.827258494   -6.151323364    0.000392035    0.093966840    0.004172060    0.155243470
 1080    7   -3.562947634   -1.058080106   -6.090623561    0.001190587    0.313483184    0.003797929    0.164150649
 1081    7   -3.067281771    0.070624685   -6.302443271    0.000208792    0.058288883    0.003582028    0.170621742
 1082    7   -5.742843400   -1.355779612   -6.903538686    0.000115412    0.045549652    0.002533753    0.153308814
 1083    7   -4.892543231   -0.884848103   -7.079893483    0.000975813    0.282695416    0.003451816    0.153692837
 1084    7   -3.958061034    0.049634094   -7.079893483    0.000908050    0.282695416    0.003212115    0.161304972
 1085    7   -3.250016467    0.988483274   -6.693915023    0.000486247    0.207206331    0.002346680    0.174613118
 1086    7   -3.214745881    2.117883819   -6.440367885   -0.000014626    0.008578521   -0.001704972    0.192351101
 1087    7   -6.718912733   -0.681872197   -7.250993668    0.000031414    0.058134256    0.000540368    0.163220253
 1088    7   -6.069830908   -0.280888935   -7.526436609    0.000457300    0.206752512    0.002211822    0.159833229
 1089    7   -5.300702259    0.457793123   -7.678516759    0.000444582    0.207665393    0.002140858    0.163174311
 1090    7   -4.562020202    1.226921772   -7.526436609    0.000375017    0.206752512    0.001813847    0.170835795
 1091    7   -3.924321221    1.975186537   -7.085935192    0.000218044    0.194803870    0.001119301    0.182339247
 1092    7   -3.499787372    2.571325842   -6.496901802   -0.000070379    0.120684628   -0.000583165    0.196892797
 1093   27    0.032443407    9.204471830    2.627346899   -0.000182035    0.037534591   -0.004849795    0.227744424
 1094   27    0.734345728    8.708396903    3.539238407   -0.000781591    0.113371280   -0.006894084    0.240305815
 1095   27   -0.416658976    8.722919998    2.402400138   -0.000211628    0.132489679   -0.001597315    0.220920391
 1096   27    1.267795974    8.071534355    4.003584745   -0.000647150    0.135192100   -0.004786891    0.238873081
 1097   27   -0.015529224    8.239106644    3.144617717   -0.000263978    0.031828844   -0.008293676    0.241092388
 1098   27   -0.914011335    8.261240127    1.707179668   -0.000102395    0.058387369   -0.001753711    0.210930944
 1099   27    2.122462310    7.523836958    4.279455355   -0.000286097    0.075963952   -0.003766215    0.225965955
 1100   27    2.722870879    7.084449366    4.299086553   -0.000061896    0.018040891   -0.003430885    0.214573809
 1101   27    0.132633201    8.923206553    2.951999682   -0.000777077    0.146681270   -0.005297723    0.232658525
 1102   27    0.551832483    8.270170871    3.591473966   -0.000836914    0.165804637   -0.005047592    0.243180354
 1103   27   -0.505158150    8.355336482    2.494700651   -0.000374465    0.125072680   -0.002993978    0.226927318
 1104   27    1.568222903    7.778130950    4.149573804   -0.000242073    0.042132493   -0.005745520    0.236314524
 1105   27    2.462492686    7.238302730    4.307888666   -0.000034916    0.005016935   -0.006959635    0.219974851
 1106   27    1.252167720    8.701505656    3.800198500   -0.000099179    0.007123424   -0.013923005    0.239561034
 1107   27    1.702462511    8.501441477    4.019544273   -0.000646675    0.094830872   -0.006819241    0.233029167
 1108   27    2.509319566    7.976883437    4.253708106   -0.000212710    0.162473823   -0.001309193    0.215901273
 1109   27    2.982337647    8.784686562    3.993418517   -0.000160772    0.012202329   -0.013175535    0.215773109
 1110   27    3.190540339    7.154255547    4.253873000    0.000034200    0.162012143    0.000211096    0.202933514
 1111   27    3.760264357    8.524560946    3.910747860   -0.000047890    0.229660155   -0.000208525    0.195528561
 1112   27    4.236112880    9.427459991    3.194605000   -0.000239406    0.042772117   -0.005597248    0.199702740
 1113   27    3.252585378   11.050929970    0.361828409   -0.000652126    0.086736846   -0.007518442    0.212008908
 1114   27    3.927862649    6.619548742    3.984375832    0.000233868    0.128365296    0.001821893    0.189398369
 1115   27    4.584923118    7.614556517    3.712751694    0.000541972    0.220618411    0.002456602    0.176742493
 1116   27    5.042095816    8.766763237    2.999031747    0.000413379    0.259653876    0.001592039    0.175045114
 1117   27    4.925144144    9.886115501    2.015462240   -0.000335606    0.256525423   -0.001308275    0.189195861
 1118   27    4.478020145   10.588799707    0.765164063   -0.000795738    0.217382483   -0.003660544    0.203356873
 1119   27    3.714007038   10.874549295   -0.157101079   -0.000362957    0.069880813   -0.005193938    0.207490915
 1120   27    4.579013945    5.979982931    3.433191363    0.000269433    0.086458242    0.003116335    0.179274109
 1121   27    5.207240597    6.709597411    3.164176527    0.000662088    0.187071274    0.003539229    0.167461223
 1122   27    5.755815763    7.614556517    2.541859048    0.000691478    0.220618411    0.003134272    0.160827472
 1123   27    5.972673240    8.481424970    1.705954440    0.000394532    0.206038282    0.001914846    0.164096129
 1124   27    5.480185985    9.682075914    1.076252475   -0.000088493    0.040829914   -0.002167363    0.183851052
 1125   27    5.005736709    5.421827263    2.703895915    0.000236154    0.060139390    0.003926783    0.174635866
 1126   27    5.541690420    5.930704623    2.402400138    0.000550050    0.132489679    0.004151645    0.164261718
 1127   27    6.045483215    6.554641879    1.801162941    0.000613731    0.141106470    0.004349417    0.156338918
 1128   27    6.195044320    7.561798667    1.577568355    0.000085954    0.024317769    0.003534622    0.157140626
 1129   27    1.388038316    8.680223199    3.859956906   -0.000094148    0.005099347   -0.018462768    0.238420517
 1130   27    2.461619872    8.545107816    4.107719988   -0.000647532    0.133893474   -0.004836174    0.221379415
 1131   27    3.161169111    7.925465700    4.214491814    0.000024473    0.207665393    0.000117850    0.202706643
 1132   27    3.633212731    9.023682346    3.735712456   -0.000563695    0.112917462   -0.004992102    0.206410325
 1133   27    3.739281726    7.044628966    4.111900384    0.000327252    0.206646682    0.001583632    0.191747370
 1134   27    4.503810337    8.333624729    3.615868538    0.000364649    0.282695416    0.001289901    0.180499587
 1135   27    4.681212866    9.560332362    2.731374831   -0.000527722    0.300459222   -0.001756384    0.190483551
 1136   27    4.562472547   10.398368660    1.486823270   -0.000927914    0.211134591   -0.004394895    0.201660888
 1137   27    3.970989389   10.844717138    0.416295885   -0.000950535    0.203432947   -0.004672473    0.208301424
 1138   27    4.443718001    6.357941346    3.664679879    0.000585096    0.190202974    0.003076166    0.180383088
 1139   27    5.243004139    7.334378624    3.199940070    0.000695741    0.254247539    0.002736473    0.166903980
 1140   27    5.658932608    8.333624729    2.460746267    0.000638095    0.282695416    0.002257182    0.164715194
 1141   27    5.653820181    9.293151667    1.492816865    0.000121255    0.254783698    0.000475915    0.175025331
 1142   27    5.136779244   10.092683879    0.824763530   -0.000256376    0.067763446   -0.003783400    0.193289813
 1143   27    4.950865010    5.727181072    2.990698532    0.000632406    0.153172853    0.004128711    0.173872573
 1144   27    5.664974317    6.408072285    2.494486080    0.000763411    0.194803870    0.003918868    0.161377552
 1145   27    6.116769039    7.181994592    1.829567963    0.000688690    0.187325197    0.003676439    0.156067024
 1146   27    6.163721682    7.907200969    1.551225947    0.000105252    0.029929229    0.003516708    0.159321254
 1147   27   -0.056661140    9.329131286    2.390474060   -0.000168679    0.021917236   -0.007696185    0.223149720
 1148   27   -0.416658976    9.209760797    1.915559340   -0.000174710    0.132489679   -0.001318672    0.209722405
 1149   27   -0.964566097    8.503840680    1.257280643    0.000074661    0.153576869    0.000486145    0.199008387
 1150   27   -0.054778711    9.975863370    1.228247741   -0.000440459    0.174293478   -0.002527113    0.202142472
 1151   27   -1.140603759    8.137014396    0.495529853    0.000194855    0.100064635    0.001947294    0.189109044
 1152   27   -0.630784320    9.349219707    0.231707445    0.000487917    0.220618411    0.002211588    0.179279041
 1153   27    0.574558451   10.549045628    0.331483851   -0.000367152    0.218500807   -0.001680325    0.192016513
 1154   27    1.512951663   10.955657152    0.203233430   -0.000141513    0.017454357   -0.008107591    0.201740688
 1155   27   -1.083576180    7.589464749   -0.484102583    0.000167854    0.029746006    0.005642914    0.181343203
 1156   27   -0.828780486    8.524560946   -0.678296983    0.000754776    0.229660155    0.003286492    0.171806755
 1157   27    0.082935628    9.806392405   -0.920499274    0.000700142    0.259653876    0.002696443    0.167620805
 1158   27    1.364767086   10.718108519   -0.678296983    0.000052362    0.229660155    0.000227999    0.180798026
 1159   27    2.627068995   11.069644193   -0.078156857   -0.000681812    0.152970168   -0.004457160    0.202955741
 1160   27   -0.685549913    6.922004601   -1.392692147    0.000045271    0.003522482    0.012852058    0.182725637
 1161   27   -0.630784320    7.614556517   -1.502955744    0.000922196    0.220618411    0.004180049    0.172488471
 1162   27    0.248089990    8.847683256   -2.069076628    0.000872997    0.259591273    0.003362968    0.160069638
 1163   27    1.010613920    9.840095073   -1.856491132    0.000338426    0.168668534    0.002006456    0.164573652
 1164   27    2.178249324   10.695227426   -1.176488355   -0.000113554    0.063594207   -0.001785603    0.184635070
 1165   27    3.271951576   10.920771854   -0.455355573   -0.000240218    0.039702270   -0.006050496    0.203517891
 1166   27   -0.027023728    6.667721963   -2.169410358    0.000484314    0.182067905    0.002660073    0.183465601
 1167   27    0.241260625    7.731710721   -2.450047567    0.000320853    0.073653081    0.004356275    0.165255677
 1168   27    0.426806878    6.014138681   -2.324090019   -0.000079401    0.034973298   -0.002270327    0.199151557
 1169   27   -0.074020169    9.618098763    1.992128959   -0.000410949    0.058784933   -0.006990722    0.216918920
 1170   27   -0.539942873    9.301846738    1.438191677    0.000071012    0.194803870    0.000364530    0.199549193
 1171   27    0.047587305    9.950356822    1.597525310   -0.000044294    0.001501013   -0.029509722    0.212806213
 1172   27   -1.027710709    8.512867829    0.790818646    0.000338056    0.206344385    0.001638308    0.190649913
 1173   27    0.017142348   10.134987105    0.592405555    0.000011879    0.253802996    0.000046803    0.189642886
 1174   27    1.132546063   10.833018223    0.341124895   -0.000214299    0.033619504   -0.006374251    0.200937226
 1175   27   -1.119232814    7.947638933   -0.135831173    0.000519730    0.171137885    0.003036905    0.181813601
 1176   27   -0.533901164    9.268106925   -0.487360766    0.000720233    0.282695416    0.002547734    0.171045639
 1177   27    0.621221107   10.423229197   -0.487360766    0.000368243    0.282695416    0.001302614    0.176478300
 1178   27    1.908778313   11.015784535   -0.058652911   -0.000631880    0.183152923   -0.003450015    0.198387282
 1179   27   -0.893986763    7.275753414   -1.036208055    0.000374056    0.096250646    0.003886271    0.179850283
 1180   27   -0.533901164    8.333624729   -1.421842963    0.001068893    0.282695416    0.003781077    0.166783286
 1181   27    0.470892508    9.420706969   -1.849263411    0.000822577    0.315060121    0.002610857    0.161217501
 1182   27    1.567278564   10.446889242   -1.389662410    0.000167674    0.242368399    0.000691816    0.174598255
 1183   27    2.719457509   10.905102605   -0.722039951   -0.000371733    0.153772469   -0.002417422    0.195518904
 1184   27   -0.509428102    6.733005518   -1.620793239    0.000130286    0.019448940    0.006698879    0.184822340
 1185   27   -0.024143474    7.297899026   -2.251550294    0.000948871    0.249250769    0.003806894    0.171991003
 1186   27    0.358023937    8.363282056   -2.385034533    0.000449255    0.112560600    0.003991227    0.160486951
 1187   27    0.250746654    6.336648116   -2.316988406    0.000075199    0.069362042    0.001084156    0.190255587
 1188   27    5.114238112    5.264687370    2.418516456    0.000163680    0.035140406    0.004657899    0.174108735
 1189   27    5.541690420    5.443863824    1.915559340    0.000525572    0.132489679    0.003966893    0.166960210
 1190   27    5.263864389    4.760491708    1.217167570    0.000110164    0.103141932    0.001068079    0.180319249
 1191   27    5.998268019    6.038964191    1.471894266    0.000263817    0.050815302    0.005191689    0.158196646
 1192   27    5.180316176    5.012628775    1.989747168    0.000265983    0.072578333    0.003664765    0.175779623
 1193   27    5.681093580    5.377494631    1.438541577    0.000587546    0.174379023    0.003369363    0.166211070
 1194   27    5.106883260    4.527844826    0.768586980   -0.000068256    0.011549101   -0.005910066    0.191299448
 1195   26    0.574177083    0.246288534   -3.163720655   -0.000821300    0.027772809   -0.029572088    0.301880769
 1196   26    0.225368225    0.922260594   -3.651205246   -0.000670732    0.103936693   -0.006453275    0.265555849
 1197   26    5.040199063    0.335841532   -0.114379274   -0.000415025    0.101024000   -0.004108186    0.218683443
 1198   26    1.562290272   -0.514028713   -2.914169774   -0.000840311    0.018724949   -0.044876526    0.316017871
 1199   26    1.116548347   -0.025863529   -3.609381765   -0.000515449    0.080818925   -0.006377822    0.284258424
 1200   26    0.968447513    0.424292638   -4.146665729   -0.000162934    0.100718250   -0.001617721    0.259356163
 1201   26    0.264786441    0.626965654   -3.237288579   -0.001127745    0.064204769   -0.017564818    0.291339773
 1202   26    1.145731925   -0.213225331   -3.178440551   -0.002511640    0.130274404   -0.019279615    0.304847142
 1203   26    0.868435587    0.312139447   -3.861429280   -0.000568408    0.161196035   -0.003526188    0.268607543
 1204   26    5.473850282    3.243747721    0.742617021    0.000204742    0.079279374    0.002582542    0.185787062
 1205   26    5.645634918    3.910998385    0.425968422    0.000091492    0.040304020    0.002270041    0.179272287
 1206   26    5.186476059    1.384233198    0.611531470    0.000150461    0.066109238    0.002275951    0.210486452
 1207   26    5.705995912    2.274043390    0.514100002    0.000574092    0.184975679    0.003103607    0.188760883
 1208   26    6.309041786    3.161945689   -0.143045469    0.000754665    0.181227563    0.004164184    0.170234688
 1209   26    5.470862599    0.920506887    0.066767081    0.000138752    0.101063481    0.001372921    0.204336803
 1210   26    6.144470045    1.458000205   -0.355851686    0.000339978    0.132489679    0.002566068    0.186172288
 1211   26    6.640239701    2.104201791   -0.922556983    0.000498850    0.154195067    0.003235185    0.174343260
 1212   26    6.881834725    2.496658159   -1.583316919    0.000127647    0.035242443    0.003621975    0.171537351
 1213   26    5.206695940    4.172775341    0.670476944   -0.000289250    0.110756376   -0.002611589    0.189738664
 1214   26    5.390945309    1.916297896    0.683029429    0.000256052    0.079678163    0.003213573    0.199401773
 1215   26    5.738446035    2.814103108    0.544612969    0.000766625    0.251205763    0.003051782    0.183482714
 1216   26    5.994589272    3.622174195    0.164377641    0.000123258    0.027561869    0.004472037    0.173096950
 1217   26    5.602785482    1.276965783    0.198689964    0.000421166    0.161502914    0.002607791    0.199176263
 1218   26    6.267753942    1.935367868   -0.263765744    0.000664398    0.194803870    0.003410600    0.180669042
 1219   26    6.718046574    2.642250886   -0.933745044    0.000608852    0.174299462    0.003493135    0.169197807
 1220   26    0.281089677    5.245396140   -2.816027799    0.000004699    0.031188648    0.000150679    0.208390552
 1221   26    0.592259467    5.564301847   -2.874747224   -0.000006807    0.003191858   -0.002132511    0.200795581
 1222   26   -0.151250634    4.221847132   -3.463506542    0.000414093    0.116780520    0.003545911    0.236421450
 1223   26    0.499325065    5.221511210   -3.526471539    0.000326916    0.122525463    0.002668144    0.197023950
 1224   26   -0.125720130    2.364790405   -4.055357104   -0.000172406    0.014379768   -0.011989495    0.245875899
 1225   26   -0.012366109    3.075540096   -4.293922799   -0.000005426    0.178168689   -0.000030455    0.232904297
 1226   26    0.746009124    4.342088319   -4.749390139    0.000937188    0.248729120    0.003767908    0.192782249
 1227   26    0.196353057    1.437628771   -4.122695641   -0.000157340    0.113921775   -0.001381124    0.243450340
 1228   26    0.520570471    2.236892994   -4.883525047    0.000274827    0.187071274    0.001469102    0.218324098
 1229   26    1.142887950    3.141852100   -5.432100213    0.000509363    0.220618411    0.002308795    0.198533221
 1230   26    1.869546150    3.739329040   -5.689526342    0.000120356    0.060672531    0.001983703    0.189571069
 1231   26    0.859728094    0.920506887   -4.544367424   -0.000076534    0.101063481   -0.000757289    0.240893593
 1232   26    1.282346860    1.458000205   -5.217974870    0.000000236    0.132489679    0.000001781    0.223724212
 1233   26    1.849052158    2.104201791   -5.713744526    0.000061287    0.154195067    0.000397464    0.210658075
 1234   26    2.515224220    2.800911736   -5.973056625    0.000043346    0.162473823    0.000266788    0.202882561
 1235   26    3.178579189    2.999513334   -6.026777780   -0.000046306    0.008123126   -0.005700514    0.207325764
 1236   26    0.539000319    5.551913181   -2.679838284   -0.000118372    0.036962965   -0.003202438    0.204475345
 1237   26    0.094649374    4.846325571   -3.224850676    0.000426179    0.246439226    0.001729348    0.214663810
 1238   26    0.584787912    5.529333692   -2.983274389   -0.000001224    0.002062994   -0.000593260    0.199500184
 1239   26   -0.161115436    2.558717565   -4.032631106   -0.000383988    0.018934936   -0.020279324    0.247835814
 1240   26    0.053903735    3.856485023   -4.158325084    0.000314475    0.255247999    0.001232038    0.223687446
 1241   26    0.668768560    4.811354394   -4.314043217    0.000401156    0.094827853    0.004230360    0.191638530
 1242   26    0.067017154    1.996247615   -4.247491673   -0.000172506    0.159074847   -0.001084433    0.237343649
 1243   26    0.484806929    2.861674206   -4.919288589    0.000578528    0.254247539    0.002275452    0.212288180
 1244   26    1.266715932    3.905056750   -5.347014493    0.000727386    0.267162762    0.002722632    0.189373243
 1245   26    0.727805211    1.276965783   -4.676290308    0.000060296    0.161502914    0.000373340    0.232348673
 1246   26    1.190260918    1.935367868   -5.341258767    0.000220043    0.194803870    0.001129562    0.214502593
 1247   26    1.827959899    2.683632633   -5.781760184    0.000267505    0.206752512    0.001293844    0.201722771
 1248   26    2.570588502    3.257194643   -5.960888081   -0.000012760    0.111317133   -0.000114627    0.198288114
 1249   26    5.470862599    0.548540640   -0.305199167    0.000098568    0.101063481    0.000975310    0.204514197
 1250   26    5.067958982   -0.064659089   -0.745225949   -0.000261534    0.095468891   -0.002739471    0.214449917
 1251   26    6.144470045    0.971159407   -0.842692484    0.000279693    0.132489679    0.002111054    0.188987785
 1252   26    4.859745791   -0.490639320   -1.680591132   -0.000173724    0.036066437   -0.004816790    0.223624941
 1253   26    5.810020221    0.209383018   -1.621585273    0.000188116    0.187071274    0.001005587    0.200494999
 1254   26    6.640239701    1.537864704   -1.488894070    0.000376273    0.154195067    0.002440241    0.180330577
 1255   26    5.398645703   -0.197770476   -2.500101084   -0.000593263    0.100570631   -0.005898970    0.224607235
 1256   26    6.358595388    0.831700497   -2.526544379    0.000136972    0.220618411    0.000620853    0.196422122
 1257   26    6.887956185    2.142873405   -2.161112695    0.000233923    0.124874014    0.001873273    0.178219087
 1258   26    5.851975047    0.517788453   -3.540129192   -0.000683391    0.097119448   -0.007036604    0.224845753
 1259   26    6.571420232    1.690841201   -3.428429286   -0.000142426    0.211940605   -0.000672011    0.198874555
 1260   26    5.679574132    1.493276496   -4.728104022   -0.001299520    0.234397777   -0.005544082    0.228239237
 1261   26    3.599567103    1.478298681   -5.744317340   -0.000089175    0.003508211   -0.025418903    0.238501690
 1262   26    4.225533178    1.675334439   -5.682124502   -0.001077878    0.180642637   -0.005966908    0.235914111
 1263   26    4.633753925    2.367602347   -5.699585533   -0.000104011    0.005480141   -0.018979620    0.229824949
 1264   26    1.256591097    0.468286438   -4.482635646   -0.000484979    0.099034540   -0.004897069    0.254818683
 1265   26    1.739778290    1.056027202   -5.256232940   -0.000391627    0.099559861   -0.003933578    0.235955711
 1266   26    2.400279751    1.545215135   -5.713227383   -0.000359639    0.133952327   -0.002684829    0.225900765
 1267   26    3.112099190    2.204036766   -5.973056625   -0.000208646    0.162473823   -0.001284182    0.216351045
 1268   26    3.838074682    2.678339544   -5.965268609   -0.000211220    0.046500656   -0.004542292    0.218688724
 1269   26    5.602785482    0.416617757   -0.661658062    0.000193322    0.161502914    0.001197021    0.200961980
 1270   26    5.152396521   -0.247685181   -1.344148169   -0.000156974    0.167271242   -0.000938437    0.212954322
 1271   26    6.267753942    0.879073465   -1.320060147    0.000340149    0.194803870    0.001746109    0.188631809
 1272   26    4.792720565   -0.559462758   -1.975900711   -0.000398286    0.057847035   -0.006885162    0.230443801
 1273   26    5.845783764    0.173619475   -2.246366485   -0.000149142    0.254247539   -0.000586603    0.206794438
 1274   26    6.708255359    1.516772446   -2.068324912    0.000353637    0.206752512    0.001710437    0.183160534
 1275   26    5.689936979    0.129906030   -2.997089297   -0.000141053    0.007813129   -0.018053287    0.224480684
 1276   26    6.261712233    0.912813278   -3.245612590   -0.000328236    0.282695416   -0.001161096    0.206313529
 1277   26    6.811319851    1.990896263   -2.814529755    0.000042502    0.080541614    0.000527699    0.186976158
 1278   26    5.768899588    0.951339267   -4.231489327   -0.000493251    0.047516499   -0.010380628    0.229725258
 1279   26    6.209382437    1.716673999   -4.190689381   -0.000564048    0.190895613   -0.002954748    0.213920572
 1280   26    3.741718742    1.489366425   -5.728113909   -0.000107938    0.004786494   -0.022550588    0.239076258
 1281   26    5.045750439    1.858603018   -5.376148136   -0.001548619    0.255951564   -0.006050437    0.233211076
 1282   26    1.478292357    0.628091834   -4.801799778   -0.000327458    0.056435254   -0.005802365    0.249280525
 1283   26    2.107586511    1.207219785   -5.485198967   -0.000281391    0.057708301   -0.004876095    0.233965915
 1284   26    3.095313850    1.599109337   -5.815135555   -0.000700247    0.150145949   -0.004663776    0.230315266
 1285   26    3.763948736    2.255454503   -5.933840334   -0.000567849    0.207665393   -0.002734441    0.221782724
 1286   26    4.448608272    2.436599374   -5.781241157   -0.000020314    0.001679132   -0.012097842    0.227772660
 1287   13    0.894199670   -3.708709526    3.696778675   -0.000501579    0.157417443   -0.003186299    0.286830365
 1288   13   -0.351491032   -3.973859941    2.799422980   -0.000867482    0.256892907   -0.003376823    0.299022208
 1289   13   -1.141370249   -3.986925250    1.593219937   -0.001388041    0.119815759   -0.011584795    0.315830186
 1290   13    1.478087288   -5.233759818    2.977991274    0.000016737    0.001862258    0.008987570    0.212591929
 1291   13    0.717477561   -5.138133286    2.759998398    0.000900953    0.259653876    0.003469824    0.225977926
 1292   13   -0.306972314   -5.167827988    1.694759934    0.000602385    0.239470503    0.002515488    0.239325467
 1293   13   -1.178080300   -4.386745678    0.788183423   -0.000306600    0.008740697   -0.035077345    0.289362486
 1294   13    1.702720363   -5.876480767    2.231898819    0.000188006    0.128133830    0.001467265    0.198026704
 1295   13    0.810193483   -5.875451068    1.765887743    0.000223527    0.073065577    0.003059271    0.204041591
 1296   13    1.105098304   -3.342847683    3.857349362   -0.000178448    0.001405116   -0.126999031    0.300685015
 1297   13    0.087255474   -3.758735089    3.259357216   -0.001643311    0.147549282   -0.011137367    0.306480419
 1298   13   -0.784186653   -3.769660210    2.397594517   -0.001286709    0.151683581   -0.008482852    0.319106118
 1299   13    1.109979415   -4.784947436    3.238693396    0.000508178    0.186846846    0.002719759    0.231757474
 1300   13   -0.031185500   -4.847167180    2.469032291    0.000744520    0.315115371    0.002362691    0.248797638
 1301   13   -1.010226222   -4.518033080    1.217643862   -0.000693777    0.235204563   -0.002949676    0.281314951
 1302   13    1.516483165   -5.313025208    2.909688349    0.000019910    0.002287488    0.008703791    0.210150931
 1303   13    1.239632697   -5.859543628    2.091883091    0.000763131    0.281424463    0.002711671    0.201151116
 1304   13    0.242619347   -5.616658774    1.677991515    0.000289324    0.064345538    0.004496406    0.216360496
 1305   13    2.246019426   -6.203262018    1.621046718   -0.000255176    0.043150340   -0.005913643    0.197849871
 1306   13    4.987697242   -0.571429528   -1.135062940   -0.000007655    0.054985662   -0.000139217    0.213351102
 1307   13    4.791512160   -0.674505863   -1.589141260   -0.000030552    0.019061421   -0.001602815    0.221275800
 1308   13    4.879558157   -0.249183734   -0.794310703   -0.000069644    0.004037286   -0.017250221    0.219659134
 1309   13    4.870312226   -0.578402044   -1.357667952   -0.000083144    0.032163371   -0.002585064    0.217985619
 1310   13    1.668572829   -0.648003266   -2.895869262   -0.000877697    0.020632732   -0.042539066    0.312473478
 1311   13    1.427166647   -0.699204820   -2.881505977   -0.000533693    0.016135039   -0.033076650    0.312675790
 1312   13    5.267237507   -2.818932473   -1.881400355   -0.000127551    0.025250628   -0.005051406    0.195817174
 1313   13    4.967653813   -2.063384725   -2.193142222    0.000324155    0.139463982    0.002324289    0.199163782
 1314   13    5.072176580   -1.218363481   -1.668989482    0.000311625    0.095499921    0.003263090    0.205598934
 1315   13    4.090207888   -1.322747030   -2.694489972   -0.000373203    0.082924217   -0.004500528    0.239036090
 1316   13    4.625129019   -0.761109536   -1.882971449   -0.000223780    0.043816449   -0.005107213    0.229526427
 1317   13    5.174631444   -2.444245486   -2.004456328    0.000010296    0.054400352    0.000189263    0.194825570
 1318   13    5.137070326   -1.742385377   -1.876538953    0.000310452    0.110677699    0.002805010    0.199117577
 1319   13    4.354082392   -1.620915566   -2.629583989    0.000238137    0.067463221    0.003529879    0.220121162
 1320   13    4.597655537   -1.074467607   -2.149820032    0.000037682    0.142600052    0.000264249    0.225678930
 1321   25   -1.924949741    6.458216840    2.704902066   -0.000086838    0.008324676   -0.010431455    0.261057844
 1322   25   -2.168410082    6.001136703    2.451018952   -0.000586902    0.081478070   -0.007203193    0.261640424
 1323   25   -2.393650624    5.181101370    1.963387279   -0.000236070    0.162473823   -0.001452970    0.260596162
 1324   25    1.505133004    4.494360795    5.047167494   -0.000480342    0.096235164   -0.004991331    0.275703205
 1325   25   -2.151593009    4.172200212    2.436378388   -0.004813255    0.109272026   -0.044048378    0.309307063
 1326   25   -2.393650624    4.477834087    1.260119996    0.000016438    0.162473823    0.000101175    0.257209216
 1327   25    2.090511931    3.811662025    4.788260507   -0.000004365    0.154195067   -0.000028307    0.273429589
 1328   25    1.230406084    3.360594014    4.665115773   -0.001032715    0.045299407   -0.022797535    0.315706007
 1329   25   -2.060861449    3.489358004    1.652840753   -0.000704078    0.051979651   -0.013545269    0.310462376
 1330   25   -2.117514316    3.790816421    0.523574309   -0.000738550    0.122443389   -0.006031763    0.273551558
 1331   25    2.736713517    3.244956727    4.292490851    0.000174052    0.132489679    0.001313700    0.272190953
 1332   25    3.291865484    2.834356481    3.615991451    0.000106629    0.087369248    0.001220445    0.263388859
 1333   25    2.587950980    2.425033374    3.660379734   -0.000199338    0.015438785   -0.012911507    0.308714211
 1334   25   -2.001578228    6.312325226    2.653856536   -0.000061424    0.004025406   -0.015258977    0.262669222
 1335   25   -2.273208073    5.186466740    2.456562926   -0.000739118    0.090956422   -0.008126071    0.282595137
 1336   25   -2.354434333    4.529251824    1.911969542   -0.000292899    0.207665393   -0.001410439    0.274568583
 1337   25    1.431180855    3.813380566    4.867738001   -0.000840580    0.201495692   -0.004171701    0.293316758
 1338   25   -2.022836206    3.510729070    1.978216561   -0.001169089    0.040685967   -0.028734444    0.317203347
 1339   25   -2.189127509    3.754280373    1.157653318   -0.001051744    0.190219750   -0.005529099    0.284212833
 1340   25    2.128082967    3.057479621    4.389565685   -0.001306620    0.189560141   -0.006892903    0.302160153
 1341   25    2.886425344    2.685887889    3.766291280   -0.000064140    0.139233257   -0.000460669    0.284965295
 1342   25    2.372095957    2.384406367    3.717341060   -0.000392271    0.016743644   -0.023428069    0.321697194
 1343   25   -0.575821932    7.620573810    3.430862247   -0.000420493    0.048595327   -0.008652961    0.252986606
 1344   25    0.116320007    7.491985102    4.011898014   -0.000217121    0.013064424   -0.016619252    0.259815617
 1345   25   -0.090737899    8.012097135    3.314012444   -0.000490937    0.082130442   -0.005977530    0.245351863
 1346   25    0.896967021    6.979339197    4.591344580   -0.000169306    0.009060950   -0.018685221    0.257628578
 1347   25    0.680247961    7.697033633    4.021378228   -0.000822063    0.138854034   -0.005920336    0.249789846
 1348   25    1.521932386    5.984322745    5.001644127   -0.000381045    0.056333201   -0.006764127    0.253325322
 1349   25    1.623494100    7.162127340    4.499537759   -0.000631392    0.197130831   -0.003202911    0.237195269
 1350   25    1.875463029    5.074268650    5.065801256   -0.000374902    0.160679015   -0.002333238    0.253306863
 1351   25    2.654358182    6.445282854    4.616142892   -0.000021129    0.228513961   -0.000092464    0.217345562
 1352   25    2.656849018    4.377999112    4.788260507    0.000144565    0.154195067    0.000937549    0.243456800
 1353   25    3.363013225    5.415649420    4.506616194    0.000394425    0.220618411    0.001787814    0.210436233
 1354   25    3.817174947    6.188636610    3.980064710    0.000093921    0.040540894    0.002316708    0.193891544
 1355   25    3.223554315    3.731797526    4.292490851    0.000217313    0.132489679    0.001640224    0.243041159
 1356   25    3.985330704    4.510690314    3.958041027    0.000483640    0.187071274    0.002585325    0.208331069
 1357   25    4.480250877    5.433707918    3.415507210    0.000649261    0.178693217    0.003633383    0.184897699
 1358   25    3.646173082    3.194304208    3.618883405    0.000197626    0.101063481    0.001955461    0.241641582
 1359   25    4.319780527    3.731797526    3.196264639    0.000410380    0.132489679    0.003097448    0.210538044
 1360   25    4.815550184    4.377999112    2.629559341    0.000565562    0.154195067    0.003667835    0.188841842
 1361   25    5.055640114    4.754733316    1.968569200    0.000122396    0.031306144    0.003909661    0.180460049
 1362   25   -0.186233143    7.657857369    3.687805235   -0.000826170    0.112546360   -0.007340712    0.255003334
 1363   25    0.531557060    7.311535569    4.304518606   -0.000755074    0.081635036   -0.009249385    0.258940748
 1364   25    0.298976028    7.940814798    3.631211876   -0.000294203    0.036922637   -0.007968098    0.248865998
 1365   25    1.257761165    6.640258389    4.788372727   -0.000780667    0.117960461   -0.006618040    0.252616425
 1366   25    1.216263685    7.540542186    4.234585641   -0.000468466    0.086509796   -0.005415179    0.243590161
 1367   25    1.838798401    5.652916850    5.034372522   -0.000475301    0.204304169   -0.002326439    0.246605780
 1368   25    2.287730963    6.923701301    4.514591516   -0.000268994    0.181511168   -0.001481967    0.223645411
 1369   25    2.677941276    4.957429954    4.856276165    0.000170167    0.206752512    0.000823046    0.232487670
 1370   25    3.298348315    6.239830347    4.363063751    0.000283157    0.277864336    0.001019046    0.204596983
 1371   25    3.315640257    4.209165188    4.415774748    0.000340166    0.194803870    0.001746199    0.230240895
 1372   25    4.021094247    5.135471527    3.993804570    0.000654127    0.254247539    0.002572794    0.198913406
 1373   25    4.165218535    5.895904955    3.722015598    0.000103899    0.026555659    0.003912496    0.188111172
 1374   25    3.778095965    3.550763103    3.750806288    0.000407452    0.161502914    0.002522879    0.230295508
 1375   25    4.443064424    4.209165188    3.288350580    0.000649498    0.194803870    0.003334113    0.200688269
 1376   25    4.893428375    4.905767985    2.616466400    0.000613213    0.171083235    0.003584295    0.181159190
 1377   25   -0.897535551    7.509305852    3.234187757   -0.000398890    0.074791744   -0.005333341    0.251621145
 1378   25   -1.671702242    6.943049104    2.728005624   -0.000674046    0.125527786   -0.005369695    0.249934550
 1379   25   -0.625057900    8.034477498    2.747923144   -0.000375630    0.091713763   -0.004095676    0.234370069
 1380   25   -2.134338525    6.444148402    2.063222254   -0.000163158    0.154195067   -0.001058128    0.238317555
 1381   25   -1.263607487    7.813636496    1.925700057   -0.000104978    0.174622802   -0.000601167    0.217179626
 1382   25   -2.393650624    5.777976340    1.366512309    0.000111805    0.162473823    0.000688139    0.231706847
 1383   25   -1.852694212    7.150312610    1.025571946    0.000298486    0.220618411    0.001352949    0.206002624
 1384   25   -1.216264215    7.857984182    0.697541872    0.000007065    0.005066206    0.001394487    0.195457826
 1385   25   -2.393650624    5.074709057    0.663245026    0.000212644    0.162473823    0.001308789    0.232144118
 1386   25   -2.050690379    6.325653849    0.115567517    0.000520199    0.229660155    0.002265083    0.204587962
 1387   25   -1.316440171    7.501493231    0.018603815    0.000332409    0.129611646    0.002564654    0.188251734
 1388   25   -2.134338525    4.377999112   -0.002927036    0.000071223    0.154195067    0.000461901    0.244462375
 1389   25   -1.852694212    5.415649420   -0.709091244    0.000625734    0.220618411    0.002836274    0.216503964
 1390   25   -1.072229692    6.617916885   -1.202271955    0.000950379    0.249919642    0.003802737    0.189351078
 1391   25   -1.661884663    4.693012038   -0.959570192    0.000089148    0.024981225    0.003568603    0.237894341
 1392   25   -0.573196981    5.539116139   -1.932967559    0.000314920    0.149981997    0.002099721    0.211053739
 1393   25    0.042785943    6.017575735   -2.135487041    0.000043305    0.061481222    0.000704359    0.198352593
 1394   25   -1.166974553    7.466812829    2.929374739   -0.000622045    0.159048223   -0.003911044    0.244707642
 1395   25   -1.761852766    7.102939641    2.232056177   -0.000150506    0.194803870   -0.000772605    0.231783924
 1396   25   -0.890554142    8.030594409    2.296379822   -0.000183945    0.071809536   -0.002561574    0.224591336
 1397   25   -2.202354183    6.465240661    1.483791412    0.000174159    0.206752512    0.000842355    0.223273826
 1398   25   -1.361885280    7.783678534    1.197111872    0.000140282    0.213048838    0.000658448    0.203657065
 1399   25   -2.354434333    5.726558603    0.714662763    0.000332250    0.207665393    0.001599932    0.220913559
 1400   25   -1.755811057    7.069199828    0.306503734    0.000629410    0.282695416    0.002226460    0.196574246
 1401   25   -1.226672583    7.813514642    0.560536562    0.000010038    0.003215232    0.003121945    0.193583903
 1402   25   -2.202354183    4.957429954   -0.024019295    0.000379502    0.206752512    0.001835540    0.228276152
 1403   25   -1.755811057    6.134717632   -0.627978462    0.000856241    0.282695416    0.003028847    0.202022123
 1404   25   -1.145626142    7.091058613   -0.768695585    0.000390424    0.099987352    0.003904736    0.184683882
 1405   25   -1.934816426    4.263846820   -0.388184862   -0.000118007    0.061248713   -0.001926680    0.248615661
 1406   25   -1.412525358    5.133622710   -1.292509923    0.000578759    0.203793992    0.002839920    0.225712224
 1407   25   -0.557350120    6.184370453   -1.793408485    0.000809995    0.268408389    0.003017770    0.195386296
 1408   25    0.385785517    5.725313148   -2.306285413   -0.000134190    0.028633513   -0.004686459    0.205929908
 1409   25    3.708234538    2.900724591    3.263724913    0.000146258    0.074852449    0.001953947    0.245112316
 1410   25    4.369662759    3.357361118    2.748614477    0.000324982    0.093015021    0.003493864    0.213206843
 1411   25    4.833912030    3.890684107    2.110930899    0.000383824    0.117655165    0.003262282    0.193455539
 1412   25    5.063742519    4.419465592    1.393690611    0.000089072    0.101356797    0.000878798    0.186225778
 1413   25    4.009491340    3.035348451    3.006936501    0.000104461    0.034740155    0.003006931    0.230811635
 1414   25    4.600946171    3.529345617    2.401838836    0.000188296    0.044836573    0.004199602    0.203465872
 1415   25    4.968558445    4.087760304    1.668494902    0.000158551    0.069725127    0.002273943    0.189380191
 1416   25    5.035536644    4.415502374    0.854990912   -0.000118435    0.017158265   -0.006902501    0.192938042
 1417   29    5.734864196    4.355947500    0.441789496    0.000213665    0.128423385    0.001663755    0.175319433
 1418   29    6.420350199    4.870826016    0.159372672    0.000075588    0.011053364    0.006838424    0.160086152
 1419   29    6.392637846    3.718524835   -0.112564111    0.000300136    0.084647469    0.003545719    0.165790007
 1420   29    7.015266516    4.445509516   -0.378912575    0.000811893    0.187071274    0.004340019    0.155598722
 1421   29    7.567421395    5.361519731   -1.008501038    0.000763224    0.196170578    0.003890615    0.152242717
 1422   29    7.846248284    6.145380727   -1.966560253    0.000273006    0.141845173    0.001924676    0.160406134
 1423   29    7.711234770    6.850310000   -2.903634312   -0.000088052    0.077325953   -0.001138709    0.176366604
 1424   29    7.244121084    7.422588177   -3.760982531   -0.000145043    0.025812990   -0.005619003    0.194983063
 1425   29    6.538660161    7.810804674   -4.478769930   -0.000103943    0.005092800   -0.020409808    0.206291372
 1426   29    6.824842498    3.161122111   -0.848686981    0.000222920    0.057163676    0.003899676    0.164274278
 1427   29    7.349716340    3.666616727   -1.140688964    0.000493533    0.132489679    0.003725069    0.158477835
 1428   29    7.845485996    4.312818314   -1.707394262    0.000479573    0.154195067    0.003110173    0.156760333
 1429   29    8.104798095    5.009528259   -2.373566324    0.000388845    0.162473823    0.002393279    0.160376851
 1430   29    8.104798095    5.712795541   -3.076833607    0.000182663    0.162473823    0.001124259    0.169806520
 1431   29    7.845485996    6.378967604   -3.773543552   -0.000182914    0.154195067   -0.001186253    0.184467539
 1432   29    7.349716340    6.945672901   -4.419745138   -0.000607549    0.132489679   -0.004585631    0.199682880
 1433   29    6.676108894    7.368291668   -4.957238456   -0.000494385    0.101063481   -0.004891826    0.207037951
 1434   29    5.701510508    4.606048916    0.496314669    0.000001399    0.031697082    0.000044127    0.174870970
 1435   29    6.254268409    4.094663619    0.120329045    0.000693591    0.189945878    0.003651519    0.166242289
 1436   29    6.987181919    4.984331321   -0.281896810    0.000759451    0.201250791    0.003773653    0.153724582
 1437   29    7.693608895    5.795351518   -1.353135994    0.000238972    0.076653509    0.003117563    0.154587041
 1438   29    7.802835255    6.537230843   -2.379211422    0.000011698    0.023505729    0.000497670    0.167433178
 1439   29    7.509175175    7.167269588   -3.323575306   -0.000038336    0.004078726   -0.009399005    0.185844117
 1440   29    6.765759365    3.464900544   -0.557874993    0.000658654    0.152127701    0.004329611    0.162636017
 1441   29    7.473000236    4.143984390   -1.048603022    0.000735542    0.194803870    0.003775809    0.155495155
 1442   29    7.913501653    4.892249155   -1.686302003    0.000622114    0.206752512    0.003008977    0.155312811
 1443   29    8.065581803    5.661377804   -2.424984061    0.000403220    0.207665393    0.001941683    0.161884536
 1444   29    7.913501653    6.400059862   -3.194112710    0.000078319    0.206752512    0.000378806    0.174984504
 1445   29    7.473000236    7.037758843   -3.942377475   -0.000360061    0.194803870   -0.001848323    0.191654669
 1446   29    6.808031777    7.500214551   -4.600779560   -0.000631095    0.161502914   -0.003907638    0.203646638
 1447   29    0.664379030    5.859180654   -3.034112173    0.000126038    0.105757821    0.001191760    0.192066477
 1448   29    0.856262636    6.406222666   -3.487263467    0.000011032    0.001368184    0.008063463    0.175756302
 1449   29    0.720477582    5.316580219   -4.014941214    0.000195765    0.032256041    0.006069099    0.186787603
 1450   29    0.979245433    6.260473051   -4.221386086    0.000934556    0.229660155    0.004069300    0.170149359
 1451   29    1.663021472    7.126815451   -4.690657633    0.000253272    0.039748121    0.006371927    0.159695154
 1452   29    1.118846577    4.653971775   -4.928760555    0.000044948    0.004009594    0.011210089    0.183748346
 1453   29    1.177241600    5.350468622   -5.046044846    0.000846647    0.220618411    0.003837610    0.174142852
 1454   29    1.890961547    6.502675342   -5.503217545    0.000889367    0.259653876    0.003425201    0.162260237
 1455   29    2.983515897    7.548630859   -5.526939729    0.000455283    0.221910457    0.002051654    0.164942500
 1456   29    3.862023073    7.915265912   -5.467918414   -0.000014110    0.029163373   -0.000483828    0.175880188
 1457   29    1.709067501    4.362081300   -5.630503037    0.000476546    0.185831352    0.002564398    0.181387138
 1458   29    2.348134245    5.350468622   -6.216937492    0.000562274    0.220618411    0.002548625    0.171324060
 1459   29    3.172793006    6.260473051   -6.414933658    0.000419579    0.229660155    0.001826954    0.171104995
 1460   29    4.082797434    7.085131811   -6.216937492    0.000048197    0.220618411    0.000218461    0.178688491
 1461   29    4.987283437    7.750906664   -5.624291082   -0.000337404    0.175067803   -0.001927277    0.190839621
 1462   29    5.839244132    7.900176690   -5.063703905   -0.000328163    0.058510567   -0.005608614    0.203010376
 1463   29    2.533200761    3.688775358   -6.041341220    0.000084384    0.106168765    0.000794806    0.191493319
 1464   29    3.054298453    4.312818314   -6.498581805    0.000208785    0.154195067    0.001354035    0.185686791
 1465   29    3.858072922    5.014493550   -6.779318901   -0.000181354    0.161963084   -0.001119726    0.191555479
 1466   29    4.242413136    5.851432894   -6.729256910   -0.000285956    0.077096156   -0.003709084    0.193805751
 1467   29    4.872737693    6.815980545   -6.346886708   -0.000172170    0.022776680   -0.007559038    0.197631269
 1468   29    5.640974220    7.327374984   -5.785421733   -0.000232767    0.028684969   -0.008114592    0.204285311
 1469   29    6.355651546    7.421962996   -5.228955011   -0.000526740    0.070060750   -0.007518331    0.207905119
 1470   29    0.702674651    5.999879705   -2.827206123   -0.000025457    0.018133326   -0.001403893    0.193085180
 1471   29    0.685801046    5.675345312   -3.669761231    0.000579935    0.174489640    0.003323609    0.185670940
 1472   29    1.129638644    6.718641791   -4.084099125    0.000360309    0.100846451    0.003572843    0.165595418
 1473   29    0.911381382    5.006721623   -4.573207568    0.000407497    0.100256760    0.004064532    0.183503198
 1474   29    1.274124755    6.069536833   -4.964932065    0.001072602    0.282695416    0.003794196    0.166967981
 1475   29    2.131010073    7.219796363   -5.191962270    0.000845713    0.270828520    0.003122687    0.159772265
 1476   29    3.503996199    7.850756136   -5.441502558    0.000010309    0.032063142    0.000321533    0.171221355
 1477   29    1.301104064    4.461354906   -5.165366013    0.000120232    0.021188369    0.005674431    0.183644258
 1478   29    1.690053224    5.070290728   -5.704125868    0.000836671    0.254247539    0.003290775    0.173219582
 1479   29    2.429247026    6.069536833   -6.120054336    0.000704162    0.282695416    0.002490885    0.166536586
 1480   29    3.363729223    7.004019030   -6.120054336    0.000471977    0.282695416    0.001669561    0.169388704
 1481   29    4.329214887    7.768189641   -5.678603282   -0.000104815    0.231622525   -0.000452524    0.181097064
 1482   29    5.353655980    7.925678656   -5.305538581   -0.000213619    0.055251388   -0.003866303    0.197102324
 1483   29    2.257659318    4.091829528   -6.017495323    0.000400907    0.194507325    0.002061141    0.184448522
 1484   29    3.033206194    4.892249155   -6.566597462    0.000361483    0.206752512    0.001748386    0.179827425
 1485   29    3.898018621    5.546649003   -6.753601599   -0.000084816    0.206909178   -0.000409918    0.188033983
 1486   29    4.491109778    6.510599021   -6.524953776   -0.000430579    0.148413090   -0.002901220    0.192381338
 1487   29    5.217093473    7.176478343   -6.054394433   -0.000618969    0.120365745   -0.005142402    0.199397040
 1488   29    5.927090280    7.526512909   -5.447889119   -0.000659735    0.135374088   -0.004873424    0.204442435
 1489   29    6.931954652    3.009334965   -1.128156320    0.000147413    0.033076148    0.004456790    0.165096040
 1490   29    7.349716340    3.179775929   -1.627529763    0.000427861    0.132489679    0.003229393    0.163247167
 1491   29    7.105251817    2.544569545   -2.281781758    0.000253082    0.117340511    0.002156818    0.174414220
 1492   29    7.845485996    3.746481226   -2.273731349    0.000422388    0.154195067    0.002739308    0.162683922
 1493   29    6.787189268    2.189594965   -3.548075218   -0.000058205    0.035734005   -0.001628830    0.195460143
 1494   29    7.563841683    3.040317019   -3.311381657    0.000350544    0.220618411    0.001588914    0.178505232
 1495   29    8.104798095    4.412653289   -2.970441294    0.000342007    0.162473823    0.002104997    0.167515129
 1496   29    6.032991533    2.086297664   -4.681116776   -0.000128446    0.007285956   -0.017629295    0.221144761
 1497   29    6.929078788    2.710477482   -4.537214535   -0.000561095    0.257965294   -0.002175079    0.205284366
 1498   29    7.782273335    3.866695209   -4.163678918   -0.000381636    0.172051532   -0.002218147    0.193259784
 1499   29    8.078193498    5.010582156   -3.811477826   -0.000112925    0.161932418   -0.000697358    0.183245800
 1500   29    5.009098657    2.324754290   -5.566442612   -0.000120753    0.006299184   -0.019169652    0.230694298
 1501   29    5.775719858    2.530697194   -5.469941988   -0.001097316    0.206529655   -0.005313115    0.225884164
 1502   29    7.879890988    5.929145264   -4.165511189   -0.000462688    0.083536825   -0.005538728    0.193633709
 1503   29    3.914351535    2.828445087   -6.051834939   -0.000078233    0.022277144   -0.003511789    0.216195341
 1504   29    4.689155770    3.080057248   -6.238852762   -0.000868101    0.207900117   -0.004175567    0.219815555
 1505   29    7.478050502    6.565821821   -4.590219855   -0.000262690    0.019058236   -0.013783530    0.205064381
 1506   29    2.986642288    3.415980699   -6.145039583   -0.000007569    0.060575804   -0.000124948    0.198224386
 1507   29    3.620635540    3.746481226   -6.498581805    0.000008346    0.154195067    0.000054124    0.198264843
 1508   29    4.193064645    4.457804898   -6.761640641   -0.000402895    0.094796342   -0.004250112    0.203790606
 1509   29    6.898467311    7.040454718   -5.040632299   -0.000042909    0.006487816   -0.006613830    0.211944645
 1510   29    6.996984303    2.755262264   -1.558198633    0.000224871    0.067802033    0.003316589    0.168392218
 1511   29    7.473000236    3.087689987   -2.104897425    0.000511880    0.194803870    0.002627670    0.166251582
 1512   29    7.089070584    2.421444312   -3.081372751    0.000190753    0.204261407    0.000933868    0.183805589
 1513   29    7.913501653    3.725388968   -2.853162191    0.000407401    0.206752512    0.001970475    0.168199741
 1514   29    6.470920054    2.133996471   -4.198821144   -0.000351567    0.129463940   -0.002715559    0.208644240
 1515   29    7.438527651    3.159627863   -4.179396472   -0.000328562    0.281089243   -0.001168888    0.194277942
 1516   29    8.040955854    4.486780676   -3.776260782   -0.000112574    0.207270270   -0.000543125    0.182321507
 1517   29    5.561491653    2.185935766   -5.186001595   -0.000553241    0.081374360   -0.006798708    0.228786441
 1518   29    6.509194912    2.674998314   -5.047252981   -0.000764867    0.143961394   -0.005313001    0.217895910
 1519   29    8.002355335    5.322414301   -4.078428432   -0.000300740    0.076971665   -0.003907149    0.191190848
 1520   29    4.506713060    2.574293614   -5.880079827   -0.000562527    0.104957268   -0.005359584    0.224922942
 1521   29    5.232089616    2.850874611   -5.979233683   -0.000715772    0.095851713   -0.007467494    0.226641517
 1522   29    7.705165778    6.237183385   -4.391490350   -0.000079026    0.006253181   -0.012637719    0.200246790
 1523   29    3.499398064    3.169257664   -6.190021206   -0.000197969    0.140679251   -0.001407238    0.206055411
 1524   29    4.245947747    3.746622333   -6.576445527   -0.000587125    0.195574238   -0.003002059    0.208556214
 1525   24   -2.036651284    3.517117353    0.632180834   -0.000063096    0.001042191   -0.060541202    0.291989807
 1526   24   -2.075898832    3.384900614    0.525054599   -0.000382174    0.008151674   -0.046882872    0.295571991
 1527   24    2.695589642    1.717433670    3.382777013   -0.000779200    0.014963131   -0.052074675    0.336702217
 1528   24    3.131302516    1.319559584    3.048071403   -0.000576781    0.019765458   -0.029181286    0.331377568
 1529   24    3.559119116    0.910056099    2.539656356   -0.000463170    0.010288423   -0.045018581    0.325785193
 1530   24   -2.034577480    3.437720587    0.707176924   -0.000351921    0.006589452   -0.053406757    0.297954210
 1531   24    2.835707868    1.562193044    3.279525083   -0.000181612    0.002265287   -0.080171940    0.336295947
 1532   24    2.850168133    2.107013495    3.440353195   -0.000999195    0.151438329   -0.006598033    0.309292627
 1533   24    3.684621965    2.691345434    3.116522455    0.000009966    0.011839288    0.000841785    0.250850331
 1534   24    3.516976087    1.481985749    2.912886838   -0.000702751    0.132489679   -0.005304195    0.302440759
 1535   24    4.278752476    2.260878537    2.578437015    0.000439760    0.187071274    0.002350762    0.240316174
 1536   24    4.830489904    3.177414304    1.949432687    0.000718233    0.196372521    0.003657500    0.202059227
 1537   24    5.106593878    3.947008376    1.014821693    0.000039155    0.115743597    0.000338292    0.190444503
 1538   24    3.955897631    0.934767148    2.214610222   -0.001176082    0.092425127   -0.012724696    0.297541890
 1539   24    4.613202299    1.481985749    1.816660626    0.000065982    0.132489679    0.000498019    0.242273966
 1540   24    5.115029098    2.104474213    1.219882983    0.000478253    0.140218416    0.003410774    0.207047944
 1541   24    5.263820076    3.121027207    0.999396584    0.000064352    0.022744655    0.002829329    0.191118284
 1542   24    2.983180325    2.430507214    3.447904374   -0.000114435    0.035144024   -0.003256164    0.289214375
 1543   24    3.609062029    1.959353411    3.036170735   -0.000048015    0.194803870   -0.000246479    0.278754105
 1544   24    4.251859868    2.802703077    2.674398929    0.000544370    0.202305466    0.002690830    0.227212704
 1545   24    4.957061120    3.610354017    1.604441393    0.000196544    0.076573625    0.002566731    0.193815726
 1546   24    5.032434096    4.352273283    0.738523073   -0.000049524    0.003059782   -0.016185400    0.194902385
 1547   24    4.071517737    1.300951326    2.371202276   -0.000258074    0.161502914   -0.001597950    0.278823033
 1548   24    4.736486196    1.959353411    1.908746568    0.000576700    0.194803870    0.002960414    0.227406420
 1549   24    5.186545699    2.738717367    1.249114372    0.000635792    0.185866516    0.003420689    0.197130208
 1550   24    5.233288974    3.454731726    0.974336671    0.000076410    0.027895204    0.002739170    0.189697902
 1551   24   -2.076685719    3.647476980    0.027249194   -0.001429103    0.078594574   -0.018183225    0.273754329
 1552   24   -1.876684491    4.231681937   -0.527582058   -0.000032277    0.001860390   -0.017349413    0.250396786
 1553   24   -1.797704977    4.249674807   -0.910130033   -0.000472234    0.023083900   -0.020457269    0.253637425
 1554   24   -1.100894200    4.897642028   -1.743106212   -0.000075280    0.040780127   -0.001846008    0.236834052
 1555   24   -0.451568626    4.557674328   -2.749455758   -0.000483741    0.037130051   -0.013028289    0.243322257
 1556   24    0.103969091    5.247221810   -2.599318705    0.000026654    0.139222970    0.000191450    0.211800060
 1557   24   -2.018839275    3.886846981    0.028966706   -0.000108547    0.024006487   -0.004521577    0.264712575
 1558   24   -1.931472315    4.070116296   -0.552482684   -0.000100586    0.003454033   -0.029121301    0.255894454
 1559   24   -1.594891655    4.537111134   -1.157999487   -0.000615241    0.097478083   -0.006311582    0.246410528
 1560   24   -0.634522993    4.977126864   -2.261243539    0.000204942    0.261985045    0.000782268    0.230202817
 1561   24    0.615977510    5.698873577   -2.385095089   -0.000125898    0.005901210   -0.021334265    0.208339328
 1562   24   -0.235114355    4.444752638   -2.968352789   -0.000053281    0.014641910   -0.003638950    0.238089498
 1563   24    4.290777388    0.924257373    1.803016494   -0.000345247    0.014145737   -0.024406461    0.272906679
 1564   24    4.638203212    1.073573934    1.378956696   -0.000127542    0.099865936   -0.001277133    0.244541305
 1565   24    4.630675309    0.626554545    0.500076593   -0.000134903    0.003766385   -0.035817524    0.239443298
 1566   24    5.068304452    1.590007884    0.891141869    0.000127639    0.048960943    0.002606946    0.213150639
 1567   24    4.400142418    0.923784678    1.636468627   -0.000192710    0.012264573   -0.015712725    0.264196262
 1568   24    4.785672391    0.963921174    0.813014835   -0.000296250    0.128881007   -0.002298634    0.231800408
 1569   31    0.649636197    5.946365447   -2.561494965   -0.000182604    0.046573805   -0.003920746    0.198995232
 1570   31    5.991502118    5.105662578    0.777490327    0.000284315    0.086972549    0.003269022    0.164833939
 1571   31    5.310697815    4.595107921    0.704657741   -0.000051939    0.013651452   -0.003804622    0.184797300
 1572   31    5.634709166    4.847205844    0.786353447    0.000165507    0.117926505    0.001403472    0.173698198
 1573   31    5.125285737    4.501690839    0.685779103   -0.000072920    0.007108875   -0.010257639    0.191890731
 1574   31    3.374047873   10.908998175   -0.729460212   -0.000180445    0.027465761   -0.006569825    0.202356936
 1575   31    4.468778216   10.690347344   -0.003373442   -0.000371904    0.048186633   -0.007717981    0.206226862
 1576   31    4.048876495   11.032233915   -0.997160494   -0.000852892    0.148484381   -0.005743984    0.206514506
 1577   31    5.639494119    9.831658030    0.695970330   -0.000236634    0.149463270   -0.001583226    0.184944963
 1578   31    5.240538998   10.651123394   -0.321467077   -0.000915506    0.146472698   -0.006250354    0.204584866
 1579   31    6.395659476    7.701833380    1.320155700    0.000206996    0.072403657    0.002858911    0.156673364
 1580   31    6.407010409    8.803137466    0.931364662    0.000353749    0.258871586    0.001366505    0.165282081
 1581   31    6.534677439    9.813243529   -0.242156957   -0.000549444    0.241889756   -0.002271464    0.185295749
 1582   31    6.187734499    5.925005849    1.182601831    0.000227980    0.061740269    0.003692568    0.156970547
 1583   31    6.622109769    6.710787885    1.095087975    0.000638975    0.183878585    0.003474983    0.152416731
 1584   31    7.264620330    7.585374244    0.375382522    0.000589008    0.220618411    0.002669805    0.153613009
 1585   31    7.462616497    8.495378672   -0.449276238    0.000314454    0.229660155    0.001369216    0.163479145
 1586   31    7.391553654    9.092360068   -1.293346950   -0.000320533    0.094914275   -0.003377082    0.183447305
 1587   31    6.248091414    5.399912478    0.808668327    0.000231176    0.101063479    0.002287436    0.159258263
 1588   31    7.050494987    5.901522349    0.235923612    0.000527560    0.132489679    0.003981892    0.151182348
 1589   31    7.546264643    6.547723935   -0.330781685    0.000469459    0.154195067    0.003044578    0.151181993
 1590   31    7.805576742    7.244433881   -0.996953748    0.000348929    0.162473823    0.002147604    0.156639253
 1591   31    7.805576742    7.947701163   -1.700221030    0.000149159    0.162473823    0.000918049    0.167744233
 1592   31    7.551107457    8.548980461   -2.480869547   -0.000429130    0.119533628   -0.003590033    0.187955723
 1593   31    7.377732269    8.637707815   -2.928401059   -0.000081884    0.004136681   -0.019794667    0.197250546
 1594   31    3.923297916   10.890393644   -0.446927960   -0.000609777    0.136755394   -0.004458886    0.206444341
 1595   31    5.074669660   10.436459029    0.226777719   -0.000729409    0.228865095   -0.003187072    0.198866570
 1596   31    4.565676282   10.938350132   -0.713824522   -0.000472271    0.044467612   -0.010620567    0.209707614
 1597   31    6.296656008    8.313937543    1.248677726    0.000197675    0.103713928    0.001905968    0.161647680
 1598   31    6.170997348    9.406019078    0.701622707    0.000074270    0.314374968    0.000236246    0.174156037
 1599   31    5.978435611   10.275155039   -0.280514877   -0.000511108    0.072714719   -0.007028943    0.196954498
 1600   31    6.310534526    6.351823475    1.261834543    0.000309621    0.073746714    0.004198443    0.154567522
 1601   31    6.655870803    7.267705569    1.125933244    0.000730838    0.249589924    0.002928155    0.153305333
 1602   31    7.167737175    8.304442455    0.294269741    0.000533038    0.282695416    0.001885555    0.158678067
 1603   31    7.153740453    9.281511573   -0.681108967   -0.000363635    0.265902787   -0.001367549    0.178802079
 1604   31    6.347310278    5.666870980    0.908476647    0.000576606    0.161502911    0.003570254    0.156740501
 1605   31    7.173778884    6.378890012    0.328009554    0.000687527    0.194803870    0.003529332    0.150564022
 1606   31    7.614280301    7.127154777   -0.309689427    0.000490217    0.206752512    0.002371034    0.152902278
 1607   31    7.766360451    7.896283426   -1.048371485    0.000299345    0.207665393    0.001441480    0.161398628
 1608   31    7.607358739    8.653237685   -1.816888176   -0.000350804    0.186868083   -0.001877282    0.180479634
 1609   31    7.413074357    8.663748489   -2.803093073   -0.000095570    0.006095352   -0.015679119    0.196130389
 1610   31    3.008697117   10.874109812   -0.976414723   -0.000198779    0.048169963   -0.004126619    0.196772907
 1611   31    1.185237340    9.686769803   -2.223765679    0.000068651    0.031548963    0.002175999    0.163129119
 1612   31    2.016030052   10.473613726   -1.889930636    0.000029993    0.210548529    0.000142452    0.174623539
 1613   31    3.487954632   11.042964759   -1.599634058   -0.000663373    0.155987555   -0.004252729    0.197787147
 1614   31    0.439231591    7.531918931   -2.706805024    0.000112576    0.023966040    0.004697314    0.166189351
 1615   31    0.664775404    8.448934715   -2.847042809    0.000757606    0.201902783    0.003752331    0.158261575
 1616   31    1.591740194    9.777210131   -3.086975801    0.000582539    0.259653876    0.002243521    0.159977938
 1617   31    3.014583117   10.730398984   -2.859253180   -0.000300569    0.228402066   -0.001315966    0.181692801
 1618   31    0.584715310    6.529163404   -2.921049330    0.000347234    0.142593355    0.002435133    0.180416819
 1619   31    0.878020247    7.585374244   -3.669432270    0.000870556    0.220618411    0.003945980    0.160497026
 1620   31    1.591740194    8.737580964   -4.126604968    0.000754676    0.259653876    0.002906468    0.156060700
 1621   31    2.631369362    9.777210131   -4.126604968    0.000366518    0.259653876    0.001411564    0.164624867
 1622   31    3.579703376   10.328532415   -3.870094181   -0.000310356    0.075959956   -0.004085778    0.186574661
 1623   31    1.067512956    6.863026774   -3.918226114    0.000103016    0.024712050    0.004168673    0.165375598
 1624   31    2.160173639    7.713830817   -4.894237364    0.000385897    0.147601617    0.002614453    0.159001905
 1625   31    2.873571653    8.495378672   -5.038321082    0.000403497    0.229660155    0.001756932    0.162986580
 1626   31    3.783576082    9.320037433   -4.840324916   -0.000009032    0.220618411   -0.000040940    0.175794848
 1627   31    4.522325665    9.543828438   -4.667170641   -0.000175209    0.023349546   -0.007503740    0.193310927
 1628   31    3.966097587    8.219201713   -5.322582980   -0.000026982    0.060827360   -0.000443575    0.176953562
 1629   31    4.822643213    8.514003149   -5.157871478   -0.000296417    0.150755074   -0.001966215    0.188783072
 1630   31    5.454697388    8.922301745   -4.780202686   -0.000422263    0.054065125   -0.007810267    0.201324613
 1631   31    1.481144357   10.040454152   -2.018505796    0.000070621    0.048973662    0.001442027    0.167844392
 1632   31    2.689177290   10.821224872   -1.437135081   -0.000286260    0.197536367   -0.001449150    0.187548109
 1633   31    0.471943492    7.870713091   -2.689212979    0.000157896    0.027622489    0.005716221    0.162711398
 1634   31    0.998630633    9.287608446   -2.631229004    0.000740260    0.247505692    0.002990881    0.158719365
 1635   31    2.130025674   10.394046923   -2.653837292    0.000353372    0.282695416    0.001250008    0.168549313
 1636   31    3.361759944   10.972191563   -2.250527373   -0.000580982    0.136256588   -0.004263885    0.193472762
 1637   31    0.515667224    7.150885440   -2.953122445    0.000710975    0.188406579    0.003773622    0.169659324
 1638   31    0.974903402    8.304442455   -3.588319489    0.000966844    0.282695416    0.003420090    0.156775110
 1639   31    1.882706301    9.486244024   -3.835638862    0.000644278    0.315115371    0.002044577    0.158529035
 1640   31    3.163776542   10.472987315   -3.508090178   -0.000300804    0.279238804   -0.001077230    0.179832001
 1641   31    0.796242400    6.433806711   -3.349307942    0.000245743    0.061479786    0.003997128    0.177015188
 1642   31    1.316603814    7.304490580   -4.251172265    0.000877565    0.202872170    0.004325704    0.159692197
 1643   31    2.130025674    8.304442455   -4.743441760    0.000749478    0.282695416    0.002651185    0.157742276
 1644   31    3.064507870    9.238924652   -4.743441760    0.000361665    0.282695416    0.001279347    0.165974337
 1645   31    4.013315345    9.845678835   -4.453121150   -0.000569339    0.158396721   -0.003594386    0.187268874
 1646   31    3.247826875    8.034619741   -5.273152055    0.000074883    0.098327983    0.000761561    0.168030118
 1647   31    4.299864597    8.527390305   -5.225509294   -0.000096619    0.202913491   -0.000476160    0.180818795
 1648   31    4.939409273    9.172856752   -4.825080859   -0.000608509    0.131762832   -0.004618217    0.195479498
 1649   31    6.442187095    5.074521537    0.304096020    0.000354159    0.073954022    0.004788908    0.158769647
 1650   31    7.102769866    5.532511724   -0.210096078    0.000384388    0.091597281    0.004196498    0.151787411
 1651   31    7.566075177    6.066614353   -0.846161454    0.000382317    0.115957128    0.003297057    0.152346366
 1652   31    7.806469347    6.653962991   -1.580332983    0.000285000    0.141550317    0.002013418    0.158818806
 1653   31    7.788308393    7.269601020   -2.390871207    0.000086737    0.159313422    0.000544441    0.170643989
 1654   31    7.326353276    7.440131286   -3.584690274   -0.000097208    0.018142398   -0.005358034    0.192050414
 1655   31    7.546264643    8.047536138   -2.963268063   -0.000248706    0.154195067   -0.001612928    0.185355394
 1656   31    6.805135960    7.909536170   -4.200829158   -0.000765118    0.147488969   -0.005187627    0.202326488
 1657   31    7.086552999    8.593588129   -3.544116829   -0.000453731    0.059587439   -0.007614538    0.203825871
 1658   31    5.326290236    8.208936695   -5.106022441   -0.000322977    0.068919272   -0.004686306    0.197216437
 1659   31    5.988957019    8.710311004   -4.596108701   -0.000667127    0.124350491   -0.005364891    0.205810276
 1660   31    6.744063029    5.211393059    0.048308449    0.000174648    0.033367397    0.005234105    0.154956472
 1661   31    7.334274361    5.706805887   -0.555007106    0.000204841    0.042900543    0.004774794    0.151528040
 1662   31    7.701048013    6.265874917   -1.285567298    0.000175518    0.066799163    0.002627541    0.155437042
 1663   31    7.807199873    6.867103669   -2.124460040    0.000100590    0.115974821    0.000867348    0.165642501
 1664   31    7.592423695    7.437264411   -3.044317473   -0.000213074    0.194284533   -0.001096713    0.181651328
 1665   31    7.131699473    7.587732500   -3.865135189   -0.000118437    0.014356997   -0.008249450    0.197449448
 1666   31    7.173778884    8.216370062   -3.622059302   -0.000653165    0.194803870   -0.003352936    0.197100216
 1667   31    6.031933139    8.225378504   -4.755943270   -0.000810151    0.170549367   -0.004750246    0.203672793
 1668   31    6.528918542    8.643418369   -4.200289089   -0.000452806    0.030946337   -0.014631988    0.208419459
 1669    3   -6.829653509   -0.613891758    1.817047617    0.000323553    0.100576902    0.003216968    0.152402086
 1670    3   -6.170248375   -1.140871112    2.672409200    0.000524891    0.131199041    0.004000723    0.163447456
 1671    3   -7.184655095   -1.183954155    1.817410734    0.000167629    0.040309485    0.004158545    0.155393554
 1672    3   -5.827186789   -1.814875440    3.057328653   -0.001119413    0.106341850   -0.010526547    0.182476456
 1673    3   -7.048655396   -1.880608159    2.254620411    0.000604363    0.164203578    0.003680574    0.166242777
 1674    3   -5.016654198   -2.412709342    3.355082661   -0.000144922    0.154519632   -0.000937888    0.218239661
 1675    3   -6.426136289   -2.809330836    2.809056311    0.000457655    0.220618411    0.002074417    0.191819972
 1676    3   -7.189305878   -3.095140769    2.122086269    0.000009545    0.013695913    0.000696919    0.186890432
 1677    3   -4.338577157   -3.073425041    3.365599356   -0.000478122    0.110162079   -0.004340171    0.259960814
 1678    3   -5.530406052   -3.754911343    3.018637738   -0.000547501    0.222445333   -0.002461281    0.233611574
 1679    3   -6.858015696   -3.869233667    2.171224389   -0.000154091    0.198213478   -0.000777400    0.205213397
 1680    3   -5.941344683   -4.972264421    2.065247973   -0.001140726    0.184992436   -0.006166341    0.241388513
 1681    3   -6.398941676   -5.269259486    1.300841841   -0.000275262    0.024266668   -0.011343224    0.235386844
 1682    3   -5.543156182   -5.920306522    0.848842683   -0.001357561    0.220395752   -0.006159652    0.244450644
 1683    3   -4.341286033   -6.274421701    0.147191469   -0.000645457    0.102460540   -0.006299566    0.240536102
 1684    3   -5.053800020   -6.255843083   -0.437439887   -0.000418124    0.162473823   -0.002573484    0.223836539
 1685    3   -6.934757374   -0.912817490    1.934344255    0.000621368    0.160331459    0.003875520    0.154074660
 1686    3   -6.235022852   -1.538497318    2.785928410    0.000551035    0.193857807    0.002842470    0.169861903
 1687    3   -7.214041961   -1.510624651    1.950320447    0.000143896    0.037043968    0.003884467    0.159257091
 1688    3   -5.653464936   -2.280823718    3.186510616    0.000506018    0.201745165    0.002508205    0.196925100
 1689    3   -7.060505860   -2.608826077    2.318351131    0.000436829    0.210950385    0.002070765    0.178852486
 1690    3   -4.974942310   -3.212864078    3.298953831   -0.000306469    0.203045934   -0.001509359    0.239399899
 1691    3   -6.345023508   -3.528399047    2.712173155    0.000100474    0.282695416    0.000355414    0.207120783
 1692    3   -7.145180432   -3.339753478    2.102750445    0.000000319    0.015206984    0.000020962    0.192099989
 1693    3   -5.698685697   -4.338997374    2.680099367   -0.000580392    0.089289682   -0.006500097    0.240434190
 1694    3   -6.506337352   -4.792774263    1.804554560   -0.000756747    0.245985896   -0.003076382    0.226761269
 1695    3   -5.711431457   -5.579104575    1.435534161   -0.000817446    0.085789614   -0.009528496    0.248475035
 1696    3   -6.026879888   -5.774395564    0.690329879   -0.000518745    0.072980063   -0.007108037    0.239760785
 1697    3   -4.975085495   -6.207227816    0.293763815   -0.000976738    0.201449980   -0.004848541    0.238944769
 1698    3   -5.392589672   -6.180144156   -0.469124476   -0.000080616    0.007633644   -0.010560672    0.225247030
 1699    3   -6.337329898   -0.216019377    1.921323522    0.000433294    0.101063481    0.004287349    0.153223722
 1700    3   -5.775538150   -0.634861773    2.603816215    0.000630130    0.120182110    0.005243129    0.160492379
 1701    3   -5.814347723    0.401565138    1.574182123    0.000529685    0.099541133    0.005321266    0.160135676
 1702    3   -5.271523183    0.127303962    2.184881658    0.000268437    0.039677823    0.006765406    0.166004702
 1703    3   -4.478494487   -2.211803383    3.393128108   -0.000030915    0.036117955   -0.000855936    0.233534431
 1704    3   -3.756484543   -2.667807313    3.348019366   -0.000675538    0.142614848   -0.004736802    0.275070991
 1705    3   -2.615266979   -2.974161574    2.927353083   -0.000372291    0.008094259   -0.045994401    0.333278363
 1706    3   -1.939691095   -3.217330415    2.411208267   -0.001520793    0.032590498   -0.046663689    0.356162473
 1707    3   -1.370418220   -3.917513459    1.410333714   -0.001494814    0.041259073   -0.036229956    0.326786392
 1708    3   -5.980871003   -0.084096493    2.053246405    0.000660921    0.161502914    0.004092319    0.155204408
 1709    3   -5.424827113   -0.274436038    2.492867008    0.000491755    0.049845182    0.009865639    0.162722954
 1710    3   -5.457333886    0.302593764    1.914454854    0.000188576    0.038614834    0.004883505    0.163461083
 1711    3   -3.969290485   -2.081572665    3.355775593    0.000287080    0.084441017    0.003399765    0.254259134
 1712    3   -3.123347178   -2.855387505    3.168120721   -0.001449211    0.091715687   -0.015801121    0.308526936
 1713    3   -2.359722653   -3.032359700    2.767143729   -0.000417466    0.008211051   -0.050841907    0.344116494
 1714    3   -1.476941200   -3.618617742    1.760640904   -0.000926071    0.019371176   -0.047806667    0.346129253
 1715    3   -6.823689219   -0.313856141    1.523585316    0.000401194    0.100369108    0.003997182    0.151727047
 1716    3   -6.421408304    0.381201063    0.984290876    0.000458051    0.113174912    0.004047286    0.158250327
 1717    3   -6.602318066    0.521137004    0.143138579   -0.000032075    0.011256488   -0.002849507    0.167449705
 1718    3   -6.436510153    0.669510146   -0.150159807   -0.000047968    0.003245756   -0.014778599    0.176406472
 1719    3   -6.803544022   -0.052534164    1.201556015    0.000512813    0.141542584    0.003623030    0.152899670
 1720    3   -6.539517482    0.504813336    0.421612285    0.000187623    0.137777502    0.001361780    0.163729901
 1721    3   -6.486537865    0.630556916   -0.074418913   -0.000023036    0.002376115   -0.009694794    0.173747975
 1722    3   -1.356070520   -4.290373125    1.013349318   -0.001162559    0.045059571   -0.025800481    0.302541734
 1723    3   -2.566118488   -5.809446629    0.043842918   -0.000107283    0.007693704   -0.013944228    0.250487947
 1724    3   -1.840205195   -5.250479189    0.208702477   -0.001102565    0.118841030   -0.009277649    0.260158558
 1725    3   -3.757651241   -6.253714443   -0.229650050   -0.000519407    0.160606058   -0.003234042    0.233342438
 1726    3   -2.281061857   -5.643896180   -0.724186791   -0.000179077    0.215783947   -0.000829892    0.232764912
 1727    3   -4.456925050   -6.255843083   -1.034314857   -0.000072535    0.162473823   -0.000446444    0.212471321
 1728    3   -3.205980258   -5.912882837   -1.581992367    0.000363000    0.229660155    0.001580595    0.211232357
 1729    3   -2.164677160   -5.168812137   -1.916868279   -0.000567618    0.091283707   -0.006218171    0.237023945
 1730    3   -4.056622184   -5.687672054   -2.439849135    0.000377174    0.178043850    0.002118433    0.193839358
 1731    3   -2.963777966   -5.001166723   -2.863823825    0.000697317    0.259653876    0.002685564    0.212043708
 1732    3   -2.451743018   -4.183463169   -3.176735641   -0.000327364    0.017344258   -0.018874508    0.240005984
 1733    3   -3.826865498   -4.867600013   -3.305466658    0.000172288    0.035437737    0.004861707    0.188547786
 1734    3   -3.298079217   -3.716653182   -3.807611705    0.000760644    0.223209155    0.003407761    0.198304408
 1735    3   -2.746458154   -2.979803808   -3.762643392    0.000058844    0.035442517    0.001660279    0.214188647
 1736    3   -3.535980393   -2.585748068   -4.073822218   -0.000031048    0.073689091   -0.000421338    0.196362507
 1737    3   -2.363941822   -5.681419594    0.089905928   -0.000077121    0.008827325   -0.008736572    0.253036948
 1738    3   -1.413475853   -4.613089172    0.642448738   -0.001035682    0.064860697   -0.015967796    0.283085597
 1739    3   -2.985070383   -6.030477288   -0.171669184   -0.000817037    0.185723346   -0.004399215    0.240452781
 1740    3   -1.924992189   -5.389001090   -0.321856091   -0.000481275    0.116311777   -0.004137801    0.244868471
 1741    3   -3.805075504   -6.216626791   -0.982897120    0.000063266    0.207665393    0.000304652    0.215307429
 1742    3   -2.363803468   -5.558472295   -1.377281127    0.000149887    0.274972084    0.000545098    0.226068135
 1743    3   -4.615591720   -6.136371399   -1.506089875   -0.000025902    0.134772254   -0.000192191    0.204934160
 1744    3   -3.396916475   -5.618003515   -2.325538346    0.000685940    0.282695416    0.002426428    0.202752029
 1745    3   -2.409573618   -4.771368742   -2.693338519   -0.000537500    0.157307108   -0.003416885    0.237891723
 1746    3   -3.945017636   -5.217943081   -3.008998848    0.000140786    0.030550095    0.004608365    0.189224967
 1747    3   -3.462193919   -4.460108930   -3.502855079    0.000902407    0.268012951    0.003367026    0.195197063
 1748    3   -2.472812261   -3.536926480   -3.484363004   -0.000249429    0.215969663   -0.001154927    0.233058346
 1749    3   -3.535297054   -3.135425225   -4.022804144    0.000199202    0.080394352    0.002477806    0.192914482
 1750    3   -3.149935331   -2.736419448   -3.955229887    0.000053275    0.027860701    0.001912206    0.202268017
 1751   40   -6.553183209    1.647853635    9.443669887   -0.000167140    0.054971480   -0.003040485    0.170747302
 1752   40   -6.237794650    1.019840310    9.786648492    0.000194723    0.154195067    0.001262836    0.158121764
 1753   40   -7.237103505    0.744813090    9.275283450   -0.000162866    0.038344419   -0.004247442    0.176678057
 1754   40   -5.571622587    0.323130365   10.045960591    0.000338649    0.162473823    0.002084332    0.151812519
 1755   40   -6.943958857   -0.017809998    9.505004179    0.000079634    0.220618411    0.000360957    0.164372903
 1756   40   -8.151478008   -0.126603772    8.256035820   -0.000575017    0.146089584   -0.003936059    0.182499696
 1757   40   -4.868355305   -0.380136918   10.045960591    0.000395407    0.162473823    0.002433667    0.153777164
 1758   40   -6.119300097   -0.927814427    9.703000346    0.000274134    0.229660155    0.001193651    0.162549546
 1759   40   -7.401131555   -1.170016718    8.791284232    0.000056599    0.259653876    0.000217980    0.170131569
 1760   40   -8.312847669   -0.927814427    7.509452773   -0.000124519    0.229660155   -0.000542189    0.173457856
 1761   40   -8.655807914   -0.380136918    6.258507981   -0.000036774    0.162473823   -0.000226338    0.172484268
 1762   40   -4.171645360   -1.046308980    9.786648492    0.000459203    0.154195067    0.002978063    0.162601726
 1763   40   -5.233293524   -1.837103954    9.447513543   -0.000070344    0.213211117   -0.000329924    0.179579202
 1764   40   -6.412678250   -2.102197131    8.865060237   -0.000506742    0.170833245   -0.002966295    0.186234169
 1765   40   -7.328235289   -2.274828937    7.761582424   -0.000492796    0.250494277   -0.001967296    0.186214198
 1766   40   -8.114851503   -1.752473187    6.599448345    0.000133988    0.220618411    0.000607328    0.172633344
 1767   40   -8.396495816   -1.046308980    5.561798036    0.000219171    0.154195067    0.001421385    0.165248805
 1768   40   -3.576202445   -1.766227130    9.212424149    0.000221160    0.132102516    0.001674155    0.184118476
 1769   40   -4.345295979   -2.070488708    9.237527739   -0.000169458    0.050695370   -0.003342676    0.191484351
 1770   40   -7.140775452   -2.797479604    6.501732914   -0.000462411    0.090618342   -0.005102836    0.199130339
 1771   40   -7.566276336   -2.374790666    5.694489239    0.000171642    0.187071274    0.000917521    0.179883554
 1772   40   -7.900726159   -1.613014277    4.915596450    0.000262285    0.132489679    0.001979665    0.166360306
 1773   40   -2.989965033   -2.062939261    8.591346391    0.000005635    0.092995901    0.000060596    0.205328756
 1774   40   -6.499864006   -3.087328433    5.532082033   -0.000208126    0.032240842   -0.006455352    0.211050530
 1775   40   -6.804499947   -2.709240490    4.915596450    0.000217320    0.132489679    0.001640280    0.190176463
 1776   40   -7.227118714   -2.035633044    4.378103132    0.000236913    0.101063481    0.002344203    0.172261489
 1777   40   -6.818394364    1.154813119    9.472253121   -0.000288810    0.143394556   -0.002014092    0.171198968
 1778   40   -6.258886908    0.440409468    9.854664150    0.000249316    0.206752512    0.001205869    0.157055716
 1779   40   -7.529728706    0.252407802    9.062558158   -0.000596450    0.197788659   -0.003015590    0.176406614
 1780   40   -8.460303862   -0.100849817    7.619314252   -0.000098720    0.005646404   -0.017483657    0.186191777
 1781   40   -5.520204851   -0.328719181   10.006744300    0.000341322    0.207665393    0.001643617    0.155110049
 1782   40   -6.862846076   -0.736878209    9.408121024    0.000156355    0.282695416    0.000553088    0.164629282
 1783   40   -8.017968347   -0.736878209    8.252998752   -0.000162829    0.282695416   -0.000575987    0.173665090
 1784   40   -8.654124247   -0.146029283    6.826454886   -0.000671452    0.206243199   -0.003255630    0.181239946
 1785   40   -4.751076201   -1.067401238    9.854664150    0.000409483    0.206752512    0.001980547    0.162170531
 1786   40   -5.890164108   -1.791210447    9.342144008   -0.000146420    0.278183986   -0.000526344    0.177468559
 1787   40   -7.045084762   -2.029437218    8.450299687   -0.000342161    0.309023645   -0.001107232    0.181986242
 1788   40   -8.017968347   -1.671360406    7.318516556    0.000062832    0.282695416    0.000222260    0.173807135
 1789   40   -8.464511473   -1.067401238    6.141228878    0.000163616    0.206752512    0.000791361    0.168196911
 1790   40   -3.972261081   -1.829832751    9.321674245    0.000107289    0.193595767    0.000554190    0.183432288
 1791   40   -4.822712083   -2.065207790    9.296236963   -0.000185247    0.055715546   -0.003324862    0.189401311
 1792   40   -7.223721446   -2.589960484    7.255689977   -0.000306120    0.068394106   -0.004475823    0.195212764
 1793   40   -7.602039878   -2.410554209    6.319270451   -0.000035204    0.254247539   -0.000138464    0.182838653
 1794   40   -8.024010056   -1.705100219    5.392964113    0.000271286    0.194803870    0.001392611    0.168581138
 1795   40   -3.329950588   -2.056999129    8.845926200   -0.000113689    0.108764923   -0.001045269    0.199118721
 1796   40   -6.863213422   -2.969468582    5.985649010   -0.000058935    0.002555484   -0.023062249    0.205276446
 1797   40   -6.896585889   -2.832524386    5.392964113   -0.000099620    0.194803870   -0.000511384    0.194991179
 1798   40   -7.359041597   -2.167555927    4.734562027    0.000341291    0.161502914    0.002113219    0.174531806
 1799   40   -6.295205672    2.231771178    9.250132863   -0.000240015    0.115554649   -0.002077066    0.171849903
 1800   40   -6.110451101    2.969668471    8.692470006   -0.000061632    0.008003130   -0.007700967    0.179496971
 1801   40   -5.671457562    1.586177397    9.786648492    0.000342872    0.154195067    0.002223624    0.152492570
 1802   40   -5.538766360    2.914659084    8.956429013    0.000310915    0.187071274    0.001662011    0.162443100
 1803   40   -5.776353547    3.726907299    7.611220973   -0.000221739    0.153788873   -0.001441840    0.188129443
 1804   40   -4.974747617    0.920005335   10.045960591    0.000471127    0.162473823    0.002899712    0.146518017
 1805   40   -4.633807254    2.292341605    9.505004179    0.000970302    0.220618411    0.004398099    0.145041715
 1806   40   -4.589503124    3.548468654    8.185483567    0.000802808    0.219976577    0.003649515    0.165323394
 1807   40   -5.133067776    3.983243616    7.044293825   -0.000075355    0.064846141   -0.001162054    0.194546169
 1808   40   -4.271480335    0.216738052   10.045960591    0.000532403    0.162473823    0.003276853    0.147968528
 1809   40   -3.723802825    1.467682844    9.703000346    0.001260755    0.229660155    0.005489653    0.140693300
 1810   40   -3.494040886    2.700373409    8.846516244    0.001567729    0.209670027    0.007477124    0.145567159
 1811   40   -3.605308272   -0.479971893    9.786648492    0.000583602    0.154195067    0.003784830    0.155937368
 1812   40   -2.899144065    0.557678416    9.505004179    0.001446373    0.220618411    0.006555993    0.148341549
 1813   40   -2.558962283    1.584820152    8.968646157    0.001222093    0.129263419    0.009454283    0.146506290
 1814   40   -3.038602975   -1.126173479    9.290878836    0.000501469    0.132489679    0.003784963    0.172032390
 1815   40   -2.129745359   -0.284229180    8.815464348    0.000915478    0.187027283    0.004894890    0.173615340
 1816   40   -2.019118421    0.657387059    8.719162610    0.000329380    0.032302317    0.010196803    0.163866699
 1817   40   -2.615984208   -1.663666797    8.617271390    0.000221980    0.101063481    0.002196444    0.196974109
 1818   40   -1.917213429   -1.132718960    8.149259752    0.000266583    0.123272476    0.002162551    0.207658659
 1819   40   -6.177541249    2.761319527    8.877943099   -0.000115634    0.010700137   -0.010806823    0.177699391
 1820   40   -5.840291486    2.244968637    9.414162733    0.000335167    0.194803870    0.001720538    0.159984626
 1821   40   -5.897218488    3.319454136    8.341136478   -0.000275441    0.179943558   -0.001530708    0.179822579
 1822   40   -5.092026721    1.607269656    9.854664150    0.000685968    0.206752512    0.003317820    0.146619440
 1823   40   -4.913985148    2.950422626    8.992192555    0.001084430    0.254247539    0.004265253    0.153671192
 1824   40   -4.972358151    3.824664928    7.627531539    0.000315134    0.205565422    0.001533009    0.180289143
 1825   40   -4.322898072    0.868587598   10.006744300    0.000775060    0.207665393    0.003732254    0.144128307
 1826   40   -3.914739043    2.211228823    9.408121024    0.001628701    0.282695416    0.005761330    0.141325530
 1827   40   -4.045750756    3.312245967    8.396747506    0.000892508    0.157679413    0.005660269    0.157191194
 1828   40   -3.584216014    0.099458949    9.854664150    0.000882266    0.206752512    0.004267256    0.149386820
 1829   40   -2.980256846    1.276746627    9.408121024    0.001903080    0.282695416    0.006731911    0.142828725
 1830   40   -2.988887034    2.250634284    8.902404619    0.000704405    0.058746256    0.011990643    0.143972881
 1831   40   -2.946517033   -0.648805816    9.414162733    0.000950924    0.194803870    0.004881443    0.163589638
 1832   40   -2.112224513    0.214499394    8.856247837    0.001529581    0.253904977    0.006024228    0.165827564
 1833   40   -2.193551103    1.045619343    8.826941736    0.000230147    0.009930253    0.023176342    0.155666244
 1834   40   -2.484061325   -1.307207901    8.749194273    0.000640457    0.161502914    0.003965604    0.188189474
 1835   40   -1.807692796   -0.678789873    8.254357064    0.000458089    0.162774609    0.002814255    0.198624904
 1836   40   -6.004062438    3.817843497    7.093115186   -0.000288777    0.073190682   -0.003945540    0.197903764
 1837   40   -6.567292603    3.662159215    5.918716659   -0.000293138    0.047639552   -0.006153247    0.204377481
 1838   40   -5.663287413    3.986977196    6.370972766   -0.000324599    0.117592988   -0.002760362    0.205208996
 1839   40   -8.655807914    0.216738052    5.661633011   -0.000069383    0.162473823   -0.000427041    0.172388140
 1840   40   -8.274728097    1.455464869    4.999904968   -0.000260651    0.156064480   -0.001670150    0.174760526
 1841   40   -7.420835260    2.716311307    4.849201781   -0.000159082    0.222589124   -0.000714688    0.182189927
 1842   40   -6.250406875    3.619720910    5.135623400   -0.000251436    0.150260489   -0.001673335    0.200849902
 1843   40   -8.396495816   -0.479971893    4.995460949    0.000304410    0.154195067    0.001974189    0.161037533
 1844   40   -8.114851503    0.557678416    4.289296741    0.000711372    0.220618411    0.003224447    0.155480502
 1845   40   -7.401131555    1.709885135    3.832124043    0.001205670    0.259653876    0.004643375    0.155575085
 1846   40   -6.511101694    2.699882719    3.874744176    0.000539143    0.159111152    0.003388465    0.172138792
 1847   40   -7.900726159   -1.126173479    4.428755651    0.000324010    0.132489679    0.002445548    0.160339839
 1848   40   -7.566276336   -0.347280690    3.666979263    0.000772195    0.187071274    0.004127810    0.151028147
 1849   40   -6.943958857    0.557678416    3.118404096    0.001488608    0.220618411    0.006747431    0.144530271
 1850   40   -6.291411106    1.430098694    2.972902484    0.001063181    0.125825965    0.008449616    0.149505281
 1851   40   -7.227118714   -1.663666797    4.006136885    0.000276072    0.101063481    0.002731665    0.165810673
 1852   40   -6.804499947   -1.126173479    3.332529439    0.000623306    0.132489679    0.004704564    0.157830595
 1853   40   -6.237794650   -0.479971893    2.836759783    0.001022532    0.154195067    0.006631417    0.151354640
 1854   40   -5.743457253    0.197578898    2.611794796    0.000802789    0.082696838    0.009707609    0.150605368
 1855   40   -6.174414891    3.844926931    6.452607729   -0.000579293    0.152949730   -0.003787471    0.203798662
 1856   40   -8.654499342    0.617112828    5.750757894   -0.000320493    0.081931776   -0.003911706    0.180468255
 1857   40   -7.902689561    2.142953239    4.906460778   -0.000145111    0.060373035   -0.002403573    0.179333520
 1858   40   -6.812096290    3.405461181    5.329663194   -0.000517947    0.237454298   -0.002181247    0.196627850
 1859   40   -5.901512967    3.894900550    5.792678097   -0.000220062    0.039812838   -0.005527412    0.208298899
 1860   40   -8.464511473    0.099458949    4.974368691    0.000369517    0.206752512    0.001787245    0.162073407
 1861   40   -8.017968347    1.276746627    4.370409523    0.000790292    0.282695416    0.002795560    0.159988851
 1862   40   -7.110165449    2.458548196    4.123090150    0.000998565    0.315115371    0.003168886    0.167349066
 1863   40   -6.378738276    3.251728053    4.479872918    0.000026609    0.045664450    0.000582711    0.189007272
 1864   40   -8.024010056   -0.648805816    4.336669710    0.000543126    0.194803870    0.002788068    0.156922917
 1865   40   -7.602039878    0.277500522    3.631215720    0.001142546    0.254247539    0.004493834    0.148714966
 1866   40   -6.862846076    1.276746627    3.215287251    0.001745865    0.282695416    0.006175780    0.147470408
 1867   40   -6.410251841    2.101047521    3.345074944    0.000364383    0.036967178    0.009856923    0.159093838
 1868   40   -7.359041597   -1.307207901    3.874214002    0.000573041    0.161502914    0.003548175    0.160412209
 1869   40   -6.896585889   -0.648805816    3.209245542    0.001069212    0.194803870    0.005488657    0.151212197
 1870   40   -6.258886908    0.099458949    2.768744125    0.001597643    0.206752512    0.007727321    0.145933657
 1871   40   -5.992870401    0.781859598    2.711662237    0.000386833    0.020047497    0.019295808    0.147050117
 1872   40   -2.660364081   -2.080888424    8.243221195    0.000018697    0.095149779    0.000196504    0.215597424
 1873   40   -2.608608560   -2.452382752    7.580317184   -0.000127456    0.020150964   -0.006325069    0.245173895
 1874   40   -1.966789164   -1.651259655    7.707586462   -0.000104878    0.110964401   -0.000945153    0.231936811
 1875   40   -2.368434440   -2.459498417    6.945647807   -0.000991365    0.112206548   -0.008835177    0.272103329
 1876   40   -2.810791133   -2.864384983    6.010327957   -0.001114673    0.035351357   -0.031531257    0.297541071
 1877   40   -3.528101709   -2.954453075    4.886320683   -0.000588204    0.113917387   -0.005163424    0.277887707
 1878   40   -5.727575849   -3.136433560    4.856686314   -0.000189510    0.084995624   -0.002229649    0.220465171
 1879   40   -4.621778134   -2.989308109    4.399226941    0.000223949    0.216503181    0.001034390    0.241582894
 1880   40   -3.769943160   -2.345952826    3.821518019   -0.000141852    0.080633203   -0.001759229    0.263983660
 1881   40   -6.317659149   -2.709240490    4.428755651    0.000308384    0.132489679    0.002327610    0.194699178
 1882   40   -5.506890660   -2.298215879    3.585520595    0.000702023    0.181948219    0.003858365    0.200241238
 1883   40   -4.388235451   -2.177044432    3.466012109    0.000065233    0.026270687    0.002483091    0.235945775
 1884   40   -6.855152466   -2.035633044    4.006136885    0.000286133    0.101063481    0.002831219    0.173814710
 1885   40   -6.317659149   -1.613014277    3.332529439    0.000507943    0.132489679    0.003833832    0.169972484
 1886   40   -5.739494458   -0.829425637    2.777235190    0.000606646    0.073382427    0.008266911    0.163614232
 1887   40   -5.408710140   -0.334656685    2.601281004    0.000111924    0.010083260    0.011099971    0.162781886
 1888   40   -2.507729289   -2.201615190    7.872152679   -0.000139372    0.148382276   -0.000939278    0.230247383
 1889   40   -2.555370000   -2.516538752    7.315121942   -0.000160010    0.028347096   -0.005644680    0.255872779
 1890   40   -2.073602936   -1.999827733    7.364065048   -0.000275309    0.044417377   -0.006198236    0.251156908
 1891   40   -2.580370382   -2.706320948    6.487402622    0.000129911    0.031515451    0.004122144    0.289123596
 1892   40   -3.107667510   -2.910315788    5.328887506   -0.000890107    0.091417391   -0.009736736    0.294371624
 1893   40   -5.098254702   -3.148225215    4.682269978   -0.000109558    0.072482416   -0.001511512    0.234153069
 1894   40   -3.887205434   -2.866873511    4.451419432   -0.000087146    0.272648202   -0.000319627    0.263394281
 1895   40   -5.840291486   -2.832524386    4.336669710    0.000488267    0.194803870    0.002506454    0.205957983
 1896   40   -4.859426618   -2.384830142    3.606438844    0.000867510    0.228636765    0.003794272    0.221692730
 1897   40   -3.979421710   -2.045997697    3.462327978   -0.000456739    0.052745182   -0.008659344    0.252051442
 1898   40   -6.498693571   -2.167555927    3.874214002    0.000618980    0.161502914    0.003832624    0.179500217
 1899   40   -5.840552098   -1.654001863    3.177377833    0.002171026    0.174285976    0.012456689    0.178312046
 1900   40   -5.499105515   -0.458952258    2.636755241    0.000093951    0.003381132    0.027786813    0.162486317
 1901   20    3.010788613   -7.264931178    2.175102448    0.000096324    0.009477194    0.010163818    0.166558998
 1902   20    2.509419426   -7.005526911    1.674843263    0.000223885    0.099207591    0.002256731    0.175788152
 1903   20    4.052519512   -8.152804269    2.556226499    0.000264036    0.052166052    0.005061453    0.154674471
 1904   20    3.047597517   -8.075960619    1.890204702    0.001006158    0.259653876    0.003874996    0.156774723
 1905   20    2.541102078   -8.278671323    1.070476780    0.000083176    0.008503481    0.009781460    0.156899241
 1906   20    5.945059936   -8.552796861    2.654294577    0.000003921    0.003639759    0.001077362    0.165956693
 1907   20    5.326228595   -8.709804758    2.577497999    0.000406416    0.174847305    0.002324406    0.158691372
 1908   20    4.087226685   -9.115589786    1.890204702    0.000818037    0.259653876    0.003150492    0.151939244
 1909   20    2.989081503   -9.099531488    0.774157542    0.000955215    0.254032683    0.003760205    0.152416090
 1910   20    7.000350375   -8.631919104    2.277016275   -0.000087810    0.075911103   -0.001156747    0.179688231
 1911   20    6.144392510   -9.280734567    2.055349482    0.000201591    0.187071274    0.001077614    0.166018813
 1912   20    5.239433404   -9.829309734    1.433032004    0.000391491    0.220618411    0.001774517    0.159177364
 1913   20    4.329428976  -10.027305900    0.608373243    0.000515206    0.229660155    0.002243340    0.156863889
 1914   20    3.578379258   -9.871885458   -0.270962823    0.000347894    0.169862974    0.002048085    0.159793750
 1915   20    7.460778617   -8.941576945    1.716191860   -0.000170125    0.101063481   -0.001683345    0.186911565
 1916   20    6.959858436   -9.633008768    1.236964048   -0.000364956    0.125715729   -0.002903026    0.185316098
 1917   20    6.252224961  -10.104832129    0.756607816   -0.000299907    0.133575730   -0.002245219    0.179742746
 1918   20    5.713036145  -10.368055090    0.048893602   -0.000330597    0.162323654   -0.002036652    0.178810850
 1919   20    4.877106485  -10.370266145   -0.642571549    0.000027420    0.162473823    0.000168763    0.172631185
 1920   20    4.286957746  -10.136653298   -1.349271825   -0.000080329    0.125196616   -0.000641621    0.176554186
 1921   20    2.582655142   -6.697323274    1.797279512   -0.000042602    0.066959104   -0.000636237    0.182291313
 1922   20    3.408729590   -7.749138794    2.350559155    0.000584023    0.149061135    0.003918007    0.158360518
 1923   20    2.547013874   -7.789810626    1.449609910    0.000692454    0.175119568    0.003954181    0.162006346
 1924   20    5.811931602   -8.541551385    2.675271538    0.000011526    0.006389230    0.001803973    0.164480374
 1925   20    4.491427820   -8.568209229    2.503183561    0.000826188    0.248015235    0.003331197    0.153941221
 1926   20    3.338563624   -8.824623680    1.599238595    0.001128764    0.315115371    0.003582066    0.151971050
 1927   20    2.629489617   -8.591023450    0.877396252    0.000106808    0.029542793    0.003615351    0.154616153
 1928   20    6.337040450   -8.731214033    2.464201937    0.000066986    0.126246759    0.000530594    0.169636409
 1929   20    5.519611298   -9.316498109    2.091113025    0.000485428    0.254247539    0.001909272    0.159456847
 1930   20    4.520365193   -9.732426578    1.351919222    0.000633857    0.282695416    0.002242189    0.154498151
 1931   20    3.441696075   -9.656117372    0.359207723    0.000754428    0.281063215    0.002684193    0.154351437
 1932   20    7.104319722   -9.073499828    1.848114743   -0.000081300    0.161502914   -0.000503396    0.180414217
 1933   20    6.511001050   -9.801898478    1.248920882   -0.000118775    0.193563421   -0.000613626    0.177108040
 1934   20    5.811892694  -10.229555993    0.583422913   -0.000001616    0.206705142   -0.000007820    0.173595512
 1935   20    4.928524222  -10.331049854    0.009277997    0.000229832    0.207665393    0.001106740    0.166563349
 1936   20    4.089498119  -10.137918839   -0.788883703    0.000199363    0.202474514    0.000984630    0.167752491
 1937   20    8.129943389   -4.086403389   -1.635898955    0.000024553    0.003661149    0.006706320    0.153634822
 1938   20    7.518448929   -3.715154188   -1.958146822    0.000482148    0.110945533    0.004345806    0.154324906
 1939   20    7.832744864   -8.569610697    1.716191860   -0.000219324    0.101063481   -0.002170163    0.193186048
 1940   20    8.509865133   -8.031148327    1.288723885   -0.000573007    0.116899884   -0.004901689    0.203178391
 1941   20    9.020262437   -7.422421876    0.655617715   -0.000514241    0.120788643   -0.004257360    0.201464877
 1942   20    9.270867168   -6.743726455   -0.003475094   -0.000283760    0.126433647   -0.002244343    0.189235789
 1943   20    9.267026402   -6.021470524   -0.666616520    0.000004714    0.135903798    0.000034687    0.173954037
 1944   20    8.990490173   -5.273891943   -1.310620772    0.000287263    0.144654934    0.001985850    0.160843208
 1945   20    8.506352310   -4.753061206   -1.985483080    0.000391228    0.132489679    0.002952895    0.153088393
 1946   20    7.832744864   -4.330442440   -2.522976398    0.000310513    0.101063481    0.003072453    0.151026623
 1947   20    7.958216380   -3.952199104   -1.710671425    0.000033987    0.005053350    0.006725698    0.153486046
 1948   20    7.841338380   -8.315364336    1.899504170   -0.000346309    0.107814099   -0.003212098    0.194735787
 1949   20    8.747065118   -7.704920203    1.101733216   -0.000355338    0.066792761   -0.005320012    0.204575727
 1950   20    9.158937397   -7.030837800    0.422812921   -0.000236516    0.057143418   -0.004138996    0.197071752
 1951   20    9.288100619   -6.294644009   -0.259191871   -0.000103072    0.064388370   -0.001600784    0.181946662
 1952   20    9.130246645   -5.508609051   -0.931362077    0.000058087    0.091794110    0.000632801    0.166620562
 1953   20    8.555101051   -4.578134094   -1.572696919    0.000379756    0.158397176    0.002397493    0.154858415
 1954   20    7.964667747   -4.198519556   -2.166517503    0.000563565    0.161502914    0.003489507    0.151568617
 1955   20    5.803602843   -3.418371906   -2.574442073    0.000012315    0.001917938    0.006421017    0.173061945
 1956   20    6.179099199   -3.256876555   -2.178888226    0.000151682    0.064278128    0.002359774    0.170799684
 1957   20    6.184592749   -3.798979288   -3.016134009    0.000435678    0.089087622    0.004890439    0.161613815
 1958   20    6.912620295   -3.590294570   -2.371021127    0.000523642    0.130121327    0.004024258    0.157943162
 1959   20    6.623827308   -5.389250085   -3.997166977    0.000075518    0.012677138    0.005957050    0.155131483
 1960   20    6.923285299   -4.753061206   -3.568550091    0.000497456    0.132489679    0.003754678    0.152123258
 1961   20    7.460778617   -4.330442440   -2.894942645    0.000316866    0.101063481    0.003135316    0.151370714
 1962   20    5.727351856   -3.222882083   -2.226624230    0.000060956    0.082828507    0.000735924    0.179615172
 1963   20    5.855399935   -3.474896888   -2.655707773    0.000004891    0.001046455    0.004673823    0.170978072
 1964   20    6.492959953   -3.474591201   -2.444851384    0.000608702    0.192163586    0.003167626    0.162931497
 1965   20    6.580046581   -4.707989881   -3.678760461    0.000415370    0.114178463    0.003637905    0.153610247
 1966   20    7.104319722   -4.198519556   -3.026865528    0.000701848    0.161502914    0.004345729    0.152736922
 1967   20    7.832744864   -8.941576945    1.344225613   -0.000339964    0.101063481   -0.003363867    0.196477089
 1968   20    7.264183243   -9.568383163    1.070169974   -0.000093436    0.008113179   -0.011516619    0.194555315
 1969   20    8.597779845   -8.319200959    0.862644801   -0.000616291    0.067512819   -0.009128509    0.206825022
 1970   20    9.042217156   -7.767147875    0.268014233   -0.000529149    0.081385839   -0.006501735    0.203781422
 1971   20    5.830785285  -10.411306807   -0.431110958   -0.000253723    0.032443157   -0.007820538    0.188717733
 1972   20    9.263095854   -7.272538630   -0.500835246   -0.000478584    0.138153655   -0.003464142    0.192163654
 1973   20    5.492036794  -10.376309305   -1.205019355   -0.000523261    0.144611199   -0.003618402    0.189428120
 1974   20    9.036141431   -7.377991640   -1.816864400   -0.000198027    0.030406168   -0.006512710    0.187253740
 1975   20    9.261434065   -6.582813536   -1.239446519    0.000030054    0.162473823    0.000184975    0.174278446
 1976   20    4.675962649  -10.088822801   -1.902238020   -0.000269068    0.153935163   -0.001747931    0.187112945
 1977   20    5.859092150   -9.784233368   -2.674708457   -0.001006750    0.189036593   -0.005325691    0.204400355
 1978   20    6.846625923   -8.942027805   -3.293341031   -0.000652553    0.084306155   -0.007740277    0.202076011
 1979   20    7.862873320   -8.021946160   -3.233954608   -0.000567326    0.142899056   -0.003970119    0.187749314
 1980   20    8.720477653   -6.923753899   -2.611782789    0.000111839    0.220618411    0.000506934    0.169851390
 1981   20    9.002121966   -5.886103591   -1.905618581    0.000280643    0.154195067    0.001820051    0.160899230
 1982   20    5.125470036   -9.720412881   -2.756212154   -0.000113248    0.009013600   -0.012564151    0.201645367
 1983   20    6.016465999   -8.891906789   -3.596303845   -0.000390718    0.077313560   -0.005053682    0.199388546
 1984   20    6.686667304   -7.792665783   -4.008121347   -0.000180141    0.213674162   -0.000843064    0.179616231
 1985   20    7.549585008   -6.923753899   -3.782675434    0.000311159    0.220618411    0.001410393    0.164433378
 1986   20    8.171902486   -6.018794793   -3.234100267    0.000401943    0.187071274    0.002148609    0.155994885
 1987   20    8.506352310   -5.239902004   -2.472323879    0.000339439    0.132489679    0.002562007    0.153306026
 1988   20    6.619552573   -6.916495073   -4.208510435    0.000001615    0.017496467    0.000092289    0.168848754
 1989   20    6.879790481   -5.831873291   -4.038128302    0.000361410    0.123218942    0.002933072    0.156403713
 1990   20    7.410126098   -5.239902004   -3.568550091    0.000424195    0.132489679    0.003201720    0.151866618
 1991   20    7.832744864   -4.702408687   -2.894942645    0.000282165    0.101063481    0.002791960    0.150746497
 1992   20    7.891789933   -9.052613296    1.124896800   -0.000527069    0.059275400   -0.008891867    0.201740175
 1993   20    8.836586582   -8.079314250    0.565950439   -0.000218376    0.014178008   -0.015402414    0.207387260
 1994   20    9.177762809   -7.572246383   -0.180985713   -0.000308038    0.039404599   -0.007817317    0.199856473
 1995   20    5.712359696  -10.413818923   -0.842275711   -0.000167994    0.023263939   -0.007221231    0.190947921
 1996   20    9.219758123   -7.199294739   -1.235635927   -0.000524098    0.170604910   -0.003071998    0.186250884
 1997   20    5.423437870  -10.182785284   -1.923434809   -0.000757973    0.198322563   -0.003821921    0.194752180
 1998   20    6.297742845   -9.456612008   -3.001951890   -0.000334772    0.025049661   -0.013364326    0.206766133
 1999   20    7.380786183   -8.476146654   -3.336760474   -0.000188278    0.012109850   -0.015547507    0.195515902
 2000   20    8.671635970   -7.477885853   -2.531981818   -0.000601696    0.170875389   -0.003521254    0.183216827
 2001   20    9.070137624   -6.465534432   -1.926710840    0.000140060    0.206752512    0.000677429    0.167267221
 2002   20    4.850666359   -9.881223854   -2.428127994   -0.000237241    0.033140417   -0.007158655    0.196697710
 2003   20    5.578754992   -9.465187450   -3.111911130   -0.000736412    0.154372648   -0.004770355    0.203611207
 2004   20    6.473387308   -8.539695699   -3.727967491   -0.000709506    0.269559520   -0.002632095    0.192067155
 2005   20    7.468472226   -7.642822110   -3.685792279   -0.000089369    0.282695416   -0.000316132    0.175261310
 2006   20    8.207666029   -6.643576005   -3.269863810    0.000313034    0.254247539    0.001231216    0.161974660
 2007   20    8.629636207   -5.717269667   -2.564409820    0.000386880    0.194803870    0.001985998    0.155908980
 2008   20    6.558587078   -7.232674329   -4.188025053   -0.000016297    0.029255630   -0.000557060    0.173343048
 2009   20    6.887161230   -6.529159001   -4.126198974    0.000284754    0.171620258    0.001659209    0.162460002
 2010   20    7.502212039   -5.717269667   -3.691833988    0.000498183    0.194803870    0.002557356    0.153868351
 2011   20    7.964667747   -5.058867582   -3.026865528    0.000454546    0.161502914    0.002814475    0.151282348
 2012    5   -8.979046433   -0.893769969    0.621809882    0.000329862    0.101063481    0.003263913    0.145943954
 2013    5   -8.556427666   -1.431263287    1.295417328    0.000476553    0.132489679    0.003596904    0.151058018
 2014    5   -9.652653878   -1.431263287    0.199191116    0.000388725    0.132489679    0.002934003    0.150861877
 2015    5   -7.835417886   -2.098257466    1.850133615    0.000463216    0.154043248    0.003007054    0.162496830
 2016    5   -9.318204055   -2.210156076    0.960967504    0.000479242    0.187071274    0.002561815    0.157700575
 2017    5  -10.148423535   -2.077464873   -0.367514182    0.000267929    0.154195067    0.001737598    0.160690075
 2018    5   -7.525637089   -2.862634174    2.009842089    0.000122273    0.085221616    0.001434766    0.178019181
 2019    5   -8.695886576   -3.115115182    1.509542671    0.000464333    0.220618411    0.002104687    0.171832766
 2020    5   -9.866779222   -3.115115182    0.338650026    0.000238903    0.220618411    0.001082879    0.172257396
 2021    5  -10.407735634   -2.774174818   -1.033686244    0.000003558    0.162473823    0.000021897    0.175190157
 2022    5   -7.083490499   -4.017355229    1.891983357   -0.000023180    0.003104832   -0.007465650    0.206139592
 2023    5   -7.871227816   -4.025119610    1.707538838    0.000056777    0.229660155    0.000247221    0.193940190
 2024    5   -9.001789715   -4.231151508    0.957920851   -0.000510522    0.149779379   -0.003408496    0.197742553
 2025    5  -10.163901458   -3.732377794   -0.514138397   -0.000369823    0.077527316   -0.004770229    0.192350564
 2026    5  -10.388794376   -3.579746557   -1.662367193   -0.000407325    0.159518922   -0.002553461    0.193514901
 2027    5   -7.026936738   -4.765056499    1.555152341   -0.000505735    0.176073336   -0.002872297    0.218758677
 2028    5   -7.949419295   -5.102843991    1.066568599   -0.000372747    0.033489445   -0.011130271    0.220846894
 2029    5  -10.162958681   -4.078250531   -2.476806364   -0.000618382    0.120550532   -0.005129646    0.204279902
 2030    5   -6.223827854   -5.788855987    0.639497623   -0.000197870    0.035209450   -0.005619806    0.237104890
 2031    5   -6.961751923   -5.872923597    0.554903302   -0.000825803    0.107657281   -0.007670662    0.233696142
 2032    5   -9.688296521   -4.637635187   -3.099353867   -0.000664911    0.103285058   -0.006437634    0.205748667
 2033    5   -5.923573079   -6.302315329   -0.367514182   -0.000405564    0.154195067   -0.002630198    0.223793961
 2034    5   -6.515864052   -6.588375914   -1.236439943   -0.000553762    0.088946036   -0.006225819    0.215616786
 2035    5   -6.758291869   -6.616963908   -1.727182826   -0.000063221    0.002771041   -0.022814812    0.211731391
 2036    5   -8.434199257   -5.762072293   -3.313937282   -0.000162418    0.015192699   -0.010690558    0.200324777
 2037    5   -8.979046433   -5.132938227   -3.617358376   -0.000210798    0.101063481   -0.002085801    0.195657775
 2038    5   -9.110969316   -1.250228864    0.753732765    0.000533531    0.161502914    0.003303537    0.148478896
 2039    5   -8.648513608   -1.908630950    1.418701225    0.000610072    0.194803870    0.003131724    0.155765381
 2040    5   -9.775937775   -1.908630950    0.291277057    0.000452203    0.194803870    0.002321325    0.155335996
 2041    5   -7.851572042   -2.550537107    1.908672695    0.000455856    0.206585527    0.002206623    0.169163010
 2042    5   -9.353967597   -2.834937288    0.996731047    0.000435243    0.254247539    0.001711887    0.165913702
 2043    5  -10.216439192   -2.656895715   -0.346421924    0.000197146    0.206752512    0.000953536    0.168015385
 2044    5   -7.366597954   -3.597550225    1.962679774    0.000028326    0.129058247    0.000219485    0.193328543
 2045    5   -8.614773795   -3.834183393    1.412659516    0.000071723    0.282695416    0.000253711    0.185582181
 2046    5   -9.795580216   -3.739807888    0.263044509   -0.000564258    0.209651406   -0.002691409    0.187946847
 2047    5  -10.350739927   -3.523471731   -1.081021362   -0.000480381    0.202693538   -0.002369987    0.189216667
 2048    5   -7.038245598   -4.157933072    1.847056066   -0.000046955    0.005926651   -0.007922638    0.209461723
 2049    5   -7.680291598   -4.768665589    1.412659516   -0.000679367    0.282695416   -0.002403176    0.210939882
 2050    5   -8.506951167   -4.641680521    1.094147398   -0.000132755    0.006814438   -0.019481427    0.208770592
 2051    5  -10.290208315   -3.928747063   -1.960044607   -0.000520872    0.094202493   -0.005529285    0.201754825
 2052    5   -6.661406316   -5.544326315    0.959744376   -0.001152051    0.220110855   -0.005233959    0.232410536
 2053    5   -7.406090725   -5.512633826    0.889710582   -0.000092508    0.002261359   -0.040908255    0.229558050
 2054    5   -9.924871576   -4.446636869   -2.768431981   -0.000401936    0.048045645   -0.008365721    0.207893929
 2055    5   -5.799019009   -6.090450812    0.036045800   -0.000545248    0.075151218   -0.007255348    0.232574496
 2056    5   -6.433187880   -6.363846757   -0.339996719   -0.000849191    0.156469008   -0.005427218    0.226665250
 2057    5   -6.722067781   -6.617363304   -1.623004964   -0.000040212    0.001606747   -0.025026990    0.212998558
 2058    5   -9.042424265   -5.276650857   -3.344847615   -0.000714703    0.102427192   -0.006977667    0.202821946
 2059    5   -8.607080185   -0.521803722    0.621809882    0.000349179    0.101063481    0.003455050    0.144364012
 2060    5   -8.069586868   -0.944422488    1.295417328    0.000583349    0.132489679    0.004402978    0.148407228
 2061    5   -8.134316786    0.079946091    0.261378750    0.000441233    0.095224635    0.004633598    0.144975430
 2062    5   -7.512684771   -1.574072996    1.794039592    0.000414945    0.102232492    0.004058840    0.157770034
 2063    5   -7.267615724   -0.143421120    0.926512443    0.000717649    0.164780430    0.004355185    0.150343596
 2064    5   -7.191929630    0.483508221    0.088072656    0.000056346    0.021770838    0.002588156    0.156487912
 2065    5   -6.780322933    0.433773724    0.245909239    0.000023860    0.025896595    0.000921354    0.162547532
 2066    5   -8.250621290   -0.389880839    0.753732765    0.000710209    0.161502914    0.004397499    0.144867983
 2067    5   -7.554670235   -0.856357937    1.432121878    0.000817338    0.183067860    0.004464671    0.150106779
 2068    5   -7.547403598    0.265427786    0.326452941    0.000594756    0.160324950    0.003709691    0.149858263
 2069    5   -6.950334969    0.183252319    0.603072710    0.000104231    0.024270238    0.004294581    0.156062349
 2070    5   -6.773216718    0.572729784   -0.010598437   -0.000043270    0.050245057   -0.000861170    0.165879389
 2071    5   -8.979046433   -0.521803722    0.249843635    0.000350369    0.101063481    0.003466819    0.144046211
 2072    5   -9.697411401   -1.031532762   -0.269228262    0.000334345    0.101765073    0.003285462    0.149620255
 2073    5   -8.461051271    0.049705758    0.018332243    0.000051326    0.003427966    0.014972592    0.143968601
 2074    5  -10.198455832   -1.722458850   -0.832991619    0.000077493    0.077223080    0.001003497    0.161172364
 2075    5  -10.433075039   -2.399733660   -1.454282181   -0.000106541    0.062485400   -0.001705054    0.175806358
 2076    5  -10.433102765   -3.058050193   -2.110502208   -0.000268674    0.061884200   -0.004341566    0.191124639
 2077    5  -10.199170759   -3.680562780   -2.784509928   -0.000460761    0.075510614   -0.006101932    0.202032829
 2078    5   -9.701627684   -4.244878980   -3.470117148   -0.000544409    0.099519313   -0.005470381    0.201858367
 2079    5   -8.979046433   -4.760971980   -3.989324623   -0.000157676    0.101063481   -0.001560170    0.190466452
 2080    5   -8.455369701   -4.542119933   -4.556838598   -0.000023293    0.002108452   -0.011047371    0.181374220
 2081    5   -9.022824855   -0.367988383   -0.009808230    0.000302457    0.102535383    0.002949777    0.143912109
 2082    5   -9.941873688   -1.277230571   -0.550286757    0.000068335    0.029686299    0.002301890    0.154056312
 2083    5  -10.337873441   -2.012178892   -1.156718352   -0.000010458    0.012475711   -0.000838265    0.168001051
 2084    5  -10.460195032   -2.703038152   -1.807926480   -0.000063260    0.008870900   -0.007131152    0.183866214
 2085    5  -10.338454843   -3.356446333   -2.495007156   -0.000128133    0.011967689   -0.010706612    0.198135296
 2086    5   -9.945830545   -3.963800999   -3.223347220   -0.000240463    0.027830187   -0.008640361    0.203904667
 2087    5   -9.016763037   -4.510439428   -4.142699197   -0.000263300    0.097193819   -0.002709024    0.191019515
 2088    5   -5.425481234   -6.301663484   -0.822429183   -0.000284918    0.124042195   -0.002296945    0.216316397
 2089    5   -6.023408054   -6.561627428   -1.630561214   -0.000135665    0.162473823   -0.000834999    0.202235620
 2090    5   -4.831691210   -6.124640371   -2.009218831    0.000138489    0.123539731    0.001121005    0.195302127
 2091    5   -6.716228962   -6.577585837   -2.235259410   -0.000456855    0.143483884   -0.003184017    0.200146546
 2092    5   -5.475730545   -6.218667183   -2.881506006    0.000495736    0.229660155    0.002158565    0.180636041
 2093    5   -4.299828422   -5.360058840   -3.207360932    0.000600861    0.176015295    0.003413687    0.182323721
 2094    5   -7.371095255   -6.270444851   -3.108070418   -0.000236885    0.109838608   -0.002156666    0.191222140
 2095    5   -6.385734973   -6.020671016   -3.706164767    0.000440020    0.220618411    0.001994484    0.172066109
 2096    5   -5.233528253   -5.306951069   -4.163337465    0.001001482    0.259653876    0.003856989    0.166581638
 2097    5   -4.108396998   -4.302837211   -4.053028639    0.001009111    0.256441135    0.003935060    0.177530720
 2098    5   -3.832148019   -3.365883401   -4.134662338    0.000123951    0.026700757    0.004642240    0.185062607
 2099    5   -8.098960494   -5.825564344   -3.513766415   -0.000299904    0.124498874   -0.002408892    0.190813535
 2100    5   -7.290694079   -5.472095850   -4.328482246    0.000281107    0.187071274    0.001502671    0.169453927
 2101    5   -6.370387625   -4.722224559   -4.952971185    0.000553200    0.218502059    0.002531784    0.158984265
 2102    5   -5.395370015   -4.161384143   -4.993884164    0.000606291    0.149133286    0.004065433    0.158290361
 2103    5   -4.398922030   -3.293824693   -4.680239351    0.000345997    0.080184508    0.004315016    0.170688602
 2104    5   -3.875375645   -2.309264641   -4.188208606   -0.000139763    0.016231472   -0.008610606    0.195265572
 2105    5   -8.607080185   -5.132938227   -3.989324623   -0.000119972    0.101063481   -0.001187091    0.186091645
 2106    5   -8.137981990   -4.781245546   -4.583360660   -0.000028844    0.092125672   -0.000313089    0.175837050
 2107    5   -7.183440448   -4.611382980   -4.989409232    0.000042038    0.019691903    0.002134811    0.163838300
 2108    5   -5.269305835   -6.343499993   -1.496067451   -0.000012010    0.197562970   -0.000060792    0.202895384
 2109    5   -6.074825791   -6.522411137   -2.282410760    0.000152811    0.207665393    0.000735854    0.191495281
 2110    5   -4.689042237   -5.903826890   -2.667384628    0.000627125    0.264083621    0.002374720    0.185776031
 2111    5   -6.912812998   -6.400151800   -2.927963968   -0.000060486    0.202077580   -0.000299321    0.188702670
 2112    5   -5.666666762   -5.923787861   -3.625051985    0.000703271    0.282695416    0.002487733    0.171545086
 2113    5   -4.338259495   -4.942781697   -3.791334192    0.001138901    0.313387998    0.003634156    0.176139729
 2114    5   -3.839757930   -3.812742054   -4.000902440    0.000241196    0.059322521    0.004065848    0.184145997
 2115    5   -7.646954327   -5.985659993   -3.540542273   -0.000071916    0.192180284   -0.000374212    0.184919516
 2116    5   -6.665912867   -5.507859392   -4.364245788    0.000598844    0.254247539    0.002355360    0.165519845
 2117    5   -5.768220539   -4.639291858   -4.888058084    0.000911657    0.281546195    0.003238035    0.158563818
 2118    5   -4.727403401   -3.819301631   -4.781975600    0.001077018    0.252624018    0.004263326    0.164415854
 2119    5   -3.970316248   -2.897650354   -4.340459185    0.000286732    0.157736144    0.001817798    0.183610925
 2120    5   -8.250621290   -5.264861110   -4.121247506   -0.000005656    0.161502914   -0.000035020    0.180594061
 2121    5   -7.541786420   -4.846561224   -4.772285634    0.000196100    0.157314808    0.001246548    0.167945472
 2122    5   -6.824250247   -4.531016834   -5.066796305    0.000106027    0.047682030    0.002223627    0.160706509
 2123   38   -1.620176571   -0.213830611    8.226868406    0.000190259    0.059347284    0.003205857    0.195809347
 2124   38   -4.858810152    4.065231041    7.050984301   -0.000013373    0.013525684   -0.000988736    0.194719226
 2125   38   -4.231811648    3.769815052    7.782984269    0.000068575    0.011128282    0.006162195    0.174076800
 2126   38   -4.392906528    4.454908950    6.852337495   -0.000156992    0.131570666   -0.001193216    0.203059620
 2127   38   -3.490683402    3.200949406    8.388865731    0.000207169    0.014531576    0.014256456    0.155704572
 2128   38   -3.637241831    4.036395322    7.735851123    0.000603482    0.187071274    0.003225946    0.177509466
 2129   38   -3.642045100    4.737953799    6.760130350   -0.000179699    0.040823044   -0.004401908    0.215384258
 2130   38   -2.752921573    2.415990861    8.731114707    0.000354405    0.027253549    0.013004001    0.148452746
 2131   38   -2.732282725    3.414077844    8.284426290    0.001201055    0.220618411    0.005444040    0.164797129
 2132   38   -2.741285396    4.636109449    7.031747870    0.000002194    0.212569538    0.000010323    0.210439251
 2133   38   -2.103387277    1.532709571    8.766717802    0.000564603    0.059726579    0.009453133    0.155964095
 2134   38   -1.822278297    2.589419083    8.482422456    0.001300218    0.229660155    0.005661486    0.168892200
 2135   38   -1.580076006    3.871250542    7.570706343    0.000683589    0.259653876    0.002632695    0.200305068
 2136   38   -1.703294804    4.680921813    6.439137939   -0.000345196    0.130159896   -0.002652090    0.242151477
 2137   38   -1.643680930    0.541976718    8.519505721    0.000659673    0.117543802    0.005612144    0.177208465
 2138   38   -0.997619536    1.679414654    8.284426290    0.000746710    0.220618411    0.003384624    0.192610213
 2139   38   -0.540446838    2.831621374    7.570706343    0.000204474    0.259653876    0.000787485    0.220231132
 2140   38   -0.540446838    3.871250542    6.531077175   -0.000106180    0.259653876   -0.000408927    0.248471385
 2141   38   -0.859095146    4.490138555    5.407295130   -0.001776066    0.135105181   -0.013145803    0.298407663
 2142   38   -1.364422467    0.006143061    8.207114258    0.000130417    0.062992769    0.002070348    0.199006370
 2143   38   -0.766252714    0.926922833    8.103534751    0.000035694    0.026362836    0.001353967    0.208833436
 2144   38   -0.247908968    2.007093754    7.602442578   -0.000043776    0.011156001   -0.003923954    0.233669223
 2145   38    0.007320619    3.009756878    6.699559234   -0.000114236    0.016301180   -0.007007824    0.261451101
 2146   38   -0.078991075    3.738032993    5.554790405   -0.000361751    0.060772387   -0.005952549    0.293175958
 2147   38   -4.535690207    3.989263559    7.398802227    0.000114626    0.084863246    0.001350713    0.185408287
 2148   38   -3.844855390    3.562800681    8.087114413    0.000449855    0.095218679    0.004724444    0.164783666
 2149   38   -3.975133109    4.555178320    6.948566339   -0.000094192    0.192175067   -0.000490137    0.203713291
 2150   38   -3.085741255    2.895866598    8.570087175    0.000918519    0.117741653    0.007801137    0.151532419
 2151   38   -3.012460619    4.072158865    7.771614666    0.000903839    0.254247539    0.003554956    0.180230814
 2152   38   -3.213710144    4.769978073    6.799815209   -0.000167103    0.046706057   -0.003577757    0.217720680
 2153   38   -2.355843118    2.078096297    8.759609991    0.001323662    0.153776168    0.008607718    0.151951254
 2154   38   -2.013214514    3.332965062    8.187543134    0.001171341    0.282695416    0.004143474    0.175673663
 2155   38   -2.081164727    4.567920951    6.935052511    0.000112458    0.277245432    0.000405625    0.218515577
 2156   38   -1.718276280    1.209969707    8.646758912    0.001332113    0.190617017    0.006988425    0.167576070
 2157   38   -1.078732317    2.398482866    8.187543134    0.000834293    0.282695416    0.002951207    0.191504144
 2158   38   -0.831412945    3.580284435    7.279740236    0.000306568    0.315115371    0.000972876    0.220311145
 2159   38   -1.107533533    4.512598915    6.077162789   -0.000550734    0.260342850   -0.002115420    0.261221363
 2160   38   -1.116839079    0.514600113    8.250037007    0.000331808    0.145141395    0.002286102    0.198088648
 2161   38   -0.512603606    1.512679355    7.931597805   -0.000121775    0.120993903   -0.001006452    0.217746896
 2162   38   -0.112364254    2.554510240    7.227336660   -0.000455599    0.112764370   -0.004040274    0.245541270
 2163   38   -0.046939587    3.449061210    6.230419208   -0.000626484    0.168236499   -0.003723830    0.270045980
 2164   38   -0.260347840    3.985282220    5.256785073   -0.001458725    0.114405902   -0.012750438    0.307531020
 2165   38   -4.950783232    4.087993870    6.927457829   -0.000015360    0.010554299   -0.001455309    0.197665319
 2166   38   -4.919608393    4.379955243    6.444580281   -0.000326745    0.129313405   -0.002526767    0.209764550
 2167   38   -5.475346545    4.223262059    5.659974301   -0.000546607    0.114051590   -0.004792629    0.215739076
 2168   38   -6.000023018    3.690775107    4.639645731   -0.000114882    0.076801860   -0.001495826    0.201785070
 2169   38   -5.501240948    4.206967445    4.554681113   -0.000156420    0.018618920   -0.008401137    0.220241029
 2170   38   -6.191290854    2.858428917    3.620820738    0.000247594    0.064987183    0.003809892    0.175941758
 2171   38   -5.537510119    3.878853626    3.732343042   -0.000345903    0.216547199   -0.001597355    0.208137486
 2172   38   -6.027638759    1.814142930    2.822672664    0.000687871    0.091422268    0.007524109    0.156655728
 2173   38   -5.499607027    2.831621374    2.611546154    0.001185307    0.259653876    0.004564949    0.181200370
 2174   38   -4.509240685    3.715998271    2.493081575   -0.000197579    0.146949779   -0.001344537    0.223377189
 2175   38   -5.606308950    0.676410787    2.413507437    0.001244553    0.149192805    0.008341909    0.153896775
 2176   38   -5.071378955    1.545468360    1.907041664    0.000750335    0.188356004    0.003983602    0.176503648
 2177   38   -4.139986610    2.563337611    1.664323082   -0.000116386    0.213439870   -0.000545287    0.218943016
 2178   38   -3.358329446    3.520484185    1.972825903   -0.000451880    0.216547382   -0.002086749    0.256839258
 2179   38   -2.365949457    3.843996686    2.275389713   -0.001147973    0.086692871   -0.013241843    0.301547479
 2180   38   -5.310907027    0.137823263    2.343430998    0.000186687    0.023538663    0.007931098    0.162654107
 2181   38   -3.381039676    2.561340482    1.503420105   -0.000121124    0.006187690   -0.019574964    0.260003402
 2182   38   -2.500088382    3.131684989    1.763648696   -0.000795718    0.026294727   -0.030261513    0.303299055
 2183   38   -5.115471143    4.110137106    6.700208641   -0.000090316    0.032294550   -0.002796624    0.202507676
 2184   38   -5.184413682    4.340936586    6.084782528   -0.000506921    0.131315156   -0.003860336    0.214468915
 2185   38   -5.677621795    4.094333212    5.037301655   -0.000786937    0.206193581   -0.003816498    0.213993991
 2186   38   -6.064817722    3.387440875    4.034602226    0.000263852    0.221688222    0.001190194    0.190513233
 2187   38   -5.489310354    4.144802260    4.258661134   -0.000148261    0.018377601   -0.008067466    0.218671696
 2188   38   -6.076029586    2.441977932    3.109259571    0.001223691    0.228220010    0.005361892    0.166630758
 2189   38   -5.180186269    3.621489409    2.915876241    0.000198838    0.292623674    0.000679501    0.205160678
 2190   38   -5.636545471    0.303060463    2.573418442    0.000007213    0.001496608    0.004819837    0.152047884
 2191   38   -5.738902438    1.384804300    2.449580792    0.001794353    0.237258193    0.007562871    0.156262218
 2192   38   -4.859472324    2.311021415    1.906581067    0.000967670    0.278989007    0.003468489    0.189882891
 2193   38   -3.988741205    3.460333071    2.065845903    0.000041887    0.279106778    0.000150076    0.232592224
 2194   38   -2.953983407    3.793676162    2.159215547   -0.000555147    0.083006873   -0.006687969    0.276283469
 2195   38   -5.432435269    0.021013929    2.508166650    0.000359571    0.030974192    0.011608722    0.158629290
 2196   38   -5.179034968    0.548521945    2.091479858    0.000760270    0.079383521    0.009577179    0.167743499
 2197   38   -3.592278513    2.502235458    1.512122609   -0.000229976    0.012627898   -0.018211724    0.247564054
 2198   38   -2.976142047    2.819818901    1.579921374   -0.001455801    0.125429718   -0.011606511    0.281550725
 2199   38   -2.221917025    3.415070959    1.986458069   -0.001886125    0.104586779   -0.018034063    0.311242400
 2200   38   -3.818384746   -1.884987337    3.360163475   -0.000147147    0.004132724   -0.035605363    0.259164689
 2201   18    2.288043648   -6.632876036    1.474718807   -0.000019181    0.012745884   -0.001504863    0.187043713
 2202   18    1.823263416   -6.789694738    1.279113105    0.000029915    0.026746534    0.001118466    0.182843073
 2203   18    2.115674497   -7.469301908    1.245366844    0.000562505    0.164537314    0.003418706    0.168473934
 2204   18    0.898872468   -7.752312349    0.330867941    0.001016811    0.240415478    0.004229389    0.169910183
 2205   18    0.191621664   -7.826148382   -0.787470879    0.000222061    0.073480487    0.003022046    0.178226187
 2206   18    1.968887371   -8.821083841    0.344726198    0.001032075    0.259653876    0.003974810    0.155934772
 2207   18    0.929258204   -8.821083841   -0.694902969    0.000874687    0.259653876    0.003368664    0.164986649
 2208   18    0.127036983   -8.210640444   -1.808967883    0.000349310    0.220037491    0.001587504    0.182640822
 2209   18   -0.035646110   -7.713062500   -2.925073679   -0.000134671    0.118264424   -0.001138727    0.202575415
 2210   18    2.933246947   -9.469183648   -0.046427488    0.000304277    0.118477857    0.002568214    0.156030593
 2211   18    2.211089663   -9.732799955   -0.937105260    0.000591878    0.229660155    0.002577189    0.160999283
 2212   18    1.386430902   -9.534803788   -1.847109689    0.000371458    0.220618411    0.001683713    0.171608831
 2213   18    0.764113423   -8.986228622   -2.752068795   -0.000027066    0.187071274   -0.000144683    0.188419005
 2214   18    0.429663600   -8.224452233   -3.530961584   -0.000309462    0.132489679   -0.002335746    0.206183022
 2215   18    3.462034454  -10.075760200   -1.484782770    0.000105934    0.162473823    0.000652005    0.171651530
 2216   18    2.758767172  -10.075760200   -2.188050052   -0.000000467    0.162473823   -0.000002872    0.178388458
 2217   18    2.132222586   -9.844701597   -2.818923121   -0.000453383    0.108868841   -0.004164484    0.192910084
 2218   18    1.014742799   -9.025499599   -3.332587825   -0.000107459    0.008722777   -0.012319392    0.203761282
 2219   18    0.657576379   -8.220328500   -3.943352985   -0.000073011    0.004714126   -0.015487777    0.216455496
 2220   18    2.241615627   -6.447065014    1.470217756   -0.000107332    0.030320089   -0.003539978    0.192464550
 2221   18    2.276065589   -6.870614814    1.443827569    0.000008576    0.010919546    0.000785337    0.180741241
 2222   18    1.505059106   -7.301027978    0.999636748    0.000976768    0.250840736    0.003893976    0.173150277
 2223   18    0.450436064   -7.735523000   -0.217913599    0.000319605    0.065538086    0.004876636    0.174566631
 2224   18    2.350989333   -8.484995451    0.807337879    0.000788416    0.175159057    0.004501145    0.155843298
 2225   18    1.220224311   -8.530117734    0.053760092    0.001205642    0.315115371    0.003826033    0.161743523
 2226   18    0.208215455   -8.153396002   -1.216620033    0.000691354    0.281384477    0.002456973    0.177471740
 2227   18   -0.058817850   -7.865182111   -2.289316318    0.000055092    0.119064405    0.000462708    0.192929727
 2228   18    2.402025880   -9.437920633   -0.193559281    0.000892663    0.282695416    0.003157686    0.155870074
 2229   18    1.467543683   -9.437920633   -1.128041478    0.000712129    0.282695416    0.002519068    0.163885923
 2230   18    0.728349881   -9.021992164   -2.127287583    0.000457171    0.254247539    0.001798134    0.178106688
 2231   18    0.306379703   -8.316538175   -3.053593921   -0.000007900    0.194803870   -0.000040552    0.197005703
 2232   18    3.593043843   -9.967640641   -1.045224096    0.000063057    0.106638522    0.000591318    0.168449539
 2233   18    2.810184909  -10.036543909   -1.536200507    0.000339031    0.207665393    0.001632581    0.168527439
 2234   18    2.071502851   -9.884463759   -2.305329156    0.000094498    0.206752512    0.000457060    0.179335827
 2235   18    1.292437266   -9.356774393   -3.028768409   -0.000434857    0.132600969   -0.003279442    0.196249091
 2236   18    0.764271837   -8.603585193   -3.637967107   -0.000354902    0.056512908   -0.006280013    0.210153219
 2237   18    5.341011250   -3.081329787   -2.045037432   -0.000186501    0.037310815   -0.004998582    0.192223234
 2238   18    5.211687262   -3.048130187   -2.657845073    0.000027792    0.016172717    0.001718473    0.184309130
 2239   18    5.830072465   -3.511592476   -2.841480296    0.000250746    0.067245137    0.003728832    0.169193688
 2240   18    5.225742801   -3.320297098   -3.528145672    0.000529808    0.126470991    0.004189164    0.173077897
 2241   18    6.250408373   -4.277998632   -3.562271043    0.000371953    0.063247651    0.005880893    0.156499494
 2242   18    5.714405551   -4.035936494   -4.068454901    0.000361941    0.101063481    0.003581319    0.160539337
 2243   18    5.270160790   -3.051504449   -2.420295251    0.000003078    0.012398577    0.000248248    0.186761136
 2244   18    5.575758163   -3.243124502   -2.407980090    0.000015884    0.011424879    0.001390294    0.180196597
 2245   18    5.353327293   -3.211289273   -3.024130826    0.000543718    0.179375490    0.003031173    0.176438380
 2246   18    6.103070393   -3.909088900   -3.227815465    0.000065879    0.009394328    0.007012682    0.160702030
 2247   18    5.846328434   -3.904013611   -3.711996006    0.000686588    0.161502914    0.004251240    0.160961411
 2248   18    0.000611784   -7.321154937   -3.474394540   -0.000218811    0.034965199   -0.006257978    0.215443618
 2249   18    0.511388990   -7.695926891   -4.169655856   -0.000517973    0.132321485   -0.003914506    0.219567177
 2250   18    0.737223036   -6.985195188   -4.746027345   -0.001020716    0.182139847   -0.005604023    0.226777636
 2251   18    1.425141556   -6.071449909   -5.353877307   -0.000646153    0.184191407   -0.003508049    0.219503650
 2252   18    2.295488999   -5.220958026   -5.580855084   -0.000119740    0.168087668   -0.000712369    0.201342538
 2253   18    3.197601696   -4.433971369   -5.403919953    0.000249058    0.150189714    0.001658291    0.186262813
 2254   18    4.059810354   -3.785602322   -4.857664365    0.000464313    0.135946765    0.003415405    0.177804918
 2255   18    4.797846096   -3.352402048   -4.007291326    0.000502769    0.120304440    0.004179139    0.175290218
 2256   18    0.648757467   -8.148840917   -4.001824628   -0.000065977    0.004004136   -0.016477327    0.217586255
 2257   18    1.524459822   -6.757435074   -5.397707317   -0.000074885    0.005234443   -0.014306115    0.225057877
 2258   18    2.787860238   -6.358672700   -5.874397322   -0.000462038    0.130686626   -0.003535469    0.204595951
 2259   18    3.462034454   -5.691432620   -5.869110349    0.000142196    0.162473823    0.000875193    0.185161018
 2260   18    4.158744400   -5.025260558   -5.609798251    0.000372002    0.154195067    0.002412543    0.173081296
 2261   18    4.804945986   -4.458555260   -5.114028594    0.000422898    0.132489679    0.003191931    0.166456209
 2262   18    5.342439303   -4.035936494   -4.440421149    0.000337649    0.101063481    0.003340960    0.163307323
 2263   18    0.375427381   -7.278149923   -4.206376455   -0.000648958    0.185072345   -0.003506507    0.221938815
 2264   18    0.877512897   -6.471963610   -4.953624106   -0.000663672    0.127364338   -0.005210819    0.227560562
 2265   18    1.749464074   -5.587902354   -5.458805714   -0.000229760    0.080418462   -0.002857050    0.212768177
 2266   18    2.681929686   -4.748289909   -5.496901947    0.000013803    0.058753550    0.000234934    0.194455281
 2267   18    3.606869013   -4.007309180   -5.115191649    0.000165734    0.050564721    0.003277661    0.182235159
 2268   18    4.450210874   -3.443440874   -4.345480121    0.000291120    0.062632355    0.004648084    0.177250390
 2269   18    0.665404083   -7.935377892   -4.209276099   -0.000194166    0.018430887   -0.010534818    0.221574539
 2270   18    1.284859077   -6.924223431   -5.220181042   -0.000271392    0.016983086   -0.015980114    0.227901446
 2271   18    1.914642834   -6.475034957   -5.616181644   -0.000784940    0.142822027   -0.005495934    0.217352560
 2272   18    2.810184909   -5.742850357   -5.829894058   -0.000023395    0.207665393   -0.000112659    0.195004739
 2273   18    3.579313558   -5.004168300   -5.677813908    0.000370751    0.206752512    0.001793211    0.180123694
 2274   18    4.327578323   -4.366469319   -5.237312491    0.000563943    0.194803870    0.002894925    0.171473137
 2275   18    4.985980408   -3.904013611   -4.572344032    0.000628507    0.161502914    0.003891615    0.167188385
 2276   18    4.058909424  -10.075760200   -2.081657740   -0.000164988    0.162473823   -0.001015473    0.184199599
 2277   18    4.824905886   -9.828846452   -2.585727492   -0.000067580    0.006347024   -0.010647494    0.198416007
 2278   18    3.309331799  -10.070634389   -2.808483370   -0.000482860    0.147288405   -0.003278328    0.194038373
 2279   18    4.607560790   -9.709894590   -3.394655895   -0.001077186    0.213983214   -0.005033972    0.205225041
 2280   18    5.636155423   -8.942570232   -3.760770598   -0.000515807    0.090603315   -0.005693023    0.201252350
 2281   18    2.721677113   -9.989141821   -2.904684751   -0.000079939    0.006910163   -0.011568288    0.196858006
 2282   18    5.102036043   -8.721090974   -4.551616107   -0.000720501    0.069483602   -0.010369367    0.206650970
 2283   18    5.961926545   -7.816080298   -4.517595585   -0.000203426    0.254140906   -0.000800444    0.182613745
 2284   18    6.411332204   -6.690972802   -4.422428001    0.000077512    0.088620272    0.000874648    0.166367651
 2285   18    4.820716448   -7.556823296   -5.436322061   -0.000611339    0.105099603   -0.005816762    0.195699842
 2286   18    5.431245694   -6.629247953   -5.328153938    0.000365151    0.220618411    0.001655124    0.170786091
 2287   18    6.197529215   -5.784768672   -4.641513543    0.000464634    0.186974051    0.002485016    0.158452349
 2288   18    6.327375793   -4.902828359   -4.079704939    0.000428489    0.097016989    0.004416636    0.154578539
 2289   18    3.361821257   -6.581819438   -5.917727318   -0.000202426    0.023346072   -0.008670687    0.201372401
 2290   18    4.058909424   -6.288307590   -5.869110349    0.000044970    0.162473823    0.000276781    0.184182452
 2291   18    4.725081487   -5.591597645   -5.609798251    0.000359101    0.154195067    0.002328872    0.169158450
 2292   18    5.291786784   -4.945396059   -5.114028594    0.000406158    0.132489679    0.003065585    0.161908431
 2293   18    5.714405551   -4.407902741   -4.440421149    0.000331640    0.101063481    0.003281500    0.158804581
 2294   18    4.423275111   -9.992354040   -2.023932080   -0.000120226    0.033528844   -0.003585754    0.188371715
 2295   18    3.986835842  -10.020754763   -2.841341233   -0.000641270    0.204198576   -0.003140423    0.195478351
 2296   18    5.134773452   -9.555566403   -3.164923137   -0.000654129    0.154606209   -0.004230939    0.203580231
 2297   18    2.939567880  -10.016975472   -2.935345263   -0.000091903    0.011763217   -0.007812711    0.197935727
 2298   18    4.869149815   -9.357996826   -3.906393716   -0.000428923    0.033565943   -0.012778506    0.209694537
 2299   18    5.695261390   -8.496950322   -4.255328622   -0.000845556    0.307760316   -0.002747451    0.194498971
 2300   18    6.297631737   -7.314888664   -4.388182063   -0.000000425    0.093734931   -0.000004530    0.174873889
 2301   18    5.066857404   -8.116561149   -5.045221128   -0.000119806    0.004609753   -0.025989652    0.200528147
 2302   18    5.350132913   -7.348316165   -5.231270782   -0.000138443    0.282695416   -0.000489723    0.181508503
 2303   18    6.225016766   -6.270373936   -4.671421054    0.000456158    0.254064705    0.001795440    0.162036355
 2304   18    6.393878097   -5.428493699   -4.285677834    0.000373586    0.113805316    0.003282676    0.155802986
 2305   18    4.009788031   -6.784134906   -5.851442471   -0.000455410    0.123876720   -0.003676317    0.194834325
 2306   18    4.746173745   -6.171028487   -5.677813908    0.000275593    0.206752512    0.001332959    0.173471344
 2307   18    5.383872726   -5.422763722   -5.237312491    0.000540695    0.194803870    0.002775588    0.162300705
 2308   18    5.846328434   -4.764361636   -4.572344032    0.000583009    0.161502914    0.003609896    0.157380995
 2309    9   -9.727348306    0.894121270   -1.177088455    0.000251679    0.101063481    0.002490304    0.143115050
 2310    9   -9.304729539    0.356627952   -0.503481009    0.000523087    0.132489679    0.003948136    0.141923765
 2311    9  -10.400955751    0.356627952   -1.599707221    0.000285684    0.132489679    0.002156272    0.148812771
 2312    9   -8.820566796   -0.077918006   -0.093129038    0.000181530    0.028876862    0.006286331    0.143287716
 2313    9   -9.939373534   -0.479984689   -0.704385211    0.000518449    0.186689161    0.002777070    0.147476314
 2314    9  -10.896725408   -0.289573634   -2.166412519    0.000176457    0.154195067    0.001144378    0.159697083
 2315    9  -10.552414238   -1.383809819   -1.372995494    0.000254399    0.214645664    0.001185202    0.161262433
 2316    9  -11.152975378   -0.961976986   -2.817617521   -0.000432809    0.137652173   -0.003144221    0.179207556
 2317    9  -10.763439215   -2.305014944   -2.217019533   -0.000280005    0.221761229   -0.001262644    0.181144289
 2318    9  -11.004556452   -2.212043048   -3.084021445   -0.000079300    0.004228459   -0.018753892    0.196664280
 2319    9  -10.611215313   -3.058992800   -3.137446141   -0.000909442    0.192783082   -0.004717438    0.199240450
 2320    9   -9.911264799   -3.818207042   -4.154398809   -0.000751156    0.150214540   -0.005000552    0.199952779
 2321    9   -8.834962210   -4.429954126   -4.419510009   -0.000119294    0.034111106   -0.003497205    0.186949060
 2322    9   -9.304729539   -4.018654434   -4.878763395   -0.000276297    0.132489679   -0.002085420    0.188003065
 2323    9   -9.425660774   -3.655491935   -5.356432587   -0.000157788    0.022376623   -0.007051446    0.191777511
 2324    9   -9.859271189    0.537662375   -1.045165572    0.000470708    0.161502914    0.002914548    0.143794029
 2325    9   -9.374763292   -0.204381904   -0.342820434    0.000640768    0.192828121    0.003323001    0.143785602
 2326    9  -10.524239648   -0.120739710   -1.507621280    0.000405898    0.194803870    0.002083622    0.151088934
 2327    9  -10.153468880   -0.988161775   -0.854854033    0.000359250    0.197926902    0.001815062    0.153032832
 2328    9  -10.964741065   -0.869004476   -2.145320261    0.000134410    0.206752512    0.000650100    0.164786102
 2329    9  -10.610019795   -1.952547532   -1.646481837   -0.000024852    0.188935997   -0.000131539    0.170954790
 2330    9  -11.082347554   -1.783269135   -2.836804501   -0.000638234    0.149869039   -0.004258612    0.187571686
 2331    9  -10.608227615   -2.878402283   -2.568863755   -0.000506385    0.190336762   -0.002660470    0.191991556
 2332    9  -10.949278097   -2.385499860   -3.143409499   -0.000127464    0.008270750   -0.015411433    0.198626199
 2333    9  -10.218527170   -3.596829852   -3.573568281   -0.001033655    0.197339068   -0.005237964    0.202464745
 2334    9   -9.386075756   -4.177185032   -4.299016749   -0.000544361    0.193868505   -0.002807890    0.193073978
 2335    9   -9.706660142   -3.686854654   -4.945812280   -0.000471924    0.052131967   -0.009052494    0.198033680
 2336    9   -9.355382058    1.266087517   -1.177088455    0.000285032    0.101063481    0.002820326    0.141980860
 2337    9   -8.817888741    0.843468751   -0.503481009    0.000517029    0.132489679    0.003902412    0.141429586
 2338    9   -8.835185714    1.873984500   -1.511841924    0.000439091    0.095767882    0.004584951    0.143154454
 2339    9   -8.218283271    0.396824099   -0.066121049    0.000415295    0.095857028    0.004332447    0.144554189
 2340    9   -8.092280200    1.482085412   -0.732704134    0.000509138    0.119839895    0.004248481    0.144294273
 2341    9   -7.205992588    0.882434353   -0.222322115    0.000272256    0.132049293    0.002061775    0.156590475
 2342    9   -8.998923163    1.398010400   -1.045165572    0.000605194    0.161502914    0.003747262    0.141453629
 2343    9   -8.340521078    0.935554692   -0.380197112    0.000741452    0.194803870    0.003806145    0.143110627
 2344    9   -8.479037660    1.771650798   -1.169682048    0.000191348    0.034782293    0.005501294    0.142789360
 2345    9   -7.647925241    0.621385523   -0.082585273    0.000235718    0.062102174    0.003795652    0.149953248
 2346    9   -7.622321242    1.270025134   -0.483311704    0.000228674    0.044309174    0.005160883    0.149184760
 2347    9   -6.599017528    0.720674971   -0.227658142   -0.000135836    0.022413473   -0.006060451    0.172800653
 2348    9   -9.727348306    1.266087517   -1.549054702    0.000250732    0.101063481    0.002480935    0.144072911
 2349    9  -10.400955751    0.843468751   -2.086548020    0.000270744    0.132489679    0.002043513    0.150425742
 2350    9   -9.319745868    1.918910768   -2.062885040    0.000388611    0.111034177    0.003499925    0.146389362
 2351    9  -10.896725408    0.276763453   -2.732749606    0.000129701    0.154195067    0.000841151    0.162943512
 2352    9  -10.066505928    1.605245139   -2.865440809    0.000340633    0.187071274    0.001820875    0.155032823
 2353    9  -11.140925000   -0.356837697   -3.214212592   -0.000261234    0.052356337   -0.004989543    0.182042641
 2354    9  -10.684946420    0.862320948   -3.806691980   -0.000303247    0.218073586   -0.001390573    0.175197460
 2355    9   -9.649436253    2.023120111   -3.650369902   -0.000021323    0.087596879   -0.000243424    0.165792692
 2356    9   -9.940135893    1.370165580   -4.973156266   -0.000682817    0.240902245   -0.002834414    0.187730086
 2357    9   -9.606297020    0.608140177   -6.106266230   -0.000551903    0.066528518   -0.008295730    0.203372597
 2358    9   -9.098423975    1.039307467   -6.172935589   -0.000334694    0.040686531   -0.008226167    0.201021112
 2359    9   -8.974636950   -0.652324736   -6.919055441   -0.000273446    0.029026727   -0.009420500    0.193607080
 2360    9   -8.534506242    0.196182173   -6.889278062   -0.000602482    0.224880241   -0.002679126    0.190623878
 2361    9   -8.885064361   -2.397484105   -6.705188819   -0.000100986    0.018730830   -0.005391433    0.185031488
 2362    9   -8.663045176   -1.860892759   -6.969005888   -0.000358886    0.116387227   -0.003083548    0.180661716
 2363    9   -8.071852179   -1.092675892   -7.216912161    0.000033545    0.162473823    0.000206466    0.172423278
 2364    9   -7.409304928   -0.520295000   -7.237703659    0.000000679    0.093062076    0.000007297    0.170955974
 2365    9   -9.859271189    1.398010400   -1.905513597    0.000424804    0.161502914    0.002630315    0.146244185
 2366    9  -10.524239648    0.935554692   -2.563915683    0.000303199    0.194803870    0.001556430    0.154999677
 2367    9   -9.509920538    2.028671179   -2.710504804    0.000295499    0.133496963    0.002213525    0.152824850
 2368    9  -10.982029712    0.257409109   -3.369508146   -0.000407905    0.199990353   -0.002039626    0.175846539
 2369    9  -10.102269470    1.641008682   -3.490222021    0.000194358    0.254247539    0.000764442    0.163087070
 2370    9  -10.474420929    0.982780171   -4.463445295   -0.000666769    0.203815371   -0.003271439    0.185290068
 2371    9   -9.723928935    1.825699318   -4.410533761   -0.000131733    0.073274514   -0.001797795    0.178136423
 2372    9   -9.650372770    1.092631415   -5.686646306   -0.001298458    0.279908296   -0.004638868    0.197803552
 2373    9   -9.178374116    0.015592427   -6.671902814   -0.000946493    0.156153499   -0.006061297    0.199167259
 2374    9   -8.768562767    0.714618873   -6.561520863   -0.000359524    0.061124983   -0.005881782    0.198509720
 2375    9   -8.855838141   -2.171779193   -6.804021657   -0.000124923    0.014194157   -0.008800983    0.185232663
 2376    9   -8.706135341   -1.165242380   -7.047022605   -0.000538368    0.162718249   -0.003308591    0.184597700
 2377    9   -7.991635944   -0.331346922   -7.162860441   -0.000185719    0.204850469   -0.000906606    0.178559391
 2378    9   -5.737439213   -3.973417440   -5.192946815    0.000027536    0.002066112    0.013327638    0.156562127
 2379    9   -5.057218393   -3.491794041   -5.145512145    0.000416755    0.113154343    0.003683066    0.159447833
 2380    9   -4.049367650   -2.359634806   -4.602527124    0.000052351    0.131715217    0.000397453    0.182344246
 2381    9   -8.216108635   -4.460428161   -4.909627719   -0.000050509    0.099607823   -0.000507078    0.174295796
 2382    9   -7.143990369   -4.252458055   -5.475065357    0.000441090    0.201730393    0.002186533    0.159556486
 2383    9   -5.981830126   -3.519059830   -5.962235802    0.000858041    0.259653876    0.003304558    0.152465781
 2384    9   -4.904091612   -2.374108664   -5.982675520    0.001029853    0.254800591    0.004041801    0.155100266
 2385    9   -8.817888741   -4.018654434   -5.365604194   -0.000087320    0.132489679   -0.000659070    0.177601309
 2386    9   -8.038995952   -3.684204611   -6.127380583    0.000200322    0.187071274    0.001070834    0.163911093
 2387    9   -7.134036846   -3.061887132   -6.675955749    0.000444556    0.220618411    0.002015044    0.155027720
 2388    9   -6.224032417   -2.237228371   -6.873951916    0.000687294    0.229660155    0.002992658    0.151551986
 2389    9   -5.765891515   -1.498318519   -6.861648216    0.000111140    0.035014288    0.003174127    0.152767878
 2390    9   -9.304047230   -3.532028159   -5.630764167   -0.000166431    0.043854394   -0.003795083    0.189654066
 2391    9   -8.851913121   -2.881798526   -6.471079590   -0.000443285    0.126756771   -0.003497134    0.181212579
 2392    9   -8.171687154   -2.355722924   -6.957600062    0.000045958    0.154195067    0.000298051    0.167732275
 2393    9   -7.474977209   -1.689550862   -7.216912161    0.000222078    0.162473823    0.001366854    0.161403522
 2394    9   -6.738180503   -1.027859492   -7.211281301    0.000206149    0.137433703    0.001499987    0.160336501
 2395    9   -5.648005544   -3.925905188   -5.183350304    0.000022254    0.001424399    0.015623726    0.156710956
 2396    9   -4.372568745   -2.840182061   -4.835382212    0.000293292    0.073124242    0.004010879    0.171339484
 2397    9   -7.643602048   -4.446031396   -5.130774269    0.000059073    0.066496623    0.000888355    0.166562089
 2398    9   -6.257286202   -4.064984811   -5.447436698    0.000695468    0.222345877    0.003127866    0.155363503
 2399    9   -5.233167065   -3.228093723   -5.671269695    0.001196936    0.315115371    0.003798406    0.155094932
 2400    9   -4.430018205   -2.304107506   -5.437180004    0.000515315    0.120560110    0.004274339    0.163855208
 2401    9   -8.340521078   -4.141938331   -5.457690136    0.000136310    0.194803870    0.000699727    0.170408693
 2402    9   -7.414214740   -3.719968153   -6.163144125    0.000502078    0.254247539    0.001974760    0.157830012
 2403    9   -6.414968635   -2.980774350   -6.579072594    0.000748763    0.282695416    0.002648657    0.151779937
 2404    9   -5.447732948   -1.981844509   -6.578649292    0.001039700    0.270200097    0.003847890    0.151276169
 2405    9   -9.033370719   -3.424366929   -5.949472560   -0.000408714    0.154933035   -0.002638004    0.183028358
 2406    9   -8.340521078   -3.014514164   -6.585114303    0.000110037    0.194803870    0.000564863    0.168750665
 2407    9   -7.592256313   -2.376815183   -7.025615720    0.000325213    0.206752512    0.001572956    0.159847213
 2408    9   -6.823127663   -1.638133125   -7.177695870    0.000446492    0.207665393    0.002150054    0.156458956
 2409    9   -6.166875983   -1.258381446   -7.053004271    0.000110430    0.027117467    0.004072294    0.155480599
 2410   35   -0.946721373    0.053834081    8.087749352   -0.000074674    0.034211563   -0.002182712    0.212123958
 2411   35   -0.591686034   -0.619893434    8.043325210   -0.000199926    0.162473823   -0.001230512    0.224158678
 2412   35   -1.558622546   -1.086169089    7.814627483   -0.000315282    0.072375006   -0.004356226    0.224885906
 2413   35    0.105023911   -1.286065496    7.784013111   -0.000254772    0.154195067   -0.001652271    0.239752261
 2414   35   -0.872959393   -1.976356335    7.517167188   -0.000864880    0.185111329   -0.004672216    0.252127269
 2415   35   -2.024738659   -2.256826326    6.998994834   -0.000519380    0.025374588   -0.020468493    0.273141943
 2416   35    0.707437566   -1.987922914    7.219153769   -0.000312269    0.131445429   -0.002375657    0.256912245
 2417   35   -0.108768492   -2.241504940    7.296062845   -0.000300160    0.030577132   -0.009816500    0.263087842
 2418   35   -2.943146279   -2.975165187    4.545690637   -0.000521177    0.033444476   -0.015583343    0.300104613
 2419   35   -3.295761681   -2.586300807    3.604106528   -0.001053051    0.169521970   -0.006211885    0.289292819
 2420   35    1.276041331   -2.338202792    6.560939149   -0.000322352    0.096994373   -0.003323407    0.269139907
 2421   35   -2.252819000   -3.316195074    3.543286751   -0.000346188    0.020714361   -0.016712469    0.326636942
 2422   35   -2.423198018   -3.034846653    2.962475968   -0.000969090    0.070741519   -0.013699025    0.336248712
 2423   35   -1.168996851   -0.553131141    8.017862117   -0.000229495    0.164552622   -0.001394661    0.216255338
 2424   35   -0.474406930   -1.307157755    7.852028769   -0.000352524    0.206752512   -0.001705051    0.235263421
 2425   35   -1.626966785   -1.913462976    7.411948767   -0.001151879    0.206075601   -0.005589594    0.251862518
 2426   35    0.275350401   -2.038342724    7.349543855   -0.000650985    0.190386589   -0.003419282    0.256286727
 2427   35   -0.448643889   -2.200479865    7.367785964   -0.000288401    0.025409703   -0.011350022    0.261369607
 2428   35   -3.037698408   -2.815095803    5.049975526   -0.000181404    0.003394403   -0.053442007    0.298920494
 2429   35   -3.167191444   -2.798924670    4.244034852   -0.000999598    0.140385762   -0.007120366    0.290837560
 2430   35   -3.626064607   -2.135504902    3.418864366   -0.000767536    0.050435889   -0.015218047    0.271911044
 2431   35    0.955206654   -2.310274415    6.825433831   -0.000582571    0.112171020   -0.005193601    0.266909187
 2432   35   -2.736165434   -2.977990020    3.335644406   -0.001855052    0.194081240   -0.009558121    0.317669805
 2433   35   -0.571461042    0.703754831    8.038813619   -0.000168180    0.102740696   -0.001636933    0.217509359
 2434   35   -0.098408974    2.073728515    7.454757969   -0.000199119    0.051807166   -0.003843469    0.243168908
 2435   35    0.005188936   -0.023018464    8.043325210   -0.000276046    0.162473823   -0.001699017    0.230319806
 2436   35    0.505336636    1.135551669    7.747853220   -0.001063050    0.174488826   -0.006092369    0.251671715
 2437   35    0.381340739    2.616149114    6.883891443   -0.000489368    0.044470729   -0.011004277    0.270478749
 2438   35    0.493156818    3.454751438    5.469782089   -0.001467793    0.182339331   -0.008049787    0.300573263
 2439   35    0.671360998   -0.719728409    7.784013111   -0.000270615    0.154195067   -0.001755020    0.243572760
 2440   35    1.169860448    0.175033722    7.634097997   -0.000754699    0.093293148   -0.008089543    0.264088484
 2441   35    0.957038197    3.438294036    4.743450642   -0.001031488    0.036685348   -0.028117162    0.318404281
 2442   35    1.238066296   -1.365929995    7.288243455   -0.000184568    0.132489679   -0.001393073    0.254768508
 2443   35    1.846294190   -0.620208010    7.091357786   -0.000786798    0.110352853   -0.007129839    0.275565755
 2444   35    2.322394895    2.307999624    3.695157112   -0.000181754    0.001931144   -0.094117263    0.328163041
 2445   35    1.660685062   -1.903423313    6.614636009   -0.000120741    0.101063481   -0.001194700    0.265601757
 2446   35    2.334292508   -1.365929995    6.192017243   -0.000325929    0.132489679   -0.002460034    0.283100193
 2447   35    2.894609406   -0.807178874    5.377210499   -0.000849452    0.069731379   -0.012181776    0.324118515
 2448   35    3.072837205   -0.477325674    4.848602249   -0.000217655    0.003889573   -0.055958547    0.350528393
 2449   35    3.084873206    0.544624398    3.868202755   -0.000312065    0.011967469   -0.026076088    0.360790854
 2450   35    2.889734267    1.177558822    3.560672735   -0.001695077    0.066732278   -0.025401163    0.350301110
 2451   35   -0.354718365    1.310200074    7.865392873   -0.000092953    0.015920539   -0.005838573    0.225900154
 2452   35   -0.046228801    0.628831082    8.004108919   -0.000409656    0.207665393   -0.001972675    0.230054694
 2453   35    0.281086758    2.022166715    7.398511231   -0.001254905    0.215197168   -0.005831418    0.255588982
 2454   35    0.307837665    3.022455620    6.432436658   -0.001326668    0.174293801   -0.007611679    0.276916661
 2455   35    0.326066525    3.632678091    4.979399295   -0.001391853    0.042157808   -0.033015316    0.318280130
 2456   35    0.692453257   -0.140297567    7.852028769   -0.000554599    0.206752512   -0.002682428    0.245481458
 2457   35    0.860315488    0.713102175    7.720532909   -0.000339333    0.032220092   -0.010531734    0.260151310
 2458   35    0.935892786    3.393643727    5.056290459   -0.000682362    0.057217686   -0.011925716    0.311899604
 2459   35    1.330152238   -0.888562333    7.411527352   -0.000482624    0.194803870   -0.002477486    0.256972288
 2460   35    1.546161303   -0.241075609    7.390601431   -0.000212172    0.014134452   -0.015011001    0.271470120
 2461   35    1.792607946   -1.546964418    6.746558893   -0.000300237    0.161502914   -0.001859020    0.266086327
 2462   35    2.441618625   -0.973644278    6.267626320   -0.000908013    0.135053328   -0.006723363    0.292214343
 2463   35    3.032736578   -0.572948246    5.002936799   -0.000107187    0.001203887   -0.089034110    0.343415716
 2464   35    3.024150028    0.792503056    3.737093071   -0.000248131    0.005081660   -0.048828656    0.356797887
 2465   35    2.519522915    1.973576243    3.547599149   -0.001225571    0.028565647   -0.042903651    0.334188226
 2466   35    1.586672348   -2.357540725    6.229760991   -0.000247794    0.098567736   -0.002513949    0.272107094
 2467   35    1.573574399   -2.748113985    5.624226267   -0.000326523    0.037590345   -0.008686353    0.282664701
 2468   35    2.334292508   -1.852770794    5.705176445   -0.000315909    0.132489679   -0.002384401    0.284170254
 2469   35    1.796289115   -2.810426929    4.893655453   -0.001040794    0.127876872   -0.008139033    0.287834285
 2470   35    2.881216925   -1.134076987    5.071452931   -0.001618988    0.104040813   -0.015561082    0.325921458
 2471   35    1.264962255   -3.241717280    4.177573351   -0.000918218    0.032879047   -0.027927140    0.299314047
 2472   35    3.060828536   -0.553765959    4.853872744   -0.000220205    0.002931796   -0.075109343    0.349282860
 2473   35    3.110296991    0.238312686    3.834302816   -0.002271724    0.056629999   -0.040115211    0.368463385
 2474   35   -1.456713930   -3.401467324    2.918085197   -0.001391889    0.078222407   -0.017793995    0.341783731
 2475   35    2.996281051    0.731170930    3.521266565   -0.000362674    0.008953931   -0.040504465    0.361198962
 2476   35   -2.000573874   -3.120944647    2.695804482   -0.001265225    0.040743297   -0.031053574    0.350336106
 2477   35    1.713607508   -2.475172214    5.899930708   -0.000551218    0.156818155   -0.003515012    0.276344044
 2478   35    1.609504419   -2.877604081    5.221559707   -0.000469855    0.065134259   -0.007213631    0.286850554
 2479   35    2.449568998   -1.945686434    5.252692813   -0.000846966    0.162649479   -0.005207306    0.293320405
 2480   35    1.532120540   -3.060610823    4.587957671   -0.000382027    0.017007663   -0.022462023    0.293198816
 2481   35    3.030622868   -0.677238427    4.909334166   -0.000191131    0.001563001   -0.122284374    0.344990491
 2482   35   -0.769627048   -3.481250053    2.886252021   -0.001817214    0.055584007   -0.032693109    0.337713685
 2483   35    3.029939511    0.539500581    3.530371626   -0.000493453    0.009512273   -0.051875434    0.365955097
 2484   35   -1.715111214   -3.248673297    2.736224331   -0.000792517    0.041141949   -0.019263002    0.348312091
 2485   16    5.287559807   -4.892479716    5.115954435    0.000069291    0.147605216    0.000469432    0.201685741
 2486   16    4.394631523   -5.389094682    4.804677489    0.000062886    0.025431463    0.002472751    0.189908383
 2487   16    6.027402975   -5.589209128    5.122418989    0.000112294    0.162473823    0.000691150    0.193020327
 2488   16    4.776458183   -6.136886637    4.779458744    0.000635417    0.229660155    0.002766772    0.177693802
 2489   16    3.464392700   -6.347309658    3.855545609    0.001011205    0.241019516    0.004195532    0.173733475
 2490   16    2.745242823   -6.413991587    2.718084329    0.000294190    0.078489433    0.003748152    0.179310517
 2491   16    6.826036014   -6.232007386    4.848360411   -0.000280443    0.153650572   -0.001825200    0.196578905
 2492   16    5.686462612   -6.961545398    4.581462577    0.000468755    0.220618411    0.002124734    0.172075773
 2493   16    4.534255892   -7.418718096    3.867742630    0.000953367    0.259653876    0.003671684    0.161400606
 2494   16    3.513958712   -7.446759458    2.812629961    0.001018228    0.236689486    0.004301958    0.160460626
 2495   16    2.524574842   -6.444833215    1.838734072   -0.000052124    0.021405584   -0.002435046    0.188545900
 2496   16    7.281907151   -6.989196264    4.296301893   -0.000259809    0.063450554   -0.004094661    0.196502171
 2497   16    6.591421718   -7.583862877    4.032887410    0.000183124    0.187071274    0.000978902    0.175263744
 2498   16    5.650396448   -8.218343811    3.262208871    0.000452467    0.219801051    0.002058531    0.161956283
 2499   16    4.614533132   -8.146709990    2.882439272    0.000248146    0.068725620    0.003610673    0.156141100
 2500   16    7.838690727   -7.531595998    3.430943692   -0.000140888    0.026292536   -0.005358461    0.198955277
 2501   16    7.370314507   -7.918312700    3.271111022   -0.000096926    0.132489679   -0.000731576    0.184362649
 2502   16    6.763987346   -8.383529898    2.760206536   -0.000007322    0.118160894   -0.000061970    0.175368987
 2503   16    4.737691958   -5.135577715    4.966225698    0.000063246    0.029114706    0.002172306    0.195572481
 2504   16    5.375553430   -5.537791391    5.083202697    0.000362559    0.207665393    0.001745880    0.189445767
 2505   16    4.072669501   -5.897734877    4.524297325    0.000881805    0.250617781    0.003518526    0.180190711
 2506   16    3.013584349   -6.326597566    3.306433660    0.000377636    0.068039479    0.005550251    0.176662133
 2507   16    6.144682079   -6.276473449    4.931122548    0.000274993    0.206752512    0.001330059    0.184639457
 2508   16    4.967394401   -6.880432616    4.484579422    0.000783849    0.282695416    0.002772768    0.168825889
 2509   16    3.785592831   -7.127751989    3.576776523    0.001286128    0.315115371    0.004081452    0.163302373
 2510   16    2.749208917   -6.722013295    2.277453141    0.000652726    0.243822265    0.002677057    0.176661533
 2511   16    2.437958583   -6.280699792    1.643611029   -0.000097168    0.007660203   -0.012684720    0.196563729
 2512   16    6.965572731   -6.786086030    4.546654291   -0.000252015    0.193745583   -0.001300755    0.191867743
 2513   16    5.966640506   -7.619626419    4.068650953    0.000560416    0.254247539    0.002204213    0.167991987
 2514   16    5.047414255   -8.134127856    3.205630261    0.000802213    0.280804526    0.002856838    0.158061183
 2515   16    4.065268554   -7.895056059    2.798338659    0.000322278    0.060054601    0.005366421    0.156159731
 2516   16    7.541233327   -7.440628568    3.766621370   -0.000400441    0.125981918   -0.003178562    0.194455815
 2517   16    6.892946844   -8.041596597    3.363196963    0.000158712    0.194803870    0.000814728    0.176089137
 2518   16    6.131786197   -8.404903213    2.915818846    0.000144598    0.117116564    0.001234648    0.167074588
 2519   16    6.028263705   -4.193721174    5.104548571   -0.000223959    0.133587595   -0.001676499    0.219562571
 2520   16    6.442474804   -3.602316025    4.904371525   -0.000034496    0.001000304   -0.034485934    0.234460712
 2521   16    6.624277945   -4.992334158    5.122418989   -0.000219410    0.162473823   -0.001350433    0.209276526
 2522   16    7.171955455   -3.741389366    4.779458744   -0.000979982    0.229660155   -0.004267097    0.231963826
 2523   16    7.598132660   -2.640721926    3.927895191   -0.000647288    0.111995469   -0.005779589    0.235499313
 2524   16    6.966934034   -5.729419347    4.960282583   -0.000301879    0.047167937   -0.006400098    0.206933646
 2525   16    7.972823894   -3.233758966    4.120799666   -0.000297098    0.020261197   -0.014663408    0.235327548
 2526   16    8.394217900   -2.469016531    2.941269052   -0.000489724    0.256875366   -0.001906467    0.211587125
 2527   16    8.099847630   -1.807483596    1.599078120    0.000149783    0.150261080    0.000996817    0.189279337
 2528   16    7.796241127   -1.653908858    0.880664742    0.000033266    0.013425307    0.002477892    0.180701642
 2529   16    9.482294116   -3.641891088    2.005064087   -0.000073071    0.006158659   -0.011864810    0.201903389
 2530   16    9.167506861   -2.916730606    1.675906742    0.000175256    0.220618411    0.000794385    0.185847289
 2531   16    8.618931694   -2.294413127    0.770947636    0.000474816    0.187071274    0.002538154    0.172182421
 2532   16    7.798456995   -1.923505255   -0.007603919    0.000469066    0.125468367    0.003738521    0.168281977
 2533   16    9.721831345   -4.369816687    1.423900629   -0.000589987    0.161226909   -0.003659356    0.194096353
 2534   16    9.449151174   -3.622894813    0.638256434    0.000280558    0.154195067    0.001819499    0.171169991
 2535   16    8.953381517   -3.056189515   -0.007945152    0.000353859    0.132489679    0.002670842    0.162505902
 2536   16    8.279774072   -2.633570749   -0.545438470    0.000301791    0.101063481    0.002986153    0.159781405
 2537   16    6.356009714   -3.682979361    4.944338231   -0.000057452    0.002588603   -0.022194315    0.232651126
 2538   16    6.572860209   -4.340484612    5.083202697   -0.000433514    0.207665393   -0.002087561    0.218740807
 2539   16    6.995399415   -3.248407946    4.623698213   -0.000682210    0.139533997   -0.004889202    0.238805251
 2540   16    7.080788326   -5.001999613    5.013299684   -0.000430536    0.069142595   -0.006226785    0.218411220
 2541   16    7.580800444   -3.850616075    4.644551717   -0.000409846    0.037034981   -0.011066448    0.235990914
 2542   16    8.089793188   -2.670501515    3.567078865   -0.001163848    0.292178596   -0.003983345    0.225442992
 2543   16    8.117771012   -1.984815715    2.411493339   -0.000111255    0.151268352   -0.000735478    0.204139344
 2544   16    7.850126929   -1.657961205    1.096793125    0.000025862    0.010161494    0.002545129    0.183670123
 2545   16    9.157712717   -3.102311687    2.316307376   -0.000805051    0.247962693   -0.003246660    0.201900920
 2546   16    8.654695236   -2.258649584    1.395728849    0.000389883    0.254247539    0.001533479    0.181018044
 2547   16    7.931766628   -1.814104095    0.509404186    0.000505217    0.176528552    0.002861954    0.173610475
 2548   16    9.517166831   -3.601802555    1.217687276    0.000036543    0.206752512    0.000176746    0.181202381
 2549   16    9.076665414   -2.964103574    0.469422510    0.000432856    0.194803870    0.002222008    0.167370927
 2550   16    8.411696955   -2.501647866   -0.188979575    0.000527734    0.161502914    0.003267644    0.162375916
 2551   16    5.801242847   -2.936645228   -1.825900270    0.000015754    0.089166670    0.000176680    0.183115637
 2552   16    6.626626076   -2.385423115   -1.336352642    0.000538756    0.134936291    0.003992672    0.170190463
 2553   16    7.365468371   -1.957050465   -0.493761686    0.000491565    0.118556387    0.004146258    0.167306383
 2554   16    6.511395856   -3.152667837   -1.911844411    0.000069450    0.018636639    0.003726554    0.167287005
 2555   16    7.363974022   -3.131804518   -1.640399229    0.000550093    0.127673459    0.004308594    0.157825996
 2556   16    7.907807824   -2.633570749   -0.917404717    0.000336615    0.101063481    0.003330733    0.158942272
 2557   16    5.335255266   -3.046099289   -1.833364883   -0.000035616    0.001186152   -0.030026911    0.197012341
 2558   16    6.171599151   -2.605743453   -1.592843957    0.000173486    0.050489856    0.003436063    0.176620251
 2559   16    7.016586211   -2.048836333   -0.832129118    0.000301698    0.059901414    0.005036577    0.168389972
 2560   16    6.256468384   -3.087457299   -1.907546879    0.000051206    0.013968960    0.003665669    0.172131438
 2561   16    6.873520502   -3.008392693   -1.747686793    0.000683799    0.182185481    0.003753314    0.163055929
 2562   16    7.551348929   -2.501647866   -1.049327600    0.000699961    0.161502914    0.004334045    0.160815812
 2563   16    7.959517636   -7.578742317    3.248572054   -0.000152882    0.018598563   -0.008220111    0.200138856
 2564   16    7.857155305   -7.918312700    2.784270223   -0.000261321    0.132489679   -0.001972390    0.192751456
 2565   16    8.580688817   -7.436723879    2.545059220   -0.000061099    0.001382212   -0.044203746    0.209787025
 2566   16    7.319061214   -8.347086404    2.361480522   -0.000125216    0.036222818   -0.003456813    0.185911289
 2567   16    8.535039047   -7.674339542    1.963405433   -0.000806481    0.183552710   -0.004393728    0.203490378
 2568   16    9.210348329   -6.874150679    1.779579993   -0.000064490    0.002120400   -0.030413972    0.211518198
 2569   16    9.186596846   -6.932774392    1.112376716   -0.000739479    0.187467700   -0.003944569    0.201949155
 2570   16    9.718032641   -5.524289468    1.281113308   -0.000420146    0.069569758   -0.006039206    0.199923317
 2571   16    9.413741335   -6.062688619    0.257972337   -0.000244141    0.173174855   -0.001409792    0.184959755
 2572   16    9.708463272   -4.885941845    0.738091409   -0.000073379    0.162473823   -0.000451638    0.181408400
 2573   16    9.235332161   -5.158572222   -0.531994668    0.000166324    0.156149339    0.001065163    0.167340568
 2574   16    9.449151174   -4.189231900    0.071919347    0.000293269    0.154195067    0.001901932    0.166322597
 2575   16    8.685507086   -4.293397876   -1.181266217    0.000418322    0.141272226    0.002961107    0.156037406
 2576   16    8.953381517   -3.543030314   -0.494785951    0.000372088    0.132489679    0.002808427    0.158655751
 2577   16    7.830622111   -3.553086621   -1.612283663    0.000498192    0.122827924    0.004056012    0.154100248
 2578   16    8.279774072   -3.005536996   -0.917404717    0.000311451    0.101063481    0.003081734    0.156712041
 2579   16    8.266344531   -7.569308071    2.870864014   -0.000493212    0.062703610   -0.007865764    0.204640489
 2580   16    7.916621228   -8.073819434    2.266167170   -0.000462353    0.186413169   -0.002480262    0.194475594
 2581   16    8.914073603   -7.204292364    2.160401208   -0.000406019    0.027206344   -0.014923677    0.212686128
 2582   16    8.784248382   -7.480452682    1.512579843   -0.000641030    0.133200826   -0.004812510    0.205227151
 2583   16    9.430438074   -6.494615265    1.459222739   -0.000687273    0.099470915   -0.006909286    0.206736730
 2584   16    9.288992392   -6.611873427    0.623802435   -0.000303589    0.086613033   -0.003505114    0.195155857
 2585   16    9.669246981   -5.537791391    0.789509146   -0.000299961    0.207665393   -0.001444445    0.187606731
 2586   16    9.326210273   -5.678327095   -0.220490905   -0.000033841    0.064827337   -0.000522017    0.175941616
 2587   16    9.517166831   -4.768662742    0.050827088    0.000256956    0.206752512    0.001242821    0.169720241
 2588   16    8.940783044   -4.749905870   -0.964221417    0.000137239    0.056689955    0.002420867    0.160436774
 2589   16    9.076665414   -4.020397977   -0.586871893    0.000483625    0.194803870    0.002482626    0.159066363
 2590   16    8.164948849   -3.903191272   -1.526894461    0.000295552    0.069601718    0.004246329    0.153549171
 2591   16    8.411696955   -3.361995891   -1.049327600    0.000578986    0.161502914    0.003584990    0.155250298
 2592    4   -6.046605722    3.287087498   -0.491594066    0.000267476    0.100606111    0.002658650    0.165034416
 2593    4   -5.502712141    2.775822284    0.287021668    0.000573800    0.132489679    0.004330903    0.173992789
 2594    4   -6.400261848    2.717742887   -0.490198523    0.000162283    0.040162447    0.004040666    0.159425355
 2595    4   -5.032991115    2.319651669    0.697448717    0.000151158    0.032917722    0.004592002    0.183420211
 2596    4   -6.156946573    1.969273122    0.061974263    0.000594146    0.163112731    0.003642548    0.163822626
 2597    4   -6.430496948    0.812902308   -0.212516817   -0.000061859    0.007020219   -0.008811520    0.175438933
 2598    4   -6.151375084    2.988860527   -0.374463122    0.000572334    0.160384197    0.003568517    0.162996132
 2599    4   -5.583049160    2.197348542    0.445852438    0.000690208    0.193829362    0.003560905    0.171541695
 2600    4   -6.427641207    2.392460801   -0.355432607    0.000159526    0.036307821    0.004393701    0.159448490
 2601    4   -6.304917291    1.327704448   -0.016832778    0.000154375    0.157947472    0.000977380    0.166947652
 2602    4   -5.553364660    3.685281849   -0.386585778    0.000324082    0.101063481    0.003206719    0.174302540
 2603    4   -5.015871343    3.262663083    0.287021668    0.000448165    0.132489679    0.003382637    0.185459266
 2604    4   -5.015871343    4.358889295   -0.809204544    0.000322244    0.132489679    0.002432216    0.184852493
 2605    4   -4.414676915    2.810484484    0.727072613    0.000281667    0.098144503    0.002869921    0.202971953
 2606    4   -4.236978554    4.024439471   -0.047428155    0.000410373    0.187071274    0.002193673    0.202688286
 2607    4   -4.369669757    4.854658951   -1.375909842    0.000191588    0.154195067    0.001242506    0.197376290
 2608    4   -3.343976158    3.377466571    0.517679032    0.000042737    0.200343429    0.000213320    0.239304226
 2609    4   -3.332019448    4.573014638   -0.669745634    0.000132526    0.220618411    0.000600700    0.218136138
 2610    4   -3.672959811    5.113971050   -2.042081904   -0.000383223    0.162473823   -0.002358675    0.216818013
 2611    4   -2.160617776    3.999016961   -0.372618165   -0.001217087    0.182460904   -0.006670396    0.254468928
 2612    4   -2.435147075    4.683347614   -1.259398339   -0.000687649    0.081535597   -0.008433723    0.240910542
 2613    4   -1.814146287    4.233945630   -0.970756886    0.000019800    0.001201707    0.016476370    0.255359630
 2614    4   -5.196905765    3.817204732   -0.254662894    0.000457245    0.161502914    0.002831186    0.181399717
 2615    4   -4.538503680    3.354749024    0.410305565    0.000530804    0.194803870    0.002724813    0.197968401
 2616    4   -4.538503680    4.482173192   -0.717118602    0.000347535    0.194803870    0.001784024    0.193730925
 2617    4   -3.844175426    3.034117359    0.711181279    0.000063457    0.064262872    0.000987465    0.224015131
 2618    4   -3.612197342    4.060203014   -0.011664613    0.000361828    0.254247539    0.001423135    0.218220148
 2619    4   -3.790238915    4.922674609   -1.354817583   -0.000008837    0.206752512   -0.000042740    0.208760708
 2620    4   -2.511174265    3.380556962    0.330718610   -0.001436153    0.194644956   -0.007378320    0.273146113
 2621    4   -2.612951237    4.476131483   -0.750858415   -0.000438005    0.282695416   -0.001549387    0.234573285
 2622    4   -3.290037426    5.108507072   -2.094256006   -0.000425984    0.058112196   -0.007330367    0.228771914
 2623    4   -1.843502656    4.206063489   -0.895839483    0.000008993    0.001408133    0.006386356    0.254928469
 2624    4   -1.824003773    4.288684526   -1.054095047   -0.000207489    0.006992506   -0.029673095    0.255016037
 2625    4   -6.041022606    3.586305271   -0.784653031    0.000319789    0.100417897    0.003184583    0.165907313
 2626    4   -5.670960985    4.272980503   -1.353610738    0.000317404    0.132408924    0.002397149    0.174654899
 2627    4   -5.843289297    4.399804411   -2.139808217    0.000009643    0.014608841    0.000660057    0.177718688
 2628    4   -4.936006844    4.854658951   -1.942246929    0.000200446    0.154195067    0.001299952    0.190008981
 2629    4   -5.409373256    4.719420801   -2.809428365   -0.000069536    0.077579687   -0.000896322    0.190884605
 2630    4   -4.269834781    5.113971050   -2.638956874   -0.000250133    0.162473823   -0.001539530    0.207856770
 2631    4   -4.719945104    4.845354885   -3.764082007   -0.000489965    0.151845061   -0.003226746    0.211245243
 2632    4   -3.745893777    5.119281245   -3.300286268   -0.000445070    0.058640319   -0.007589835    0.228192033
 2633    4   -3.877004781    4.573712196   -4.717566543   -0.001172329    0.200944999   -0.005834081    0.228465926
 2634    4   -3.533678992    3.450881055   -5.865944531   -0.000200661    0.031600587   -0.006349902    0.216924319
 2635    4   -3.049627009    3.933819924   -5.434703621   -0.000750760    0.123047038   -0.006101409    0.228147677
 2636    4   -3.087082257    2.009635390   -6.392091392   -0.000013166    0.005241218   -0.002512104    0.191739587
 2637    4   -2.869857554    2.695957785   -6.167097385   -0.000112251    0.154195067   -0.000727979    0.202590866
 2638    4   -2.178687681    3.247773911   -5.659264082   -0.000495923    0.115831461   -0.004281421    0.221313679
 2639    4   -1.823166454    3.218846640   -5.477817293   -0.000033208    0.002216073   -0.014985113    0.227929528
 2640    4   -6.023434020    3.846508544   -1.108679014    0.000388839    0.143544221    0.002708843    0.167445382
 2641    4   -5.714940585    4.398453518   -1.760733404    0.000328998    0.193804124    0.001697578    0.176325070
 2642    4   -5.712989156    4.525478074   -2.387731108   -0.000000634    0.003156593   -0.000200746    0.182129217
 2643    4   -4.957099102    4.922674609   -2.521677771    0.000051798    0.206752512    0.000250531    0.194106296
 2644    4   -5.105608928    4.804475662   -3.350460732   -0.000090995    0.026803490   -0.003394901    0.201567458
 2645    4   -4.218417045    5.074754758   -3.290806420   -0.000589270    0.207665393   -0.002837594    0.215073670
 2646    4   -4.378691128    4.671192752   -4.412703583   -0.000499179    0.095723154   -0.005214823    0.221832141
 2647    4   -3.769734498    4.900924404   -4.088105679   -0.000485130    0.047525319   -0.010207815    0.231282990
 2648    4   -3.566129024    4.099034758   -5.332705008   -0.001141054    0.223610322   -0.005102870    0.226580877
 2649    4   -3.230157452    2.703053550   -6.223027508   -0.000205409    0.081781144   -0.002511695    0.203014559
 2650    4   -2.673417816    3.429506310   -5.737292936   -0.000688358    0.188541230   -0.003650965    0.219235602
 2651    4   -1.921480297    3.287887258   -5.493010808   -0.000092336    0.006133277   -0.015054900    0.228204651
 2652    4   -1.932082368   -1.551063847   -4.404567451    0.000024157    0.001861089    0.012979804    0.208286038
 2653    4   -1.256059212   -1.071658100   -4.357615959    0.000296491    0.111090336    0.002668917    0.218016728
 2654    4   -0.229371344    0.156334120   -3.866322415   -0.000193612    0.212725970   -0.000910147    0.251942082
 2655    4    0.012550291    1.106196831   -3.741713409   -0.000298305    0.023290068   -0.012808249    0.258919824
 2656    4   -3.289434839   -1.808001880   -4.716860440    0.000267519    0.157318312    0.001700498    0.187414527
 2657    4   -2.179812728   -1.099865498   -5.171733125    0.000950745    0.259653876    0.003661588    0.189744435
 2658    4   -1.140183561   -0.060236330   -5.171733125    0.000681106    0.259653876    0.002623131    0.203706419
 2659    4   -0.426463614    1.091970390   -4.714560426    0.000162880    0.220618411    0.000738289    0.224109734
 2660    4   -0.215505176    2.156098547   -4.168075022   -0.000659307    0.082970210   -0.007946306    0.243411096
 2661    4   -3.044009177   -0.960305163   -5.618397700    0.000178663    0.036251774    0.004928395    0.173873295
 2662    4   -2.520224082    0.182314026   -6.116673166    0.000671981    0.224080367    0.002998840    0.177192500
 2663    4   -1.597356259    1.091970390   -5.885453072    0.000384189    0.220618411    0.001741417    0.193648290
 2664    4   -0.975038780    1.996929496   -5.336877905   -0.000046104    0.187071274   -0.000246452    0.213863188
 2665    4   -0.846288422    2.615059905   -4.961921887   -0.000201047    0.022630108   -0.008884030    0.231765077
 2666    4   -2.850267023    1.489583322   -6.402395254    0.000090900    0.100322257    0.000906079    0.184950115
 2667    4   -2.303520466    2.129620698   -6.167097385    0.000065059    0.154195067    0.000421928    0.196206454
 2668    4   -1.736815169    2.775822284   -5.671327728   -0.000266420    0.132489679   -0.002010874    0.215347766
 2669    4   -1.760680868    3.178356173   -5.463216586   -0.000051302    0.003138911   -0.016343793    0.227906505
 2670    4   -1.847274247   -1.505867932   -4.395616657    0.000018734    0.001273433    0.014711023    0.209569747
 2671    4   -0.572924564   -0.420679147   -4.050625511    0.000094664    0.071158693    0.001330325    0.238008778
 2672    4    0.046156359    0.716795500   -3.393339367   -0.001404049    0.111172378   -0.012629475    0.278751519
 2673    4   -3.646750941   -2.059518156   -4.286218060   -0.000071764    0.016886140   -0.004249864    0.195785666
 2674    4   -2.452861688   -1.644184934   -4.657977283    0.000715759    0.221580104    0.003230250    0.196403054
 2675    4   -1.431149667   -0.808899391   -4.880767018    0.000975668    0.315115371    0.003096226    0.204171801
 2676    4   -0.523346769    0.372902178   -4.633447645    0.000486404    0.282695416    0.001720592    0.223576301
 2677    4   -0.103312777    1.467896003   -4.105266905   -0.000672518    0.149608441   -0.004495186    0.243577691
 2678    4   -3.158839720   -1.315075085   -5.318129279    0.000150651    0.030144895    0.004997576    0.177106846
 2679    4   -2.681727299   -0.552963314   -5.815442554    0.000949273    0.269450544    0.003522995    0.175624154
 2680    4   -1.678469040    0.372902178   -5.788569916    0.000700715    0.282695416    0.002478692    0.189986377
 2681    4   -0.939275238    1.372148283   -5.372641448    0.000321264    0.254247539    0.001263588    0.208179196
 2682    4   -0.539227715    2.339078193   -4.682131264   -0.000639096    0.178663533   -0.003577093    0.233285715
 2683    4   -2.762571667    0.763854473   -6.333036407    0.000219580    0.084669733    0.002593372    0.178085838
 2684    4   -2.282428208    1.550189856   -6.235113042    0.000309271    0.206752512    0.001495849    0.189092111
 2685    4   -1.644729227    2.298454622   -5.794611625    0.000023394    0.194803870    0.000120091    0.206340050
 2686    4   -1.355111632    2.900956858   -5.324123159   -0.000377447    0.066458420   -0.005679445    0.227684384
 2687    2   -5.131797042    1.521302232    1.447117982    0.000229737    0.093742785    0.002450717    0.176608443
 2688    2   -5.163785449    0.856432231    1.838902435    0.000141374    0.022096203    0.006398103    0.171019999
 2689    2   -5.840962977    0.981471954    0.991413444    0.000511276    0.132489679    0.003858990    0.164784772
 2690    2   -5.404653169    0.505342624    1.765073986    0.000147356    0.026301548    0.005602554    0.165680347
 2691    2   -6.255898313    0.737083338    0.342828687   -0.000001326    0.004565300   -0.000290357    0.168695327
 2692    2   -5.279096702    1.146737816    1.576019656    0.000571887    0.147422185    0.003879243    0.170619418
 2693    2   -5.184352293    0.505309978    1.959690983   -0.000199801    0.037313631   -0.005354648    0.169243267
 2694    2   -5.927183535    0.702298206    1.038725059    0.000184446    0.068766964    0.002682189    0.163750972
 2695    2   -4.797734310    1.882668747    1.420303760    0.000151312    0.090083163    0.001679695    0.188747531
 2696    2   -4.283533900    2.459977732    1.129684978    0.000115603    0.092234785    0.001253351    0.209476493
 2697    2   -3.383117187    2.577282638    1.377106442   -0.000385753    0.030611880   -0.012601410    0.258497299
 2698    2   -3.379693747    2.896014665    0.880881788   -0.000145928    0.021664798   -0.006735732    0.248981932
 2699    2   -2.740571613    2.937626782    0.874176176   -0.001260978    0.067208524   -0.018762173    0.285736832
 2700    2   -4.474069507    2.146857165    1.390875291   -0.000003471    0.091116917   -0.000038092    0.202067865
 2701    2   -3.737527334    2.643485436    1.170277166   -0.000356711    0.152136204   -0.002344680    0.235103681
 2702    2   -3.057543694    2.627615208    1.361570056   -0.000681003    0.026923828   -0.025293700    0.279459834
 2703    2   -3.000709862    2.977925696    0.794086889   -0.000346485    0.052983154   -0.006539534    0.267559198
 2704    2   -5.167355532    1.890931519    1.042065963    0.000356990    0.101063481    0.003532339    0.178313463
 2705    2   -5.887821902    1.376666155    0.524251530    0.000343909    0.100739361    0.003413848    0.167645519
 2706    2   -4.647821949    2.461703578    0.813413478    0.000032661    0.003106469    0.010513916    0.195132791
 2707    2   -6.352768666    0.777078473   -0.018055364   -0.000150890    0.038591144   -0.003909967    0.173472824
 2708    2   -5.209925234    2.044084007    0.785081680    0.000257538    0.100872883    0.002553098    0.178282717
 2709    2   -6.132303826    1.129571108    0.243915021    0.000021623    0.028573571    0.000756742    0.168709579
 2710    2   -2.202015680   -3.127648785   -3.455585327   -0.000032421    0.003511233   -0.009233647    0.243450568
 2711    2   -0.577813905   -1.765717592   -3.598587393   -0.000966824    0.085875128   -0.011258486    0.263721121
 2712    2    0.100026015   -0.841534145   -3.218659318   -0.000919869    0.070280964   -0.013088449    0.286282514
 2713    2   -3.243464275   -2.508999946   -4.028102520   -0.000001153    0.002794434   -0.000412522    0.200695057
 2714    2   -2.554236679   -2.302590053   -4.164321938    0.000456358    0.219031557    0.002083525    0.207616600
 2715    2   -1.589707842   -1.742875563   -4.206302588    0.000380929    0.152826768    0.002492553    0.220798329
 2716    2   -0.594970399   -0.875959138   -3.894668568    0.000015978    0.083423432    0.000191534    0.242468889
 2717    2    0.036568810    0.116266167   -3.276438168   -0.000796136    0.047897980   -0.016621500    0.287167408
 2718    2   -3.374883384   -2.193964908   -4.199225273   -0.000025885    0.020475981   -0.001264163    0.197734059
 2719    2   -2.132023696   -3.134574441   -3.429146251   -0.000076142    0.003981650   -0.019123190    0.248263417
 2720    2    0.045412245   -1.181262063   -3.200336191   -0.000917889    0.039670895   -0.023137591    0.285103563
 2721    2   -2.709725489   -2.834117343   -3.805823842    0.000023645    0.052448616    0.000450823    0.213837504
 2722    2   -1.802662671   -2.340447049   -3.980158892    0.000316611    0.268457932    0.001179369    0.231327519
 2723    2   -0.921094717   -1.402785630   -3.994334076    0.000204196    0.254616651    0.000801975    0.236162518
 2724    2   -0.090429438   -0.421753087   -3.477963676   -0.001034597    0.195253209   -0.005298746    0.270658338
 2725    2    0.076850990    0.396297675   -3.144728291   -0.000369436    0.011108522   -0.033256987    0.297014009
 2726    2   -3.647632688   -2.231137310   -4.124623991   -0.000186985    0.031082055   -0.006015848    0.198617201
 2727    2   -3.006795825   -2.110063472   -4.278951632    0.000040762    0.050026260    0.000814809    0.198776723
 2728    1    3.156578956    0.625361205    3.263073313   -0.002332341    0.080354716   -0.029025560    0.359137196
 2729    1    2.920304077    1.357662871    3.249817273   -0.001002887    0.033321416   -0.030097373    0.341155726
 2730    1    3.153447304    1.226815950    3.018349725   -0.000083324    0.001734937   -0.048026861    0.334686889
 2731    1    3.005669213    0.985001116    3.329721197   -0.000989786    0.041934631   -0.023603058    0.352158724
 2732    1    3.431313939    0.896447318    2.748412864   -0.002023045    0.082309278   -0.024578574    0.334522007
 2733    1    3.094809611    1.276279665    3.072270454    0.000026826    0.001824992    0.014699435    0.335510723
 2734    1   -2.288761607    3.187736742    1.196386304   -0.003446251    0.164217370   -0.020985909    0.306149828
 2735    1   -2.027726081    3.281607146    1.670691735   -0.001429021    0.028393314   -0.050329478    0.322693831
 2736    1   -2.691030417    2.817945451    1.413479235   -0.001608417    0.056800118   -0.028317148    0.299619181
 2737    1   -1.528059215   -3.354802103    2.351026261   -0.003386534    0.120433830   -0.028119455    0.351592302
 2738    1   -1.232380472   -3.677437352    1.757664146   -0.000729295    0.019078179   -0.038226655    0.337503374
 2739    1   -1.887357315   -3.094210253    2.483103685   -0.000367370    0.004927680   -0.074552235    0.359141758
 2740    1   -0.971972379   -3.541413096    2.404652230   -0.001442960    0.063898914   -0.022581923    0.336661288
 2741    1   -1.393736118   -3.573862775    1.916064105   -0.000916180    0.032779404   -0.027949855    0.345249365
 2742    1    0.297238733    0.335455545   -3.093173716   -0.002015303    0.069385905   -0.029044841    0.303692194
 2743    1   -2.298553604    3.187535851    0.605177588   -0.001898463    0.075095004   -0.025280816    0.296720581
 2744    1    1.255214593   -0.590562535   -2.885348140   -0.001241317    0.031215895   -0.039765558    0.316178914
 2745    1    0.557479095   -0.259968689   -3.076365012   -0.002186682    0.102537228   -0.021325734    0.306168058
 2746    1    0.676188592   -0.706074229   -3.005784967   -0.002593396    0.128025733   -0.020256836    0.306828590
