# Supplementary material for: Screening Deep Eutectic Solvents for CO2 Capture With COSMO-RS
Source: Front Chem. 2020 Feb 13;8:82. doi: 10.3389/fchem.2020.00082 (PMC7031488; doi:10.3389/fchem.2020.00082)
Supplement: Supplementary file 2 [file Data_Sheet_1.ZIP › COSMOfiles/BTEA.cosmo]

Gaussian COSMO output
$cosmo_data
  fepsi =    1.00
  nps   = 1800
  area  =  860.96
  volume= 1649.11
$coord_rad
#atom   x                  y                  z             element  radius [A]     area   COSMO charge    sigma
   1   6.74225196688117  -0.40002991215959   0.26313497278229   6     2.00600  14.25927   0.01318   0.00092
   2   5.53206184996279   0.45643358232992  -1.91938154887645   6     2.00600  14.15516   0.01077   0.00076
   3   2.89997380513798   0.56697862152264  -2.03305802446248   6     2.00600   9.48564  -0.00746  -0.00079
   4   1.45888570720484  -0.16026178183439   0.06149930456676   6     2.00600   2.54159  -0.00093  -0.00037
   5   2.65539420924141  -1.05497333410713   2.23795547451402   6     2.00600  11.42588  -0.00216  -0.00019
   6   5.29564587066090  -1.16052571635720   2.32784785697852   6     2.00600  14.13750   0.01141   0.00081
   7   8.78910316461589  -0.48146753532916   0.34642087268260   1     1.29600   6.17087  -0.04698  -0.00761
   8   6.62715243960828   1.04439547938108  -3.55020575381982   1     1.29600   6.17428  -0.04836  -0.00783
   9   2.03155200961089   1.23095463281103  -3.76359362886221   1     1.29600   5.02074  -0.05326  -0.01061
  10   1.61481466257878  -1.69097584561728   3.87701321622288   1     1.29600   4.86812  -0.04960  -0.01019
  11   6.20326625689537  -1.84933650611194   4.03253389759234   1     1.29600   6.17275  -0.04806  -0.00779
  12  -2.33737203971859   2.21521444431806  -1.55064117809053   6     2.00600   6.00034  -0.03320  -0.00553
  13  -4.38766630431434   2.06407024389345  -1.60774870185763   1     1.29600   4.08929  -0.04115  -0.01006
  14  -1.66963919011481   2.05240135043616  -3.49184912107820   1     1.29600   4.97051  -0.05229  -0.01052
  15  -1.51214390665317   4.70960196871205  -0.37570773377726   6     2.00600  16.40810  -0.01115  -0.00068
  16   0.53732454291645   4.93806431385578  -0.37326242815997   1     1.29600   5.01768  -0.02842  -0.00566
  17  -2.31816510808064   6.23733778454314  -1.51201895536545   1     1.29600   6.28356  -0.03906  -0.00622
  18  -2.20138751367735   4.95190828083433   1.55502734697622   1     1.29600   5.25109  -0.03528  -0.00672
  19  -2.63387558713459  -0.28518237700352   2.48937030854930   6     2.00600   5.15871  -0.03461  -0.00671
  20  -2.40102152423104  -2.23975444903874   3.10318170273894   1     1.29600   5.74354  -0.05669  -0.00987
  21  -1.47875599421791   0.91235604162453   3.70124600905460   1     1.29600   5.12207  -0.04978  -0.00972
  22  -5.39317436862762   0.52386590478072   2.73831716025369   6     2.00600  15.69469  -0.01741  -0.00111
  23  -5.93540480226211   0.12412454376757   4.69433677667903   1     1.29600   6.29141  -0.03998  -0.00635
  24  -5.66538009272557   2.54714652692423   2.44548897799352   1     1.29600   5.13214  -0.03473  -0.00677
  25  -6.69616126224542  -0.50650167986149   1.52420213427969   1     1.29600   4.27690  -0.02752  -0.00643
  26  -2.02767587255869  -2.54041174394985  -1.73161647048390   6     2.00600   6.97303  -0.04027  -0.00577
  27  -1.01469575409200  -2.26572865037742  -3.50576884378066   1     1.29600   5.18217  -0.04851  -0.00936
  28  -1.10304222992489  -4.08389653016226  -0.72174304506412   1     1.29600   5.92014  -0.05408  -0.00914
  29  -4.78942743121343  -3.16678620555854  -2.24143623552385   6     2.00600  15.80966  -0.02050  -0.00130
  30  -4.79054227297327  -4.75500275542824  -3.56697896298451   1     1.29600   6.29011  -0.04042  -0.00643
  31  -5.80140030444651  -3.78987810638073  -0.55707797893262   1     1.29600   5.38522  -0.03689  -0.00685
  32  -5.83266028557003  -1.63056553382289  -3.14324945142761   1     1.29600   5.68099  -0.03660  -0.00644
  33  -1.40722223663539  -0.14759890144288  -0.15480819735253   7     1.82900   0.00000   0.00000   0.00000
$coord_car
!BIOSYM archive 3
PBC=OFF
coordinates from GAUSSIAN/COSMO calculation
!DATE
C1           3.567846073    -0.211686712     0.139245030 GAUS 1      C       C   0.0000
C2           2.927441046     0.241534249    -1.015692970 GAUS 1      C       C   0.0000
C3           1.534600042     0.300032164    -1.075847970 GAUS 1      C       C   0.0000
C4           0.772009066    -0.084806882     0.032544030 GAUS 1      C       C   0.0000
C5           1.405174095    -0.558267844     1.184275030 GAUS 1      C       C   0.0000
C6           2.802335098    -0.614123759     1.231844030 GAUS 1      C       C   0.0000
H7           4.650993076    -0.254781646     0.183318030 GAUS 1      H       H   0.0000
H8           3.506938027     0.552670284    -1.878687970 GAUS 1      H       H   0.0000
H9           1.075051021     0.651393136    -1.991607970 GAUS 1      H       H   0.0000
H10          0.854523115    -0.894825877     2.051627030 GAUS 1      H       H   0.0000
H11          3.282627120    -0.978626730     2.133925030 GAUS 1      H       H   0.0000
C12         -1.236884011     1.172240995    -0.820563970 GAUS 1      C       C   0.0000
H13         -2.321853006     1.092258929    -0.850783970 GAUS 1      H       H   0.0000
H14         -0.883535005     1.086084017    -1.847806970 GAUS 1      H       H   0.0000
C15         -0.800192091     2.492214022    -0.198815970 GAUS 1      C       C   0.0000
H16          0.284339902     2.613111088    -0.197521970 GAUS 1      H       H   0.0000
H17         -1.226720140     3.300656996    -0.800125970 GAUS 1      H       H   0.0000
H18         -1.164924099     2.620437000     0.822885030 GAUS 1      H       H   0.0000
C19         -1.393786930    -0.150912014     1.317318030 GAUS 1      C       C   0.0000
H20         -1.270565867    -1.185227007     1.642133030 GAUS 1      H       H   0.0000
H21         -0.782523969     0.482798023     1.958615030 GAUS 1      H       H   0.0000
C22         -2.853944956     0.277217897     1.449055030 GAUS 1      C       C   0.0000
H23         -3.140880943     0.065683880     2.484136030 GAUS 1      H       H   0.0000
H24         -2.997990021     1.347891888     1.294097030 GAUS 1      H       H   0.0000
H25         -3.543455923    -0.268029145     0.806573030 GAUS 1      H       H   0.0000
C26         -1.072999858    -1.344327995    -0.916331970 GAUS 1      C       C   0.0000
H27         -0.536953866    -1.198971962    -1.855172970 GAUS 1      H       H   0.0000
H28         -0.583704808    -2.161104965    -0.381929970 GAUS 1      H       H   0.0000
C29         -2.534455837    -1.675791084    -1.186116970 GAUS 1      C       C   0.0000
H30         -2.535045786    -2.516239084    -1.887563970 GAUS 1      H       H   0.0000
H31         -3.069968817    -2.005517116    -0.294792970 GAUS 1      H       H   0.0000
H32         -3.086510887    -0.862858117    -1.663335970 GAUS 1      H       H   0.0000
N33         -0.744669935    -0.078105975    -0.081920970 GAUS 1      N       N   0.0000
end
end
$screening_charge
  cosmo      =  -1.032198
  correction =   0.032198
  total      =  -1.000000
$cosmo_energy
  Total energy corrected [a.u.]  =     -524.1220632070
  Dielectric energy corr. [a.u.] =       -0.0773594128
$segment_information
# n             - segment number
# atom          - atom associated with segment n
# position      - segment coordinates [a.u.]
# charge        - segment charge (corrected)
# area          - segment area [A**2]
# potential     - solute potential on segment (A length scale)
#
#  n   atom              position (X, Y, Z)                   charge         area        charge/area     potential
#
#
    1   11    5.304776006   -1.370936346    6.260058585   -0.000923396    0.116241777   -0.007943757    0.233205664
    2   11    5.881371767   -2.171230997    6.438939007   -0.001649909    0.185279977   -0.008904950    0.233119822
    3   11    4.860278173   -2.587108567    5.943055573   -0.000914535    0.078420410   -0.011661946    0.245222441
    4   11    6.670564921   -2.897133411    6.196274012   -0.001609859    0.166956069   -0.009642413    0.229391988
    5   11    5.575644183   -3.523270228    5.706467620   -0.001853772    0.256498196   -0.007227234    0.233691250
    6   11    7.346431107   -3.380870346    5.564067737   -0.000867861    0.110873760   -0.007827469    0.223255494
    7   11    6.670564921   -4.013076621    5.080330802   -0.001286357    0.166956069   -0.007704766    0.220553524
    8   11    5.858718827   -4.202916189    4.615601153   -0.000464711    0.069471088   -0.006689270    0.219356930
    9   11    5.125966394   -2.036054792    6.224012614   -0.001759601    0.241956161   -0.007272398    0.239825456
   10   11    6.018070412   -2.906087114    6.234123853   -0.002215093    0.267143480   -0.008291772    0.233299240
   11   11    5.050372115   -3.433441892    5.502045007   -0.001272470    0.184259988   -0.006905841    0.238975628
   12   11    6.888259043   -3.511985381    5.695182772   -0.001896646    0.219383011   -0.008645362    0.225632017
   13   11    6.018070412   -4.050926461    5.089284505   -0.001661971    0.267143480   -0.006221268    0.223721524
   14   11    5.733424803   -0.890894506    6.236769733   -0.000915982    0.137492701   -0.006662038    0.224183513
   15   11    6.525160747   -1.527442016    6.438939007   -0.001683099    0.185279977   -0.009084082    0.225416100
   16   11    6.888804954   -0.370638111    5.860512407   -0.000965322    0.141662363   -0.006814245    0.210460110
   17   11    7.251063161   -2.316635171    6.196274012   -0.001629306    0.166956069   -0.009758888    0.225538524
   18   11    7.877199979   -1.221714433    5.706467620   -0.002036199    0.256498196   -0.007938453    0.215670062
   19   11    8.136837709   -0.610793360    4.884196973   -0.000428598    0.037462047   -0.011440870    0.207953484
   20   11    7.734800096   -2.992501356    5.564067737   -0.000884043    0.110873760   -0.007973423    0.222159929
   21   11    8.367006371   -2.316635171    5.080330802   -0.001443335    0.166956069   -0.008645000    0.217498799
   22   11    8.603733443   -1.525402871    4.394254741   -0.001294775    0.154756277   -0.008366543    0.213921744
   23   11    6.353748936   -0.692365314    6.185854659   -0.001602528    0.260001220   -0.006163541    0.217730735
   24   11    7.260016865   -1.664140661    6.234123853   -0.002243487    0.267143480   -0.008398060    0.222497341
   25   11    7.676305774   -0.499108154    5.448533775   -0.001787612    0.291176075   -0.006139281    0.208477536
   26   11    7.865915132   -2.534329292    5.695182772   -0.001981022    0.219383011   -0.009029969    0.221893727
   27   11    8.404856212   -1.664140661    5.089284505   -0.001951121    0.267143480   -0.007303645    0.215390455
   28   11    8.391112863   -0.923409435    4.627516222   -0.000488596    0.049249822   -0.009920767    0.210531449
   29   11    7.734800096   -3.380870346    5.175698748   -0.000835920    0.110873760   -0.007539388    0.219559533
   30   11    7.251063161   -4.013076621    4.499832562   -0.001120901    0.166956069   -0.006713747    0.213255020
   31   11    8.367006371   -2.897133411    4.499832562   -0.001291182    0.166956069   -0.007733661    0.214935529
   32   11    6.535488220   -4.270760166    4.188590638   -0.000201943    0.013340108   -0.015138048    0.210732322
   33   11    7.938685351   -3.563025200    3.809802429   -0.000511754    0.046266740   -0.011060943    0.208388876
   34   11    8.632872333   -2.157569374    4.027584935   -0.000649405    0.053283978   -0.012187617    0.214888518
   35   11    7.865915132   -3.511985381    4.717526684   -0.001639315    0.219383011   -0.007472387    0.215721802
   36   11    7.255616574   -4.060771521    4.044008403   -0.000829331    0.157435057   -0.005267764    0.208300054
   37   11    8.403291541   -2.922910608    3.959423884   -0.001271820    0.195634650   -0.006500993    0.212364121
   38   23   -7.466938642    1.267289394    6.225870616   -0.000562847    0.110873760   -0.005076467    0.237535466
   39   23   -6.983201707    0.591423208    6.858076891   -0.001274950    0.166956069   -0.007636438    0.244826842
   40   23   -8.147637554    0.596320500    5.632992682   -0.000854569    0.163694877   -0.005220501    0.235265739
   41   23   -6.257299293   -0.197769947    7.100741886   -0.001556772    0.185279977   -0.008402270    0.253588060
   42   23   -7.609338524   -0.503497530    6.368270499   -0.001973043    0.256498196   -0.007692228    0.243778177
   43   23   -8.275104921   -0.349143350    5.241911917   -0.000519951    0.089896632   -0.005783879    0.236665818
   44   23   -5.468106138   -0.923672361    6.858076891   -0.001212525    0.166956069   -0.007262539    0.263852104
   45   23   -6.563026876   -1.549809178    6.368270499   -0.001817639    0.256498196   -0.007086360    0.255170166
   46   23   -7.611037914   -1.559552368    5.290577842   -0.001128805    0.237358955   -0.004755689    0.244547910
   47   23   -4.792239952   -1.407409296    6.225870616   -0.000542824    0.110873760   -0.004895872    0.278757248
   48   23   -5.385105332   -2.008212796    5.765936347   -0.000856141    0.140082019   -0.006111714    0.273947618
   49   23   -6.504968736   -2.174690620    5.318086281   -0.000371739    0.057856105   -0.006425225    0.258517559
   50   23   -7.598053677    0.809117330    6.356985651   -0.001469548    0.219383011   -0.006698551    0.239034946
   51   23   -6.992155410   -0.061071302    6.895926732   -0.002034398    0.267143480   -0.007615376    0.247539389
   52   23   -8.200831125    0.027209117    5.619792693   -0.001416629    0.264651977   -0.005352799    0.236615219
   53   23   -6.120600648   -0.932626064    6.895926732   -0.001966943    0.267143480   -0.007362871    0.257401608
   54   23   -7.349384726   -1.289855380    6.108316701   -0.002189288    0.355967158   -0.006150253    0.247281107
   55   23   -8.090214800   -0.938077137    5.170298056   -0.000675363    0.107733130   -0.006268851    0.239224259
   56   23   -5.250412016   -1.538524331    6.356985651   -0.001317046    0.219383011   -0.006003408    0.270764769
   57   23   -6.102341603   -2.104753781    5.695461742   -0.001366721    0.250430713   -0.005457483    0.262883119
   58   23   -7.005875535   -2.015706094    5.217055565   -0.000519552    0.085910771   -0.006047581    0.251900779
   59   23   -7.077570158    1.704652057    6.176027959   -0.000510918    0.104595429   -0.004884704    0.237773352
   60   23   -6.402703467    1.171921448    6.858076891   -0.001158443    0.166956069   -0.006938609    0.245814490
   61   23   -6.218124621    2.048134884    6.183051455   -0.000181583    0.027895777   -0.006509340    0.242258413
   62   23   -5.613510312    0.446019034    7.100741886   -0.001400752    0.185279977   -0.007560189    0.255877654
   63   23   -5.393844708    1.700433929    6.488766787   -0.000825955    0.166693343   -0.004954940    0.251661811
   64   23   -4.887607898   -0.343174121    6.858076891   -0.001109370    0.166956069   -0.006644685    0.268180561
   65   23   -4.382123507    0.635658162    6.517429822   -0.000883567    0.146459716   -0.006032834    0.272574763
   66   23   -4.445599588   -1.048720361    6.244476426   -0.000660931    0.090118672   -0.007334003    0.283748217
   67   23   -4.087430960   -0.067453552    6.290052350   -0.000135381    0.009303180   -0.014552155    0.285671367
   68   23   -6.610993240    1.832844131    6.313557365   -0.001001792    0.205672475   -0.004870814    0.240307445
   69   23   -5.750208957    1.180875151    6.895926732   -0.001474479    0.267143480   -0.005519426    0.250782399
   70   23   -5.917010405    2.012076029    6.254246554   -0.000184439    0.023089501   -0.007988019    0.245042952
   71   23   -4.878654195    0.309320389    6.895926732   -0.001472674    0.267143480   -0.005512670    0.264710145
   72   23   -4.781553806    1.289236962    6.513446067   -0.000477624    0.072298351   -0.006606289    0.261985527
   73   23   -4.292538628   -0.490159229    6.403624307   -0.001177444    0.177736809   -0.006624651    0.282073524
   74   23   -4.104814297    0.114118921    6.321252868   -0.000149102    0.008996099   -0.016574119    0.283727440
   75   23   -7.483032496    1.640437941    5.836116039   -0.000468386    0.096391359   -0.004859209    0.235437192
   76   23   -8.100961835    1.005399838    5.423537896   -0.000239496    0.033314407   -0.007188952    0.234242592
   77   23   -7.810461535    1.417555252    5.593901634   -0.000291006    0.037177278   -0.007827530    0.234498998
   78   23   -4.614762405   -1.576630293    5.861107672   -0.000439380    0.054614424   -0.008045135    0.287544294
   79   23   -5.012418395   -1.960698213    5.588555901   -0.000047723    0.001390162   -0.034329374    0.283420527
   80   23   -4.912766470   -1.894980287    5.629988530   -0.000060283    0.001613491   -0.037361986    0.285025731
   81   14    0.411331285    3.139300005   -4.189151692   -0.001153769    0.032226405   -0.035801981    0.341968217
   82   14   -0.138105351    3.583935190   -4.635013971   -0.000765464    0.110873760   -0.006903923    0.317656594
   83   14   -0.114625541    3.738008320   -4.351313707   -0.001133776    0.128319581   -0.008835568    0.314799439
   84   14   -3.205273090    2.529284674   -5.339125088   -0.001060550    0.128343405   -0.008263377    0.305306740
   85   14   -2.255861252    3.673446404   -5.231554357   -0.001729599    0.198918630   -0.008695008    0.301377415
   86   14   -1.125290731    4.103616456   -4.714231641   -0.000860827    0.078646268   -0.010945559    0.303353223
   87   14   -3.015852943    0.920950231   -5.196414923   -0.000557985    0.058805508   -0.009488659    0.322980463
   88   14   -2.717436095    1.585102686   -5.655589236   -0.001315277    0.166956069   -0.007877981    0.314668516
   89   14   -1.991533681    2.374295841   -5.898254231   -0.001810702    0.185279977   -0.009772788    0.311860010
   90   14   -1.202340526    3.100198255   -5.655589236   -0.001587787    0.166956069   -0.009510206    0.311877845
   91   14   -0.526474340    3.583935190   -5.023382961   -0.000828064    0.110873760   -0.007468527    0.313034795
   92   14   -3.437328369    2.007253153   -5.186326705   -0.000057190    0.001173959   -0.048715600    0.309634807
   93   14   -2.826971740    3.253526654   -5.285141359   -0.000967930    0.085235777   -0.011355916    0.302092314
   94   14   -1.728755030    4.026430954   -4.940203401   -0.000730971    0.058652208   -0.012462804    0.301656178
   95   14   -3.234795703    1.495019158   -5.291190073   -0.001093362    0.131404709   -0.008320572    0.314407767
   96   14   -2.726389798    2.237597196   -5.693439076   -0.001957309    0.267143480   -0.007326808    0.308398666
   97   14   -1.854835035    3.109151958   -5.693439076   -0.002182017    0.267143480   -0.008167961    0.306511704
   98   14   -0.984646404    3.715050225   -5.154497996   -0.001732588    0.219383011   -0.007897549    0.307256862
   99   14   -0.341800475    0.133245097   -4.234615101   -0.002567621    0.052429640   -0.048972705    0.393063571
  100   14   -2.080294893    0.016741912   -4.790105730   -0.000929275    0.064760335   -0.014349444    0.354481333
  101   14   -0.966904309    0.256315615   -5.001238865   -0.002327536    0.256372777   -0.009078717    0.362430984
  102   14   -0.095841041    1.560275529   -5.302647078   -0.002724759    0.142994094   -0.019055043    0.362008607
  103   14    0.320064871    2.572118807   -4.821882651   -0.000887057    0.012932302   -0.068592352    0.361531249
  104   14   -2.806521205    0.609063141   -5.111198304   -0.000571069    0.085490399   -0.006679921    0.329612589
  105   14   -2.136937855    1.004604446   -5.655589236   -0.001475437    0.166956069   -0.008837279    0.326244154
  106   14   -1.347744700    1.730506860   -5.898254231   -0.001929263    0.185279977   -0.010412690    0.325288055
  107   14   -0.621842286    2.519700015   -5.655589236   -0.001703419    0.166956069   -0.010202795    0.327005242
  108   14   -0.138105351    3.195566201   -5.023382961   -0.000913748    0.110873760   -0.008241337    0.325697107
  109   14   -1.463074655   -0.033323078   -4.758775473   -0.001817692    0.109481424   -0.016602739    0.367754118
  110   14   -0.426340100    0.437613042   -4.850040481   -0.003154995    0.253453821   -0.012448008    0.372463857
  111   14    0.133286307    2.085115178   -5.149077873   -0.000437045    0.004341024   -0.100677976    0.364170571
  112   14   -2.380280785    0.346044457   -5.098507876   -0.001757072    0.208185935   -0.008439919    0.338327010
  113   14   -1.484443345    0.995650743   -5.693439076   -0.002547782    0.267143480   -0.009537130    0.333669464
  114   14   -0.612888582    1.867205505   -5.693439076   -0.002590833    0.267143480   -0.009698281    0.336621999
  115   14   -0.006990315    2.737394137   -5.154497996   -0.002427268    0.219383011   -0.011064064    0.339417277
  116   30   -6.221136252   -6.670573460   -3.035935256   -0.000528776    0.096405480   -0.005484919    0.235261827
  117   30   -6.895149031   -5.906913550   -4.058659339   -0.000761710    0.117176825   -0.006500518    0.233065479
  118   30   -4.290658077   -7.017172712   -2.772799791   -0.000485177    0.082285119   -0.005896289    0.250737804
  119   30   -5.112436763   -7.161407865   -3.245084473   -0.001071609    0.185279977   -0.005783729    0.242663863
  120   30   -5.838339178   -6.918742870   -4.034277628   -0.001183056    0.166956069   -0.007086033    0.239173193
  121   30   -6.322076112   -6.286536595   -4.710143813   -0.000652922    0.110873760   -0.005888881    0.237105961
  122   30   -6.749699063   -6.224600765   -3.568988943   -0.000358310    0.043066261   -0.008319978    0.233297750
  123   30   -5.123842515   -7.027552039   -2.717009327   -0.000671685    0.141433139   -0.004749135    0.242446416
  124   30   -5.847292881   -6.956592710   -3.381783118   -0.001305602    0.267143480   -0.004887270    0.237742262
  125   30   -6.453191148   -6.417651630   -4.251971749   -0.001271106    0.219383011   -0.005794003    0.235624748
  126   30   -6.862679927   -5.235112441   -4.780963274   -0.000664758    0.101732494   -0.006534377    0.233779803
  127   30   -6.471999568   -4.642025500   -5.344042603   -0.000165203    0.014567220   -0.011340721    0.236208699
  128   30   -6.322076112   -5.898167606   -5.098512802   -0.000640817    0.110873760   -0.005779699    0.237295315
  129   30   -5.838339178   -5.222301420   -5.730719077   -0.001052142    0.166956069   -0.006301909    0.240346839
  130   30   -5.074668879   -4.434584904   -5.978331726   -0.000874954    0.160368301   -0.005455901    0.246706615
  131   30   -4.378872918   -4.215130513   -5.920079892   -0.000185747    0.016485722   -0.011267121    0.255452250
  132   30   -6.660018503   -4.803968008   -5.148332404   -0.000142312    0.012245496   -0.011621558    0.235112965
  133   30   -6.453191148   -5.439995542   -5.229627838   -0.001160360    0.219383011   -0.005289196    0.236187568
  134   30   -5.915897460   -4.620881488   -5.738062763   -0.001064672    0.224522436   -0.004741940    0.239577271
  135   30   -4.694970172   -4.198138823   -5.949999360   -0.000214564    0.030371116   -0.007064743    0.251481536
  136   30   -3.763141182   -6.900144784   -2.983172186   -0.000920163    0.166889511   -0.005513607    0.257223967
  137   30   -2.919559835   -6.325335887   -3.389507131   -0.000146121    0.012047617   -0.012128591    0.273206725
  138   30   -4.468647783   -7.161407865   -3.888873453   -0.001340181    0.185279977   -0.007233274    0.248662422
  139   30   -3.116608551   -6.428936477   -4.194601036   -0.001561955    0.256498196   -0.006089538    0.264719211
  140   30   -2.602465850   -5.535019953   -4.342809111   -0.000239456    0.012356769   -0.019378542    0.281868974
  141   30   -5.257840938   -6.918742870   -4.614775868   -0.001329979    0.166956069   -0.007966039    0.244187816
  142   30   -4.162920200   -6.428936477   -5.240912685   -0.002054002    0.256498196   -0.008007862    0.253053799
  143   30   -3.116608551   -5.382624829   -5.240912685   -0.001505557    0.256498196   -0.005869661    0.268363302
  144   30   -5.933707123   -6.286536595   -5.098512802   -0.000698923    0.110873760   -0.006303772    0.240175706
  145   30   -5.257840938   -5.802799660   -5.730719077   -0.001252073    0.166956069   -0.007499415    0.245041899
  146   30   -4.468647783   -5.076897246   -5.973384073   -0.001177251    0.185279977   -0.006353903    0.251726143
  147   30   -3.669457926   -4.428147884   -5.719733816   -0.000509368    0.101088004   -0.005038858    0.265161392
  148   30   -3.226309130   -6.585716837   -3.120125178   -0.000472415    0.064459756   -0.007328838    0.266933927
  149   30   -3.733791665   -6.956592710   -3.752174808   -0.001655478    0.267143480   -0.006196962    0.255842369
  150   30   -2.713478115   -6.007850894   -3.904904550   -0.000976465    0.127382112   -0.007665633    0.276712441
  151   30   -4.605346428   -6.956592710   -4.623729571   -0.002005768    0.267143480   -0.007508204    0.248730169
  152   30   -3.376562349   -6.168982680   -4.980958887   -0.002272913    0.355967158   -0.006385176    0.261174003
  153   30   -2.759901792   -5.114121046   -4.888171973   -0.000721681    0.087278141   -0.008268743    0.279851992
  154   30   -5.475535059   -6.417651630   -5.229627838   -0.001688684    0.219383011   -0.007697422    0.243495150
  155   30   -4.605346428   -5.811753363   -5.768568918   -0.001894402    0.267143480   -0.007091328    0.250026116
  156   30   -3.733791665   -4.940198601   -5.768568918   -0.001461078    0.267143480   -0.005469264    0.260753219
  157   30   -3.085261296   -4.612186416   -5.319017194   -0.000082431    0.002337507   -0.035264455    0.276676514
  158   13   -5.937561998    3.229069862   -0.111547878   -0.001032693    0.080036952   -0.012902705    0.319222641
  159   13   -6.577946031    2.580865050   -0.641510882   -0.001385229    0.125978304   -0.010995771    0.312876288
  160   13   -6.764057128    1.650854333   -1.183441096   -0.001995960    0.181851997   -0.010975736    0.320284195
  161   13   -6.196285228    0.469904354   -1.176993110   -0.001278594    0.080098424   -0.015962782    0.343292364
  162   13   -6.467857493    0.825883431   -1.978849381   -0.002149115    0.166951581   -0.012872685    0.337286324
  163   13   -6.241382544    0.874767457   -2.678875520   -0.000874168    0.020869244   -0.041887849    0.342502778
  164   13   -6.281568103    2.905404036   -0.302639087   -0.000694203    0.048050145   -0.014447475    0.315450846
  165   13   -6.700126120    1.996315574   -0.804034460   -0.001305016    0.117152097   -0.011139498    0.316881083
  166   13   -6.503530138    0.850884461   -1.385671752   -0.002549918    0.261129989   -0.009764937    0.333922428
  167   13   -6.270438388    0.594803873   -2.150374992   -0.000590000    0.049982487   -0.011804128    0.347279519
  168   13   -5.643245173    3.508951901   -0.080052273   -0.000382399    0.037302003   -0.010251440    0.319204828
  169   13   -5.883427782    3.621878856   -0.452782204   -0.000740209    0.102163887   -0.007245306    0.310616192
  170   13   -6.551406419    3.111867148   -1.140450037   -0.001508860    0.166956069   -0.009037467    0.307029153
  171   13   -5.769668000    4.058084328   -1.273089435   -0.000561663    0.055174348   -0.010179794    0.302204060
  172   13   -6.794071414    2.385964734   -1.929643192   -0.001976669    0.185279977   -0.010668554    0.311094095
  173   13   -5.978233103    3.806893497   -2.264012402   -0.002092061    0.248111557   -0.008431938    0.299869941
  174   13   -6.551406419    1.596771579   -2.655545606   -0.001745456    0.166956069   -0.010454583    0.321466395
  175   13   -5.926932550    2.754458877   -3.383147428   -0.001988909    0.254800226   -0.007805759    0.304467094
  176   13   -5.916931071    0.925857959   -3.145227075   -0.001670595    0.093708911   -0.017827496    0.342025618
  177   13   -5.539224667    1.516436982   -3.698688401   -0.001016028    0.109494428   -0.009279268    0.320802957
  178   13   -5.985745103    3.781657245   -0.904857013   -0.001576823    0.209482623   -0.007527226    0.305046789
  179   13   -6.589256259    3.120820852   -1.792944547   -0.002401445    0.267143480   -0.008989345    0.304928980
  180   13   -5.766893585    4.082217365   -1.758851256   -0.000840871    0.093005971   -0.009041045    0.300464532
  181   13   -6.589256259    2.249266089   -2.664499310   -0.002469013    0.267143480   -0.009242272    0.311504946
  182   13   -5.889028972    3.418709037   -2.989371500   -0.002391802    0.297531223   -0.008038826    0.300627940
  183   13   -6.050315179    1.379077458   -3.270397577   -0.001764887    0.219383011   -0.008044776    0.326020050
  184   13   -5.655381752    2.245449865   -3.695335024   -0.001279101    0.152219372   -0.008403008    0.309164130
  185   13   -5.453146996    0.889287006   -3.473935433   -0.000549398    0.018468292   -0.029748156    0.340959574
  186   13   -5.289267462    1.118373149   -3.679170927   -0.000058332    0.001164854   -0.050077057    0.330783319
  187   13   -5.305728933    0.910713348   -3.563495760   -0.000283629    0.011694149   -0.024253963    0.338657375
  188   24   -7.287194282    3.690644187    3.880811072   -0.000426832    0.086320901   -0.004944712    0.241480779
  189   24   -7.746117741    3.441219316    3.377788482   -0.000042582    0.001600879   -0.026599046    0.241272776
  190   24   -7.626494304    3.490358497    3.569054689   -0.000082435    0.005766222   -0.014296245    0.240848664
  191   24   -6.810894686    4.031106375    4.021457621   -0.000469758    0.104168891   -0.004509581    0.245454220
  192   24   -5.978958922    3.978781579    4.407657950   -0.000207718    0.041738585   -0.004976648    0.250311109
  193   24   -6.132678757    4.710886641    3.493285883   -0.001094676    0.166956069   -0.006556673    0.260273259
  194   24   -5.074650692    4.251479754    4.102083287   -0.001066255    0.213977026   -0.004983037    0.266868016
  195   24   -5.343485602    4.953551637    2.767383468   -0.001408261    0.185279977   -0.007600719    0.280459701
  196   24   -4.123759831    4.291055373    3.207201904   -0.001444728    0.119719616   -0.012067598    0.306696445
  197   24   -4.804805236    4.778545810    1.917960939   -0.001305070    0.084273780   -0.015486077    0.303265270
  198   24   -6.358310663    4.150773515    4.161952023   -0.000921979    0.208525532   -0.004421419    0.249016754
  199   24   -5.592485133    4.027502117    4.395168780   -0.000277644    0.048777388   -0.005692056    0.255327265
  200   24   -5.480184247    4.748736482    3.502239586   -0.001526877    0.267143480   -0.005715569    0.269174659
  201   24   -4.404649825    4.227824199    3.704019641   -0.000925153    0.156563608   -0.005909118    0.286489691
  202   24   -4.679452827    4.779982186    2.646511423   -0.001305252    0.205481442   -0.006352163    0.299132237
  203   24   -7.196913932    4.078680366    3.588653828   -0.000477729    0.110873760   -0.004308762    0.245871853
  204   24   -7.784328686    3.645777841    2.994199989   -0.000732543    0.130186266   -0.005626881    0.244201778
  205   24   -6.713176997    4.710886641    2.912787643   -0.001157957    0.166956069   -0.006935699    0.259245154
  206   24   -7.900833365    3.279997778    1.764537152   -0.000191244    0.024984725   -0.007654431    0.252277338
  207   24   -7.339313815    4.221080249    1.817866905   -0.001594039    0.256498196   -0.006214621    0.260673634
  208   24   -5.987274583    4.953551637    2.123594488   -0.001450238    0.185279977   -0.007827276    0.276188951
  209   24   -7.309821946    3.320314764    0.803526875   -0.000761419    0.165934992   -0.004588659    0.270255998
  210   24   -6.293002166    4.221080249    0.771555256   -0.001596221    0.256498196   -0.006223130    0.286666409
  211   24   -5.135672022    4.689051589    1.382629748   -0.001703195    0.163463795   -0.010419404    0.298096869
  212   24   -6.332668967    3.269961839    0.202660126   -0.000245643    0.027666104   -0.008878835    0.302395562
  213   24   -5.309607831    3.903061013    0.437270942   -0.000955827    0.053495199   -0.017867527    0.313667146
  214   24   -7.328028967    4.209795402    3.130481764   -0.001210845    0.219383011   -0.005519318    0.249130701
  215   24   -7.863898049    3.600605925    2.211480926   -0.001177352    0.231927783   -0.005076371    0.249589857
  216   24   -6.722130700    4.748736482    2.260293133   -0.001813636    0.267143480   -0.006788997    0.265215149
  217   24   -7.788330877    3.246876779    1.444751640   -0.000208567    0.026891290   -0.007755919    0.256395553
  218   24   -7.079360017    3.961126451    1.031509054   -0.001729109    0.355967158   -0.004857495    0.271448395
  219   24   -5.850575938    4.748736482    1.388738370   -0.001865980    0.267143480   -0.006984934    0.285067250
  220   24   -6.666727819    3.239435754    0.320387560   -0.000216962    0.028744205   -0.007548039    0.291103880
  221   24   -5.808780262    3.529063116    0.206450371   -0.001871428    0.225633553   -0.008294105    0.313411158
  222   24   -5.196610523    4.291176691    0.791212231   -0.001262188    0.071173200   -0.017734029    0.305547825
  223   32   -7.494958741   -0.442538574   -1.792925985   -0.000245016    0.053581373   -0.004572789    0.293157273
  224   32   -8.063262685   -1.067443342   -2.303413748   -0.000444350    0.088388996   -0.005027206    0.270820906
  225   32   -8.278288246   -1.733030314   -3.063108776   -0.000390787    0.064627038   -0.006046805    0.255353464
  226   32   -8.205363028   -2.084510105   -3.546031897   -0.000088872    0.005380303   -0.016517958    0.249560238
  227   32   -7.780285471   -0.753467607   -1.945137169   -0.000174592    0.024421561   -0.007149077    0.282255739
  228   32   -8.210813472   -1.432953646   -2.592473052   -0.000173437    0.021618136   -0.008022743    0.262361469
  229   32   -8.233201911   -2.030360951   -3.418169818   -0.000037648    0.002593171   -0.014518128    0.250541704
  230   32   -7.022610423   -0.004809429   -1.750786369   -0.000358568    0.065527851   -0.005471988    0.310593333
  231   32   -6.304630230    0.578634022   -2.197363955   -0.000469281    0.103929939   -0.004515361    0.345656300
  232   32   -5.807947276    0.818240176   -3.115726020   -0.000264045    0.006394434   -0.041293004    0.349309306
  233   32   -5.120309219    0.649537287   -3.683346445   -0.001229247    0.048399043   -0.025398175    0.338948800
  234   32   -4.565514296    0.141514473   -4.262218248   -0.000381135    0.038634562   -0.009865124    0.323412288
  235   32   -6.628432695    0.252444019   -1.794531921   -0.000729481    0.067749602   -0.010767304    0.326971335
  236   32   -5.429132604    0.767009261   -3.437898717   -0.000174347    0.001833767   -0.095075765    0.345441839
  237   32   -4.592887837    0.286211381   -4.030350467   -0.000483350    0.024662152   -0.019598877    0.330780630
  238   32   -7.364194125   -0.099031694   -2.000084601   -0.000393130    0.110873760   -0.003545740    0.298950171
  239   32   -7.996400400   -0.582768629   -2.675950787   -0.000824523    0.166956069   -0.004938560    0.276132749
  240   32   -6.880457190    0.533174581   -2.675950787   -0.001351592    0.166956069   -0.008095493    0.315959692
  241   32   -8.239065395   -1.308671043   -3.465143942   -0.000974984    0.185279977   -0.005262221    0.259207691
  242   32   -7.506594008    0.043368188   -3.770871525   -0.001934412    0.256498196   -0.007541620    0.284411901
  243   32   -6.154554776    0.775839576   -3.465143942   -0.001442901    0.185279977   -0.007787679    0.325738477
  244   32   -8.030601202   -2.069259131   -4.130478571   -0.000649445    0.141823908   -0.004579237    0.248050400
  245   32   -7.506594008   -1.002943460   -4.817183173   -0.001790873    0.256498196   -0.006982008    0.262282259
  246   32   -6.460282359    0.043368188   -4.817183173   -0.001875684    0.256498196   -0.007312661    0.286532713
  247   32   -5.365361621    0.533174581   -4.191046356   -0.001122689    0.166956069   -0.006724456    0.317951319
  248   32   -6.988118816   -2.000906181   -5.270637772   -0.000462690    0.115818765   -0.003994945    0.249494804
  249   32   -6.143330559   -1.452675858   -5.566028212   -0.000793326    0.184941581   -0.004289604    0.260904996
  250   32   -5.365361621   -0.582768629   -5.306989566   -0.000791962    0.166956069   -0.004743533    0.283637106
  251   32   -4.643339451   -0.132523908   -4.672760784   -0.000608505    0.109643555   -0.005549844    0.309784901
  252   32   -7.495309160    0.032083341   -2.458256665   -0.001201128    0.219383011   -0.005475027    0.294823764
  253   32   -8.034250241   -0.573814926   -3.328445297   -0.001625971    0.267143480   -0.006086509    0.272093250
  254   32   -6.889410893    0.571024421   -3.328445297   -0.001921006    0.267143480   -0.007190913    0.307428537
  255   32   -8.034250241   -1.445369689   -4.200000059   -0.001491928    0.267143480   -0.005584745    0.255612874
  256   32   -7.246640210   -0.216585610   -4.557229376   -0.002485953    0.355967158   -0.006983659    0.277271743
  257   32   -6.017856131    0.571024421   -4.200000059   -0.001825029    0.267143480   -0.006831642    0.308538724
  258   32   -7.538482687   -2.134337694   -4.826817455   -0.000729277    0.114864307   -0.006349030    0.247001177
  259   32   -6.723935180   -1.571783200   -5.423642264   -0.001232077    0.267012912   -0.004614298    0.255950545
  260   32   -6.017856131   -0.573814926   -5.344839406   -0.001577867    0.267143480   -0.005906441    0.276552032
  261   32   -5.147667499    0.032083341   -4.805898326   -0.001199372    0.219383011   -0.005467025    0.302124027
  262   32   -5.674429185   -1.541287648   -5.585586458   -0.000149316    0.019337352   -0.007721631    0.263871442
  263   32   -5.110518153   -1.015882371   -5.401278023   -0.000267145    0.039811761   -0.006710215    0.279575171
  264   32   -4.683542896   -0.537856099   -5.009671964   -0.000112480    0.013765969   -0.008170868    0.297897189
  265   32   -5.414066911   -1.354775009   -5.540484703   -0.000064915    0.003504249   -0.018524581    0.269706317
  266   32   -4.792444224   -0.712625837   -5.161504870   -0.000056488    0.003521131   -0.016042666    0.291536114
  267   16    1.820431454    3.557690442    1.190777951   -0.000236705    0.021358566   -0.011082419    0.250754335
  268   16    1.464472475    6.522119339    1.248213463   -0.000337000    0.063444259   -0.005311742    0.225163982
  269   16    1.351806812    7.115970117    0.395738629   -0.000103068    0.008474530   -0.012162067    0.221944979
  270   16    1.847482740    4.564760558    1.661964213   -0.000404900    0.076961461   -0.005261080    0.239172326
  271   16    2.211258265    5.565686387    1.300671294   -0.001291834    0.256498196   -0.005036423    0.232111171
  272   16    2.211258265    6.611998036    0.254359645   -0.001479133    0.256498196   -0.005766641    0.227475500
  273   16    1.612354370    7.075193182   -0.897675195   -0.000690186    0.136730724   -0.005047773    0.224077865
  274   16    2.007958067    3.793594369    1.215901899   -0.000477878    0.105999938   -0.004508284    0.245510051
  275   16    2.701064657    4.470765649    0.674534476   -0.001019448    0.166956069   -0.006106085    0.238341445
  276   16    2.943729653    5.259958804   -0.051367938   -0.001388297    0.185279977   -0.007492967    0.236812739
  277   16    2.701064657    5.985861218   -0.840561093   -0.001147593    0.166956069   -0.006873623    0.235254137
  278   16    2.068858382    6.469598153   -1.516427278   -0.000473724    0.110873760   -0.004272642    0.231800569
  279   16    1.357621370    7.040194265    0.578672686   -0.000084920    0.005595858   -0.015175575    0.222320781
  280   16    1.726070887    5.329668987    1.731861223   -0.000648006    0.154981482   -0.004181186    0.233265484
  281   16    1.951304467    6.352044238    1.040717496   -0.001573661    0.355967158   -0.004420803    0.227168868
  282   16    1.615283497    7.118366683   -0.086376125   -0.001060384    0.221248674   -0.004792724    0.222732060
  283   16    2.100822329    4.213397309    1.366953100   -0.000903985    0.214960824   -0.004205348    0.240963546
  284   16    2.738914498    5.123260159    0.683488180   -0.001630586    0.267143480   -0.006103785    0.235683317
  285   16    2.738914498    5.994814922   -0.188066583   -0.001746690    0.267143480   -0.006538396    0.233546067
  286   16    2.199973418    6.600713188   -1.058255214   -0.001182754    0.219383011   -0.005391275    0.230027719
  287   16    1.366172524    7.040862216   -1.316273396   -0.000101627    0.010116108   -0.010046049    0.224517455
  288   16    1.680489393    6.469598153   -1.904796268   -0.000361083    0.110873760   -0.003256700    0.231863594
  289   16    1.471116791    6.518876448   -1.994090215   -0.000198344    0.066664999   -0.002975239    0.231234744
  290   16    2.206729917    3.607317691    0.826827903   -0.000435099    0.044287417   -0.009824448    0.246406228
  291   16    2.737988398    3.999431565    0.150249594   -0.001078288    0.118212906   -0.009121577    0.241641224
  292   16    2.933226934    4.568517419   -0.721263152   -0.001307522    0.172546509   -0.007577793    0.241920442
  293   16    2.077679245    4.388003571   -2.196105879    0.000171277    0.130643882    0.001311020    0.261660866
  294   16    2.701064657    5.405362978   -1.421059333   -0.001161831    0.166956069   -0.006958904    0.241300557
  295   16    1.707018145    5.488331085   -2.453416517   -0.000532120    0.101786975   -0.005227777    0.247007127
  296   16    2.068858382    6.081229164   -1.904796268   -0.000461561    0.110873760   -0.004162942    0.236786773
  297   16    2.455404724    3.643610594    0.428844587   -0.000493337    0.041095789   -0.012004560    0.245300803
  298   16    2.873180079    4.202007591   -0.369127991   -0.000742857    0.082830966   -0.008968347    0.242128017
  299   16    2.726303969    4.702761052   -1.446118023   -0.001831949    0.249228598   -0.007350476    0.246632972
  300   16    1.843155996    4.780701034   -2.439190474   -0.000918317    0.129722687   -0.007079076    0.258379993
  301   16    2.199973418    5.623057100   -2.035911303   -0.001090321    0.219383011   -0.004969942    0.242459664
  302   10    0.168069719   -0.504909308    5.457580492   -0.001090872    0.080088709   -0.013620792    0.325525630
  303   10    0.567017758   -1.223677181    6.040753331   -0.001678368    0.166956069   -0.010052754    0.306115363
  304   10   -0.281961569   -1.469705984    5.410407247   -0.000628275    0.018761427   -0.033487602    0.332893536
  305   10    1.292920172   -2.012870336    6.283418326   -0.002050596    0.185279977   -0.011067551    0.292212439
  306   10   -0.059119059   -2.318597919    5.550946938   -0.002740875    0.256498196   -0.010685747    0.323800866
  307   10   -0.508529117   -2.553974652    4.739951182   -0.000254734    0.002074677   -0.122782722    0.353424793
  308   10    2.082113327   -2.738772750    6.040753331   -0.001647752    0.166956069   -0.009869375    0.281499222
  309   10    0.987192589   -3.364909568    5.550946938   -0.002685767    0.256498196   -0.010470899    0.297692131
  310   10   -0.059119059   -3.364909568    4.504635290   -0.002652541    0.256498196   -0.010341363    0.332071018
  311   10   -0.210094368   -3.316976133    3.722585972   -0.000179930    0.005633166   -0.031941160    0.352235071
  312   10    2.717629711   -3.128259955    5.525051759   -0.000744122    0.073450987   -0.010130859    0.274063434
  313   10    2.038930889   -3.814014085    5.021937554   -0.001072857    0.131657657   -0.008148839    0.276777149
  314   10    1.168300846   -4.052049625    4.350271809   -0.000962875    0.116001014   -0.008300573    0.289820103
  315   10    0.187657030   -3.667417653    3.642670405   -0.000418217    0.034858546   -0.011997546    0.326655496
  316   10   -0.016426721   -1.062360998    5.592213671   -0.002177755    0.171518195   -0.012696930    0.324953926
  317   10    0.558064055   -1.876171691    6.078603171   -0.002684768    0.267143480   -0.010049908    0.306355025
  318   10   -0.442015065   -2.078571359    5.148720284   -0.001730165    0.084276182   -0.020529699    0.340981800
  319   10    1.429618817   -2.747726453    6.078603171   -0.002645118    0.267143480   -0.009901487    0.290679299
  320   10    0.200834738   -3.104955770    5.290993140   -0.003316270    0.355967158   -0.009316225    0.317410066
  321   10   -0.446410037   -2.925045402    4.352873222   -0.001536788    0.039707972   -0.038702241    0.359042489
  322   10    2.355152927   -3.430175099    5.434287402   -0.001807818    0.216245473   -0.008360025    0.275962937
  323   10    1.504962274   -3.943710453    4.831548139   -0.002050075    0.261434262   -0.007841647    0.284440729
  324   10    0.528179648   -3.879229509    4.046683281   -0.001888078    0.234913866   -0.008037322    0.309173228
  325   10   -0.113320997   -3.398493209    3.567256417   -0.000371599    0.031891451   -0.011651992    0.346976686
  326   10    0.454406386   -0.181003242    5.416965503   -0.000823185    0.093656316   -0.008789423    0.318329505
  327   10    1.209875292   -0.513041167    5.985688553   -0.001278151    0.164682966   -0.007761280    0.290208901
  328   10    2.053911898   -1.253886946    6.246436055   -0.001560295    0.183522955   -0.008501905    0.277589914
  329   10    2.631869441   -2.191097509    6.048071847   -0.001403871    0.139384736   -0.010071917    0.275313054
  330   10    2.832469488   -2.777904502    5.702915870   -0.000401382    0.027113084   -0.014803997    0.274472502
  331   10    0.888850004   -0.185940205    5.667504968   -0.001018463    0.135662508   -0.007507328    0.300013591
  332   10    1.749517404   -0.703911137    6.114327703   -0.001704271    0.225518720   -0.007557116    0.279425582
  333   10    2.487555536   -1.584941810    6.162860505   -0.001402374    0.165603927   -0.008468244    0.274087163
  334   10    2.856639647   -2.512605347    5.821444585   -0.000276368    0.036301325   -0.007613175    0.274466013
  335   10    0.204386473   -0.157544969    5.164374762   -0.000713612    0.015219337   -0.046888493    0.335518231
  336   31   -7.631600532   -2.740830013    0.687061443   -0.000449790    0.024380892   -0.018448476    0.303288156
  337   31   -6.825785673   -3.252105641    1.601498651   -0.001770276    0.163135636   -0.010851558    0.304411311
  338   31   -7.965140419   -3.322579442    0.490718926   -0.000900243    0.166956069   -0.005392092    0.278230799
  339   31   -6.123294795   -4.111772597    1.849327131   -0.001421117    0.185279977   -0.007670106    0.296843090
  340   31   -7.475334026   -4.417500180    1.116855743   -0.001913997    0.256498196   -0.007462028    0.273687378
  341   31   -8.207805414   -4.111772597   -0.235183489   -0.000925127    0.185279977   -0.004993129    0.255990358
  342   31   -5.334101640   -4.837675011    1.606662136   -0.001043359    0.166956069   -0.006249301    0.294131514
  343   31   -6.429022378   -5.463811828    1.116855743   -0.001832681    0.256498196   -0.007145005    0.270144854
  344   31   -7.475334026   -5.463811828    0.070544094   -0.001488057    0.256498196   -0.005801434    0.252046032
  345   31   -8.013978584   -4.791109001   -0.873387529   -0.000407754    0.084742328   -0.004811694    0.244552947
  346   31   -4.683143590   -5.263931152    1.047505213   -0.000479816    0.087973897   -0.005454070    0.291187012
  347   31   -5.365326659   -5.919971310    0.570113397   -0.000646497    0.139163564   -0.004645588    0.268166639
  348   31   -6.243141483   -6.152164443   -0.085394112   -0.000587784    0.117314412   -0.005010327    0.251429896
  349   31   -7.242921551   -5.756930156   -0.782334291   -0.000197499    0.031423653   -0.006285033    0.242090051
  350   31   -7.472376363   -3.052572353    1.074558291   -0.002242889    0.200006340   -0.011214091    0.299678898
  351   31   -6.858150912   -3.975073952    1.644511976   -0.001923524    0.267143480   -0.007200340    0.289650452
  352   31   -8.002990259   -3.975073952    0.499672629   -0.001596192    0.267143480   -0.005975038    0.268013419
  353   31   -5.986596150   -4.846628714    1.644511976   -0.001788148    0.267143480   -0.006693586    0.286634738
  354   31   -7.215380229   -5.203858031    0.856901945   -0.002322670    0.355967158   -0.006524955    0.264558258
  355   31   -8.002990259   -4.846628714   -0.371882134   -0.001320719    0.267143480   -0.004943857    0.249293835
  356   31   -5.053816381   -5.547841976    0.975468591   -0.001044040    0.218162575   -0.004785606    0.280818537
  357   31   -5.906209370   -6.046082832    0.389797396   -0.001260797    0.262470824   -0.004803569    0.259969163
  358   31   -6.895706164   -5.974139201   -0.385276249   -0.001127272    0.233213759   -0.004833645    0.245985988
  359   31   -7.538012214   -5.489114448   -0.864962065   -0.000268690    0.033086972   -0.008120706    0.241908732
  360   31   -6.332572370   -3.102262317    1.732694595   -0.000675308    0.036237043   -0.018635839    0.313812311
  361   31   -5.417966466   -3.379428499    1.826727233   -0.001900522    0.165556826   -0.011479576    0.319124136
  362   31   -4.745774755   -4.268731330    1.600321374   -0.000892843    0.147788011   -0.006041378    0.313659134
  363   31   -4.546787986   -4.894082139    1.233089349   -0.000273115    0.035189212   -0.007761329    0.301843247
  364   31   -5.905053991   -3.222125030    1.823033371   -0.000559322    0.029638174   -0.018871685    0.315217133
  365   31   -4.839390413   -3.639543136    1.690132301   -0.001205833    0.173153783   -0.006963942    0.325178734
  366   31   -4.513772131   -4.590465424    1.366224210   -0.000220147    0.048712139   -0.004519338    0.309613028
  367   31   -7.699056445   -2.642460209    0.482321376   -0.000328700    0.014006633   -0.023467470    0.301502113
  368   31   -8.012510919   -2.875249044   -0.035099813   -0.000695496    0.115611147   -0.006015817    0.278023834
  369   31   -8.248217403   -3.738828877   -0.649261165   -0.000325219    0.055322936   -0.005878557    0.254524300
  370   31   -7.731238637   -2.507529889    0.236221926   -0.000604552    0.039372533   -0.015354659    0.299677281
  371   31   -8.167390074   -3.183663621   -0.376484271   -0.000252209    0.031050954   -0.008122422    0.265304518
  372   28   -1.441969000   -4.392113236    1.684114138   -0.002030572    0.170197668   -0.011930671    0.352378876
  373   28   -2.253297042   -4.947836622    1.260311208   -0.000287241    0.020040743   -0.014332877    0.330135584
  374   28   -0.635743565   -5.131693435    1.441997069   -0.001446181    0.166956069   -0.008662045    0.319799806
  375   28   -1.730664303   -5.757830252    0.952190677   -0.001948753    0.256498196   -0.007597531    0.309480822
  376   28   -2.426088649   -5.996499383    0.046056525   -0.000714116    0.069888222   -0.010217977    0.300684718
  377   28    0.040122620   -5.615430370    0.809790794   -0.000880686    0.110873760   -0.007943140    0.300799912
  378   28   -0.635743565   -6.247636645    0.326053859   -0.001598105    0.166956069   -0.009572010    0.295394635
  379   28   -1.424936720   -6.490301640   -0.399848555   -0.001603859    0.185279977   -0.008656406    0.291155742
  380   28   -1.845728374   -6.379467902   -1.142203561   -0.000661917    0.056949135   -0.011622957    0.290841366
  381   28   -1.996131864   -4.665737280    1.483221790   -0.000519154    0.046265893   -0.011221092    0.341904499
  382   28   -1.288238075   -5.140647138    1.479846910   -0.001972518    0.267143480   -0.007383742    0.325053092
  383   28   -2.349308271   -5.550789294    0.792543669   -0.001763776    0.232836273   -0.007575176    0.312111479
  384   28   -0.418049444   -5.746545405    0.940905830   -0.001942454    0.219383011   -0.008854169    0.304123805
  385   28   -1.288238075   -6.285486485    0.335007563   -0.002205070    0.267143480   -0.008254253    0.297229651
  386   28   -2.099098792   -6.312471755   -0.523396202   -0.001730853    0.216848346   -0.007981860    0.293919353
  387   28   -0.777208063   -3.933768297    1.700923108   -0.001155862    0.106254103   -0.010878278    0.359251976
  388   28   -0.055245325   -4.551195195    1.441997069   -0.001487064    0.166956069   -0.008906917    0.323741727
  389   28    0.618207620   -4.053153761    1.020201705   -0.000273617    0.004843982   -0.056485865    0.316201364
  390   28    0.428491610   -5.227061380    0.809790794   -0.000849509    0.110873760   -0.007661951    0.300389031
  391   28    1.060697885   -4.551195195    0.326053859   -0.001325562    0.166956069   -0.007939587    0.291983826
  392   28    1.334786119   -4.061026302   -0.488317311   -0.000731631    0.050017530   -0.014627498    0.284602315
  393   28    0.021583997   -3.884671132    1.444715532   -0.002693945    0.210226846   -0.012814468    0.339188984
  394   28    0.559606645   -4.768889316    0.940905830   -0.001849557    0.219383011   -0.008430720    0.304608253
  395   28    1.083616301   -4.093184649    0.381187541   -0.003329929    0.120204591   -0.027702176    0.297196622
  396   28    0.428491610   -5.615430370    0.421421805   -0.000877007    0.110873760   -0.007909959    0.293879538
  397   28   -0.055245325   -6.247636645   -0.254444380   -0.001592642    0.166956069   -0.009539291    0.288331135
  398   28    1.060697885   -5.131693435   -0.254444380   -0.001403949    0.166956069   -0.008409093    0.283890533
  399   28   -0.781147740   -6.490301640   -1.043637535   -0.001591788    0.185279977   -0.008591256    0.285594571
  400   28    0.570891492   -5.757830252   -1.349365118   -0.001874850    0.256498196   -0.007309407    0.279086989
  401   28    1.285927712   -4.490694792   -1.075798788   -0.001127593    0.147780464   -0.007630190    0.278169606
  402   28   -1.526111543   -6.384760140   -1.446350998   -0.000665328    0.053052739   -0.012540879    0.288753621
  403   28   -0.316470808   -6.024932364   -1.991271685   -0.000674880    0.051963136   -0.012987675    0.282145902
  404   28    0.919997877   -4.973804153   -1.776916408   -0.000142066    0.006646153   -0.021375684    0.277090075
  405   28    0.559606645   -5.746545405   -0.036750259   -0.001918991    0.219383011   -0.008747216    0.288239382
  406   28   -0.046291622   -6.285486485   -0.906938890   -0.002191472    0.267143480   -0.008203354    0.283773236
  407   28    1.098547725   -5.140647138   -0.906938890   -0.001822393    0.267143480   -0.006821777    0.278818270
  408   28   -0.889968365   -6.323367624   -1.689930230   -0.001639982    0.204576764   -0.008016463    0.284904518
  409   28    0.445656999   -5.570495847   -1.900543641   -0.001321569    0.190315177   -0.006944109    0.278380246
  410   28    1.061839887   -4.793806858   -1.620258724   -0.000236464    0.016593449   -0.014250433    0.276926466
  411   27   -0.197709162   -0.069360981   -4.217470781   -0.000503931    0.021745707   -0.023173838    0.388980367
  412   27    0.336702869   -0.580297315   -4.659484864   -0.001610005    0.055517608   -0.028999905    0.357505585
  413   27    0.029463268   -0.251974253   -4.429101309   -0.000158327    0.003353202   -0.047216662    0.376048699
  414   27   -2.276524221   -1.511836841   -5.464710838   -0.000511699    0.049671466   -0.010301659    0.315962647
  415   27   -1.653856737   -0.602841094   -5.186333003   -0.001872754    0.226908689   -0.008253339    0.340946551
  416   27   -0.541622064   -0.120478216   -4.588413540   -0.002438604    0.136918315   -0.017810646    0.376726569
  417   27   -2.057219903   -3.255223497   -5.488711361   -0.000046890    0.003389382   -0.013834252    0.299424007
  418   27   -2.032112078   -2.787402912   -5.671579931   -0.001244973    0.140516572   -0.008859971    0.300799068
  419   27   -1.336590244   -1.943834160   -5.912173953   -0.001682226    0.185279977   -0.009079373    0.308512537
  420   27   -0.547397089   -1.217931746   -5.669508958   -0.001528084    0.166956069   -0.009152610    0.323966866
  421   27    0.128469096   -0.734194811   -5.037302683   -0.000937681    0.110873760   -0.008457192    0.344867983
  422   27   -2.122232717   -1.039897890   -5.313728605   -0.000718629    0.071532539   -0.010046179    0.326153363
  423   27   -1.216573430   -0.182514218   -4.777570994   -0.001645710    0.113663308   -0.014478812    0.367943672
  424   27   -2.133990109   -3.110432246   -5.513671646   -0.000104104    0.011341823   -0.009178794    0.300242362
  425   27   -2.088404699   -2.059633944   -5.697273293   -0.001861619    0.240095441   -0.007753662    0.307292682
  426   27   -1.199891599   -1.208978043   -5.707358799   -0.002034841    0.267143480   -0.007617033    0.322173886
  427   27   -0.329702968   -0.603079776   -5.168417718   -0.001755759    0.219383011   -0.008003166    0.346451863
  428   27    0.718873080   -3.824933689   -4.255192904   -0.001245888    0.170201342   -0.007320081    0.281795778
  429   27    1.374888277   -2.716897922   -3.796203218   -0.001150531    0.115912820   -0.009925834    0.286828470
  430   27   -1.164971885   -4.096071057   -5.126040869   -0.000197906    0.006125894   -0.032306385    0.292501384
  431   27   -0.320794317   -4.056332269   -5.025721854   -0.001912775    0.256078043   -0.007469499    0.287132993
  432   27    0.659237968   -2.893350724   -5.179702566   -0.002524360    0.256498196   -0.009841627    0.293401045
  433   27    1.059939952   -1.882453107   -4.749555089   -0.000939851    0.092592239   -0.010150434    0.307779214
  434   27   -2.007475951   -3.334147235   -5.473225803   -0.000100167    0.004847585   -0.020663240    0.298961422
  435   27   -1.481994419   -3.313525555   -5.669508958   -0.001262810    0.166956069   -0.007563723    0.295794378
  436   27   -0.692801264   -2.587623141   -5.912173953   -0.001787045    0.185279977   -0.009645105    0.300691432
  437   27    0.033101150   -1.798429986   -5.669508958   -0.001664808    0.166956069   -0.009971532    0.312513790
  438   27    0.540041146   -1.106793417   -5.001656531   -0.000973858    0.101903455   -0.009556675    0.332150804
  439   27    1.198576604   -3.246776324   -3.875888567   -0.001192906    0.154815841   -0.007705320    0.282108448
  440   27   -0.788376449   -4.221476741   -4.962424828   -0.000496376    0.048912934   -0.010148162    0.289691376
  441   27    0.298690314   -3.864713794   -4.815838011   -0.002460704    0.355732968   -0.006917279    0.284816995
  442   27    1.200771868   -2.424368706   -4.537541214   -0.002325220    0.244679579   -0.009503122    0.295139930
  443   27   -1.590998344   -3.733612692   -5.379590992   -0.000861753    0.083304528   -0.010344609    0.295461884
  444   27   -0.829499909   -3.322479258   -5.707358799   -0.002315402    0.267143480   -0.008667260    0.293854626
  445   27    0.042054854   -2.450924496   -5.707358799   -0.002434929    0.267143480   -0.009114687    0.301847229
  446   27    0.713193611   -1.544786856   -5.084584523   -0.002008721    0.212799242   -0.009439512    0.318039330
  447    7    9.932268015   -2.013001375    1.877954712   -0.000711032    0.110873760   -0.006412991    0.205447902
  448    7    9.755895094   -2.072759676    1.937370390   -0.000198164    0.040207847   -0.004928490    0.205826207
  449    7    9.940418899   -1.032639528    2.436564215   -0.000998816    0.109623969   -0.009111296    0.207958040
  450    7   10.307394736    0.220291894    2.135370868   -0.001717757    0.256062519   -0.006708352    0.201053231
  451    7   10.348391324    1.281990001    1.022331836   -0.001602016    0.252800343   -0.006337082    0.195557340
  452    7   10.137684917    1.531815860   -0.008593079   -0.000500084    0.065064643   -0.007685952    0.196521958
  453    7   10.320637004   -1.624632386    1.877954712   -0.000724098    0.110873760   -0.006530831    0.206368598
  454    7   10.952843279   -0.948766200    1.394217777   -0.001535251    0.166956069   -0.009195537    0.207277292
  455    7   11.195508274   -0.159573045    0.668315363   -0.001851339    0.185279977   -0.009992114    0.207275821
  456    7   10.952843279    0.566329369   -0.120877792   -0.001526968    0.166956069   -0.009145928    0.205406979
  457    7   10.267261769    1.099159550   -0.800175322   -0.000671354    0.104966587   -0.006395884    0.203574075
  458    7   10.040153104   -0.285638876    2.442737371   -0.001248311    0.162865957   -0.007664651    0.204012816
  459    7   10.256958982    0.893812597    1.743568515   -0.001965990    0.327456592   -0.006003819    0.196303440
  460    7   10.129262258    1.561080468    0.519594017   -0.000731104    0.112965556   -0.006471923    0.193837307
  461    7   10.451752039   -1.166460322    2.009069747   -0.001651940    0.219383011   -0.007529935    0.206881754
  462    7   10.990693120   -0.296271690    1.403171480   -0.002365118    0.267143480   -0.008853363    0.206356086
  463    7   10.990693120    0.575283072    0.531616718   -0.002269556    0.267143480   -0.008495643    0.204312824
  464    7   10.366608093    1.250015992   -0.368743914   -0.001409084    0.213002002   -0.006615354    0.200942312
  465    7   10.038945325    1.008052078   -1.142620286   -0.000422128    0.046404720   -0.009096659    0.206053863
  466    7   10.320637004   -2.013001375    1.489585723   -0.000705581    0.110873760   -0.006363825    0.204180051
  467    7    9.941155136   -2.571156266    0.897778236   -0.000843891    0.109318266   -0.007719584    0.197631709
  468    7   10.952843279   -1.529264440    0.813719537   -0.001522085    0.166956069   -0.009116680    0.206183792
  469    7   10.308557493   -2.269682711   -0.354694458   -0.001629242    0.256014266   -0.006363871    0.197110841
  470    7   11.195508274   -0.803362026    0.024526382   -0.001855925    0.185279977   -0.010016868    0.207715927
  471    7   10.349544635   -1.156676780   -1.416285163   -0.001760577    0.252661634   -0.006968121    0.203124046
  472    7   10.952843279   -0.014168871   -0.701376032   -0.001551082    0.166956069   -0.009290360    0.207421154
  473    7   10.138552157   -0.126929998   -1.666365313   -0.000597260    0.064801630   -0.009216739    0.208737999
  474    7   10.267587401    0.665270146   -1.233798963   -0.000698703    0.104919910   -0.006659393    0.207228390
  475    7   10.451752039   -2.144116410    1.031413659   -0.001577228    0.219383011   -0.007189383    0.202593250
  476    7   10.041454171   -2.577077491    0.151347685   -0.001064487    0.162059435   -0.006568500    0.194894215
  477    7   10.990693120   -1.538218143    0.161225027   -0.002345003    0.267143480   -0.008778065    0.205428926
  478    7   10.258460179   -1.877810534   -1.028073170   -0.002008814    0.326109540   -0.006159938    0.198162901
  479    7   10.990693120   -0.666663381   -0.710329735   -0.002322545    0.267143480   -0.008693999    0.207036698
  480    7   10.130537600   -0.653821860   -1.695359067   -0.000867763    0.112286903   -0.007728087    0.206224954
  481    7   10.367042801    0.233425202   -1.384778872   -0.001529567    0.212935743   -0.007183235    0.208075104
  482   25   -9.075997929   -0.148094465    1.978007586   -0.000093878    0.005055870   -0.018568135    0.246362309
  483   25   -8.718502789   -1.376492557    2.597173850   -0.000146471    0.009311422   -0.015730262    0.247931764
  484   25   -9.102566372   -0.828396170    1.846096625   -0.000983031    0.185279977   -0.005305649    0.250531234
  485   25   -7.603060162   -2.563059419    2.496890331   -0.000039837    0.001020407   -0.039040566    0.267934994
  486   25   -8.370094984   -2.180435402    2.151824208   -0.001280979    0.256498196   -0.004994106    0.261081197
  487   25   -8.859901377   -1.554298584    1.056903470   -0.001205041    0.166956069   -0.007217711    0.266176279
  488   25   -7.004954867   -2.911515000    1.868549515   -0.001011071    0.148912344   -0.006789707    0.295731612
  489   25   -7.750794661   -2.642509177    0.955661861   -0.001331235    0.142665620   -0.009331154    0.297200827
  490   25   -8.227695102   -2.038035519    0.381037284   -0.000805892    0.110873760   -0.007268550    0.285830964
  491   25   -9.006943235   -0.773720424    2.290295141   -0.000385085    0.097363325   -0.003955129    0.246202316
  492   25   -8.241057955   -2.081724471    2.587209681   -0.000350549    0.097870810   -0.003581751    0.255680838
  493   25   -8.897751217   -1.563252288    1.709397980   -0.001470262    0.267143480   -0.005503640    0.257962112
  494   25   -7.436111713   -2.671180190    2.398649364   -0.000123489    0.007422215   -0.016637746    0.272921482
  495   25   -7.636476368   -2.765970466    1.617078322   -0.001556253    0.263667187   -0.005902339    0.286687429
  496   25   -8.358810137   -2.169150555    0.839209348   -0.001529800    0.219383011   -0.006973195    0.279806459
  497   25   -9.073345631   -0.037401651    1.880512841   -0.000097654    0.005996947   -0.016283939    0.246834377
  498   25   -9.102566372   -0.184607189    1.202307644   -0.000981438    0.185279977   -0.005297056    0.254076042
  499   25   -8.667052850    0.684542884    0.690525415   -0.000235141    0.029844378   -0.007878915    0.258902767
  500   25   -8.859901377   -0.973800344    0.476405230   -0.001304250    0.166956069   -0.007811935    0.268952568
  501   25   -8.370094984    0.121120394   -0.149731588   -0.001386338    0.256498196   -0.005404866    0.275504669
  502   25   -7.544594870    0.655019189   -0.457980340   -0.000183772    0.023210331   -0.007917669    0.291876734
  503   25   -8.116011906   -1.623976375   -0.129064975   -0.000728001    0.110325747   -0.006598648    0.288139050
  504   25   -7.863655077   -0.937835159   -0.585045907   -0.000922050    0.120284701   -0.007665561    0.292440469
  505   25   -7.122116354   -0.061709062   -0.846185907   -0.000766908    0.121364486   -0.006319047    0.309492407
  506   25   -8.995256937    0.304575793    1.291113981   -0.000630590    0.133003323   -0.004741163    0.251465694
  507   25   -8.897751217   -0.321305835    0.467451527   -0.001580986    0.267143480   -0.005918116    0.264806155
  508   25   -8.202361264    0.691534753    0.009577448   -0.000823708    0.198927686   -0.004140741    0.272783480
  509   25   -8.210063716   -1.256996969   -0.248613101   -0.001516652    0.218985496   -0.006925812    0.285451508
  510   25   -7.690634577   -0.369550514   -0.709692421   -0.001554827    0.253879865   -0.006124264    0.295485045
  511   25   -6.989776596    0.271932226   -0.779240586   -0.000441599    0.095847154   -0.004607323    0.312044402
  512   25   -6.539381566   -2.947622584    1.644062630   -0.000175699    0.001627704   -0.107943000    0.316761517
  513   25   -7.814619659   -2.069021132    0.005781424   -0.001525930    0.100112836   -0.015242101    0.298079298
  514   25   -7.645682491   -2.399925973    0.294823608   -0.000349839    0.008185466   -0.042739094    0.307613257
  515    8    6.965521169    3.459270078   -3.778032342   -0.000095421    0.004186222   -0.022793976    0.212767129
  516    8    8.376948538    2.733462094   -3.261613886   -0.000584179    0.069050808   -0.008460130    0.208920053
  517    8    7.674949344    3.208135594   -4.017504418   -0.001077339    0.166956069   -0.006452830    0.214633601
  518    8    9.055242740    1.325636608   -3.397566975   -0.001010849    0.113814370   -0.008881560    0.215833670
  519    8    8.790892554    2.092192384   -4.017504418   -0.001374224    0.166956069   -0.008231049    0.216811971
  520    8    8.158686279    2.575929319   -4.693370604   -0.000837038    0.110873760   -0.007549466    0.221750631
  521    8    7.654735503    3.267227401   -3.583507013   -0.000775881    0.152570978   -0.005085380    0.209598839
  522    8    8.822748630    2.115802453   -3.378560349   -0.001565331    0.233022664   -0.006717505    0.212928964
  523    8    8.289801314    2.707044354   -4.235198540   -0.001647248    0.219383011   -0.007508548    0.217527989
  524    8    6.702455763    3.456370297   -3.968206430   -0.000187039    0.014698778   -0.012724808    0.216214361
  525    8    5.424961741    1.844908005   -5.528066947   -0.000458012    0.033485204   -0.013678041    0.248772083
  526    8    5.947208303    2.769350027   -5.150276208   -0.001873065    0.248082016   -0.007550184    0.237259876
  527    8    7.094451104    3.208135594   -4.598002658   -0.001252108    0.166956069   -0.007499625    0.222379916
  528    8    5.831065884    0.582531843   -5.819775285   -0.000758358    0.078599302   -0.009648407    0.236764445
  529    8    6.305257949    1.366289970   -5.956610864   -0.001547078    0.185279977   -0.008349948    0.237226705
  530    8    7.094451104    2.092192384   -5.713945868   -0.001584196    0.166956069   -0.009488703    0.232578121
  531    8    7.770317290    2.575929319   -5.081739593   -0.000859637    0.110873760   -0.007753297    0.225679708
  532    8    5.526226057    2.337276571   -5.314982584   -0.000711436    0.085434985   -0.008327218    0.245625019
  533    8    6.434889457    3.275155521   -4.542557637   -0.001564302    0.250426586   -0.006246548    0.225161208
  534    8    5.651469148    1.276366113   -5.784539976   -0.001489125    0.204996912   -0.007264134    0.243789351
  535    8    6.441956594    2.101146087   -5.751795709   -0.002148740    0.267143480   -0.008043391    0.236943108
  536    8    7.312145226    2.707044354   -5.212854628   -0.001865576    0.219383011   -0.008503741    0.228116289
  537    8    8.485618243   -0.337394050   -4.346936719   -0.000733447    0.085882883   -0.008540089    0.210949348
  538    8    9.045779468    0.719987984   -3.757620197   -0.001389583    0.183176579   -0.007586028    0.216148542
  539    8    7.306592623   -0.478856145   -5.343549894   -0.001094755    0.165789855   -0.006603270    0.214464205
  540    8    8.301086162    0.416773406   -5.224139476   -0.002219784    0.256498196   -0.008654190    0.219911744
  541    8    8.790892554    1.511694144   -4.598002658   -0.001500885    0.166956069   -0.008989700    0.220331842
  542    8    6.184315243    0.116109511   -5.772861385   -0.000752945    0.118514528   -0.006353191    0.228479383
  543    8    6.949046930    0.722500989   -5.956610864   -0.001680190    0.185279977   -0.009068382    0.229440983
  544    8    7.674949344    1.511694144   -5.713945868   -0.001632641    0.166956069   -0.009778867    0.228990079
  545    8    8.158686279    2.187560330   -5.081739593   -0.000889020    0.110873760   -0.008018309    0.224839177
  546    8    8.856355751    0.114164001   -3.954358781   -0.001011045    0.126425951   -0.007997135    0.213935004
  547    8    8.042488612   -0.392666059   -4.939340496   -0.002044428    0.324401732   -0.006302150    0.212400535
  548    8    8.828742395    0.859199634   -4.606956362   -0.002146484    0.267143480   -0.008034947    0.218782032
  549    8    6.771989455   -0.115204998   -5.702499101   -0.001682965    0.260724306   -0.006454959    0.222002833
  550    8    7.683903047    0.859199634   -5.751795709   -0.002295388    0.267143480   -0.008592342    0.226425144
  551    8    8.289801314    1.729388266   -5.212854628   -0.002021249    0.219383011   -0.009213334    0.224980768
  552   17   -4.656099919    6.750699982   -0.993812672   -0.000068074    0.003398866   -0.020028330    0.250420327
  553   17   -3.399380171    8.080421734   -0.315343052   -0.000182498    0.023148490   -0.007883785    0.230929015
  554   17   -2.845455483    8.427705375   -0.551668834   -0.000699673    0.124658638   -0.005612715    0.228299820
  555   17   -1.957639928    8.632133847   -1.147339518   -0.000987659    0.173029788   -0.005708026    0.226480526
  556   17   -1.231350968    8.384609325   -1.965976701   -0.000825340    0.153852206   -0.005364497    0.227168269
  557   17   -0.869335201    7.823963303   -2.687403591   -0.000381208    0.080478938   -0.004736747    0.230785461
  558   17   -3.166010732    8.199848099   -0.317142919   -0.000161285    0.025520357   -0.006319875    0.229461239
  559   17   -2.290819597    8.555332581   -0.721974638   -0.000655759    0.115315504   -0.005686653    0.226326566
  560   17   -1.437475236    8.521960656   -1.458154659   -0.000805170    0.155028667   -0.005193683    0.225543218
  561   17   -0.910063969    8.084721684   -2.288190061   -0.000464795    0.089927392   -0.005168556    0.227851597
  562   17   -3.801237108    7.845316433   -0.410692579   -0.000380931    0.084056925   -0.004531817    0.234100170
  563   17   -4.477129590    7.243293162   -0.941980516   -0.000748686    0.166756992   -0.004489680    0.243935803
  564   17   -3.365962013    8.401077899   -1.044720291   -0.001024571    0.166956069   -0.006136770    0.233235449
  565   17   -4.737276549    6.567246514   -1.704574782   -0.000911140    0.173621076   -0.005247867    0.256634939
  566   17   -3.992098830    7.911271506   -2.139641029   -0.001924875    0.256498196   -0.007504437    0.244492268
  567   17   -2.640059598    8.643742894   -1.833913446   -0.001384306    0.185279977   -0.007471429    0.233673441
  568   17   -4.418693223    5.886185024   -2.721353919   -0.000562909    0.098434521   -0.005718616    0.272097140
  569   17   -3.992098830    6.864959858   -3.185952677   -0.001817222    0.256498196   -0.007084735    0.257879095
  570   17   -2.945787181    7.911271506   -3.185952677   -0.002038520    0.256498196   -0.007947503    0.245581957
  571   17   -1.850866443    8.401077899   -2.559815860   -0.001129300    0.166956069   -0.006764056    0.234071002
  572   17   -3.325904566    5.755255443   -3.691485743   -0.000930676    0.153097253   -0.006078986    0.275195807
  573   17   -2.640059598    6.559232275   -3.918424065   -0.001058695    0.185279977   -0.005714030    0.259141640
  574   17   -1.850866443    7.285134689   -3.675759070   -0.000936928    0.166956069   -0.005611826    0.246082479
  575   17   -1.175000258    7.768871624   -3.043552795   -0.000437601    0.110873760   -0.003946837    0.235010430
  576   17   -4.099706474    7.736996836   -0.753632002   -0.001005687    0.219346224   -0.004584932    0.237674502
  577   17   -4.519755063    7.294088392   -1.697214801   -0.001558128    0.267143480   -0.005832549    0.247952904
  578   17   -3.374915716    8.438927740   -1.697214801   -0.001860617    0.267143480   -0.006964861    0.237012326
  579   17   -4.578544143    6.324449634   -2.450696655   -0.001462452    0.264266726   -0.005533999    0.263327047
  580   17   -3.732145032    7.651317709   -2.925998880   -0.002544591    0.355967158   -0.007148386    0.249224600
  581   17   -2.503360953    8.438927740   -2.568769563   -0.001944130    0.267143480   -0.007277476    0.237733737
  582   17   -3.985547395    5.728043259   -3.232040198   -0.000970124    0.117203047   -0.008277295    0.276297812
  583   17   -3.374915716    6.422533630   -3.713608910   -0.001586530    0.267143480   -0.005938868    0.263211522
  584   17   -2.503360953    7.294088392   -3.713608910   -0.001730776    0.267143480   -0.006478826    0.249902241
  585   17   -1.633172322    7.899986659   -3.174667830   -0.001332645    0.219383011   -0.006074513    0.238088468
  586   17   -2.759823427    5.702862654   -3.860910597   -0.000173374    0.015263983   -0.011358349    0.275397081
  587   17   -2.187682252    6.083636665   -3.952790937   -0.000634289    0.093170557   -0.006807825    0.264935978
  588   17   -1.397666605    6.764144708   -3.719545773   -0.000647034    0.115517870   -0.005601157    0.248746137
  589   17   -0.895331177    7.411857085   -3.122629304   -0.000340314    0.074300587   -0.004580236    0.235860645
  590   17   -2.544540758    5.777960600   -3.906960363   -0.000104485    0.008982102   -0.011632605    0.272951127
  591   17   -1.675804514    6.379895440   -3.871058561   -0.000341377    0.043591024   -0.007831367    0.256667742
  592   17   -1.019906973    7.082660965   -3.408851108   -0.000310111    0.048729072   -0.006363986    0.241110090
  593   18   -3.732921353    6.095073131    3.086561186   -0.000596070    0.110873760   -0.005376111    0.262895381
  594   18   -3.249184418    5.419206945    3.718767461   -0.001263793    0.166956069   -0.007569615    0.275207859
  595   18   -4.365127628    5.419206945    2.602824252   -0.000938035    0.166956069   -0.005618454    0.280918148
  596   18   -2.523282004    4.630013790    3.961432457   -0.001441536    0.185279977   -0.007780314    0.287770650
  597   18   -3.817754221    4.350280757    3.293825975   -0.001946404    0.194977637   -0.009982706    0.306012209
  598   18   -4.626473651    4.946185666    1.896995413   -0.000436698    0.044170023   -0.009886754    0.298406288
  599   18   -1.784037459    3.788401560    3.669285780   -0.000987349    0.163418442   -0.006041847    0.308233055
  600   18   -2.928981479    3.568149032    3.440189155   -0.001468332    0.077934705   -0.018840541    0.318905760
  601   18   -1.125351862    3.687189849    3.355208516   -0.000295987    0.033976303   -0.008711566    0.304997535
  602   18   -3.864036388    5.636901067    3.217676222   -0.001458479    0.219383011   -0.006648096    0.273327509
  603   18   -3.258138121    4.766712436    3.756617302   -0.001826974    0.267143480   -0.006838923    0.288657349
  604   18   -4.414332396    4.864700394    2.600631197   -0.001962703    0.190956243   -0.010278286    0.301391278
  605   18   -2.377798173    3.792982119    3.705326654   -0.001827892    0.259480633   -0.007044426    0.310111859
  606   18   -3.482665650    3.851466475    3.328546968   -0.001035165    0.059858710   -0.017293472    0.315375156
  607   18   -1.500734852    3.445981174    3.354829301   -0.001266728    0.094459995   -0.013410203    0.321298818
  608   18   -3.344552364    6.483442120    3.086561186   -0.000584328    0.110873760   -0.005270213    0.254157780
  609   18   -2.668686178    5.999705185    3.718767461   -0.001228375    0.166956069   -0.007357476    0.261506407
  610   18   -2.681552725    7.130802614    2.564917703   -0.000819457    0.153335844   -0.005344198    0.238449709
  611   18   -1.879493023    5.273802771    3.961432457   -0.001326184    0.185279977   -0.007157729    0.269883587
  612   18   -1.527410888    6.693311266    3.139731998   -0.001279668    0.249480274   -0.005129335    0.240588246
  613   18   -1.153590609    4.484609616    3.718767461   -0.000817367    0.166956069   -0.004895703    0.279725254
  614   18   -0.631727021    5.422345818    3.375157050   -0.000686522    0.152124764   -0.004512886    0.252293577
  615   18   -0.973555595    3.879141772    3.382489651   -0.000207243    0.027777268   -0.007460883    0.295046691
  616   18   -2.886380300    6.614557155    3.217676222   -0.001326750    0.219383011   -0.006047644    0.250509885
  617   18   -2.016191668    6.008658889    3.756617302   -0.001700130    0.267143480   -0.006364108    0.257248761
  618   18   -2.056137037    7.077482876    2.762857061   -0.000944432    0.180376093   -0.005235903    0.237059444
  619   18   -1.144636906    5.137104126    3.756617302   -0.001270151    0.267143480   -0.004754563    0.264959333
  620   18   -0.980056158    6.282101423    3.209401428   -0.000906104    0.169917075   -0.005332623    0.242132387
  621   18   -0.691187936    4.410339518    3.405437623   -0.000454273    0.094634623   -0.004800281    0.274210313
  622   18   -3.732921353    6.483442120    2.698192197   -0.000573004    0.110873760   -0.005168072    0.253835594
  623   18   -4.353037913    6.041835198    1.979853847   -0.000746618    0.158478239   -0.004711170    0.261548237
  624   18   -3.261532207    7.074711532    2.161506746   -0.000482309    0.087170812   -0.005532914    0.239485367
  625   18   -4.621117896    5.260615833    1.773252470   -0.000102347    0.006064491   -0.016876402    0.284615877
  626   18   -3.869142189    6.637207709    2.168523768   -0.000860107    0.212421442   -0.004049061    0.248652978
  627   18   -4.536594542    5.656624173    1.774575348   -0.000209463    0.028871310   -0.007255053    0.271257428
  628    9   -0.091412365    0.245926967   -4.485230960   -0.001061447    0.033128126   -0.032040667    0.383447725
  629    9    0.420635465   -0.197363612   -4.931014956   -0.000863402    0.076592039   -0.011272737    0.350182658
  630    9    0.118821549   -0.021975390   -4.640888459   -0.000492563    0.034265999   -0.014374687    0.369283178
  631    9    2.905553367    3.354175042   -4.615693622   -0.000065146    0.002757373   -0.023625990    0.272577513
  632    9    3.258538784    2.980853829   -4.959576044   -0.000253025    0.014092481   -0.017954586    0.273229400
  633    9    0.752586839    3.310186375   -3.565954736   -0.000119923    0.002445545   -0.049037376    0.325089279
  634    9    0.607246879    3.087967857   -4.485309957   -0.001947854    0.101610254   -0.019169855    0.336555026
  635    9    1.609796956    3.598748242   -4.225863873   -0.001057328    0.123943284   -0.008530739    0.294025004
  636    9   -0.035164377    0.726242302   -4.976839902   -0.002238213    0.084142789   -0.026600176    0.372786798
  637    9    0.357251746    1.808452315   -5.455111507   -0.003133269    0.216729956   -0.014457018    0.348671844
  638    9    1.403929936    2.904888355   -5.437527351   -0.002774309    0.256498196   -0.010816096    0.308097659
  639    9    2.555007699    3.409474515   -4.752564276   -0.001250246    0.159962804   -0.007815855    0.278489883
  640    9    0.500018170    0.087789783   -5.295127468   -0.000723688    0.110873760   -0.006527138    0.339962289
  641    9    0.983755105    0.763655968   -5.927333743   -0.001712001    0.166956069   -0.010254201    0.319406945
  642    9    1.709657519    1.552849123   -6.169998739   -0.002053445    0.185279977   -0.011082927    0.302740837
  643    9    2.498850674    2.278751537   -5.927333743   -0.001690198    0.166956069   -0.010123608    0.288750985
  644    9    3.174716860    2.762488472   -5.295127468   -0.000815714    0.110873760   -0.007357146    0.276838128
  645    9    0.826454169    3.356790977   -3.926617275   -0.002520182    0.206815247   -0.012185669    0.321652195
  646    9    0.085115236    1.286334009   -5.248967214   -0.001122904    0.042366337   -0.026504638    0.365333428
  647    9    0.614737281    2.664236281   -5.155124232   -0.003841190    0.314168662   -0.012226523    0.336957106
  648    9    1.945643515    3.498708590   -4.684424448   -0.002042202    0.265293421   -0.007697897    0.289244997
  649    9    0.368903135    0.545961847   -5.426242504   -0.002060739    0.219383011   -0.009393338    0.343966083
  650    9    0.974801402    1.416150478   -5.965183584   -0.002713202    0.267143480   -0.010156346    0.320857730
  651    9    1.846356164    2.287705241   -5.965183584   -0.002689415    0.267143480   -0.010067305    0.300138707
  652    9    2.716544796    2.893603507   -5.426242504   -0.001937974    0.219383011   -0.008833745    0.282451152
  653    9    2.770282051    0.101364046   -5.807198461   -0.000169856    0.007457488   -0.022776557    0.277152522
  654    9    3.038157294    0.373077309   -5.824857798   -0.000091480    0.001827571   -0.050055492    0.275699338
  655    9    0.862507532   -0.254624498   -5.320644474   -0.000686586    0.088864102   -0.007726242    0.326286374
  656    9    1.639075284    0.029708956   -5.861446942   -0.001285428    0.166036377   -0.007741847    0.299746914
  657    9    2.353446500    0.909060142   -6.169998739   -0.001888187    0.185279977   -0.010190993    0.288985224
  658    9    3.152194275    1.671888975   -5.896140345   -0.001530480    0.158691694   -0.009644362    0.280479346
  659    9    3.390661005    2.434495036   -5.407470423   -0.000600634    0.055817052   -0.010760764    0.276817173
  660    9    1.318605290   -0.273759013   -5.559578455   -0.001046452    0.136359705   -0.007674205    0.308712317
  661    9    2.253136786    0.086917464   -5.917682026   -0.001985700    0.260937133   -0.007609879    0.286191901
  662    9    3.047531003    0.920020423   -5.970202856   -0.002022244    0.232694255   -0.008690563    0.279100281
  663    9    3.406009836    1.993430188   -5.641761457   -0.000777618    0.077964846   -0.009973959    0.278238133
  664   20   -2.667627959   -2.737714775    5.486241543   -0.000856282    0.093932960   -0.009115889    0.307748820
  665   20   -3.839991076   -3.082294085    4.896923956   -0.000868533    0.092006834   -0.009439874    0.306678798
  666   20   -1.933722860   -3.287551354    5.266921817   -0.001397505    0.166956069   -0.008370493    0.312424233
  667   20   -3.028643598   -3.913688171    4.777115425   -0.002540207    0.256498196   -0.009903410    0.308183523
  668   20   -4.177452894   -3.782195036    3.783759620   -0.001872099    0.254620844   -0.007352498    0.310965765
  669   20   -4.313768210   -3.751556215    2.871075662   -0.000345208    0.023015574   -0.014998873    0.320598224
  670   20   -1.257856674   -3.771288289    4.634715542   -0.000842831    0.110873760   -0.007601717    0.322523634
  671   20   -1.933722860   -4.403494563    4.150978607   -0.001645822    0.166956069   -0.009857813    0.318092645
  672   20   -2.722916015   -4.646159559    3.425076193   -0.001859165    0.185279977   -0.010034355    0.319761506
  673   20   -3.448818429   -4.403494563    2.635883038   -0.001339892    0.166956069   -0.008025416    0.325373670
  674   20   -3.700132315   -4.006131542    2.012200129   -0.000438149    0.042315040   -0.010354456    0.335647064
  675   20   -3.373263617   -2.880846878    5.257656926   -0.000690922    0.041559079   -0.016625056    0.306591900
  676   20   -2.586217370   -3.296505057    5.304771658   -0.002106073    0.267143480   -0.007883676    0.307675551
  677   20   -3.964583142   -3.561577118    4.447085560   -0.002722198    0.353569714   -0.007699182    0.307229256
  678   20   -4.394042980   -3.649626206    3.298488599   -0.000749682    0.076681165   -0.009776606    0.315358188
  679   20   -1.716028738   -3.902403324    4.765830577   -0.001952558    0.219383011   -0.008900222    0.316414486
  680   20   -2.586217370   -4.441344404    4.159932310   -0.002488684    0.267143480   -0.009315908    0.314323737
  681   20   -3.457772132   -4.441344404    3.288377548   -0.002334009    0.267143480   -0.008736910    0.317698547
  682   20   -3.999656061   -3.983403375    2.469088873   -0.001324299    0.161475777   -0.008201226    0.326651684
  683   20   -2.080731724   -2.521668376    5.514811164   -0.000057166    0.001089121   -0.052488091    0.311843403
  684   20   -1.427056833   -2.699305105    5.302777950   -0.001412521    0.144867836   -0.009750410    0.320111442
  685   20   -0.869487685   -3.382919299    4.634715542   -0.000777567    0.110873760   -0.007013084    0.331958373
  686   20   -1.849206144   -2.514672487    5.473400582   -0.000159955    0.007242422   -0.022085834    0.314143094
  687   20   -0.631019054   -2.950300455    4.639486785   -0.002505733    0.194458381   -0.012885701    0.345185254
  688   20   -0.869487685   -3.771288289    4.246346553   -0.000850090    0.110873760   -0.007667190    0.330423960
  689   20   -1.353224620   -4.403494563    3.570480367   -0.001588021    0.166956069   -0.009511611    0.326553024
  690   20   -0.303819740   -3.401620067    3.603012314   -0.001871733    0.087237005   -0.021455727    0.350847590
  691   20   -2.079127034   -4.646159559    2.781287212   -0.001780706    0.185279977   -0.009610895    0.331176735
  692   20   -0.588525370   -3.727505747    2.396448766   -0.002554313    0.250526142   -0.010195794    0.351366417
  693   20   -2.864321147   -4.384881025    2.016074021   -0.001650812    0.153322275   -0.010766943    0.339576230
  694   20   -1.633665519   -4.194733593    1.843324971   -0.000815860    0.046454717   -0.017562485    0.360656914
  695   20   -3.489219077   -4.032581044    1.838422213   -0.000347516    0.035712679   -0.009730893    0.340116691
  696   20   -0.738372650   -3.902403324    3.788174489   -0.001927085    0.219383011   -0.008784114    0.333499827
  697   20   -1.344270917   -4.441344404    2.917985857   -0.002341391    0.267143480   -0.008764543    0.333982161
  698   20   -0.355290760   -3.577749009    2.952271541   -0.001411086    0.099186977   -0.014226521    0.347225316
  699   20   -2.181653225   -4.427568646    2.024588051   -0.002640705    0.240061775   -0.011000107    0.346480068
  700   20   -1.003872322   -3.856571938    1.906564390   -0.002538300    0.145971160   -0.017389054    0.364888096
  701   20   -3.228297372   -4.078851740    1.713450252   -0.001087789    0.063391846   -0.017159761    0.344622526
  702   21   -2.625049345    1.979897716    5.583899457   -0.000318999    0.014635821   -0.021795760    0.298876742
  703   21   -2.308470428    1.493292726    5.931067572   -0.000831423    0.081568745   -0.010192907    0.297666392
  704   21   -1.654789705    0.735103666    6.137557033   -0.001095050    0.109452435   -0.010004798    0.299159399
  705   21   -0.889319472    0.097666037    5.934374411   -0.000723080    0.075375316   -0.009593064    0.306957654
  706   21   -0.435073187   -0.195245314    5.620090222   -0.000174995    0.009522339   -0.018377348    0.318377722
  707   21   -2.575016998    1.807166413    5.700131671   -0.000164791    0.009170884   -0.017968951    0.298648172
  708   21   -2.069031472    1.062206313    6.073404822   -0.000500890    0.033624218   -0.014896694    0.298402889
  709   21   -1.324375421    0.332675569    6.075725924   -0.000460658    0.031258410   -0.014737080    0.302446671
  710   21   -0.576322425   -0.156034639    5.711761536   -0.000094759    0.006182666   -0.015326541    0.314911244
  711   21   -2.620383747    2.445490486    5.232324886   -0.000588090    0.098986442   -0.005941118    0.299817856
  712   21   -1.946054659    1.960152946    5.864986123   -0.001343401    0.166956069   -0.008046435    0.295617450
  713   21   -1.946054659    3.076096156    4.749042914   -0.001236430    0.166956069   -0.007405723    0.302515097
  714   21   -1.156861504    1.234250532    6.107651119   -0.001573278    0.185279977   -0.008491354    0.296879741
  715   21   -0.851133921    2.586289764    5.375179731   -0.002419506    0.256498196   -0.009432838    0.295936871
  716   21   -1.156861504    3.318761151    4.023140499   -0.001454909    0.185279977   -0.007852490    0.307395300
  717   21   -0.430959090    0.445057377    5.864986123   -0.001269894    0.166956069   -0.007606157    0.305960646
  718   21    0.195177728    1.539978115    5.375179731   -0.002327859    0.256498196   -0.009075537    0.298468530
  719   21    0.195177728    2.586289764    4.328868082   -0.002259288    0.256498196   -0.008808202    0.295681550
  720   21   -0.500883738    3.098454305    3.188646836   -0.001724826    0.160925246   -0.010718182    0.309485075
  721   21   -0.104901643   -0.196537904    5.398566284   -0.000725617    0.053737252   -0.013503056    0.326848725
  722   21    0.484224644    0.631529419    5.138556379   -0.000688755    0.038591017   -0.017847544    0.312983839
  723   21    0.750861044    1.631794890    4.414851842   -0.000545402    0.024203337   -0.022534164    0.297961875
  724   21    0.560580021    2.199506654    3.274198477   -0.001233023    0.068929727   -0.017888114    0.301046194
  725   21   -0.040061471    2.559431526    2.598831344   -0.000700959    0.041495812   -0.016892280    0.317276642
  726   21   -2.163748780    2.575004916    5.363894884   -0.001808976    0.219383011   -0.008245745    0.297652233
  727   21   -1.293560149    1.969106649    5.902835964   -0.002283165    0.267143480   -0.008546586    0.295190417
  728   21   -1.293560149    3.113945997    4.757996617   -0.002130059    0.267143480   -0.007973463    0.300397202
  729   21   -0.422005386    1.097551887    5.902835964   -0.002238541    0.267143480   -0.008379546    0.299678356
  730   21   -0.064776070    2.326335966    5.115225933   -0.003086652    0.355967158   -0.008671170    0.295574801
  731   21   -0.422005386    3.113945997    3.886441854   -0.002115330    0.267143480   -0.007918328    0.301587442
  732   21    0.215858373    0.208643902    5.323309217   -0.002298883    0.187700560   -0.012247610    0.320734800
  733   21    0.641243391    1.212596182    4.890143037   -0.001905516    0.160772831   -0.011852229    0.302560887
  734   21    0.667752908    2.056749957    3.985639709   -0.002156107    0.185250036   -0.011638901    0.295904728
  735   21    0.101561228    2.626736867    2.951903938   -0.002035516    0.198571294   -0.010250808    0.307199576
  736   21   -2.621448927    2.798008589    4.767353419   -0.000301948    0.014090040   -0.021429892    0.304072579
  737   21   -2.302420127    3.143812299    4.284510995   -0.000678574    0.079292217   -0.008557885    0.310006305
  738   21   -1.649195973    3.347426747    3.502755329   -0.001190143    0.099379344   -0.011975754    0.323427037
  739   21   -1.036021564    3.259735514    3.161048344   -0.000489886    0.014667902   -0.033398478    0.319799872
  740   21   -2.570093957    2.913095795    4.597928542   -0.000162187    0.008580397   -0.018902071    0.305979798
  741   21   -2.060232047    3.286240080    3.858019253   -0.000447445    0.031262869   -0.014312341    0.318000531
  742   15   -3.973911600    6.698447100    1.710985446   -0.000117402    0.032041836   -0.003664014    0.243837528
  743   15   -4.519933745    6.148783436    1.427636535   -0.000033387    0.099743975   -0.000334722    0.251356052
  744   15   -4.661457192    5.091041276    1.699484653   -0.000033217    0.001751391   -0.018965949    0.290167229
  745   15   -4.987088261    5.459508070    0.940535455    0.000174673    0.154195067    0.001132805    0.263506496
  746   15   -4.745635469    4.782264781    1.601498879   -0.000605286    0.039192256   -0.015444019    0.301328994
  747   15   -5.222616531    4.659781565    0.398891768   -0.000107020    0.161410488   -0.000663031    0.284923970
  748   15   -5.293619726    4.445794536   -0.406364318   -0.000198909    0.027243568   -0.007301132    0.291778865
  749   15   -0.734982190    3.481480201    3.125410680   -0.000557870    0.109318763   -0.005103151    0.301312005
  750   15   -0.111487482    2.856530519    2.620019447   -0.000968260    0.101290799   -0.009559214    0.305792130
  751   15    0.319289232    2.795988168    2.336123463   -0.000122667    0.008616994   -0.014235456    0.292207447
  752   15   -4.251490255    6.405989452    1.621376304   -0.000073763    0.018393598   -0.004010271    0.248995111
  753   15   -4.704281009    5.524159406    1.499619028   -0.000259558    0.124054098   -0.002092297    0.270130787
  754   15   -4.663857451    4.997804380    1.710852753   -0.000031817    0.002786063   -0.011420146    0.294206278
  755   15   -5.039898004    4.812231892    1.007951071   -0.000342403    0.200056464   -0.001711530    0.287371647
  756   15   -5.234257227    4.253087722    0.178873849   -0.000533516    0.126910494   -0.004203879    0.298611309
  757   15   -1.108697551    3.398475394    3.158167151   -0.000409027    0.018084264   -0.022617865    0.316561578
  758   15   -0.415159074    3.118166010    2.885281292   -0.000391257    0.039887466   -0.009809018    0.305529606
  759   15    0.103785666    2.649087138    2.365303723   -0.000382541    0.020518578   -0.018643655    0.307195510
  760   15   -3.503037293    7.125161233    1.762401367   -0.000104453    0.049686554   -0.002102245    0.234180636
  761   15   -2.850173749    7.600429851    1.679257924    0.000051227    0.132449825    0.000386764    0.220907762
  762   15   -2.121906143    7.496621120    2.120450880   -0.000229108    0.113370407   -0.002020883    0.223858153
  763   15   -2.262050008    8.184546323    0.940535455    0.000175774    0.154195067    0.001139944    0.208968337
  764   15   -1.048924016    6.995372212    2.612732543   -0.000231477    0.075992033   -0.003046070    0.226814517
  765   15   -1.224399700    7.902902010    1.646699662    0.000150102    0.220618411    0.000680370    0.207475120
  766   15   -1.565340063    8.443858422    0.274363393    0.000026781    0.162473823    0.000164833    0.207320698
  767   15   -0.368809997    5.025333758    3.224735929   -0.000071562    0.009229192   -0.007753862    0.254230092
  768   15   -0.249559073    5.820527505    3.021617325   -0.000226954    0.177457284   -0.001278924    0.235719541
  769   15   -0.072192980    7.189182063    2.103872361    0.000292279    0.259653876    0.001125647    0.209590051
  770   15   -0.314395271    8.100898177    0.822040902    0.000150212    0.229660155    0.000654062    0.201621423
  771   15   -0.862072780    8.443858422   -0.428903890   -0.000001527    0.162473823   -0.000009401    0.207409035
  772   15   -0.284342586    3.966825461    3.132978706    0.000016065    0.149807480    0.000107241    0.272080370
  773   15    0.510263490    4.997346176    2.817592308    0.000516004    0.220618411    0.002338896    0.233172700
  774   15    0.967436188    6.149552895    2.103872361    0.000258147    0.259653876    0.000994198    0.218160711
  775   15    0.967436188    7.189182063    1.064243193   -0.000147241    0.259653876   -0.000567067    0.212104853
  776   15    0.510263490    7.902902010   -0.087963527    0.000200992    0.220618411    0.000911037    0.204074239
  777   15   -0.195900718    8.184546323   -1.125613835    0.000134926    0.154195067    0.000875038    0.207121242
  778   15    0.370804580    3.313494281    2.603466964    0.000093039    0.132489679    0.000702236    0.271435002
  779   15    1.241723471    4.133530632    2.164853196    0.000177041    0.185057478    0.000956684    0.239766835
  780   15    1.416601728    5.140704030    1.992138034   -0.000114813    0.052518796   -0.002186122    0.232282573
  781   15    1.235990059    7.246128018    0.243879922   -0.000073610    0.007763777   -0.009481164    0.219306776
  782   15    1.062479557    7.408418450   -1.052314842   -0.000107803    0.138907109   -0.000776076    0.214768478
  783   15    0.370804580    7.688776667   -1.771815421    0.000239268    0.132489679    0.001805938    0.209153537
  784   15    0.457898185    2.873368122    2.292114033   -0.000103646    0.013910029   -0.007451147    0.284313418
  785   15    1.452278499    3.423251924    1.606108837   -0.000185000    0.056467892   -0.003276190    0.250860739
  786   15    1.294989234    6.797136717   -1.835945990   -0.000182513    0.037947326   -0.004809632    0.226255384
  787   15    0.793423346    7.015169221   -2.309308739    0.000153482    0.101063481    0.001518674    0.216650669
  788   15   -3.092222190    7.337366742    1.853260296   -0.000141514    0.071358131   -0.001983150    0.229655739
  789   15   -2.484315517    7.693090355    1.751208571    0.000046116    0.194764126    0.000236778    0.218247183
  790   15   -1.487385137    7.406102432    2.288568118   -0.000261733    0.216572385   -0.001208525    0.221163845
  791   15   -1.682619166    8.252561981    0.961627713    0.000153564    0.206752512    0.000742744    0.205779401
  792   15   -0.363251779    5.237843052    3.197960101   -0.000049194    0.008539815   -0.005760502    0.250212635
  793   15   -0.518091140    6.667318153    2.714486434   -0.000137067    0.248813750   -0.000550881    0.224504735
  794   15   -0.505331488    7.806018855    1.565586881    0.000181745    0.282695416    0.000642900    0.204661640
  795   15   -0.913490517    8.404642131    0.222945656    0.000101727    0.207665393    0.000489858    0.203593165
  796   15   -0.195544697    4.607983443    3.177647548   -0.000070568    0.185321500   -0.000380789    0.255949388
  797   15    0.429150708    5.716414387    2.720709152    0.000521525    0.282695416    0.001844829    0.224195557
  798   15    0.676470081    6.898215956    1.812906254    0.000274714    0.315115371    0.000871787    0.210654800
  799   15    0.429150708    7.806018855    0.631104684    0.000165831    0.282695416    0.000586608    0.203667564
  800   15   -0.174808460    8.252561981   -0.546182993    0.000198286    0.206752512    0.000959051    0.203587817
  801   15    0.462890521    3.790861944    2.726750861    0.000422023    0.194803870    0.002166401    0.256222815
  802   15    1.254808418    4.696523277    2.215411203    0.000169179    0.248586387    0.000680566    0.233315219
  803   15    1.380629447    5.938052407    1.743930302   -0.000378738    0.084158781   -0.004500285    0.227317107
  804   15    1.330208046    6.890369045    0.863398354   -0.000269297    0.027955401   -0.009633104    0.223314877
  805   15    1.085934511    7.467392498   -0.254573553   -0.000267494    0.174274079   -0.001534906    0.214232250
  806   15    0.462890521    7.812060564   -1.294447759    0.000299982    0.194803870    0.001539917    0.206754201
  807   15    0.827817678    3.151824654    2.167519188   -0.000260682    0.111974924   -0.002328041    0.264515240
  808   15    1.492943763    3.765574642    1.733404417   -0.000260698    0.120379663   -0.002165630    0.245868582
  809   15    1.228735773    7.107042038   -1.429250926   -0.000084855    0.018626282   -0.004555656    0.221461131
  810   15    0.925346229    7.147092105   -1.952849844    0.000144575    0.161502914    0.000895183    0.215777267
  811   15   -3.817711159    7.015169221    1.557893271   -0.000040587    0.101063481   -0.000401594    0.233549837
  812   15   -4.491318605    6.592550455    1.020399954    0.000203086    0.132489679    0.001532842    0.236460815
  813   15   -3.395092393    7.688776667    1.020399954    0.000243157    0.132489679    0.001835287    0.217788522
  814   15   -4.987088261    6.025845157    0.374198368    0.000260298    0.154195067    0.001688111    0.245910980
  815   15   -4.156868782    7.354326844    0.241507165    0.000273363    0.187071274    0.001461278    0.226819967
  816   15   -2.828387095    8.184546323    0.374198368    0.000076715    0.154195067    0.000497516    0.215845851
  817   15   -5.246400360    5.359673095   -0.322511577    0.000068646    0.162473823    0.000422508    0.262067327
  818   15   -4.749941109    6.664567104   -0.630411794   -0.000157813    0.173084969   -0.000911767    0.243611050
  819   15   -3.529102365    7.911140848   -0.147407624   -0.000076290    0.007264167   -0.010502259    0.230459628
  820   15   -2.040267232    8.461202249   -0.246577369   -0.000327597    0.111297169   -0.002943440    0.218693891
  821   15   -5.244781720    4.768171049   -1.034553826   -0.000412317    0.106501063   -0.003871483    0.283503765
  822   15   -4.935170509    5.869705937   -1.519010502   -0.000441443    0.184429184   -0.002393564    0.261527466
  823   15   -1.310680227    8.465886946   -0.844567113   -0.000331446    0.079598197   -0.004163989    0.219071207
  824   15   -4.680013502    5.179787625   -2.403914142   -0.000484441    0.106059335   -0.004567638    0.280672839
  825   15   -4.140451877    5.488432311   -2.994011397   -0.000077438    0.002116580   -0.036586457    0.281731429
  826   15   -0.708663336    8.222496927   -1.552177683   -0.000295582    0.104008626   -0.002841898    0.218641044
  827   15   -3.494096321    5.248865976   -3.561795070   -0.000018588    0.049118752   -0.000378420    0.284530230
  828   15   -2.618451292    5.557293097   -3.900987479   -0.000364654    0.049247177   -0.007404575    0.276421708
  829   15   -0.644520741    7.253903114   -3.048506882   -0.000158170    0.037558168   -0.004211347    0.233361437
  830   15   -0.116036219    7.688776667   -2.258656220    0.000169590    0.132489679    0.001280022    0.215871851
  831   15   -2.712168549    5.142974919   -3.945332686   -0.000054110    0.001287257   -0.042035385    0.282792299
  832   15   -1.560796403    5.398155383   -4.103122480   -0.000328779    0.159835919   -0.002056977    0.267488881
  833   15   -0.840099797    6.169177310   -3.809086550   -0.000015036    0.153338420   -0.000098055    0.245536429
  834   15   -0.116036219    6.592550455   -3.354882432    0.000226120    0.132489679    0.001706697    0.229252880
  835   15    0.421457099    7.015169221   -2.681274986    0.000200679    0.101063481    0.001985673    0.217611594
  836   15   -3.949634042    7.147092105    1.201434376    0.000281441    0.161502914    0.001742635    0.227239506
  837   15   -4.614602502    6.684636397    0.543032291    0.000382149    0.194803870    0.001961709    0.233484073
  838   15   -3.487178335    7.812060564    0.543032291    0.000175906    0.194803870    0.000902990    0.218932334
  839   15   -5.055103919    6.046937416   -0.205232474    0.000235057    0.206752512    0.001136901    0.246732668
  840   15   -4.131385600    7.445986149   -0.227828973   -0.000328414    0.152984690   -0.002146712    0.233992049
  841   15   -2.913652331    8.218143203   -0.065859211   -0.000389374    0.119109313   -0.003269048    0.224195400
  842   15   -5.207184069    5.308255358   -0.974361123   -0.000075807    0.207665393   -0.000365046    0.266420180
  843   15   -4.848485287    6.342823941   -1.131687723   -0.000215314    0.072110460   -0.002985891    0.253116126
  844   15   -1.720156733    8.489845380   -0.566977107   -0.000151948    0.022281597   -0.006819458    0.220721482
  845   15   -5.068388364    4.950549956   -1.666119678   -0.000151880    0.026291724   -0.005776718    0.281687784
  846   15   -4.584042557    5.546654084   -2.433103174   -0.000745655    0.168186843   -0.004433493    0.275759603
  847   15   -1.014826825    8.364913021   -1.248330441   -0.000128209    0.020644280   -0.006210393    0.220478070
  848   15   -4.171484579    5.259183738   -3.020695565   -0.000251255    0.013360946   -0.018805192    0.283732316
  849   15   -3.535367506    5.433226340   -3.498691499   -0.000697866    0.073680829   -0.009471470    0.283141972
  850   15   -0.497354422    7.771343012   -2.367199046   -0.000335476    0.128407104   -0.002612594    0.223812325
  851   15   -2.208773590    5.412228544   -4.035095188   -0.000718629    0.185688521   -0.003870078    0.273776060
  852   15   -1.323493387    6.005603077   -3.933078345   -0.000348928    0.174697214   -0.001997331    0.255012396
  853   15   -0.655822337    6.733665142   -3.464392762   -0.000214315    0.189853707   -0.001128842    0.236806387
  854   15    0.064998204    7.147092105   -2.813197870    0.000222024    0.161502914    0.001374740    0.219685322
  855   15    0.996683312    3.741396108   -3.047496827   -0.000068081    0.016333667   -0.004168133    0.294724195
  856   15    1.488841399    4.237237941   -2.643096757   -0.000675039    0.075096013   -0.008989018    0.272195176
  857   15    0.379927098    4.374987509   -3.643458342   -0.000282926    0.219378180   -0.001289674    0.280753763
  858   15    1.186813409    5.325135877   -2.965464667   -0.000027838    0.177220984   -0.000157082    0.247041569
  859   15    1.323836361    6.174221517   -2.420750291   -0.000209309    0.055747145   -0.003754615    0.234344745
  860   15   -0.848052278    4.823030292   -4.106151392   -0.000425672    0.122651520   -0.003470578    0.278522930
  861   15   -0.195900718    5.459508070   -3.850652088    0.000104799    0.154195067    0.000679654    0.252011749
  862   15    0.370804580    6.105709656   -3.354882432    0.000234221    0.132489679    0.001767842    0.232550941
  863   15    0.793423346    6.643202974   -2.681274986    0.000150317    0.101063481    0.001487352    0.221791156
  864   15    1.294759612    3.968060160   -2.813227363   -0.000233255    0.015134674   -0.015411966    0.281166438
  865   15    0.661105502    3.914572108   -3.378208040   -0.000509389    0.090551939   -0.005625378    0.294707952
  866   15    1.230593458    4.718357391   -2.992463100   -0.000245617    0.242990203   -0.001010811    0.260923445
  867   15    1.344415369    5.689716544   -2.666894781   -0.000141643    0.051150915   -0.002769121    0.242008005
  868   15   -0.187886165    4.747597305   -3.927466643   -0.000282688    0.205968357   -0.001372485    0.274025967
  869   15    0.462890521    5.628341994   -3.478166329    0.000230423    0.194803870    0.001182845    0.242058530
  870   15    0.925346229    6.286744079   -2.813197870    0.000194971    0.161502914    0.001207232    0.227735753
  871   29   -7.877965356   -1.772075515   -0.542669290   -0.000311075    0.073363975   -0.004240154    0.282858157
  872   29   -8.220728653   -2.496526298   -0.776165905    0.000121771    0.153534117    0.000793121    0.259088783
  873   29   -8.257197296   -3.508832143   -0.748898029   -0.000098884    0.014711966   -0.006721316    0.254347133
  874   29   -8.523683885   -3.113590049   -1.591365109    0.000199667    0.162473823    0.001228916    0.235556976
  875   29   -4.421751735   -3.642074180    1.501424900   -0.000400055    0.024015885   -0.016657928    0.333431154
  876   29   -8.262846040   -4.202998980   -1.131607504   -0.000416316    0.145725034   -0.002856861    0.240806590
  877   29   -8.523683885   -3.816857332   -2.294632392    0.000119381    0.162473823    0.000734769    0.222823171
  878   29   -3.961695101   -4.448790511    1.228638362   -0.000675599    0.151948438   -0.004446236    0.317316322
  879   29   -7.298962520   -5.763576212   -1.088609768   -0.000203804    0.081587921   -0.002497970    0.235696054
  880   29   -7.982727473   -5.189193602   -1.953692029    0.000162033    0.220618411    0.000734448    0.221022336
  881   29   -8.264371786   -4.483029394   -2.991342337    0.000077208    0.154195067    0.000500717    0.215816062
  882   29   -3.497538146   -5.250679098    0.649671865   -0.000260584    0.057857203   -0.004503922    0.299927564
  883   29   -4.172212532   -5.811511081    0.403288639   -0.000141125    0.187071274   -0.000754391    0.275047631
  884   29   -5.082906626   -6.352586402   -0.208054660   -0.000120776    0.197966980   -0.000610080    0.250656435
  885   29   -6.072250121   -6.491451454   -0.948741186    0.000194328    0.225575030    0.000861479    0.233094587
  886   29   -6.811834827   -6.360086247   -1.953692029    0.000362850    0.220618411    0.001644697    0.221174473
  887   29   -7.434152306   -5.811511081   -2.858651135    0.000092366    0.187071274    0.000493746    0.217753415
  888   29   -7.768602129   -5.049734692   -3.637543923    0.000025404    0.132489679    0.000191743    0.216289311
  889   29   -3.393319744   -6.145960904   -0.358487749   -0.000190544    0.132489679   -0.001438181    0.274749429
  890   29   -4.039521330   -6.641730560   -0.925193047    0.000067406    0.154195067    0.000437146    0.249965557
  891   29   -4.736231275   -6.901042659   -1.591365109    0.000148648    0.162473823    0.000914902    0.236690180
  892   29   -5.382109374   -6.910819893   -2.273583166   -0.000213327    0.135988905   -0.001568711    0.235455335
  893   29   -6.430572954   -6.538343928   -2.797613780   -0.000111007    0.043130733   -0.002573737    0.230264316
  894   29   -7.039192903   -5.940085788   -3.513229578   -0.000140371    0.031094893   -0.004514294    0.228169610
  895   29   -7.246064283   -5.320058545   -4.164570960   -0.000186901    0.057879953   -0.003229110    0.226168821
  896   29   -7.910043566   -2.230891884   -0.303408807   -0.000322400    0.152429530   -0.002115075    0.282399918
  897   29   -8.306073347   -3.042378486   -0.831536316   -0.000193851    0.199979278   -0.000969355    0.252786121
  898   29   -8.267791911   -3.749891604   -0.851809596   -0.000048257    0.007710765   -0.006258370    0.250499834
  899   29   -8.484467593   -3.765439595   -1.642782846    0.000087263    0.207665393    0.000420209    0.230721620
  900   29   -4.358695593   -4.550029779    1.261591149   -0.000249439    0.030331612   -0.008223735    0.313038236
  901   29   -7.891557178   -5.136925569   -1.311148387   -0.000393130    0.216907257   -0.001812435    0.233131352
  902   29   -8.332387443   -4.504121653   -2.411911495    0.000111537    0.206752512    0.000539472    0.218635974
  903   29   -3.805902253   -5.032425970    0.908509804   -0.000491022    0.192475980   -0.002551080    0.301737702
  904   29   -4.628673685   -5.746046072    0.531949842   -0.000552470    0.156115519   -0.003538852    0.276321651
  905   29   -5.700903743   -6.391738680   -0.469717852   -0.000184623    0.152987273   -0.001206788    0.243887420
  906   29   -6.743901428   -6.225153090   -1.147582061    0.000007034    0.273540282    0.000025716    0.230704552
  907   29   -7.469915849   -5.847274623   -2.233869922    0.000271327    0.254247539    0.001067178    0.218019651
  908   29   -7.891886026   -5.141820633   -3.160176261    0.000100983    0.194803870    0.000518384    0.215149793
  909   29   -3.237111818   -5.779008338    0.024993849   -0.000360100    0.091106201   -0.003952525    0.290151865
  910   29   -3.870687406   -6.269244801   -0.266401808   -0.000004265    0.194803870   -0.000021894    0.263469648
  911   29   -4.618952172   -6.709746218   -0.904100788    0.000268815    0.206752512    0.001300179    0.241566575
  912   29   -5.388080821   -6.861826367   -1.642782846    0.000347573    0.207665393    0.001673718    0.230317721
  913   29   -6.141838671   -6.703105364   -2.429914912   -0.000120172    0.183961883   -0.000653245    0.228864488
  914   29   -6.869632082   -6.212957427   -3.115325849   -0.000345116    0.137797489   -0.002504519    0.227146460
  915   29   -7.265691516   -5.578653480   -3.797426594   -0.000263953    0.131822909   -0.002002333    0.224832412
  916   29   -5.969691594    0.222816362   -1.021737706   -0.000326334    0.001686366   -0.193513370    0.348215538
  917   29   -4.246500725   -3.622879279    1.482446585   -0.000322558    0.012799739   -0.025200388    0.336355058
  918   29   -3.882334516   -3.945037616    1.356007405   -0.000279265    0.027080181   -0.010312533    0.333604599
  919   29   -3.968445864   -3.723451931    1.417280219   -0.000219114    0.007681287   -0.028525638    0.338928200
  920   29   -7.730520046   -1.250807386   -0.809970918   -0.000522878    0.129114080   -0.004049733    0.287063392
  921   29   -6.617113652   -0.105634960   -0.953410735   -0.000879680    0.055319617   -0.015901766    0.323338891
  922   29   -8.264371786   -1.850543017   -1.491530134    0.000276378    0.154195067    0.001792394    0.254231958
  923   29   -7.582671964   -0.682495421   -1.612009640   -0.000333392    0.114049408   -0.002923225    0.287964642
  924   29   -6.172337318    0.247575892   -1.347129089   -0.001342058    0.055589251   -0.024142410    0.342277355
  925   29   -8.523683885   -2.516715079   -2.188240079    0.000186200    0.162473823    0.001146033    0.236614904
  926   29   -8.158825378   -1.433108862   -2.349204071   -0.000222796    0.040437998   -0.005509582    0.263733167
  927   29   -8.523683885   -3.219982362   -2.891507362    0.000106178    0.162473823    0.000653507    0.224603473
  928   29   -8.300777127   -2.134291785   -3.228589793   -0.000374034    0.097686563   -0.003828918    0.246644207
  929   29   -8.264371786   -3.916692307   -3.557679424    0.000084267    0.154195067    0.000546494    0.217169887
  930   29   -7.982727473   -2.879041999   -4.263843632   -0.000055809    0.220618411   -0.000252968    0.229981068
  931   29   -7.412862563   -2.400484603   -4.868309571   -0.000032527    0.001439890   -0.022589903    0.243979354
  932   29   -4.352150404    0.107852258   -4.100367459   -0.000213829    0.006828217   -0.031315527    0.330203442
  933   29   -7.768602129   -4.562893893   -4.124384722    0.000048641    0.132489679    0.000367132    0.216571721
  934   29   -7.434152306   -3.784001105   -4.886161110    0.000228723    0.187071274    0.001222652    0.219918235
  935   29   -6.811834827   -2.879041999   -5.434736277    0.000259441    0.220618411    0.001175972    0.230678172
  936   29   -5.871785083   -2.057558799   -5.700946321   -0.000157399    0.155456653   -0.001012497    0.249071781
  937   29   -4.985269057   -1.302117805   -5.536091206   -0.000314050    0.129112087   -0.002432379    0.271484239
  938   29   -4.230209533   -0.427674124   -4.801638162   -0.000543753    0.185394874   -0.002932947    0.305785544
  939   29   -3.570314523   -0.422639318   -4.555202675   -0.000191219    0.017068550   -0.011203017    0.321189647
  940   29   -7.195984818   -5.091865510   -4.448843035   -0.000182176    0.070430511   -0.002586607    0.226740139
  941   29   -6.786588687   -4.513324984   -5.168597624   -0.000200219    0.086712022   -0.002309007    0.229543783
  942   29   -6.065248051   -3.989447382   -5.714994051   -0.000133028    0.151539448   -0.000877846    0.233125840
  943   29   -5.439498558   -3.219982362   -5.975692689    0.000242574    0.162473823    0.001493002    0.235190028
  944   29   -4.736231275   -2.516715079   -5.975692689    0.000213947    0.162473823    0.001316811    0.247373895
  945   29   -4.039521330   -1.850543017   -5.716380590    0.000018644    0.154195067    0.000120910    0.268556897
  946   29   -3.379315834   -1.258133856   -5.197569698   -0.000349897    0.123278438   -0.002838268    0.299236631
  947   29   -7.354544696   -0.725752965   -0.888061307   -0.000489022    0.029449230   -0.016605593    0.302480666
  948   29   -7.891886026   -1.191751778   -1.322696210    0.000174336    0.194803870    0.000894929    0.273446567
  949   29   -6.775271255   -0.075093842   -1.309794566   -0.000617457    0.167294594   -0.003690837    0.316433479
  950   29   -8.332387443   -1.829450759   -2.070960976    0.000010019    0.206752512    0.000048458    0.250761667
  951   29   -7.910716170   -1.037164207   -1.937527839   -0.000063129    0.005455071   -0.011572454    0.275342082
  952   29   -8.484467593   -2.568132816   -2.840089625    0.000012142    0.207665393    0.000058468    0.234343721
  953   29   -8.280892149   -1.797138255   -2.792645976   -0.000059472    0.004664043   -0.012751090    0.254725293
  954   29   -8.332387443   -3.337261465   -3.578771683    0.000068233    0.206752512    0.000330024    0.222194539
  955   29   -7.897848000   -2.416289070   -4.277257735   -0.000425928    0.097330710   -0.004376092    0.242807192
  956   29   -7.891886026   -4.085526231   -4.216470663    0.000140886    0.194803870    0.000723217    0.216712387
  957   29   -7.469915849   -3.159219892   -4.921924653    0.000130755    0.254247539    0.000514283    0.225451146
  958   29   -6.840306207   -2.368489616   -5.327973512   -0.000351785    0.137849295   -0.002551956    0.243005344
  959   29   -5.465207663   -1.641357904   -5.645328586   -0.000113529    0.035311043   -0.003215124    0.261003156
  960   29   -4.579150303   -0.692401501   -5.105576145   -0.000299169    0.069094056   -0.004329874    0.293552543
  961   29   -3.975968736   -0.108834291   -4.328852964   -0.001022991    0.113991457   -0.008974278    0.324200220
  962   29   -7.178115010   -4.764324600   -4.713709742   -0.000164848    0.152808562   -0.001078789    0.224982049
  963   29   -6.639936481   -4.151773464   -5.399839300   -0.000019542    0.193131501   -0.000101183    0.227665807
  964   29   -6.126762878   -3.337261465   -5.784396248    0.000363948    0.206752512    0.001760306    0.229247378
  965   29   -5.388080821   -2.568132816   -5.936476397    0.000321201    0.207665393    0.001546725    0.240305778
  966   29   -4.618952172   -1.829450759   -5.784396248    0.000106642    0.206752512    0.000515797    0.259879398
  967   29   -3.870687406   -1.191751778   -5.343894831   -0.000130128    0.194803870   -0.000667996    0.286881894
  968   29   -3.453334051   -0.721139546   -4.811214525   -0.000204874    0.028928944   -0.007081987    0.313203963
  969   29   -3.083089792   -6.207471647   -0.753908936   -0.000292896    0.072893820   -0.004018115    0.278654744
  970   29   -3.473184243   -6.641730560   -1.491530134   -0.000032459    0.154195067   -0.000210503    0.257049743
  971   29   -2.698796303   -6.304963580   -1.852594610   -0.000039728    0.002741483   -0.014491321    0.277274252
  972   29   -4.139356305   -6.901042659   -2.188240079   -0.000212647    0.162473823   -0.001308810    0.247710939
  973   29   -2.822016722   -6.402336133   -2.416380030   -0.000634384    0.171041728   -0.003708940    0.270207417
  974   29   -4.842887235   -6.953662862   -2.405145719   -0.000105514    0.011254892   -0.009374940    0.243979099
  975   29   -2.520019176   -5.789875535   -3.770907419   -0.000528889    0.041580025   -0.012719787    0.282781674
  976   29   -2.632224895   -4.763133566   -4.918794239   -0.000599750    0.059154663   -0.010138684    0.283468727
  977   29   -3.547663392   -4.124031543   -5.692783363   -0.000315005    0.089955690   -0.003501781    0.265946526
  978   29   -2.932387096   -3.429535265   -5.535743095   -0.000470318    0.139324826   -0.003375694    0.279148988
  979   29   -5.560125643   -4.065781462   -5.842536811   -0.000137663    0.024708353   -0.005571534    0.240988283
  980   29   -4.906383405   -3.792679374   -5.978369818   -0.000145294    0.134229639   -0.001082430    0.244516666
  981   29   -4.139356305   -3.113590049   -5.975692689    0.000121159    0.162473823    0.000745715    0.252186453
  982   29   -3.291258336   -2.515068264   -5.662086269   -0.000124969    0.154192973   -0.000810474    0.277565021
  983   29   -3.216283802   -1.789015996   -5.403249312   -0.000169645    0.042374113   -0.004003498    0.293113956
  984   29   -2.939036271   -6.371511899   -1.419317423   -0.000383605    0.115089444   -0.003333101    0.273335523
  985   29   -3.452091984   -6.709746218   -2.070960976   -0.000244211    0.206752512   -0.001181174    0.256512782
  986   29   -2.675588205   -6.302452383   -1.978045068   -0.000063238    0.005271147   -0.011997065    0.276843659
  987   29   -4.127091584   -6.885869622   -2.557384535   -0.000224409    0.033133947   -0.006772786    0.253985450
  988   29   -2.891164558   -6.334076113   -3.098737971   -0.000870496    0.135116163   -0.006442578    0.272946652
  989   29   -2.520795201   -5.291662457   -4.411298507   -0.000706751    0.053094141   -0.013311279    0.285434913
  990   29   -2.902856669   -4.235348865   -5.350956804   -0.000992276    0.223550924   -0.004438703    0.277120844
  991   29   -5.252334699   -4.005380124   -5.909210855   -0.000090094    0.018625306   -0.004837166    0.243783491
  992   29   -4.179623777   -3.777526900   -5.932673002   -0.000323936    0.185864117   -0.001742866    0.253510216
  993   29   -3.275730527   -2.951873143   -5.710244045   -0.000179196    0.206750867   -0.000866723    0.272644719
  994   29   -3.092522636   -2.225383088   -5.497871072   -0.000336246    0.075120089   -0.004476111    0.289757986
  995   26   -3.490685778   -4.028860578    1.432908082   -0.000598563    0.054147309   -0.011054340    0.338328863
  996   26   -1.232664104   -3.892524447    1.719447291   -0.000525905    0.006967086   -0.075484153    0.372721895
  997   26   -2.352883299   -4.624152197    1.418361214   -0.001414234    0.144725187   -0.009771861    0.338480239
  998   26   -3.233764374   -5.021896136    0.867937202   -0.000566928    0.108050488   -0.005246879    0.310350346
  999   26   -2.817020145   -6.034039333   -0.490006447   -0.000473718    0.042450714   -0.011159249    0.291838962
 1000   26   -2.204647067   -6.258901903   -1.016350303   -0.000468440    0.046481550   -0.010077985    0.293509483
 1001   26   -2.450783884   -6.306230234   -1.830025179   -0.000535426    0.074971783   -0.007141702    0.279439413
 1002   26   -3.730127725   -3.875311863    1.381226751   -0.000269515    0.013150282   -0.020495013    0.338854316
 1003   26   -1.783986657   -4.201860346    1.666956417   -0.000721668    0.019103311   -0.037777116    0.362944537
 1004   26   -3.151294134   -4.456325994    1.340328866   -0.001367560    0.247912843   -0.005516295    0.328660176
 1005   26   -2.585519912   -5.166527297    0.944653450   -0.000222966    0.010728073   -0.020783379    0.319682331
 1006   26   -2.805241938   -5.743848860    0.140140784   -0.001491088    0.194221778   -0.007677243    0.301377266
 1007   26   -2.544520156   -6.243462865   -1.106814152   -0.000995731    0.155692131   -0.006395514    0.286735976
 1008   26   -0.660933893   -3.497726296    1.672154787   -0.001095080    0.027139935   -0.040349396    0.372537685
 1009   26   -0.375045055   -3.439695873    1.559309386   -0.000715971    0.013378725   -0.053515627    0.366451220
 1010   26   -3.373888190   -0.240465610   -4.427549285   -0.000607721    0.036880168   -0.016478247    0.330171338
 1011   26   -2.956507385   -1.314955863   -5.196529668   -0.000505343    0.088146343   -0.005733003    0.308298063
 1012   26   -2.360230273   -0.544382364   -4.937137933   -0.001230312    0.178660594   -0.006886309    0.334756555
 1013   26   -1.609792198   -0.163808004   -4.655179614   -0.000256978    0.004650545   -0.055257638    0.369536742
 1014   26   -2.616974668   -2.736656391   -5.471176408   -0.000912103    0.091135660   -0.010008193    0.297521590
 1015   26   -2.437338954   -1.353141486   -5.308299159   -0.000079714    0.003146711   -0.025332339    0.318577670
 1016   26   -3.017581067   -0.545592318   -4.799331699   -0.001114848    0.235897024   -0.004725994    0.322952683
 1017   26   -1.978504693   -0.169912742   -4.689387630   -0.001014813    0.043945824   -0.023092374    0.358901769
 1018   26   -2.671336042   -1.815331103   -5.396320171   -0.000971200    0.125571542   -0.007734238    0.307057299
 1019   26   -2.393323788   -1.209457854   -5.262191056   -0.000124005    0.005630161   -0.022025185    0.321639493
 1020   26    1.392433825   -4.027941981   -1.053238252   -0.000598353    0.060292897   -0.009924104    0.276919307
 1021   26   -1.334438344   -6.264728583   -1.869382111   -0.000644104    0.066394570   -0.009701156    0.286843735
 1022   26   -0.049211603   -5.736148156   -2.224608844   -0.000730718    0.073432378   -0.009950890    0.280106701
 1023   26    1.146555523   -4.601479066   -1.946907201   -0.000761473    0.216160025   -0.003522730    0.268460890
 1024   26    1.615772293   -3.559714216   -1.969106464   -0.000142829    0.031041411   -0.004601235    0.260529337
 1025   26   -2.182814282   -6.273082068   -2.374421173   -0.000787028    0.160613401   -0.004900138    0.276128075
 1026   26   -0.829927237   -5.931707952   -2.929365106   -0.000843973    0.229660155   -0.003674877    0.269531173
 1027   26    0.451904222   -5.019991838   -3.171567397   -0.000455541    0.259653876   -0.001754416    0.262760968
 1028   26    1.363620336   -3.738160380   -2.929365106   -0.000304078    0.229660155   -0.001324034    0.262647355
 1029   26    1.556980351   -2.933661919   -2.900242852   -0.000106088    0.004753215   -0.022319303    0.271080846
 1030   26   -2.419451063   -5.801810466   -3.623674645   -0.000069643    0.002548378   -0.027328166    0.282497773
 1031   26   -1.739931666   -5.733711785   -3.754023867   -0.000811878    0.220618411   -0.003680008    0.272067703
 1032   26   -0.514553703   -4.871040658   -4.310128391   -0.000948227    0.259067753   -0.003660151    0.272997346
 1033   26    0.561677269   -4.181834699   -3.961207140   -0.000521768    0.077622041   -0.006721909    0.277274745
 1034   26    1.407157366   -2.928615227   -3.287673101   -0.000373495    0.029598536   -0.012618698    0.279971511
 1035   26   -2.420834804   -5.214464500   -4.389615995   -0.000058142    0.027141328   -0.002142201    0.286013628
 1036   26   -1.699174535   -4.422524568   -5.005731885   -0.001162794    0.219493062   -0.005297633    0.283933466
 1037   26   -2.565731531   -3.873184534   -5.239365943   -0.000255693    0.022228826   -0.011502774    0.287923936
 1038   26   -2.263964231   -3.236458985   -5.450457635   -0.000582588    0.058941842   -0.009884118    0.297526703
 1039   26   -0.740307950   -6.084400960   -2.122663565   -0.000136516    0.003542460   -0.038537105    0.284015019
 1040   26    0.719752583   -5.129338887   -2.076850728   -0.000469970    0.051394582   -0.009144340    0.274865359
 1041   26    1.458721993   -4.020455719   -1.574793917   -0.000569587    0.162986916   -0.003494682    0.266471994
 1042   26   -1.429022483   -6.235451906   -2.330269860   -0.001023573    0.207665393   -0.004928953    0.277317105
 1043   26   -0.086381258   -5.636828630   -2.738428889   -0.000897692    0.282695416   -0.003175473    0.269190330
 1044   26    1.068741014   -4.481706359   -2.738428889   -0.000294187    0.282695416   -0.001040648    0.260789774
 1045   26    1.622350047   -3.220896758   -2.496040756   -0.000531240    0.118768945   -0.004472889    0.262522771
 1046   26   -2.236874794   -6.039447986   -3.174902565   -0.001113005    0.189524739   -0.005872610    0.276232932
 1047   26   -1.020863454   -5.636828630   -3.672911085   -0.000816848    0.282695416   -0.002889500    0.267359050
 1048   26    0.115549252   -4.641954373   -4.046826656   -0.001101469    0.312625058   -0.003523291    0.272078629
 1049   26    1.158996514   -3.590102424   -3.496088668   -0.000844959    0.162180037   -0.005210005    0.274650271
 1050   26    1.472231522   -2.799230371   -3.164709177   -0.000217415    0.012085553   -0.017989664    0.279318845
 1051   26   -2.020109559   -5.220900161   -4.412104888   -0.001222655    0.254247539   -0.004808915    0.278115612
 1052   26   -1.035031844   -4.532991057   -4.799902486   -0.001238573    0.221571394   -0.005589948    0.282842331
 1053   26   -2.446828005   -4.550240797   -4.918306325   -0.000103236    0.003228637   -0.031975200    0.285962863
 1054   26   -2.112205037   -3.843387021   -5.290437035   -0.001246628    0.203411481   -0.006128604    0.290473528
 1055   12   -5.397109865    3.667603769    0.151904930   -0.000838222    0.052675744   -0.015912873    0.318477807
 1056   12   -5.159644727    3.909445519    0.329372519   -0.000098698    0.002137566   -0.046172945    0.314314892
 1057   12   -5.525265676    3.405925555    0.119578800   -0.000148627    0.001706152   -0.087112193    0.326039700
 1058   12   -5.370858159    3.944830509   -0.075350091   -0.000543341    0.069756954   -0.007789057    0.308189682
 1059   12   -5.345989146    4.472624025   -1.079028356   -0.000242528    0.027620468   -0.008780717    0.293517056
 1060   12   -5.441920367    4.383763235   -1.721724155   -0.000885687    0.121377099   -0.007296983    0.295506893
 1061   12   -4.887530590    4.945309215   -2.193577779   -0.000111309    0.005404929   -0.020593944    0.283830635
 1062   12   -5.396468625    3.802904148   -3.129014724   -0.000351474    0.023638996   -0.014868397    0.296625884
 1063   12   -4.816952134    4.694794539   -2.990592105   -0.000889021    0.259653876   -0.003423871    0.281753490
 1064   12   -4.021305438    5.163004882   -3.237352003   -0.000124487    0.003841565   -0.032405365    0.284170088
 1065   12   -5.256064640    2.691751888   -3.922189013   -0.000453513    0.050782496   -0.008930506    0.300060813
 1066   12   -4.816952134    3.655165371   -4.030221272   -0.000789962    0.259653876   -0.003042366    0.283491469
 1067   12   -3.777322966    4.694794539   -4.030221272   -0.000898328    0.259653876   -0.003459714    0.278130322
 1068   12   -2.892626035    5.051222495   -4.003974604   -0.000291063    0.025101696   -0.011595344    0.281727391
 1069   12   -5.142430485    0.871171767   -3.717502955   -0.000352315    0.042206599   -0.008347392    0.333253339
 1070   12   -5.003092755    1.581912411   -4.170365432   -0.000537958    0.169649396   -0.003170999    0.307287685
 1071   12   -4.359779436    2.502958651   -4.743941220   -0.000413556    0.220618411   -0.001874529    0.289536421
 1072   12   -3.395457597    3.406698659   -4.990250732   -0.001072669    0.228986465   -0.004684419    0.291684554
 1073   12   -2.585757035    4.143246667   -4.805036698   -0.001167259    0.217992941   -0.005354573    0.291345989
 1074   12   -1.739749485    4.675046748   -4.372372186   -0.000549133    0.099794454   -0.005502636    0.286598823
 1075   12   -4.410142990    0.297568110   -4.079741153   -0.000336453    0.033128991   -0.010155852    0.328479718
 1076   12   -4.220320526    0.819106757   -4.529815876   -0.000252434    0.132489679   -0.001905307    0.310701613
 1077   12   -3.692653319    1.423164437   -5.001143026   -0.000623458    0.122194776   -0.005102168    0.308368359
 1078   12   -3.467399467    2.539107805   -5.154559139   -0.000130129    0.011112979   -0.011709679    0.303022532
 1079   12   -1.934033580    4.145504905   -4.788138728   -0.000088312    0.002651151   -0.033310793    0.299878035
 1080   12   -1.029779704    4.443966866   -4.324259481   -0.000406116    0.051628582   -0.007866104    0.293636691
 1081   12   -0.461514872    4.220828867   -4.163831610   -0.000286265    0.028018090   -0.010217164    0.299075783
 1082   12   -5.463977128    4.207814263   -0.760717041   -0.000946321    0.106390354   -0.008894798    0.300595415
 1083   12   -5.187906752    4.710268432   -1.689389190   -0.000596392    0.108486715   -0.005497372    0.287612383
 1084   12   -5.346890768    4.232001063   -2.666644009   -0.001392827    0.193604187   -0.007194200    0.292551261
 1085   12   -4.508976732    5.078880300   -2.756312976   -0.000456492    0.066299240   -0.006885334    0.283084467
 1086   12   -5.302888927    3.350076329   -3.621363674   -0.001161332    0.157828216   -0.007358200    0.296021101
 1087   12   -4.525986027    4.403828432   -3.739255166   -0.000992683    0.315115371   -0.003150220    0.279052124
 1088   12   -3.532000555    5.118995896   -3.674554913   -0.000656889    0.105242551   -0.006241665    0.282489684
 1089   12   -5.164946625    1.213091207   -3.868110604   -0.000346247    0.041604002   -0.008322456    0.322036956
 1090   12   -5.044246931    2.239438656   -4.204381005   -0.000798800    0.231539032   -0.003449958    0.298524328
 1091   12   -4.278666654    3.222026862   -4.647058064   -0.000705333    0.282695416   -0.002495029    0.283803712
 1092   12   -3.220738614    4.007471608   -4.772064981   -0.000985942    0.282612793   -0.003488667    0.285482350
 1093   12   -2.415820488    4.828007929   -4.296046359   -0.000895063    0.188498586   -0.004748378    0.282199049
 1094   12   -4.732006191    0.640096118   -4.031532771   -0.001034850    0.131740688   -0.007855204    0.324852216
 1095   12   -4.312406468    1.296474419   -4.653099773   -0.000269032    0.194803870   -0.001381042    0.303005255
 1096   12   -3.725242281    2.138993452   -5.077410254   -0.000813368    0.158678675   -0.005125882    0.301107819
 1097   12   -3.317303747    2.889835581   -5.149906899   -0.000367492    0.030661377   -0.011985516    0.301914954
 1098   12   -2.137499827    4.053913825   -4.859618248   -0.000215862    0.011456135   -0.018842485    0.300199017
 1099   12   -1.480915005    4.425198974   -4.509110933   -0.000719019    0.102966482   -0.006983036    0.293886459
 1100   12   -0.720073375    4.341091351   -4.240452689   -0.000485992    0.054347392   -0.008942330    0.296200940
 1101   12   -2.826328951   -0.005759029   -4.583509710   -0.000463516    0.020379609   -0.022744129    0.340844805
 1102   12    0.566089437    3.540033385   -3.596334162   -0.000686138    0.081924405   -0.008375256    0.314866229
 1103   12   -4.209126750    0.224692965   -4.178273592   -0.000218909    0.020187274   -0.010843923    0.326292275
 1104   12   -3.699569241    0.176026332   -4.441354617   -0.000579187    0.126740012   -0.004569886    0.323987860
 1105   12   -3.080538560    0.629819627   -4.912830994   -0.000498342    0.043131119   -0.011554126    0.329101973
 1106   12   -0.212219367    4.098298308   -4.062177529   -0.000453034    0.051615974   -0.008777020    0.301572269
 1107   12   -2.555270438    0.015134707   -4.629969513   -0.000596995    0.018899790   -0.031587391    0.347950326
 1108   12    0.594733576    3.305928802   -3.691480361   -0.000720709    0.032311439   -0.022305085    0.328791558
 1109   12   -3.967166900    0.118872728   -4.256045710   -0.000205797    0.035431322   -0.005808335    0.326228526
 1110   12   -3.225106148    0.202356430   -4.637779712   -0.001177639    0.179271835   -0.006569012    0.329068006
 1111   12    0.176806407    3.839235046   -3.876916609   -0.000877545    0.102402979   -0.008569530    0.307490692
 1112    6    3.962195879    0.120725366    5.636986770   -0.000011119    0.003683723   -0.003018379    0.218339298
 1113    6    4.115722467   -0.299835762    5.826002674   -0.000161765    0.097905228   -0.001652256    0.223268886
 1114    6    4.721494900   -1.116963579    6.074652704   -0.000604771    0.157394129   -0.003842396    0.231807087
 1115    6    3.895217285   -1.589927809    5.824204129   -0.000085733    0.005701430   -0.015037146    0.250331509
 1116    6    4.178273604   -2.293170473    5.768587404   -0.001140814    0.191531700   -0.005956267    0.250282942
 1117    6    4.749144181   -3.492777397    5.265879777   -0.000310767    0.044372671   -0.007003563    0.239086383
 1118    6    4.039262257   -3.690419439    4.855936370   -0.000476323    0.139604228   -0.003411955    0.237902478
 1119    6    5.706433389   -4.250008488    4.485727227   -0.000063560    0.008912160   -0.007131882    0.216773925
 1120    6    5.007901664   -4.353825758    4.350255253   -0.000115311    0.220618411   -0.000522670    0.212117275
 1121    6    4.090117720   -4.575213738    3.448874686    0.000215044    0.199093288    0.001080118    0.207774495
 1122    6    3.883263868   -4.652712565    2.751996007    0.000026205    0.006922590    0.003785420    0.202516192
 1123    6    6.652091447   -4.344762599    3.874064024   -0.000198209    0.034610248   -0.005726900    0.202286549
 1124    6    6.045551972   -4.635470071    3.644091046    0.000079687    0.154195067    0.000516796    0.192993942
 1125    6    5.348842027   -4.894782170    2.977918983    0.000390402    0.162473823    0.002402862    0.184629341
 1126    6    4.645574744   -4.894782170    2.274651701    0.000540982    0.162473823    0.003329655    0.184453356
 1127    6    4.102836343   -4.656332562    1.475419863    0.000475735    0.102251447    0.004652595    0.187320154
 1128    6    3.944571689   -4.459154768    1.037987982    0.000044441    0.005088639    0.008733405    0.189182699
 1129    6    3.956798658    0.016748626    5.673233758   -0.000015237    0.003978670   -0.003829616    0.220459189
 1130    6    4.082381154   -1.074231714    5.918200992   -0.000437711    0.133507577   -0.003278549    0.238086759
 1131    6    4.568519542   -1.739619578    6.002903117   -0.000776207    0.125528016   -0.006183533    0.242850883
 1132    6    3.885945853   -1.806988225    5.786883220   -0.000127633    0.011711448   -0.010898173    0.253059250
 1133    6    4.293821503   -3.097725730    5.428444188   -0.001311322    0.251673890   -0.005210401    0.245852717
 1134    6    5.207014503   -4.018525156    4.816638174   -0.000762944    0.114065400   -0.006688653    0.225655974
 1135    6    4.225152097   -4.238494726    4.264402379   -0.000114767    0.267896582   -0.000428400    0.220051028
 1136    6    3.874677777   -4.612258616    2.988516631    0.000024121    0.013914232    0.001733569    0.205774668
 1137    6    6.136537852   -4.379588334    4.144611490   -0.000472425    0.099930582   -0.004727531    0.207608212
 1138    6    5.466121130   -4.703485729    3.665183304    0.000221547    0.206752512    0.001071559    0.194595706
 1139    6    4.696992481   -4.855565878    2.926501246    0.000476243    0.207665393    0.002293321    0.190590132
 1140    6    4.071876607   -4.747224384    2.237986773    0.000430957    0.138417544    0.003113455    0.193113154
 1141    6    3.938708221   -4.501922696    1.159995127    0.000034350    0.005452455    0.006299842    0.189511088
 1142    6    4.010277515    0.750245563    5.338973040   -0.000012790    0.060420116   -0.000211682    0.205490858
 1143    6    4.057228206    1.745460667    4.423476257    0.000120013    0.028489414    0.004212548    0.188293019
 1144    6    4.545739769    0.155717472    5.802792212    0.000087706    0.154195067    0.000568796    0.207989761
 1145    6    4.678430972    1.484199159    4.972572732    0.000595768    0.187071274    0.003184713    0.183906665
 1146    6    4.422692105    2.292829968    3.624913700    0.000628508    0.154194676    0.004076070    0.177154204
 1147    6    5.265553114   -0.550570647    6.069123415   -0.000499659    0.154142444   -0.003241538    0.218488635
 1148    6    5.583390078    0.861881680    5.521147899    0.000418518    0.220618411    0.001897021    0.185529908
 1149    6    5.583390078    2.032774325    4.350255253    0.000809398    0.220618411    0.003668769    0.167940734
 1150    6    5.242449714    2.573730737    2.977918983    0.000837529    0.162473823    0.005154855    0.166126197
 1151    6    6.472622756    0.104781000    5.701839245   -0.000437423    0.176440559   -0.002479151    0.199807358
 1152    6    6.735596797    1.319054378    4.807427951    0.000644269    0.259653876    0.002481261    0.170678560
 1153    6    6.517899324    2.274256952    3.366336220    0.000915842    0.229349455    0.003993216    0.157857530
 1154    6    5.706242359    2.607211402    2.403088086    0.000165239    0.031938219    0.005173714    0.162052544
 1155    6    7.800243763    0.150762569    4.853240101   -0.000276783    0.257517284   -0.001074812    0.190548437
 1156    6    7.789661313    1.306901674    3.763738732    0.000448397    0.231988653    0.001932839    0.167682518
 1157    6    8.551377247   -0.821390920    4.239730269   -0.000688318    0.136986233   -0.005024725    0.205167592
 1158    6    8.653011504   -0.021003907    3.669369235   -0.000278782    0.139387552   -0.002000047    0.190570597
 1159    6    8.590888768   -2.449206551    3.688277758   -0.000121470    0.005822939   -0.020860674    0.212401055
 1160    6    8.813419786   -1.936499419    3.508197404   -0.000602978    0.132373594   -0.004555125    0.208145113
 1161    6    8.946639659   -1.039501470    3.340611920   -0.000208308    0.029945672   -0.006956195    0.204913875
 1162    6    4.046108154    1.363845169    4.864834394    0.000057385    0.011717703    0.004897251    0.194346408
 1163    6    4.376905846    0.814508712    5.430306452    0.000369599    0.194803870    0.001897288    0.198452643
 1164    6    4.293096352    2.021367684    4.127998521    0.000738342    0.194800397    0.003790251    0.181291189
 1165    6    5.125170611    0.176809731    5.870807869    0.000127498    0.206752512    0.000616670    0.202028710
 1166    6    5.303212184    1.519962701    5.008336274    0.000712705    0.254247539    0.002803194    0.177228992
 1167    6    5.125170611    2.382434296    3.665183304    0.000935869    0.206752512    0.004526517    0.168202493
 1168    6    5.803085830   -0.300012456    5.984638140   -0.000325674    0.065901072   -0.004941863    0.212445446
 1169    6    6.302458289    0.780768898    5.424264743    0.000420259    0.282695416    0.001486615    0.182934944
 1170    6    6.302458289    1.935891170    4.269142472    0.000942253    0.282695416    0.003333103    0.163933952
 1171    6    6.003870214    2.522082146    2.881843500    0.000929823    0.206342378    0.004506216    0.158899845
 1172    6    7.258036874    0.079340871    5.324820655   -0.000403473    0.121267496   -0.003327133    0.197491453
 1173    6    7.484259858    1.028088271    4.516461845    0.000578580    0.315115371    0.001836090    0.172444985
 1174    6    7.157190253    1.944495562    3.451942574    0.000652329    0.186898321    0.003490289    0.159456804
 1175    6    8.324005860   -0.215210215    4.402819648   -0.000507287    0.280536803   -0.001808274    0.194681103
 1176    6    8.281919435    0.738315944    3.686768056    0.000014013    0.080984958    0.000173030    0.177511222
 1177    6    8.630226539   -2.286646195    3.735867029   -0.000156969    0.010220921   -0.015357656    0.213174712
 1178    6    8.856583306   -1.408078047    3.603988910   -0.000802297    0.196580513   -0.004081265    0.206696205
 1179    6    8.879089673   -0.643242870    3.450987445   -0.000129314    0.012096021   -0.010690600    0.200739107
 1180    6    4.267319529    2.398529102    3.131444333    0.000283656    0.059341429    0.004780067    0.179821960
 1181    6    4.542286671    2.554609056    2.310040598    0.000586849    0.159587295    0.003677289    0.179426348
 1182    6    4.218701242    2.327344822    1.305574442   -0.000177583    0.029039118   -0.006115306    0.202240747
 1183    6    5.302720473    2.625606721    2.140112208    0.000113194    0.012637092    0.008957302    0.168231238
 1184    6    4.285883977    2.480943827    2.628137786    0.000269011    0.064878872    0.004146363    0.181753631
 1185    6    4.626044998    2.539291578    1.845064034    0.000299929    0.140712812    0.002131499    0.182580060
 1186    6    7.238629417   -4.118706468    3.685815139   -0.000372503    0.104402718   -0.003567943    0.201042829
 1187    6    8.300952589   -3.076966823    3.618382077   -0.000383071    0.055788757   -0.006866460    0.209373266
 1188    6    6.611889059   -4.635470071    3.077753958    0.000194730    0.154195067    0.001262882    0.182108559
 1189    6    7.940370746   -3.805250591    2.945062756   -0.000146907    0.187071274   -0.000785301    0.187481109
 1190    6    8.825131038   -2.339704031    3.050597131   -0.000565490    0.153806142   -0.003676643    0.203358283
 1191    6    5.945716997   -4.894782170    2.381044013    0.000443467    0.162473823    0.002729468    0.174168050
 1192    6    7.318053267   -4.353825758    2.040103650    0.000485510    0.220618411    0.002200680    0.169991623
 1193    6    8.322504580   -3.427619163    2.066109026   -0.000100517    0.091744445   -0.001095621    0.182480224
 1194    6    5.242449714   -4.894782170    1.677776731    0.000595207    0.162473823    0.003663401    0.173277064
 1195    6    6.575082756   -4.489828822    1.043762327    0.000876711    0.224616093    0.003903152    0.161257981
 1196    6    7.882560533   -3.809680569    1.515478077    0.000007145    0.003114025    0.002294541    0.171561830
 1197    6    4.545739769   -4.635470071    1.011604668    0.000664401    0.154195067    0.004308833    0.178336936
 1198    6    5.591625469   -4.337856263    0.281617118    0.000963192    0.200998406    0.004792037    0.163825733
 1199    6    3.996508657   -4.168306891    0.421125942    0.000183885    0.069847098    0.002632682    0.188828264
 1200    6    4.667182820   -3.817250363   -0.302160109    0.000672533    0.160884405    0.004180225    0.179444416
 1201    6    4.041262905   -3.171315860   -0.630756533   -0.000075388    0.033387231   -0.002257977    0.203150149
 1202    6    7.798126990   -3.703382588    3.609081925   -0.000206699    0.016963371   -0.012185010    0.204337050
 1203    6    7.270680299   -4.262984312    3.246587882   -0.000006987    0.194803870   -0.000035868    0.188341963
 1204    6    8.398104466   -3.135560144    3.246587882   -0.000542459    0.194803870   -0.002784640    0.199760333
 1205    6    6.632981318   -4.703485729    2.498323117    0.000480565    0.206752512    0.002324348    0.173685319
 1206    6    7.976134288   -3.841014134    2.320281544    0.000210706    0.254247539    0.000828745    0.178545365
 1207    6    8.750238289   -2.684998315    2.662314717   -0.000246167    0.069113265   -0.003561784    0.197996483
 1208    6    5.894299260   -4.855565878    1.729194467    0.000705607    0.207665393    0.003397808    0.168687878
 1209    6    7.360170633   -4.193854767    1.375615776    0.000624819    0.250049276    0.002498783    0.165028806
 1210    6    7.970977969   -3.746145817    1.601720856    0.000002923    0.001385164    0.002110218    0.173368400
 1211    6    5.125170611   -4.703485729    0.990512410    0.000870770    0.206752512    0.004211653    0.170759338
 1212    6    6.209832318   -4.375411721    0.539310836    0.000703724    0.169042897    0.004162989    0.159966819
 1213    6    4.376905846   -4.262984312    0.352813429    0.000874653    0.194803870    0.004489914    0.181139504
 1214    6    5.187486694   -4.036027351   -0.139921480    0.000526126    0.110336245    0.004768388    0.169205183
 1215    6    4.025555663   -3.693447315   -0.190340499    0.000081068    0.015867603    0.005109032    0.193701715
 1216    6    4.232844499   -3.237838374   -0.659679369    0.000045522    0.077730965    0.000585636    0.197221037
 1217    3    3.847652653   -2.953026500   -0.993076147   -0.000151819    0.025326349   -0.005994499    0.210238916
 1218    3    3.156031371   -3.192466006   -1.619410621    0.000158711    0.050913278    0.003117276    0.214521485
 1219    3    2.431130398   -3.190240094   -2.216325424    0.000232527    0.086266543    0.002695449    0.232258796
 1220    3    1.762819346   -2.943538059   -2.900955445   -0.000190578    0.082048221   -0.002322758    0.260565580
 1221    3    1.477478244   -2.690398013   -3.350668512   -0.000244493    0.010888939   -0.022453323    0.281926406
 1222    3    3.475539320   -3.108994197   -1.307770678    0.000003750    0.003372984    0.001111831    0.210966032
 1223    3    2.751607716   -3.218428986   -1.896053257    0.000062568    0.011601479    0.005393127    0.223371933
 1224    3    1.894482347   -3.060395507   -2.481652960   -0.000003631    0.037735828   -0.000096227    0.253376665
 1225    3    1.533956195   -2.768064802   -3.208462130   -0.000023456    0.006088487   -0.003852532    0.276424494
 1226    3    2.499946101    3.537525625    0.287700881   -0.000105411    0.006355465   -0.016585858    0.244084381
 1227    3    3.498637709    3.051401884    0.766823427    0.000049683    0.016041899    0.003097102    0.206889190
 1228    3    3.088776428    3.780983939   -0.031904120    0.000491500    0.217299206    0.002261858    0.223894085
 1229    3    2.894038113    4.300241017   -1.375174896   -0.000198578    0.128634101   -0.001543740    0.238656022
 1230    3    4.025196081    3.136581499    0.516669302    0.000286106    0.080258253    0.003564815    0.196314826
 1231    3    4.057463157    4.014787217   -0.963979986    0.000788686    0.176035759    0.004480261    0.197647012
 1232    3    3.550044931    4.301235075   -2.086254181    0.000482126    0.162473823    0.002967409    0.215040875
 1233    3    4.294497080    4.065824085   -1.604713751    0.000035138    0.005137963    0.006838970    0.196652869
 1234    3    4.123493976    4.057772087   -2.862185838    0.000226869    0.111951651    0.002026492    0.211698147
 1235    3    4.322336541    3.820225877   -3.360973722   -0.000000245    0.013125345   -0.000018688    0.217789029
 1236    3    2.933113462    3.453652964    0.423790885    0.000266590    0.122772352    0.002171414    0.223334836
 1237    3    2.958003141    4.096927718   -0.652411244   -0.000164709    0.075161193   -0.002191404    0.236786839
 1238    3    3.887951867    2.801636238    0.865268777    0.000071457    0.090892579    0.000786174    0.201946454
 1239    3    3.897639394    3.653840729   -0.071925887    0.001047189    0.247142835    0.004237182    0.198226188
 1240    3    3.498627195    4.262018783   -1.434404635    0.000739530    0.207665393    0.003561159    0.214742615
 1241    3    4.286688029    4.042845928   -1.428522094    0.000061099    0.007874571    0.007759014    0.195547653
 1242    3    4.129500863    4.151877464   -2.115865414    0.000425892    0.140989014    0.003020747    0.203465488
 1243    3    4.316846915    3.893288554   -3.172455402    0.000001821    0.012026982    0.000151421    0.214527770
 1244    3    2.171706066    4.285355408   -2.148789333   -0.001124991    0.083481533   -0.013475923    0.259866126
 1245    3    0.807357334    3.365687745   -3.502165614   -0.000260495    0.006149916   -0.042357522    0.320094162
 1246    3    1.617783319    3.890769648   -3.328625210   -0.000464975    0.225832270   -0.002058940    0.276166985
 1247    3    2.953169961    4.301235075   -2.683129151    0.000331477    0.162473823    0.002040190    0.231963643
 1248    3    2.648079915    3.790106707   -4.012474194   -0.000535828    0.178951330   -0.002994265    0.259830659
 1249    3    3.649879907    4.041922976   -3.349301213    0.000188353    0.154195067    0.001221524    0.224965266
 1250    3    0.023178731   -0.097683236   -4.410529007   -0.001643533    0.061489166   -0.026728823    0.378296234
 1251    3    3.496905165    3.197773742   -4.696267281   -0.000842534    0.171841057   -0.004902984    0.258924130
 1252    3    4.269148627    3.563033914   -3.908986209   -0.000137302    0.107413709   -0.001278258    0.229054829
 1253    3    0.984649819   -1.264265147   -4.743809552   -0.000188156    0.008731377   -0.021549382    0.319794272
 1254    3    0.861816061   -0.783852565   -4.929825477   -0.000663419    0.132294455   -0.005014714    0.326560529
 1255    3    1.693305620   -0.547043940   -5.449635139   -0.000170205    0.008884348   -0.019157803    0.295459821
 1256    3    3.698339111    1.658600512   -5.574395066   -0.000955475    0.088784805   -0.010761698    0.274136836
 1257    3    4.269810919    2.443105487   -5.028686143   -0.000527764    0.107687578   -0.004900879    0.257094707
 1258    3    1.630230626    4.115109519   -2.443683102   -0.000098298    0.001353353   -0.072633028    0.274523132
 1259    3    1.123849471    3.724634956   -3.148711369   -0.001196917    0.126500805   -0.009461737    0.292806784
 1260    3    2.301320416    4.262018783   -2.631711414    0.000094426    0.207665393    0.000454702    0.249853444
 1261    3    1.999097134    3.818575099   -3.760957076   -0.000528497    0.131647168   -0.004014494    0.273403349
 1262    3    3.070449065    4.109938634   -3.370393471    0.000185044    0.206752512    0.000895002    0.235880048
 1263    3   -0.188318274   -0.017730184   -4.152176050   -0.000696351    0.013152398   -0.052944769    0.391846721
 1264    3    3.056439824    3.459392890   -4.478370201   -0.000483373    0.086066726   -0.005616259    0.263175263
 1265    3    3.818713830    3.669437217   -4.008092452   -0.000123423    0.194803870   -0.000633577    0.235054619
 1266    3    0.792721365   -1.024057373   -4.753018535   -0.000571515    0.027471211   -0.020804148    0.331965742
 1267    3    0.837378242   -0.549298586   -5.011265253   -0.000471905    0.061056390   -0.007729004    0.330535127
 1268    3    3.803861404    2.522986988   -5.151889863   -0.001167912    0.177553243   -0.006577814    0.265715801
 1269    3    4.302915388    3.056915023   -4.523452610   -0.000309540    0.057973883   -0.005339306    0.244189424
 1270    3    3.874233461   -3.014446878   -1.262147478    0.000008641    0.044206220    0.000195479    0.205044475
 1271    3    3.662801367   -3.146178246   -2.058626538    0.000471360    0.160418735    0.002938307    0.200667401
 1272    3    2.846777649   -3.167277832   -2.683129151    0.000624356    0.162473823    0.003842811    0.218566223
 1273    3    3.887665573   -2.903644156   -3.194667282    0.000576625    0.117264599    0.004917301    0.194503694
 1274    3    2.150067704   -2.907965733   -3.349301213    0.000308737    0.154195067    0.002002248    0.244252636
 1275    3    3.187718012   -2.626321420   -4.055465421    0.000740035    0.220618411    0.003354365    0.214378903
 1276    3    4.029373576   -1.981729589   -4.601839092    0.000289392    0.081887039    0.003534038    0.205577343
 1277    3    1.534951974   -2.438495809   -3.896906840   -0.000734526    0.102614267   -0.007158125    0.282254134
 1278    3    2.282758906   -2.077746253   -4.677782899    0.000307060    0.187071274    0.001641406    0.248186008
 1279    3    3.187718012   -1.455428775   -5.226358066    0.000295585    0.220618411    0.001339800    0.231357175
 1280    3    4.059996199   -0.505383935   -5.478994784   -0.000218040    0.177407952   -0.001229033    0.233342016
 1281    3    4.297625179    0.139976707   -5.530819246   -0.000050311    0.005430273   -0.009264864    0.243537087
 1282    3    1.064238132   -1.401114502   -4.702660533   -0.000280419    0.013544389   -0.020703685    0.315043784
 1283    3    1.503866117   -1.315969865   -5.012232723   -0.000163180    0.132489679   -0.001231647    0.287995869
 1284    3    2.092969471   -0.722104428   -5.505391888   -0.000513048    0.140164398   -0.003660330    0.276309953
 1285    3    2.941079080   -0.206693945   -5.743830811   -0.000426159    0.105111147   -0.004054367    0.263535609
 1286    3    3.594086280    0.732994410   -5.756059527   -0.000861061    0.131560184   -0.006544994    0.266200763
 1287    3    4.125084520    1.395203434   -5.523507989   -0.000744414    0.112425554   -0.006621395    0.262688893
 1288    3    4.323796128    1.895539010   -5.285403462   -0.000201116    0.013330441   -0.015087009    0.261313869
 1289    3    3.896353283   -3.078479346   -1.736481382    0.000109278    0.059977985    0.001821974    0.198856219
 1290    3    3.628105557   -3.107103569   -2.617042413    0.000786887    0.205917764    0.003821363    0.199350601
 1291    3    2.729498545   -2.975981391   -3.370393471    0.000704570    0.206752512    0.003407792    0.223382369
 1292    3    3.852405017   -2.534923437   -3.992948830    0.000819379    0.229790363    0.003565766    0.199878881
 1293    3    1.981233780   -2.535479974   -4.008092452    0.000378535    0.194803870    0.001943160    0.256157755
 1294    3    2.907540118   -2.113509796   -4.713546442    0.000576495    0.254247539    0.002267456    0.228441728
 1295    3    3.900642775   -1.393299460   -5.119490434    0.000276431    0.248174950    0.001113857    0.218443256
 1296    3    4.289790987   -0.041546062   -5.506989439   -0.000062910    0.008354939   -0.007529734    0.240115106
 1297    3    1.328347616   -1.779084840   -4.562103480   -0.000807192    0.117471622   -0.006871380    0.297826438
 1298    3    1.981233780   -1.408055806   -5.135516620    0.000088890    0.194803870    0.000456306    0.266752786
 1299    3    2.666195538   -0.672685045   -5.607785325   -0.000296786    0.202060442   -0.001468799    0.259707059
 1300    3    3.431872476    0.030740008   -5.747842744   -0.000652377    0.199994622   -0.003261975    0.255864079
 1301    3    4.131555400    0.650839278   -5.617227067   -0.000662594    0.141915974   -0.004668917    0.253954197
 1302    3    4.318573353    1.705404321   -5.358964790   -0.000133939    0.012255014   -0.010929297    0.261587135
 1303   22   -7.698741621    2.457466910    5.043884413    0.000099256    0.101063481    0.000982114    0.219764836
 1304   22   -7.414833343    1.933063318    5.618794759   -0.000282745    0.081366903   -0.003474941    0.231990577
 1305   22   -8.372349067    1.919973592    4.621265646    0.000073055    0.132489679    0.000551399    0.216863874
 1306   22   -8.168681409    1.218431880    5.225128841   -0.000338217    0.098626316   -0.003429282    0.229192710
 1307   22   -8.868118723    1.273772006    4.054560349    0.000054607    0.154195067    0.000354144    0.215456690
 1308   22   -8.594272974    0.271225255    4.753071234   -0.000284531    0.189052537   -0.001505038    0.225382541
 1309   22   -9.127430822    0.577062061    3.388388287    0.000086768    0.162473823    0.000534042    0.218044104
 1310   22   -8.146805882   -1.093815922    4.780549408   -0.000144292    0.037206996   -0.003878101    0.235883393
 1311   22   -8.784470577   -0.673882731    3.936065796    0.000271842    0.229660155    0.001183672    0.222364116
 1312   22   -9.127430822   -0.126205222    2.685121004   -0.000108388    0.162473823   -0.000667112    0.230353201
 1313   22   -6.942277084   -2.200105623    4.871472910   -0.000167164    0.062432557   -0.002677518    0.250133523
 1314   22   -7.872754463   -1.955714190    4.178268087    0.000415694    0.259653876    0.001600954    0.233478863
 1315   22   -8.586807729   -1.499317980    3.016752943   -0.000279849    0.197566372   -0.001416481    0.239250525
 1316   22   -4.112360838   -1.008604370    5.960295608   -0.000359376    0.017648579   -0.020362864    0.293977740
 1317   22   -4.723193419   -2.148053360    5.342557266   -0.000865373    0.150027257   -0.005768107    0.286768854
 1318   22   -5.727208780   -2.606156875    4.850536839   -0.000227698    0.214301223   -0.001062512    0.266181854
 1319   22   -6.590923004   -2.867430303    3.936065796    0.000306575    0.229660155    0.001334906    0.252815773
 1320   22   -7.422230100   -2.674963434    2.881555626   -0.000070835    0.220416449   -0.000321371    0.257766223
 1321   22   -4.857432990   -2.861743067    4.357183007   -0.000281531    0.040677327   -0.006921068    0.292541998
 1322   22   -5.273788625   -3.213400754    3.361758036   -0.000349001    0.156539697   -0.002229474    0.290410074
 1323   22   -6.043245495   -3.210390549    2.685121004   -0.000081642    0.162473823   -0.000502491    0.283677648
 1324   22   -6.630536950   -2.989380684    2.033955170   -0.000445602    0.095187618   -0.004681306    0.296433146
 1325   22   -7.830664504    2.101008015    5.175807296   -0.000014242    0.161502914   -0.000088185    0.221772584
 1326   22   -7.788494895    1.604533781    5.470475662   -0.000096211    0.015525553   -0.006196952    0.231913864
 1327   22   -8.495632964    1.442605930    4.713351588   -0.000020064    0.194803870   -0.000102998    0.218688178
 1328   22   -8.388822907    0.687129189    5.055541469   -0.000235078    0.049217397   -0.004776326    0.229519868
 1329   22   -8.936134381    0.694341164    4.075652607    0.000092737    0.206752512    0.000448540    0.216754442
 1330   22   -8.490147574   -0.540029483    4.648023193   -0.000285374    0.235649738   -0.001211008    0.228488246
 1331   22   -9.088214531   -0.074787485    3.336970550    0.000155193    0.207665393    0.000747325    0.221482530
 1332   22   -7.674122167   -1.741013077    4.747718538   -0.000321787    0.175453743   -0.001834026    0.240468018
 1333   22   -8.489591255   -1.417428710    3.745129578    0.000431516    0.282695416    0.001526434    0.228040157
 1334   22   -9.002629217   -0.614133372    2.521783323   -0.000352585    0.131798638   -0.002675177    0.240565402
 1335   22   -4.352005499   -1.543436929    5.740369781   -0.000507837    0.072409082   -0.007013447    0.292520306
 1336   22   -5.324698077   -2.338859821    5.222307091   -0.000433868    0.119526031   -0.003629902    0.275343527
 1337   22   -6.410872309   -2.524364388    4.748957990   -0.000162994    0.269462825   -0.000604885    0.254755885
 1338   22   -7.334468983   -2.572550981    3.745129578    0.000523144    0.282695416    0.001850556    0.242931960
 1339   22   -8.017639644   -2.208091101    2.875015718   -0.000208876    0.140762576   -0.001483886    0.251288097
 1340   22   -4.734404685   -2.580670412    4.811471839   -0.000181397    0.052721597   -0.003440655    0.290668259
 1341   22   -5.161233317   -3.031736470    4.032144298   -0.000334141    0.198491322   -0.001683404    0.285661396
 1342   22   -5.991827758   -3.171174257    3.336970550    0.000112114    0.207665393    0.000539878    0.272009732
 1343   22   -6.884197392   -2.954708997    2.522770046   -0.000126563    0.206484975   -0.000612938    0.274893092
 1344   22   -7.326775374    2.829433157    5.043884413    0.000109475    0.101063481    0.001083234    0.221232227
 1345   22   -6.815287203    2.399615464    5.709722928   -0.000093679    0.115348267   -0.000812144    0.229639751
 1346   22   -6.811226200    3.491024672    4.623838683   -0.000069890    0.113617377   -0.000615131    0.232780829
 1347   22   -5.941213385    2.255146666    6.065840822   -0.000095998    0.029030916   -0.003306738    0.240297931
 1348   22   -6.010389268    3.168590780    5.383042035    0.000348236    0.187071274    0.001861515    0.230125490
 1349   22   -5.859738393    3.796088849    4.594379815   -0.000050852    0.009388901   -0.005416160    0.247737959
 1350   22   -4.977489405    1.737735397    6.305363617   -0.000050000    0.002151700   -0.023237626    0.256382508
 1351   22   -5.105430162    2.546273301    5.931617202    0.000170755    0.220618411    0.000773985    0.241150686
 1352   22   -5.168762013    3.726473395    4.754015034   -0.000114358    0.195133773   -0.000586051    0.250330350
 1353   22   -4.222369501    0.896317279    6.324483567   -0.000087451    0.005830132   -0.014999839    0.274185633
 1354   22   -4.195425733    1.721614540    6.129613368   -0.000281719    0.229660155   -0.001226677    0.261630843
 1355   22   -3.953223442    3.003445999    5.217897255    0.000094093    0.259653876    0.000362377    0.261587925
 1356   22   -4.058165676    3.810175676    4.075483357   -0.000342533    0.129138406   -0.002652447    0.281345058
 1357   22   -3.912053732   -0.224075219    6.146683234   -0.000394435    0.042486675   -0.009283735    0.290090182
 1358   22   -3.700084428    0.861916132    6.113115237   -0.000354233    0.069226827   -0.005116996    0.280573143
 1359   22   -3.329958744    2.156648995    5.467282940   -0.000329896    0.043555415   -0.007574178    0.283220511
 1360   22   -3.199751634    3.205706789    4.276731845   -0.000364464    0.090111326   -0.004044593    0.294031158
 1361   22   -3.372469663    3.685046065    3.280337495   -0.000633887    0.023145816   -0.027386679    0.319777438
 1362   22   -4.037741548   -0.761189774    6.037033173   -0.000142386    0.005027430   -0.028321872    0.293404087
 1363   22   -6.970316479    2.961356041    5.175807296    0.000269479    0.161502914    0.001668573    0.223328828
 1364   22   -6.288049987    2.490040651    5.853352964   -0.000011729    0.172756522   -0.000067895    0.232654554
 1365   22   -6.238718268    3.618871743    4.757249535   -0.000085000    0.156605298   -0.000542763    0.237852931
 1366   22   -5.387834376    2.055011541    6.206120223   -0.000275631    0.082783238   -0.003329545    0.247712645
 1367   22   -5.385608056    3.204354322    5.418805578    0.000422747    0.254247539    0.001662738    0.236287438
 1368   22   -5.646108152    3.825163866    4.584272152   -0.000070393    0.014747234   -0.004773292    0.250555730
 1369   22   -4.569502331    1.359358077    6.342982299   -0.000304982    0.045399657   -0.006717709    0.265004195
 1370   22   -4.386361950    2.465160520    5.834734046    0.000098765    0.282695416    0.000349370    0.251447754
 1371   22   -4.430408372    3.674411723    4.613746776   -0.000085873    0.270648942   -0.000317285    0.262153194
 1372   22   -3.929267618    0.467790992    6.234590346   -0.000696445    0.104326919   -0.006675604    0.282001036
 1373   22   -3.572934268    1.583201045    5.890241746   -0.000606851    0.195440126   -0.003105046    0.276820468
 1374   22   -3.325394750    2.757083653    4.998210852   -0.000659598    0.220564667   -0.002990497    0.282818508
 1375   22   -3.452507534    3.631757622    3.710384476   -0.001003394    0.253584887   -0.003956838    0.301469916
 1376   22   -3.990936166   -0.606831921    6.073784745   -0.000214679    0.009724688   -0.022075719    0.292757351
 1377   22   -7.698741621    2.829433157    4.671918166    0.000108347    0.101063481    0.001072069    0.219944810
 1378   22   -8.372349067    2.406814391    4.134424848    0.000097210    0.132489679    0.000733718    0.216930477
 1379   22   -7.348951123    3.448122343    4.150321102   -0.000164711    0.098855307   -0.001666178    0.234062957
 1380   22   -8.868118723    1.840109093    3.488223262    0.000062209    0.154195067    0.000403445    0.216293385
 1381   22   -8.062883959    3.136265122    3.384934971   -0.000231083    0.153834138   -0.001502155    0.230998756
 1382   22   -9.127430822    1.173937031    2.791513317    0.000070930    0.162473823    0.000436562    0.220146666
 1383   22   -8.586474410    2.546273301    2.450572953    0.000078106    0.220618411    0.000354032    0.227170640
 1384   22   -9.127430822    0.470669748    2.088246034   -0.000178311    0.162473823   -0.001097476    0.234242288
 1385   22   -8.784470577    1.721614540    1.540568525    0.000206973    0.229660155    0.000901213    0.232151879
 1386   22   -7.992625018    2.969155923    1.460230072   -0.000330452    0.173805171   -0.001901278    0.248951101
 1387   22   -8.558825556    0.958098500    0.698663226   -0.000469863    0.123249363   -0.003812298    0.256045245
 1388   22   -7.872754463    1.963816831    0.258737066    0.000467471    0.259653876    0.001800362    0.257844089
 1389   22   -6.660159598    2.964555233    0.129126176   -0.000374404    0.167723393   -0.002232270    0.293361386
 1390   22   -7.449454059    0.926007870   -0.420810763   -0.000482415    0.146345331   -0.003296413    0.289672071
 1391   22   -6.751410645    1.649667882   -0.616955956   -0.000947807    0.121486841   -0.007801728    0.311809871
 1392   22   -6.039410083    3.069334334    0.004626717   -0.000157996    0.005553470   -0.028449874    0.318766112
 1393   22   -6.301579554    0.566848536   -0.941770620   -0.000917227    0.054115414   -0.016949452    0.337495719
 1394   22   -7.830664504    2.961356041    4.315459270    0.000103035    0.161502914    0.000637976    0.221799542
 1395   22   -8.495632964    2.498900333    3.657057185    0.000089800    0.194803870    0.000460977    0.218845062
 1396   22   -7.669270691    3.376049224    3.765219982   -0.000159980    0.048518006   -0.003297327    0.235058593
 1397   22   -8.936134381    1.861201352    2.908792420    0.000100451    0.206752512    0.000485851    0.219146320
 1398   22   -8.166338883    3.102851087    2.569534545   -0.000432764    0.159959197   -0.002705465    0.238323636
 1399   22   -9.088214531    1.122519294    2.139663771    0.000061115    0.207665393    0.000294297    0.227046659
 1400   22   -8.489591255    2.465160520    1.731504742    0.000218763    0.282695416    0.000773846    0.233551315
 1401   22   -9.022612208    0.358436101    1.656694531   -0.000352121    0.082861507   -0.004249508    0.245911068
 1402   22   -8.489591255    1.530678323    0.797022546    0.000228244    0.282695416    0.000807386    0.245472041
 1403   22   -7.572293104    2.730152837    0.557988500    0.000080879    0.284625492    0.000284160    0.261484990
 1404   22   -8.045216392    1.015721157    0.074702121   -0.000090848    0.023671844   -0.003837789    0.270759573
 1405   22   -7.334468983    1.530678323   -0.358099726    0.000245311    0.282695416    0.000867758    0.283370011
 1406   22   -6.491245174    2.654763232   -0.198281323   -0.000974880    0.141656351   -0.006882007    0.307531975
 1407   22   -5.963273999    3.158457930    0.072983254   -0.000152123    0.008153011   -0.018658484    0.319210802
 1408   22   -6.571030874    0.316926487   -0.858893383   -0.000854909    0.120598691   -0.007088872    0.324891278
 1409   22   -6.542451035    1.024488473   -0.839200659   -0.000340051    0.007934358   -0.042858065    0.327981669
 1410   22   -5.109842992   -3.254903298    2.841855572   -0.000205994    0.033973221   -0.006063409    0.303278529
 1411   22   -5.402424079   -3.196229792    2.009691048   -0.000197203    0.146016566   -0.001350555    0.314773289
 1412   22   -6.239053545   -3.048425221    1.793162099   -0.000332465    0.023759035   -0.013993195    0.313442320
 1413   22   -5.143224600   -3.240808859    2.371107965   -0.000217676    0.044149091   -0.004930482    0.310451154
 1414   22   -5.837029491   -3.144116081    1.890381820   -0.000209061    0.019642503   -0.010643316    0.313914510
 1415    5    0.743006540    0.781711424    4.947098524   -0.000204542    0.008678537   -0.023568690    0.304470177
 1416    5    0.799463832    0.378026036    5.216567366   -0.000856970    0.111824422   -0.007663528    0.302530237
 1417    5    1.530810023   -0.037666154    5.712216557   -0.000283273    0.019885245   -0.014245387    0.279815895
 1418    5    2.578545503   -0.999681013    6.027563712   -0.000085313    0.001539032   -0.055432735    0.268871230
 1419    5    2.882884271   -1.442793662    6.001987518   -0.000628707    0.049790814   -0.012626976    0.267855444
 1420    5    3.491042158   -2.352136748    5.700491127   -0.001078361    0.152502788   -0.007071089    0.261560967
 1421    5    2.929669487   -3.079369064    5.431180891   -0.000092392    0.002518496   -0.036685318    0.272073818
 1422    5    0.130633778   -3.659938287    3.337880889   -0.000547268    0.063495778   -0.008618973    0.327868575
 1423    5   -0.211859405   -3.487250667    2.720632644   -0.000551019    0.030013319   -0.018359135    0.346024389
 1424    5    3.272609108   -3.699698209    4.882680349   -0.000502629    0.187071274   -0.002686830    0.250094674
 1425    5    2.357270882   -4.237679964    4.275501682   -0.000645805    0.199405140   -0.003238657    0.254633179
 1426    5    1.386473864   -4.390007222    3.517597487   -0.000255437    0.223450909   -0.001143147    0.268193369
 1427    5    0.632986813   -4.248273376    2.525699681    0.000142497    0.220618411    0.000645899    0.289469099
 1428    5   -0.097649444   -3.587424619    1.623516959   -0.001804143    0.151408387   -0.011915737    0.347735696
 1429    5    3.484384393   -4.519240582    3.534767437    0.000057134    0.151854356    0.000376244    0.218954226
 1430    5    2.708590366   -4.789229787    2.888026601    0.000339347    0.162473823    0.002088625    0.223325124
 1431    5    2.005323083   -4.789229787    2.184759318    0.000384423    0.162473823    0.002366061    0.236888526
 1432    5    1.339151021   -4.529917689    1.488049373    0.000342331    0.154195067    0.002220118    0.263494563
 1433    5    0.986397983   -4.167976011    0.861816132   -0.000494422    0.060953705   -0.008111435    0.294226631
 1434    5    0.692381656    0.633990494    5.006362320   -0.000265798    0.012998146   -0.020448922    0.308305406
 1435    5    0.847406680    0.106328711    5.360879139   -0.000313993    0.025577219   -0.012276295    0.304575504
 1436    5    3.045781471   -2.439130271    5.745347799   -0.000695260    0.063296418   -0.010984185    0.272627807
 1437    5   -0.146562666   -3.433166254    3.167110823   -0.000845333    0.035335926   -0.023922758    0.346743874
 1438    5    3.612019126   -3.187303157    5.222604843   -0.001082874    0.171562954   -0.006311819    0.254563399
 1439    5    2.785470407   -3.647161858    5.000876465   -0.001116368    0.172648289   -0.006466143    0.264007627
 1440    5    1.757587281   -4.285669378    4.006186045   -0.000579934    0.148200616   -0.003913166    0.266551072
 1441    5    0.685120434   -4.114065843    3.301001961   -0.000657554    0.267559593   -0.002457600    0.294114569
 1442    5   -0.138428425   -3.617069469    2.255620265   -0.001116989    0.239716408   -0.004659625    0.338604589
 1443    5   -0.362523226   -3.262803888    1.615257990   -0.000300190    0.001325351   -0.226498380    0.371291169
 1444    5    3.608469014   -4.038052148    4.374069415   -0.000399865    0.168821033   -0.002368574    0.234498647
 1445    5    2.825869469   -4.597933346    3.575290922    0.000134828    0.206752512    0.000652125    0.229618807
 1446    5    2.056740820   -4.750013496    2.836608864    0.000306450    0.207665393    0.001475690    0.238543038
 1447    5    1.318058762   -4.597933346    2.067480215    0.000356593    0.206752512    0.001724734    0.260517030
 1448    5    0.694249505   -4.161687118    1.303966998   -0.000730960    0.171246052   -0.004268477    0.302124474
 1449    5    0.794379535    1.314993691    4.537949875   -0.000809552    0.039971816   -0.020253081    0.301256964
 1450    5    1.259286522    0.827975152    5.217130173   -0.000163344    0.132489679   -0.001232883    0.273144782
 1451    5    1.259286522    1.924201364    4.120903961   -0.000015245    0.132489679   -0.000115067    0.264590923
 1452    5    1.908821944    0.121236295    5.763470234   -0.000476875    0.153845387   -0.003099701    0.262119679
 1453    5    2.038179310    1.589751541    4.882680349    0.000332085    0.187071274    0.001775180    0.235137812
 1454    5    1.905488108    2.419971020    3.554198663    0.000447969    0.154195067    0.002905208    0.232295590
 1455    5    2.572984069   -0.519892692    5.989887088   -0.000842963    0.158606375   -0.005314814    0.257201038
 1456    5    2.943138416    0.967434062    5.431255516    0.000356612    0.220618411    0.001616420    0.219860818
 1457    5    2.943138416    2.138326707    4.260362871    0.000777785    0.220618411    0.003525478    0.205434129
 1458    5    2.602198053    2.679283119    2.888026601    0.000619952    0.162473823    0.003815705    0.211597146
 1459    5    3.435301895   -1.010800873    5.947387554   -0.000536015    0.161558209   -0.003317783    0.246850266
 1460    5    3.661665517    0.100190991    5.705390693   -0.000053511    0.125978927   -0.000424764    0.222593362
 1461    5    3.794952857    1.510454804    4.785518647    0.000329951    0.085959017    0.003838470    0.195985742
 1462    5    3.816643332    2.390608640    3.310130318    0.000791348    0.177990257    0.004446021    0.186659469
 1463    5    3.189708571    2.697878372    2.211388617    0.000471891    0.142962311    0.003300804    0.202911355
 1464    5    3.652767607   -1.835326728    5.810963793   -0.000403419    0.050451494   -0.007996166    0.256148546
 1465    5    4.049632332    2.443921373    2.666825439    0.000038772    0.005113621    0.007582018    0.185751205
 1466    5    3.985607489    2.411377320    1.473076836   -0.000043120    0.050915685   -0.000846895    0.201664069
 1467    5    1.078252099    1.382516802    4.675445610   -0.000139888    0.161502914   -0.000866167    0.279245571
 1468    5    1.736654184    0.920061094    5.340414070    0.000110311    0.194803870    0.000566270    0.252813539
 1469    5    1.736654184    2.047485261    4.212989902    0.000431386    0.194803870    0.002214463    0.241631033
 1470    5    2.370657645    0.116446044    5.831949811   -0.000171449    0.206714092   -0.000829401    0.248263276
 1471    5    2.662960522    1.625515083    4.918443892    0.000613040    0.254247539    0.002411194    0.217433323
 1472    5    2.484918950    2.487986678    3.575290922    0.000745216    0.206752512    0.003604386    0.214333098
 1473    5    3.398929969   -0.475583669    5.909679286   -0.000317784    0.206880168   -0.001536077    0.237351063
 1474    5    3.618509183    0.903370501    5.337534886    0.000369429    0.234176017    0.001577572    0.208573408
 1475    5    3.660468806    2.031284164    4.196254040    0.000889520    0.249645964    0.003563128    0.191520748
 1476    5    3.254047599    2.640066828    2.836608864    0.000829159    0.207665393    0.003992767    0.197708141
 1477    5    3.675568527   -1.328875105    5.878603184   -0.000357562    0.068174160   -0.005244825    0.249139097
 1478    5    4.043435594    2.419887389    2.845226112    0.000060271    0.008081308    0.007458090    0.184800694
 1479    5    3.832726380    2.545003427    2.082553291    0.000408271    0.135063836    0.003022799    0.193991566
 1480    5    0.836643947    1.746828181    4.030202476   -0.000074503    0.001266784   -0.058812449    0.295237437
 1481    5    0.946778645    1.986727835    3.720783992   -0.000336082    0.072135151   -0.004659066    0.282901129
 1482    5    1.443609280    2.450960843    3.019042147    0.000186879    0.117187789    0.001594696    0.250254037
 1483    5    2.281004580    2.709293202    2.483360066    0.000180182    0.043324210    0.004158920    0.221748764
 1484    5    0.832949274    1.775605782    3.980542599   -0.000061657    0.001244213   -0.049555302    0.295128982
 1485    5    0.905757190    2.158726339    3.228409043   -0.000435426    0.082686390   -0.005265996    0.281910179
 1486    5    1.768033624    2.595368932    2.745583380    0.000082432    0.020624245    0.003996830    0.237253551
 1487    5    3.641886951   -4.631754647    3.014847405    0.000091666    0.047459760    0.001931451    0.209364733
 1488    5    3.422061052   -4.767306438    2.207981534    0.000431176    0.160713248    0.002682893    0.203897014
 1489    5    2.602198053   -4.789229787    1.587884348    0.000555772    0.162473823    0.003420685    0.219241086
 1490    5    3.642923749   -4.526425636    1.078689379    0.000557040    0.117225502    0.004751865    0.194698056
 1491    5    1.905488108   -4.529917689    0.921712286    0.000415976    0.154195067    0.002697728    0.243763799
 1492    5    2.943138416   -4.248273376    0.215548078    0.000839358    0.220618411    0.003804570    0.212341345
 1493    5    3.774137478   -3.607557826   -0.331639722    0.000241955    0.077803175    0.003109839    0.200054751
 1494    5    1.237959271   -4.099770366    0.480063899    0.001742974    0.081614612    0.021356154    0.284892044
 1495    5    2.157513686   -4.016316882   -0.075624638    0.000137000    0.042027993    0.003259728    0.240189435
 1496    5    3.246669590   -3.538280420   -0.564485052    0.000066292    0.016892369    0.003924376    0.212235159
 1497    5    3.659998783   -4.698655129    2.528551737    0.000133080    0.062814380    0.002118617    0.203204350
 1498    5    3.386402417   -4.728588933    1.654629674    0.000708674    0.206125667    0.003438068    0.201254909
 1499    5    2.484918950   -4.597933346    0.900620027    0.000725864    0.206752512    0.003510789    0.223278799
 1500    5    3.603653537   -4.156960288    0.276177010    0.000846346    0.227986127    0.003712271    0.196927993
 1501    5    1.756515512   -4.174628432    0.280951969    0.000174011    0.165144277    0.001053693    0.256036087
 1502    5    2.759850045   -3.864296571   -0.305051700    0.000480698    0.146537941    0.003280365    0.220905244
 1503    5    3.737539562   -3.215977973   -0.682509205   -0.000066002    0.085594756   -0.000771099    0.207807760
 1504   19   -3.492507839    0.422170560    6.113248899   -0.000234114    0.018788396   -0.012460579    0.286266574
 1505   19   -3.283946713   -0.231986221    6.223626762   -0.000635792    0.162473823   -0.003913194    0.284395492
 1506   19   -2.580679431   -0.935253503    6.223626762   -0.000511132    0.162473823   -0.003145935    0.284384642
 1507   19   -4.002981332   -1.535656781    5.795721286   -0.001210499    0.229461015   -0.005275404    0.291157417
 1508   19   -1.883969486   -1.601425566    5.964314663   -0.000393531    0.154195067   -0.002552164    0.293236602
 1509   19   -2.856025961   -2.315094110    5.683145681   -0.001069874    0.193620664   -0.005525617    0.298936124
 1510   19   -4.198831445   -2.832687364    4.819869196   -0.001326789    0.195065458   -0.006801762    0.302387623
 1511   19   -4.667489226   -3.051707915    4.095871343   -0.000389285    0.035234302   -0.011048480    0.302350760
 1512   19   -1.217182636   -2.148532208    5.471148645   -0.000511830    0.112902757   -0.004533366    0.314772929
 1513   19   -2.203219579   -2.438729314    5.579170391   -0.000165302    0.009161319   -0.018043491    0.308331954
 1514   19   -4.687568718   -3.463009169    2.721437030   -0.000962429    0.148156024   -0.006496048    0.314762900
 1515   19   -4.939838784   -3.235700588    1.900244190   -0.000530182    0.034904663   -0.015189437    0.324857668
 1516   19   -0.683076448   -2.396480016    4.960584293   -0.000961936    0.043832545   -0.021945705    0.342298110
 1517   19   -3.939834421   -3.747583413    1.666968853   -0.001407174    0.122280203   -0.011507781    0.337503758
 1518   19   -3.711153531   -0.213505830    6.123160102   -0.000396758    0.059159266   -0.006706607    0.289396530
 1519   19   -3.232528977   -0.883835767    6.184410470   -0.000732361    0.207665393   -0.003526638    0.284337170
 1520   19   -2.463400327   -1.622517824    6.032330321   -0.000625379    0.206752512   -0.003024772    0.289066908
 1521   19   -3.610572452   -2.312033566    5.540276903   -0.001459256    0.272767071   -0.005349825    0.295202330
 1522   19   -4.516275647   -2.573945617    4.853313287   -0.000453151    0.084832850   -0.005341691    0.295921214
 1523   19   -1.785547305   -2.219382329    5.637274887   -0.000792547    0.152240048   -0.005205900    0.306260280
 1524   19   -2.424367246   -2.467295338    5.582036285   -0.000202145    0.014774321   -0.013682211    0.307075430
 1525   19   -4.628001446   -3.274015205    3.697854459   -0.001125712    0.124550971   -0.009038163    0.308054246
 1526   19   -4.899207699   -3.319869477    2.318964359   -0.000210769    0.035247963   -0.005979612    0.316162909
 1527   19   -0.961841777   -2.358173898    5.186980853   -0.000363823    0.032370518   -0.011239342    0.328829000
 1528   19   -4.286401220   -3.686426415    2.223303429   -0.000503015    0.056138502   -0.008960251    0.327284320
 1529   19   -4.592111616   -3.431470540    1.691701197   -0.001118093    0.090652648   -0.012333818    0.331716214
 1530   19   -3.293980951    1.055927394    5.973014816   -0.000627356    0.103229040   -0.006077316    0.286010848
 1531   19   -3.061814961    2.413642772    5.116784297   -0.000387367    0.059821518   -0.006475372    0.294762177
 1532   19   -2.570027883    0.506606668    6.195997770   -0.000703256    0.162139661   -0.004337347    0.288234638
 1533   19   -2.678079162    1.626424706    5.762579432   -0.000479955    0.037402134   -0.012832301    0.297169243
 1534   19   -2.648771372    2.999896821    4.380963907   -0.000462044    0.042088589   -0.010977885    0.307289289
 1535   19   -2.522048338    3.364524035    3.507815857   -0.000721966    0.030317657   -0.023813400    0.322500861
 1536   19   -1.830868373   -0.212305798    6.193417011   -0.000564465    0.162392474   -0.003475933    0.291167390
 1537   19   -1.317632399   -1.035088478    5.964314663   -0.000402378    0.154195067   -0.002609538    0.296651560
 1538   19   -0.738150090   -0.268149243    5.772056445   -0.000502341    0.053919474   -0.009316507    0.311697562
 1539   19   -0.750381768   -1.700477349    5.459132039   -0.000698462    0.116646786   -0.005987837    0.320141391
 1540   19   -0.316049273   -0.793720087    5.445578037   -0.000564197    0.043125446   -0.013082688    0.326402565
 1541   19   -0.625803693   -2.178018162    5.088391955   -0.000138467    0.023686655   -0.005845782    0.338830391
 1542   19   -3.182247646    1.699914491    5.671943493   -0.000321647    0.023025228   -0.013969332    0.289079809
 1543   19   -2.703309277    1.082716119    6.024073440   -0.001163095    0.204399887   -0.005690293    0.291354218
 1544   19   -2.839177915    2.390130354    5.167176557   -0.000740114    0.103187450   -0.007172522    0.299203201
 1545   19   -2.689288561    3.199379656    3.980963551   -0.001062653    0.155653965   -0.006827023    0.310255276
 1546   19   -2.053475610    0.289010165    6.191198553   -0.000947588    0.181426126   -0.005222998    0.292835509
 1547   19   -2.078016644    3.325730873    3.500518121   -0.000704823    0.021817796   -0.032304975    0.326304272
 1548   19   -1.288907768   -0.319735043    6.033373869   -0.000907078    0.206271772   -0.004397492    0.298824267
 1549   19   -0.637610728   -1.189223295    5.582545084   -0.000898558    0.175257266   -0.005127081    0.316317378
 1550   19   -0.250335198   -0.466817988    5.431450742   -0.000741493    0.057648492   -0.012862310    0.326603129
 1551   19   -0.062460505    2.499615861    2.436296704   -0.000449686    0.007602255   -0.059151670    0.321928811
 1552   19   -0.595780359   -1.954716621    5.214974243   -0.000136729    0.025216762   -0.005422146    0.334395313
 1553   19   -0.475941799   -3.361386438    1.988986555   -0.000795943    0.017554566   -0.045341088    0.365671513
 1554   19   -3.498990059   -3.854226658    1.549373804   -0.000269879    0.006131584   -0.044014621    0.346028580
 1555   19   -0.570501944   -3.382361491    1.768215467   -0.000927114    0.024851475   -0.037306176    0.371587861
 1556    4    1.300525511   -3.947639178    0.033426785   -0.000255716    0.010102562   -0.025311996    0.287144866
 1557    4    1.296911677   -3.946264912    0.161690470   -0.000104492    0.006277413   -0.016645677    0.286472322
 1558    4    0.298572965    2.327712634    2.675643755   -0.000154602    0.001804228   -0.085688983    0.311125599
 1559    4    0.223310234    2.548331919    2.408192079   -0.000219027    0.015507947   -0.014123525    0.305821607
 1560    4    0.818039290    2.508960328    2.675818099   -0.000449360    0.155366452   -0.002892259    0.277341036
 1561    4    1.055121800    3.081857335    1.983927951   -0.000054519    0.003042659   -0.017918069    0.260824014
 1562    4    1.778787928    2.988831247    2.147397006    0.000457350    0.209912272    0.002178765    0.236134174
 1563    4    1.793629921    3.437586875    1.207590450   -0.000089502    0.007685596   -0.011645478    0.250181510
 1564    4    3.170039497    2.695806148    1.873934751    0.000012634    0.001294065    0.009763217    0.206667048
 1565    4    2.656634343    3.231034426    1.259247940    0.000604812    0.229660155    0.002633508    0.220977043
 1566    4    2.557353464    3.448572730    0.435365069   -0.000026618    0.006982192   -0.003812327    0.237558337
 1567    4    3.841398460    2.487103221    1.359646093   -0.000055147    0.069999416   -0.000787825    0.204102499
 1568    4    0.126750505    2.430479612    2.487106113   -0.000600218    0.018757683   -0.031998513    0.315730550
 1569    4    0.495225700    2.214622331    2.854594075   -0.000712954    0.022782549   -0.031293851    0.304628923
 1570    4    0.670244843    2.827487479    2.257289254   -0.000479143    0.071755234   -0.006677467    0.277666970
 1571    4    1.376083753    2.708047125    2.538602736    0.000102583    0.119149517    0.000860958    0.250416104
 1572    4    1.453102170    3.281625018    1.650044353   -0.000164879    0.060499336   -0.002725310    0.250664174
 1573    4    2.613424460    2.930329736    1.928415986    0.000735268    0.232264428    0.003165649    0.215973931
 1574    4    2.228969650    3.466644716    0.850557944   -0.000082466    0.083763198   -0.000984514    0.242861081
 1575    4    3.215276425    3.064052054    1.004359576    0.000522914    0.214903757    0.002433248    0.210873543
 1576    4    1.556387293   -3.949724436    0.037839394   -0.000032039    0.001360825   -0.023543789    0.270333961
 1577    4    1.492030293   -3.896371800   -0.579185428   -0.000652370    0.101285563   -0.006440898    0.275027099
 1578    4    2.727678242   -3.544939148   -1.080524421    0.000560144    0.221147663    0.002532898    0.223848803
 1579    4    1.827549320   -3.350966646   -1.951851924   -0.000283943    0.122571005   -0.002316563    0.254241543
 1580    4    1.960698405   -3.886025604   -0.425287630    0.000241497    0.193601005    0.001247397    0.249722556
 1581    4    3.331300881   -3.294172597   -0.959655914    0.000176056    0.169261649    0.001040142    0.212918941
 1582    4    1.668207592   -3.713917278   -1.241501279   -0.000192208    0.034077722   -0.005640279    0.262561469
 1583    4    2.354564100   -3.392908446   -1.704243972    0.000308563    0.153967366    0.002004079    0.234682735
 1584    4    1.710290701   -3.046934652   -2.382679255   -0.000047227    0.002810727   -0.016802298    0.262273060
 1585    2    4.175286200   -2.968961310   -1.027236255   -0.000113875    0.039373342   -0.002892191    0.202624996
 1586    2    4.114632169   -3.033910318   -1.496905372    0.000019827    0.007472795    0.002653286    0.197350931
 1587    2    5.538230308   -3.333730881   -1.850760508    0.000035809    0.001812648    0.019755119    0.166669747
 1588    2    4.881990724   -3.277822871   -1.972577705    0.000692337    0.162473823    0.004261225    0.176378010
 1589    2    4.340823661   -3.039526176   -2.773378329    0.000526258    0.101736162    0.005172776    0.185206923
 1590    2    4.186395895   -2.845530720   -3.206358024    0.000041185    0.004632357    0.008890819    0.189249359
 1591    2    4.103140981   -2.989556631   -1.246009320    0.000001030    0.015545091    0.000066230    0.201120881
 1592    2    4.934989005   -3.270803233   -1.571095320    0.000229088    0.081082052    0.002825390    0.177157019
 1593    2    4.306796479   -3.129711142   -2.010947610    0.000493181    0.139136449    0.003544588    0.187960594
 1594    2    4.179617918   -2.886061958   -3.089301433    0.000035220    0.005063010    0.006956421    0.189018992
 1595    2    4.235430870    2.510409662    0.990949004   -0.000145307    0.036910684   -0.003936720    0.200865298
 1596    2    4.283884827    3.502093471   -0.038928540    0.000057476    0.031507406    0.001824190    0.189975625
 1597    2    4.884380056    3.139438280    0.679096399    0.000578528    0.149947348    0.003858209    0.178810764
 1598    2    4.782155749    3.931377937   -0.603138360    0.000684885    0.154195067    0.004441678    0.181439494
 1599    2    5.838207364    3.619495991    0.147356142    0.000949031    0.205731511    0.004612961    0.164546816
 1600    2    5.478865694    4.190690036   -1.269310423    0.000653370    0.162473823    0.004021388    0.175989853
 1601    2    6.878146355    3.734560131   -0.573262537    0.000737007    0.229660051    0.003209123    0.161934594
 1602    2    6.182132976    4.190690036   -1.972577705    0.000472048    0.162473823    0.002905380    0.176319618
 1603    2    7.942667789    3.134390974   -0.741410083    0.000123128    0.068409806    0.001799864    0.167112165
 1604    2    7.554469246    3.649733624   -1.631637342    0.000548243    0.220618411    0.002485028    0.170858481
 1605    2    6.848305039    3.931377937   -2.669287650    0.000240653    0.154195067    0.001560703    0.183319553
 1606    2    8.700249232    2.514649883   -1.608853074   -0.000104797    0.191741701   -0.000546552    0.183786537
 1607    2    8.176786725    3.101158457   -2.536596448   -0.000130836    0.187071274   -0.000699390    0.188991782
 1608    2    7.513983286    3.390231092   -3.273971211   -0.000351146    0.109663130   -0.003202039    0.202296890
 1609    2    9.248564235    1.118994834   -2.263933680   -0.000226503    0.037751833   -0.005999797    0.205928332
 1610    2    8.996329905    1.759903022   -2.737860519   -0.000698998    0.150622855   -0.004640716    0.206319842
 1611    2    8.179819738    2.905054868   -3.087168140   -0.000070571    0.003483382   -0.020259333    0.205475581
 1612    2    4.272046290    2.976632073    0.616570721    0.000043388    0.013738274    0.003158219    0.193039315
 1613    2    4.504300599    2.739224185    0.927136927    0.000063356    0.048083849    0.001317619    0.190527397
 1614    2    4.613321825    3.558892177    0.055652879    0.000859898    0.194803870    0.004414172    0.182828377
 1615    2    5.433790531    3.344091877    0.534567489    0.000473331    0.106685494    0.004436696    0.168936965
 1616    2    5.361586590    3.999393594   -0.582046102    0.000897187    0.206752512    0.004339427    0.173020051
 1617    2    6.518022439    3.622702545   -0.082885936    0.000818200    0.213236226    0.003837061    0.160435727
 1618    2    6.130715239    4.151473744   -1.320728159    0.000731702    0.207665393    0.003523469    0.170781020
 1619    2    7.433520621    3.508040099   -0.718446176    0.000727485    0.282694945    0.002573391    0.163238919
 1620    2    6.869397297    3.999393594   -2.089856809    0.000496104    0.206752512    0.002399506    0.175182406
 1621    2    8.400364306    2.807999360   -1.136391784    0.000026246    0.041292583    0.000635615    0.175315867
 1622    2    8.212550267    3.136922000   -1.911815236    0.000279751    0.254247539    0.001100311    0.178776692
 1623    2    7.507096278    3.558892177   -2.838121574    0.000044829    0.194803870    0.000230121    0.189431299
 1624    2    9.086435820    1.759775561   -2.113852448   -0.000457123    0.180204915   -0.002536685    0.198464111
 1625    2    8.547473109    2.548286079   -2.868877008   -0.000734778    0.159697194   -0.004601071    0.203326043
 1626    2    8.041927110    3.022585671   -3.138206144   -0.000115490    0.005537814   -0.020854806    0.205253132
 1627    2    4.451598253    3.973330219   -1.006074361    0.000257765    0.058932227    0.004373923    0.189529565
 1628    2    4.785582980    4.172983441   -1.930336048    0.000534328    0.158899896    0.003362668    0.190402544
 1629    2    4.611028003    3.945706038   -3.079884864    0.000125020    0.088628267    0.001410609    0.207965404
 1630    2    5.585258006    4.190690036   -2.569452675    0.000463437    0.162473823    0.002852380    0.187429157
 1631    2    4.556724590    3.046774116   -4.509545001   -0.000175679    0.032764099   -0.005361923    0.240236328
 1632    2    5.244317643    3.649733624   -3.941788945    0.000040730    0.220618411    0.000184616    0.214324001
 1633    2    6.281967951    3.931377937   -3.235624737    0.000169833    0.154195067    0.001101418    0.193877170
 1634    2    4.613045579    1.617891662   -5.408868299   -0.000613954    0.087831812   -0.006990113    0.255741574
 1635    2    5.168248021    2.411305426   -5.146796789   -0.000885475    0.163857598   -0.005403930    0.246420338
 1636    2    6.012778106    3.402790575   -4.255614823   -0.000203572    0.043249115   -0.004706971    0.221014729
 1637    2    6.906876705    3.590602940   -3.549399988   -0.000217607    0.054138912   -0.004019427    0.204677055
 1638    2    4.508727966   -0.346307949   -5.480067909   -0.000116942    0.057809414   -0.002022889    0.229803536
 1639    2    4.787565958    0.465299833   -5.636334712   -0.000456615    0.158687916   -0.002877443    0.240270573
 1640    2    5.365710026    1.091140933   -5.652954530   -0.000356172    0.034252523   -0.010398403    0.247419477
 1641    2    4.528468150    4.098977196   -1.611535368    0.000258286    0.062758945    0.004115519    0.192125947
 1642    2    4.827405271    4.133460000   -2.513544311    0.000495302    0.203719495    0.002431296    0.196056435
 1643    2    4.664322106    3.565304595   -3.907355976   -0.000124671    0.187958486   -0.000663292    0.222791977
 1644    2    5.702537110    3.999393594   -3.256716996    0.000307733    0.206752512    0.001488411    0.196629654
 1645    2    4.664978097    2.444314844   -5.028495155   -0.000771176    0.187588076   -0.004111008    0.250241874
 1646    2    5.526616709    3.189709304   -4.546027269   -0.000811227    0.207896328   -0.003902076    0.228690267
 1647    2    6.421083129    3.613321333   -3.820379827   -0.000348318    0.145732764   -0.002390117    0.209270524
 1648    2    4.531501566    0.146000112   -5.562540033   -0.000178515    0.061724432   -0.002892136    0.239063774
 1649    2    4.829331804    1.051203421   -5.596678502   -0.000925951    0.203499821   -0.004550133    0.248180166
 1650    2    5.213609169    1.775987469   -5.458796612   -0.000223580    0.012379072   -0.018061131    0.251161769
 1651    2    5.821842585   -3.322501272   -1.995355578    0.000083495    0.009455684    0.008830150    0.163426740
 1652    2    5.478865694   -3.277822871   -2.569452675    0.000802291    0.162473823    0.004937970    0.167537181
 1653    2    6.754262830   -2.980915096   -2.949406980    0.000870042    0.229549121    0.003790224    0.161887946
 1654    2    8.042873834   -2.048154143   -3.258395017    0.000373810    0.253986823    0.001471770    0.173510863
 1655    2    8.931493705   -0.729773922   -3.105496375   -0.000424650    0.205950294   -0.002061904    0.196093852
 1656    2    9.253911364    0.531928780   -2.635084161   -0.000574075    0.123681516   -0.004641558    0.208061046
 1657    2    4.782155749   -3.018510772   -3.235624737    0.000682783    0.154195067    0.004428046    0.178583829
 1658    2    5.819806057   -2.736866459   -3.941788945    0.000768454    0.220618411    0.003483181    0.172501566
 1659    2    6.972012777   -2.023146512   -4.398961643    0.000541512    0.259653876    0.002085516    0.177164812
 1660    2    7.977070892   -1.016418847   -4.413921600   -0.000545907    0.218154252   -0.002502392    0.197234703
 1661    2    8.943659050    0.051909720   -3.521710651   -0.000321511    0.036822212   -0.008731454    0.211034887
 1662    2    9.097900781    1.221909307   -2.953273804   -0.000427725    0.058285333   -0.007338471    0.211898463
 1663    2    4.239810291   -2.551536491   -3.830479534    0.000169976    0.065324816    0.002602008    0.192105942
 1664    2    4.914846951   -2.188291293   -4.564106424    0.000598098    0.187071274    0.003197164    0.189225399
 1665    2    5.819806057   -1.565973814   -5.112681590    0.000392478    0.220618411    0.001778992    0.191810834
 1666    2    6.723651994   -0.843978559   -5.274844967   -0.000552654    0.162631527   -0.003398196    0.206871833
 1667    2    4.293180161   -1.652912767   -4.815227487    0.000064896    0.029256582    0.002218150    0.207342011
 1668    2    4.661202131   -0.840452344   -5.373333460    0.000022152    0.154186680    0.000143673    0.217179473
 1669    2    5.478865694   -0.193637544   -5.653638002   -0.000321606    0.162473823   -0.001979436    0.222597920
 1670    2    5.595312766    0.462234738   -5.709640013   -0.000062101    0.001530820   -0.040567026    0.237956629
 1671    2    6.176820486   -3.241785590   -2.446216261    0.000893321    0.205556448    0.004345868    0.161300591
 1672    2    7.435377739   -2.643996327   -2.984659242    0.000635261    0.229391897    0.002769328    0.164730242
 1673    2    8.570421280   -1.476746704   -3.103138076   -0.000053690    0.164464697   -0.000326450    0.183777696
 1674    2    9.175324772   -0.109833019   -2.800330455   -0.000394577    0.073558133   -0.005364150    0.204624519
 1675    2    5.361586590   -3.086526430   -3.256716996    0.000865466    0.206752512    0.004186002    0.171337010
 1676    2    6.538874268   -2.639983304   -3.860676164    0.000861584    0.282695416    0.003047747    0.169008765
 1677    2    7.720675838   -1.732180405   -4.107995536    0.000393779    0.315115371    0.001249635    0.179856228
 1678    2    8.681933879   -0.528837440   -3.784224914   -0.000833699    0.227420369   -0.003665892    0.202816610
 1679    2    9.118325588    0.588963024   -3.140545711   -0.000815051    0.139219754   -0.005854418    0.212088591
 1680    2    4.613321825   -2.646025013   -3.894415977    0.000793567    0.194803870    0.004073670    0.185516088
 1681    2    5.539628163   -2.224054835   -4.599869966    0.000690640    0.254247539    0.002716407    0.182643649
 1682    2    6.538874268   -1.484861032   -5.015798435    0.000303002    0.282695416    0.001071831    0.189974118
 1683    2    7.399128202   -0.948345844   -4.904469749   -0.000307263    0.060505460   -0.005078270    0.203121360
 1684    2    4.276173475   -2.080301565   -4.440851902    0.000073333    0.012917314    0.005677097    0.199603435
 1685    2    4.531242149   -1.358054621   -5.093666673    0.000252387    0.194743355    0.001295998    0.209081129
 1686    2    5.361586590   -0.880901865   -5.462341561    0.000117390    0.206752512    0.000567782    0.208427248
 1687    2    5.911886456   -0.106108045   -5.648908831   -0.000513634    0.101072690   -0.005081828    0.225746488
 1688    1    4.180937866   -2.975012144   -0.822788663   -0.000019970    0.001047593   -0.019062422    0.204673285
 1689    1    8.710211249   -2.889778772    2.336388561   -0.000136665    0.033192669   -0.004117313    0.193120116
 1690    1    8.236776512   -3.522351959    1.808319421   -0.000009779    0.016057509   -0.000608985    0.178796598
 1691    1    7.665867610   -3.943186309    1.244496503    0.000025374    0.018713506    0.001355893    0.166966710
 1692    1    7.015412401   -4.160608652    0.654956973    0.000200481    0.038899460    0.005153821    0.159595151
 1693    1    6.299985570   -4.159391083    0.058935125    0.000398852    0.073978005    0.005391499    0.158171750
 1694    1    5.521496323   -3.902045177   -0.521554970    0.000624535    0.117366536    0.005321236    0.164991676
 1695    1    4.790246675   -3.325438524   -1.151698357    0.000359381    0.130946005    0.002744501    0.181231836
 1696    1    4.134945232   -2.919001864   -0.844486558   -0.000032380    0.001103838   -0.029334034    0.207322021
 1697    1    8.492494494   -3.217812317    2.098031967   -0.000016240    0.001573340   -0.010321749    0.186375894
 1698    1    7.336514529   -4.078566825    0.959778172    0.000017866    0.001579054    0.011314546    0.162749739
 1699    1    6.624909194   -4.187441290    0.371943484    0.000077325    0.007297844    0.010595544    0.158279008
 1700    1    5.817850675   -4.045331918   -0.213676416    0.000214959    0.029470627    0.007294022    0.161452887
 1701    1    4.704515966   -3.417976196   -0.790300256    0.000298880    0.117147371    0.002551320    0.183150998
 1702    1    4.303736285   -3.017013493   -0.991907562   -0.000005425    0.003518187   -0.001542085    0.198964921
 1703    1    5.377401087    2.746322331    1.877985801    0.000273783    0.050241058    0.005449388    0.167712392
 1704    1    6.277440638    2.604470406    2.527427761    0.000177644    0.028267176    0.006284449    0.156929603
 1705    1    5.992345865    3.074914442    1.579378161    0.000688273    0.154195067    0.004463649    0.159733894
 1706    1    7.323314631    2.060424588    3.087780684    0.000112235    0.021376010    0.005250511    0.158126498
 1707    1    7.029996174    2.793270129    2.285542369    0.000860745    0.220618411    0.003901509    0.153460073
 1708    1    6.689055811    3.334226541    0.913206099    0.000682848    0.162473823    0.004202821    0.155867889
 1709    1    8.289406212    1.128464130    3.367988152    0.000048012    0.037746571    0.001271968    0.171622102
 1710    1    8.182202894    2.079550182    2.742715067    0.000688666    0.259653876    0.002652244    0.158926636
 1711    1    7.940000602    2.991266296    1.460883608    0.000723324    0.229660155    0.003149541    0.154203904
 1712    1    7.308809698    3.347344090    0.183800320    0.000547141    0.153366137    0.003567547    0.157579691
 1713    1    8.991720141   -0.015211329    3.289998226   -0.000203161    0.103855145   -0.001956198    0.191050085
 1714    1    9.221832061    1.039921015    2.742715067    0.000029018    0.259653876    0.000111755    0.177199471
 1715    1    9.221832061    2.079550182    1.703085899    0.000343367    0.259653876    0.001322402    0.167175898
 1716    1    8.764659363    2.793270129    0.550879180    0.000521420    0.220618411    0.002363450    0.161837158
 1717    1    8.167721682    3.046614703   -0.414191053    0.000186704    0.107313959    0.001739791    0.164948576
 1718    1    9.091124932   -1.640706602    2.967503791   -0.000128962    0.015324028   -0.008415702    0.206132301
 1719    1    9.345928606   -1.032429814    2.944744915   -0.000642278    0.159796247   -0.004019356    0.203543971
 1720    1    9.629011391    0.101418478    2.668392360   -0.000320051    0.039579479   -0.008086291    0.197179321
 1721    1    9.749893073    1.234198954    1.892086951   -0.000126170    0.012261604   -0.010289862    0.187972776
 1722    1    9.751955442    1.876783738    0.620763486   -0.000280055    0.089571083   -0.003126619    0.183900095
 1723    1    9.524796660    2.112646855   -0.297216752   -0.000070321    0.186812301   -0.000376427    0.180739568
 1724    1    8.813418765    2.483433525   -1.065774452   -0.000014579    0.071330755   -0.000204383    0.178985347
 1725    1    9.086498433   -2.373088978    2.495093751   -0.000234622    0.075886024   -0.003091765    0.199210481
 1726    1    9.587937389   -1.854435421    2.301975980   -0.000536710    0.060851772   -0.008819952    0.206215784
 1727    1    9.722776742    1.474740516   -1.141073511   -0.000431150    0.117211781   -0.003678383    0.196774809
 1728    1    9.224744234    1.748077995   -1.632375017   -0.000132277    0.050343754   -0.002627476    0.194716646
 1729    1    5.864228179    2.767039211    2.152272596    0.000649624    0.140586116    0.004620830    0.160357595
 1730    1    6.841386222    2.422482615    2.791709471    0.000582514    0.139685596    0.004170177    0.155425140
 1731    1    6.571776707    3.142930100    1.600470420    0.000857742    0.206752512    0.004148640    0.155188238
 1732    1    7.861083563    1.693440436    3.218755266    0.000360182    0.157723281    0.002283630    0.162717619
 1733    1    7.749064385    2.696386974    2.204429588    0.000865861    0.282695416    0.003062875    0.153924886
 1734    1    7.340905356    3.295010250    0.861788362    0.000758804    0.207665393    0.003653972    0.154502838
 1735    1    8.737364124    0.682147010    3.299335584   -0.000012786    0.215293768   -0.000059388    0.179266506
 1736    1    8.930865954    1.788584075    2.451748960    0.000474435    0.315115371    0.001505590    0.165688880
 1737    1    8.683546582    2.696386974    1.269947391    0.000635663    0.282695416    0.002248578    0.158944691
 1738    1    7.962187140    3.179957411    0.007122275    0.000573871    0.204592093    0.002804950    0.159998927
 1739    1    9.094476790   -1.374763652    3.071519932   -0.000196500    0.033329652   -0.005895649    0.205992053
 1740    1    9.360579917   -0.400570764    3.004385055   -0.000719273    0.220163547   -0.003266996    0.197854803
 1741    1    9.677603759    0.764137770    2.360399149   -0.000646760    0.129384611   -0.004998737    0.190588520
 1742    1    9.713110168    1.653821909    1.414563565   -0.000509038    0.161562773   -0.003150713    0.182627871
 1743    1    9.550863545    2.145137947    0.200563978   -0.000053842    0.253710412   -0.000212220    0.177870574
 1744    1    8.665517727    2.725152751   -0.687851724    0.000248679    0.184438421    0.001348305    0.171700574
 1745    1    9.221711124   -1.940095846    2.681930699   -0.000505093    0.131239836   -0.003848622    0.203391549
 1746    1    9.571508713   -1.406307800    2.576747870   -0.000399819    0.042249266   -0.009463339    0.207280177
 1747    1    9.752619728    1.711398115   -0.658630283   -0.000461459    0.124611259   -0.003703191    0.192048497
 1748    1    9.163996961    2.045602360   -1.325615333   -0.000160911    0.147221120   -0.001092990    0.187628358
 1749    1    5.032987936    2.697905844    1.623761329    0.000273863    0.069873197    0.003919424    0.175357273
 1750    1    4.277035881    2.339544785    1.150565919   -0.000054202    0.003795448   -0.014280746    0.203185282
 1751    1    5.500853678    3.098352615    1.031473144    0.000572806    0.124241976    0.004610409    0.167567096
 1752    1    6.343426790    3.362846172    0.490721472    0.000313265    0.056002517    0.005593775    0.159437477
 1753    1    6.816575247    3.388280797    0.147932618    0.000041798    0.004315382    0.009685885    0.158834327
 1754    1    4.712541803    2.646106647    1.248742537    0.000216174    0.138685336    0.001558737    0.185332548
 1755    1    5.816244556    3.243479214    0.750418341    0.000182217    0.027537598    0.006617019    0.163757473
 1756    1    6.692303765    3.390173540    0.218902278    0.000019959    0.001254100    0.015915285    0.158879496
 1757    1    9.047819219   -2.705597165    2.196735978   -0.000155437    0.101063481   -0.001538016    0.193156742
 1758    1    8.625200453   -3.379204610    1.659242660    0.000010136    0.132489679    0.000076505    0.178770445
 1759    1    9.588149949   -2.438551411    1.717572436   -0.000478354    0.060972648   -0.007845383    0.199527801
 1760    1    8.058495155   -3.874974267    1.013041074    0.000295645    0.154195067    0.001917344    0.165667614
 1761    1    9.400902786   -3.026440879    0.898457579   -0.000261210    0.167764072   -0.001557008    0.183685956
 1762    1    7.392323093   -4.134286366    0.316331129    0.000556418    0.162473823    0.003424663    0.157465329
 1763    1    8.764659363   -3.593329954   -0.024609234    0.000420074    0.220618411    0.001904073    0.164408655
 1764    1    9.630828844   -2.803431220   -0.236744349   -0.000209001    0.040175898   -0.005202139    0.185271611
 1765    1    6.689055811   -4.134286366   -0.386936154    0.000699805    0.162473823    0.004307188    0.155454260
 1766    1    7.940000602   -3.791326120   -0.934613663    0.000697605    0.229660155    0.003037555    0.155982678
 1767    1    9.221832061   -2.879610007   -1.176815954    0.000221915    0.259653876    0.000854657    0.171171975
 1768    1    9.751901385   -2.027088656   -1.369281575   -0.000140146    0.012632804   -0.011093830    0.191593568
 1769    1    5.992345865   -3.874974267   -1.053108216    0.000728965    0.154195067    0.004727551    0.159615087
 1770    1    7.029996174   -3.593329954   -1.759272423    0.000850459    0.220618411    0.003854888    0.155572773
 1771    1    8.182202894   -2.879610007   -2.216445122    0.000631085    0.259653876    0.002430487    0.162586538
 1772    1    9.221832061   -1.839980839   -2.216445122   -0.000021681    0.259653876   -0.000083498    0.180945589
 1773    1    9.753620227   -0.755992477   -2.011737642   -0.000484014    0.090436514   -0.005351972    0.201813266
 1774    1    5.339568475   -3.482271286   -1.440496647    0.000414212    0.078741291    0.005260416    0.169003164
 1775    1    6.258354933   -3.383660810   -2.024633347    0.000198379    0.034833458    0.005695082    0.159506642
 1776    1    7.347502893   -2.900614607   -2.520898263    0.000090340    0.013299657    0.006792668    0.161447197
 1777    1    8.373224106   -2.025419445   -2.748199002    0.000008830    0.013084536    0.000674836    0.175343596
 1778    1    9.136689283   -0.908517215   -2.631377795   -0.000172594    0.042704062   -0.004041635    0.194645080
 1779    1    9.563355048    0.270484221   -2.178561520   -0.000498919    0.120585178   -0.004137482    0.205893968
 1780    1    9.722879078    1.004192616   -1.611462230   -0.000525894    0.117239477   -0.004485636    0.203404742
 1781    1    9.316332665    1.489766167   -1.779626125   -0.000123716    0.030528778   -0.004052446    0.198914702
 1782    1    9.179742103   -2.837520048    1.840277083   -0.000217540    0.161502914   -0.001346975    0.189359025
 1783    1    8.717286395   -3.502488507    1.181874998    0.000213161    0.194803870    0.001094236    0.173093719
 1784    1    9.572402516   -2.712809291    1.268815328   -0.000289968    0.042538280   -0.006816626    0.193700106
 1785    1    8.079587414   -3.942989924    0.433610232    0.000528047    0.206752512    0.002554005    0.160777116
 1786    1    9.435325394   -3.067593528    0.223721371   -0.000254379    0.226039584   -0.001125373    0.179750027
 1787    1    7.340905356   -4.095070074   -0.335518417    0.000728570    0.207665393    0.003508384    0.154992721
 1788    1    8.683546582   -3.496446798   -0.743677445    0.000568226    0.282695416    0.002010027    0.161689864
 1789    1    9.678965707   -2.496053547   -0.899831447   -0.000562920    0.130712198   -0.004306559    0.186422350
 1790    1    6.571776707   -3.942989924   -1.074200474    0.000864364    0.206752512    0.004180671    0.155695767
 1791    1    7.749064385   -3.496446798   -1.678159642    0.000840114    0.282695416    0.002971798    0.156402940
 1792    1    8.930865954   -2.588643900   -1.925479015    0.000391305    0.315115371    0.001241784    0.169497528
 1793    1    9.714448150   -1.550173580   -1.789500638   -0.000741261    0.162743078   -0.004554792    0.193622360
 1794    1    5.852606098   -3.535931347   -1.671999643    0.000769452    0.157559005    0.004883580    0.161979177
 1795    1    6.856105332   -3.224251174   -2.262910402    0.000547915    0.134377998    0.004077418    0.158383201
 1796    1    7.910734033   -2.533373949   -2.644370219    0.000190286    0.111829156    0.001701574    0.166647370
 1797    1    8.824114262   -1.553902521   -2.687207541   -0.000118304    0.149157408   -0.000793148    0.183646349
 1798    1    9.547241189   -0.382921379   -2.286734891   -0.000726424    0.209629481   -0.003465275    0.201830426
 1799    1    9.753328070    0.521067410   -1.847574383   -0.000672219    0.125036912   -0.005376165    0.206808749
 1800    1    9.371681535    1.065712458   -2.040729826   -0.000303466    0.065944380   -0.004601853    0.204622416
