# Supplementary material for: Screening Deep Eutectic Solvents for CO2 Capture With COSMO-RS
Source: Front Chem. 2020 Feb 13;8:82. doi: 10.3389/fchem.2020.00082 (PMC7031488; doi:10.3389/fchem.2020.00082)
Supplement: Supplementary file 2 [file Data_Sheet_1.ZIP › COSMOfiles/BTMA.cosmo]

Gaussian COSMO output
$cosmo_data
  fepsi =    1.00
  nps   = 1396
  area  =  691.29
  volume= 1255.70
$coord_rad
#atom   x                  y                  z             element  radius [A]     area   COSMO charge    sigma
   1  -4.16208002216750   2.28271947674831  -0.00002272710630   6     2.00600  14.14212   0.01011   0.00071
   2  -1.51766340781300   2.33159708306955  -0.00002461683244   6     2.00600  11.88393  -0.00208  -0.00018
   3  -0.19251766077231   0.05380237922043   0.00003207495158   6     2.00600   4.08287  -0.00707  -0.00173
   4  -1.47491997026147  -2.25715119120054   0.00000000000000   6     2.00600  10.56544  -0.00288  -0.00027
   5  -4.11043219326113  -2.27610876418261   0.00000000000000   6     2.00600  14.16465   0.00911   0.00064
   6  -5.46169773548777  -0.00760962160457   0.00000561878570   6     2.00600  14.23615   0.01164   0.00082
   7  -5.18854891502578   4.05746339648281  -0.00005485245058   1     1.29600   6.17246  -0.04912  -0.00796
   8  -0.57842594563472   4.14677913331049  -0.00012477231754   1     1.29600   4.86168  -0.05011  -0.01031
   9  -0.47885110270371  -4.04814675384589  -0.00002839628471   1     1.29600   5.36365  -0.06501  -0.01212
  10  -5.09946960707874  -4.07200426648511  -0.00002461683244   1     1.29600   6.17259  -0.04940  -0.00800
  11  -7.51171422091791  -0.03035613093984   0.00003585440385   1     1.29600   6.17204  -0.04708  -0.00763
  12   3.82405948726694   2.61653344552645  -0.00002461683244   6     2.00600  13.01692  -0.07774  -0.00597
  13   3.23482971177635   3.62634265593849   1.69360841562407   1     1.29600   5.99738  -0.06037  -0.01007
  14   5.87121113313882   2.39587755980775   0.00008876673560   1     1.29600   6.14075  -0.06202  -0.01010
  15   3.23508860425315   3.62628407441267  -1.69377481230925   1     1.29600   5.99774  -0.05963  -0.00994
  16   3.61541647421347  -1.35231094227554  -2.34284660643172   6     2.00600  14.57506  -0.07945  -0.00545
  17   5.67651620319923  -1.33319459751467  -2.32609607398064   1     1.29600   6.18943  -0.05906  -0.00954
  18   2.93187595803616  -3.29058409918543  -2.33196367362647   1     1.29600   5.31123  -0.05499  -0.01035
  19   2.89474490643256  -0.36428837650202  -3.99959218475409   1     1.29600   6.23022  -0.05791  -0.00929
  20   3.61534277490123  -1.35219566897690   2.34292398441782   6     2.00600  14.57369  -0.08130  -0.00558
  21   5.67644061415937  -1.33310389065567   2.32622636429849   1     1.29600   6.18938  -0.05880  -0.00950
  22   2.89462963315407  -0.36402948401469   3.99956562780282   1     1.29600   6.23000  -0.05719  -0.00918
  23   2.93177580255930  -3.29044803889773   2.33212986874086   1     1.29600   5.31112  -0.04963  -0.00934
  24   2.67097867784874   0.00539309144876  -0.00003784491538   7     1.82900   0.00000   0.00000   0.00000
$coord_car
!BIOSYM archive 3
PBC=OFF
coordinates from GAUSSIAN/COSMO calculation
!DATE
C1          -2.202477887     1.207963120    -0.000012027 GAUS 1      C       C   0.0000
C2          -0.803112885     1.233828035    -0.000013027 GAUS 1      C       C   0.0000
C3          -0.101875958     0.028470993     0.000016973 GAUS 1      C       C   0.0000
C4          -0.780494032    -1.194432966     0.000000000 GAUS 1      C       C   0.0000
C5          -2.175147033    -1.204464882     0.000000000 GAUS 1      C       C   0.0000
C6          -2.890205960    -0.004026838     0.000002973 GAUS 1      C       C   0.0000
H7          -2.745661830     2.147117153    -0.000029027 GAUS 1      H       H   0.0000
H8          -0.306089827     2.194381005    -0.000066027 GAUS 1      H       H   0.0000
H9          -0.253397090    -2.142186998    -0.000015027 GAUS 1      H       H   0.0000
H10         -2.698523090    -2.154811850    -0.000013027 GAUS 1      H       H   0.0000
H11         -3.975027961    -0.016063773     0.000018973 GAUS 1      H       H   0.0000
C12          2.023605124     1.384609864    -0.000013027 GAUS 1      C       C   0.0000
H13          1.711798156     1.918977883     0.896218973 GAUS 1      H       H   0.0000
H14          3.106911117     1.267843799     0.000046973 GAUS 1      H       H   0.0000
H15          1.711935156     1.918946883    -0.896307027 GAUS 1      H       H   0.0000
C16          1.913195997    -0.715612129    -1.239781027 GAUS 1      C       C   0.0000
H17          3.003882997    -0.705496195    -1.230917027 GAUS 1      H       H   0.0000
H18          1.551481935    -1.741302107    -1.234022027 GAUS 1      H       H   0.0000
H19          1.531833028    -0.192773106    -2.116493027 GAUS 1      H       H   0.0000
C20          1.913156997    -0.715551129     1.239821973 GAUS 1      C       C   0.0000
H21          3.003842997    -0.705448195     1.230985973 GAUS 1      H       H   0.0000
H22          1.531772028    -0.192636106     2.116478973 GAUS 1      H       H   0.0000
H23          1.551428935    -1.741230107     1.234109973 GAUS 1      H       H   0.0000
N24          1.413421040     0.002853901    -0.000020027 GAUS 1      N       N   0.0000
end
end
$screening_charge
  cosmo      =  -1.025984
  correction =   0.025984
  total      =  -1.000000
$cosmo_energy
  Total energy corrected [a.u.]  =     -406.1424766234
  Dielectric energy corr. [a.u.] =       -0.0855225560
$segment_information
# n             - segment number
# atom          - atom associated with segment n
# position      - segment coordinates [a.u.]
# charge        - segment charge (corrected)
# area          - segment area [A**2]
# potential     - solute potential on segment (A length scale)
#
#  n   atom              position (X, Y, Z)                   charge         area        charge/area     potential
#
#
    1    8   -1.627877533    5.993995583    1.218259581   -0.000206094    0.023395638   -0.008809069    0.279825962
    2    8   -0.826052745    5.621014067    1.939805641   -0.000404645    0.030244038   -0.013379327    0.285912994
    3    8   -1.045724610    6.310519248    1.047672132   -0.001480863    0.166956069   -0.008869777    0.288524138
    4    8    0.230221649    4.966778841    2.161288475   -0.000168190    0.006852269   -0.024545219    0.314117936
    5    8    0.049196128    5.820712855    1.673808950   -0.002245635    0.256498196   -0.008754975    0.307514984
    6    8   -0.256531455    6.553184243    0.321769718   -0.002080641    0.185279977   -0.011229713    0.303126054
    7    8    0.958498946    4.875419982    1.761965483   -0.001419929    0.113502163   -0.012510148    0.351401484
    8    8    1.131423105    5.796827826    0.592979950   -0.002821206    0.234069472   -0.012052859    0.339817586
    9    8    0.469370959    6.310519248   -0.467423437   -0.001865299    0.166956069   -0.011172396    0.318308879
   10    8    1.340783095    5.644474146   -0.267639232   -0.000641911    0.025297007   -0.025374966    0.347797403
   11    8    1.010662031    5.623203536   -1.137221103   -0.001110634    0.105447091   -0.010532618    0.339389035
   12    8   -1.218428570    5.912974671    1.571170121   -0.001383564    0.153266567   -0.009027173    0.282415420
   13    8   -0.233878178    5.364284272    2.096774308   -0.001148774    0.142846418   -0.008042023    0.298376608
   14    8   -0.393230100    6.348369088    1.056625835   -0.002498865    0.267143480   -0.009354019    0.299371074
   15    8    0.475613533    4.848119760    2.096334095   -0.000386841    0.023003559   -0.016816554    0.325499721
   16    8    0.911452190    5.508431131    1.387025060   -0.003574595    0.339496472   -0.010529108    0.337735267
   17    8    0.478324662    6.348369088    0.185071073   -0.002803006    0.267143480   -0.010492512    0.318425360
   18    8    1.347852424    5.656784215    0.085630541   -0.000742810    0.036292644   -0.020467225    0.347576693
   19    8    1.125595063    5.776139379   -0.663084251   -0.002477772    0.203088571   -0.012200451    0.340043545
   20    8   -1.728034714    6.041425885    1.042339157   -0.000168210    0.014691191   -0.011449743    0.280075548
   21    8   -1.670334941    6.288573472    0.467282366   -0.001434509    0.154471479   -0.009286563    0.283200621
   22    8   -1.832538428    6.115945500   -0.740127055   -0.000523959    0.046334239   -0.011308237    0.280929606
   23    8   -0.900320436    6.553184243   -0.322019263   -0.002013925    0.185279977   -0.010869631    0.292725881
   24    8   -1.163797882    5.917344026   -1.587719599   -0.001563518    0.185891343   -0.008410925    0.283130570
   25    8   -0.111127281    6.310519248   -1.047921677   -0.001729164    0.166956069   -0.010357002    0.304943271
   26    8   -0.068127373    5.294684706   -2.102486739   -0.000999815    0.114331827   -0.008744855    0.303173114
   27    8    0.564738905    5.678312973   -1.531658612   -0.000939500    0.110873760   -0.008473599    0.323562436
   28    8   -1.827222316    6.100695025    0.787744500   -0.000417796    0.036891948   -0.011324846    0.280734214
   29    8   -1.684018441    6.322822998   -0.201410664   -0.002201442    0.248872321   -0.008845667    0.283579028
   30    8   -1.658234818    6.022850242   -1.145719671   -0.000592445    0.043540406   -0.013606794    0.280113221
   31    8   -0.763621791    6.348369088   -1.056875380   -0.002298121    0.267143480   -0.008602573    0.292882375
   32    8   -0.628793378    5.554823705   -2.003345001   -0.000689501    0.071686264   -0.009618314    0.289421372
   33    8    0.106566841    5.809428008   -1.662773647   -0.001812221    0.219383011   -0.008260534    0.309077909
   34    8    0.504766023    4.849651619   -2.081154110   -0.000511400    0.036322801   -0.014079318    0.326840538
   35    8    0.990397946    5.283899350   -1.498045628   -0.001248699    0.103053944   -0.012116944    0.344806350
   36    8    0.988870787    4.868337411   -1.738213459   -0.001507480    0.109175337   -0.013807882    0.353343695
   37   17    6.852754683   -2.846170321   -0.801174707   -0.000938929    0.099049814   -0.009479362    0.350019964
   38   17    6.943611191   -1.741090542   -0.270345878   -0.000923952    0.091953301   -0.010048054    0.383490431
   39   17    7.196855785   -0.633106867   -0.538230754   -0.002265480    0.255974877   -0.008850398    0.389784470
   40   17    7.258568279    0.410647400   -1.652194007   -0.002128617    0.249555580   -0.008529630    0.377691717
   41   17    6.941728445    0.723470980   -2.735219974   -0.000928844    0.092618843   -0.010028675    0.352502346
   42   17    7.093066943   -2.447561219   -0.667907692   -0.000727729    0.110457921   -0.006588289    0.356713770
   43   17    7.840256318   -1.800493262   -1.278299169   -0.001823948    0.166956069   -0.010924718    0.346856245
   44   17    8.082921313   -1.011300107   -2.004201584   -0.002073982    0.185279977   -0.011193772    0.341500710
   45   17    7.840256318   -0.285397693   -2.793394739   -0.001832528    0.166956069   -0.010976109    0.335877043
   46   17    7.091594215    0.326771258   -3.439687227   -0.000697267    0.110510328   -0.006309518    0.331873676
   47   17    6.950420706   -1.135802362   -0.243736523   -0.001613884    0.149739501   -0.010777943    0.395898563
   48   17    7.042335114    0.064316051   -0.849776201   -0.003878575    0.306556125   -0.012652088    0.400707451
   49   17    6.864292910    0.780836792   -1.982474979   -0.002004153    0.144932173   -0.013828216    0.380483429
   50   17    7.192022350   -2.081430562   -0.553696080   -0.001741281    0.218919172   -0.007953989    0.364455570
   51   17    7.878106158   -1.147998752   -1.269345466   -0.002692431    0.267143480   -0.010078595    0.354424350
   52   17    7.878106158   -0.276443990   -2.140900229   -0.002674284    0.267143480   -0.010010664    0.347701738
   53   17    7.190534387    0.440149560   -3.075106831   -0.001704381    0.218977011   -0.007783377    0.339514652
   54   17    6.850929607    0.192461180   -3.839749034   -0.000880894    0.100622989   -0.008754405    0.325280161
   55   17    7.100735419   -2.982200949   -1.207885291   -0.000731610    0.110127725   -0.006643289    0.338620384
   56   17    6.960588024   -3.380087149   -1.926836609   -0.000793900    0.086126535   -0.009217830    0.325340789
   57   17    7.840256318   -2.380991502   -1.858797409   -0.001827011    0.166956069   -0.010943064    0.331940374
   58   17    7.219221209   -3.106865832   -3.013241834   -0.002193804    0.254507234   -0.008619810    0.315191553
   59   17    8.082921313   -1.655089088   -2.647990564   -0.002091169    0.185279977   -0.011286534    0.327009291
   60   17    7.218640401   -2.020708397   -4.100129730   -0.002269294    0.254557500   -0.008914660    0.310955304
   61   17    7.840256318   -0.865895933   -3.373892979   -0.001848922    0.166956069   -0.011074300    0.323293794
   62   17    6.958711889   -0.932693390   -4.373921917   -0.000839007    0.086773270   -0.009668959    0.313042203
   63   17    7.099295401   -0.215733362   -3.976852695   -0.000732724    0.110197234   -0.006649209    0.320133654
   64   17    7.200558486   -3.100256009   -1.582586312   -0.001703119    0.218512143   -0.007794161    0.331159629
   65   17    6.975386956   -3.401463565   -2.508348432   -0.001218335    0.135094574   -0.009018387    0.318903161
   66   17    7.878106158   -2.389945205   -2.511291919   -0.002711228    0.267143480   -0.010148960    0.323705552
   67   17    7.149934186   -2.716343013   -3.709554633   -0.002781032    0.322313017   -0.008628358    0.311561820
   68   17    7.878106158   -1.518390443   -3.382846682   -0.002737071    0.267143480   -0.010245698    0.319445549
   69   17    6.974120264   -1.515769015   -4.395131589   -0.001301639    0.135799854   -0.009584983    0.310948361
   70   17    7.199074107   -0.588896773   -4.094105083   -0.001745697    0.218592116   -0.007986091    0.316695743
   71   10   -5.899904383   -4.883513790    2.167640980   -0.000144508    0.007968411   -0.018135046    0.214563740
   72   10   -6.740416286   -4.687448721    1.710688626   -0.001573883    0.235439774   -0.006684866    0.215602818
   73   10   -7.517737416   -4.306351994    0.308325226   -0.001453161    0.180075816   -0.008069717    0.221008393
   74   10   -4.857568418   -5.553345250    1.935209318   -0.000325123    0.028604589   -0.011366102    0.227314454
   75   10   -5.727091680   -5.745937988    1.673909105   -0.001833827    0.256498196   -0.007149472    0.225988678
   76   10   -6.773403329   -5.745937988    0.627597457   -0.002409722    0.256498196   -0.009394694    0.227473147
   77   10   -7.263209722   -5.119801171   -0.467323281   -0.001473976    0.166956069   -0.008828526    0.223443386
   78   10   -4.059814819   -5.940007940    1.194838504   -0.000160017    0.019313772   -0.008285125    0.244789951
   79   10   -4.632170942   -6.235744381    1.047772288   -0.001214681    0.166956069   -0.007275455    0.240080864
   80   10   -5.421364097   -6.478409376    0.321869874   -0.001812844    0.185279977   -0.009784348    0.237678029
   81   10   -6.147266512   -6.235744381   -0.467323281   -0.001629010    0.166956069   -0.009757115    0.232654781
   82   10   -6.631003447   -5.603538106   -1.143189467   -0.000812896    0.110873760   -0.007331726    0.225163709
   83   10   -6.173255229   -4.744298313    2.095929302   -0.000304472    0.029073154   -0.010472608    0.213474036
   84   10   -7.303016642   -4.384481854    1.022108399   -0.001461500    0.194890599   -0.007499080    0.218563873
   85   10   -5.440021104   -5.290006760    2.097238428   -0.000928717    0.143576284   -0.006468455    0.220165050
   86   10   -6.513449531   -5.485984191    1.413955307   -0.002617473    0.355967158   -0.007353132    0.223303874
   87   10   -7.301059562   -5.128754874    0.185171228   -0.002221012    0.267143480   -0.008313928    0.223814080
   88   10   -4.463747157   -5.850806621    1.558736695   -0.001080697    0.147207225   -0.007341331    0.236226818
   89   10   -5.284665452   -6.273594221    1.056725991   -0.002142680    0.267143480   -0.008020709    0.235247909
   90   10   -6.156220215   -6.273594221    0.185171228   -0.002463233    0.267143480   -0.009220637    0.233171050
   91   10   -6.762118482   -5.734653141   -0.685017403   -0.001965948    0.219383011   -0.008961259    0.227282432
   92   10   -7.536348635   -4.072057005   -0.244234112   -0.000660024    0.054537987   -0.012102089    0.221276638
   93   10   -7.217162065   -4.476530074   -1.161814272   -0.001189458    0.163941867   -0.007255365    0.218074405
   94   10   -6.631003447   -5.215169117   -1.531558456   -0.000798924    0.110873760   -0.007205706    0.220501799
   95   10   -6.204447083   -4.745880197   -2.079191201   -0.000429114    0.044921738   -0.009552480    0.213566626
   96   10   -7.396890919   -4.174060040   -0.842317685   -0.000776180    0.090676799   -0.008559855    0.219174123
   97   10   -6.755521981   -4.684040323   -1.697351951   -0.001309828    0.213507109   -0.006134823    0.215657361
   98   10   -3.971349535   -5.984897626    1.032545853   -0.000120792    0.011778154   -0.010255633    0.247554038
   99   10   -4.034410352   -6.223539397    0.484292474   -0.001188674    0.149766515   -0.007936845    0.249870822
  100   10   -4.777575117   -6.478409376   -0.321919107   -0.001699892    0.185279977   -0.009174722    0.242315854
  101   10   -3.878331124   -6.054472339   -0.759405169   -0.000385764    0.037171586   -0.010377934    0.251055768
  102   10   -5.566768272   -6.235744381   -1.047821521   -0.001502992    0.166956069   -0.009002321    0.233504818
  103   10   -4.518259267   -5.854789220   -1.575426162   -0.001225494    0.179709230   -0.006819318    0.235544839
  104   10   -6.242634457   -5.603538106   -1.531558456   -0.000751194    0.110873760   -0.006775223    0.224114481
  105   10   -5.606602602   -5.216110992   -2.105221426   -0.000815596    0.116162657   -0.007021158    0.218797917
  106   10   -3.883540363   -6.039451835    0.805384481   -0.000282554    0.029159007   -0.009690127    0.250659465
  107   10   -4.019930524   -6.259715058   -0.215743275   -0.001801052    0.241946162   -0.007444020    0.250775272
  108   10   -4.914273762   -6.273594221   -1.056775225   -0.001930320    0.267143480   -0.007225780    0.237799566
  109   10   -4.034597089   -5.966651560   -1.128907176   -0.000417516    0.036034458   -0.011586570    0.245850649
  110   10   -5.784462393   -5.734653141   -1.662673491   -0.001538619    0.219383011   -0.007013391    0.225755185
  111   10   -5.054155224   -5.482872007   -2.001378285   -0.000547532    0.069819222   -0.007842144    0.224748868
  112   21    6.865677597   -2.846610410    3.840502129   -0.000918886    0.088248696   -0.010412464    0.311341948
  113   21    6.964630678   -1.728305443    4.371317993   -0.000876511    0.084667736   -0.010352365    0.310602018
  114   21    7.211392217   -0.641647681    4.104942071   -0.002124104    0.255124073   -0.008325769    0.316403413
  115   21    7.202583915    0.451059062    3.023124392   -0.002041794    0.255685771   -0.007985561    0.340770235
  116   21    6.857562880    0.760396314    1.856945249   -0.001305383    0.087393538   -0.014936837    0.385773932
  117   21    7.106902868   -2.454691282    3.967517667   -0.000830139    0.109785875   -0.007561441    0.310760222
  118   21    7.840180729   -1.800402555    3.374023269   -0.001880675    0.166956069   -0.011264489    0.318087115
  119   21    8.082845724   -1.011209400    2.648120855   -0.002076814    0.185279977   -0.011209057    0.331757250
  120   21    7.840180729   -0.285306986    1.858927700   -0.001775993    0.166956069   -0.010637486    0.353690125
  121   21    7.166181114    0.230958932    1.171930732   -0.001535447    0.102851440   -0.014928782    0.391825368
  122   21    6.971035660   -1.145053897    4.396655920   -0.001277111    0.137712119   -0.009273775    0.312148311
  123   21    7.134409814    0.060724306    3.715321914   -0.002563481    0.336181483   -0.007625290    0.325426057
  124   21    6.951815843    0.748787016    2.519011105   -0.001374260    0.148662584   -0.009244158    0.359195416
  125   21    7.206372978   -2.073656268    4.089435602   -0.001866552    0.218156518   -0.008556023    0.310909214
  126   21    7.878030569   -1.147908045    3.382976972   -0.002716279    0.267143480   -0.010167865    0.321562221
  127   21    7.878030569   -0.276353283    2.511422210   -0.002650237    0.267143480   -0.009920652    0.340785051
  128   21    7.250803077    0.397543915    1.602169261   -0.002105808    0.213422171   -0.009866865    0.379386948
  129   21    6.831355763    0.116719065    0.725538364   -0.000853690    0.078837441   -0.010828487    0.412839284
  130   21    7.107399018   -2.973795761    3.448057863   -0.000818215    0.109755983   -0.007454855    0.312608089
  131   21    6.965760594   -3.377595936    2.720845095   -0.000820308    0.084287711   -0.009732234    0.317144105
  132   21    7.840180729   -2.380900795    2.793525029   -0.001868321    0.166956069   -0.011190495    0.320759862
  133   21    7.212884107   -3.110869857    1.635641655   -0.002072405    0.255014302   -0.008126624    0.330312047
  134   21    8.082845724   -1.654998381    2.004331874   -0.002073438    0.185279977   -0.011190836    0.335647187
  135   21    7.204078201   -2.029146503    0.543008553   -0.002165362    0.255600964   -0.008471651    0.365504530
  136   21    7.840180729   -0.865805226    1.278429460   -0.001825294    0.166956069   -0.010932782    0.358214579
  137   21    6.937331691   -0.919799562    0.267743695   -0.001055429    0.094205881   -0.011203429    0.399296101
  138   21    7.085386856   -0.222791485    0.658864817   -0.000914943    0.110690396   -0.008265781    0.397644473
  139   21    7.206940922   -3.095955241    3.066457141   -0.001810855    0.218118959   -0.008302145    0.314832358
  140   21    6.972698958   -3.402584839    2.139195377   -0.001202590    0.136751098   -0.008794006    0.322703590
  141   21    7.878030569   -2.389854498    2.141030519   -0.002688276    0.267143480   -0.010063040    0.328133592
  142   21    7.136349277   -2.721184775    0.933417751   -0.002615188    0.334429313   -0.007819853    0.346649321
  143   21    7.878030569   -1.518299736    1.269475757   -0.002669531    0.267143480   -0.009992874    0.350034242
  144   21    6.953486004   -1.524887201    0.245266991   -0.001534113    0.147666474   -0.010389044    0.388485731
  145   21    7.184461531   -0.581046260    0.549065732   -0.001896209    0.219170907   -0.008651739    0.390755320
  146   18    2.113812422   -4.124086530   -0.179276184   -0.000262570    0.005365259   -0.048938896    0.419942387
  147   18    3.235116411   -4.688520605   -0.344041031   -0.000609278    0.049603292   -0.012283014    0.376588050
  148   18    2.304253885   -4.964517821   -0.658029952   -0.002128566    0.256498196   -0.008298560    0.381281793
  149   18    1.331016118   -5.048378587   -1.744235855   -0.001694942    0.183921345   -0.009215582    0.366175303
  150   18    0.747179327   -4.300821286   -2.784223706   -0.001782481    0.155922798   -0.011431820    0.330726298
  151   18    4.043998462   -4.989963675   -0.963274421   -0.000467543    0.060597182   -0.007715583    0.344767256
  152   18    3.399174623   -5.454324214   -1.284166769   -0.001495203    0.166956069   -0.008955670    0.342107512
  153   18    2.609981468   -5.696989209   -2.010069183   -0.002037525    0.185279977   -0.010997004    0.336213312
  154   18    1.884079053   -5.454324214   -2.799262338   -0.001775321    0.166956069   -0.010633462    0.327588702
  155   18    1.400342119   -4.822117939   -3.475128524   -0.000888528    0.110873760   -0.008013872    0.315684883
  156   18    2.000394153   -4.106666794   -0.219058479   -0.000504700    0.004960596   -0.101741830    0.422599025
  157   18    2.589418231   -4.479746344   -0.218522513   -0.001915176    0.158682081   -0.012069264    0.398078939
  158   18    1.773873220   -4.753129251   -0.745140112   -0.003445517    0.128439386   -0.026826013    0.399949154
  159   18    0.855557776   -4.585136140   -2.226818550   -0.002244154    0.099492232   -0.022556071    0.353396550
  160   18    3.609355134   -4.963925520   -0.676980854   -0.001618652    0.190541683   -0.008495003    0.356863097
  161   18    2.746680113   -5.492174054   -1.275213066   -0.002536106    0.267143480   -0.009493421    0.350515880
  162   18    1.875125350   -5.492174054   -2.146767828   -0.002753752    0.267143480   -0.010308140    0.341936566
  163   18    1.269227083   -4.953232974   -3.016956460   -0.002130831    0.219383011   -0.009712835    0.325476977
  164   18    0.693143604   -3.774954398   -3.198843446   -0.001541483    0.119404732   -0.012909728    0.317140085
  165   18    1.400342119   -4.433748949   -3.863497513   -0.000791426    0.110873760   -0.007138079    0.308437423
  166   18    1.922574259   -4.085049644   -4.417186025   -0.000320160    0.015258692   -0.020982161    0.303061893
  167   18    0.586387676   -3.556618227   -2.984595455   -0.000137263    0.001695302   -0.080966841    0.321941193
  168   18    1.323753790   -4.049373401   -4.016065680   -0.001406510    0.172424397   -0.008157257    0.305525230
  169   18    4.228520303   -5.048740997   -1.224888499   -0.000463749    0.044226353   -0.010485801    0.337500204
  170   18    3.979672863   -5.454324214   -1.864665009   -0.001376908    0.166956069   -0.008247125    0.327017267
  171   18    3.253770448   -5.696989209   -2.653858164   -0.001944791    0.185279977   -0.010496498    0.320865063
  172   18    4.476307021   -5.132011345   -2.803022130   -0.001186264    0.133810966   -0.008865221    0.314825941
  173   18    2.464577293   -5.454324214   -3.379760578   -0.001717764    0.166956069   -0.010288716    0.315327901
  174   18    3.550205760   -4.979333161   -3.994435490   -0.002090883    0.221493595   -0.009439924    0.306674741
  175   18    1.788711108   -4.822117939   -3.863497513   -0.000859026    0.110873760   -0.007747789    0.309403832
  176   18    2.409889390   -4.438214946   -4.431604391   -0.001079963    0.112658577   -0.009586161    0.303470906
  177   18    4.472050803   -5.114418619   -1.784691559   -0.001030853    0.114667358   -0.008989939    0.326502005
  178   18    3.988626566   -5.492174054   -2.517159519   -0.002110325    0.267143480   -0.007899593    0.318503481
  179   18    3.117071803   -5.492174054   -3.388714281   -0.002417443    0.267143480   -0.009049231    0.312719091
  180   18    4.109917123   -5.040981251   -3.575485488   -0.001250999    0.109087785   -0.011467821    0.309395673
  181   18    2.246883172   -4.953232974   -3.994612548   -0.001880869    0.219383011   -0.008573448    0.307653887
  182   18    3.021497545   -4.656237391   -4.362967548   -0.001091637    0.094127949   -0.011597374    0.304532052
  183    7   -6.720082755    5.200628247    1.531478987   -0.000810202    0.110873760   -0.007307425    0.218771634
  184    7   -6.308865012    4.713720826    2.076537478   -0.000449511    0.050144743   -0.008964273    0.211494027
  185    7   -7.295875565    4.452663844    1.183587271   -0.001157182    0.165342588   -0.006998696    0.216225029
  186    7   -7.626017693    4.025221934    0.236004725   -0.000674416    0.065916318   -0.010231390    0.219544536
  187    7   -6.852614021    4.649255565    1.696614541   -0.001306533    0.216024855   -0.006048067    0.213766046
  188    7   -7.475735284    4.139360980    0.871775966   -0.000824864    0.104825837   -0.007868901    0.217258887
  189    7   -6.331713765    5.588997236    1.531478987   -0.000747901    0.110873760   -0.006745516    0.222299062
  190    7   -5.694175951    5.202731408    2.104872738   -0.000809042    0.116066431   -0.006970507    0.216777525
  191    7   -5.655847580    6.221203511    1.047742052   -0.001490425    0.166956069   -0.008927049    0.231553345
  192    7   -4.612700688    5.854101469    1.561517475   -0.001172476    0.172263602   -0.006806292    0.233504632
  193    7   -4.866654425    6.463868506    0.321839638   -0.001662154    0.185279977   -0.008971039    0.240250785
  194    7   -4.000242887    6.052529074    0.778186371   -0.000369613    0.029149198   -0.012680026    0.248340677
  195    7   -4.149959671    6.218154872   -0.500816679   -0.001199099    0.144458237   -0.008300662    0.247359372
  196    7   -4.082245632    5.988522090   -1.022367449   -0.000102574    0.009161613   -0.011196072    0.245211572
  197    7   -5.873541701    5.720112271    1.662594022   -0.001525226    0.219383011   -0.006952343    0.223817494
  198    7   -5.148997740    5.475441899    1.996389574   -0.000524054    0.066368583   -0.007896109    0.222674582
  199    7   -5.003353070    6.259053351    1.056695755   -0.001898461    0.267143480   -0.007106521    0.235717075
  200    7   -4.138843487    5.971365681    1.110401917   -0.000360661    0.028987846   -0.012441794    0.243679083
  201    7   -4.134773287    6.256269877    0.229781315   -0.001829706    0.234124557   -0.007815096    0.248315855
  202    7   -4.005310015    6.037770261   -0.822458710   -0.000231804    0.022440966   -0.010329495    0.247933704
  203    7   -6.720082755    5.588997236    1.143109998   -0.000811425    0.110873760   -0.007318462    0.223462843
  204    7   -7.352289029    5.105260301    0.467243812   -0.001485421    0.166956069   -0.008897076    0.221877963
  205    7   -6.236345820    6.221203511    0.467243812   -0.001619865    0.166956069   -0.009702342    0.230855847
  206    7   -7.608447041    4.265730015   -0.314277314   -0.001438864    0.182905339   -0.007866717    0.219299777
  207    7   -6.862482637    5.731397118   -0.627676926   -0.002407450    0.256498196   -0.009385836    0.225824625
  208    7   -5.510443405    6.463868506   -0.321949343   -0.001794251    0.185279977   -0.009683996    0.235720847
  209    7   -6.835749282    4.653436112   -1.711652104   -0.001599064    0.240212636   -0.006656870    0.213712001
  210    7   -5.816170988    5.731397118   -1.673988574   -0.001817235    0.256498196   -0.007084787    0.224045169
  211    7   -4.721250250    6.221203511   -1.047851757   -0.001183146    0.166956069   -0.007086574    0.237965316
  212    7   -5.986664856    4.866002293   -2.169684654   -0.000148975    0.008348333   -0.017844827    0.212539841
  213    7   -4.954119460    5.549021462   -1.928348151   -0.000311477    0.026380780   -0.011806974    0.225247736
  214    7   -4.159244401    5.947203719   -1.169427081   -0.000146627    0.015412436   -0.009513566    0.242774048
  215    7   -6.851197790    5.720112271    0.684937934   -0.001964053    0.219383011   -0.008952620    0.225626813
  216    7   -7.390138870    5.114214004   -0.185250698   -0.002241596    0.267143480   -0.008390981    0.222260594
  217    7   -6.245299523    6.259053351   -0.185250698   -0.002450092    0.267143480   -0.009171447    0.231378628
  218    7   -7.395448735    4.342533772   -1.022965281   -0.001558497    0.212255771   -0.007342542    0.216808059
  219    7   -6.602528839    5.471443321   -1.414034777   -0.002620816    0.355967158   -0.007362523    0.221568378
  220    7   -5.373744760    6.259053351   -1.056805460   -0.002120018    0.267143480   -0.007935879    0.233240810
  221    7   -6.275323833    4.712726450   -2.094707159   -0.000314692    0.032742176   -0.009611200    0.211393991
  222    7   -5.528924266    5.279281894   -2.095125700   -0.000912110    0.141667063   -0.006438403    0.218158346
  223    7   -4.558208037    5.850477646   -1.544654463   -0.001030257    0.139954416   -0.007361373    0.234194804
  224   23    2.100555596   -4.135188560    4.475376028   -0.000125368    0.004091835   -0.030638589    0.303002697
  225   23    1.327409090   -4.047389143    4.020639654   -0.001483963    0.180097487   -0.008239778    0.305414749
  226   23    0.623308001   -3.814691810    2.959953536   -0.000857453    0.049275682   -0.017401147    0.323104889
  227   23    3.227634085   -4.700375063    4.312683160   -0.000558012    0.046401249   -0.012025788    0.305022330
  228   23    2.304153729   -4.964381761    4.006063591   -0.002262231    0.256498196   -0.008819676    0.307434861
  229   23    1.257842081   -4.964381761    2.959751942   -0.002536246    0.256498196   -0.009887967    0.326756051
  230   23    0.929161070   -4.674856817    2.065738719   -0.001230060    0.036979766   -0.033263042    0.360457033
  231   23    4.040803809   -4.999303068    3.691500697   -0.000501016    0.057859117   -0.008659234    0.308697938
  232   23    3.399074467   -5.454188153    3.379926773   -0.001570863    0.166956069   -0.009408842    0.311765894
  233   23    2.609881312   -5.696853149    2.654024359   -0.002036874    0.185279977   -0.010993493    0.325074378
  234   23    1.883978898   -5.454188153    1.864831204   -0.001886001    0.166956069   -0.011296390    0.349178602
  235   23    1.643925836   -5.059534466    1.232223802   -0.001422789    0.040177091   -0.035412944    0.379566054
  236   23    1.940730877   -4.080324222    4.427826232   -0.000221663    0.008839860   -0.025075375    0.303011390
  237   23    0.762038297   -3.817270335    3.338467339   -0.000929321    0.083515147   -0.011127569    0.314298777
  238   23    2.580067724   -4.488979376    4.438748425   -0.001399361    0.151831549   -0.009216537    0.303600318
  239   23    1.517795878   -4.704427963    3.746109793   -0.002826667    0.355967158   -0.007940808    0.310827406
  240   23    0.787726086   -4.445766290    2.589633709   -0.002280646    0.187190219   -0.012183574    0.337817791
  241   23    3.604763895   -4.972151301    3.980455942   -0.001719828    0.187693050   -0.009162982    0.306765714
  242   23    2.746579957   -5.492037994    3.388880476   -0.002523799    0.267143480   -0.009447352    0.314071703
  243   23    1.875025195   -5.492037994    2.517325714   -0.002705527    0.267143480   -0.010127619    0.333302810
  244   23    1.346476521   -5.044294620    1.692703535   -0.001161775    0.151640822   -0.007661362    0.367990192
  245   23    2.012157112   -4.126820078    0.221963772   -0.000543351    0.007718753   -0.070393566    0.421600206
  246   23    4.222541811   -5.054786285    3.436236450   -0.000496887    0.042646334   -0.011651330    0.310273142
  247   23    3.979572707   -5.454188153    2.799428533   -0.001429777    0.166956069   -0.008563794    0.315487722
  248   23    3.253670293   -5.696853149    2.010235378   -0.001929110    0.185279977   -0.010411864    0.330013447
  249   23    4.478442522   -5.129992115    1.861048846   -0.001144217    0.135422185   -0.008449256    0.325292463
  250   23    2.464477138   -5.454188153    1.284332964   -0.001754347    0.166956069   -0.010507837    0.354897866
  251   23    3.554938858   -4.970872275    0.663040336   -0.001966159    0.224587882   -0.008754521    0.357860329
  252   23    1.838705414   -4.737026420    0.685732046    0.005367253    0.076091585    0.070536752    0.399617786
  253   23    2.413059718   -4.426962953    0.225643421   -0.002013777    0.116973225   -0.017215705    0.403053620
  254   23    4.469428063   -5.116554190    2.878920072   -0.001078465    0.112996524   -0.009544231    0.314202065
  255   23    3.988526410   -5.492037994    2.146934023   -0.002078534    0.267143480   -0.007780591    0.322957991
  256   23    3.116971648   -5.492037994    1.275379261   -0.002321920    0.267143480   -0.008691659    0.345409183
  257   23    4.113586792   -5.033243488    1.081528220   -0.001191165    0.113560452   -0.010489262    0.341303000
  258   23    2.246783016   -4.953096914    0.669480994   -0.003599517    0.219383011   -0.016407454    0.382584216
  259   23    3.026113989   -4.643386596    0.292846846   -0.001208943    0.100225683   -0.012062209    0.383020042
  260    9    0.028146599   -5.193139526    2.104719227   -0.001091216    0.115897155   -0.009415385    0.313813446
  261    9   -1.058692741   -5.834246424    1.572119600   -0.001491603    0.177937717   -0.008382724    0.289313921
  262    9   -1.692532826   -6.033547569    0.763632494   -0.000450957    0.035254583   -0.012791431    0.286177403
  263    9    0.664313748   -5.579680593    1.531505443   -0.000969264    0.110873760   -0.008742051    0.335934863
  264    9   -0.011552438   -6.211886868    1.047768508   -0.001710810    0.166956069   -0.010247069    0.312933053
  265    9   -0.800745593   -6.454551864    0.321866094   -0.001961940    0.185279977   -0.010589058    0.298728455
  266    9   -1.537932764   -6.201786926   -0.488083435   -0.001425156    0.148625781   -0.009588885    0.288620974
  267    9   -1.601982906   -5.965232461   -1.030258964   -0.000139759    0.011149242   -0.012535323    0.285550096
  268    9   -0.522740097   -5.461195179    1.999817993   -0.000670962    0.068816101   -0.009750068    0.297344622
  269    9   -1.540243393   -5.947270865    1.124601185   -0.000491549    0.034340672   -0.014313906    0.285626074
  270    9    0.206141684   -5.710795628    1.662620478   -0.001849141    0.219383011   -0.008428826    0.319098214
  271    9   -0.664046948   -6.249736709    1.056722211   -0.002258604    0.267143480   -0.008454648    0.299328000
  272    9   -1.552580211   -6.238397011    0.218894628   -0.002153627    0.240266928   -0.008963476    0.288985463
  273    9   -1.687360456   -6.018577701   -0.809302580   -0.000326141    0.027549801   -0.011838228    0.286005720
  274    9    0.618697539   -4.721065349    2.083378722   -0.000764601    0.038911897   -0.019649553    0.345802279
  275    9    1.052682737   -5.191311604    1.531505443   -0.000882115    0.110873760   -0.007956032    0.359657148
  276    9    1.788335922   -4.664566673    0.691279897   -0.004465559    0.013586821   -0.328668464    0.404465863
  277    9    1.966784874   -4.059865786    0.129374125   -0.001278596    0.021810658   -0.058622535    0.424023000
  278    9    1.194693711   -4.896152344    1.574186314   -0.002557716    0.095122426   -0.026888670    0.377246129
  279    9    1.052682737   -5.579680593    1.143136454   -0.001070827    0.110873760   -0.009658075    0.349989615
  280    9    0.568945802   -6.211886868    0.467270268   -0.001819766    0.166956069   -0.010899667    0.327642388
  281    9    1.684889012   -5.095943658    0.467270268   -0.002988093    0.166956069   -0.017897478    0.381517759
  282    9   -0.156956612   -6.454551864   -0.321922887   -0.002052939    0.185279977   -0.011080198    0.310323195
  283    9    1.195082619   -5.722080476   -0.627650470   -0.002822694    0.256498196   -0.011004734    0.351130534
  284    9    1.912735579   -4.430269322   -0.363777164   -0.003509983    0.116129668   -0.030224689    0.411692399
  285    9   -0.946149767   -6.211886868   -1.047825301   -0.001437831    0.166956069   -0.008612029    0.294496213
  286    9    0.148770971   -5.722080476   -1.673962118   -0.002193467    0.256498196   -0.008551588    0.317333776
  287    9    1.199563129   -4.876709169   -1.579404118   -0.002709287    0.096534919   -0.028065360    0.378524817
  288    9   -1.516147515   -5.921177931   -1.189056588   -0.000187761    0.018379474   -0.010215789    0.285420178
  289    9   -0.718841263   -5.532179204   -1.933437325   -0.000395548    0.028016227   -0.014118533    0.293229194
  290    9    0.321742510   -4.859637163   -2.167642490   -0.000227755    0.007962069   -0.028605049    0.327937762
  291    9    1.183797772   -5.710795628    0.684964390   -0.002301488    0.219383011   -0.010490729    0.351039045
  292    9    0.577899505   -6.249736709   -0.185224242   -0.002739809    0.267143480   -0.010255945    0.327660363
  293    9    1.722738852   -5.104897362   -0.185224242   -0.002405980    0.267143480   -0.009006320    0.380822294
  294    9   -0.293655257   -6.249736709   -1.056779004   -0.002460577    0.267143480   -0.009210693    0.306649321
  295    9    0.935128821   -5.462126678   -1.414008320   -0.003386565    0.355967158   -0.009513702    0.348271082
  296    9    1.627378479   -4.878643077   -0.933886246   -0.000283205    0.004003091   -0.070746505    0.393692855
  297    9   -1.113233793   -5.830311244   -1.555491674   -0.001315041    0.145507248   -0.009037632    0.288539534
  298    9   -0.137904818   -5.267389138   -2.096506710   -0.001205158    0.142837169   -0.008437289    0.308037006
  299    9    0.625145775   -4.693407633   -2.088771312   -0.000559423    0.027699550   -0.020196103    0.346791495
  300   22    1.363095794    0.779135366    5.531099467   -0.000946828    0.110873760   -0.008539690    0.309280407
  301   22    1.846832729    0.103269181    6.163305742   -0.001748139    0.166956069   -0.010470655    0.301669338
  302   22    0.730889519    0.103269181    5.047362532   -0.001494429    0.166956069   -0.008951028    0.303128440
  303   22    2.572735143   -0.685923974    6.405970738   -0.001831097    0.185279977   -0.009882864    0.297238905
  304   22    1.220695911   -0.991651557    5.673499350   -0.002032669    0.256498196   -0.007924691    0.295087077
  305   22    0.542661641   -0.722359511    4.580826184   -0.000708606    0.076715514   -0.009236806    0.299644764
  306   22    3.357383546   -1.201942458    6.253845633   -0.001020345    0.091946702   -0.011097138    0.298347061
  307   22    2.131167328   -1.658519321    5.933328553   -0.000835272    0.060518687   -0.013801881    0.295500254
  308   22    1.231980759    0.320963302    5.662214502   -0.002069610    0.219383011   -0.009433774    0.303955436
  309   22    1.837879025   -0.549225329    6.201155583   -0.002415578    0.267143480   -0.009042249    0.297346901
  310   22    0.693039678   -0.549225329    5.056316236   -0.001937642    0.267143480   -0.007253188    0.297988266
  311   22    2.691444154   -1.394752850    6.211881763   -0.001932411    0.227243936   -0.008503688    0.296250942
  312   22    1.305162478   -1.491336702    5.483071704   -0.001165707    0.162825703   -0.007159230    0.294576606
  313   22    1.751464783    1.167504355    5.531099467   -0.000957845    0.110873760   -0.008639061    0.314513450
  314   22    2.427330969    0.683767421    6.163305742   -0.001772399    0.166956069   -0.010615958    0.306764800
  315   22    2.427330969    1.799710630    5.047362532   -0.001582160    0.166956069   -0.009476502    0.330200211
  316   22    3.216524124   -0.042134994    6.405970738   -0.001914121    0.185279977   -0.010330964    0.300951220
  317   22    3.522251707    1.309904238    5.673499350   -0.002291654    0.256498196   -0.008934386    0.315854528
  318   22    3.221526763    2.044717285    4.298053395   -0.001545797    0.170577370   -0.009062144    0.354212108
  319   22    3.801763537   -0.816828100    6.228937551   -0.001000310    0.113477086   -0.008815080    0.300001523
  320   22    4.355406607    0.337009681    5.836054778   -0.001243215    0.131418605   -0.009459963    0.306775157
  321   22    4.159489697    1.558330331    4.837825395   -0.000598198    0.045385504   -0.013180367    0.329644695
  322   22    2.209636847    1.298619391    5.662214502   -0.002144440    0.219383011   -0.009774866    0.315787673
  323   22    3.079825478    0.692721124    6.201155583   -0.002503514    0.267143480   -0.009371422    0.306706575
  324   22    3.079825478    1.837560471    5.056316236   -0.002184057    0.267143480   -0.008175594    0.331154467
  325   22    4.020417395   -0.205562282    6.168783860   -0.002176035    0.254655079   -0.008545030    0.302000376
  326   22    4.250578326    1.100806703    5.418606067   -0.002234278    0.292627097   -0.007635240    0.315792778
  327   22    3.813567706    1.843395268    4.529515118   -0.000765161    0.069560205   -0.010999983    0.341751355
  328   22    1.363095794    1.167504355    5.142730478   -0.000913866    0.110873760   -0.008242405    0.316577202
  329   22    0.730889519    0.683767421    4.466864292   -0.001396350    0.166956069   -0.008363577    0.314069867
  330   22    1.846832729    1.799710630    4.466864292   -0.001520886    0.166956069   -0.009109500    0.339102646
  331   22    0.471322163   -0.026199466    4.106661207   -0.000444528    0.021573089   -0.020605685    0.310046995
  332   22    1.192143563    1.370756733    3.699439589   -0.001101085    0.074599480   -0.014759953    0.345599243
  333   22    2.590326843    2.064560235    3.913720017   -0.001087700    0.082367938   -0.013205386    0.368695712
  334   22    1.231980759    1.298619391    4.684558414   -0.001903532    0.219383011   -0.008676750    0.322895244
  335   22    0.680019795    0.680826826    3.957183617   -0.001848509    0.185551026   -0.009962267    0.322104196
  336   22    1.829300013    1.836445474    3.854650348   -0.001921880    0.224324074   -0.008567428    0.357475763
  337   11   -8.943115921    1.091770898    1.640138833   -0.000594987    0.109728734   -0.005422346    0.202652525
  338   11   -8.800015845    0.364447533    2.045134060   -0.000578737    0.084643132   -0.006837377    0.197978117
  339   11   -9.675454335    0.436942534    1.047832759   -0.001597063    0.166956069   -0.009565768    0.208697067
  340   11   -9.045921218   -0.722273844    1.779214442   -0.001664764    0.255177362   -0.006523949    0.202003161
  341   11   -9.918119331   -0.352250621    0.321930345   -0.001874889    0.185279977   -0.010119221    0.211627201
  342   11   -9.040276950   -1.813024843    0.695453661   -0.001839583    0.255546252   -0.007198631    0.210568169
  343   11   -9.675454335   -1.078153035   -0.467262810   -0.001647535    0.166956069   -0.009868074    0.211066978
  344   11   -8.781941733   -2.084410822   -0.406656989   -0.000757897    0.090911005   -0.008336695    0.212799467
  345   11   -8.928944174   -1.687752218   -1.114645781   -0.000608555    0.110432654   -0.005510641    0.208069100
  346   11   -9.042410050    0.709852831    1.762726595   -0.001379176    0.218106057   -0.006323417    0.201752756
  347   11   -8.805493477   -0.218953202    2.070925533   -0.000884880    0.138297693   -0.006398374    0.197863967
  348   11   -9.713304176   -0.215551976    1.056786462   -0.002354268    0.267143480   -0.008812746    0.208883612
  349   11   -8.970715328   -1.422791067    1.389445224   -0.002167780    0.335613349   -0.006459160    0.205734916
  350   11   -9.713304176   -1.087106739    0.185231700   -0.002419049    0.267143480   -0.009055241    0.211544665
  351   11   -8.793205200   -2.108593346    0.191682995   -0.001145412    0.145282498   -0.007884032    0.213286827
  352   11   -9.028083656   -1.802232428   -0.747691238   -0.001513398    0.218883812   -0.006914160    0.210312262
  353   11   -8.704720227    1.478407966    1.516078482   -0.000625173    0.085431099   -0.007317865    0.203774620
  354   11   -8.947823554    1.604046218    1.124463096   -0.000640842    0.109421045   -0.005856660    0.207278588
  355   11   -9.675454335    1.017440774    0.467334519   -0.001617258    0.166956069   -0.009686726    0.210652335
  356   11   -8.810857683    2.008952998    0.389217326   -0.000693008    0.081022588   -0.008553266    0.212046317
  357   11   -9.918119331    0.291538359   -0.321858636   -0.001870118    0.185279977   -0.010093468    0.211499356
  358   11   -9.060162206    1.739678565   -0.683560291   -0.001833312    0.253975612   -0.007218456    0.209915134
  359   11   -9.675454335   -0.497654796   -1.047761050   -0.001613746    0.166956069   -0.009665694    0.208899131
  360   11   -9.054533824    0.656837809   -1.773517032   -0.001661799    0.254497608   -0.006529723    0.201712217
  361   11   -8.933856644   -1.147500482   -1.651483781   -0.000593132    0.110226843   -0.005381008    0.203099741
  362   11   -8.792826334   -0.431511351   -2.048340068   -0.000586844    0.087172792   -0.006731965    0.198154997
  363   11   -9.047859790    1.728894599    0.737132415   -0.001509047    0.217714664   -0.006931306    0.209659935
  364   11   -9.713304176    1.026394477   -0.185159991   -0.002378270    0.267143480   -0.008902596    0.211133644
  365   11   -8.821341031    2.031414570   -0.178840845   -0.001033570    0.129230378   -0.007997889    0.212501372
  366   11   -9.713304176    0.154839714   -1.056714753   -0.002343413    0.267143480   -0.008772113    0.208803108
  367   11   -8.989191789    1.349282772   -1.382597218   -0.002068484    0.319029788   -0.006483671    0.205151047
  368   11   -9.033556664   -0.775052206   -1.768421386   -0.001379643    0.218629309   -0.006310423    0.202067164
  369   11   -8.809096330    0.151677977   -2.069186445   -0.000882169    0.135998602   -0.006486603    0.197783599
  370   11   -8.687049707   -1.553483644   -1.515446495   -0.000718306    0.100108827   -0.007175247    0.204541405
  371   19    0.753863951   -1.210990402   -4.834901765   -0.000064686    0.002165893   -0.029865542    0.296851965
  372   19    0.944921933   -1.417871808   -5.041786986   -0.000069344    0.002273676   -0.030498453    0.295834217
  373   19    2.935396449    2.083252430   -3.922721303   -0.000883912    0.046407716   -0.019046667    0.370571229
  374   19    3.760666604    1.860823832   -4.544636174   -0.001073049    0.099560534   -0.010777858    0.341732383
  375   19    4.330407308    1.239239389   -5.168176735   -0.000756165    0.077957831   -0.009699662    0.320186015
  376   19    3.451912766    2.011818791   -4.203789100   -0.000279094    0.021375179   -0.013056908    0.356423992
  377   19    4.179596616    1.534877401   -4.860024118   -0.000376637    0.043490425   -0.008660221    0.328756046
  378   19    0.877826913    0.999989831   -3.737286141   -0.000662952    0.048801865   -0.013584560    0.334518827
  379   19    1.910114596    1.854319603   -3.673556199   -0.001225518    0.091967296   -0.013325581    0.366221038
  380   19    0.512483199    0.021148366   -4.417067154   -0.001228856    0.144650408   -0.008495352    0.306279408
  381   19    1.220811184    1.309645345   -4.627214258   -0.002356948    0.256498196   -0.009188945    0.323805258
  382   19    2.572850416    2.042116733   -4.321486675   -0.001626389    0.185279977   -0.008778005    0.352219997
  383   19    0.699378498   -0.872788450   -4.958660318   -0.001263846    0.163892953   -0.007711410    0.296833096
  384   19    1.220811184    0.263333697   -5.673525907   -0.002672186    0.256498196   -0.010417953    0.303401985
  385   19    2.267122833    1.309645345   -5.673525907   -0.002630532    0.256498196   -0.010255557    0.315858261
  386   19    3.362043571    1.799451738   -5.047389089   -0.001358527    0.166956069   -0.008137035    0.330442749
  387   19    1.316906563   -1.524119439   -5.470386442   -0.000854688    0.107779170   -0.007929993    0.294658479
  388   19    1.846948002   -0.831587041   -6.163332299   -0.001557239    0.166956069   -0.009327236    0.296019493
  389   19    2.572850416   -0.042393886   -6.405997294   -0.002043596    0.185279977   -0.011029774    0.300599396
  390   19    3.362043571    0.683508528   -6.163332299   -0.001678221    0.166956069   -0.010051871    0.306704676
  391   19    4.037909757    1.167245463   -5.531126024   -0.000728018    0.110873760   -0.006566188    0.315242981
  392   19    1.195710713    1.364390261   -3.648920466   -0.000961560    0.046725622   -0.020578849    0.347399554
  393   19    0.678890807    0.669786446   -4.136331169   -0.002395712    0.249698638   -0.009594415    0.318442382
  394   19    1.837994299    1.837301578   -4.184788030   -0.002229036    0.267143480   -0.008343964    0.346922254
  395   19    0.618547577   -0.295172611   -4.900794940   -0.002033521    0.266621192   -0.007627006    0.300237504
  396   19    1.480764982    1.049691548   -5.413572109   -0.003262937    0.355967158   -0.009166399    0.313331989
  397   19    2.709549061    1.837301578   -5.056342792   -0.002307524    0.267143480   -0.008637770    0.330991738
  398   19    1.232096032   -1.049281163   -5.662241059   -0.001832062    0.219383011   -0.008350975    0.294931463
  399   19    1.837994299   -0.179092531   -6.201182140   -0.002567468    0.267143480   -0.009610822    0.299572412
  400   19    2.709549061    0.692462231   -6.201182140   -0.002624455    0.267143480   -0.009824141    0.306687729
  401   19    3.579737693    1.298360498   -5.662241059   -0.001906744    0.219383011   -0.008691395    0.315710413
  402   19    1.775677878   -1.644711568   -5.762040231   -0.000478347    0.041723196   -0.011464784    0.294933431
  403   19    2.417882300   -1.420625812   -6.157084005   -0.001329257    0.147976124   -0.008982913    0.295594106
  404   19    3.340613771   -0.811222371   -6.365911825   -0.001631008    0.184102602   -0.008859231    0.298152297
  405   19    4.055291919    0.050874001   -6.115907026   -0.001372018    0.163262427   -0.008403761    0.303213297
  406   19    4.372658463    0.805506655   -5.563359680   -0.000667683    0.087180233   -0.007658656    0.311791646
  407   19    2.096045967   -1.666744713   -5.913672949   -0.000486100    0.053141632   -0.009147258    0.295405508
  408   19    3.014574839   -1.267396871   -6.272927512   -0.001555483    0.182435954   -0.008526184    0.297058243
  409   19    3.872257834   -0.502441024   -6.240886454   -0.001840034    0.222035201   -0.008287128    0.300494387
  410   19    4.367995765    0.372314818   -5.812039513   -0.001035748    0.119891945   -0.008639014    0.307052672
  411   13    1.703295872    4.769507506    3.225142255   -0.000955837    0.110873760   -0.008620948    0.326922063
  412   13    2.187032807    4.093641321    3.857348530   -0.001736839    0.166956069   -0.010402968    0.329755784
  413   13    1.061505635    4.098174637    2.719305601   -0.001885463    0.150685121   -0.012512601    0.337536954
  414   13    2.912935221    3.304448166    4.100013525   -0.001773273    0.185279977   -0.009570775    0.340392494
  415   13    1.473604997    2.932177773    3.247390993   -0.002465306    0.253859550   -0.009711301    0.348977746
  416   13    3.715707072    2.754182194    3.931042386   -0.001151180    0.107017529   -0.010756926    0.350510155
  417   13    2.471088474    2.348029295    3.637993139   -0.001054133    0.055222818   -0.019088721    0.372616036
  418   13    1.572180837    4.311335442    3.356257290   -0.002128540    0.219383011   -0.009702390    0.329738655
  419   13    2.178079104    3.441146811    3.895198371   -0.002442824    0.267143480   -0.009144241    0.338779368
  420   13    1.103185003    3.286451344    2.850579638   -0.002665129    0.166604814   -0.015996709    0.344116904
  421   13    3.028421770    2.586718388    3.901456875   -0.002117813    0.229764097   -0.009217336    0.360822230
  422   13    1.893441993    2.484107299    3.394783026   -0.001309796    0.124755450   -0.010498905    0.364359078
  423   13    2.091664862    5.157876495    3.225142255   -0.000977285    0.110873760   -0.008814397    0.323009897
  424   13    2.767531047    4.674139560    3.857348530   -0.001789832    0.166956069   -0.010720375    0.322821158
  425   13    2.767531047    5.790082770    2.741405320   -0.001676597    0.166956069   -0.010042145    0.317081522
  426   13    3.556724202    3.948237146    4.100013525   -0.001929515    0.185279977   -0.010414050    0.327310246
  427   13    3.862451785    5.300276378    3.367542138   -0.002557551    0.256498196   -0.009971029    0.313953136
  428   13    3.556687794    6.039378634    1.961344148   -0.001675142    0.175737015   -0.009532095    0.313862351
  429   13    4.222962955    3.162009371    3.885868659   -0.001211637    0.148085140   -0.008182029    0.336775557
  430   13    4.774380577    4.289068199    3.479272344   -0.001482589    0.176659913   -0.008392336    0.318260977
  431   13    4.591397903    5.496415902    2.506360822   -0.000894585    0.074583364   -0.011994432    0.311951795
  432   13    2.549836926    5.288991531    3.356257290   -0.002226176    0.219383011   -0.010147441    0.319875274
  433   13    3.420025557    4.683093264    3.895198371   -0.002582979    0.267143480   -0.009668883    0.320237356
  434   13    3.420025557    5.827932611    2.750359023   -0.002436628    0.267143480   -0.009121046    0.313423874
  435   13    4.428572930    3.763029555    3.827691708   -0.002045401    0.264618006   -0.007729637    0.325528646
  436   13    4.666293552    5.048732433    3.081317418   -0.002648514    0.322932919   -0.008201438    0.312887957
  437   13    4.169900860    5.840602164    2.163410988   -0.001061647    0.097038267   -0.010940497    0.312242759
  438   13    1.703295872    5.157876495    2.836773266   -0.000936993    0.110873760   -0.008450993    0.326952371
  439   13    1.069617084    4.670642317    2.161914053   -0.002156762    0.147519500   -0.014620186    0.345807753
  440   13    2.187032807    5.790082770    2.160907080   -0.001519762    0.166956069   -0.009102767    0.323685250
  441   13    1.532774112    5.371695026    1.459579540   -0.000778491    0.049488808   -0.015730654    0.346809219
  442   13    2.945246030    6.056841226    1.610930304   -0.000968412    0.082699012   -0.011710074    0.318772529
  443   13    1.572180837    5.288991531    2.378601202   -0.001897025    0.219383011   -0.008647094    0.331428040
  444   13    1.149480691    4.910366357    1.668703053   -0.001427183    0.070419061   -0.020266998    0.358096378
  445   13    2.156367426    5.822217177    1.579276163   -0.001805299    0.212607318   -0.008491234    0.328353922
  446   14    7.014375983    0.864343720    1.531622606   -0.001176353    0.110873760   -0.010609842    0.387075058
  447   14    6.822475348    0.797963952    1.593759427   -0.000764051    0.032547146   -0.023475213    0.395886601
  448   14    7.042692455    1.844551663    2.078955993   -0.001051304    0.100992929   -0.010409681    0.350936800
  449   14    7.446888220    3.066266959    1.751042063   -0.002091241    0.250604409   -0.008344791    0.325502969
  450   14    7.500479872    4.111710465    0.632084412   -0.002237766    0.239574814   -0.009340572    0.315514618
  451   14    7.286926034    4.369431525   -0.314321385   -0.000510827    0.045889910   -0.011131567    0.314881252
  452   14    7.402744973    1.252712710    1.531622606   -0.000868919    0.110873760   -0.007837015    0.364758359
  453   14    8.034951248    1.928578895    1.047885671   -0.001719575    0.166956069   -0.010299568    0.342533761
  454   14    8.277616243    2.717772050    0.321983257   -0.002091309    0.185279977   -0.011287292    0.329207508
  455   14    8.034951248    3.443674464   -0.467209898   -0.001765922    0.166956069   -0.010577168    0.320619224
  456   14    7.379967465    3.937024680   -1.160315285   -0.000901217    0.099732812   -0.009036313    0.316987893
  457   14    7.177522479    2.553709881    2.065677618   -0.001224719    0.129539682   -0.009454393    0.334306826
  458   14    7.421208976    3.722845891    1.354592150   -0.002226502    0.256131017   -0.008692825    0.318583196
  459   14    7.294237685    4.385303560    0.123366107   -0.000783797    0.072608505   -0.010794840    0.314777606
  460   14    7.533860008    1.710884774    1.662737641   -0.001854101    0.219383011   -0.008451436    0.350365256
  461   14    8.072801088    2.581073405    1.056839374   -0.002617578    0.267143480   -0.009798397    0.331298108
  462   14    8.072801088    3.452628168    0.185284612   -0.002603300    0.267143480   -0.009744950    0.320542101
  463   14    7.487624559    4.101168183   -0.690714538   -0.001827232    0.205682421   -0.008883753    0.315587624
  464   14    7.136163278    3.852111645   -1.508982483   -0.000437055    0.037468736   -0.011664537    0.318607711
  465   14    7.402744973    0.864343720    1.143253617   -0.000938343    0.110873760   -0.008463166    0.377077743
  466   14    6.878643977    0.244203665    0.594560125   -0.002375950    0.130317666   -0.018231990    0.410918514
  467   14    8.034951248    1.348080655    0.467387431   -0.001756964    0.166956069   -0.010523513    0.354451478
  468   14    6.663574309    0.171200610   -0.648749229   -0.000203779    0.001027521   -0.198320734    0.423083217
  469   14    7.372112856    0.596235966   -0.711670905   -0.002214332    0.256482049   -0.008633477    0.384934732
  470   14    8.277616243    2.073983069   -0.321805724   -0.002112069    0.185279977   -0.011399335    0.338976128
  471   14    6.799673111    1.043196823   -1.818215624   -0.000578614    0.027912072   -0.020729866    0.384073964
  472   14    7.545144855    1.768255486   -1.673844955   -0.002331515    0.256498196   -0.009089791    0.348809200
  473   14    8.034951248    2.863176224   -1.047708138   -0.001789149    0.166956069   -0.010716285    0.327345847
  474   14    7.184348905    2.767621691   -2.033502434   -0.000816279    0.076010598   -0.010739012    0.330653885
  475   14    7.343150622    3.540968303   -1.587418402   -0.000787117    0.105828838   -0.007437644    0.320387200
  476   14    7.533860008    0.733228685    0.685081553   -0.002203744    0.219383011   -0.010045192    0.377269220
  477   14    6.914207679    0.214891140   -0.391668965   -0.002658092    0.217600816   -0.012215453    0.408707785
  478   14    8.072801088    1.339126952   -0.185107079   -0.002808332    0.267143480   -0.010512449    0.354229723
  479   14    7.176932887    0.866973878   -1.398325303   -0.003911141    0.353085360   -0.011077040    0.382547989
  480   14    8.072801088    2.210681715   -1.056661841   -0.002619352    0.267143480   -0.009805039    0.337217899
  481   14    7.063930508    1.998722673   -2.101745234   -0.001400921    0.152101595   -0.009210432    0.346632821
  482   14    7.436213586    3.119680615   -1.739133512   -0.001765343    0.214768784   -0.008219739    0.324793590
  483   15    3.410629906    6.069056039   -1.685524991   -0.000600871    0.053879992   -0.011152017    0.315690312
  484   15    4.158157921    5.834943840   -2.211252111   -0.001273607    0.118325629   -0.010763574    0.312021653
  485   15    4.747237535    5.171041772   -2.844925083   -0.000875382    0.094393010   -0.009273802    0.312395063
  486   15    3.847862394    5.990715970   -1.872626069   -0.000482241    0.032210188   -0.014971705    0.313635124
  487   15    4.612923105    5.470777374   -2.528900092   -0.000761591    0.071850659   -0.010599643    0.311891890
  488   15    1.307945771    5.121286698   -1.472177582   -0.000658014    0.020147683   -0.032659524    0.356977273
  489   15    2.011712966    5.728356173   -1.406263737   -0.000743848    0.076198903   -0.009761922    0.333227123
  490   15    0.979782817    4.298476196   -2.371839142   -0.000783467    0.034199215   -0.022908918    0.343476525
  491   15    1.561154882    5.300217796   -2.321396886   -0.002476134    0.256498196   -0.009653611    0.332146073
  492   15    2.909657989    6.048663072   -1.849314462   -0.001471536    0.185278890   -0.007942274    0.317654578
  493   15    1.157452346    3.121424823   -2.888162686   -0.001439876    0.094029020   -0.015313101    0.346675933
  494   15    1.561154882    4.253906148   -3.367708534   -0.002512179    0.256498196   -0.009794138    0.330112326
  495   15    2.607466531    5.300217796   -3.367708534   -0.002750074    0.256498196   -0.010721613    0.319495996
  496   15    3.702387269    5.790024189   -2.741571717   -0.001538349    0.166956069   -0.009214095    0.312325105
  497   15    1.779526161    2.512494291   -3.318221786   -0.000937092    0.081577861   -0.011487083    0.362898595
  498   15    2.187291700    3.158985410   -3.857514927   -0.001589764    0.166956069   -0.009522048    0.344392867
  499   15    2.913194114    3.948178565   -4.100179922   -0.002025339    0.185279977   -0.010931238    0.329719347
  500   15    3.702387269    4.674080979   -3.857514927   -0.001764288    0.166956069   -0.010567377    0.319041776
  501   15    4.378253455    5.157817914   -3.225308652   -0.000843077    0.110873760   -0.007603940    0.312790969
  502   15    1.533477724    5.364718964   -1.410257221   -0.000477725    0.026484853   -0.018037651    0.348020959
  503   15    1.083116713    4.765763820   -1.955730083   -0.002221515    0.168976945   -0.013146854    0.351023595
  504   15    2.355423592    5.911344921   -1.745775524   -0.002130346    0.267142166   -0.007974577    0.323876972
  505   15    1.066763004    3.883480114   -2.802933036   -0.002601821    0.204684079   -0.012711401    0.337860931
  506   15    1.821108680    5.040263999   -3.107754736   -0.003318037    0.355967158   -0.009321189    0.325383178
  507   15    3.049892759    5.827874029   -2.750525420   -0.002625820    0.267143480   -0.009829250    0.315237280
  508   15    1.489867865    2.884539294   -3.243625428   -0.001964069    0.216864574   -0.009056662    0.350222088
  509   15    2.178337997    3.811479920   -3.895364767   -0.002537952    0.267143480   -0.009500334    0.333052842
  510   15    3.049892759    4.683034682   -3.895364767   -0.002674384    0.267143480   -0.010011041    0.321651587
  511   15    3.920081391    5.288932949   -3.356423687   -0.002069988    0.219383011   -0.009435499    0.313703980
  512   15    2.135218957    2.378928374   -3.491664740   -0.000495969    0.033458179   -0.014823537    0.369951020
  513   15    2.756314317    2.569569448   -3.850658457   -0.001632973    0.147994143   -0.011034038    0.362360973
  514   15    3.713396349    3.147744492   -4.047546094   -0.001535092    0.185258048   -0.008286236    0.339980723
  515   15    4.457657920    4.006026521   -3.781629601   -0.001339827    0.166759159   -0.008034501    0.322223527
  516   15    4.776701953    4.777801201   -3.208850476   -0.000728361    0.099124993   -0.007347903    0.314234845
  517   15    2.434620889    2.341985990   -3.619352010   -0.000559871    0.047741946   -0.011727034    0.372728669
  518   15    3.385200134    2.704139111   -3.957650443   -0.001822103    0.199221163   -0.009146129    0.354344683
  519   15    4.275200103    3.448928974   -3.903917549   -0.002099063    0.266371804   -0.007880199    0.330942089
  520   15    4.788173719    4.325770425   -3.453508642   -0.001271985    0.162266590   -0.007838861    0.317781588
  521   12    1.824449911    2.169737367    3.189337132   -0.001692818    0.102542348   -0.016508476    0.374223327
  522   12    3.914878868    2.321232681    3.778155217   -0.000828034    0.041514492   -0.019945662    0.358456025
  523   12    1.264612407    2.452629261    2.791473121   -0.001440866    0.044906335   -0.032086023    0.360942006
  524   12    3.028195990    2.204076667    3.683258465   -0.001216051    0.037763659   -0.032201630    0.379406632
  525   12    1.980350231    1.974010332    3.249282045   -0.001092316    0.035392992   -0.030862485    0.381881265
  526   12    2.946924157    6.110174402    1.181161244   -0.000786267    0.096962829   -0.008108958    0.315079148
  527   12    4.199320458    5.980413586    1.706897516   -0.000622663    0.065497186   -0.009506718    0.308064699
  528   12    3.770863331    6.350789899    0.650046509   -0.000599951    0.162473823   -0.003692598    0.296425470
  529   12    4.417741162    2.514062025    3.742586135   -0.001290528    0.154153222   -0.008371721    0.343159977
  530   12    5.156256001    3.791589138    3.348794597   -0.000961204    0.143733224   -0.006687420    0.318030059
  531   12    5.273007237    5.064296212    2.505788907   -0.001270854    0.228140113   -0.005570496    0.304394426
  532   12    5.021808123    6.007829654    1.197724019   -0.000921524    0.229660155   -0.004012555    0.291575689
  533   12    4.474130614    6.350789899   -0.053220773   -0.000623212    0.162473823   -0.003835766    0.289446447
  534   12    5.359991351    2.032535348    3.416106688   -0.000495665    0.061049528   -0.008119059    0.334938327
  535   12    5.846466883    2.904277652    3.193275425   -0.000434417    0.220618411   -0.001969087    0.314682135
  536   12    6.303639582    4.056484372    2.479555478   -0.000501052    0.259653876   -0.001929693    0.300656062
  537   12    6.303639582    5.096113540    1.439926310   -0.000846632    0.259653876   -0.003260619    0.292569647
  538   12    5.846466883    5.809833487    0.287719590   -0.000876453    0.220618411   -0.003972712    0.287356667
  539   12    5.140302676    6.091477800   -0.749930718   -0.000649761    0.154195067   -0.004213892    0.288510928
  540   12    6.254675249    1.434672689    2.658058476   -0.000197962    0.005388682   -0.036736637    0.354970310
  541   12    6.522593110    2.000918429    2.590154527   -0.000816042    0.177133760   -0.004606927    0.338447300
  542   12    6.799258606    3.044676994    2.309732268   -0.000520672    0.074484670   -0.006990330    0.321764540
  543   12    6.949266013    4.140431203    1.510244682   -0.000450043    0.044368020   -0.010143404    0.311776282
  544   12    6.963299161    4.732798496    0.191521897   -0.001146506    0.151958931   -0.007544838    0.306875091
  545   12    6.468784362    5.261258320   -0.617239516   -0.000722264    0.187071274   -0.003860901    0.292760374
  546   12    5.707007973    5.595708144   -1.396132304   -0.000457424    0.132489679   -0.003452525    0.290057877
  547   12    6.661853873    1.152869812    2.043184955   -0.000843483    0.056753303   -0.014862272    0.377414052
  548   12    7.076412303    4.512824688   -0.443165957   -0.000114990    0.005145707   -0.022346836    0.313724412
  549   12    6.833895990    4.450913803   -1.395025151   -0.000695357    0.124209250   -0.005598271    0.304778308
  550   12    6.129626740    4.922100698   -1.933625622   -0.000223677    0.101063481   -0.002213236    0.293596605
  551   12    3.670824284    6.174317627    1.299507702   -0.001129584    0.170317486   -0.006632228    0.306839501
  552   12    4.706392314    3.096827515    3.655231865   -0.000542761    0.052927898   -0.010254725    0.332334788
  553   12    5.233108919    4.497816327    2.974105168   -0.000574371    0.058949935   -0.009743372    0.311983782
  554   12    4.801798824    5.731907323    1.925738855   -0.001500220    0.249483066   -0.006013312    0.302723229
  555   12    4.422712877    6.311573607    0.598628773   -0.000778039    0.207665393   -0.003746598    0.291197782
  556   12    5.070124949    2.364134835    3.571208975   -0.000925101    0.203341590   -0.004549493    0.331890896
  557   12    5.765354102    3.623345864    3.096392269   -0.000525149    0.282695416   -0.001857649    0.307228782
  558   12    6.012673475    4.805147433    2.188589371   -0.000764570    0.315115371   -0.002426319    0.295096798
  559   12    5.765354102    5.712950332    1.006787801   -0.000988489    0.282695416   -0.003496656    0.288512206
  560   12    5.161394934    6.159493458   -0.170499877   -0.000805707    0.206752512   -0.003896965    0.287144805
  561   12    5.977086700    1.747081426    2.996410026   -0.000900487    0.115484732   -0.007797455    0.340501568
  562   12    6.565891004    2.608804711    2.617683113   -0.000786365    0.242742983   -0.003239495    0.323960079
  563   12    6.834093920    3.710407771    2.028084166   -0.001098708    0.194779259   -0.005640787    0.312691212
  564   12    6.879523233    4.588766652    1.069802956   -0.001418547    0.225827975   -0.006281537    0.305072778
  565   12    6.504547905    5.297021863    0.007541696   -0.001006690    0.254247539   -0.003959489    0.292991850
  566   12    5.799093915    5.718992041   -0.918764642   -0.000715328    0.194803870   -0.003672043    0.288273155
  567   12    6.549048521    1.068202122    2.132391486   -0.000554714    0.029375798   -0.018883372    0.379657075
  568   12    6.681292259    1.636181215    2.290220775   -0.000552349    0.051426998   -0.010740449    0.355430335
  569   12    7.078129532    4.537055850   -0.304516647   -0.000112779    0.004708207   -0.023953656    0.313595432
  570   12    6.931979330    4.620034904   -0.834835804   -0.001117686    0.163448098   -0.006838169    0.306561564
  571   12    6.261549623    5.054023581   -1.577166727   -0.000512137    0.161502914   -0.003171070    0.292665420
  572   12    1.807424236    5.573974731    1.247700060   -0.000345257    0.030389606   -0.011361028    0.340852619
  573   12    1.506592641    5.561756315    0.570153626   -0.000663743    0.042155989   -0.015744936    0.346328450
  574   12    2.507816299    6.091477800    0.749881485   -0.000679906    0.154195067   -0.004409387    0.314297817
  575   12    1.758339889    5.783358731   -0.272262947   -0.001042629    0.203954780   -0.005112059    0.331779233
  576   12    3.173988361    6.350789899    0.053171539   -0.000486789    0.162473823   -0.002996110    0.299486616
  577   12    1.395282598    5.263792517   -1.209634385   -0.000903245    0.029390322   -0.030732750    0.355870280
  578   12    2.780971292    6.084730945   -1.119697194   -0.001080056    0.151433645   -0.007132208    0.316321275
  579   12    3.877255644    6.350789899   -0.650095743   -0.000641455    0.162473823   -0.003948050    0.295470110
  580   12    3.471892982    6.086876873   -1.484204123   -0.000169082    0.014143560   -0.011954701    0.314567698
  581   12    4.500762751    6.051222146   -1.454356004   -0.000827117    0.153050082   -0.005404226    0.298899537
  582   12    1.497253379    2.124691774   -2.952000000   -0.000728873    0.043876228   -0.016612021    0.369525695
  583   12    5.220167175    5.595708144   -1.882973103   -0.000512101    0.132489679   -0.003865211    0.296623925
  584   12    2.142614823    2.109041511   -3.359383088   -0.001011853    0.028959365   -0.034940433    0.380661607
  585   12    3.273325835    2.230590491   -3.730685958   -0.000628586    0.013252015   -0.047433239    0.374998597
  586   12    5.002060080    3.829902986   -3.392684712   -0.000087288    0.001775170   -0.049171415    0.322516842
  587   12    5.141985928    4.540849314   -2.988363937   -0.001081344    0.119567195   -0.009043822    0.314355462
  588   12    5.757660493    4.922100698   -2.305591869   -0.000218074    0.101063481   -0.002157788    0.296478043
  589   12    1.335061023    5.167589999    1.291134036   -0.000556652    0.009447927   -0.058917860    0.359406362
  590   12    1.725954358    5.629103328    0.944682284   -0.001383258    0.193519111   -0.007147913    0.338235387
  591   12    1.538740475    5.637469864    0.146104525   -0.000464488    0.039546413   -0.011745376    0.343544481
  592   12    2.486724040    6.159493458    0.170450643   -0.000543906    0.206752512   -0.002630710    0.309963736
  593   12    1.796171924    5.677653328   -0.941996301   -0.001569404    0.216295168   -0.007255842    0.335596851
  594   12    3.225406098    6.311573607   -0.598678006   -0.000672562    0.207665393   -0.003238680    0.301605737
  595   12    3.235738394    6.092744347   -1.392838180   -0.000164034    0.008244661   -0.019895830    0.315975788
  596   12    3.942320850    6.138695340   -1.396621696   -0.001169638    0.197412919   -0.005924832    0.305021330
  597   12    1.401468921    2.411584345   -2.908485443   -0.001194319    0.060123676   -0.019864371    0.363477901
  598   12    4.799487129    5.617018493   -2.101387022   -0.001184582    0.169690783   -0.006980827    0.306006971
  599   12    1.714105187    1.961112340   -3.080383295   -0.001103624    0.041249907   -0.026754580    0.377417664
  600   12    2.456055370    2.203429564   -3.511150288   -0.000366649    0.018680329   -0.019627542    0.381337112
  601   12    5.401201597    5.054023581   -2.437514753   -0.000769409    0.161502914   -0.004764054    0.301372705
  602   12    6.696014083    0.836230494    1.718257013   -0.000151896    0.001400500   -0.108458085    0.397207287
  603   12    6.607522760    0.081619555    0.443413467   -0.000140573    0.004625071   -0.030393789    0.424587286
  604   12    6.625273604    0.116675701   -0.523478808   -0.000215757    0.001299060   -0.166087327    0.424366684
  605   12    6.525421702    1.248760268   -2.280799108   -0.001182251    0.105854055   -0.011168685    0.368560154
  606   12    6.756402042    2.188581756   -2.363986979   -0.000493046    0.053937623   -0.009141033    0.339589335
  607   12    5.091042276    2.006090324   -3.520281336   -0.000239329    0.007673962   -0.031187105    0.339011305
  608   12    5.846466883    2.328789239   -3.193324658   -0.000608091    0.220618411   -0.002756304    0.324750888
  609   12    6.578773393    3.192199238   -2.539759593   -0.000490623    0.185132063   -0.002650126    0.313537651
  610   12    6.824234041    4.010240070   -1.851139970   -0.000611510    0.122166542   -0.005005543    0.308745924
  611   12    3.707306172    2.304974094   -3.776185762   -0.000783882    0.036017434   -0.021763972    0.363836476
  612   12    4.543981584    2.603220577   -3.721802217   -0.000838660    0.122909277   -0.006823410    0.339058216
  613   12    5.138518641    3.451494639   -3.456197428   -0.000806531    0.135717632   -0.005942715    0.319748123
  614   12    5.707007973    4.012641133   -2.979199315   -0.000385110    0.132489679   -0.002906716    0.304800653
  615   12    6.129626740    4.550134451   -2.305591869   -0.000203977    0.101063481   -0.002018304    0.296494573
  616   12    6.570345103    0.003935461   -0.048404857   -0.001581412    0.051802848   -0.030527515    0.424214485
  617   12    6.720634079    1.391868185   -2.116659729   -0.000920005    0.088288682   -0.010420422    0.367056371
  618   12    5.762378600    1.835120773   -3.162682805   -0.001028466    0.138295838   -0.007436710    0.337463534
  619   12    6.592658223    2.631739855   -2.589372674   -0.000945390    0.248884219   -0.003798515    0.323951151
  620   12    6.828625664    3.559895801   -2.110177008   -0.000698387    0.120159838   -0.005812149    0.314444614
  621   12    4.379873439    2.266821125   -3.733503652   -0.000981333    0.095182207   -0.010310049    0.347530167
  622   12    5.057513613    2.857878944   -3.576396637   -0.000840288    0.202961096   -0.004140144    0.325425571
  623   12    5.799093915    3.535273471   -3.102483212   -0.000370974    0.194803870   -0.001904345    0.307584115
  624   12    6.261549623    4.193675556   -2.437514753   -0.000329013    0.161502914   -0.002037195    0.299277349
  625    6   -7.767264988    1.925991384    2.305572871    0.000037744    0.101063481    0.000373465    0.181267329
  626    6   -7.344646222    1.388498066    2.979180317    0.000264563    0.132489679    0.001996861    0.168845516
  627    6   -8.383608274    1.418525891    1.949023285   -0.000356466    0.097390049   -0.003660187    0.193336374
  628    6   -6.777940924    0.742296480    3.474949973    0.000480187    0.154195067    0.003114153    0.161286884
  629    6   -8.185606418    0.588086052    2.568188189   -0.000049961    0.181467386   -0.000275318    0.180432251
  630    6   -6.111768862    0.045586535    3.734262072    0.000635083    0.162473823    0.003908833    0.159103061
  631    6   -7.484105132   -0.295353828    3.193305660    0.000476697    0.220618411    0.002160733    0.166180934
  632    6   -8.402097085   -0.447860038    2.351669879   -0.000243910    0.058905230   -0.004140727    0.189000548
  633    6   -5.408501579   -0.657680748    3.734262072    0.000695571    0.162473823    0.004281125    0.161461169
  634    6   -6.659446371   -1.205358257    3.391301827    0.000650631    0.229660155    0.002833015    0.163553353
  635    6   -7.941277830   -1.447560548    2.479585713    0.000110843    0.259653876    0.000426887    0.180138698
  636    6   -8.454289759   -1.652659121    1.645696563   -0.000144595    0.009683098   -0.014932706    0.201390057
  637    6   -4.751931134   -0.951209484    3.602219415    0.000225420    0.033621105    0.006704724    0.166984394
  638    6   -5.860919964   -1.608043670    3.413116521    0.000174945    0.038389512    0.004557112    0.164984055
  639    6   -7.061916388   -2.234957286    2.616934392    0.000096277    0.097688494    0.000985549    0.178169873
  640    6   -7.910336919   -2.529594094    1.419108866   -0.000507658    0.241179192   -0.002104899    0.198703285
  641    6   -8.385267465   -2.376520623    0.459455579   -0.000419833    0.052427617   -0.008007866    0.211736969
  642    6   -7.912431203   -2.851133276    0.527615568   -0.000176062    0.027151644   -0.006484380    0.210639755
  643    6   -8.152495979   -2.601682713   -0.632831778   -0.000667560    0.154837238   -0.004311368    0.208392641
  644    6   -8.364931573   -1.979341580   -1.433033086   -0.000465625    0.089519276   -0.005201390    0.201916532
  645    6   -7.749272300   -2.744067214   -1.284087843   -0.000079045    0.024497099   -0.003226706    0.202162594
  646    6   -7.716217374   -2.366007155   -1.930071020   -0.000059462    0.096006648   -0.000619349    0.189923560
  647    6   -7.899187871    1.569532489    2.437495755    0.000093640    0.161502914    0.000579802    0.179366625
  648    6   -7.436732163    0.911130403    3.102464214    0.000410770    0.194803870    0.002108634    0.167004798
  649    6   -8.390345110    0.954427255    2.206270147   -0.000311927    0.081450590   -0.003829651    0.189951082
  650    6   -6.799033183    0.162865638    3.542965631    0.000574729    0.206752512    0.002779791    0.160616879
  651    6   -8.209640466   -0.004326656    2.611306737   -0.000111739    0.244216125   -0.000457540    0.180475845
  652    6   -6.060351125   -0.606263011    3.695045781    0.000711979    0.207665393    0.003428493    0.159937374
  653    6   -7.402992350   -1.014422040    3.096422505    0.000521435    0.282695416    0.001844510    0.167887105
  654    6   -8.407578034   -1.173749989    2.081351210   -0.000632798    0.138812637   -0.004558649    0.193559393
  655    6   -5.321564275   -1.210459105    3.592165038    0.000542179    0.135904664    0.003989407    0.163686448
  656    6   -6.486542011   -1.833211399    3.160221738    0.000448615    0.204563741    0.002193031    0.168268891
  657    6   -7.601755979   -2.259361673    2.172528801   -0.000040035    0.299953781   -0.000133470    0.185440822
  658    6   -8.402678267   -2.094943065    1.167809613   -0.000855315    0.134246806   -0.006371217    0.206032124
  659    6   -7.843443630   -2.812933300    0.909697386   -0.000224802    0.041676179   -0.005394020    0.207165162
  660    6   -8.185037366   -2.644113758    0.048593210   -0.000934208    0.205851120   -0.004538272    0.211054984
  661    6   -8.365230526   -2.241809333   -0.973617793   -0.000469067    0.070222238   -0.006679754    0.207351786
  662    6   -7.827042044   -2.790064321   -1.016451813   -0.000161959    0.028700905   -0.005642989    0.205803306
  663    6   -7.857583067   -2.489760277   -1.571221660   -0.000248460    0.151666373   -0.001638199    0.196229676
  664    6   -7.400290443    2.287247637    2.312057097    0.000001298    0.087632754    0.000014810    0.181919154
  665    6   -6.860943220    1.877982688    2.976034395    0.000277261    0.117433715    0.002361000    0.169460781
  666    6   -6.182111743    1.371956927    3.456578105    0.000520713    0.146285166    0.003559572    0.161953182
  667    6   -5.392379885    0.792744523    3.704694788    0.000633734    0.162334213    0.003903884    0.161002851
  668    6   -4.811626609   -0.060805778    3.734262072    0.000860635    0.162473823    0.005297068    0.165060515
  669    6   -4.366918974    0.792623598    3.539946271    0.000204677    0.034951976    0.005855944    0.170831049
  670    6   -4.246199963   -0.666573421    3.529655097    0.000323162    0.077455663    0.004172221    0.173092791
  671    6   -3.568313842    0.100789114    3.282297609    0.000323784    0.137956106    0.002347007    0.188135156
  672    6   -7.115752451    2.204107974    2.596638406    0.000063575    0.067216696    0.000945820    0.176809060
  673    6   -6.465769835    1.761336068    3.198874782    0.000275334    0.099869501    0.002756941    0.165924111
  674    6   -5.665824612    1.226277423    3.578545620    0.000574415    0.156250435    0.003676243    0.161326313
  675    6   -4.867123030    0.731702471    3.670154405    0.000865755    0.206924363    0.004183920    0.164539359
  676    6   -3.953093518   -0.223132784    3.470993467    0.000766548    0.206733760    0.003707900    0.178309167
  677    6   -4.004844960    0.578983749    3.450162393    0.000119208    0.014443282    0.008253546    0.177245337
  678    6   -3.116723192   -0.050906650    2.978144856   -0.000116865    0.032317365   -0.003616176    0.205011673
  679    6   -7.737843542    2.322796423    1.938680809   -0.000058392    0.092741389   -0.000629626    0.188381180
  680    6   -8.385474385    1.938410894    1.426409424   -0.000455248    0.098142202   -0.004638661    0.200467897
  681    6   -7.798405503    2.699684911    1.257163797   -0.000056038    0.016705454   -0.003354465    0.201270621
  682    6   -8.195943968    2.540396480    0.633768987   -0.000626208    0.149306927   -0.004194099    0.207103253
  683    6   -8.423489494    2.320745846   -0.420284706   -0.000466227    0.068000460   -0.006856233    0.210546628
  684    6   -7.949899429    2.796010470   -0.564494400   -0.000135779    0.017531324   -0.007744951    0.209247937
  685    6   -8.478987475    1.615439940   -1.622266339   -0.000169157    0.014125371   -0.011975416    0.200435328
  686    6   -7.948521708    2.493789692   -1.388807385   -0.000481544    0.229579297   -0.002097505    0.197865445
  687    6   -8.406913866    0.432044158   -2.345735215   -0.000246138    0.061068157   -0.004030549    0.188666324
  688    6   -7.941277830    1.432341305   -2.479574476    0.000157439    0.259653876    0.000606342    0.178938573
  689    6   -7.073957744    2.180315375   -2.642662623    0.000118087    0.082226523    0.001436119    0.175993858
  690    6   -8.366984611   -1.440947163   -1.968482437   -0.000373656    0.090431124   -0.004131944    0.194263077
  691    6   -8.179840488   -0.607429617   -2.573320927   -0.000066571    0.180578819   -0.000368654    0.180876321
  692    6   -7.484105132    0.280134585   -3.193294423    0.000482888    0.220618411    0.002188792    0.165927494
  693    6   -6.659446371    1.190139014   -3.391290589    0.000690587    0.229660155    0.003006995    0.162418622
  694    6   -5.864131431    1.571866302   -3.422478346    0.000172871    0.033699251    0.005129810    0.163206822
  695    6   -7.767264988   -1.941210627   -2.305561634    0.000022720    0.101063481    0.000224809    0.182628449
  696    6   -7.344646222   -1.403717309   -2.979169079    0.000245303    0.132489679    0.001851486    0.169994356
  697    6   -6.777940924   -0.757515723   -3.474938736    0.000461441    0.154195067    0.002992581    0.162008689
  698    6   -6.111768862   -0.060805778   -3.734250835    0.000631303    0.162473823    0.003885566    0.159163481
  699    6   -5.408501579    0.642461505   -3.734250835    0.000712553    0.162473823    0.004385647    0.160782450
  700    6   -4.750430223    0.933826065   -3.602478376    0.000238685    0.033381683    0.007150185    0.166131337
  701    6   -7.891929836    2.452380326    1.553232890   -0.000232572    0.145084306   -0.001603016    0.195200398
  702    6   -8.400117004    2.189067126    0.954152896   -0.000507119    0.086072059   -0.005891799    0.206161183
  703    6   -7.863130516    2.736139791    1.036853401   -0.000131976    0.019347804   -0.006821217    0.204328202
  704    6   -8.231274100    2.580301911   -0.047473004   -0.000867647    0.199081761   -0.004358246    0.209793885
  705    6   -8.424169720    2.058658744   -1.150815106   -0.000870308    0.154229247   -0.005642952    0.204594219
  706    6   -7.893976013    2.766203822   -0.871817138   -0.000167007    0.027183315   -0.006143740    0.206392235
  707    6   -8.419310843    1.145015129   -2.072209247   -0.000623283    0.149912102   -0.004157656    0.192600469
  708    6   -7.615238794    2.212007943   -2.192174196    0.000011828    0.291148261    0.000040626    0.183638317
  709    6   -8.375317220   -0.973463440   -2.224413735   -0.000304740    0.074610043   -0.004084431    0.190445982
  710    6   -8.207175888   -0.010602260   -2.613886941   -0.000104818    0.243586152   -0.000430311    0.180395940
  711    6   -7.402992350    0.999202797   -3.096411267    0.000553629    0.282695416    0.001958394    0.167027834
  712    6   -6.494782434    1.797975855   -3.169014838    0.000513963    0.193461485    0.002656668    0.166440290
  713    6   -7.899187871   -1.584751732   -2.437484517    0.000065181    0.161502914    0.000403592    0.180627300
  714    6   -7.436732163   -0.926349647   -3.102452976    0.000390688    0.194803870    0.002005547    0.167794402
  715    6   -6.799033183   -0.178084881   -3.542954393    0.000571150    0.206752512    0.002762482    0.160785072
  716    6   -6.060351125    0.591043768   -3.695034543    0.000737533    0.207665393    0.003551545    0.159311102
  717    6   -5.325650167    1.188770488   -3.594470595    0.000611717    0.132407074    0.004619974    0.162421070
  718    6   -4.374547297   -0.809433950   -3.541925384    0.000189101    0.033730539    0.005606223    0.171360825
  719    6   -3.617696962   -0.216319274   -3.305473921    0.000367381    0.130330447    0.002818844    0.186775816
  720    6   -7.391901024   -2.336908382   -2.284458456   -0.000014228    0.092707316   -0.000153471    0.183962099
  721    6   -6.851733036   -1.918250474   -2.964340339    0.000234467    0.121337752    0.001932346    0.171283406
  722    6   -6.173700834   -1.401229811   -3.452669853    0.000487102    0.148027324    0.003290624    0.163424603
  723    6   -5.389298947   -0.811364185   -3.703888356    0.000608784    0.162395039    0.003748784    0.161872198
  724    6   -4.811626609    0.045586535   -3.734250835    0.000822025    0.162473823    0.005059433    0.165009217
  725    6   -4.040252159    0.586290794   -3.463643949    0.000292315    0.083630201    0.003495330    0.176452377
  726    6   -4.017766128   -0.587717583   -3.456673398    0.000096962    0.012581703    0.007706592    0.177320512
  727    6   -3.192804915    0.135570003   -3.033427836   -0.000071437    0.036518391   -0.001956180    0.201687488
  728    6   -7.105473437   -2.260630562   -2.567481800    0.000042370    0.080282829    0.000527762    0.179066976
  729    6   -6.455462392   -1.803719695   -3.186922993    0.000266548    0.110055985    0.002421927    0.167816662
  730    6   -5.660417945   -1.254027592   -3.574493798    0.000558803    0.162088510    0.003447517    0.162701209
  731    6   -4.870937041   -0.753432416   -3.669441713    0.000820621    0.207196545    0.003960594    0.165235756
  732    6   -4.124362288    0.162865638   -3.542954393    0.000813143    0.206752512    0.003932931    0.174714529
  733    3   -1.620203262    0.639330822    3.462540389    0.000150551    0.080215645    0.001876826    0.225942300
  734    3   -0.842588787    0.106998536    3.734288528    0.000373254    0.162473823    0.002297316    0.247662616
  735    3   -2.059408642   -0.170884251    3.291586046    0.000161478    0.143016186    0.001129088    0.219321534
  736    3   -0.228487478   -0.712257951    3.712437131   -0.000260538    0.146110870   -0.001783151    0.272968743
  737    3   -1.284947175   -0.754704487    3.538818302    0.000087013    0.037331326    0.002330822    0.234373298
  738    3   -1.529853108    0.224277639    3.542992087    0.000508907    0.206752512    0.002461430    0.227970937
  739    3   -2.582348211    0.121577665    2.941835945   -0.000217554    0.039388905   -0.005523235    0.217565792
  740    3   -0.784150318   -0.689315613    3.669887659    0.000352554    0.207064134    0.001702630    0.249797841
  741    3   -1.659768847   -0.538452307    3.444811009    0.000054781    0.016098359    0.003402887    0.225642702
  742    3   -0.177320762   -1.193499931    3.579710770   -0.000254484    0.075171147   -0.003385400    0.275294387
  743    3   -0.902875068    0.995721700    3.602569224    0.000118523    0.033370677    0.003551707    0.245210870
  744    3   -0.245713817    0.703873506    3.734288528    0.000178164    0.162473823    0.001096572    0.271626641
  745    3    0.208410179    1.643307578    3.418046652   -0.000097893    0.035903127   -0.002726581    0.293437839
  746    3    0.181609360   -0.002243152    3.771899176   -0.000457045    0.055200701   -0.008279698    0.296761345
  747    3    1.056945190    1.464516317    3.289229900   -0.001865990    0.129027423   -0.014461964    0.346310073
  748    3    1.214154962    2.205169418    2.786245555   -0.000605781    0.012073133   -0.050175943    0.361016860
  749    3   -0.330546879    1.253038065    3.593481012    0.000164866    0.133998885    0.001230356    0.267177216
  750    3    0.352087185    0.646360620    3.704404337   -0.000678465    0.168886324   -0.004017288    0.305379516
  751    3    0.952104466    1.885119453    3.115511415   -0.001540345    0.197805644   -0.007787163    0.337974277
  752    3   -2.042429635    0.266933649   -3.301860460    0.000170461    0.133815751    0.001273847    0.219387165
  753    3   -1.284511365    0.853220399   -3.540952836    0.000102174    0.034030631    0.003002424    0.233810607
  754    3   -1.607245520   -0.551190598   -3.464447993    0.000151850    0.088531740    0.001715200    0.226686326
  755    3   -0.842588787    0.000606223   -3.734224378    0.000392087    0.162473823    0.002413231    0.247741905
  756    3   -0.263041965    0.855474000   -3.704349452    0.000122043    0.162359916    0.000751681    0.270516178
  757    3    0.523865537    1.440071006   -3.454696275   -0.000504682    0.147143737   -0.003429855    0.311209955
  758    3    1.188644905    2.029712727   -2.925418630   -0.001742022    0.111260495   -0.015657151    0.355805967
  759    3   -2.588991881   -0.049527400   -2.935326137   -0.000230686    0.044048693   -0.005237060    0.217722817
  760    3   -1.642017247    0.636643071   -3.453855769    0.000054392    0.013360384    0.004071158    0.225594976
  761    3   -1.529853108   -0.116672880   -3.542927937    0.000499307    0.206752512    0.002414997    0.228141751
  762    3   -0.786036231    0.795217463   -3.669863420    0.000436202    0.207025746    0.002106995    0.249171669
  763    3    0.009293368    1.293479427   -3.576637701    0.000023030    0.158901137    0.000144933    0.283039249
  764    3    0.806602983    1.835924223   -3.193068806   -0.000629496    0.104742286   -0.006009947    0.328357557
  765    3   -0.905578514   -0.891251551   -3.601149793    0.000090918    0.034275990    0.002652537    0.245905526
  766    3   -0.213525188   -0.608856857   -3.732331115   -0.000124651    0.149812609   -0.000832048    0.273889672
  767    3    0.288181135    0.271239452   -3.753865013   -0.000596977    0.080820087   -0.007386493    0.303221897
  768    3    0.810656596    0.976368891   -3.537284140   -0.000569270    0.025776871   -0.022084515    0.335160689
  769    3    1.308074186    1.538662875   -3.148540138   -0.000287473    0.002652144   -0.108392725    0.364259586
  770    3   -0.310446848   -1.190659519   -3.578724811   -0.000227963    0.116448092   -0.001957637    0.269272223
  771    3    0.081076601   -0.288372341   -3.765357175   -0.000269674    0.049982473   -0.005395364    0.290384067
  772    3    0.563213186    0.602988517   -3.673843132   -0.000100587    0.006292631   -0.015984819    0.321009802
  773   20    0.413798723   -0.002517715    3.859030399   -0.000438461    0.019061534   -0.023002378    0.310702330
  774   20    0.524293668   -0.945065516    4.499252813   -0.000120728    0.008513882   -0.014180192    0.296808390
  775   20    0.235672048   -0.712480250    3.936248660   -0.000459660    0.062511404   -0.007353212    0.293498392
  776   20    1.461425058   -1.846566002    5.422912621   -0.000532861    0.074930460   -0.007111403    0.292016941
  777   20    0.422042733   -1.639939876    4.365331381   -0.000508089    0.220618411   -0.002303023    0.282157316
  778   20    0.015578046   -1.665089548    3.489172158   -0.000115742    0.007505695   -0.015420548    0.283441590
  779   20    3.668538931   -2.002266795    6.077180438   -0.000770489    0.162473823   -0.004742237    0.285880846
  780   20    2.391928388   -2.371537151    5.783024817   -0.000956831    0.229658992   -0.004166310    0.284058060
  781   20    1.135762681   -2.792146596    4.822504079   -0.000403998    0.259653876   -0.001555908    0.278832476
  782   20    0.232606157   -2.462420068    3.644687526   -0.000762937    0.158018589   -0.004828149    0.283333292
  783   20    4.365248876   -2.668438858    5.817868339   -0.000623684    0.154195067   -0.004044770    0.278538098
  784   20    3.327598568   -3.374603065    5.536224026   -0.000762960    0.220618411   -0.003458281    0.278638853
  785   20    2.209582180   -3.848886716    4.824952294   -0.001123617    0.228554354   -0.004916193    0.290712361
  786   20    0.954864143   -3.532576003    3.935999189   -0.000569530    0.079429914   -0.007170218    0.298908227
  787   20    5.011450463   -3.235144155    5.322098683   -0.000526204    0.132489679   -0.003971660    0.279594718
  788   20    4.232557674   -3.996920544    4.987648859   -0.000750449    0.187071274   -0.004011568    0.283358497
  789   20    3.396120071   -4.434636613    4.538508825   -0.001012664    0.110883349   -0.009132692    0.300247390
  790   20    5.548943780   -3.657762922    4.648491237   -0.000308273    0.101063481   -0.003050293    0.283993797
  791   20    5.011450463   -4.331370367    4.225872471   -0.000464059    0.132489679   -0.003502609    0.287982940
  792   20    4.354525625   -4.777035033    3.790051347   -0.000917674    0.104866570   -0.008750872    0.304917359
  793   20    0.371966005   -0.469237199    4.095346601   -0.000880885    0.084170696   -0.010465465    0.301259656
  794   20    0.767005409   -1.423402196    4.843323441   -0.000993424    0.127767324   -0.007775258    0.291998528
  795   20    0.112262369   -1.297699018    3.790525914   -0.000699267    0.134091925   -0.005214830    0.283887624
  796   20    3.147341978   -1.808696903    6.076913197   -0.001367864    0.187384344   -0.007299776    0.293408684
  797   20    1.825193422   -2.230759645    5.566832202   -0.001110249    0.282686180   -0.003927496    0.285460883
  798   20    0.518925889   -2.359008087    4.284218599   -0.000344180    0.282695416   -0.001217494    0.278499616
  799   20    0.046709523   -1.867725953    3.513043124   -0.000096679    0.006111782   -0.015818458    0.282789372
  800   20    3.785818035   -2.689531116    5.885883997   -0.000770086    0.206752512   -0.003724678    0.278903999
  801   20    2.608530357   -3.293490284    5.439340871   -0.000759663    0.282695416   -0.002687212    0.279068634
  802   20    1.405731599   -3.545686364    4.505401864   -0.001001090    0.281655267   -0.003554309    0.290087028
  803   20    0.560616865   -3.336600792    3.392152026   -0.001344622    0.168986981   -0.007956956    0.303577747
  804   20    4.534082800   -3.327230097    5.445382580   -0.000752058    0.194803870   -0.003860593    0.278692055
  805   20    3.607776462   -4.032684086    5.023412402   -0.001003625    0.254247539   -0.003947431    0.285651180
  806   20    2.731388138   -4.193229627    4.691805380   -0.000477051    0.053066012   -0.008989766    0.298083180
  807   20    5.192484885   -3.789685805    4.780414120   -0.000607825    0.161502914   -0.003763553    0.282579701
  808   20    4.534082800   -4.454654264    4.317958412   -0.000863816    0.194803870   -0.004434285    0.291309134
  809   20    3.926389778   -4.664836483    4.159446531   -0.000292928    0.016512606   -0.017739673    0.304559426
  810   20    2.708169969    2.081504946    3.668379055   -0.001022941    0.032857058   -0.031133064    0.381074034
  811   20    3.980992998    1.981163740    4.110721632   -0.000949962    0.102326372   -0.009283650    0.348749119
  812   20    4.265413901   -1.405391825    6.077180438   -0.000823913    0.162473823   -0.005071049    0.289636494
  813   20    4.838914119   -0.160180651    5.727014250   -0.001146544    0.193958650   -0.005911280    0.298327080
  814   20    4.942743040    1.147752212    4.864503388   -0.000857920    0.255778686   -0.003354151    0.311734505
  815   20    4.966102003    1.884572019    3.781283467   -0.000671467    0.092311986   -0.007273889    0.334682779
  816   20    4.931585963   -2.102101770    5.817868339   -0.000600229    0.154195067   -0.003892658    0.280398820
  817   20    5.637750171   -1.064451462    5.536224026   -0.000666989    0.220618411   -0.003023271    0.285878479
  818   20    6.094922869    0.087755258    4.822504079   -0.000506494    0.259653876   -0.001950649    0.298385431
  819   20    6.094922869    1.127384425    3.782874911   -0.000584489    0.259653876   -0.002251032    0.320744666
  820   20    6.095293649    1.450389724    2.947450525   -0.000264083    0.015875477   -0.016634669    0.346318527
  821   20    5.498291261   -2.748303357    5.322098683   -0.000523606    0.132489679   -0.003952048    0.281520129
  822   20    6.345950534   -1.944062806    4.904870143   -0.000875567    0.182419609   -0.004799740    0.295089369
  823   20    6.565925590   -0.922191620    4.683704010   -0.000529144    0.063114251   -0.008383912    0.306119991
  824   20    6.615275256    0.285944968    3.982129256   -0.000198241    0.010911392   -0.018168271    0.322155231
  825   20    6.539824479    1.015498429    2.802842431   -0.000547234    0.052833504   -0.010357704    0.352923620
  826   20    6.634469586    0.902750003    1.930386865   -0.000208603    0.002502183   -0.083368277    0.389848556
  827   20    5.920910027   -3.285796674    4.648491237   -0.000333995    0.101063481   -0.003304806    0.286860711
  828   20    6.540388229   -2.777579417    4.287784859   -0.000813660    0.098644973   -0.008248370    0.302675015
  829   20    3.445600218    2.108255152    3.881287121   -0.001234046    0.058057017   -0.021255759    0.367639442
  830   20    4.148903535   -0.973465596    6.076818735   -0.000920727    0.111352311   -0.008268594    0.298915513
  831   20    4.840904130    0.592522598    5.357250408   -0.000807929    0.130280846   -0.006201443    0.307005383
  832   20    4.521370735    1.778085238    4.279557233   -0.001242007    0.273346302   -0.004543714    0.331550723
  833   20    4.952678222   -1.522670929    5.885883997   -0.000752459    0.206752512   -0.003639418    0.283420875
  834   20    5.556637390   -0.345383251    5.439340871   -0.000590937    0.282695416   -0.002090365    0.290020818
  835   20    5.803956762    0.836418319    4.531537972   -0.000417518    0.315115371   -0.001324967    0.304794011
  836   20    5.702064070    1.622846556    3.422188345   -0.000991874    0.177930804   -0.005574495    0.333395046
  837   20    5.590377203   -2.270935694    5.445382580   -0.000732282    0.194803870   -0.003759074    0.282325903
  838   20    6.370606397   -1.362583855    4.946480786   -0.001073858    0.245973948   -0.004365740    0.296772097
  839   20    6.567335965   -0.191020509    4.418376228   -0.001031589    0.144597922   -0.007134190    0.311671920
  840   20    6.559696159    0.732595701    3.506763171   -0.001041393    0.137576757   -0.007569541    0.332110570
  841   20    6.482626927    1.125573879    2.440048728   -0.001236198    0.086663875   -0.014264280    0.366410097
  842   20    6.052832911   -2.929337779    4.780414120   -0.000677253    0.161502914   -0.004193441    0.288373811
  843   20    6.551124782   -2.309626705    4.541697138   -0.000750767    0.084834922   -0.008849740    0.302760246
  844   20    0.738741320    0.747870907    3.640991012   -0.000746238    0.025676597   -0.029062961    0.332256660
  845   20    1.078062996    1.264704301    3.384144149   -0.000133759    0.003166565   -0.042241155    0.350071828
  846   20    2.335597745    2.031618065    3.475244979   -0.000465268    0.005330395   -0.087285909    0.383617948
  847   20    1.058526231    1.193780808    3.505157395   -0.000087419    0.001035161   -0.084449948    0.347551040
  848   20    0.985566457    1.138765463    3.460726613   -0.000175653    0.001973166   -0.089021151    0.345369573
  849   20    1.652700056    1.716795203    3.391457317   -0.002557595    0.140360576   -0.018221604    0.368611024
  850   20    5.920910027   -3.657762922    4.276524990   -0.000312209    0.101063481   -0.003089238    0.288247222
  851   20    5.498291261   -4.331370367    3.739031672   -0.000408514    0.132489679   -0.003083368    0.289944429
  852   20    6.540580349   -3.296747353    3.768335309   -0.000771682    0.098721393   -0.007816764    0.304247428
  853   20    4.919377315   -4.827497241    3.112252564   -0.000785423    0.136584068   -0.005750471    0.303745178
  854   20    6.347130859   -3.913034924    2.934134382   -0.000658307    0.182578367   -0.003605611    0.302370248
  855   20    4.757330425   -4.951935756    2.014550604   -0.000130801    0.009566252   -0.013673132    0.320966376
  856   20    5.637750171   -4.545495711    2.055179778   -0.000399886    0.220618411   -0.001812567    0.304338261
  857   20    6.568159823   -3.690540204    1.915010588   -0.000478707    0.064066092   -0.007472083    0.319546215
  858   20    4.793634695   -4.774353349    1.215733440   -0.001011319    0.210306941   -0.004808774    0.326546374
  859   20    6.094922869   -3.831775763    0.902973058   -0.000569815    0.259653876   -0.002194517    0.324093612
  860   20    6.617861290   -2.989042169    0.707164326   -0.000237423    0.011362527   -0.020895240    0.349471814
  861   20    3.895006997   -4.497331828    0.245306282   -0.001287280    0.127630953   -0.010085954    0.364156866
  862   20    5.179028253   -4.044892271    0.180895701   -0.000642286    0.076485775   -0.008397459    0.339952234
  863   20    6.308036794   -2.915875434    0.180888353   -0.000789979    0.076488552   -0.010328073    0.357432051
  864   20    6.618486565   -1.722228862    0.059440599   -0.000753374    0.024761678   -0.030424979    0.398277179
  865   20    2.340361293   -4.096104630    0.059181575   -0.000595727    0.009355921   -0.063673849    0.417989110
  866   20    3.097054281   -4.352284359    0.084398259   -0.000710056    0.019579505   -0.036265245    0.394321807
  867   20    6.597969664   -0.836434643    0.060815099   -0.000681587    0.015728857   -0.043333539    0.416895507
  868   20    6.588511150    0.001170764    0.419707232   -0.001096492    0.020206238   -0.054265040    0.424708611
  869   20    6.052832911   -3.789685805    3.920066095   -0.000549134    0.161502914   -0.003400147    0.291417204
  870   20    5.590377203   -4.454654264    3.261664009   -0.000499467    0.194803870   -0.002563949    0.293580681
  871   20    6.552137785   -3.549973530    3.299533154   -0.000672286    0.085318776   -0.007879696    0.306842913
  872   20    4.979852133   -4.887963679    2.423870584   -0.000913479    0.167800886   -0.005443828    0.310606068
  873   20    6.372000041   -3.954270767    2.354733205   -0.000808029    0.246289365   -0.003280812    0.307741726
  874   20    4.709396268   -4.936310050    1.770853515   -0.000162984    0.015792503   -0.010320329    0.324467123
  875   20    5.556637390   -4.448612555    1.336111566   -0.000452533    0.282695416   -0.001600778    0.313364531
  876   20    6.569071597   -3.426074726    1.183352830   -0.001059391    0.146216609   -0.007245356    0.332460280
  877   20    4.574095032   -4.490842012    0.445613571   -0.001309493    0.250370976   -0.005230212    0.341959418
  878   20    5.854186704   -3.591040924    0.258399256   -0.001214812    0.228309328   -0.005320905    0.339617173
  879   20    6.575749486   -2.493899747    0.268653639   -0.001462664    0.113601733   -0.012875368    0.369534567
  880   20    2.686742087   -4.228347588    0.054792769   -0.000531442    0.017783839   -0.029883437    0.407942698
  881   20    3.420250361   -4.410221872    0.111218750   -0.000547555    0.025921170   -0.021123855    0.382839783
  882   20    6.625840826   -1.221125161    0.042964079   -0.000626736    0.013633778   -0.045969355    0.410723281
  883   20    6.516322059   -0.372483570    0.108068965   -0.001881198    0.051537951   -0.036501227    0.423792840
  884   20    2.070404478   -3.963692572    0.070624897   -0.001000761    0.017605126   -0.056844850    0.425902067
  885    5   -5.325908947   -1.617145374    3.529656792    0.000298580    0.077450245    0.003855123    0.165482152
  886    5   -4.760503320   -2.222912608    3.734256453    0.000695666    0.162473823    0.004281713    0.170092290
  887    5   -6.136910892   -2.407693946    3.200962822    0.000502283    0.220604375    0.002276847    0.170565333
  888    5   -7.160200312   -2.763998408    2.197947151   -0.000046761    0.087041013   -0.000537234    0.187548929
  889    5   -4.057236037   -2.926179891    3.734256453    0.000612634    0.162473823    0.003770661    0.179650658
  890    5   -5.308180829   -3.473857400    3.391296208    0.000589909    0.229660155    0.002568616    0.177494405
  891    5   -6.590012288   -3.716059691    2.479580094    0.000118821    0.259653876    0.000457613    0.189052046
  892    5   -7.543523816   -3.338445214    1.206406540   -0.000612488    0.228050345   -0.002685758    0.204987008
  893    5   -7.796694950   -3.159005970    0.045309722   -0.000363003    0.073937737   -0.004909578    0.213176479
  894    5   -3.360526092   -3.592351953    3.474944355    0.000499386    0.154195067    0.003238661    0.193725302
  895    5   -4.398176400   -4.298516160    3.193300042    0.000467429    0.220618411    0.002118720    0.191426531
  896    5   -5.511216876   -4.739454544    2.517900594   -0.000334440    0.212882592   -0.001571005    0.203723382
  897    5   -6.907028419   -4.184452301    1.705100599   -0.000166045    0.010146217   -0.016365169    0.211193453
  898    5   -7.563300958   -3.792819779    0.383899139   -0.000313227    0.022205259   -0.014105971    0.218753813
  899    5   -7.633106377   -3.458287124   -0.750542792   -0.000553379    0.133022487   -0.004160037    0.210966415
  900    5   -2.834167060   -4.170535824    3.025291223    0.000018563    0.053434418    0.000347397    0.212171108
  901    5   -3.493217294   -4.920833639    2.644724875    0.000170784    0.187071274    0.000912936    0.213359695
  902    5   -4.390069426   -5.425441174    2.091315841   -0.000572963    0.172448436   -0.003322519    0.222898184
  903    5   -7.167626066   -3.969514867   -1.468344290   -0.000408747    0.068039882   -0.006007469    0.210358548
  904    5   -2.830220017   -5.298200929    1.896868285   -0.000171666    0.056358182   -0.003045983    0.241239994
  905    5   -3.360526092   -5.751053119    1.316243189   -0.000430921    0.154195067   -0.002794648    0.244581774
  906    5   -3.641769791   -5.984580674    0.630622871   -0.000216172    0.013304129   -0.016248471    0.254470442
  907    5   -6.576178924   -4.372506822   -1.973651895   -0.000245954    0.036395285   -0.006757860    0.209858321
  908    5   -5.619021325   -2.060585407    3.470994393    0.000686822    0.206733673    0.003322254    0.166875858
  909    5   -6.683300432   -2.477575530    2.776662336    0.000130749    0.112121479    0.001166138    0.176797703
  910    5   -4.709085583   -2.874762154    3.695040162    0.000665549    0.207665393    0.003204910    0.174258093
  911    5   -6.051726808   -3.282921182    3.096416886    0.000572050    0.282695416    0.002023557    0.177156380
  912    5   -7.298974407   -3.180089503    1.840138836   -0.000283396    0.280410997   -0.001010644    0.194739564
  913    5   -7.746667980   -3.131122584    0.645627006   -0.000410399    0.084905874   -0.004833580    0.210484570
  914    5   -3.939956934   -3.613444211    3.542960012    0.000604620    0.206752512    0.002924365    0.186542123
  915    5   -5.117244611   -4.217403379    3.096416886    0.000458615    0.282695416    0.001622293    0.187892012
  916    5   -6.421362569   -4.330724365    2.192772011   -0.000611885    0.216847595   -0.002821730    0.203852580
  917    5   -7.323239188   -3.956183829    1.106938369   -0.000659521    0.092358401   -0.007140888    0.215631922
  918    5   -7.704870428   -3.461024231   -0.214668748   -0.000773581    0.170478515   -0.004537706    0.214125726
  919    5   -3.191692168   -4.251143192    3.102458595    0.000432617    0.194803870    0.002220784    0.205480361
  920    5   -4.117998506   -4.956597182    2.680488417    0.000204431    0.254247539    0.000804062    0.206890114
  921    5   -4.978427317   -5.164392159    2.296627321   -0.000278745    0.069741703   -0.003996824    0.215410377
  922    5   -7.389078133   -3.847062298   -1.073629060   -0.000281414    0.039811503   -0.007068670    0.213567696
  923    5   -2.842826069   -4.803001044    2.525486820   -0.000018682    0.015394281   -0.001213537    0.225539204
  924    5   -3.191692168   -5.378567359    1.975034428   -0.000204990    0.194803870   -0.001052289    0.232965887
  925    5   -3.810175721   -5.828243174    1.289294669   -0.000715175    0.135868007   -0.005263749    0.243681189
  926    5   -6.884638130   -4.197243389   -1.727170151   -0.000113740    0.008083172   -0.014071227    0.211025436
  927    5   -4.820196308   -1.332519483    3.602217058    0.000220448    0.033618801    0.006557286    0.167118182
  928    5   -4.163628350   -1.626037638    3.734256453    0.000710704    0.162473823    0.004374267    0.173456857
  929    5   -3.711207329   -0.675684536    3.413115198    0.000194921    0.038387095    0.005077766    0.182866462
  930    5   -3.460361067   -2.329304921    3.734256453    0.000706198    0.162473823    0.004346533    0.183890629
  931    5   -3.000638808   -1.283239762    3.486067031    0.000560011    0.146339910    0.003826785    0.193397790
  932    5   -2.834762770   -0.014659030    2.761993154   -0.000087795    0.001903862   -0.046114412    0.219235893
  933    5   -2.974119170   -3.159708314    3.506870130    0.000333020    0.081975677    0.004062424    0.196423768
  934    5   -2.814783808   -3.540032131    3.330748646    0.000016409    0.001440629    0.011390462    0.203675408
  935    5   -4.250563810   -1.073266952    3.592162060    0.000571678    0.135901230    0.004206567    0.172584814
  936    5   -3.511778804   -1.677455375    3.695040162    0.000847079    0.207665393    0.004079057    0.182389497
  937    5   -3.120794513   -0.408605139    3.146925647    0.000198075    0.157448658    0.001258027    0.199735884
  938    5   -2.957867410   -2.331093665    3.610909116    0.000415024    0.101645907    0.004083042    0.192401167
  939    5   -2.815270169   -3.477099080    3.354142387    0.000011773    0.001382336    0.008516470    0.202936844
  940    5   -7.582822148   -3.040926245   -1.314403203   -0.000415351    0.137720561   -0.003015898    0.202634493
  941    5   -7.089606892   -3.672216452   -1.882948486   -0.000192196    0.132489679   -0.001450652    0.198320756
  942    5   -6.895272647   -2.830569535   -2.511439918    0.000125906    0.186937530    0.000673519    0.182263699
  943    5   -5.954440072   -2.067395372   -3.305475340    0.000407914    0.130333999    0.003129757    0.167994594
  944    5   -5.197567806   -1.474262320   -3.541930547    0.000178257    0.033734804    0.005284057    0.165528548
  945    5   -6.415999446   -4.209709769   -2.305567253   -0.000137225    0.101063481   -0.001357812    0.199143521
  946    5   -5.993380679   -3.672216452   -2.979174698    0.000205311    0.132489679    0.001549640    0.181829678
  947    5   -5.426675382   -3.026014866   -3.474944355    0.000428668    0.154195067    0.002780040    0.173136020
  948    5   -4.760503320   -2.329304921   -3.734256453    0.000687074    0.162473823    0.004228831    0.170635402
  949    5   -4.182836328   -1.472348152   -3.703892558    0.000653313    0.162395131    0.004022985    0.173103077
  950    5   -3.398432704   -0.882482219   -3.452673651    0.000521226    0.148028054    0.003521132    0.187553515
  951    5   -2.834510725   -0.316153888   -2.983403233   -0.000110360    0.032806940   -0.003363933    0.210536863
  952    5   -7.242041829   -3.061354552   -1.986580908   -0.000148637    0.194694333   -0.000763439    0.191857101
  953    5   -6.660681639   -2.461026048   -2.798593740    0.000150148    0.107925861    0.001391211    0.176382989
  954    5   -5.554373089   -1.695994821   -3.456674133    0.000090584    0.012583167    0.007198801    0.165703597
  955    5   -6.547922329   -3.853250874   -2.437490136    0.000048113    0.161502914    0.000297911    0.191357350
  956    5   -6.085466621   -3.194848789   -3.102458595    0.000418092    0.194803870    0.002146222    0.176414146
  957    5   -5.447767640   -2.446584024   -3.542960012    0.000647133    0.206752512    0.003129989    0.168901262
  958    5   -4.701180989   -1.530269322   -3.669445864    0.000793835    0.207197088    0.003831302    0.168125288
  959    5   -3.911718339   -1.029682543   -3.574496893    0.000612851    0.162092999    0.003780857    0.177431283
  960    5   -3.116671627   -0.479990554   -3.186925301    0.000153874    0.110059306    0.001398099    0.198744013
  961    5   -2.805003834   -5.601249560    1.268616982   -0.000042249    0.001921334   -0.021989500    0.255164398
  962    5   -2.964551788   -5.781160155    0.878445445   -0.000467781    0.085626555   -0.005463033    0.257412284
  963    5   -3.397907919   -5.997832623    0.105708256   -0.000849251    0.121248143   -0.007004241    0.257843531
  964    5   -3.776843654   -5.890282568   -1.093873832   -0.000169654    0.013407489   -0.012653679    0.247742805
  965    5   -2.984638217   -5.751184730   -1.013177435   -0.000705513    0.156785889   -0.004499849    0.255105927
  966    5   -4.512922541   -5.517295038   -1.924267814   -0.000076139    0.002917256   -0.026099650    0.228872819
  967    5   -3.822687986   -5.469408806   -2.022407396   -0.000312227    0.220618411   -0.001415235    0.225918637
  968    5   -2.973553739   -4.834078279   -2.556245861    0.000021871    0.085038072    0.000257188    0.222560069
  969    5   -5.353658538   -4.992041626   -2.334135922   -0.000114504    0.017313333   -0.006613660    0.212486923
  970    5   -4.727647092   -4.920833639   -2.644724875    0.000005585    0.187071274    0.000029856    0.204268504
  971    5   -3.822687986   -4.298516160   -3.193300042    0.000524106    0.220618411    0.002375621    0.196578206
  972    5   -2.992576801   -3.275923744   -3.481502964    0.000568596    0.151570591    0.003751363    0.197091585
  973    5   -6.087910894   -4.492169958   -2.355577283   -0.000180831    0.071939141   -0.002513665    0.203294316
  974    5   -5.506539881   -4.159057250   -2.979174698    0.000178677    0.132489679    0.001348608    0.187659380
  975    5   -4.860338295   -3.592351953   -3.474944355    0.000405178    0.154195067    0.002627695    0.179825983
  976    5   -4.163628350   -2.926179891   -3.734256453    0.000599925    0.162473823    0.003692444    0.178670731
  977    5   -3.460361067   -2.222912608   -3.734256453    0.000765592    0.162473823    0.004712097    0.183643869
  978    5   -2.980118320   -1.387941184   -3.507654837    0.000371247    0.079623763    0.004662514    0.193306298
  979    5   -2.804847609   -5.628146502    1.195569094   -0.000032799    0.001879755   -0.017448365    0.256466023
  980    5   -2.945305454   -5.882883603    0.061225035   -0.000620868    0.108683785   -0.005712609    0.263840932
  981    5   -3.466468877   -5.944354055   -0.706669156   -0.000899716    0.155492438   -0.005786238    0.253444923
  982    5   -2.787384784   -5.789019132   -0.528299027   -0.000059487    0.001184408   -0.050224946    0.265956834
  983    5   -4.123548118   -5.719493624   -1.585251474   -0.000445762    0.063562166   -0.007013016    0.237621483
  984    5   -3.125557056   -5.368379163   -1.959075881   -0.000302786    0.242509820   -0.001248553    0.234344725
  985    5   -4.898725807   -5.266159304   -2.192780086   -0.000383712    0.072392752   -0.005300423    0.219550548
  986    5   -4.102865880   -4.956597182   -2.680488417    0.000208126    0.254247539    0.000818596    0.207011009
  987    5   -3.129627496   -4.235180074   -3.093566762    0.000502654    0.240998907    0.002085711    0.206487732
  988    5   -5.650877850   -4.688051617   -2.485890668   -0.000256304    0.128612953   -0.001992830    0.203658934
  989    5   -5.029172218   -4.251143192   -3.102458595    0.000340531    0.194803870    0.001748071    0.188512131
  990    5   -4.280907453   -3.613444211   -3.542960012    0.000585026    0.206752512    0.002829594    0.183464226
  991    5   -3.511778804   -2.874762154   -3.695040162    0.000770896    0.207665393    0.003712204    0.185651689
  992    5   -2.958158562   -2.219102763   -3.610970694    0.000418445    0.101513781    0.004122048    0.192226354
  993   16    2.149227012   -4.000200258   -0.060509165   -0.001341412    0.026495186   -0.050628520    0.423668726
  994   16    0.215221194   -2.619309970   -3.439878548   -0.000168232    0.011521560   -0.014601505    0.288200856
  995   16    4.110279814   -4.370350796   -0.103061065   -0.000400209    0.024537095   -0.016310386    0.361588139
  996   16    3.422278913   -4.452750374   -0.170275141   -0.001173163    0.072560386   -0.016168088    0.381167865
  997   16    0.654533341   -3.265728959   -3.736437696   -0.000515127    0.121433721   -0.004242045    0.294943832
  998   16    5.591289089   -3.749769997   -0.170702262   -0.000440926    0.059738316   -0.007380955    0.340110346
  999   16    5.000780573   -4.297794851   -0.399914694   -0.000483219    0.125289682   -0.003856815    0.335542971
 1000   16    4.354803902   -4.770427396   -0.880013841   -0.000796150    0.099374571   -0.008011607    0.341972141
 1001   16    1.278698303   -3.615723622   -4.288818032   -0.000392674    0.081760950   -0.004802707    0.295123960
 1002   16    3.795515099   -4.404956616   -0.102531353   -0.000463437    0.028128883   -0.016475478    0.370931151
 1003   16    2.695666009   -4.229879751   -0.052922941   -0.000570276    0.020003747   -0.028508443    0.407729494
 1004   16    0.438815129   -3.162458966   -3.344176516   -0.000716936    0.113594472   -0.006311360    0.299838073
 1005   16    5.251971983   -4.002235286   -0.181902230   -0.000400829    0.054414719   -0.007366181    0.339498126
 1006   16    4.507969170   -4.439596261   -0.332346021   -0.001033239    0.178626853   -0.005784341    0.345778971
 1007   16    3.930539552   -4.652108850   -0.503791204   -0.000247591    0.013029050   -0.019003024    0.359011184
 1008   16    0.999876602   -3.546483487   -3.990466581   -0.000446364    0.061802764   -0.007222387    0.298388489
 1009   16    6.602353692   -1.864422316   -0.065558404   -0.000547149    0.016642359   -0.032876867    0.394021077
 1010   16    6.615297966   -0.981337233   -0.055231451   -0.000822218    0.022945827   -0.035833001    0.414625216
 1011   16    6.624718967    0.937441795   -2.075967477   -0.000391800    0.011720906   -0.033427470    0.382895870
 1012   16    6.339875059    1.209708574   -2.962100172   -0.001240188    0.144952149   -0.008555845    0.345505332
 1013   16    5.361109989    1.724173609   -3.705891183   -0.000678195    0.132291427   -0.005126520    0.329445388
 1014   16    6.012876763   -3.328183517   -0.170703589   -0.000507289    0.059737941   -0.008491909    0.346711654
 1015   16    6.512083623   -2.766796252   -0.348192677   -0.000789813    0.085301887   -0.009259037    0.359389443
 1016   16    6.523579805    0.613692277   -3.773759233   -0.000585500    0.091670505   -0.006387010    0.324526220
 1017   16    5.920983727    0.953256310   -4.276447612   -0.000127595    0.101063481   -0.001262528    0.309340179
 1018   16    6.627435266   -1.483070835   -0.044860922   -0.000610018    0.014177193   -0.043028107    0.404949179
 1019   16    6.562470306   -0.238768100   -0.234532207   -0.001989870    0.072581149   -0.027415795    0.422756498
 1020   16    6.529712781    1.069409984   -2.453473679   -0.000688882    0.062628791   -0.010999444    0.365866161
 1021   16    5.691094647    1.648769519   -3.370061162   -0.000454088    0.100624011   -0.004512717    0.334997773
 1022   16    6.265343846   -2.988869614   -0.181908339   -0.000484957    0.054413011   -0.008912511    0.355229388
 1023   16    6.559730220   -2.284660836   -0.144703343   -0.001126386    0.057058505   -0.019740897    0.378666044
 1024   16    6.523260406    0.876689618   -3.315520102   -0.000558650    0.072096006   -0.007748693    0.336480973
 1025   16    6.052906610    1.085179194   -3.919988717   -0.000385450    0.161502914   -0.002386641    0.317230407
 1026   16    1.535279084    1.759238808   -2.943995630   -0.000229470    0.001225491   -0.187247321    0.379348282
 1027   16    0.388540114   -0.013531117   -3.814251070   -0.000711600    0.038905768   -0.018290343    0.309808694
 1028   16    1.011096963    1.152484424   -3.488976449   -0.000726009    0.022297501   -0.032560096    0.345925573
 1029   16    2.494134177    2.049320355   -3.584508431   -0.001339693    0.040490350   -0.033086716    0.382099078
 1030   16    0.176607685   -2.161395160   -3.717644918   -0.000484198    0.115354563   -0.004197479    0.280976495
 1031   16    0.318607899   -1.059757926   -4.190969846   -0.000858271    0.175101865   -0.004901550    0.289261590
 1032   16    3.463681038    2.042790692   -4.022237809   -0.000553473    0.034388105   -0.016094897    0.362879610
 1033   16    4.298087199    2.026821896   -3.919398383   -0.000545513    0.066267564   -0.008231971    0.346082813
 1034   16    0.636241776   -2.748418630   -4.225795093   -0.000194266    0.132489679   -0.001466274    0.280771301
 1035   16    1.057597243   -1.918881451   -5.082673645   -0.000649760    0.184580945   -0.003520188    0.285740902
 1036   16    4.307562750    1.516386064   -4.722259261   -0.000489611    0.042963863   -0.011395885    0.330316214
 1037   16    4.979185808    1.730137622   -4.077417913   -0.000348819    0.132424067   -0.002634109    0.326163019
 1038   16    1.309849222   -3.285911948   -4.648413859   -0.000174794    0.101063481   -0.001729547    0.283943261
 1039   16    1.732467988   -2.748418630   -5.322021305   -0.000272524    0.132489679   -0.002056943    0.279119183
 1040   16    2.298788797   -2.060357193   -5.826415987   -0.000956410    0.144582579   -0.006614976    0.290416108
 1041   16    3.249971723   -1.605202909   -6.107496570   -0.000494378    0.033986718   -0.014546200    0.297768496
 1042   16    4.490370289   -0.339537820   -5.889512644   -0.000589579    0.041038143   -0.014366603    0.303273621
 1043   16    5.011524162    0.530637544   -5.322021305   -0.000450738    0.132489679   -0.003402060    0.302896843
 1044   16    5.549017479    0.953256310   -4.648413859   -0.000102677    0.101063481   -0.001015965    0.304810658
 1045   16    0.656193356    0.603199445   -3.680408276   -0.000417333    0.011519823   -0.036227417    0.327801359
 1046   16    1.597644794    1.719923331   -3.270244892   -0.002350960    0.117444358   -0.020017646    0.369986818
 1047   16    0.095145298   -1.516703180   -3.739542564   -0.000751339    0.146438483   -0.005130746    0.282171706
 1048   16    0.276229056   -0.564664931   -3.955153868   -0.000903096    0.100330446   -0.009001212    0.296956447
 1049   16    3.013241485    2.114303152   -3.753543442   -0.000450705    0.010055435   -0.044822056    0.377795224
 1050   16    3.765702792    2.075287812   -3.955011102   -0.000996358    0.080706083   -0.012345509    0.358266531
 1051   16    0.512957879   -2.271050967   -4.317881034   -0.000261913    0.194803870   -0.001344496    0.278469172
 1052   16    0.786871666   -1.506888090   -4.861880893   -0.000639811    0.104837926   -0.006102863    0.290467592
 1053   16    4.609132338    1.827665105   -4.151264334   -0.000821115    0.194679192   -0.004217784    0.332250968
 1054   16    1.177926338   -2.929453052   -4.780336742   -0.000213022    0.161502914   -0.001318997    0.279581770
 1055   16    1.634448070   -2.167889919   -5.470255866   -0.000798691    0.193092184   -0.004136320    0.285774879
 1056   16    2.668931041   -1.855161408   -5.978970957   -0.000358316    0.023300346   -0.015378138    0.295260233
 1057   16    4.697966016    0.606970568   -5.402159604   -0.000658614    0.082553370   -0.007978040    0.310518817
 1058   16    5.192558584    1.085179194   -4.780336742   -0.000468223    0.161502914   -0.002899164    0.307876615
 1059   16    5.920983727   -3.657878195   -0.409245601   -0.000263707    0.101063481   -0.002609319    0.335145615
 1060   16    5.498364960   -4.331485641   -0.946738919   -0.000267489    0.132489679   -0.002018944    0.319889786
 1061   16    6.528613413   -3.311041366   -0.912199103   -0.000658213    0.093825142   -0.007015318    0.337465741
 1062   16    4.924946804   -4.825014960   -1.571127307   -0.000655298    0.135248416   -0.004845142    0.320056460
 1063   16    6.343091679   -3.916856152   -1.748717492   -0.000526535    0.182013742   -0.002892829    0.313992833
 1064   16    4.754744230   -4.953056999   -2.669425321   -0.000137342    0.009917442   -0.013848546    0.314068040
 1065   16    5.637823870   -4.545610984   -2.630590813   -0.000456750    0.220618411   -0.002070315    0.298843513
 1066   16    6.571452936   -3.686587828   -2.770740771   -0.000538009    0.065606742   -0.008200512    0.311014413
 1067   16    4.781864267   -4.777041310   -3.474533407   -0.001206677    0.213537850   -0.005650881    0.301375261
 1068   16    6.094996569   -3.831891037   -3.782797533   -0.000874867    0.259653876   -0.003369357    0.292656713
 1069   16    6.635761230   -2.972168469   -3.962622118   -0.000297751    0.014738451   -0.020202326    0.307951590
 1070   16    3.941265468   -4.487793316   -4.448236422   -0.001050727    0.165768196   -0.006338532    0.296244400
 1071   16    5.055367401   -3.831891037   -4.822426701   -0.001051346    0.259653876   -0.004049029    0.282359710
 1072   16    6.094996569   -2.792261869   -4.822426701   -0.001103163    0.259653876   -0.004248590    0.288991290
 1073   16    6.569750724   -1.782193750   -4.678912417   -0.000623622    0.064889136   -0.009610578    0.303845086
 1074   16    2.355189605   -4.075341962   -4.659530414   -0.000217274    0.019901046   -0.010917717    0.298134324
 1075   16    3.021374155   -4.098305218   -4.887787219   -0.000826227    0.184595673   -0.004475873    0.291014493
 1076   16    3.903160681   -3.374718338   -5.536146648   -0.000867682    0.220618411   -0.003932954    0.278405556
 1077   16    4.813165110   -2.550059578   -5.734142815   -0.000913447    0.229660155   -0.003977385    0.278989316
 1078   16    5.637823870   -1.640055149   -5.536146648   -0.000739481    0.220618411   -0.003351855    0.283745506
 1079   16    6.341321206   -0.757099815   -4.909022880   -0.000649320    0.181760541   -0.003572395    0.298003221
 1080   16    6.526701994    0.079054538   -4.303893022   -0.000584950    0.093019095   -0.006288498    0.312899330
 1081   16    1.669094178   -3.660033909   -4.635517056   -0.000373456    0.089512176   -0.004172130    0.290564573
 1082   16    2.219308787   -3.235259428   -5.322021305   -0.000302117    0.132489679   -0.002280306    0.279373546
 1083   16    2.865510373   -2.668554131   -5.817790961   -0.000552041    0.154195067   -0.003580148    0.280191122
 1084   16    3.562220318   -2.002382069   -6.077103060   -0.000875081    0.162473823   -0.005385983    0.286548400
 1085   16    4.126548527   -1.197691096   -6.095836120   -0.001322427    0.161276091   -0.008199768    0.294915083
 1086   16    4.931659663   -0.602404841   -5.817790961   -0.000662958    0.154195067   -0.004299478    0.291733074
 1087   16    5.498364960    0.043796745   -5.322021305   -0.000290694    0.132489679   -0.002194089    0.293250455
 1088   16    5.920983727    0.581290063   -4.648413859   -0.000122503    0.101063481   -0.001212135    0.301748186
 1089   16    6.052906610   -3.789801078   -0.765704496   -0.000379117    0.161502914   -0.002347428    0.326737950
 1090   16    5.590450902   -4.454769537   -1.424106581   -0.000315495    0.194803870   -0.001619550    0.311998261
 1091   16    6.541414568   -3.563279309   -1.383551242   -0.000555044    0.080228607   -0.006918281    0.326894864
 1092   16    4.982038388   -4.887257066   -2.261643123   -0.000892704    0.167003894   -0.005345407    0.312243851
 1093   16    6.370108743   -3.956468563   -2.331570559   -0.000813885    0.245839714   -0.003310631    0.307905142
 1094   16    4.699052662   -4.938294938   -2.922971553   -0.000194295    0.017303709   -0.011228503    0.312195183
 1095   16    5.556711089   -4.448727828   -3.349659025   -0.000733310    0.282695416   -0.002593995    0.292961398
 1096   16    6.577615872   -3.419562340   -3.492603078   -0.001249650    0.154072474   -0.008110791    0.306950280
 1097   16    4.540944496   -4.528556540   -4.193510093   -0.001286879    0.277548344   -0.004636594    0.293334000
 1098   16    5.804030462   -3.540924930   -4.531460594   -0.001137365    0.315115371   -0.003609361    0.286084588
 1099   16    6.577114477   -2.502255526   -4.410711678   -0.001359663    0.153629768   -0.008850255    0.304045454
 1100   16    2.669640247   -4.197099582   -4.662928175   -0.000373197    0.041350663   -0.009025186    0.299184419
 1101   16    3.551838790   -4.152529866   -4.897220388   -0.001089107    0.253174899   -0.004301798    0.288644035
 1102   16    4.622228892   -3.293605557   -5.439263493   -0.001094437    0.282695416   -0.003871434    0.278731186
 1103   16    5.556711089   -2.359123360   -5.439263493   -0.001042832    0.282695416   -0.003688890    0.281970527
 1104   16    6.368481569   -1.342456348   -4.948730148   -0.001092458    0.245460815   -0.004450639    0.296693251
 1105   16    6.538851852   -0.391800838   -4.556675754   -0.000565991    0.079048603   -0.007160035    0.308160863
 1106   16    2.061869574   -3.803455684   -4.781796185   -0.000664319    0.142373327   -0.004666032    0.290808864
 1107   16    2.696676449   -3.327345370   -5.445305202   -0.000579687    0.194803870   -0.002975746    0.279125157
 1108   16    3.444941215   -2.689646389   -5.885806619   -0.000750604    0.206752512   -0.003630445    0.279335750
 1109   16    4.214069864   -1.950964332   -6.037886768   -0.000903517    0.207665393   -0.004350831    0.283300716
 1110   16    4.952751921   -1.181835683   -5.885806619   -0.000764319    0.206752512   -0.003696783    0.285945856
 1111   16    5.590450902   -0.433570917   -5.445305202   -0.000463806    0.194803870   -0.002380888    0.289334399
 1112   16    6.052906610    0.224831168   -4.780336742   -0.000296618    0.161502914   -0.001836608    0.299027035
 1113    4   -2.770568356   -0.993227824    3.330748646    0.000013401    0.001440629    0.009301976    0.201185230
 1114    4   -2.611232993   -1.373551642    3.506870130    0.000340389    0.081975677    0.004152311    0.200500710
 1115    4   -2.124991097   -2.203955035    3.734256453    0.000691478    0.162473823    0.004255936    0.207864432
 1116    4   -1.421723814   -2.907222318    3.734256453    0.000499614    0.162473823    0.003075045    0.226396527
 1117    4   -2.584713355   -3.250020193    3.486067031    0.000524830    0.146339910    0.003586374    0.203852383
 1118    4   -0.725013869   -3.573394380    3.474944355    0.000260233    0.154195067    0.001687689    0.251422254
 1119    4   -1.762664177   -4.279558587    3.193300042    0.000416680    0.220618411    0.001888691    0.230110745
 1120    4   -2.586596440   -4.818981567    2.563453552   -0.000003434    0.075261530   -0.000045624    0.228792055
 1121    4   -0.078812283   -4.140099677    2.979174698   -0.000086648    0.132489679   -0.000653999    0.285914984
 1122    4   -0.857705071   -4.901876066    2.644724875   -0.000196756    0.187071274   -0.001051768    0.267719956
 1123    4   -1.762664177   -5.450451233    2.022407396   -0.000543502    0.220618411   -0.002463537    0.259084881
 1124    4   -2.576661346   -5.749556283    0.979472396   -0.000732684    0.140704243   -0.005207260    0.262874518
 1125    4    0.503095176   -4.471844563    2.356413146   -0.000489792    0.071632549   -0.006837561    0.333377969
 1126    4   -0.231259955   -4.973968887    2.332874821   -0.000168097    0.017496807   -0.009607275    0.299788130
 1127    4   -1.069310926   -5.500919453    1.919255670   -0.000102451    0.003245440   -0.031567758    0.284176397
 1128    4   -1.801701878   -5.874796327    1.084412660   -0.000223054    0.014707328   -0.015166191    0.280110211
 1129    4   -2.179908119   -5.980366474   -0.103697784   -0.001045070    0.124014269   -0.008427018    0.278485179
 1130    4   -2.595684293   -5.766576912   -0.893259204   -0.000497303    0.075833000   -0.006557871    0.263882463
 1131    4   -2.770081995   -1.056160875    3.354142387    0.000009805    0.001382336    0.007093021    0.200552717
 1132    4   -2.627484753   -2.202166290    3.610909116    0.000407533    0.101645907    0.004009338    0.198220987
 1133    4   -2.073573360   -2.855804581    3.695040162    0.000714364    0.207665393    0.003439974    0.210537844
 1134    4   -1.304444711   -3.594486638    3.542960012    0.000480307    0.206752512    0.002323101    0.233560658
 1135    4   -2.441728198   -4.220878769    3.095020099    0.000441383    0.235583632    0.001873573    0.217743449
 1136    4   -0.556179945   -4.232185619    3.102458595    0.000156245    0.194803870    0.000802061    0.265093180
 1137    4   -1.482486283   -4.937639609    2.680488417    0.000016027    0.254247539    0.000063037    0.249218723
 1138    4   -2.437669900   -5.353495961    1.963633163   -0.000414373    0.233954398   -0.001771170    0.245773414
 1139    4    0.065756417   -4.668905723    2.485930391   -0.000564790    0.128594349   -0.004392027    0.306427647
 1140    4   -0.684799296   -5.248260581    2.190677407   -0.000527170    0.073878341   -0.007135655    0.288346110
 1141    4   -1.458075552   -5.702474056    1.580999741   -0.000581954    0.066928213   -0.008695193    0.280420947
 1142    4   -2.112836896   -5.927792832    0.699675283   -0.001121535    0.158644241   -0.007069499    0.276174528
 1143    4   -2.614613620   -5.872204722   -0.050792871   -0.000608951    0.094222441   -0.006462909    0.269972924
 1144    4   -2.756862367   -0.494577738    3.101620879   -0.000036585    0.037700115   -0.000970434    0.208196154
 1145    4   -2.197464852   -0.880993059    3.457486262    0.000424232    0.145825186    0.002909185    0.211626676
 1146    4   -1.404689067   -1.455734612    3.704442285    0.000521225    0.162354724    0.003210411    0.227232393
 1147    4   -0.824848844   -2.310347348    3.734256453    0.000463726    0.162473823    0.002854157    0.243763298
 1148    4   -0.382418049   -1.448757619    3.538789757   -0.000055997    0.037307293   -0.001500957    0.265659222
 1149    4   -0.128993092   -3.001409429    3.464773308   -0.000039816    0.140961906   -0.000282460    0.272564060
 1150    4   -0.039292270   -1.854543806    3.485250918   -0.000090587    0.009375296   -0.009662278    0.279782313
 1151    4    0.355970818   -3.669945459    3.003655246   -0.000554245    0.094742827   -0.005849999    0.306991417
 1152    4    0.607386764   -4.243724692    2.467309861   -0.000516723    0.029816056   -0.017330371    0.338072513
 1153    4   -2.481714807   -0.496252055    3.202450928    0.000071133    0.096996079    0.000733356    0.211480140
 1154    4   -1.678708061   -1.025197942    3.579225498    0.000425353    0.155585956    0.002733880    0.222057519
 1155    4   -0.883229170   -1.514118644    3.669863511    0.000417203    0.207060865    0.002014881    0.243985618
 1156    4   -0.172176971   -2.349978226    3.558698832   -0.000125274    0.169804268   -0.000737755    0.270104938
 1157    4   -0.067888143   -1.649189728    3.467093575   -0.000097365    0.009247681   -0.010528636    0.280256081
 1158    4    0.204279794   -3.292655218    3.236991369   -0.000234977    0.068572030   -0.003426725    0.292398182
 1159    4    0.498065610   -3.961339899    2.751937919   -0.000332189    0.014693711   -0.022607547    0.323140868
 1160    4   -2.787061993   -0.048216516   -2.787289807   -0.000046615    0.001144537   -0.040728137    0.219200121
 1161    4   -2.592775363   -1.257336211   -3.481502964    0.000536388    0.151570591    0.003538866    0.201580085
 1162    4   -1.877655892   -0.682379792   -3.424615654    0.000113681    0.032733528    0.003472916    0.220212074
 1163    4   -2.605233843   -3.145318772   -3.507654837    0.000318438    0.079623763    0.003999279    0.202737474
 1164    4   -2.124991097   -2.310347348   -3.734256453    0.000649813    0.162473823    0.003999491    0.207981553
 1165    4   -1.421723814   -1.607080065   -3.734256453    0.000544894    0.162473823    0.003353734    0.226263371
 1166    4   -0.761844580   -1.312037787   -3.601163382    0.000098066    0.034289136    0.002859965    0.250013645
 1167    4   -2.484508836   -0.413683527   -3.154750522    0.000129000    0.148401802    0.000869261    0.212854273
 1168    4   -2.627193601   -2.314157192   -3.610970694    0.000400169    0.101513781    0.003942015    0.198405011
 1169    4   -2.073573360   -1.658497802   -3.695040162    0.000751426    0.207665393    0.003618444    0.209720869
 1170    4   -1.339857851   -1.060299515   -3.594356389    0.000371337    0.132375207    0.002805187    0.231336874
 1171    4    0.734492257   -4.488303307    2.123805878   -0.000357292    0.005944530   -0.060104300    0.355838991
 1172    4   -1.932221850   -5.967106310   -0.630239296   -0.000281377    0.015148104   -0.018575078    0.282797458
 1173    4   -2.224826072   -5.732095546   -1.316243189   -0.000573763    0.154195067   -0.003721020    0.263580584
 1174    4   -1.193565624   -5.409056526   -2.087205321   -0.000837663    0.174254788   -0.004807115    0.274316116
 1175    4   -0.073598539   -4.720297508   -2.517797059   -0.000746483    0.212931333   -0.003505744    0.299538836
 1176    4    0.492711170   -3.923478869   -2.778825890   -0.000444731    0.020255273   -0.021956318    0.322213001
 1177    4   -2.734661242   -5.287059388   -1.898104793   -0.000143948    0.040608901   -0.003544733    0.243001741
 1178    4   -2.092134869   -4.901876066   -2.644724875    0.000073510    0.187071274    0.000392954    0.236117721
 1179    4   -1.187175763   -4.279558587   -3.193300042    0.000325643    0.220618411    0.001476047    0.244419285
 1180    4   -0.277171335   -3.454899827   -3.391296208    0.000231647    0.229660155    0.001008649    0.268384994
 1181    4    0.071547685   -2.648042456   -3.438856695   -0.000157147    0.027734519   -0.005666134    0.282139161
 1182    4   -2.738586654   -4.157905278   -3.026610971    0.000009012    0.043757858    0.000205955    0.213739174
 1183    4   -2.224826072   -3.573394380   -3.474944355    0.000468985    0.154195067    0.003041503    0.212685079
 1184    4   -1.528116127   -2.907222318   -3.734256453    0.000532043    0.162473823    0.003274638    0.223632649
 1185    4   -0.824848844   -2.203955035   -3.734256453    0.000431602    0.162473823    0.002656437    0.243923867
 1186    4   -0.327632870   -1.559559503   -3.545023513   -0.000069437    0.066490460   -0.001044314    0.267386977
 1187    4   -1.767861822   -5.809494730   -1.290400719   -0.000927662    0.139495561   -0.006650121    0.276880604
 1188    4   -0.606648156   -5.148039029   -2.293243364   -0.000417821    0.070886035   -0.005894261    0.287493209
 1189    4    0.524448383   -4.347044857   -2.450502850   -0.001188440    0.110996133   -0.010707039    0.332506099
 1190    4   -2.393659995   -5.359609786   -1.975034428   -0.000352865    0.194803870   -0.001811387    0.246314072
 1191    4   -1.467353657   -4.937639609   -2.680488417   -0.000002541    0.254247539   -0.000009993    0.249666612
 1192    4   -0.468107552   -4.198445806   -3.096416886    0.000128079    0.282695416    0.000453063    0.268290547
 1193    4    0.322758151   -3.376770307   -3.144026076   -0.000882498    0.149180910   -0.005915621    0.301159377
 1194    4   -2.717711677   -4.788919299   -2.532925696   -0.000020678    0.010533458   -0.001963039    0.227495396
 1195    4   -2.393659995   -4.232185619   -3.102458595    0.000380223    0.194803870    0.001951827    0.218582317
 1196    4   -1.645395230   -3.594486638   -3.542960012    0.000514985    0.206752512    0.002490829    0.224918522
 1197    4   -0.876266581   -2.855804581   -3.695040162    0.000429386    0.207665393    0.002067681    0.242617439
 1198    4   -0.204619297   -2.132188372   -3.569427693   -0.000175623    0.157886724   -0.001112336    0.269430878
 1199    2   -2.826394321    3.602272993    3.323031159    0.000019712    0.002098930    0.009391556    0.203254675
 1200    2   -2.661026857    3.210231587    3.505801247    0.000310194    0.084689164    0.003662735    0.201439742
 1201    2   -2.167734534    2.384793239    3.734231837    0.000637369    0.162473823    0.003922903    0.206700221
 1202    2   -1.464467251    1.681525957    3.734231837    0.000589059    0.162473823    0.003625563    0.224480611
 1203    2   -2.623637034    1.340798712    3.487845003    0.000503337    0.143867481    0.003498613    0.200563166
 1204    2   -0.807331366    1.389784188    3.602545358    0.000136672    0.033347552    0.004098419    0.247459413
 1205    2   -1.918618040    0.742190874    3.418032850    0.000130652    0.035879552    0.003641406    0.219004967
 1206    2   -2.824938446    3.526694736    3.351522360    0.000014077    0.001967612    0.007154457    0.202422647
 1207    2   -2.672862003    2.385979797    3.610051876    0.000395684    0.103115353    0.003837293    0.197371641
 1208    2   -2.116316797    1.732943694    3.695015545    0.000754359    0.207665393    0.003632572    0.208385284
 1209    2   -1.379653016    1.132438589    3.593450804    0.000430905    0.133963824    0.003216578    0.229567554
 1210    2   -2.503865667    0.469705487    3.151301826    0.000136871    0.148350846    0.000922617    0.212373232
 1211    2   -2.806068816    4.220947158    3.023294976    0.000016063    0.062233778    0.000258114    0.211965567
 1212    2   -2.816254575    5.346940284    1.895090134   -0.000203110    0.069210147   -0.002934689    0.240168568
 1213    2   -2.267569509    3.647840272    3.474919738    0.000441215    0.154195067    0.002861408    0.211189526
 1214    2   -2.134878307    4.976321958    2.644700258    0.000049324    0.187071274    0.000263663    0.233684972
 1215    2   -2.267569509    5.806541438    1.316218572   -0.000606883    0.154195067   -0.003935811    0.261342509
 1216    2   -1.570859564    2.981668209    3.734231837    0.000533408    0.162473823    0.003283042    0.221691723
 1217    2   -1.229919201    4.354004479    3.193275425    0.000320688    0.220618411    0.001453588    0.240753401
 1218    2   -1.247396065    5.468467395    2.111158409   -0.000830794    0.162979185   -0.005097546    0.269571923
 1219    2   -2.049022733    6.031289755    0.632450648   -0.000155010    0.005214723   -0.029725509    0.278825949
 1220    2   -0.867592281    2.278400927    3.734231837    0.000526731    0.162473823    0.003241944    0.241632663
 1221    2   -0.319914772    3.529345719    3.391271591    0.000413139    0.229660155    0.001798915    0.263185206
 1222    2   -0.117644530    4.798955103    2.514370957   -0.000626311    0.214494418   -0.002919942    0.290479752
 1223    2   -0.089945577    1.746166944    3.462487030   -0.000005060    0.080160798   -0.000063129    0.277563825
 1224    2    0.650673593    2.710950582    3.086154110   -0.000173784    0.220110432   -0.000789529    0.314418185
 1225    2    0.759466424    3.805766277    2.647917693   -0.000950553    0.115561384   -0.008225527    0.327776342
 1226    2    0.786891636    4.532432036   -2.053179536   -0.000558022    0.022775149   -0.024501373    0.343629651
 1227    2   -2.808073357    4.854107679    2.518283549   -0.000032628    0.020662098   -0.001579105    0.225227277
 1228    2   -2.436403433    4.306631511    3.102433978    0.000348008    0.194803870    0.001786455    0.216879150
 1229    2   -2.436403433    5.434055678    1.975009811   -0.000356331    0.194803870   -0.001829179    0.243913673
 1230    2   -1.688138668    3.668932530    3.542935395    0.000504175    0.206752512    0.002438541    0.222707120
 1231    2   -1.510097095    5.012085500    2.680463800   -0.000028280    0.254247539   -0.000111229    0.246264428
 1232    2   -1.857915363    5.882535815    1.282611843   -0.000825992    0.114245428   -0.007229977    0.273557263
 1233    2   -0.919010018    2.930250473    3.695015545    0.000525729    0.207665393    0.002531617    0.239946567
 1234    2   -0.510850990    4.272891698    3.096392269    0.000231868    0.282695416    0.000820204    0.262258085
 1235    2   -0.648695789    5.208760347    2.310152949   -0.000378465    0.065391906   -0.005787646    0.281058848
 1236    2   -0.180327961    2.161121823    3.542935395    0.000419701    0.206752512    0.002029967    0.269810963
 1237    2    0.576798683    3.292732040    3.009882642   -0.000044163    0.281592795   -0.000156833    0.309419591
 1238    2    0.619104022    4.419513271    2.333411584   -0.001383993    0.175156808   -0.007901451    0.326291481
 1239    2    0.905151294    2.429411707    2.913820743   -0.000676848    0.077098235   -0.008779034    0.336008756
 1240    2   -2.851145745    5.640271162    1.282392732   -0.000055773    0.003687545   -0.015124695    0.252692524
 1241    2   -2.685669217    5.832630259    0.865205230   -0.000640366    0.093736284   -0.006831570    0.260960453
 1242    2   -2.870316334    5.844388469   -0.448042807   -0.000058773    0.002012458   -0.029204769    0.263653144
 1243    2   -2.272037096    6.044737415    0.116606309   -0.000952415    0.104035895   -0.009154678    0.275382324
 1244    2   -2.664576634    5.790875510   -1.043133614   -0.000842376    0.169654700   -0.004965238    0.258673059
 1245    2   -1.887831739    5.926642820   -1.144015489   -0.000153895    0.007441094   -0.020681773    0.275731185
 1246    2   -2.677674263    4.885837606   -2.549597861   -0.000023752    0.094524216   -0.000251277    0.226410655
 1247    2   -1.805407615    5.524897125   -2.022432013   -0.000627671    0.220618411   -0.002845053    0.256420235
 1248    2   -1.130486835    5.560056761   -1.948674398   -0.000072949    0.001563063   -0.046670491    0.278923387
 1249    2   -2.644492735    3.340554535   -3.475992696    0.000530079    0.157276871    0.003370354    0.202719262
 1250    2   -1.805407615    4.354004479   -3.193324658    0.000395069    0.220618411    0.001790733    0.227639725
 1251    2   -0.900448509    4.976321958   -2.644749492   -0.000199091    0.187071274   -0.001064253    0.262782339
 1252    2   -0.273820877    5.046278018   -2.335288358   -0.000156807    0.017159874   -0.009137981    0.291858108
 1253    2   -2.645660389    1.441257259   -3.507874581    0.000338158    0.078701196    0.004296727    0.199599138
 1254    2   -2.167734534    2.278400927   -3.734281070    0.000690421    0.162473823    0.004249429    0.206636146
 1255    2   -1.464467251    2.981668209   -3.734281070    0.000512456    0.162473823    0.003154080    0.224394767
 1256    2   -0.767757306    3.647840272   -3.474968971    0.000302602    0.154195067    0.001962460    0.247541140
 1257    2   -0.121555720    4.214545569   -2.979199315    0.000045924    0.132489679    0.000346625    0.277620681
 1258    2    0.455049780    4.561267306   -2.346738688   -0.000363911    0.074983095   -0.004853236    0.317716890
 1259    2   -2.851769755    5.677586204    1.180911714   -0.000045393    0.003634466   -0.012489557    0.254482104
 1260    2   -2.705081327    5.930925857    0.070435434   -0.000820050    0.120562595   -0.006801863    0.266600725
 1261    2   -2.870452660    5.827241663   -0.566172802   -0.000085100    0.003567895   -0.023851464    0.262671721
 1262    2   -2.194761976    5.986484838   -0.743951083   -0.001042171    0.136585418   -0.007630180    0.272756008
 1263    2   -2.522348636    5.420254505   -1.954735972   -0.000470741    0.249476645   -0.001886915    0.242933807
 1264    2   -1.524541979    5.764953325   -1.606919500   -0.000453911    0.045326985   -0.010014142    0.276453354
 1265    2   -2.511860848    4.286511759   -3.091945318    0.000415125    0.245875278    0.001688356    0.215691592
 1266    2   -1.525229721    5.012085500   -2.680513034   -0.000013835    0.254247539   -0.000054414    0.245908503
 1267    2   -0.738155165    5.317688001   -2.201324571   -0.000487435    0.065989793   -0.007386521    0.282314175
 1268    2   -2.672082445    2.272061523   -3.610269174    0.000394125    0.102758941    0.003835433    0.197234701
 1269    2   -2.116316797    2.930250473   -3.695064779    0.000693760    0.207665393    0.003340758    0.209200414
 1270    2   -1.347188148    3.668932530   -3.542984629    0.000477742    0.206752512    0.002310696    0.230874521
 1271    2   -0.598923383    4.306631511   -3.102483212    0.000190840    0.194803870    0.000979653    0.259493779
 1272    2    0.023498482    4.748118710   -2.481019743   -0.000465497    0.130223366   -0.003574602    0.296401446
 1273    2   -0.425810647    1.531964780   -3.541004607    0.000061887    0.034072930    0.001816299    0.262708711
 1274    2    0.332320947    2.118427931   -3.301874153   -0.000079531    0.133851168   -0.000594171    0.298066162
 1275    2    0.958760251    2.892875842   -2.814697880   -0.000857877    0.081519478   -0.010523586    0.339167894
 1276    2   -2.778649348    0.559714048   -3.104930175   -0.000028151    0.026301471   -0.001070304    0.207526156
 1277    2   -2.234010076    0.945264146   -3.454734734    0.000431067    0.147151624    0.002929410    0.210619649
 1278    2   -1.447084831    1.529864232   -3.704391858    0.000552495    0.162361035    0.003402879    0.225504146
 1279    2   -0.867592281    2.384793239   -3.734281070    0.000551831    0.162473823    0.003396432    0.241493505
 1280    2   -0.201420219    3.081503185   -3.474968971    0.000295889    0.154195067    0.001918928    0.266822580
 1281    2    0.504581605    3.684444796   -2.906985527   -0.000044376    0.131622875   -0.000337142    0.306805578
 1282    2    0.705174814    4.293831888   -2.361955685   -0.000613554    0.072509890   -0.008461666    0.330537593
 1283    2   -0.068069110    1.748695843   -3.453862493    0.000011021    0.013375727    0.000823929    0.278784987
 1284    2    0.920357810    2.474865155   -2.899269408   -0.000707283    0.078969133   -0.008956450    0.336964927
 1285    2   -2.516742735    0.549392782   -3.193092403    0.000069891    0.104775081    0.000667053    0.210862940
 1286    2   -1.719409941    1.091836511   -3.576669081    0.000464455    0.158946160    0.002922093    0.220636028
 1287    2   -0.924257968    1.590020539   -3.669905783    0.000565140    0.207031971    0.002729722    0.241860686
 1288    2   -0.180327961    2.502072343   -3.542984629    0.000408939    0.206752512    0.001977917    0.268330126
 1289    2    0.580915485    3.286742224   -3.008970936   -0.000222372    0.193508582   -0.001149157    0.309699807
 1290    2    0.724826887    3.930818592   -2.604601627   -0.000449131    0.077134190   -0.005822721    0.326270489
 1291    1   -6.467647275    4.216320482    2.305544525   -0.000146519    0.101063481   -0.001449771    0.197886030
 1292    1   -6.045028508    3.678827164    2.979151971    0.000220377    0.132489679    0.001663352    0.180094866
 1293    1   -7.141254720    3.678827164    1.882925759   -0.000198643    0.132489679   -0.001499313    0.197211787
 1294    1   -5.478323211    3.032625578    3.474921627    0.000453742    0.154195067    0.002942651    0.171337693
 1295    1   -6.806804897    2.899934376    2.644702148    0.000262804    0.187071274    0.001404833    0.178619929
 1296    1   -7.637024377    3.032625578    1.316220461   -0.000401365    0.154195067   -0.002602968    0.200994075
 1297    1   -4.812151148    2.335915633    3.734233726    0.000709445    0.162473823    0.004366519    0.168971103
 1298    1   -6.019334228    2.064354810    3.297403124    0.000475470    0.137952671    0.003446614    0.166202625
 1299    1   -4.231370595    1.482396016    3.704673581    0.000671600    0.162333589    0.004137163    0.171699870
 1300    1   -5.256925430    1.482589402    3.539920628    0.000194374    0.034931013    0.005564516    0.163859409
 1301    1   -3.441647712    0.903185131    3.456558797    0.000538964    0.146280982    0.003684445    0.186451684
 1302    1   -2.851936986    0.345340208    2.983294278   -0.000137131    0.046765839   -0.002932291    0.210098858
 1303    1   -6.599570158    3.859861587    2.437467409    0.000052881    0.161502914    0.000327432    0.189927734
 1304    1   -6.137114450    3.201459502    3.102435868    0.000448757    0.194803870    0.002303636    0.174607244
 1305    1   -7.264538617    3.201459502    1.975011701   -0.000085732    0.194803870   -0.000440095    0.191116083
 1306    1   -5.499415469    2.453194736    3.542937285    0.000689718    0.206752512    0.003335960    0.167100499
 1307    1   -6.902837913    2.486322596    2.610893877    0.000067301    0.127465757    0.000527995    0.177762469
 1308    1   -7.671839791    2.758067570    1.351170861   -0.000060927    0.012217528   -0.004986887    0.201040720
 1309    1   -4.756708232    1.543485163    3.670133057    0.000839679    0.206921084    0.004057966    0.166528497
 1310    1   -5.618884977    1.696156448    3.450159398    0.000107913    0.014435259    0.007475622    0.163963831
 1311    1   -3.957920734    1.048874279    3.578529854    0.000614468    0.156228054    0.003933148    0.176156279
 1312    1   -3.157987255    0.513815134    3.198862813    0.000169820    0.099853466    0.001700689    0.197493822
 1313    1   -6.142723257    4.490325382    2.360829260   -0.000176520    0.070002255   -0.002521626    0.201616459
 1314    1   -5.558187710    4.165667963    2.979151971    0.000191955    0.132489679    0.001448827    0.185921725
 1315    1   -5.406649770    5.002056496    2.329429114   -0.000114835    0.017993438   -0.006382074    0.210739112
 1316    1   -4.911986124    3.598962665    3.474921627    0.000420040    0.154195067    0.002724081    0.178115954
 1317    1   -4.779294921    4.927444352    2.644702148    0.000025240    0.187071274    0.000134922    0.202323535
 1318    1   -4.579148597    5.536039910    1.900517596   -0.000092063    0.004613768   -0.019953883    0.227019372
 1319    1   -4.215276178    2.932790603    3.734233726    0.000607182    0.162473823    0.003737108    0.177142508
 1320    1   -3.874335815    4.305126873    3.193277314    0.000510609    0.220618411    0.002314446    0.194929819
 1321    1   -3.874335815    5.476019518    2.022384669   -0.000277114    0.220618411   -0.001256079    0.223673897
 1322    1   -3.861556351    5.913538148    1.047323854   -0.000230127    0.020281662   -0.011346575    0.245665277
 1323    1   -3.512008896    2.229523320    3.734233726    0.000755424    0.162473823    0.004649510    0.182373466
 1324    1   -3.056104060    3.273521070    3.487845237    0.000508736    0.143869084    0.003536104    0.195369059
 1325    1   -3.066829229    4.846892626    2.568154704    0.000006459    0.069201238    0.000093341    0.219818053
 1326    1   -3.149568861    5.752755000    1.141803955   -0.000554983    0.129039679   -0.004300868    0.249161768
 1327    1   -3.371194542    5.990080258    0.008329351   -0.000762447    0.133575790   -0.005707976    0.255905125
 1328    1   -3.018714103    1.404086429    3.505802697    0.000372920    0.084690102    0.004403352    0.192446853
 1329    1   -3.058609791    5.795045845   -0.903355720   -0.000396490    0.068728023   -0.005768975    0.254562383
 1330    1   -2.853345907    1.012041971    3.323031178    0.000017727    0.002099106    0.008445019    0.199617328
 1331    1   -5.703136672    4.692811012    2.487284402   -0.000245210    0.128127127   -0.001913799    0.201910024
 1332    1   -5.080820047    4.257753905    3.102435868    0.000353501    0.194803870    0.001814649    0.186757196
 1333    1   -4.958816829    5.277400107    2.183367285   -0.000396595    0.079027871   -0.005018418    0.217591427
 1334    1   -4.332555282    3.620054924    3.542937285    0.000587801    0.206752512    0.002843018    0.181857813
 1335    1   -4.154513709    4.963207894    2.680465690    0.000208000    0.254247539    0.000818101    0.205125778
 1336    1   -4.193042396    5.735279913    1.564893030   -0.000505068    0.079318436   -0.006367600    0.235305774
 1337    1   -3.563426633    2.881372866    3.695017435    0.000754355    0.207665393    0.003632549    0.184285206
 1338    1   -3.203840270    4.249582741    3.095670901    0.000447426    0.232108422    0.001927661    0.204506224
 1339    1   -3.214249301    5.381864002    1.966449672   -0.000284556    0.227724309   -0.001249561    0.231725953
 1340    1   -3.421081840    5.945210722    0.638078465   -0.000904858    0.169792312   -0.005329203    0.252166346
 1341    1   -3.006878883    2.228335702    3.610052936    0.000417383    0.103116790    0.004047674    0.191109830
 1342    1   -3.100819793    5.913762661   -0.243632419   -0.000487743    0.083914074   -0.005812408    0.259540992
 1343    1   -2.854801805    1.087623429    3.351523582    0.000013555    0.001967779    0.006888710    0.198810251
 1344    1   -6.643313038    4.358436092    1.976078691   -0.000222364    0.029056171   -0.007652888    0.208482487
 1345    1   -7.230290534    3.948819961    1.476556763   -0.000384536    0.058537985   -0.006569003    0.209166462
 1346    1   -7.643352935    3.556043233    0.793374447   -0.000614035    0.125332765   -0.004899241    0.210917625
 1347    1   -7.868197483    3.068664559    0.130657247   -0.000492823    0.092075193   -0.005352399    0.211676031
 1348    1   -7.633610885    3.750690562   -0.404532207   -0.000231994    0.013924352   -0.016661040    0.217528705
 1349    1   -7.601280891    3.308066189   -1.220946583   -0.000601686    0.229617694   -0.002620383    0.203360944
 1350    1   -6.974746647    4.157239959   -1.716173355   -0.000128139    0.006208658   -0.020638679    0.209634852
 1351    1   -3.748504143    5.998091647   -0.628559272   -0.000313603    0.023299539   -0.013459634    0.251525388
 1352    1   -7.257497369    2.745871687   -2.138708080   -0.000041732    0.107306479   -0.000388907    0.186811662
 1353    1   -6.641660117    3.722670403   -2.479602821    0.000139706    0.259653876    0.000538045    0.187578872
 1354    1   -5.564991459    4.744439879   -2.518328849   -0.000315624    0.212712975   -0.001483801    0.201948598
 1355    1   -4.449919888    5.444429620   -2.071454778   -0.000566316    0.180852136   -0.003131373    0.221091867
 1356    1   -3.412173921    5.757663831   -1.316265916   -0.000432866    0.154195067   -0.002807264    0.242378663
 1357    1   -6.184487418    2.570463684   -3.193322769    0.000572395    0.220618411    0.002594505    0.169616077
 1358    1   -5.359828658    3.480468112   -3.391318935    0.000611464    0.229660155    0.002662475    0.175737792
 1359    1   -4.449824229    4.305126873   -3.193322769    0.000469049    0.220618411    0.002126066    0.189745152
 1360    1   -3.544865123    4.927444352   -2.644747602    0.000149027    0.187071274    0.000796631    0.211584158
 1361    1   -2.916110948    5.318143411   -1.898405241   -0.000119712    0.029148683   -0.004106947    0.238805974
 1362    1   -5.583509756    1.688770275   -3.463670431    0.000292586    0.083656777    0.003497459    0.163852767
 1363    1   -4.812151148    2.229523320   -3.734279180    0.000685966    0.162473823    0.004222010    0.168443789
 1364    1   -4.108883866    2.932790603   -3.734279180    0.000613737    0.162473823    0.003777449    0.178174111
 1365    1   -3.412173921    3.598962665   -3.474967082    0.000477492    0.154195067    0.003096674    0.192273154
 1366    1   -2.906067599    4.188245590   -3.026819150   -0.000001023    0.037613116   -0.000027186    0.210205132
 1367    1   -6.954947319    4.169313145    1.735128608   -0.000087522    0.004951873   -0.017674527    0.209470870
 1368    1   -7.453383175    3.811420542    1.095646096   -0.000210672    0.030400770   -0.006929823    0.212073229
 1369    1   -7.731688494    3.554496343    0.102800042   -0.000855164    0.156995182   -0.005447069    0.214780529
 1370    1   -7.806763692    3.085897378   -0.664311642   -0.000484007    0.105981381   -0.004566910    0.208810619
 1371    1   -7.386803023    3.934936563   -1.114219221   -0.000554954    0.068700689   -0.008077845    0.214747523
 1372    1   -7.383355879    3.164160229   -1.793493556   -0.000256910    0.282632275   -0.000908992    0.193900848
 1373    1   -6.485880986    4.320843326   -2.194582778   -0.000597796    0.207291038   -0.002883847    0.202366341
 1374    1   -5.030774842    5.183423300   -2.280676187   -0.000293283    0.075091893   -0.003905655    0.213856584
 1375    1   -3.897060837    5.835697339   -1.294706744   -0.000750858    0.152383508   -0.004927425    0.240740803
 1376    1   -6.622026109    2.331413732   -2.883837506    0.000192783    0.128978323    0.001494690    0.172731595
 1377    1   -6.103374637    3.289531895   -3.096439613    0.000578583    0.282695416    0.002046664    0.175368143
 1378    1   -5.168892440    4.224014091   -3.096439613    0.000479647    0.282695416    0.001696692    0.186155321
 1379    1   -4.169646335    4.963207894   -2.680511144    0.000210059    0.254247539    0.000826199    0.205027139
 1380    1   -3.243339997    5.385178072   -1.975057155   -0.000249536    0.194803870   -0.001280962    0.231107786
 1381    1   -5.499415469    2.112244217   -3.542982739    0.000762065    0.206752512    0.003685879    0.165264629
 1382    1   -4.760733412    2.881372866   -3.695062889    0.000674647    0.207665393    0.003248722    0.172606654
 1383    1   -3.991604762    3.620054924   -3.542982739    0.000600796    0.206752512    0.002905872    0.185020828
 1384    1   -3.243339997    4.257753905   -3.102481322    0.000400965    0.194803870    0.002058303    0.203870264
 1385    1   -2.935461107    4.817724368   -2.537590420   -0.000017552    0.007856807   -0.002234035    0.222767075
 1386    1   -2.833128908    0.060339507   -2.768598131   -0.000096618    0.002780135   -0.034752834    0.219005212
 1387    1   -3.759659816    0.703194175   -3.422485489    0.000179232    0.033710655    0.005316784    0.181564793
 1388    1   -3.035253143    1.273765525   -3.475992616    0.000594292    0.157275312    0.003778672    0.192835967
 1389    1   -4.873360339    1.341230811   -3.602490348    0.000235907    0.033393220    0.007064507    0.165574916
 1390    1   -4.215276178    1.632648350   -3.734279180    0.000725457    0.162473823    0.004465069    0.172031707
 1391    1   -3.512008896    2.335915633   -3.734279180    0.000699243    0.162473823    0.004303727    0.182642046
 1392    1   -3.034085563    3.173060791   -3.507873124    0.000316204    0.078700199    0.004017825    0.194974712
 1393    1   -3.144124585    0.438179245   -3.151455992    0.000231685    0.156658329    0.001478916    0.199087755
 1394    1   -4.298137105    1.086300925   -3.594485786    0.000629895    0.132424748    0.004756623    0.171261038
 1395    1   -3.563426633    1.684066087   -3.695062889    0.000849041    0.207665393    0.004088507    0.181181024
 1396    1   -3.007663495    2.342254023   -3.610268104    0.000401509    0.102757523    0.003907343    0.191286733
