# Supplementary material for: Screening Deep Eutectic Solvents for CO2 Capture With COSMO-RS
Source: Front Chem. 2020 Feb 13;8:82. doi: 10.3389/fchem.2020.00082 (PMC7031488; doi:10.3389/fchem.2020.00082)
Supplement: Supplementary file 2 [file Data_Sheet_1.ZIP › COSMOfiles/DECA.cosmo]

Gaussian COSMO output
$cosmo_data
  fepsi =    1.00
  nps   = 2055
  area  =  940.20
  volume= 1590.92
$coord_rad
#atom   x                  y                  z             element  radius [A]     area   COSMO charge    sigma
   1  12.71858649589626  -0.48545150636146   0.00000000000000   6     2.00600  18.96511   0.05381   0.00284
   2  12.85039301193057  -1.70333086593714  -1.67136855473171   1     1.29600   6.31331  -0.01698  -0.00269
   3  12.85039112220445  -1.70333275566328   1.67136611383546   1     1.29600   6.31220  -0.01678  -0.00266
   4  14.37027893842182   0.76245750280581   0.00000000000000   1     1.29600   6.29914  -0.01990  -0.00316
   5  10.24755413717976   1.02704181145980   0.00000000000000   6     2.00600   9.87698   0.02470   0.00250
   6  10.20157142304879   2.27488277944687   1.65923596178182   1     1.29600   6.34050  -0.01388  -0.00219
   7  10.20157142304879   2.27488277944687  -1.65923840267807   1     1.29600   6.33985  -0.01384  -0.00218
   8   7.87839126587389  -0.64522410300628   0.00000000000000   6     2.00600   8.54232   0.02237   0.00262
   9   7.92556639720638  -1.89476015532773   1.66045294541206   1     1.29600   6.35325  -0.01181  -0.00186
  10   7.92556639720637  -1.89475826560160  -1.66045538630832   1     1.29600   6.35352  -0.01187  -0.00187
  11   5.39545741206263   0.85240084951589   0.00000000000000   6     2.00600   8.58089   0.02246   0.00262
  12   5.35006618220319   2.10153250045628  -1.66029664931307   1     1.29600   6.35098  -0.01186  -0.00187
  13   5.35006807192933   2.10153250045629   1.66029420841681   1     1.29600   6.35065  -0.01180  -0.00186
  14   3.02792159497208  -0.82201935273228   0.00000000000000   6     2.00600   8.57309   0.02186   0.00255
  15   3.07344132620821  -2.07108675298328   1.66047373239954   1     1.29600   6.35133  -0.01204  -0.00190
  16   3.07343943648208  -2.07108675298329  -1.66047617329579   1     1.29600   6.35165  -0.01209  -0.00190
  17   0.54558111515990   0.67667896423782   0.00000000000000   6     2.00600   8.55509   0.01994   0.00233
  18   0.49813953244859   1.92528149184738  -1.66003964655886   1     1.29600   6.34794  -0.01293  -0.00204
  19   0.49813953244859   1.92528149184738   1.66003909538873   1     1.29600   6.34766  -0.01288  -0.00203
  20  -1.82008198331667  -1.00009016758264   0.00000000000000   6     2.00600   8.50044   0.01435   0.00169
  21  -1.77255536292615  -2.24918213426033   1.66064191802545   1     1.29600   6.35257  -0.01549  -0.00244
  22  -1.77255914237843  -2.24918024453422  -1.66064057946944   1     1.29600   6.35282  -0.01548  -0.00244
  23  -4.29436089152102   0.51083089807409   0.00000350386721   6     2.00600   8.09038   0.01149   0.00142
  24  -4.35936747863356   1.75734716791758  -1.65411157567674   1     1.29600   6.31284  -0.01929  -0.00306
  25  -4.35936369918128   1.75734527819147   1.65412047313729   1     1.29600   6.31221  -0.01922  -0.00305
  26  -6.62982427647100  -1.19367941319595   0.00000539359334   6     2.00600   9.03679  -0.02211  -0.00245
  27  -6.64212638542113  -2.45189119858500   1.65001787770055   1     1.29600   6.32997  -0.04001  -0.00632
  28  -6.64213016487342  -2.45188741913275  -1.65001086996614   1     1.29600   6.33057  -0.04013  -0.00634
  29 -11.11689772215845  -1.36050446547635  -0.00000783448960   8     1.71760  15.84136   0.09583   0.00605
  30 -12.62923232583771  -0.31707896238296  -0.00001728312027   1     1.29600   8.25437  -0.14717  -0.01783
  31  -9.10194322718057   0.23670341437322   0.00000917304561   6     2.00600  10.88015  -0.03037  -0.00279
  32  -9.35747578927492   2.51473992126165  -0.00000405503733   8     1.71760  19.18411   0.24113   0.01257
$coord_car
!BIOSYM archive 3
PBC=OFF
coordinates from GAUSSIAN/COSMO calculation
!DATE
C1           6.730386095    -0.256889873     0.000000000 GAUS 1      C       C   0.0000
H2           6.800135100    -0.901363872    -0.884450146 GAUS 1      H       H   0.0000
H3           6.800134100    -0.901364872     0.884448854 GAUS 1      H       H   0.0000
H4           7.604424091     0.403475133     0.000000000 GAUS 1      H       H   0.0000
C5           5.422772090     0.543487119     0.000000000 GAUS 1      C       C   0.0000
H6           5.398439086     1.203816118     0.878029854 GAUS 1      H       H   0.0000
H7           5.398439086     1.203816118    -0.878031146 GAUS 1      H       H   0.0000
C8           4.169065096    -0.341437890     0.000000000 GAUS 1      C       C   0.0000
H9           4.194029100    -1.002663889     0.878673854 GAUS 1      H       H   0.0000
H10          4.194029100    -1.002662889    -0.878675146 GAUS 1      H       H   0.0000
C11          2.855153091     0.451071102     0.000000000 GAUS 1      C       C   0.0000
H12          2.831133087     1.112083102    -0.878591146 GAUS 1      H       H   0.0000
H13          2.831134087     1.112083102     0.878589854 GAUS 1      H       H   0.0000
C14          1.602307097    -0.434993906     0.000000000 GAUS 1      C       C   0.0000
H15          1.626395101    -1.095971906     0.878684854 GAUS 1      H       H   0.0000
H16          1.626394101    -1.095971906    -0.878686146 GAUS 1      H       H   0.0000
C17          0.288709091     0.358083085     0.000000000 GAUS 1      C       C   0.0000
H18          0.263604087     1.018815085    -0.878455146 GAUS 1      H       H   0.0000
H19          0.263604087     1.018815085     0.878454854 GAUS 1      H       H   0.0000
C20         -0.963145903    -0.529224923     0.000000000 GAUS 1      C       C   0.0000
H21         -0.937995899    -1.190215923     0.878773854 GAUS 1      H       H   0.0000
H22         -0.937997899    -1.190214923    -0.878773146 GAUS 1      H       H   0.0000
C23         -2.272477908     0.270320069     0.000001854 GAUS 1      C       C   0.0000
H24         -2.306877912     0.929948068    -0.875318146 GAUS 1      H       H   0.0000
H25         -2.306875912     0.929947068     0.875322854 GAUS 1      H       H   0.0000
C26         -3.508351902    -0.631667939     0.000002854 GAUS 1      C       C   0.0000
H27         -3.514861898    -1.297484940     0.873151854 GAUS 1      H       H   0.0000
H28         -3.514863898    -1.297482940    -0.873148146 GAUS 1      H       H   0.0000
O29         -5.882808902    -0.719947955    -0.000004146 GAUS 1      O       O   0.0000
H30         -6.683101905    -0.167790960    -0.000009146 GAUS 1      H       H   0.0000
C31         -4.816540907     0.125258052     0.000004854 GAUS 1      C       C   0.0000
O32         -4.951762915     1.330743051    -0.000002146 GAUS 1      O       O   0.0000
end
end
$screening_charge
  cosmo      =  -0.044270
  correction =   0.044270
  total      =   0.000000
$cosmo_energy
  Total energy corrected [a.u.]  =     -543.8437227501
  Dielectric energy corr. [a.u.] =       -0.0149489987
$segment_information
# n             - segment number
# atom          - atom associated with segment n
# position      - segment coordinates [a.u.]
# charge        - segment charge (corrected)
# area          - segment area [A**2]
# potential     - solute potential on segment (A length scale)
#
#  n   atom              position (X, Y, Z)                   charge         area        charge/area     potential
#
#
    1   30  -14.160766165    0.826085888    1.531516556   -0.001784950    0.110873760   -0.016098944    0.109585392
    2   30  -13.677029230    0.150219702    2.163722831   -0.002922129    0.166956069   -0.017502383    0.094304516
    3   30  -14.792972440    0.150219702    1.047779621   -0.003367575    0.166956069   -0.020170425    0.122604382
    4   30  -13.077416942   -0.315435584    2.407708932   -0.000502760    0.020896287   -0.024059770    0.072784796
    5   30  -14.162908905   -1.016571897    1.776654735   -0.003965018    0.255330334   -0.015528975    0.094386098
    6   30  -15.035637436   -0.638973453    0.321877207   -0.003784879    0.185279977   -0.020427888    0.122857695
    7   30  -14.431210330   -1.900330419    0.494156548   -0.002855436    0.160359711   -0.017806442    0.091716149
    8   30  -14.792972440   -1.364875867   -0.467315948   -0.002924090    0.166956069   -0.017514126    0.109210089
    9   30  -14.298095435   -2.105247461   -0.123981071   -0.000115777    0.002074605   -0.055806751    0.084728954
   10   30  -14.250421900   -1.703594897   -1.203069902   -0.001274639    0.064598215   -0.019731803    0.087963742
   11   30  -14.291881200    0.367913824    1.662631592   -0.003971908    0.219383011   -0.018104903    0.111435686
   12   30  -13.627196317   -0.584098008    2.220520125   -0.003667000    0.262358290   -0.013977068    0.084248016
   13   30  -14.830822281   -0.502274808    1.056733325   -0.004955224    0.267143480   -0.018548924    0.118762826
   14   30  -14.247825871   -1.544173242    1.368343870   -0.003029760    0.185069293   -0.016370949    0.089985192
   15   30  -14.830822281   -1.373829570    0.185178562   -0.004316269    0.267143480   -0.016157119    0.110213980
   16   30  -14.299870211   -2.107690676   -0.026407149   -0.000151555    0.003156007   -0.048021099    0.084760080
   17   30  -14.415205650   -1.893540544   -0.568423692   -0.002451594    0.137514602   -0.017827881    0.091245656
   18   30  -13.772397176    1.214454877    1.531516556   -0.001741555    0.110873760   -0.015707548    0.098786473
   19   30  -13.096530990    0.730717942    2.163722831   -0.002663719    0.166956069   -0.015954608    0.082917776
   20   30  -13.096530990    1.846661152    1.047779621   -0.002801034    0.166956069   -0.016777074    0.067698927
   21   30  -12.834558114    0.026031209    2.416205887   -0.000214079    0.006005957   -0.035644414    0.071922910
   22   30  -12.411394261    1.391804640    1.740752975   -0.001409028    0.041983566   -0.033561425    0.060260323
   23   30  -12.687911762    2.115208809    0.280251518   -0.000939464    0.033478252   -0.028061913    0.037216174
   24   30  -13.314225112    1.345569912    1.662631592   -0.003624315    0.219383011   -0.016520492    0.085155917
   25   30  -12.551130558    0.749378890    2.203295096   -0.002857716    0.177324835   -0.016115710    0.071384433
   26   30  -12.566727198    1.885395543    1.069195904   -0.003465179    0.164729571   -0.021035561    0.045082959
   27   30  -14.160766165    1.214454877    1.143147567   -0.001824930    0.110873760   -0.016459530    0.109050395
   28   30  -14.792972440    0.730717942    0.467281381   -0.003455777    0.166956069   -0.020698720    0.124949853
   29   30  -13.677029230    1.846661152    0.467281381   -0.003097142    0.166956069   -0.018550642    0.088252036
   30   30  -15.035637436    0.004815528   -0.321911774   -0.003912177    0.185279977   -0.021114950    0.127599758
   31   30  -14.303166048    1.356854760   -0.627639357   -0.005158076    0.256498196   -0.020109601    0.112162404
   32   30  -12.917509354    2.098320710   -0.284197607   -0.002980027    0.170016559   -0.017527864    0.049676266
   33   30  -14.792972440   -0.784377627   -1.047814188   -0.003290136    0.166956069   -0.019706595    0.115183294
   34   30  -14.303166048    0.310543111   -1.673951005   -0.004953831    0.256498196   -0.019313316    0.111424667
   35   30  -13.256854399    1.356854760   -1.673951005   -0.004449851    0.256498196   -0.017348471    0.083420510
   36   30  -12.399989437    1.715557756   -1.346811012   -0.000811248    0.029990975   -0.027049734    0.047678036
   37   30  -14.109655238   -1.486891027   -1.561396613   -0.001368456    0.106193698   -0.012886412    0.086101664
   38   30  -13.774075750   -0.749619445   -2.121398895   -0.001825368    0.131617818   -0.013868703    0.086215714
   39   30  -13.109452473    0.142007361   -2.357271202   -0.001605408    0.110275380   -0.014558173    0.079765216
   40   30  -12.342570517    1.030941367   -2.024537937   -0.001202515    0.048560934   -0.024763003    0.066220315
   41   30  -14.291881200    1.345569912    0.684975503   -0.004198868    0.219383011   -0.019139440    0.111913775
   42   30  -14.830822281    0.739671645   -0.185213128   -0.005184776    0.267143480   -0.019408207    0.125867148
   43   30  -13.685982934    1.884510993   -0.185213128   -0.004771309    0.267143480   -0.017860472    0.087763503
   44   30  -14.830822281   -0.131883117   -1.056767891   -0.004967600    0.267143480   -0.018595252    0.121701649
   45   30  -14.043212250    1.096900962   -1.413997207   -0.006180832    0.355967158   -0.017363491    0.106393118
   46   30  -12.768094764    1.884876346   -1.063091937   -0.004377456    0.244493449   -0.017904186    0.053428393
   47   30  -14.156909833   -1.064609050   -1.762236872   -0.003342868    0.218384712   -0.015307244    0.093554602
   48   30  -13.596434589   -0.196399803   -2.246786964   -0.003806972    0.259246408   -0.014684762    0.088602220
   49   30  -12.794993712    0.743198855   -2.201460399   -0.003783889    0.239322899   -0.015810812    0.076139714
   50   30  -12.367383243    1.392034470   -1.734486658   -0.000771561    0.020495684   -0.037645053    0.059277038
   51   30  -13.981018660   -1.691783581   -1.510275075   -0.000091425    0.002736090   -0.033414630    0.078646321
   52   22   -3.482113398   -4.002812367   -1.645933284   -0.000023982    0.003037797   -0.007894537    0.029481241
   53   22   -3.809586561   -3.521787403   -2.139188378   -0.000183099    0.082239510   -0.002226410    0.038847320
   54   22   -1.381975710   -4.618593034   -1.179656908   -0.000026114    0.008528157   -0.003062099    0.012106720
   55   22   -1.992944581   -4.673614956   -1.393125596   -0.000147445    0.142484349   -0.001034813    0.016962213
   56   22   -2.820356047   -4.412920359   -2.127939244   -0.000320584    0.166956069   -0.001920173    0.028349136
   57   22   -3.304092982   -3.780714084   -2.803805430   -0.000240295    0.110873760   -0.002167282    0.036434875
   58   22   -3.576493808   -3.904470353   -1.722705511   -0.000025139    0.002966731   -0.008473696    0.031490068
   59   22   -1.606576864   -4.643101953   -1.171144499   -0.000031360    0.014790197   -0.002120350    0.012888980
   60   22   -2.926378220   -4.408841620   -1.609827627   -0.000161194    0.193336089   -0.000833751    0.023859118
   61   22   -3.435208017   -3.911829119   -2.345633366   -0.000329580    0.219383011   -0.001502306    0.034551120
   62   22   -3.869395479   -2.747965119   -2.823614656   -0.000299734    0.111754487   -0.002682079    0.041656529
   63   22   -3.244789374   -1.708031539   -3.541521730   -0.000276059    0.118937292   -0.002321049    0.027987937
   64   22   -2.646855688   -1.237815015   -3.712655102   -0.000025454    0.003138223   -0.008110845    0.021566330
   65   22   -3.304092982   -3.392345095   -3.192174419   -0.000265805    0.110873760   -0.002397365    0.037665800
   66   22   -2.820356047   -2.716478909   -3.824380694   -0.000562273    0.166956069   -0.003367791    0.034047641
   67   22   -2.094453633   -1.927285754   -4.067045689   -0.000496548    0.185279977   -0.002679987    0.026610368
   68   22   -1.200413691   -1.333998137   -3.859073879   -0.000228279    0.111198529   -0.002052892    0.018651855
   69   22   -0.796394346   -1.238239448   -3.666411921   -0.000010151    0.001652663   -0.006142372    0.016415887
   70   22   -3.732585460   -2.242525770   -3.129064984   -0.000157498    0.044944061   -0.003504313    0.036623209
   71   22   -2.764136846   -1.284001460   -3.681338788   -0.000028819    0.003430604   -0.008400484    0.022347056
   72   22   -3.435208017   -2.934173031   -3.323289454   -0.000483443    0.219383011   -0.002203650    0.037458367
   73   22   -2.829309750   -2.063984399   -3.862230534   -0.000536002    0.267143480   -0.002006421    0.029450270
   74   22   -2.076037879   -1.329117644   -3.909952284   -0.000311953    0.179470890   -0.001738182    0.020970412
   75   22   -0.877500054   -1.210741002   -3.690056960   -0.000019977    0.003586238   -0.005570578    0.016465556
   76   22   -0.657215200   -4.409758004   -1.367503562   -0.000087335    0.079996817   -0.001091728    0.011097347
   77   22   -1.450664652   -4.655585354   -1.982535070   -0.000340546    0.185279977   -0.001838009    0.021349628
   78   22   -0.098625420   -3.923113966   -2.288262653   -0.000325343    0.256498196   -0.001268403    0.018365530
   79   22    0.435405839   -2.994586429   -2.413819136   -0.000077046    0.017602541   -0.004376965    0.019379067
   80   22   -2.239857807   -4.412920359   -2.708437484   -0.000542689    0.166956069   -0.003250492    0.031083023
   81   22   -1.144937069   -3.923113966   -3.334574301   -0.001041754    0.256498196   -0.004061449    0.030987750
   82   22   -0.098625420   -2.876802318   -3.334574301   -0.000527035    0.256498196   -0.002054733    0.023738221
   83   22    0.145080906   -2.030467719   -3.168234409   -0.000071995    0.022692327   -0.003172666    0.018664312
   84   22   -2.915723993   -3.780714084   -3.192174419   -0.000308696    0.110873760   -0.002784214    0.036290979
   85   22   -2.239857807   -3.296977149   -3.824380694   -0.000696584    0.166956069   -0.004172259    0.035106646
   86   22   -1.450664652   -2.571074735   -4.067045689   -0.000684348    0.185279977   -0.003693590    0.029617659
   87   22   -0.724762238   -1.781881580   -3.824380694   -0.000269934    0.166956069   -0.001616797    0.020778937
   88   22   -0.721422451   -1.267723162   -3.643030886   -0.000023030    0.003328776   -0.006918580    0.016393663
   89   22   -0.056931474   -3.992848076   -1.541217495   -0.000013719    0.001153766   -0.011890738    0.010936192
   90   22   -0.715808535   -4.450770200   -1.845836425   -0.000321201    0.267143480   -0.001202355    0.016681209
   91   22    0.261077662   -3.569030964   -2.007531201   -0.000120224    0.095133681   -0.001263735    0.015003685
   92   22   -1.587363297   -4.450770200   -2.717391187   -0.000852481    0.267143480   -0.003191098    0.028839485
   93   22   -0.358579218   -3.663160169   -3.074620504   -0.000900123    0.355967158   -0.002528670    0.025532281
   94   22    0.331935933   -2.562022131   -2.873590748   -0.000238587    0.154072505   -0.001548534    0.020314141
   95   22   -2.457551929   -3.911829119   -3.323289454   -0.000842224    0.219383011   -0.003839057    0.035437515
   96   22   -1.587363297   -3.305930852   -3.862230534   -0.001073981    0.267143480   -0.004020239    0.033261737
   97   22   -0.715808535   -2.434376090   -3.862230534   -0.000716984    0.267143480   -0.002683890    0.025591513
   98   22   -0.289048126   -1.633745440   -3.509546403   -0.000208884    0.110777563   -0.001885616    0.017557847
   99   27   -7.662519491   -1.481783310    3.653940599   -0.000054756    0.001738940   -0.031488342    0.042483737
  100   27   -7.689923290   -1.984592534    3.813757992   -0.000911053    0.166956069   -0.005456840    0.043675365
  101   27   -8.541609015   -2.248883622    3.182588052   -0.000195156    0.018144109   -0.010755860    0.038790892
  102   27   -6.964020876   -2.773785689    4.056422987   -0.001384314    0.185279977   -0.007471470    0.050530294
  103   27   -8.316060107   -3.079513272    3.323951600   -0.001608946    0.256498196   -0.006272738    0.039465266
  104   27   -8.836545768   -3.217515724    2.422261580   -0.000231313    0.013897367   -0.016644402    0.023608080
  105   27   -6.174827721   -3.499688103    3.813757992   -0.001292878    0.166956069   -0.007743820    0.055052352
  106   27   -7.269748459   -4.125824921    3.323951600   -0.002028418    0.256498196   -0.007908117    0.050643406
  107   27   -8.316060107   -4.125824921    2.277639951   -0.001459421    0.256498196   -0.005689789    0.030659422
  108   27   -5.498961535   -3.983425038    3.181551717   -0.000641312    0.110873760   -0.005784160    0.053878494
  109   27   -6.174827721   -4.615631313    2.697814782   -0.001177132    0.166956069   -0.007050550    0.051244348
  110   27   -6.964020876   -4.858296308    1.971912368   -0.001114652    0.185279977   -0.006016039    0.042183858
  111   27   -7.768659198   -4.608346704    1.369587576   -0.000375505    0.075235475   -0.004991068    0.029493445
  112   27   -8.105473784   -1.847203285    3.518435549   -0.000766171    0.097260465   -0.007877514    0.042543183
  113   27   -7.698876993   -2.637087044    3.851607833   -0.001718794    0.267143480   -0.006433974    0.046159817
  114   27   -8.733846032   -2.779122892    2.881133639   -0.001054667    0.141193449   -0.007469657    0.031633351
  115   27   -6.827322231   -3.508641806    3.851607833   -0.001995488    0.267143480   -0.007469725    0.053764316
  116   27   -8.056106310   -3.865871123    3.063997802   -0.002253117    0.355967158   -0.006329563    0.041440757
  117   27   -8.664724275   -3.785315824    2.009314723   -0.000600344    0.082245043   -0.007299451    0.021306688
  118   27   -5.957133599   -4.114540073    3.312666752   -0.001602710    0.219383011   -0.007305533    0.054875439
  119   27   -6.827322231   -4.653481154    2.706768485   -0.001828335    0.267143480   -0.006844018    0.049284352
  120   27   -7.698876993   -4.653481154    1.835213723   -0.001442323    0.267143480   -0.005399056    0.034787506
  121   27   -7.225039121   -1.553563173    3.852570301   -0.000696533    0.105820184   -0.006582231    0.042175788
  122   27   -6.320231895   -2.129996708    4.056422987   -0.001152858    0.185279977   -0.006222250    0.047068086
  123   27   -5.765325121   -1.444067227    3.702705887   -0.000066993    0.002912218   -0.023004231    0.040406523
  124   27   -5.594329481   -2.919189863    3.813757992   -0.001142498    0.166956069   -0.006843106    0.052199628
  125   27   -5.167302286   -1.906263936    3.527570126   -0.000707713    0.122824973   -0.005761963    0.043748260
  126   27   -5.110592546   -3.595056049    3.181551717   -0.000583557    0.110873760   -0.005263255    0.052564570
  127   27   -4.535351433   -2.946686235    2.796619312   -0.000692249    0.117985929   -0.005867220    0.049530933
  128   27   -7.548339189   -1.438938858    3.687350347   -0.000053997    0.001958488   -0.027570520    0.042147057
  129   27   -6.337714671   -1.539754126    3.902429285   -0.000951662    0.175173301   -0.005432686    0.041761467
  130   27   -5.585375778   -2.266695353    3.851607833   -0.001336944    0.267143480   -0.005004591    0.047595164
  131   27   -5.649916675   -1.487385071    3.670727035   -0.000076412    0.003393969   -0.022513919    0.040680859
  132   27   -4.979477511   -3.136883985    3.312666752   -0.001153496    0.219383011   -0.005257909    0.051326525
  133   27   -4.670107210   -2.442181581    3.102279484   -0.000391528    0.050090395   -0.007816421    0.047423366
  134   27   -5.110592546   -3.983425038    2.793182728   -0.000564178    0.110873760   -0.005088469    0.051233027
  135   27   -5.594329481   -4.615631313    2.117316542   -0.000938844    0.166956069   -0.005623297    0.046929098
  136   27   -4.587222796   -3.696146976    2.126690172   -0.000521461    0.093328087   -0.005587399    0.046659462
  137   27   -6.413048935   -4.874560330    1.373946365   -0.000823677    0.145664195   -0.005654630    0.039068562
  138   27   -4.940369799   -4.212530309    1.603197789   -0.000098498    0.005923924   -0.016627112    0.042413411
  139   27   -7.032563293   -4.820956472    1.167206911   -0.000128567    0.008725860   -0.014734043    0.034376509
  140   27   -4.979477511   -4.114540073    2.335010664   -0.001009203    0.219383011   -0.004600190    0.048023452
  141   27   -5.498598073   -4.616358324    1.576242957   -0.000932599    0.202029522   -0.004616151    0.042203117
  142   27   -4.809937259   -4.075981462    1.708596881   -0.000095595    0.005910792   -0.016173038    0.043267217
  143   27   -6.799918304   -4.845152304    1.154618374   -0.000153605    0.015939326   -0.009636871    0.035582798
  144   28   -8.339933937   -4.215758095   -1.584893515   -0.000098986    0.008065167   -0.012273280    0.023263694
  145   28   -8.709107825   -3.676759061   -2.124679692   -0.000741857    0.100806816   -0.007359190    0.021722953
  146   28   -6.253540637   -4.821926586   -1.170500488   -0.000121752    0.008345022   -0.014589766    0.037889588
  147   28   -6.873190387   -4.874055662   -1.371210128   -0.000841513    0.146650390   -0.005738228    0.037030307
  148   28   -7.689927069   -4.615627534   -2.117309535   -0.001011715    0.166956069   -0.006059768    0.037673490
  149   28   -8.173664004   -3.983421259   -2.793175720   -0.000633788    0.110873760   -0.005716300    0.037746234
  150   28   -8.492280051   -4.055559807   -1.706561279   -0.000138735    0.008328602   -0.016657695    0.021686024
  151   28   -6.485369550   -4.845347450   -1.155245404   -0.000149796    0.015823297   -0.009466789    0.036978210
  152   28   -7.779563104   -4.619131836   -1.564479445   -0.001046912    0.206140938   -0.005078624    0.031210709
  153   28   -8.304779040   -4.114536294   -2.335003656   -0.001171222    0.219383011   -0.005338707    0.031426202
  154   28   -8.757265840   -2.943777297   -2.782381437   -0.000934649    0.122949114   -0.007601921    0.029590291
  155   28   -8.124830381   -1.900746792   -3.519733244   -0.000991836    0.129272339   -0.007672454    0.042394571
  156   28   -7.515370170   -1.436259044   -3.700369028   -0.000091374    0.003479460   -0.026261000    0.042092045
  157   28   -8.173664004   -3.595052269   -3.181544709   -0.000650496    0.110873760   -0.005866994    0.040598834
  158   28   -7.689927069   -2.919186084   -3.813750984   -0.001215630    0.166956069   -0.007281135    0.047112930
  159   28   -6.964024655   -2.129992929   -4.056415980   -0.001176952    0.185279977   -0.006352291    0.046429709
  160   28   -6.056051941   -1.557578136   -3.853358528   -0.000636952    0.104587123   -0.006090154    0.041694617
  161   28   -8.625575518   -2.438111223   -3.086594465   -0.000561296    0.055532109   -0.010107587    0.036419680
  162   28   -7.642878824   -1.482757359   -3.664286602   -0.000107489    0.004210953   -0.025525980    0.042459974
  163   28   -8.304779040   -3.136880205   -3.312659745   -0.001342737    0.219383011   -0.006120515    0.039546424
  164   28   -7.698880773   -2.266691574   -3.851600825   -0.001482937    0.267143480   -0.005551086    0.044740341
  165   28   -6.943148620   -1.537234812   -3.901858151   -0.000995560    0.176204099   -0.005650041    0.041987157
  166   28   -5.732479582   -1.447089693   -3.689847879   -0.000039837    0.001540681   -0.025856435    0.040364108
  167   28   -5.506868185   -4.605464405   -1.382982631   -0.000312114    0.069357635   -0.004500073    0.040549373
  168   28   -6.320235674   -4.858292529   -1.971905360   -0.001093309    0.185279977   -0.005900846    0.044845344
  169   28   -4.968196443   -4.125821141   -2.277632943   -0.001245505    0.256498196   -0.004855806    0.047595926
  170   28   -4.456401438   -3.230042962   -2.434282226   -0.000176303    0.011789961   -0.014953685    0.049301669
  171   28   -7.109428829   -4.615627534   -2.697807775   -0.001213093    0.166956069   -0.007265943    0.047685740
  172   28   -6.014508091   -4.125821141   -3.323944592   -0.001971733    0.256498196   -0.007687122    0.054924864
  173   28   -4.968196443   -3.079509493   -3.323944592   -0.001385643    0.256498196   -0.005402157    0.051099695
  174   28   -4.752178480   -2.256806831   -3.195340567   -0.000207488    0.016010980   -0.012959136    0.046251044
  175   28   -7.785295015   -3.983421259   -3.181544709   -0.000688659    0.110873760   -0.006211195    0.045369350
  176   28   -7.109428829   -3.499684324   -3.813750984   -0.001324739    0.166956069   -0.007934654    0.052454766
  177   28   -6.320235674   -2.773781910   -4.056415980   -0.001364745    0.185279977   -0.007365852    0.051794290
  178   28   -5.594333260   -1.984588755   -3.813750984   -0.000804003    0.166956069   -0.004815656    0.045140178
  179   28   -5.632433457   -1.485676328   -3.661221044   -0.000039907    0.001312415   -0.030407113    0.040618957
  180   28   -5.585379557   -4.653477374   -1.835206715   -0.001314984    0.267143480   -0.004922387    0.044451003
  181   28   -4.627750908   -3.795434465   -2.017672703   -0.000434816    0.072871380   -0.005966901    0.045783029
  182   28   -6.456934320   -4.653477374   -2.706761478   -0.001804525    0.267143480   -0.006754892    0.050673907
  183   28   -5.228150241   -3.865867343   -3.063990794   -0.002043722    0.355967158   -0.005741321    0.052775204
  184   28   -4.557687243   -2.787734362   -2.891108052   -0.000737813    0.133535442   -0.005525225    0.049099659
  185   28   -7.327122951   -4.114536294   -3.312659745   -0.001651489    0.219383011   -0.007527882    0.050170454
  186   28   -6.456934320   -3.508638027   -3.851600825   -0.001974833    0.267143480   -0.007392406    0.054773811
  187   28   -5.585379557   -2.637083264   -3.851600825   -0.001587289    0.267143480   -0.005941709    0.050424435
  188   28   -5.186612454   -1.852400602   -3.526204204   -0.000568855    0.091184170   -0.006238528    0.043307445
  189    3   11.802594218   -1.236034091    3.835106228   -0.000282492    0.166956069   -0.001692014    0.009638348
  190    3   11.000034166   -1.539885689    3.267449404   -0.000038681    0.008772412   -0.004409347    0.008479930
  191    3   12.528496632   -2.025227246    4.077771224   -0.000750172    0.185279977   -0.004048855    0.017345275
  192    3   11.176457400   -2.330954829    3.345299836   -0.000501932    0.256498196   -0.001956862    0.012933416
  193    3   10.711700496   -2.545125708    2.517182116   -0.000027852    0.003661901   -0.007605859    0.008693241
  194    3   13.317689787   -2.751129660    3.835106228   -0.000803942    0.166956069   -0.004815291    0.019997075
  195    3   12.222769049   -3.377266478    3.345299836   -0.001106722    0.256498196   -0.004314736    0.018734631
  196    3   11.130675124   -3.353380395    2.235225448   -0.000242750    0.247965769   -0.000978964    0.005511007
  197    3   13.993555972   -3.234866595    3.202899953   -0.000393327    0.110873760   -0.003547523    0.016354807
  198    3   13.317689787   -3.867072870    2.719163018   -0.000650541    0.166956069   -0.003896481    0.014960982
  199    3   12.528496632   -4.109737865    1.993260604   -0.000379611    0.185279977   -0.002048853    0.006666912
  200    3   12.121931288   -4.019049377    1.347606209   -0.000038858    0.028260958   -0.001374966   -0.002532467
  201    3   11.414677513   -1.123406879    3.568846045   -0.000156374    0.071238628   -0.002195071    0.007301621
  202    3   11.793640514   -1.888528601    3.872956069   -0.000747457    0.267143480   -0.002797962    0.014574304
  203    3   10.800029199   -2.081658897    2.956240814   -0.000153038    0.095244893   -0.001606781    0.009817959
  204    3   12.665195277   -2.760083363    3.872956069   -0.001176990    0.267143480   -0.004405834    0.020539590
  205    3   11.436411198   -3.117312680    3.085346038   -0.000880292    0.355967158   -0.002472960    0.014147565
  206    3   10.771411835   -2.815959763    2.333124333   -0.000066148    0.025796425   -0.002564236    0.006722960
  207    3   13.535383908   -3.365981630    3.334014988   -0.000990470    0.219383011   -0.004514798    0.018846353
  208    3   12.665195277   -3.904922711    2.728116722   -0.000934327    0.267143480   -0.003497471    0.014886815
  209    3   11.734519694   -3.879882642    1.795781656   -0.000322462    0.258594608   -0.001246979    0.002046082
  210    3   12.262183286   -0.804436989    3.872278566   -0.000228622    0.106838009   -0.002139889    0.006502503
  211    3   13.172285613   -1.381438265    4.077771224   -0.000556392    0.185279977   -0.003002979    0.011831167
  212    3   13.693266513   -0.622788039    3.701144887   -0.000027491    0.010211474   -0.002692188    0.001268701
  213    3   13.898188027   -2.170631420    3.835106228   -0.000670214    0.166956069   -0.004014311    0.015162251
  214    3   14.389972343   -1.120137110    3.484537418   -0.000200676    0.167916255   -0.001195096    0.001948004
  215    3   14.381924962   -2.846497606    3.202899953   -0.000346313    0.110873760   -0.003123489    0.013287601
  216    3   15.004199943   -2.182302380    2.734245854   -0.000251528    0.143062357   -0.001758172    0.002484667
  217    3   11.937252794   -0.708957098    3.714748879   -0.000009559    0.001063587   -0.008987065    0.004972308
  218    3   13.125278797   -0.754623607    3.912438490   -0.000332383    0.192052504   -0.001730690    0.005205589
  219    3   13.907141730   -1.518136910    3.872956069   -0.000604826    0.267143480   -0.002264049    0.010049260
  220    3   13.918959428   -0.696612062    3.631644895   -0.000036118    0.014283263   -0.002528677    0.000747813
  221    3   14.513039997   -2.388325542    3.334014988   -0.000615358    0.219383011   -0.002804947    0.011009513
  222    3   14.891020376   -1.663853355    3.024987665   -0.000136640    0.089505115   -0.001526617    0.001288356
  223    3   14.381924962   -3.234866595    2.814530964   -0.000324626    0.110873760   -0.002927885    0.011820623
  224    3   13.898188027   -3.867072870    2.138664778   -0.000451728    0.166956069   -0.002705672    0.008147210
  225    3   14.965609152   -2.847367336    2.135106604   -0.000257334    0.128551177   -0.002001799    0.001367507
  226    3   13.052884437   -4.129853175    1.408663260   -0.000176242    0.140815721   -0.001251582   -0.000133765
  227    3   14.542746202   -3.470078970    1.559295709   -0.000047929    0.015675665   -0.003057523   -0.000677828
  228    3   12.483729706   -4.086749817    1.243697789   -0.000016374    0.003551675   -0.004610169   -0.003043752
  229    3   14.513039997   -3.365981630    2.356358900   -0.000481766    0.219383011   -0.002196004    0.007489315
  230    3   13.970436167   -3.878810649    1.567381935   -0.000266441    0.211129997   -0.001261976    0.001333591
  231    3   14.767148974   -3.226917628    1.723769840   -0.000065526    0.020804494   -0.003149602   -0.000280793
  232    3   12.654436996   -4.102762446    1.221525233   -0.000027673    0.008270079   -0.003346190   -0.003066190
  233   24   -4.749265898    4.127422198   -1.175842559   -0.000039089    0.008228697   -0.004750323   -0.041347544
  234   24   -4.144781659    4.182911945   -1.392183881   -0.000266649    0.140363000   -0.001899707   -0.027371946
  235   24   -2.644300605    3.505632755   -1.661909169   -0.000019703    0.001601438   -0.012303335   -0.007545515
  236   24   -3.311570574    3.921087282   -2.121410240   -0.000403840    0.166956069   -0.002418837   -0.007778155
  237   24   -2.335908769    3.050639473   -2.134764821   -0.000153692    0.073267836   -0.002097671    0.001815824
  238   24   -2.827833639    3.288881007   -2.797276426   -0.000259242    0.110873760   -0.002338177    0.004612863
  239   24   -4.530998402    4.151809779   -1.169230861   -0.000048281    0.013931840   -0.003465510   -0.037090685
  240   24   -3.198206532    3.913386865   -1.619243886   -0.000255602    0.187256765   -0.001364979   -0.013513734
  241   24   -2.575681727    3.434355991   -1.718331722   -0.000019201    0.001518217   -0.012646964   -0.006134026
  242   24   -2.696718604    3.419996043   -2.339104362   -0.000364854    0.219383011   -0.001663092   -0.000098219
  243   24   -5.471291868    3.919355802   -1.358543488   -0.000102521    0.080734836   -0.001269854   -0.056667993
  244   24   -6.570452582    2.498062148   -2.402751450   -0.000120853    0.018535843   -0.006519949   -0.038812701
  245   24   -6.033301201    3.431280890   -2.281733649   -0.000439711    0.256498196   -0.001714287   -0.047047440
  246   24   -4.681261969    4.163752278   -1.976006066   -0.000471640    0.185279977   -0.002545555   -0.026098745
  247   24   -6.279690467    1.536521399   -3.157977686   -0.000173903    0.023391543   -0.007434427    0.001220953
  248   24   -6.033301201    2.384969241   -3.328045298   -0.000819215    0.256498196   -0.003193842   -0.009377130
  249   24   -4.986989552    3.431280890   -3.328045298   -0.001240357    0.256498196   -0.004835732   -0.004681916
  250   24   -3.892068814    3.921087282   -2.701908480   -0.000643784    0.166956069   -0.003856006   -0.004283142
  251   24   -5.409187560    0.776579550   -3.637540514   -0.000034903    0.003234785   -0.010789934    0.014474963
  252   24   -5.407164383    1.290048503   -3.817851690   -0.000432303    0.166956069   -0.002589322    0.011095572
  253   24   -4.681261969    2.079241658   -4.060516685   -0.000818510    0.185279977   -0.004417694    0.011784924
  254   24   -3.892068814    2.805144072   -3.817851690   -0.000783372    0.166956069   -0.004692084    0.011367274
  255   24   -3.216202628    3.288881007   -3.185645415   -0.000343644    0.110873760   -0.003099421    0.007041307
  256   24   -6.073334613    3.502222994   -1.528641687   -0.000014995    0.001464158   -0.010241569   -0.071195694
  257   24   -6.395869446    3.073581651   -1.997919953   -0.000181553    0.098447425   -0.001844164   -0.061749481
  258   24   -5.416118086    3.958937123   -1.839307421   -0.000435920    0.267143480   -0.001631781   -0.044251061
  259   24   -6.466205016    2.067097549   -2.863784247   -0.000493065    0.156519847   -0.003150177   -0.015739955
  260   24   -5.773347403    3.171327092   -3.068091500   -0.001177096    0.355967158   -0.003306754   -0.019137993
  261   24   -4.544563324    3.958937123   -2.710862183   -0.001030320    0.267143480   -0.003856804   -0.010956636
  262   24   -5.842975081    1.140753272   -3.502553656   -0.000397172    0.111555457   -0.003560313    0.010112807
  263   24   -5.416118086    1.942543013   -3.855701531   -0.000970554    0.267143480   -0.003633081    0.006829096
  264   24   -4.544563324    2.814097776   -3.855701531   -0.001250155    0.267143480   -0.004679714    0.008321839
  265   24   -3.674374692    3.419996043   -3.316760450   -0.000953848    0.219383011   -0.004347866    0.006059536
  266   24   -3.477525941    0.761027090   -3.710253468   -0.000025013    0.002164314   -0.011557180    0.013931277
  267   24   -2.898168276    1.222858301   -3.545469876   -0.000279074    0.110386151   -0.002528165    0.012710896
  268   24   -2.271777341    2.259141716   -2.832325193   -0.000245857    0.105818594   -0.002323380    0.010735764
  269   24   -5.334793611    0.748009497   -3.661049294   -0.000015392    0.001580044   -0.009741337    0.014731570
  270   24   -4.933288127    0.846260684   -3.853782957   -0.000337254    0.109830192   -0.003070684    0.014579775
  271   24   -4.037472988    1.435452678   -4.060516685   -0.000598380    0.185279977   -0.003229600    0.014726118
  272   24   -3.311570574    2.224645833   -3.817851690   -0.000622921    0.166956069   -0.003731049    0.013696462
  273   24   -2.827833639    2.900512018   -3.185645415   -0.000283133    0.110873760   -0.002553651    0.009186788
  274   24   -3.380596075    0.799957743   -3.684734560   -0.000027475    0.002304211   -0.011923850    0.013735789
  275   24   -2.412309273    1.755609316   -3.139702031   -0.000139335    0.039501399   -0.003527335    0.011904652
  276   24   -5.256075164    0.721962523   -3.684360733   -0.000031157    0.003372491   -0.009238597    0.014947216
  277   24   -4.049601861    0.846306445   -3.906236737   -0.000414390    0.175257582   -0.002364462    0.014741200
  278   24   -3.302616871    1.572151323   -3.855701531   -0.000612697    0.267143480   -0.002293514    0.014041680
  279   24   -2.696718604    2.442339954   -3.316760450   -0.000499682    0.219383011   -0.002277668    0.011287213
  280   16    1.364206906   -3.825020290   -1.644383182   -0.000015387    0.003142887   -0.004895831    0.007266995
  281   16    1.035522956   -3.342323533   -2.138880966   -0.000086009    0.082825471   -0.001038435    0.014128414
  282   16    3.463822042   -4.440611498   -1.179881142   -0.000014238    0.008483749   -0.001678304   -0.001287140
  283   16    2.853014239   -4.495504158   -1.392837133   -0.000058081    0.142530521   -0.000407500    0.002266922
  284   16    2.025642532   -4.234826867   -2.127774838   -0.000222074    0.166956069   -0.001330136    0.011453410
  285   16    1.541905597   -3.602620592   -2.803641024   -0.000170181    0.110873760   -0.001534905    0.017759211
  286   16    1.268187849   -3.724945553   -1.722407201   -0.000015156    0.003078066   -0.004923779    0.008516897
  287   16    3.239474794   -4.465041554   -1.171159967   -0.000017287    0.014757487   -0.001171424   -0.001032059
  288   16    1.920105720   -4.230986393   -1.608779345   -0.000033925    0.193652533   -0.000175186    0.005647238
  289   16    1.410790562   -3.733735628   -2.345468960   -0.000162104    0.219383011   -0.000738908    0.014063976
  290   16    0.976006463   -2.569663602   -2.822463147   -0.000153397    0.112132812   -0.001367997    0.018334149
  291   16    1.600752492   -1.529571700   -3.540894289   -0.000180394    0.119349794   -0.001511477    0.012902535
  292   16    2.199301170   -1.059348830   -3.712374403   -0.000018592    0.003165568   -0.005873343    0.009968742
  293   16    1.541905597   -3.214251603   -3.192010013   -0.000198308    0.110873760   -0.001788594    0.019780345
  294   16    2.025642532   -2.538385418   -3.824216288   -0.000472697    0.166956069   -0.002831267    0.020129136
  295   16    2.751544946   -1.749192263   -4.066881283   -0.000416905    0.185279977   -0.002250137    0.015908320
  296   16    3.645936970   -1.156404771   -3.859025951   -0.000177724    0.111045126   -0.001600466    0.009847072
  297   16    4.049231915   -1.060859959   -3.666788348   -0.000008086    0.001619482   -0.004992862    0.008017004
  298   16    1.112615717   -2.064163442   -3.127834373   -0.000092872    0.045287473   -0.002050712    0.016240133
  299   16    2.081406465   -1.105669555   -3.680837006   -0.000020798    0.003471379   -0.005991413    0.010261449
  300   16    1.410790562   -2.756079539   -3.323125048   -0.000329338    0.219383011   -0.001501203    0.019185971
  301   16    2.016688829   -1.885890908   -3.862066128   -0.000410131    0.267143480   -0.001535244    0.016232945
  302   16    2.770136226   -1.151019634   -3.909809705   -0.000230891    0.179452719   -0.001286638    0.010857295
  303   16    3.968869113   -1.033530406   -3.690180634   -0.000015593    0.003520998   -0.004428480    0.008027373
  304   16    4.189457490   -4.231468115   -1.368459475   -0.000053308    0.079488348   -0.000670633   -0.000769036
  305   16    3.395333927   -4.477491863   -1.982370664   -0.000247750    0.185279977   -0.001337164    0.008626879
  306   16    4.747373158   -3.745020475   -2.288098247   -0.000215372    0.256498196   -0.000839661    0.008079586
  307   16    5.280634953   -2.817650221   -2.414763000   -0.000056950    0.017377448   -0.003277249    0.010014721
  308   16    2.606140772   -4.234826867   -2.708273078   -0.000455393    0.166956069   -0.002727621    0.017136764
  309   16    3.701061510   -3.745020475   -3.334409895   -0.000932556    0.256498196   -0.003635721    0.020125987
  310   16    4.747373158   -2.698708826   -3.334409895   -0.000426218    0.256498196   -0.001661680    0.014583194
  311   16    4.990197038   -1.853128908   -3.169300998   -0.000054333    0.022458989   -0.002419190    0.010131087
  312   16    1.930274586   -3.602620592   -3.192010013   -0.000253404    0.110873760   -0.002285522    0.020462123
  313   16    2.606140772   -3.118883658   -3.824216288   -0.000617993    0.166956069   -0.003701528    0.022704045
  314   16    3.395333927   -2.392981243   -4.066881283   -0.000605560    0.185279977   -0.003268351    0.019542227
  315   16    4.121236341   -1.603788088   -3.824216288   -0.000208783    0.166956069   -0.001250527    0.012059448
  316   16    4.123381233   -1.090058090   -3.643711577   -0.000018658    0.003257822   -0.005727189    0.008024442
  317   16    4.789596499   -3.814355122   -1.542841110   -0.000008672    0.001070662   -0.008099723    0.000119773
  318   16    4.130190044   -4.272676708   -1.845672019   -0.000200723    0.267143480   -0.000751367    0.005142138
  319   16    5.106325883   -3.391891248   -2.008133852   -0.000069111    0.094308279   -0.000732820    0.004991602
  320   16    3.258635282   -4.272676708   -2.717226781   -0.000736995    0.267143480   -0.002758799    0.016537177
  321   16    4.487419361   -3.485066677   -3.074456097   -0.000765009    0.355967158   -0.002149099    0.015598502
  322   16    5.177272757   -2.384723432   -2.874368702   -0.000164337    0.153406198   -0.001071253    0.011397004
  323   16    2.388446650   -3.733735628   -3.323125048   -0.000737261    0.219383011   -0.003360612    0.021570577
  324   16    3.258635282   -3.127837361   -3.862066128   -0.000968472    0.267143480   -0.003625287    0.022337746
  325   16    4.130190044   -2.256282598   -3.862066128   -0.000617145    0.267143480   -0.002310165    0.016422820
  326   16    4.556119522   -1.456149234   -3.510213801   -0.000159146    0.110200131   -0.001444153    0.009174571
  327    9    6.916089121   -0.928366630    3.671685617   -0.000011699    0.001316266   -0.008888128    0.006026201
  328    9    6.877769493   -1.427461491    3.824193060   -0.000193413    0.166956069   -0.001158468    0.009686891
  329    9    6.044343226   -1.706549873    3.217242574   -0.000038961    0.014219554   -0.002739989    0.008829565
  330    9    7.603671907   -2.216654646    4.066858055   -0.000591646    0.185279977   -0.003193252    0.016384237
  331    9    6.251632675   -2.522382229    3.334386667   -0.000372233    0.256498196   -0.001451213    0.012821126
  332    9    5.750872719   -2.688354110    2.459786243   -0.000041489    0.009400799   -0.004413396    0.010105103
  333    9    8.392865062   -2.942557060    3.824193060   -0.000625437    0.166956069   -0.003746115    0.018427489
  334    9    7.297944324   -3.568693877    3.334386667   -0.000896521    0.256498196   -0.003495233    0.016927991
  335    9    6.219805285   -3.587611442    2.132312274   -0.000143903    0.256123032   -0.000561850    0.004839395
  336    9    9.068731247   -3.426293995    3.191986785   -0.000269203    0.110873760   -0.002428013    0.014685115
  337    9    8.392865062   -4.058500270    2.708249850   -0.000463286    0.166956069   -0.002774899    0.012273965
  338    9    7.603671907   -4.301165265    1.982347436   -0.000244138    0.185279977   -0.001317671    0.004700671
  339    9    7.056481193   -4.161185536    1.334838788   -0.000031683    0.058152524   -0.000544825   -0.003701591
  340    9    6.472421366   -1.299276119    3.539757593   -0.000133134    0.087743846   -0.001517298    0.007451819
  341    9    6.868815789   -2.079956001    3.862042900   -0.000576120    0.267143480   -0.002156593    0.013945823
  342    9    5.848911580   -2.240726623    2.911784097   -0.000134712    0.124929382   -0.001078309    0.010607250
  343    9    7.740370552   -2.951510763    3.862042900   -0.000949277    0.267143480   -0.003553434    0.018836784
  344    9    6.511586473   -3.308740080    3.074432870   -0.000700808    0.355967158   -0.001968744    0.013470194
  345    9    5.847813694   -3.071478595    2.204782899   -0.000050853    0.059718039   -0.000851556    0.006953169
  346    9    8.610559183   -3.557409030    3.323101820   -0.000749995    0.219383011   -0.003418655    0.016651995
  347    9    7.740370552   -4.096350110    2.717203553   -0.000717969    0.267143480   -0.002687580    0.012598090
  348    9    6.704540251   -4.014302635    1.781500472   -0.000155530    0.266742139   -0.000583071    0.001263725
  349    9    7.341455639   -0.994733566    3.861994323   -0.000175620    0.106660582   -0.001646533    0.007315063
  350    9    8.247460888   -1.572865665    4.066858055   -0.000417430    0.185279977   -0.002252971    0.012319554
  351    9    8.786815248   -0.854337648    3.703438286   -0.000022678    0.005605105   -0.004045874    0.005673503
  352    9    8.973363302   -2.362058820    3.824193060   -0.000491702    0.166956069   -0.002945097    0.015233740
  353    9    9.428051012   -1.332532417    3.510981959   -0.000196805    0.143237199   -0.001373982    0.007389325
  354    9    9.457100237   -3.037925006    3.191986785   -0.000215175    0.110873760   -0.001940719    0.013188609
  355    9   10.054318673   -2.382274995    2.768947740   -0.000159951    0.130550238   -0.001225209    0.009322802
  356    9    7.017557530   -0.887307436    3.699711780   -0.000011616    0.001660261   -0.006996764    0.005920352
  357    9    8.216527720   -0.965687920    3.907714383   -0.000225857    0.183054683   -0.001233820    0.007392321
  358    9    8.982317005   -1.709564310    3.862042900   -0.000430778    0.267143480   -0.001612534    0.011642775
  359    9    8.949989524   -0.911973904    3.656124792   -0.000028796    0.007078674   -0.004067928    0.005750937
  360    9    9.588215272   -2.579752942    3.323101820   -0.000366466    0.219383011   -0.001670438    0.012574643
  361    9    9.929075811   -1.872374922    3.068808941   -0.000114773    0.066227604   -0.001733016    0.008862344
  362    9    9.457100237   -3.426293995    2.803617796   -0.000188372    0.110873760   -0.001698977    0.010753716
  363    9    8.973363302   -4.058500270    2.127751610   -0.000243887    0.166956069   -0.001460786    0.005290446
  364    9   10.009628780   -3.091793608    2.131422772   -0.000099243    0.111188450   -0.000892563    0.004143842
  365    9    8.153565459   -4.317299144    1.382354122   -0.000042139    0.146393899   -0.000287845   -0.002781230
  366    9    9.619868336   -3.661123811    1.574907309   -0.000021074    0.010955869   -0.001923540   -0.002176017
  367    9    7.541799518   -4.267716976    1.191606929   -0.000011875    0.007187024   -0.001652282   -0.005111662
  368    9    9.588215272   -3.557409030    2.345445732   -0.000187775    0.219383011   -0.000855923    0.006232807
  369    9    9.055898543   -4.065257597    1.563976137   -0.000024549    0.209604610   -0.000117118   -0.001562559
  370    9    9.799704634   -3.470405719    1.714901112   -0.000022691    0.012181703   -0.001862732   -0.000631525
  371    9    7.763497088   -4.289409148    1.173208225   -0.000018204    0.014391555   -0.001264934   -0.005345496
  372   15    2.063323961   -1.104455580    3.671270779   -0.000012247    0.001340292   -0.009137659    0.010201545
  373   15    2.025644422   -1.603788088    3.824213847   -0.000202025    0.166956069   -0.001210046    0.014106332
  374   15    1.191676863   -1.882425046    3.216554368   -0.000041593    0.014329475   -0.002902624    0.015134087
  375   15    2.751546836   -2.392981243    4.066878842   -0.000599536    0.185279977   -0.003235836    0.020179581
  376   15    1.399507604   -2.698708826    3.334407454   -0.000398127    0.256498196   -0.001552165    0.019029381
  377   15    0.898306796   -2.864061110    2.459222205   -0.000048110    0.009490066   -0.005069495    0.018298075
  378   15    3.540739991   -3.118883658    3.824213847   -0.000628381    0.166956069   -0.003763748    0.021668001
  379   15    2.445819253   -3.745020475    3.334407454   -0.000914918    0.256498196   -0.003566956    0.021669016
  380   15    1.367773894   -3.764193525    2.131754697   -0.000176937    0.256141188   -0.000690777    0.012085577
  381   15    4.216606176   -3.602620592    3.192007572   -0.000267632    0.110873760   -0.002413848    0.017459870
  382   15    3.540739991   -4.234826867    2.708270637   -0.000467942    0.166956069   -0.002802784    0.015920415
  383   15    2.751546836   -4.477491863    1.982368223   -0.000258153    0.185279977   -0.001393314    0.009528074
  384   15    2.203804653   -4.337334437    1.335095235   -0.000038260    0.058199281   -0.000657388    0.002190433
  385   15    1.619834712   -1.475302501    3.539326205   -0.000141922    0.088107411   -0.001610784    0.012513354
  386   15    2.016690718   -2.256282598    3.862063687   -0.000593039    0.267143480   -0.002219926    0.018652958
  387   15    0.996391533   -2.416612660    2.911270951   -0.000157330    0.125353962   -0.001255084    0.017939136
  388   15    2.888245481   -3.127837361    3.862063687   -0.000961678    0.267143480   -0.003599855    0.022741105
  389   15    1.659461402   -3.485066677    3.074453657   -0.000736594    0.355967158   -0.002069274    0.019538359
  390   15    0.995612609   -3.248104497    2.203865607   -0.000061130    0.060100053   -0.001017138    0.015119267
  391   15    3.758434112   -3.733735628    3.323122607   -0.000754268    0.219383011   -0.003438133    0.019880145
  392   15    2.888245481   -4.272676708    2.717224340   -0.000734122    0.267143480   -0.002748043    0.017019284
  393   15    1.851808131   -4.190281347    1.781487307   -0.000180823    0.266760082   -0.000677848    0.007637606
  394   15    2.489536765   -1.170800196    3.861963513   -0.000180203    0.106739144   -0.001688258    0.010980908
  395   15    3.395335817   -1.749192263    4.066878842   -0.000421272    0.185279977   -0.002273705    0.015314377
  396   15    3.934913407   -1.031181514    3.703628309   -0.000023069    0.005554573   -0.004153121    0.008131018
  397   15    4.121238231   -2.538385418    3.824213847   -0.000489163    0.166956069   -0.002929893    0.017828357
  398   15    4.575329274   -1.509275967    3.511613627   -0.000189825    0.142777291   -0.001329521    0.009472990
  399   15    4.604975166   -3.214251603    3.192007572   -0.000211050    0.110873760   -0.001903514    0.015546143
  400   15    5.201526171   -2.558857526    2.770136854   -0.000149293    0.130187016   -0.001146756    0.011385163
  401   15    2.165657728   -1.063111546    3.699574661   -0.000012109    0.001686414   -0.007180370    0.009939027
  402   15    3.364617978   -1.142172011    3.907772386   -0.000230276    0.182991115   -0.001258402    0.010259330
  403   15    4.130191934   -1.885890908    3.862063687   -0.000425768    0.267143480   -0.001593781    0.014098146
  404   15    4.097215962   -1.088630993    3.656641023   -0.000029198    0.006995648   -0.004173790    0.008112399
  405   15    4.736090201   -2.756079539    3.323122607   -0.000353297    0.219383011   -0.001610411    0.014740768
  406   15    5.076067931   -2.049009225    3.070089617   -0.000105881    0.065748785   -0.001610390    0.010772075
  407   15    4.604975166   -3.602620592    2.803638583   -0.000184388    0.110873760   -0.001663041    0.013219183
  408   15    4.121238231   -4.234826867    2.127772397   -0.000243613    0.166956069   -0.001459143    0.008416865
  409   15    5.156435743   -3.269922170    2.131584737   -0.000090591    0.110590724   -0.000819158    0.006401929
  410   15    3.300757685   -4.493761004    1.382995041   -0.000050914    0.146169237   -0.000348324    0.001477059
  411   15    4.768138188   -3.837157969    1.576731968   -0.000019580    0.010691174   -0.001831407    0.000415108
  412   15    2.689773995   -4.444128740    1.191977431   -0.000013387    0.007151400   -0.001871968    0.000036138
  413   15    4.736090201   -3.733735628    2.345466519   -0.000177190    0.219383011   -0.000807676    0.008673745
  414   15    4.204310397   -4.241361533    1.565288632   -0.000024157    0.209135052   -0.000115509    0.001595692
  415   15    4.945909339   -3.648708838    1.715152580   -0.000021399    0.011873748   -0.001802179    0.001780039
  416   15    2.910675854   -4.465804162    1.173797650   -0.000019979    0.014286221   -0.001398501   -0.000512662
  417    7    9.811902446    4.644894737   -1.180470101   -0.000017981    0.008279237   -0.002171837   -0.005970760
  418    7   10.420257062    4.699616433   -1.393041148   -0.000111976    0.141985192   -0.000788645   -0.002812234
  419    7   11.911586536    4.028078796   -1.646210785   -0.000021737    0.002917559   -0.007450457   -0.000829819
  420    7   11.249368328    4.438622894   -2.126537067   -0.000321990    0.166956069   -0.001928589    0.005053718
  421    7   12.237852817    3.548670084   -2.137821380   -0.000154205    0.081806135   -0.001885004    0.001843416
  422    7   11.733105263    3.806416619   -2.802403253   -0.000246205    0.110873760   -0.002220586    0.008973411
  423    7   10.033596805    4.669094176   -1.171843290   -0.000022197    0.014400112   -0.001541450   -0.005829756
  424    7   11.355789692    4.434367286   -1.609998864   -0.000147080    0.192660572   -0.000763415   -0.000498958
  425    7   12.004246396    3.931537712   -1.721488318   -0.000019539    0.002857944   -0.006836642   -0.000340813
  426    7   11.864220298    3.937531654   -2.344231189   -0.000331794    0.219383011   -0.001512396    0.005185524
  427    7    9.085089379    4.435275598   -1.369086039   -0.000060060    0.078497714   -0.000765119   -0.005070909
  428    7    7.995008227    3.022390034   -2.414439993   -0.000057627    0.017193988   -0.003351607    0.006916306
  429    7    8.527637701    3.948816501   -2.286860476   -0.000231516    0.256498196   -0.000902604    0.004165847
  430    7    9.879676933    4.681287889   -1.981132893   -0.000292516    0.185279977   -0.001578779    0.003704943
  431    7    8.285571925    2.057592013   -3.169121950   -0.000054146    0.022257987   -0.002432643    0.007308288
  432    7    8.527637701    2.902504853   -3.333172125   -0.000434697    0.256498196   -0.001694739    0.011094144
  433    7    9.573949350    3.948816501   -3.333172125   -0.000971930    0.256498196   -0.003789226    0.015359904
  434    7   10.668870088    4.438622894   -2.707035307   -0.000526301    0.166956069   -0.003152330    0.011276471
  435    7    9.153331418    1.294497276   -3.643691686   -0.000018468    0.003155817   -0.005852030    0.004991469
  436    7    9.153774519    1.807584115   -3.822978517   -0.000215451    0.166956069   -0.001290463    0.008662607
  437    7    9.879676933    2.596777270   -4.065643512   -0.000632306    0.185279977   -0.003412707    0.014905321
  438    7   10.668870088    3.322679684   -3.822978517   -0.000673163    0.166956069   -0.004031976    0.016610470
  439    7   11.344736273    3.806416619   -3.190772242   -0.000312704    0.110873760   -0.002820362    0.012920978
  440    7    8.169474760    3.596717932   -2.007595487   -0.000072789    0.093516831   -0.000778354    0.001503970
  441    7    9.144820815    4.476472734   -1.844434248   -0.000231928    0.267143480   -0.000868177    0.000719276
  442    7    8.098285839    2.589166320   -2.873912550   -0.000165539    0.152865095   -0.001082910    0.008421878
  443    7    8.787591499    3.688862704   -3.073218327   -0.000787041    0.355967158   -0.002210994    0.011562845
  444    7   10.016375578    4.476472734   -2.715989010   -0.000795009    0.267143480   -0.002975963    0.011365107
  445    7    8.719931561    1.660415300   -3.509965480   -0.000159478    0.109579331   -0.001455363    0.006258403
  446    7    9.144820815    2.460078625   -3.860828358   -0.000632894    0.267143480   -0.002369115    0.012647705
  447    7   10.016375578    3.331633387   -3.860828358   -0.001013415    0.267143480   -0.003793522    0.017241936
  448    7   10.886564209    3.937531654   -3.321887277   -0.000823220    0.219383011   -0.003752434    0.015108826
  449    7   11.076741612    1.265155477   -3.711687085   -0.000019281    0.003024705   -0.006374370    0.003767673
  450    7   11.672930267    1.734090507   -3.540903768   -0.000212919    0.118392526   -0.001798414    0.003963567
  451    7   12.298021260    2.773796750   -2.822853722   -0.000222727    0.111514091   -0.001997300    0.003531782
  452    7    9.226358725    1.265796527   -3.666406260   -0.000008020    0.001567411   -0.005116730    0.004937811
  453    7    9.628354937    1.361473371   -3.858129894   -0.000184773    0.110637751   -0.001670070    0.006276191
  454    7   10.523465913    1.952988289   -4.065643512   -0.000448560    0.185279977   -0.002420985    0.010597756
  455    7   11.249368328    2.742181444   -3.822978517   -0.000546863    0.166956069   -0.003275488    0.012712706
  456    7   11.733105263    3.418047630   -3.190772242   -0.000269348    0.110873760   -0.002429322    0.010542966
  457    7   11.191995882    1.310473302   -3.680869286   -0.000021617    0.003313595   -0.006523800    0.003644981
  458    7   12.161030478    2.268489508   -3.128420834   -0.000119754    0.044692785   -0.002679489    0.003279596
  459    7    9.305420152    1.238906919   -3.689431643   -0.000015541    0.003407283   -0.004561153    0.004892561
  460    7   10.505684739    1.356267856   -3.909056038   -0.000248897    0.178756854   -0.001392377    0.005984788
  461    7   11.258322031    2.089686934   -3.860828358   -0.000487446    0.267143480   -0.001824660    0.008975774
  462    7   11.864220298    2.959875566   -3.321887277   -0.000475871    0.219383011   -0.002169134    0.008973767
  463   12    4.959690401    4.471060059   -1.179709949   -0.000013638    0.008482782   -0.001607768   -0.008396883
  464   12    5.570508441    4.525946351   -1.392639462   -0.000053862    0.142537539   -0.000377880   -0.005651041
  465   12    7.059283259    3.855480585   -1.644148024   -0.000014719    0.003146990   -0.004677120   -0.003167317
  466   12    6.397863087    4.265272615   -2.127595314   -0.000217042    0.166956069   -0.001299993    0.002537458
  467   12    7.387998145    3.372741598   -2.138709050   -0.000076523    0.082831931   -0.000923836    0.003195915
  468   12    6.881600022    3.633066340   -2.803461500   -0.000165125    0.110873760   -0.001489307    0.008519570
  469   12    5.184045179    4.495487002   -1.170974107   -0.000016581    0.014758798   -0.001123486   -0.008443205
  470   12    6.503382696    4.261440265   -1.608555516   -0.000026919    0.193671303   -0.000138991   -0.003666601
  471   12    7.155356637    3.755349127   -1.722220925   -0.000014351    0.003081625   -0.004656798   -0.002109401
  472   12    7.012715057    3.764181375   -2.345289436   -0.000150280    0.219383011   -0.000685013    0.004151371
  473   12    4.233988791    4.261893851   -1.368358697   -0.000051461    0.079457244   -0.000647658   -0.006844893
  474   12    3.142960385    2.848232708   -2.414710647   -0.000057085    0.017351382   -0.003289953    0.007102170
  475   12    3.676132460    3.775466222   -2.287918723   -0.000210419    0.256498196   -0.000820354    0.003245226
  476   12    5.028171692    4.507937610   -1.982191140   -0.000243197    0.185279977   -0.001312590    0.001555364
  477   12    3.433448562    1.883699722   -3.169317344   -0.000053494    0.022421524   -0.002385833    0.008293132
  478   12    3.676132460    2.729154574   -3.334230371   -0.000420788    0.256498196   -0.001640509    0.011224950
  479   12    4.722444109    3.775466222   -3.334230371   -0.000925872    0.256498196   -0.003609663    0.014403087
  480   12    5.817364847    4.265272615   -2.708093554   -0.000450766    0.166956069   -0.002699907    0.009420366
  481   12    4.300437511    1.120621089   -3.643755782   -0.000018300    0.003238998   -0.005649908    0.006196163
  482   12    4.302269278    1.634233836   -3.824036764   -0.000204260    0.166956069   -0.001223436    0.009513407
  483   12    5.028171692    2.423426991   -4.066701759   -0.000599358    0.185279977   -0.003234877    0.015144429
  484   12    5.817364847    3.149329405   -3.824036764   -0.000612360    0.166956069   -0.003667789    0.016382824
  485   12    6.493231032    3.633066340   -3.191830489   -0.000249898    0.110873760   -0.002253900    0.012274773
  486   12    3.633869336    3.844771130   -1.542801352   -0.000008433    0.001064242   -0.007924182   -0.004819561
  487   12    3.317249031    3.422422452   -2.008034831   -0.000067823    0.094228072   -0.000719777    0.001007602
  488   12    4.293315574    4.303122455   -1.845492495   -0.000194576    0.267143480   -0.000728359   -0.000973392
  489   12    3.246325573    2.415269332   -2.874323967   -0.000162586    0.153315686   -0.001060463    0.008998577
  490   12    3.936086258    3.515512425   -3.074276573   -0.000757902    0.355967158   -0.002129135    0.010918838
  491   12    5.164870337    4.303122455   -2.717047257   -0.000730743    0.267143480   -0.002735397    0.009659338
  492   12    3.867579324    1.486683505   -3.510218568   -0.000156103    0.110082403   -0.001418058    0.007368270
  493   12    4.293315574    2.286728346   -3.861886604   -0.000610137    0.267143480   -0.002283930    0.013016942
  494   12    5.164870337    3.158283108   -3.861886604   -0.000961130    0.267143480   -0.003597805    0.016892189
  495   12    6.035058968    3.764181375   -3.322945524   -0.000730774    0.219383011   -0.003331044    0.014147832
  496   12    6.224318929    1.090009063   -3.712251851   -0.000017681    0.003150508   -0.005612200    0.005385001
  497   12    6.822644439    1.560054385   -3.540810517   -0.000169557    0.119285200   -0.001421441    0.006431496
  498   12    7.447484909    2.600106973   -2.822310358   -0.000136677    0.112124909   -0.001218972    0.008349435
  499   12    4.374378752    1.091511408   -3.666763472   -0.000007914    0.001610018   -0.004915672    0.006134859
  500   12    4.777445080    1.187059809   -3.858901309   -0.000173484    0.110978460   -0.001563219    0.007319541
  501   12    5.671960673    1.779638010   -4.066701759   -0.000409598    0.185279977   -0.002210699    0.011428773
  502   12    6.397863087    2.568831165   -3.824036764   -0.000465656    0.166956069   -0.002789093    0.013448753
  503   12    6.881600022    3.244697351   -3.191830489   -0.000193207    0.110873760   -0.001742581    0.011073146
  504   12    6.341949397    1.136215845   -3.680779047   -0.000019732    0.003455903   -0.005709519    0.005392680
  505   12    7.310850273    2.094639196   -3.127707944   -0.000086305    0.045267669   -0.001906558    0.007537160
  506   12    4.454511036    1.064255092   -3.690088322   -0.000015239    0.003500731   -0.004352975    0.006080219
  507   12    5.653453631    1.181649557   -3.909694147   -0.000222158    0.179361502   -0.001238603    0.007130974
  508   12    6.406816790    1.916336655   -3.861886604   -0.000398050    0.267143480   -0.001490023    0.010308153
  509   12    7.012715057    2.786525287   -3.322945524   -0.000316553    0.219383011   -0.001442922    0.010664605
  510    6    8.670037584    3.418047630    3.190769801   -0.000216530    0.110873760   -0.001952945    0.011707205
  511    6    9.153774519    2.742181444    3.822976076   -0.000500758    0.166956069   -0.002999339    0.013887342
  512    6    8.074090792    2.762876663    2.769959066   -0.000151455    0.129859516   -0.001166299    0.008339827
  513    6    9.879676933    1.952988289    4.065641071   -0.000442552    0.185279977   -0.002388557    0.011023599
  514    6    8.700707694    1.713557767    3.511353662   -0.000190921    0.142135428   -0.001343233    0.006538157
  515    6   10.786370209    1.376100302    3.861102923   -0.000195252    0.106249936   -0.001837669    0.005485066
  516    6    9.339281800    1.236575222    3.702858163   -0.000023176    0.005404039   -0.004288685    0.004963362
  517    6    8.538922548    2.959875566    3.321884836   -0.000360578    0.219383011   -0.001643599    0.011213463
  518    6    9.144820815    2.089686934    3.860825917   -0.000437208    0.267143480   -0.001636602    0.010529887
  519    6    8.199798053    2.253175630    3.070068997   -0.000106183    0.065277886   -0.001626636    0.007901534
  520    6    9.909781428    1.347257858    3.906987790   -0.000243424    0.182368571   -0.001334790    0.006349118
  521    6    9.179095908    1.293239053    3.656468320   -0.000029216    0.006810878   -0.004289598    0.005056746
  522    6   11.110272017    1.268908854    3.698916665   -0.000012356    0.001588554   -0.007778137    0.003627398
  523    6    9.058406573    3.806416619    3.190769801   -0.000275534    0.110873760   -0.002485115    0.013172995
  524    6    9.734272758    3.322679684    3.822976076   -0.000650705    0.166956069   -0.003897463    0.016905998
  525    6    9.734272758    4.438622894    2.707032866   -0.000497420    0.166956069   -0.002979347    0.010989215
  526    6   10.523465913    2.596777270    4.065641071   -0.000641527    0.185279977   -0.003462473    0.014560360
  527    6   10.829193496    3.948816501    3.333169684   -0.001017767    0.256498196   -0.003967931    0.015312722
  528    6   10.523465913    4.681287889    1.981130452   -0.000333736    0.185279977   -0.001801252    0.004136780
  529    6   11.249368328    1.807584115    3.822976076   -0.000240939    0.166956069   -0.001443128    0.007000214
  530    6   11.875505145    2.902504853    3.333169684   -0.000568733    0.256498196   -0.002217299    0.008726370
  531    6   11.907603005    3.966916687    2.133045180   -0.000396459    0.256057024   -0.001548322    0.003308873
  532    6   11.066846864    4.542854280    1.334241557   -0.000064966    0.056962180   -0.001140511   -0.003394261
  533    6   11.209595834    1.309054291    3.671468502   -0.000012435    0.001261451   -0.009857481    0.003521557
  534    6   12.082159168    2.087212452    3.216858272   -0.000055637    0.014090596   -0.003948508    0.003062234
  535    6   12.375668631    3.069300563    2.459373070   -0.000051656    0.009280748   -0.005565898    0.002414482
  536    6    9.516578637    3.937531654    3.321884836   -0.000785533    0.219383011   -0.003580648    0.015168358
  537    6   10.386767268    3.331633387    3.860825917   -0.001027547    0.267143480   -0.003846422    0.017126025
  538    6   10.386767268    4.476472734    2.715986570   -0.000820564    0.267143480   -0.003071624    0.011488064
  539    6   11.258322031    2.460078625    3.860825917   -0.000695893    0.267143480   -0.002604941    0.011273184
  540    6   11.615551347    3.688862704    3.073215886   -0.000978782    0.355967158   -0.002749641    0.011036976
  541    6   11.420167482    4.395819331    1.780353531   -0.000349672    0.266669445   -0.001311255    0.001194967
  542    6   11.653837712    1.679791614    3.539344152   -0.000166609    0.087190272   -0.001910862    0.003699562
  543    6   12.277747030    2.621410365    2.911206871   -0.000230329    0.124426360   -0.001851129    0.003402320
  544    6   12.279454120    3.450296453    2.205883811   -0.000147981    0.058958864   -0.002509901    0.002026803
  545    6    8.670037584    3.806416619    2.802400812   -0.000190509    0.110873760   -0.001718251    0.009233386
  546    6    8.119583572    3.475423707    2.130453266   -0.000094105    0.110042153   -0.000855176    0.002991360
  547    6    9.153774519    4.438622894    2.126534626   -0.000264521    0.166956069   -0.001584377    0.003963063
  548    6    8.506346525    4.040545108    1.577585702   -0.000020784    0.010396272   -0.001999158   -0.003441744
  549    6    9.976042236    4.697884063    1.383157993   -0.000088942    0.145662939   -0.000610604   -0.003341431
  550    6   10.584480053    4.648429737    1.192681035   -0.000019252    0.006952390   -0.002769133   -0.005074266
  551    6    8.538922548    3.937531654    2.344228748   -0.000189066    0.219383011   -0.000861809    0.004752418
  552    6    8.330746182    3.854442830    1.714196320   -0.000022351    0.011567654   -0.001932225   -0.001916674
  553    6    9.070164761    4.444955115    1.565840549   -0.000047164    0.208448500   -0.000226261   -0.002725245
  554    6   10.366396643    4.669873289    1.174601272   -0.000026607    0.013911622   -0.001912551   -0.005480931
  555   25   -5.890897539    2.900510128    3.185654313   -0.000334021    0.110873760   -0.003012629   -0.016141174
  556   25   -5.407160604    2.224643943    3.817860588   -0.000718393    0.166956069   -0.004302885    0.004632144
  557   25   -6.491102733    2.243700881    2.757372301   -0.000390680    0.132168061   -0.002955933   -0.022513596
  558   25   -4.681258190    1.435450788    4.060525583   -0.000627603    0.185279977   -0.003387323    0.013677010
  559   25   -5.862292237    1.193708576    3.503860227   -0.000497575    0.144298704   -0.003448228    0.009450138
  560   25   -3.768772132    0.867371707    3.858018456   -0.000285487    0.103424999   -0.002760334    0.014394029
  561   25   -5.222542402    0.719969570    3.697840572   -0.000052194    0.005330048   -0.009792386    0.015016462
  562   25   -6.022012574    2.442338064    3.316769348   -0.000681156    0.219383011   -0.003104871   -0.010176847
  563   25   -5.416114307    1.572149433    3.855710428   -0.000766264    0.267143480   -0.002868359    0.009349878
  564   25   -6.366628862    1.733961694    3.057102102   -0.000299093    0.068252104   -0.004382185   -0.004308439
  565   25   -4.651323478    0.833173366    3.903272189   -0.000442916    0.180569528   -0.002452882    0.014854986
  566   25   -5.383380614    0.775498766    3.650463245   -0.000062211    0.006927439   -0.008980345    0.014531735
  567   25   -3.444561278    0.764965307    3.697729095   -0.000016224    0.001000587   -0.016214052    0.013826591
  568   25   -5.502528549    3.288879118    3.185654313   -0.000389541    0.110873760   -0.003513378   -0.013281722
  569   25   -4.826662364    2.805142183    3.817860588   -0.000828654    0.166956069   -0.004963306    0.006021645
  570   25   -4.826662364    3.921085393    2.701917378   -0.000670140    0.166956069   -0.004013868   -0.014758366
  571   25   -4.037469209    2.079239769    4.060525583   -0.000790441    0.185279977   -0.004266196    0.014012504
  572   25   -3.731741626    3.431279000    3.328054195   -0.001183362    0.256498196   -0.004613529    0.005870340
  573   25   -4.037469209    4.163750388    1.976014964   -0.000496325    0.185279977   -0.002678786   -0.016958552
  574   25   -3.311566795    1.290046614    3.817860588   -0.000336357    0.166956069   -0.002014645    0.013836225
  575   25   -2.685429977    2.384967352    3.328054195   -0.000602071    0.256498196   -0.002347271    0.011465209
  576   25   -2.650550666    3.441406370    2.145967943   -0.000443294    0.255218957   -0.001736918   -0.002081066
  577   25   -3.519943287    4.034929975    1.328545598   -0.000119347    0.050981354   -0.002340990   -0.020377897
  578   25   -2.489366061    1.578485587    3.225468850   -0.000058875    0.012046583   -0.004887291    0.012044841
  579   25   -2.194444932    2.564445642    2.466360223   -0.000061832    0.007544583   -0.008195604    0.008665824
  580   25   -5.044356485    3.419994153    3.316769348   -0.001008618    0.219383011   -0.004597519   -0.005492937
  581   25   -4.174167854    2.814095886    3.855710428   -0.001222161    0.267143480   -0.004574923    0.010416438
  582   25   -4.174167854    3.958935233    2.710871081   -0.001023598    0.267143480   -0.003831641   -0.006822972
  583   25   -3.302613091    1.942541123    3.855710428   -0.000810169    0.267143480   -0.003032713    0.014039877
  584   25   -2.945383775    3.171325202    3.068100397   -0.001044485    0.355967158   -0.002934217    0.007169439
  585   25   -3.161011344    3.889736795    1.776086578   -0.000481981    0.265817598   -0.001813201   -0.011196695
  586   25   -2.917278739    1.168252904    3.543929675   -0.000212417    0.079585219   -0.002669047    0.012712963
  587   25   -2.291055038    2.112765739    2.916575722   -0.000256400    0.115931240   -0.002211653    0.011261839
  588   25   -2.281915437    2.921603481    2.225722811   -0.000103002    0.050148398   -0.002053953    0.003859111
  589   25   -5.890897539    3.288879118    2.797285323   -0.000299725    0.110873760   -0.002703296   -0.028521274
  590   25   -6.447812583    2.947015970    2.124314669   -0.000274888    0.113722189   -0.002417188   -0.056468407
  591   25   -5.407160604    3.921085393    2.121419138   -0.000427429    0.166956069   -0.002560130   -0.037389278
  592   25   -6.053047900    3.524059230    1.563714066   -0.000024201    0.011737000   -0.002061922   -0.069703687
  593   25   -4.583370600    4.180521688    1.378340360   -0.000247269    0.145572483   -0.001698594   -0.034830867
  594   25   -3.978982099    4.132384061    1.193123406   -0.000036593    0.006393490   -0.005723528   -0.027729121
  595   25   -6.022012574    3.419994153    2.339113259   -0.000368599    0.219383011   -0.001680163   -0.044970743
  596   25   -6.239890034    3.325379247    1.708044996    0.000006888    0.013347372    0.000516074   -0.069991545
  597   25   -5.487773248    3.928764245    1.555889932   -0.000185050    0.210049416   -0.000880982   -0.052720550
  598   25   -4.191842728    4.152929720    1.173361090   -0.000051127    0.013212997   -0.003869480   -0.031192343
  599   13    3.818534232    3.244697351    3.191828048   -0.000209022    0.110873760   -0.001885226    0.011338438
  600   13    4.302271167    2.568831165    3.824034323   -0.000484408    0.166956069   -0.002901410    0.014044538
  601   13    3.222078105    2.589331977    2.770126650   -0.000148132    0.130136040   -0.001138287    0.008755079
  602   13    5.028173582    1.779638010    4.066699318   -0.000414872    0.185279977   -0.002239163    0.011709581
  603   13    3.848371853    1.539813625    3.511617532   -0.000186090    0.142654647   -0.001304476    0.007612381
  604   13    5.934070260    1.201424028    3.861830913   -0.000174567    0.106679941   -0.001636362    0.006783005
  605   13    4.488455323    1.061907863    3.703532267   -0.000022473    0.005527868   -0.004065463    0.006142849
  606   13    3.687419197    2.786525287    3.322943083   -0.000348663    0.219383011   -0.001589289    0.011290227
  607   13    4.293317464    1.916336655    3.861884163   -0.000418895    0.267143480   -0.001568054    0.011181156
  608   13    3.347590223    2.079528945    3.070122562   -0.000104441    0.065663793   -0.001590547    0.008748984
  609   13    5.058781064    1.172818623    3.907661577   -0.000222654    0.182894594   -0.001217390    0.007382742
  610   13    4.326535298    1.119223837    3.656657910   -0.000028520    0.006961567   -0.004096848    0.006251820
  611   13    6.257949690    1.093765015    3.699454168   -0.000011581    0.001676177   -0.006909169    0.005286456
  612   13    4.206903222    3.633066340    3.191828048   -0.000265402    0.110873760   -0.002393731    0.012390207
  613   13    4.882769407    3.149329405    3.824034323   -0.000623742    0.166956069   -0.003735962    0.016553860
  614   13    4.882769407    4.265272615    2.708091113   -0.000463822    0.166956069   -0.002778107    0.009394725
  615   13    5.671962562    2.423426991    4.066699318   -0.000592668    0.185279977   -0.003198770    0.014933634
  616   13    5.977690145    3.775466222    3.334227930   -0.000907125    0.256498196   -0.003536576    0.014332473
  617   13    5.671962562    4.507937610    1.982188699   -0.000253108    0.185279977   -0.001366085    0.001622110
  618   13    6.397864976    1.634233836    3.824034323   -0.000193561    0.166956069   -0.001159354    0.008534467
  619   13    7.024001794    2.729154574    3.334227930   -0.000382454    0.256498196   -0.001491058    0.010544403
  620   13    7.055729253    3.794658372    2.131529179   -0.000161132    0.256142650   -0.000629070    0.001925204
  621   13    6.219784310    4.367749195    1.334912529   -0.000036183    0.058222983   -0.000621453   -0.006705192
  622   13    6.359987709    1.134978857    3.671227837   -0.000011736    0.001332660   -0.008806216    0.005297654
  623   13    7.231785559    1.912914652    3.216436967   -0.000039454    0.014319529   -0.002755291    0.006964609
  624   13    7.525199248    2.894513058    2.459045658   -0.000043055    0.009489422   -0.004537207    0.007448665
  625   13    4.665075286    3.764181375    3.322943083   -0.000748788    0.219383011   -0.003413152    0.014226435
  626   13    5.535263917    3.158283108    3.861884163   -0.000953645    0.267143480   -0.003569788    0.016821631
  627   13    5.535263917    4.303122455    2.717044816   -0.000727420    0.267143480   -0.002722956    0.009674846
  628   13    6.406818680    2.286728346    3.861884163   -0.000581539    0.267143480   -0.002176880    0.012289042
  629   13    6.764047996    3.515512425    3.074274133   -0.000720505    0.355967158   -0.002024078    0.010812760
  630   13    6.571759287    4.220693740    1.781306153   -0.000172163    0.266761708   -0.000645382   -0.001737328
  631   13    6.803564279    1.505784956    3.539243733   -0.000133768    0.088044417   -0.001519324    0.006156330
  632   13    7.427096965    2.447069538    2.911123057   -0.000139908    0.125335336   -0.001116271    0.008266830
  633   13    7.427886732    3.278586698    2.203645577   -0.000055145    0.060111806   -0.000917377    0.004149428
  634   13    3.818534232    3.633066340    2.803459059   -0.000182419    0.110873760   -0.001645287    0.008476488
  635   13    3.267184238    3.300549517    2.131431987   -0.000089012    0.110524779   -0.000805361    0.002655472
  636   13    4.302271167    4.265272615    2.127592873   -0.000239723    0.166956069   -0.001435843    0.002375759
  637   13    3.655351287    3.867590418    1.576675261   -0.000019023    0.010672620   -0.001782392   -0.004574994
  638   13    5.122753045    4.524207867    1.382824165   -0.000046782    0.146166237   -0.000320063   -0.005842322
  639   13    5.733746967    4.474567719    1.191773093   -0.000012857    0.007154000   -0.001797218   -0.008133104
  640   13    3.687419197    3.764181375    2.345286995   -0.000173124    0.219383011   -0.000789140    0.003847507
  641   13    3.477751311    3.679333677    1.714984919   -0.000020871    0.011847543   -0.001761624   -0.002759943
  642   13    4.219158825    4.271789365    1.565177982   -0.000018837    0.209112772   -0.000090080   -0.004450925
  643   13    5.512827468    4.496247490    1.173604190   -0.000019308    0.014288874   -0.001351290   -0.008370988
  644    2   10.799925829   -2.880002179   -2.310936088   -0.000073507    0.043756689   -0.001679895    0.006432611
  645    2   13.235222667   -4.077482486   -1.209494221   -0.000027987    0.006519528   -0.004292825   -0.002555022
  646    2   12.661900936   -4.133577582   -1.433904215   -0.000169522    0.130463196   -0.001299386   -0.000280879
  647    2   11.620743471   -3.787938366   -2.046056765   -0.000214953    0.166888386   -0.001288005    0.004750341
  648    2   11.318859172   -3.234864705   -2.814533405   -0.000235148    0.110873760   -0.002120866    0.011695755
  649    2   13.048248420   -4.100317901   -1.209498370   -0.000030964    0.010044132   -0.003082781   -0.002702719
  650    2   11.896831795   -3.959153670   -1.669899448   -0.000152015    0.160800548   -0.000945363    0.000965779
  651    2   11.155922787   -3.385082722   -2.217719200   -0.000187257    0.219146679   -0.000854482    0.005347224
  652    2   10.785118538   -2.214084622   -2.884541925   -0.000152256    0.090313061   -0.001685870    0.009875709
  653    2   11.396013965   -1.178974638   -3.570802631   -0.000216500    0.101063884   -0.002142214    0.007674074
  654    2   11.971708013   -0.703386564   -3.727102425   -0.000022512    0.002344305   -0.009602804    0.005181218
  655    2   11.318859172   -2.846495716   -3.202902394   -0.000240080    0.110873760   -0.002165343    0.014066411
  656    2   11.802596107   -2.170629531   -3.835108669   -0.000582618    0.166956069   -0.003489651    0.016155114
  657    2   12.528498522   -1.381436376   -4.077773664   -0.000546493    0.185279977   -0.002949553    0.012384973
  658    2   13.406003383   -0.763605189   -3.863680222   -0.000234592    0.118641909   -0.001977315    0.004355531
  659    2   13.843995658   -0.658856886   -3.651228541   -0.000014758    0.003603351   -0.004095559    0.000729612
  660    2   10.929830664   -1.708641738   -3.191049356   -0.000100616    0.030032029   -0.003350303    0.009118011
  661    2   11.874492521   -0.746119372   -3.703456660   -0.000021685    0.002194449   -0.009881783    0.005437036
  662    2   11.187744137   -2.388323652   -3.334017429   -0.000416250    0.219383011   -0.001897365    0.013106208
  663    2   11.793642404   -1.518135021   -3.872958510   -0.000549711    0.267143480   -0.002057737    0.011955523
  664    2   12.541103306   -0.779417659   -3.918309129   -0.000346254    0.182505476   -0.001897225    0.006316081
  665    2   13.728280528   -0.623992567   -3.686898267   -0.000024335    0.007293710   -0.003336431    0.001020812
  666    2   13.946560905   -3.872302917   -1.368063637   -0.000118624    0.081961973   -0.001447307   -0.001102597
  667    2   14.633952974   -3.378440225   -1.566773256   -0.000017331    0.001426251   -0.012151786   -0.000995439
  668    2   13.172287502   -4.109735976   -1.993263045   -0.000419727    0.185279977   -0.002265365    0.007319286
  669    2   14.524326734   -3.377264588   -2.298990628   -0.000581018    0.256498196   -0.002265193    0.006903561
  670    2   15.083135649   -2.409787975   -2.388164444   -0.000087719    0.025844155   -0.003394168    0.000766637
  671    2   12.383094347   -3.867070980   -2.719165459   -0.000592593    0.166956069   -0.003549392    0.014337066
  672    2   13.478015085   -3.377264588   -3.345302277   -0.001218971    0.256498196   -0.004752358    0.019052861
  673    2   14.524326734   -2.330952939   -3.345302277   -0.000731173    0.256498196   -0.002850598    0.010643501
  674    2   14.801759155   -1.454656701   -3.130254778   -0.000077862    0.032821474   -0.002372278    0.000706302
  675    2   11.707228162   -3.234864705   -3.202902394   -0.000308139    0.110873760   -0.002779188    0.016064373
  676    2   12.383094347   -2.751127770   -3.835108669   -0.000749446    0.166956069   -0.004488879    0.020067204
  677    2   13.172287502   -2.025225356   -4.077773664   -0.000774673    0.185279977   -0.004181091    0.017038811
  678    2   13.898189916   -1.236032201   -3.835108669   -0.000293708    0.166956069   -0.001759196    0.007224753
  679    2   13.957259597   -0.702046344   -3.613092878   -0.000030408    0.007547612   -0.004028838    0.000492664
  680    2   14.558487728   -3.451909579   -1.520032495   -0.000031499    0.003289852   -0.009574579   -0.001114510
  681    2   13.907143620   -3.904920821   -1.856564400   -0.000518803    0.267143480   -0.001942038    0.004915421
  682    2   14.903038322   -2.999331668   -1.995477844   -0.000241126    0.117399680   -0.002053889    0.000968445
  683    2   13.035588857   -3.904920821   -2.728119162   -0.000983149    0.267143480   -0.003680227    0.015132334
  684    2   14.264372936   -3.117310790   -3.085348479   -0.001218324    0.355967158   -0.003422575    0.014080643
  685    2   14.978651736   -1.988539653   -2.849158192   -0.000267189    0.176943938   -0.001510023    0.002080139
  686    2   12.165400226   -3.365979741   -3.334017429   -0.000896167    0.219383011   -0.004084944    0.018491609
  687    2   13.035588857   -2.760081474   -3.872958510   -0.001212997    0.267143480   -0.004540618    0.020501753
  688    2   13.907143620   -1.888526711   -3.872958510   -0.000859752    0.267143480   -0.003218314    0.013190861
  689    2   14.370988469   -1.067913747   -3.483012068   -0.000192761    0.134237207   -0.001435973    0.001486544
  690    4   14.108558673    2.917421738    1.133864774   -0.000144652    0.065577544   -0.002205815    0.004712881
  691    4   15.152190866    1.537930907    2.187526552   -0.000061882    0.012207480   -0.005069155    0.001775727
  692    4   14.997901012    2.436391225    1.673933722   -0.000600037    0.256498196   -0.002339343    0.008746603
  693    4   14.692173429    3.168862613    0.321894490   -0.000592961    0.185279977   -0.003200353    0.012343261
  694    4   15.910666584    0.564165217    1.893648264   -0.000069410    0.016834881   -0.004122986    0.000721060
  695    4   16.044212660    1.390079576    1.673933722   -0.000684831    0.256498196   -0.002669926    0.010111560
  696    4   16.044212660    2.436391225    0.627622073   -0.001312382    0.256498196   -0.005116537    0.020593982
  697    4   15.418075843    2.926197617   -0.467298665   -0.000741907    0.166956069   -0.004443724    0.018073618
  698    4   16.376986619   -0.206212871    1.016277358   -0.000015843    0.001570651   -0.010086872    0.000014041
  699    4   16.534019053    0.295158838    1.047796905   -0.000304961    0.166956069   -0.001826593    0.005846798
  700    4   16.776684048    1.084351993    0.321894490   -0.000824031    0.185279977   -0.004447492    0.016359243
  701    4   16.534019053    1.810254407   -0.467298665   -0.000851025    0.166956069   -0.005097301    0.020377246
  702    4   15.901812778    2.293991342   -1.143164850   -0.000404649    0.110873760   -0.003649639    0.017440364
  703    4   14.737075253    2.106675127    2.014089651   -0.000176934    0.073262458   -0.002415066    0.003178781
  704    4   14.555474784    2.964047458    1.056750608   -0.000653522    0.267143480   -0.002446335    0.009134244
  705    4   15.608121432    1.096140984    2.086724460   -0.000214193    0.135862246   -0.001576545    0.002170820
  706    4   15.784258863    2.176437427    1.413979924   -0.001223902    0.355967158   -0.003438243    0.014888891
  707    4   15.427029546    2.964047458    0.185195845   -0.001146315    0.267143480   -0.004291009    0.018531567
  708    4   16.242411600    0.160713823    1.459808727   -0.000187578    0.094202557   -0.001991220    0.001103141
  709    4   16.571868893    0.947653348    1.056750608   -0.000870079    0.267143480   -0.003256971    0.012372771
  710    4   16.571868893    1.819208111    0.185195845   -0.001307735    0.267143480   -0.004895254    0.020931429
  711    4   16.032927813    2.425106377   -0.684992786   -0.001064134    0.219383011   -0.004850578    0.020333694
  712    4   13.900696156    3.135066002    0.385017660   -0.000052495    0.007277169   -0.007213698    0.004757740
  713    4   14.101516432    3.186859546   -0.219223915   -0.000386574    0.142954700   -0.002704168    0.006686356
  714    4   14.327541506    2.521671010   -1.703337614   -0.000035775    0.005550756   -0.006444995    0.003471728
  715    4   14.837577603    2.926197617   -1.047796905   -0.000518445    0.166956069   -0.003105276    0.011680535
  716    4   14.845945360    2.006073549   -2.055523842   -0.000208601    0.094133056   -0.002216019    0.003214111
  717    4   15.513443789    2.293991342   -1.531533839   -0.000323233    0.110873760   -0.002915326    0.012916066
  718    4   13.887425043    3.157472422    0.169627037   -0.000065500    0.013588594   -0.004820247    0.004755825
  719    4   14.302252706    2.926902085   -1.143927340   -0.000380448    0.199388392   -0.001908077    0.006466264
  720    4   14.429542864    2.387302810   -1.831497528   -0.000035132    0.005760760   -0.006098549    0.003190508
  721    4   15.055271725    2.425106377   -1.662648875   -0.000478892    0.219383011   -0.002182905    0.009219823
  722    4   16.572849327   -0.135283435    0.583748721   -0.000248886    0.105697617   -0.002354699    0.002846449
  723    4   16.421394076   -0.250872256   -0.874132237   -0.000020774    0.003303020   -0.006289477    0.000264369
  724    4   16.776684048    0.440563012   -0.321894490   -0.000593652    0.185279977   -0.003204083    0.010309151
  725    4   16.243793676    0.214499383   -1.479088268   -0.000200172    0.125971099   -0.001589030    0.001565168
  726    4   16.534019053    1.229756167   -1.047796905   -0.000682406    0.166956069   -0.004087341    0.014639509
  727    4   15.513029818    1.256843896   -2.108961877   -0.000214424    0.119273689   -0.001797749    0.002684715
  728    4   15.901812778    1.905622353   -1.531533839   -0.000340757    0.110873760   -0.003073374    0.013541671
  729    4   16.408443002   -0.247945538    0.907188305   -0.000014563    0.001820432   -0.007999807    0.000095112
  730    4   16.621908678   -0.152383832   -0.302070398   -0.000326173    0.176456257   -0.001848466    0.003324584
  731    4   16.387019903   -0.205047486   -0.997350318   -0.000024736    0.003896797   -0.006347773    0.000173066
  732    4   16.571868893    0.577261658   -1.056750608   -0.000610167    0.267143480   -0.002284041    0.008866880
  733    4   15.817351740    0.750862935   -1.975819716   -0.000115240    0.051978885   -0.002217056    0.001314193
  734    4   16.032927813    1.447450289   -1.662648875   -0.000572606    0.219383011   -0.002610076    0.010539684
  735   18    0.107877647    4.294910591   -1.179861269   -0.000018151    0.008437371   -0.002151311   -0.010088667
  736   18    0.717814815    4.349844254   -1.393101711   -0.000080329    0.142266331   -0.000564637   -0.007005862
  737   18    2.207977301    3.678646039   -1.646429117   -0.000015370    0.002957851   -0.005196211   -0.003451975
  738   18    1.545936437    4.089021606   -2.127338311   -0.000234425    0.166956069   -0.001404113    0.001772331
  739   18    2.534594139    3.198782200   -2.138648320   -0.000082921    0.081884374   -0.001012663    0.003293928
  740   18    2.029673372    3.456815331   -2.803204497   -0.000172521    0.110873760   -0.001556016    0.008454859
  741   18    0.331352990    4.319313715   -1.171358113   -0.000021617    0.014638115   -0.001476743   -0.009992733
  742   18    1.652265390    4.084800039   -1.610131478   -0.000049179    0.192966870   -0.000254859   -0.004383217
  743   18    2.301167737    3.581554612   -1.722219409   -0.000015010    0.002889636   -0.005194293   -0.002343509
  744   18    2.160788407    3.587930366   -2.345032433   -0.000166441    0.219383011   -0.000758677    0.003936286
  745   18   -0.617494112    4.085835351   -1.367830355   -0.000068156    0.079518686   -0.000857104   -0.008881264
  746   18   -1.709442818    2.671261807   -2.413771173   -0.000075334    0.017490488   -0.004307152    0.007905883
  747   18   -1.175794189    3.599215214   -2.287661720   -0.000282227    0.256498196   -0.001100306    0.001707473
  748   18    0.176245042    4.331686602   -1.981934137   -0.000275827    0.185279977   -0.001488703   -0.000166173
  749   18   -1.419033717    1.706978339   -3.168286358   -0.000073361    0.022567788   -0.003250676    0.011447212
  750   18   -1.175794189    2.552903565   -3.333973369   -0.000488204    0.256498196   -0.001903342    0.012068612
  751   18   -0.129482541    3.599215214   -3.333973369   -0.000969302    0.256498196   -0.003778981    0.013615554
  752   18    0.965438197    4.089021606   -2.707836551   -0.000470910    0.166956069   -0.002820561    0.008493749
  753   18   -0.552037275    0.944183985   -3.643116557   -0.000020551    0.003270596   -0.006283642    0.010268496
  754   18   -0.549657372    1.457982827   -3.823779761   -0.000234318    0.166956069   -0.001403468    0.012424594
  755   18    0.176245042    2.247175982   -4.066444756   -0.000626739    0.185279977   -0.003382657    0.016440371
  756   18    0.965438197    2.973078396   -3.823779761   -0.000630777    0.166956069   -0.003778103    0.016778140
  757   18    1.641304383    3.456815331   -3.191573486   -0.000258162    0.110873760   -0.002328429    0.012210368
  758   18   -1.217855242    3.668668869   -1.541802319   -0.000011638    0.001098915   -0.010590231   -0.006534489
  759   18   -1.535059109    3.245700067   -2.007337428   -0.000112225    0.094682766   -0.001185274    0.000199841
  760   18   -0.558611075    4.126871447   -1.845235492   -0.000253973    0.267143480   -0.000950698   -0.003037954
  761   18   -1.606018821    2.238519372   -2.873471693   -0.000220808    0.153739362   -0.001436250    0.010882209
  762   18   -0.915840392    3.339261416   -3.074019571   -0.000835987    0.355967158   -0.002348496    0.010134433
  763   18    0.312943687    4.126871447   -2.716790254   -0.000770388    0.267143480   -0.002883797    0.008350163
  764   18   -0.984772830    1.310131208   -3.509520312   -0.000189114    0.110410960   -0.001712818    0.011023478
  765   18   -0.558611075    2.110477337   -3.861629602   -0.000659613    0.267143480   -0.002469133    0.014639623
  766   18    0.312943687    2.982032100   -3.861629602   -0.000997247    0.267143480   -0.003733003    0.017164255
  767   18    1.183132319    3.587930366   -3.322688521   -0.000753988    0.219383011   -0.003436855    0.013877009
  768   18    1.372890754    0.914791151   -3.712291398   -0.000019001    0.003076962   -0.006175353    0.008294700
  769   18    1.969828858    1.384405652   -3.541422524   -0.000182355    0.118561724   -0.001538058    0.008565349
  770   18    2.594629299    2.424181997   -2.823588795   -0.000145701    0.111536873   -0.001306300    0.009232383
  771   18   -0.477702809    0.914972654   -3.666286255   -0.000008942    0.001623382   -0.005508436    0.010196142
  772   18   -0.074390630    1.010762874   -3.858648886   -0.000194014    0.110987323   -0.001748069    0.010808739
  773   18    0.820034023    1.603387001   -4.066444756   -0.000431998    0.185279977   -0.002331597    0.013538559
  774   18    1.545936437    2.392580156   -3.823779761   -0.000481143    0.166956069   -0.002881854    0.014509814
  775   18    2.029673372    3.068446342   -3.191573486   -0.000200375    0.110873760   -0.001807234    0.011404102
  776   18    1.489044386    0.960532402   -3.681273043   -0.000021172    0.003363808   -0.006294150    0.008198086
  777   18    2.457673794    1.918828210   -3.129121506   -0.000091469    0.044728627   -0.002044983    0.008974488
  778   18   -0.397308114    0.887702920   -3.689724819   -0.000017402    0.003523359   -0.004939167    0.010121338
  779   18    0.801967314    1.005891595   -3.909579283   -0.000246155    0.179145428   -0.001374049    0.010129241
  780   18    1.554890140    1.740085647   -3.861629602   -0.000420725    0.267143480   -0.001574903    0.012100951
  781   18    2.160788407    2.610274278   -3.322688521   -0.000331469    0.219383011   -0.001510913    0.011441720
  782   19   -1.033394307    3.068446342    3.191572935   -0.000232756    0.110873760   -0.002099286    0.011065679
  783   19   -0.549657372    2.392580156    3.823779210   -0.000516727    0.166956069   -0.003094991    0.015145384
  784   19   -1.630320655    2.412917510    2.769041359   -0.000210941    0.130391527   -0.001617750    0.010192987
  785   19    0.176245042    1.603387001    4.066444205   -0.000441292    0.185279977   -0.002381757    0.013998291
  786   19   -1.003989128    1.363241319    3.510914026   -0.000226906    0.143006037   -0.001586686    0.011150952
  787   19    1.082579084    1.025795293    3.861714064   -0.000188362    0.106486564   -0.001768878    0.009637279
  788   19   -0.363377558    0.885384946    3.703179118   -0.000026356    0.005555079   -0.004744432    0.010154924
  789   19   -1.164509342    2.610274278    3.322687970   -0.000404133    0.219383011   -0.001842137    0.012003798
  790   19   -0.558611075    1.740085647    3.861629050   -0.000465313    0.267143480   -0.001741810    0.013520221
  791   19   -1.504993823    1.903030703    3.068932044   -0.000137916    0.066025591   -0.002088828    0.011451209
  792   19    0.206978594    0.996641460    3.907453315   -0.000251248    0.182847645   -0.001374086    0.010710286
  793   19   -0.525846261    0.942764735    3.656068052   -0.000032988    0.007016381   -0.004701626    0.010298492
  794   19    1.406487380    0.918574784    3.699515369   -0.000012235    0.001623670   -0.007535206    0.008179258
  795   19   -0.645025318    3.456815331    3.191572935   -0.000285621    0.110873760   -0.002576095    0.011540458
  796   19    0.030840868    2.973078396    3.823779210   -0.000651106    0.166956069   -0.003899864    0.016778256
  797   19    0.030840868    4.089021606    2.707836000   -0.000493580    0.166956069   -0.002956349    0.007946614
  798   19    0.820034023    2.247175982    4.066444205   -0.000615471    0.185279977   -0.003321845    0.016198979
  799   19    1.125761606    3.599215214    3.333972817   -0.000935647    0.256498196   -0.003647773    0.014034520
  800   19    0.820034023    4.331686602    1.981933586   -0.000281440    0.185279977   -0.001519000    0.000322894
  801   19    1.545936437    1.457982827    3.823779210   -0.000209269    0.166956069   -0.001253438    0.010667859
  802   19    2.172073254    2.552903565    3.333972817   -0.000400300    0.256498196   -0.001560634    0.011377751
  803   19    2.204118815    3.617486456    2.133425537   -0.000182341    0.256071993   -0.000712069    0.001696397
  804   19    1.364528247    4.192778459    1.334699617   -0.000045633    0.057367925   -0.000795452   -0.007602188
  805   19    1.506816115    0.959193191    3.671820054   -0.000012279    0.001286182   -0.009547067    0.008099346
  806   19    2.378821135    1.737520292    3.217537128   -0.000041568    0.014110441   -0.002945870    0.008614016
  807   19    2.672279577    2.719641789    2.460116881   -0.000044538    0.009289290   -0.004794564    0.008006998
  808   19   -0.186853254    3.587930366    3.322687970   -0.000784897    0.219383011   -0.003577749    0.013425414
  809   19    0.683335378    2.982032100    3.861629050   -0.000984601    0.267143480   -0.003685662    0.017166734
  810   19    0.683335378    4.126871447    2.716789703   -0.000761557    0.267143480   -0.002850742    0.008577705
  811   19    1.554890140    2.110477337    3.861629050   -0.000604663    0.267143480   -0.002263441    0.013660277
  812   19    1.912119457    3.339261416    3.074019020   -0.000747443    0.355967158   -0.002099752    0.010874807
  813   19    1.717317232    4.045884253    1.781147909   -0.000200221    0.266687002   -0.000750773   -0.002425177
  814   19    1.950749668    1.330102496    3.539853830   -0.000143207    0.087361846   -0.001639239    0.008359195
  815   19    2.574364955    2.271765516    2.911939449   -0.000149926    0.124467869   -0.001204536    0.009310342
  816   19    2.575955536    3.101006302    2.206271194   -0.000059207    0.059064946   -0.001002400    0.004372669
  817   19   -1.033394307    3.456815331    2.803203946   -0.000207198    0.110873760   -0.001868772    0.007373071
  818   19   -1.585356985    3.123285107    2.131045759   -0.000138003    0.110888949   -0.001244520    0.002180812
  819   19   -0.549657372    4.089021606    2.127337760   -0.000275719    0.166956069   -0.001651444    0.000399275
  820   19   -1.196505453    3.691379175    1.575807119   -0.000027679    0.010768770   -0.002570338   -0.006328349
  821   19    0.271324364    4.348037803    1.382866919   -0.000077174    0.146059716   -0.000528371   -0.007498687
  822   19    0.881411194    4.298569649    1.192466817   -0.000015886    0.007055815   -0.002251410   -0.009317993
  823   19   -1.164509342    3.587930366    2.345031882   -0.000232120    0.219383011   -0.001058058    0.002348883
  824   19   -1.375032225    3.502069521    1.714671996   -0.000030772    0.011995446   -0.002565295   -0.004159647
  825   19   -0.632525668    4.095656373    1.564714607   -0.000073074    0.209160546   -0.000349368   -0.006531624
  826   19    0.661573499    4.320111684    1.174142636   -0.000023479    0.014142456   -0.001660176   -0.009701634
  827   10    6.216214079   -3.648580587   -1.644976578   -0.000013850    0.003094579   -0.004475597   -0.000249031
  828   10    5.888171816   -3.166782724   -2.138989373   -0.000071066    0.082458804   -0.000861836    0.006013110
  829   10    8.316300430   -4.264064170   -1.179067681   -0.000013118    0.008573806   -0.001530023   -0.005390189
  830   10    7.704749393   -4.319113483   -1.392576107   -0.000046444    0.142622206   -0.000325642   -0.002587965
  831   10    6.877769493   -4.058498380   -2.127754051   -0.000206462    0.166956069   -0.001236623    0.005541996
  832   10    6.394032558   -3.426292105   -2.803620237   -0.000159155    0.110873760   -0.001435464    0.011288865
  833   10    6.121011684   -3.549375515   -1.722437003   -0.000013531    0.003020505   -0.004479620    0.000784777
  834   10    8.091075592   -4.288619868   -1.170505376   -0.000015698    0.014875676   -0.001055247   -0.005421542
  835   10    6.771969486   -4.054523465   -1.609014858   -0.000013963    0.193593117   -0.000072124   -0.000663430
  836   10    6.262917523   -3.557407140   -2.345448173   -0.000136230    0.219383011   -0.000620967    0.007033991
  837   10    5.828573545   -2.393470545   -2.823178362   -0.000131158    0.111855624   -0.001172562    0.010793865
  838   10    6.453343461   -1.353560561   -3.541328148   -0.000168543    0.118964146   -0.001416751    0.007778599
  839   10    7.051194110   -0.883520970   -3.712500687   -0.000017756    0.003129484   -0.005673903    0.005991916
  840   10    6.394032558   -3.037923116   -3.191989226   -0.000187996    0.110873760   -0.001695586    0.013607442
  841   10    6.877769493   -2.362056930   -3.824195501   -0.000461014    0.166956069   -0.002761291    0.015308260
  842   10    7.603671907   -1.572863775   -4.066860496   -0.000410523    0.185279977   -0.002215689    0.012328049
  843   10    8.497858639   -0.979816827   -3.858950652   -0.000175583    0.111122022   -0.001580087    0.007179152
  844   10    8.901602275   -0.884069336   -3.666416386   -0.000008076    0.001640953   -0.004921310    0.005640537
  845   10    5.965373469   -1.888075372   -3.128657246   -0.000084490    0.045010435   -0.001877122    0.009575657
  846   10    6.934040688   -0.929627543   -3.681202063   -0.000019769    0.003424040   -0.005773560    0.006110185
  847   10    6.262917523   -2.579751052   -3.323104261   -0.000307732    0.219383011   -0.001402714    0.012970739
  848   10    6.868815789   -1.709562420   -3.862045341   -0.000395747    0.267143480   -0.001481402    0.011683512
  849   10    7.622040687   -0.974853053   -3.909825125   -0.000224267    0.179388412   -0.001250174    0.007483478
  850   10    8.820775794   -0.856656222   -3.689977981   -0.000015501    0.003561467   -0.004352376    0.005602767
  851   10    9.040931747   -4.055289628   -1.367057970   -0.000051686    0.080158411   -0.000644804   -0.003987783
  852   10    8.247460888   -4.301163375   -1.982349877   -0.000239591    0.185279977   -0.001293132    0.004628682
  853   10    9.599500119   -3.568691988   -2.288077460   -0.000229519    0.256498196   -0.000894818    0.005623718
  854   10   10.133471760   -2.640260571   -2.413713575   -0.000055685    0.017585163   -0.003166602    0.007715060
  855   10    7.458267733   -4.058498380   -2.708252291   -0.000442594    0.166956069   -0.002650961    0.012339244
  856   10    8.553188471   -3.568691988   -3.334389108   -0.000927183    0.256498196   -0.003614775    0.016833982
  857   10    9.599500119   -2.522380339   -3.334389108   -0.000442745    0.256498196   -0.001726114    0.012422722
  858   10    9.843048513   -1.676190739   -3.168271108   -0.000062795    0.022649304   -0.002772475    0.008236707
  859   10    6.782401547   -3.426292105   -3.191989226   -0.000244681    0.110873760   -0.002206844    0.014911449
  860   10    7.458267733   -2.942555170   -3.824195501   -0.000607950    0.166956069   -0.003641376    0.018462759
  861   10    8.247460888   -2.216652756   -4.066860496   -0.000601287    0.185279977   -0.003245288    0.016370258
  862   10    8.973363302   -1.427459601   -3.824195501   -0.000210909    0.166956069   -0.001263262    0.009640960
  863   10    8.976316302   -0.913445425   -3.643122132   -0.000018722    0.003305301   -0.005664309    0.005693464
  864   10    9.641116138   -3.638487926   -1.540815781   -0.000009438    0.001163511   -0.008111541   -0.002474586
  865   10    8.982317005   -4.096348221   -1.845651232   -0.000201811    0.267143480   -0.000755441    0.001963287
  866   10    9.959231104   -3.214560550   -2.007366715   -0.000077869    0.095136722   -0.000818499    0.002676450
  867   10    8.110762242   -4.096348221   -2.717205994   -0.000726464    0.267143480   -0.002719378    0.012562455
  868   10    9.339546321   -3.308738190   -3.074435310   -0.000776493    0.355967158   -0.002181362    0.013071195
  869   10   10.029970421   -2.207682797   -2.873542200   -0.000170625    0.153986040   -0.001108054    0.009362547
  870   10    7.240573611   -3.557407140   -3.323104261   -0.000722144    0.219383011   -0.003291705    0.016745798
  871   10    8.110762242   -2.951508873   -3.862045341   -0.000960546    0.267143480   -0.003595619    0.018817910
  872   10    8.982317005   -2.079954111   -3.862045341   -0.000622534    0.267143480   -0.002330334    0.013885564
  873   10    9.408840629   -1.279428171   -3.509586022   -0.000165009    0.110633807   -0.001491488    0.007080476
  874   21   -2.782114161   -1.282753400    3.671816752   -0.000015890    0.001319538   -0.012042024    0.022357493
  875   21   -2.820352267   -1.781883470    3.824382032   -0.000283467    0.166956069   -0.001697851    0.026974385
  876   21   -3.653671165   -2.061051858    3.217570952   -0.000063093    0.014198658   -0.004443592    0.034294843
  877   21   -2.094449853   -2.571076625    4.067047028   -0.000683163    0.185279977   -0.003687195    0.031480397
  878   21   -3.446489085   -2.876804208    3.334575640   -0.000582985    0.256498196   -0.002272862    0.037316421
  879   21   -3.947056908   -3.043039339    2.460236470   -0.000095399    0.009361946   -0.010190086    0.043860381
  880   21   -1.305256698   -3.296979039    3.824382032   -0.000697572    0.166956069   -0.004178175    0.032143610
  881   21   -2.400177436   -3.923115856    3.334575640   -0.001041701    0.256498196   -0.004061243    0.035331457
  882   21   -3.478405651   -3.941768534    2.133128693   -0.000398857    0.256102431   -0.001557410    0.033348019
  883   21   -0.629390513   -3.780715974    3.192175758   -0.000306813    0.110873760   -0.002767232    0.027668531
  884   21   -1.305256698   -4.412922249    2.708438823   -0.000543888    0.166956069   -0.003257672    0.027681190
  885   21   -2.094449853   -4.655587244    1.982536408   -0.000363958    0.185279977   -0.001964370    0.023838207
  886   21   -2.640540578   -4.516043456    1.335128336   -0.000079699    0.057831919   -0.001378119    0.019349828
  887   21   -3.225714160   -1.653739454    3.539949025   -0.000213564    0.087724056   -0.002434495    0.027407037
  888   21   -2.829305971   -2.434377980    3.862231873   -0.000729584    0.267143480   -0.002731055    0.032296337
  889   21   -3.849094846   -2.595313617    2.912118825   -0.000327933    0.124798335   -0.002627702    0.040614839
  890   21   -1.957751208   -3.305932742    3.862231873   -0.001072902    0.267143480   -0.004016203    0.034409477
  891   21   -3.186535287   -3.663162058    3.074621842   -0.000966688    0.355967158   -0.002715666    0.036973372
  892   21   -3.850348476   -3.425480955    2.205724059   -0.000126587    0.059463031   -0.002128839    0.040217587
  893   21   -1.087562577   -3.911831009    3.323290793   -0.000843791    0.219383011   -0.003846200    0.030660451
  894   21   -1.957751208   -4.450772089    2.717392526   -0.000858890    0.267143480   -0.003215089    0.030169747
  895   21   -2.992819038   -4.369162249    1.781714439   -0.000344098    0.266719826   -0.001290110    0.025965301
  896   21   -2.356601256   -1.349015387    3.862143201   -0.000231963    0.106709280   -0.002173783    0.021779565
  897   21   -1.450660873   -1.927287644    4.067047028   -0.000497531    0.185279977   -0.002685292    0.024871166
  898   21   -0.911476027   -1.208417358    3.703524376   -0.000030857    0.005638013   -0.005473013    0.016594346
  899   21   -0.724758458   -2.716480799    3.824382032   -0.000556662    0.166956069   -0.003334182    0.027210410
  900   21   -0.269833006   -1.686845376    3.510944749   -0.000252516    0.143388246   -0.001761066    0.017881593
  901   21   -0.241021523   -3.392346985    3.192175758   -0.000250283    0.110873760   -0.002257366    0.025171408
  902   21    0.356276731   -2.736683739    2.768989237   -0.000214922    0.130592194   -0.001645746    0.020446023
  903   21   -2.680502339   -1.241608495    3.699868567   -0.000015905    0.001666086   -0.009546527    0.021657949
  904   21   -1.481731155   -1.319886299    3.907828650   -0.000308292    0.183162207   -0.001683163    0.019374429
  905   21   -0.715804755   -2.063986289    3.862231873   -0.000519968    0.267143480   -0.001946400    0.023006020
  906   21   -0.747829034   -1.266213478    3.656068251   -0.000038005    0.007121566   -0.005336544    0.016498178
  907   21   -0.109906488   -2.934174921    3.323290793   -0.000437872    0.219383011   -0.001995924    0.023942291
  908   21    0.231106571   -2.226703426    3.068779425   -0.000144846    0.066319846   -0.002184055    0.019433607
  909   21   -0.241021523   -3.780715974    2.803806768   -0.000224767    0.110873760   -0.002027232    0.023251251
  910   21   -0.724758458   -4.412922249    2.127940583   -0.000319507    0.166956069   -0.001913718    0.019726038
  911   21    0.311523703   -3.446201539    2.131573621   -0.000147953    0.111210938   -0.001330381    0.016246108
  912   21   -1.544963811   -4.671794326    1.382847149   -0.000135949    0.146284172   -0.000929346    0.015013001
  913   21   -0.078172950   -4.015479130    1.575314085   -0.000032399    0.010927113   -0.002965034    0.011235699
  914   21   -2.156127504   -4.622267388    1.192286853   -0.000024323    0.007136230   -0.003408429    0.015494716
  915   21   -0.109906488   -3.911831009    2.345634704   -0.000267151    0.219383011   -0.001217738    0.018927132
  916   21   -0.642185271   -4.419671621    1.564431101   -0.000129445    0.209494077   -0.000617891    0.013257932
  917   21    0.101540036   -3.824877237    1.715130969   -0.000034808    0.012168299   -0.002860570    0.012252213
  918   21   -1.935109363   -4.643898903    1.173892013   -0.000033766    0.014299729   -0.002361325    0.014278035
  919   29  -10.569115330   -1.630646187    3.187802393    0.000877723    0.143566763    0.006113694   -0.014585672
  920   29   -9.869264910   -2.550782232    2.749869862    0.001113093    0.154154243    0.007220648   -0.016288237
  921   29   -9.399983072   -3.360412563    1.894127279    0.000563313    0.117541043    0.004792475   -0.012820047
  922   29  -10.133655805   -2.043790052    3.016866754    0.000451822    0.056277240    0.008028503   -0.013997702
  923   29   -9.439553853   -2.888221207    2.321150335    0.000299791    0.063338043    0.004733192   -0.004712593
  924   29  -10.932459158   -1.007970669    3.221308431    0.000262625    0.067323122    0.003900963   -0.004525260
  925   29  -11.116897722   -2.008370274    3.180471066    0.001796653    0.193339844    0.009292722   -0.028146898
  926   29  -10.442052810   -2.963660574    2.740366406    0.002254140    0.201408548    0.011191878   -0.038546969
  927   29  -11.791742634   -2.963660574    2.740366406    0.002334505    0.201408548    0.011590892   -0.043354940
  928   29   -9.890676405   -3.696119126    1.891145672    0.001980375    0.193339844    0.010242973   -0.037654330
  929   29  -11.116897722   -3.892504911    2.030792473    0.002726212    0.201408548    0.013535731   -0.058839319
  930   29  -12.343119039   -3.696119126    1.891145672    0.002053133    0.193339844    0.010619296   -0.046571256
  931   29  -11.116897722   -2.686659352    2.962506193    0.002502847    0.223129529    0.011217014   -0.040913595
  932   29  -10.472059732   -3.574202704    2.284483404    0.002699008    0.223129529    0.012096150   -0.048633104
  933   29  -11.761735712   -3.574202704    2.284483404    0.002672739    0.223129529    0.011978417   -0.052850751
  934   29  -11.733054721   -1.560706010    3.180471066    0.001496361    0.193339844    0.007739536   -0.016248569
  935   29  -12.433051239   -2.497722599    2.740366406    0.001748777    0.201408548    0.008682736   -0.024376265
  936   29  -12.850128332   -1.214091297    2.740366406    0.000190108    0.201408548    0.000943895    0.022832840
  937   29  -12.959276038   -3.248454863    1.891145672    0.001392055    0.193339844    0.007200044   -0.024300851
  938   29  -13.524973244   -2.142935633    2.030792473   -0.000074193    0.201408548   -0.000368370    0.026274319
  939   29  -12.378145968   -1.770308863    2.962506193    0.001414186    0.223129529    0.006337961   -0.009402988
  940   29  -13.022983958   -2.657852215    2.284483405    0.001246723    0.223129529    0.005587440   -0.010352089
  941   29  -13.516207335   -1.347130421    2.185926899   -0.001675489    0.222744142   -0.007522032    0.057391711
  942   29  -11.441055920   -0.774400708    3.175929821    0.000645345    0.186261007    0.003464737    0.000246730
  943   29  -12.605170242   -0.460187816    2.740366406   -0.000536482    0.201408548   -0.002663652    0.038433129
  944   29  -11.884954879    0.237544151    2.718724401   -0.000436156    0.048414908   -0.009008702    0.033645116
  945   29  -12.377565485    0.447648052    2.382528085   -0.000439603    0.027463417   -0.016006871    0.062224746
  946   29  -11.829592838   -0.249873080    2.965416206   -0.000157288    0.213802963   -0.000735668    0.018743276
  947   29  -12.841829604   -0.156366187    2.471800644   -0.001031711    0.065302822   -0.015798874    0.066140047
  948   29  -12.164234824    0.594461783    2.369879949   -0.000758631    0.051542124   -0.014718662    0.055256965
  949   29   -9.276993371   -3.636154646    1.404037884    0.000066900    0.011420683    0.005857822   -0.013840031
  950   29   -9.890676405   -4.096522215    1.243279863    0.002079349    0.193339844    0.010754890   -0.044591441
  951   29  -11.116897722   -4.309252504    1.356480701    0.002750635    0.201408548    0.013656993   -0.063747988
  952   29  -10.442052810   -4.528522908    0.208365962    0.002643269    0.201408547    0.013123917   -0.061150452
  953   29  -12.343119039   -4.096522215    1.243279863    0.002090506    0.193339844    0.010812596   -0.051667002
  954   29  -11.791742634   -4.528522908    0.208365962    0.002558145    0.201408547    0.012701275   -0.063675023
  955   29  -11.116897722   -4.494945672   -0.842892443    0.002572745    0.193339844    0.013306853   -0.065740136
  956   29  -10.472059732   -4.393811496    0.958328519    0.002823544    0.223129529    0.012654283   -0.059836620
  957   29  -11.761735712   -4.393811496    0.958328519    0.002743111    0.223129529    0.012293804   -0.062614923
  958   29  -11.116897722   -4.603332060   -0.138735395    0.002905009    0.223129529    0.013019385   -0.066857770
  959   29   -9.389165918   -3.942537546    0.939792213    0.000849477    0.123061375    0.006902876   -0.026468105
  960   29   -9.800744206   -4.320149111   -0.208381631    0.002126680    0.201408548    0.010559036   -0.046439712
  961   29   -9.382732029   -3.825658558   -1.204524665    0.000929042    0.157520834    0.005897899   -0.023255619
  962   29  -10.500740724   -4.294744128   -1.243295533    0.002528939    0.193339844    0.013080280   -0.058932802
  963   29   -9.336502335   -4.074230568   -0.032550863    0.000717577    0.118176155    0.006072099   -0.028328553
  964   29   -9.855649477   -4.193527663   -0.958344188    0.002307863    0.223129529    0.010343155   -0.045447730
  965   29  -13.340082005   -3.372186222    1.243279864    0.000968992    0.193339844    0.005011860   -0.013183057
  966   29  -13.921323759   -2.271717722    1.356480701   -0.000984177    0.201408548   -0.004886469    0.047132850
  967   29  -13.921323759   -2.981291654    0.208365962   -0.000186562    0.201408548   -0.000926288    0.023549895
  968   29  -14.219600434   -2.184899739    0.478306352   -0.000334547    0.014361431   -0.023294791    0.075874575
  969   29  -14.084275006   -2.339981099   -0.877774159   -0.001316258    0.164122501   -0.008019976    0.056741826
  970   29  -13.802478242   -2.911125260    0.958328519   -0.000059808    0.223129529   -0.000268040    0.018706117
  971   29  -14.097869241   -1.927386917    1.152220108   -0.000877774    0.042845238   -0.020487092    0.077957790
  972   29  -14.189322425   -2.406030606   -0.047522880   -0.001694851    0.175867621   -0.009637082    0.062478749
  973   29  -12.959276037   -3.896320670    0.842876774    0.001511111    0.193339844    0.007815831   -0.034568460
  974   29  -12.433051239   -4.320149111   -0.208381631    0.002166052    0.201408548    0.010754518   -0.052485250
  975   29  -13.524973244   -3.526821337   -0.208381632    0.000753943    0.201408548    0.003743354   -0.008574137
  976   29  -11.733054721   -4.294744128   -1.243295533    0.002445823    0.193339844    0.012650381   -0.061816818
  977   29  -12.850128332   -3.746091741   -1.356496371    0.001724031    0.201408548    0.008559868   -0.035532069
  978   29  -13.717122490   -2.853234515   -1.243295533    0.000121182    0.193339844    0.000626782    0.015632816
  979   29  -13.022983958   -3.984007099    0.138719726    0.001642099    0.223129529    0.007359397   -0.033881364
  980   29  -12.378145968   -4.193527663   -0.958344188    0.002321247    0.223129529    0.010403138   -0.052139809
  981   29  -13.421515753   -3.435475142   -0.958344189    0.000978134    0.223129529    0.004383706   -0.011139123
  982   29  -14.005793616   -1.959787988   -1.352899522   -0.000646245    0.049939268   -0.012940623    0.067739111
  983   29   -9.574098862   -3.391965118   -2.007024386    0.001531984    0.191414305    0.008003496   -0.021114005
  984   29   -9.793742482   -2.487586737   -2.741197705    0.000520950    0.079751770    0.006532140   -0.012315544
  985   29  -10.736091755   -3.970811224   -1.891161341    0.002554606    0.193339844    0.013213035   -0.057451659
  986   29  -10.720547207   -3.054148889   -2.740382075    0.002597423    0.201408548    0.012896289   -0.044067032
  987   29  -10.617000876   -1.846293017   -3.170069154    0.001384807    0.190696870    0.007261822   -0.020180915
  988   29   -9.463493025   -2.897684263   -2.332068580    0.000397073    0.093601723    0.004242157   -0.006147663
  989   29  -10.337403438   -3.530450221   -2.284499074    0.002697777    0.223129529    0.012090630   -0.045610282
  990   29  -10.266619730   -2.321958389   -2.981250836    0.001753262    0.220428064    0.007953897   -0.023266483
  991   29  -10.692754231   -1.309239721   -3.217561310    0.000340947    0.073673492    0.004627817   -0.009007163
  992   29  -11.497703690   -3.970811224   -1.891161341    0.002506087    0.193339844    0.012962082   -0.059566491
  993   29  -12.605170242   -3.408935855   -2.030808143    0.001903886    0.201408548    0.009452855   -0.036759986
  994   29  -11.513248237   -3.054148889   -2.740382075    0.002496625    0.201408548    0.012395822   -0.046756210
  995   29  -13.481771459   -2.529301611   -1.891161341    0.000348445    0.193339844    0.001802239    0.012308792
  996   29  -12.605170242   -2.260821115   -2.740382075    0.001425592    0.201408548    0.007078109   -0.014841786
  997   29  -11.497703690   -1.884638914   -3.180486735    0.001846647    0.193339844    0.009551301   -0.025239183
  998   29  -11.896392006   -3.530450221   -2.284499074    0.002588994    0.223129529    0.011603098   -0.050914705
  999   29  -12.939761792   -2.772397699   -2.284499074    0.001427372    0.223129529    0.006397054   -0.015697703
 1000   29  -11.896392006   -2.433386305   -2.962521862    0.002210420    0.223129529    0.009906441   -0.032736294
 1001   29  -13.725336914   -1.831668912   -1.873300441   -0.000963351    0.166886571   -0.005772488    0.051014846
 1002   29  -13.190765823   -0.718505627   -2.412907488   -0.000437892    0.020671666   -0.021183177    0.063777384
 1003   29  -12.850128332   -1.506917634   -2.740382075    0.000563425    0.201408548    0.002797422    0.013388005
 1004   29  -12.463552912    0.425856554   -2.351732787   -0.000147022    0.002246145   -0.065455393    0.067113497
 1005   29  -12.433051239   -0.223286332   -2.740382075   -0.000684037    0.201408548   -0.003396266    0.039080794
 1006   29  -11.733054721   -1.160302920   -3.180486735    0.001111512    0.193339844    0.005749004   -0.006724603
 1007   29  -13.371656374   -1.254875621   -2.332406195   -0.001173914    0.183717383   -0.006389784    0.051067563
 1008   29  -12.801195672   -0.100048957   -2.471761963   -0.000982519    0.066029551   -0.014879982    0.065967808
 1009   29  -12.378145968   -0.950700068   -2.962521862    0.000511517    0.223129529    0.002292465    0.012880631
 1010   29  -12.306795202    0.652272000   -2.251241059   -0.000395367    0.013420899   -0.029459057    0.065878725
 1011   29  -11.926106291    0.158652091   -2.751829230   -0.000649415    0.127674023   -0.005086512    0.032583551
 1012   29  -11.227979141   -0.759404400   -3.187721086    0.000364311    0.136077422    0.002677235    0.000141630
 1013   29  -12.163609002    0.591222346   -2.372840339   -0.000594420    0.032772347   -0.018137864    0.055182136
 1014   29  -11.513214745   -0.251575189   -3.024637534   -0.000067865    0.039811794   -0.001704637    0.014168509
 1015   32   -8.780579634    2.481487199    3.193937276    0.000751786    0.115616979    0.006502385   -0.061687694
 1016   32   -7.650457836    2.720331095    2.752993969    0.001583825    0.161607655    0.009800435   -0.072007922
 1017   32   -6.765068583    3.088906731    1.866793603    0.001782629    0.138153961    0.012903206   -0.086728165
 1018   32   -8.149308517    2.520654487    3.012548518    0.000462788    0.048655826    0.009511453   -0.063557739
 1019   32   -7.035992793    2.672684817    2.262946729    0.001060360    0.094507303    0.011219872   -0.068599354
 1020   32   -8.976669822    3.038874370    3.180474846    0.001699846    0.193339844    0.008792011   -0.080941765
 1021   32   -7.869203269    3.415056570    2.740370186    0.002397342    0.201408548    0.011902879   -0.095962286
 1022   32   -8.961125274    4.208384345    2.740370186    0.002388616    0.201408548    0.011859555   -0.111568812
 1023   32   -6.992602053    3.683537067    1.891149452    0.002870250    0.193339844    0.014845619   -0.110051455
 1024   32   -7.869203269    4.563171311    2.030796253    0.002891963    0.201408548    0.014358688   -0.126349057
 1025   32   -8.976669822    5.125046680    1.891149451    0.002390406    0.193339844    0.012363755   -0.129144644
 1026   32   -8.577981505    3.587621761    2.962509972    0.002387583    0.223129529    0.010700433   -0.097917331
 1027   32   -7.534611719    3.926633155    2.284487184    0.003052423    0.223129529    0.013680048   -0.113214689
 1028   32   -8.577981505    4.684685677    2.284487184    0.002749090    0.223129529    0.012320600   -0.123404400
 1029   32   -9.369892641    2.305037496    3.238984500    0.000183522    0.019943440    0.009202116   -0.054551360
 1030   32   -9.927127150    2.416202846    3.193890733    0.000962085    0.141161179    0.006815506   -0.058849868
 1031   32  -11.121799151    2.514104823    2.724392908    0.001770799    0.200089730    0.008850025   -0.059005150
 1032   32  -11.902305980    2.031949521    1.955994123    0.000320352    0.045952281    0.006971406   -0.017084259
 1033   32  -11.957700557    2.959201073    1.891149452    0.002619137    0.193339844    0.013546806   -0.068492742
 1034   32  -10.648678115    2.323629010    2.971771394    0.000835238    0.116536770    0.007167163   -0.053832774
 1035   32  -11.616707503    2.343848028    2.324182720    0.001811456    0.220089243    0.008230553   -0.045108769
 1036   32   -9.738281757    3.038874370    3.180474846    0.001747950    0.193339844    0.009040817   -0.080081583
 1037   32  -10.845748310    3.415056570    2.740370186    0.002477697    0.201408548    0.012301848   -0.090194728
 1038   32   -9.753826304    4.208384345    2.740370186    0.002343826    0.201408548    0.011637173   -0.109601178
 1039   32  -11.722349526    3.683537067    1.891149452    0.002745245    0.193339844    0.014199064   -0.096431772
 1040   32  -10.845748310    4.563171311    2.030796253    0.002638512    0.201408548    0.013100299   -0.116820057
 1041   32   -9.738281757    5.125046680    1.891149451    0.002314646    0.193339844    0.011971906   -0.126458157
 1042   32  -10.136970074    3.587621761    2.962509972    0.002362366    0.223129529    0.010587418   -0.095021804
 1043   32  -11.180339859    3.926633155    2.284487184    0.002844005    0.223129529    0.012745980   -0.103465071
 1044   32  -10.136970074    4.684685677    2.284487184    0.002610855    0.223129529    0.011701072   -0.118596236
 1045   32   -6.546324735    3.289733909    1.425474886    0.000311580    0.007814845    0.039870226   -0.096646695
 1046   32   -6.757251022    4.007469971    1.243283644    0.003165051    0.193339844    0.016370403   -0.124394668
 1047   32   -7.624245180    4.900327197    1.356484481    0.003107128    0.201408548    0.015426994   -0.136392773
 1048   32   -6.949400268    4.681056793    0.208369742    0.003720711    0.201408548    0.018473452   -0.141438434
 1049   32   -8.741318791    5.448979584    1.243283643    0.002464793    0.193339844    0.012748501   -0.135792174
 1050   32   -8.041322273    5.474384566    0.208369742    0.002925619    0.201408548    0.014525792   -0.142439214
 1051   32   -7.515097474    5.050556126   -0.842888664    0.003043776    0.193339844    0.015743140   -0.140996802
 1052   32   -7.052857758    4.589710597    0.958332299    0.003678631    0.223129529    0.016486527   -0.137166303
 1053   32   -8.096227544    5.347763119    0.958332299    0.003071258    0.223129529    0.013764464   -0.139684019
 1054   32   -7.451389554    5.138242555   -0.138731615    0.003492047    0.223129529    0.015650311   -0.143739798
 1055   32   -6.468669476    3.643904028    0.956532743    0.001661414    0.091717855    0.018114402   -0.115252837
 1056   32   -6.509240468    4.052998689   -0.237683807    0.003454379    0.196097743    0.017615597   -0.131441241
 1057   32   -6.606976610    3.507627579   -1.408586501    0.002203251    0.133006863    0.016564943   -0.106705027
 1058   32   -7.134291506    4.526421677   -1.243291753    0.003407499    0.193339844    0.017624404   -0.134162387
 1059   32   -6.401842807    3.835524702    0.234383191    0.001471764    0.060251075    0.024427179   -0.125635062
 1060   32   -6.605662095    3.974585707   -0.911896494    0.003805609    0.219808721    0.017313276   -0.126102799
 1061   32  -12.178165741    2.002252454    1.521916092    0.000145137    0.029204213    0.004969731    0.002170949
 1062   32  -12.338506524    2.835469713    1.243283644    0.002610521    0.193339844    0.013502238   -0.053486227
 1063   32  -12.595341155    2.295129988    0.056347444    0.000093246    0.120166415    0.000775972    0.009020571
 1064   32  -12.420637328    2.168245378    1.015948238    0.001517517    0.178436732    0.008504508    0.005618867
 1065   32  -12.547381108    2.127460237   -0.457928335   -0.000117746    0.002696665   -0.043663676    0.026250878
 1066   32  -11.957700557    4.007469971    1.243283644    0.002956810    0.193339844    0.015293332   -0.105081881
 1067   32  -11.090706399    4.900327197    1.356484481    0.002752715    0.201408548    0.013667317   -0.123371757
 1068   32  -11.765551311    4.681056793    0.208369742    0.003109753    0.201408548    0.015440025   -0.120923883
 1069   32   -9.973632788    5.448979584    1.243283643    0.002325271    0.193339844    0.012026860   -0.130931120
 1070   32  -10.673629306    5.474384566    0.208369742    0.002596730    0.201408548    0.012892850   -0.131381002
 1071   32  -11.199854104    5.050556126   -0.842888664    0.002634017    0.193339844    0.013623769   -0.126160735
 1072   32  -11.662093820    4.589710597    0.958332299    0.003212398    0.223129529    0.014397010   -0.118859466
 1073   32  -10.618724035    5.347763119    0.958332299    0.002749774    0.223129529    0.012323667   -0.129537676
 1074   32  -11.263562025    5.138242555   -0.138731615    0.003001944    0.223129529    0.013453816   -0.127756127
 1075   32  -12.338506524    3.483335522    0.842880554    0.003036772    0.193339844    0.015706914   -0.085084042
 1076   32  -12.578978919    2.851895807   -0.208377852    0.002747278    0.201408548    0.013640326   -0.044991106
 1077   32  -12.161901826    4.135527110   -0.208377852    0.003316873    0.201408548    0.016468381   -0.108154843
 1078   32  -12.363545086    2.129840806   -1.162146988    0.000917813    0.172835294    0.005310336    0.004526180
 1079   32  -12.161901826    3.425953178   -1.356492591    0.003117001    0.201408548    0.015476012   -0.084990910
 1080   32  -11.580660072    4.526421677   -1.243291753    0.002796689    0.193339844    0.014465147   -0.117391948
 1081   32  -12.441588104    3.516828758    0.138723506    0.003536588    0.223129529    0.015849933   -0.084974974
 1082   32  -12.441588104    2.838805971   -0.958340409    0.003003313    0.223129529    0.013459953   -0.050023553
 1083   32  -12.043056309    4.065360716   -0.958340409    0.003414104    0.223129529    0.015300997   -0.106496983
 1084   32   -9.357475789    5.649181128    0.842880554    0.002347009    0.193339844    0.012139293   -0.135313950
 1085   32  -10.032320701    5.682758363   -0.208377852    0.002478486    0.201408547    0.012305763   -0.134003248
 1086   32   -8.682630877    5.682758363   -0.208377852    0.002662464    0.201408547    0.013219222   -0.139720906
 1087   32  -10.583697106    5.250757671   -1.243291753    0.002423796    0.193339844    0.012536454   -0.128072491
 1088   32   -9.357475789    5.463487960   -1.356492590    0.002497902    0.201408548    0.012402163   -0.132687280
 1089   32   -8.131254473    5.250757671   -1.243291753    0.002690890    0.193339844    0.013917930   -0.137611300
 1090   32   -9.357475789    5.757567516    0.138723506    0.002644465    0.223129529    0.011851702   -0.136767536
 1091   32  -10.002313779    5.548046952   -0.958340408    0.002629239    0.223129529    0.011783464   -0.132263120
 1092   32   -8.712637799    5.548046952   -0.958340408    0.002799857    0.223129529    0.012548123   -0.137510065
 1093   32   -9.118302243    2.332486744   -3.231838818    0.000197195    0.031295878    0.006300974   -0.055676965
 1094   32   -6.886931107    3.227331350   -1.980862094    0.002696653    0.197351200    0.013664232   -0.092958623
 1095   32   -7.607727580    2.635188778   -2.731130090    0.000874787    0.086391473    0.010125855   -0.068511603
 1096   32   -7.515097474    4.402690318   -1.891157561    0.002901408    0.193339844    0.015006779   -0.126111567
 1097   32   -8.041322272    3.651958055   -2.740378296    0.002588447    0.201408548    0.012851722   -0.102093125
 1098   32   -8.728338492    2.648160670   -3.181444186    0.001355844    0.184157204    0.007362428   -0.068048665
 1099   32   -7.045996522    2.721710451   -2.269233646    0.001326093    0.137478423    0.009645826   -0.071020012
 1100   32   -7.451389553    3.812087670   -2.284495294    0.003194573    0.223129529    0.014317122   -0.110517925
 1101   32   -8.100559542    2.820772083   -2.976861795    0.001937582    0.217415411    0.008911890   -0.075266382
 1102   32  -10.592801744    2.088956344   -2.971174577    0.000051265    0.003927634    0.013052298   -0.043870089
 1103   32   -9.902748461    2.235115786   -3.187426870    0.000284759    0.060432374    0.004712023   -0.051667194
 1104   32  -11.987353419    2.205910646   -1.877114673    0.001065493    0.127886611    0.008331547   -0.025980468
 1105   32  -11.765551311    3.297171089   -2.030804363    0.002927294    0.201408548    0.014534111   -0.083776713
 1106   32  -11.021117705    2.317642148   -2.780044376    0.001405695    0.187470287    0.007498227   -0.051462612
 1107   32  -11.199854105    4.402690318   -1.891157561    0.002600511    0.193339844    0.013450467   -0.114181117
 1108   32  -10.673629306    3.651958055   -2.740378296    0.002400795    0.201408548    0.011920026   -0.096558748
 1109   32   -9.973632788    2.714941466   -3.180482956    0.001509588    0.193339844    0.007807953   -0.069556982
 1110   32  -11.636097765    2.458406202   -2.310823076    0.002177976    0.220206236    0.009890618   -0.050498632
 1111   32  -11.263562025    3.812087670   -2.284495294    0.002861636    0.223129529    0.012824998   -0.100593757
 1112   32  -10.618724035    2.924544319   -2.962518082    0.002163172    0.223129529    0.009694690   -0.075751754
 1113   32  -10.583697106    4.850354582   -1.891157561    0.002415021    0.193339844    0.012491065   -0.121670074
 1114   32   -9.357475789    5.046740367   -2.030804362    0.002478563    0.201408548    0.012306147   -0.126190860
 1115   32  -10.032320701    4.117896030   -2.740378296    0.002353986    0.201408548    0.011687618   -0.107434452
 1116   32   -8.131254472    4.850354582   -1.891157561    0.002636143    0.193339844    0.013634764   -0.130043481
 1117   32   -8.682630877    4.117896030   -2.740378296    0.002444850    0.201408548    0.012138761   -0.110701093
 1118   32   -9.357475789    3.162605730   -3.180482956    0.001884888    0.193339844    0.009749094   -0.084112480
 1119   32  -10.002313779    4.728438159   -2.284495294    0.002596607    0.223129529    0.011637218   -0.119440682
 1120   32   -8.712637799    4.728438159   -2.284495294    0.002712921    0.223129529    0.012158502   -0.123446011
 1121   32   -9.357475789    3.840894808   -2.962518082    0.002393017    0.223129529    0.010724787   -0.102039049
 1122   31  -10.984891713    1.632811102    2.979183871    0.000068407    0.132489679    0.000516323   -0.019632680
 1123   31  -12.082604484    1.670601748    1.851950749   -0.000696520    0.115567462   -0.006026954    0.019539139
 1124   31  -10.418186416    0.986609516    3.474953528   -0.000380445    0.154195067   -0.002467295   -0.003853062
 1125   31  -11.760206544    0.842274837    2.633830153   -0.000883073    0.169916218   -0.005197108    0.026632889
 1126   31   -9.752014354    0.289899571    3.734265626   -0.000682000    0.162473823   -0.004197598    0.008337673
 1127   31  -11.073709765   -0.017551646    3.227637504   -0.000548183    0.177936479   -0.003080779    0.011221581
 1128   31   -9.048747071   -0.413367712    3.734265626   -0.000804106    0.162473823   -0.004949142    0.019450827
 1129   31  -10.284345281   -0.936851635    3.405121137   -0.000336989    0.195968898   -0.001719603    0.005036393
 1130   31   -8.435776674   -1.159176175    3.460910191   -0.000782711    0.116869996   -0.006697283    0.033639526
 1131   31   -9.450816767   -1.869582128    3.132411131   -0.000409484    0.214751262   -0.001906781    0.011441015
 1132   31   -8.723780332   -1.881677864    3.120833927   -0.000091101    0.003774886   -0.024133418    0.035185037
 1133   31   -9.276391366   -2.767179717    2.305729785   -0.000062272    0.004995755   -0.012464931    0.006888381
 1134   31  -11.405353504    1.844780420    2.545295601    0.000126979    0.134168529    0.000946412   -0.022154817
 1135   31  -11.076977655    1.155443439    3.102467768   -0.000399566    0.194803870   -0.002051121   -0.002151107
 1136   31  -12.098288382    1.131266625    2.142849796   -0.001475993    0.101064328   -0.014604494    0.045657530
 1137   31  -10.439278674    0.407178674    3.542969185   -0.000668445    0.206752512   -0.003233071    0.006083184
 1138   31  -11.554225604    0.387807083    2.886801924   -0.000476452    0.093009307   -0.005122632    0.022305400
 1139   31   -9.700596617   -0.361949975    3.695049335   -0.000817829    0.207665393   -0.003938206    0.013801757
 1140   31  -10.774850499   -0.558072765    3.307546874   -0.000185346    0.093664064   -0.001978842    0.005581677
 1141   31   -8.931467967   -1.100632033    3.542969185   -0.000896491    0.206752512   -0.004336058    0.024867144
 1142   31   -9.937617910   -1.560782651    3.231229566   -0.000086967    0.142811008   -0.000608968    0.002198015
 1143   31   -8.638969912   -1.736344273    3.203574701   -0.000174185    0.006401945   -0.027208208    0.036475943
 1144   31   -9.152733373   -2.345363597    2.774976537   -0.000668999    0.148452551   -0.004506487    0.018283597
 1145   31  -10.595254583    1.910163721    3.056092509    0.000107176    0.061179671    0.001751831   -0.035133099
 1146   31   -9.777032986    1.702096665    3.430310909   -0.000033276    0.153508605   -0.000216768   -0.027737753
 1147   31   -9.155139384    0.886774541    3.734265626   -0.000602109    0.162473823   -0.003705881   -0.001142745
 1148   31   -8.827612072    2.026092672    3.330613032    0.000162239    0.107604099    0.001507739   -0.040736235
 1149   31   -8.451872101    0.183507258    3.734265626   -0.000771012    0.162473823   -0.004745453    0.015626579
 1150   31   -7.904194592    1.434452050    3.391305381   -0.000371363    0.229660155   -0.001617012   -0.013706152
 1151   31   -7.467327922    2.275004002    2.746544641    0.000193126    0.036917263    0.005231313   -0.049871847
 1152   31   -8.082568550   -0.492310511    3.577649111   -0.000469234    0.052340188   -0.008965089    0.028513297
 1153   31   -7.437540405    0.618106945    3.384442383   -0.000383817    0.055814149   -0.006876694    0.011862618
 1154   31   -6.908510641    1.718179010    2.713710908   -0.000237573    0.071941441   -0.003302315   -0.015707863
 1155   31   -6.869906118    2.440852184   -2.128331049    0.000019634    0.004364772    0.004498183   -0.054033956
 1156   31  -10.068431998    1.931172782    3.250357859    0.000133176    0.076019766    0.001751855   -0.037471745
 1157   31   -9.304997347    1.722086337    3.481747268   -0.000023082    0.206020090   -0.000112039   -0.028166893
 1158   31   -8.503289838    0.835356804    3.695049335   -0.000702955    0.207665393   -0.003385038    0.002047202
 1159   31   -8.035730199    2.078049242    3.137321539    0.000441875    0.204762578    0.002157986   -0.041483058
 1160   31   -7.846564230    0.084725874    3.573665558   -0.000870132    0.157298127   -0.005531735    0.020488972
 1161   31   -7.232799572    1.250145758    3.138373424   -0.000602503    0.224782187   -0.002680386   -0.003594740
 1162   31   -7.053921248    2.248690949    2.475409281    0.000317647    0.100618658    0.003156938   -0.044533099
 1163   31  -12.262981701    1.805258050    1.384771132   -0.000415745    0.019581601   -0.021231407    0.029962744
 1164   31  -12.229358580    1.779095049   -1.486730487   -0.000400661    0.035669088   -0.011232711    0.027702651
 1165   31  -11.975894498    0.800573735   -2.406762091   -0.000517109    0.031929026   -0.016195577    0.042886041
 1166   31  -11.454462264    1.743987095   -2.561990758    0.000130072    0.234520318    0.000554628   -0.015841533
 1167   31  -11.268640807   -0.174758970   -3.083205685   -0.000076959    0.009862349   -0.007803271    0.013121973
 1168   31  -11.124350623    0.524447621   -3.193290868   -0.000660870    0.220618411   -0.002995536    0.010172729
 1169   31  -10.299691863    1.434452050   -3.391287035   -0.000240490    0.229660155   -0.001047158   -0.017086792
 1170   31   -9.205077935    2.070224961   -3.316262156    0.000240830    0.097589443    0.002467788   -0.043465802
 1171   31  -10.537565964   -1.065746802   -3.257705417   -0.000012333    0.013726158   -0.000898505   -0.000726370
 1172   31  -10.418186416   -0.513202687   -3.474935182   -0.000339460    0.154195067   -0.002201498    0.007910506
 1173   31   -9.752014354    0.183507258   -3.734247280   -0.000707721    0.162473823   -0.004355908    0.009604885
 1174   31   -9.048747071    0.886774541   -3.734247280   -0.000588027    0.162473823   -0.003619211   -0.000870636
 1175   31   -8.352037126    1.552946603   -3.474935182   -0.000210894    0.154195067   -0.001367708   -0.019538159
 1176   31   -7.676508716    2.072899241   -2.994421474    0.000236011    0.107548481    0.002194457   -0.039905858
 1177   31   -7.114001647    2.344102001   -2.444792053    0.000194898    0.039867807    0.004888605   -0.051290385
 1178   31  -12.329290801    1.841623129    1.174127526   -0.000073995    0.002187499   -0.033826092    0.036206308
 1179   31  -12.303513413    1.852967477   -1.227888375   -0.000144881    0.003820606   -0.037920871    0.031697790
 1180   31  -12.108028718    1.347525857   -2.024741943   -0.001705254    0.178626608   -0.009546473    0.038201784
 1181   31  -10.929975649    2.011970301   -2.806557859    0.000004360    0.001887428    0.002310259   -0.037990555
 1182   31  -11.594087594    0.329335452   -2.854939043   -0.000628318    0.119953073   -0.005238029    0.024173741
 1183   31  -11.043237842    1.243515833   -3.096407713   -0.000429985    0.282695416   -0.001521018   -0.005140489
 1184   31  -10.253033271    1.957984609   -3.175250867    0.000329503    0.127961620    0.002575015   -0.038471957
 1185   31  -10.878991333   -0.606874317   -3.240449159   -0.000138567    0.084495487   -0.001639934    0.004668457
 1186   31  -10.439278674    0.066228155   -3.542950839   -0.000667673    0.206752512   -0.003229333    0.008655701
 1187   31   -9.700596617    0.835356804   -3.695030989   -0.000629691    0.207665393   -0.003032240   -0.001036162
 1188   31   -8.931467967    1.574038861   -3.542950839   -0.000161272    0.206752512   -0.000780024   -0.021750716
 1189   31   -8.308588070    2.111618975   -3.197704509    0.000280817    0.125754953    0.002233046   -0.043881974
 1190   31   -7.420755253    2.281487050   -2.713394674    0.000153120    0.026998335    0.005671462   -0.050003788
 1191   31   -9.588891069   -2.169067944   -2.888803651   -0.000037610    0.059389240   -0.000633286    0.002447229
 1192   31   -8.855697668   -1.672624073   -3.265557428   -0.000889480    0.161187198   -0.005518307    0.029115403
 1193   31   -8.115313613   -0.711977338   -3.535052410   -0.000574695    0.068352666   -0.008407798    0.031676250
 1194   31   -7.714268975   -0.166131440   -3.504584642   -0.000015280    0.003446679   -0.004433129    0.025914786
 1195   31  -10.403444971   -1.237097197   -3.240993531   -0.000013506    0.017691504   -0.000763410   -0.002024763
 1196   31   -9.851849329   -1.079539774   -3.474935182   -0.000364697    0.154195067   -0.002365168    0.010223211
 1197   31   -9.155139384   -0.413367712   -3.734247280   -0.000777321    0.162473823   -0.004784287    0.018568996
 1198   31   -8.451872101    0.289899571   -3.734247280   -0.000753913    0.162473823   -0.004640215    0.013772736
 1199   31   -7.666942056    0.925033223   -3.440494754   -0.000544080    0.151872244   -0.003582485    0.002995270
 1200   31   -7.081397591    1.587742051   -2.908974068   -0.000234850    0.124966906   -0.001879297   -0.013537774
 1201   31   -6.952391973    2.219171922   -2.412321978    0.000016443    0.053164841    0.000309292   -0.041174291
 1202   31   -9.248108790   -2.382053314   -2.736931159   -0.000454755    0.141819636   -0.003206575    0.013605510
 1203   31   -8.472602169   -1.287328820   -3.413398090   -0.000309735    0.027952041   -0.011080934    0.034727495
 1204   31   -7.778969808   -0.275947227   -3.515246751   -0.000025871    0.001031577   -0.025078816    0.027453604
 1205   31   -9.998861905   -1.609086433   -3.187260863   -0.000048386    0.131256889   -0.000368639   -0.000302251
 1206   31   -9.272418487   -1.100632033   -3.542950839   -0.000760130    0.206752512   -0.003676523    0.019550596
 1207   31   -8.503289838   -0.361949975   -3.695030989   -0.000943134    0.207665393   -0.004541602    0.023193096
 1208   31   -7.757095254    0.312790379   -3.543391491   -0.000955001    0.189292689   -0.005045102    0.016617641
 1209   31   -7.251969886    1.203441364   -3.164340671   -0.000443972    0.132969484   -0.003338901   -0.002336924
 1210   31   -6.955657216    1.874555526   -2.661003863   -0.000032911    0.050329686   -0.000653915   -0.023368475
 1211   14    1.992422766   -0.091571944    3.572713579    0.000234217    0.056453204    0.004148866    0.000003347
 1212   14    2.520570455   -0.772532239    3.756359861    0.000096458    0.136659385    0.000705830    0.006105093
 1213   14    1.393171850   -1.219916243    3.396964070    0.000030533    0.064658486    0.000472226    0.008526526
 1214   14    0.741076731   -2.272018331    2.652911060   -0.000120234    0.052407168   -0.002294226    0.018041431
 1215   14    0.940402140   -3.546017013    1.610028831    0.000076132    0.072799638    0.001045768    0.006718777
 1216   14    1.801337144   -4.229943918    1.118764630    0.000430093    0.155386093    0.002767898   -0.001936713
 1217   14    1.017735244   -4.027698832    0.229920572    0.000762562    0.187005131    0.004077762   -0.007392576
 1218   14    0.804926806   -3.854233673   -0.483801661    0.000077429    0.020926821    0.003700003   -0.004685347
 1219   14    3.939231764   -4.344033003    1.065376546    0.000098353    0.050693369    0.001940157   -0.004834725
 1220   14    3.046626022   -4.542842826    0.724718142    0.000637789    0.156151950    0.004084415   -0.008768031
 1221   14    2.377850469   -4.556275806   -0.053196156    0.000999571    0.162473823    0.006152200   -0.012381275
 1222   14    1.711678406   -4.296963707   -0.749906101    0.000615142    0.154195067    0.003989378   -0.007021363
 1223   14    1.169721081   -3.812087469   -1.405943480    0.000225146    0.119599832    0.001882495    0.002649981
 1224   14    0.856838106   -3.203265949   -1.996535673   -0.000025205    0.053325314   -0.000472656    0.013707763
 1225   14    1.754530116   -0.767259340    3.570093702    0.000299115    0.162744977    0.001837936    0.004246185
 1226   14    1.020838242   -1.736266183    3.083157912   -0.000068259    0.100218513   -0.000681105    0.013261638
 1227   14    0.821067669   -3.040997159    2.139164978   -0.000140765    0.088074097   -0.001598256    0.016021275
 1228   14    1.107138281   -3.881996304    1.147704701    0.000762241    0.252618167    0.003017363   -0.001068548
 1229   14    0.805786140   -3.887060202   -0.194247706    0.000075199    0.023699382    0.003173017   -0.005724318
 1230   14    3.377178068   -4.474217732    0.953708799    0.000105336    0.044830567    0.002349636   -0.005400712
 1231   14    2.440942536   -4.500366887    0.703781614    0.000838745    0.203632591    0.004118912   -0.008358723
 1232   14    1.690586148   -4.364979365   -0.170475260    0.001017769    0.206752512    0.004922642   -0.010516398
 1233   14    1.028027826   -3.918431738   -0.884730926    0.000598949    0.175726295    0.003408422   -0.003622950
 1234   14    0.936130847   -3.508873726   -1.665928750    0.000054263    0.052030399    0.001042904    0.007716584
 1235   14    2.359878264    0.577405981    3.459106880    0.000277442    0.118683146    0.002337671   -0.000366655
 1236   14    2.651915251    1.287725815    3.126929503    0.000011808    0.003223234    0.003663348    0.003389942
 1237   14    2.974725439   -0.171948226    3.734256453    0.000475909    0.162473823    0.002929145   -0.000581916
 1238   14    3.235534045    1.034607982    3.298473218    0.000364050    0.133320318    0.002730643    0.000108556
 1239   14    3.596878815   -0.752786328    3.747210700    0.000013195    0.091994957    0.000143432    0.005074453
 1240   14    4.008042179    0.133728244    3.534968703    0.000215103    0.067478220    0.003187735   -0.002034239
 1241   14    4.806779833   -1.305889614    3.312344562   -0.000014173    0.018276015   -0.000775488    0.006131750
 1242   14    4.729534457   -0.747178322    3.386592099    0.000024491    0.017753331    0.001379500    0.000669135
 1243   14    5.373155795   -2.055235637    2.710931151   -0.000027566    0.015955595   -0.001727654    0.009859417
 1244   14    5.427645019   -2.764021487    2.200011081   -0.000065656    0.026400657   -0.002486915    0.008572676
 1245   14    2.568156880    1.150366947    3.204434779    0.000020606    0.005915511    0.003483398    0.002735225
 1246   14    2.857446335    0.515316094    3.542960012    0.000655481    0.206752512    0.003170367   -0.002107957
 1247   14    2.862544774    1.491546237    2.998359272    0.000085043    0.048721311    0.001745490    0.003985352
 1248   14    3.626574984   -0.223365963    3.695040162    0.000570351    0.207665393    0.002746490   -0.000917846
 1249   14    3.634035975    0.652032280    3.439460816    0.000085532    0.018765390    0.004557964   -0.001025568
 1250   14    4.483221855   -0.945704682    3.498127592    0.000149468    0.147696695    0.001011993    0.003606813
 1251   14    4.376162827   -0.290232568    3.502790595    0.000014750    0.002626184    0.005616340   -0.001314297
 1252   14    5.205736912   -1.610896253    3.000814430   -0.000022375    0.097139699   -0.000230341    0.006843241
 1253   14    5.420613053   -2.378034967    2.494781865   -0.000121959    0.041884996   -0.002911762    0.010701281
 1254   14    1.592444701   -0.457376187   -3.489489219    0.000015370    0.006853615    0.002242661    0.001946190
 1255   14    2.036724099    0.134436074   -3.531687147    0.000225655    0.073102159    0.003086848   -0.000249881
 1256   14    2.784999702    1.084431104   -3.267495856    0.000426221    0.159336553    0.002674972    0.000559540
 1257   14    0.777622469   -2.833349479   -2.293643069   -0.000131366    0.029892955   -0.004394547    0.018132893
 1258   14    0.794563330   -2.108889120   -2.779599004   -0.000049890    0.027342318   -0.001824650    0.016688116
 1259   14    1.284856039   -1.330177692   -3.327700577   -0.000007383    0.029979265   -0.000246254    0.009498961
 1260   14    2.466994722   -0.768444565   -3.748677680    0.000031389    0.100842464    0.000311269    0.005930281
 1261   14    3.081117751   -0.171948226   -3.734256453    0.000475769    0.162473823    0.002928282   -0.000662551
 1262   14    3.632996604    0.624854722   -3.451164036    0.000207877    0.099587452    0.002087385   -0.001247944
 1263   14    1.691405185   -0.298031041   -3.508454602    0.000003143    0.001825428    0.001721701    0.001163528
 1264   14    2.396683794    0.701673132   -3.413208697    0.000104682    0.028285815    0.003700852    0.000172108
 1265   14    3.114905419    1.462370275   -3.023919874    0.000052667    0.036207392    0.001454580    0.003837798
 1266   14    0.759073307   -2.421533130   -2.581467932   -0.000058867    0.035525182   -0.001657037    0.018588765
 1267   14    0.924914918   -1.762138728   -3.010586660   -0.000042444    0.085185878   -0.000498248    0.013319504
 1268   14    1.594191143   -0.920409580   -3.507824100    0.000221867    0.154704861    0.001434131    0.005577577
 1269   14    2.429268205   -0.223365963   -3.695040162    0.000574101    0.207665393    0.002764550    0.000011793
 1270   14    3.198396855    0.515316094   -3.542960012    0.000657477    0.206752512    0.003180018   -0.002343948
 1271   14    5.374102655   -3.077943867    1.943278822   -0.000004467    0.044751433   -0.000099810    0.004481557
 1272   14    4.957204113   -3.809432038    1.312755869    0.000158033    0.103330188    0.001529399   -0.005470343
 1273   14    4.344164784   -4.296963707    0.749906101    0.000639312    0.154195067    0.004146127   -0.011333351
 1274   14    5.403000042   -3.716669759    0.591688222    0.000245660    0.064473512    0.003810255   -0.013371311
 1275   14    3.677992721   -4.556275806    0.053196156    0.001007549    0.162473823    0.006201301   -0.014572947
 1276   14    5.155745436   -3.941159574   -0.336784123    0.000924313    0.216443876    0.004270453   -0.015179025
 1277   14    3.001857074   -4.544859151   -0.714057444    0.000646824    0.154533619    0.004185653   -0.008847542
 1278   14    4.241549497   -4.260983253   -1.034759958    0.000406339    0.123780178    0.003282750   -0.006791238
 1279   14    5.295916564   -3.446924616   -1.528451745    0.000228767    0.125963116    0.001816142   -0.002791447
 1280   14    2.135132622   -4.340754114   -1.091570927    0.000135950    0.063027884    0.002156978   -0.001979953
 1281   14    5.432294696   -2.189054847   -2.592353662   -0.000115078    0.060818755   -0.001892148    0.010339682
 1282   14    1.705802179   -4.102037859   -1.365127249    0.000001370    0.005230670    0.000261851    0.002876430
 1283   14    4.798856867   -1.207003703   -3.329514810    0.000040302    0.081788377    0.000492758    0.004900879
 1284   14    0.886818640   -3.066898596   -2.178597915   -0.000017513    0.002580635   -0.006786274    0.016404321
 1285   14    3.508733316   -0.735506105   -3.759179313    0.000075199    0.120709617    0.000622973    0.005082227
 1286   14    4.070928942   -0.099372905   -3.572115808    0.000232791    0.056964229    0.004086623   -0.001815836
 1287   14    5.298430487   -3.396252952    1.608789703    0.000149043    0.087800763    0.001697516   -0.001433951
 1288   14    5.139598340   -3.820109785    0.960400251    0.000693665    0.194299617    0.003570077   -0.010765728
 1289   14    4.365257042   -4.364979365    0.170475260    0.001115769    0.206752512    0.005396640   -0.015314854
 1290   14    5.406937162   -3.772574180    0.067857933    0.000233758    0.074653449    0.003131241   -0.015163796
 1291   14    3.622044406   -4.502604147   -0.685862390    0.000824853    0.201268664    0.004098266   -0.010336501
 1292   14    5.042898734   -3.858813067   -1.042997903    0.000864145    0.269305569    0.003208792   -0.009659142
 1293   14    2.675301178   -4.471447243   -0.963030879    0.000114062    0.047758931    0.002388285   -0.004332565
 1294   14    5.390602043   -2.945912798   -2.068069461   -0.000085583    0.073377768   -0.001166329    0.006609175
 1295   14    1.825841513   -4.171915233   -1.305103302    0.000001175    0.001793062    0.000655372    0.001925872
 1296   14    5.185294267   -1.686598682   -2.994718567   -0.000045900    0.077479830   -0.000592407    0.007675800
 1297   14    4.316722571   -0.715601194   -3.563391752    0.000293671    0.166178003    0.001767208    0.001702913
 1298   26   -7.649192415   -0.464667023    3.577647507   -0.000365530    0.052338407   -0.006983968    0.028151795
 1299   26   -7.144538828   -1.135856653    3.755244270   -0.000667526    0.133937020   -0.004983878    0.036556998
 1300   26   -8.274747733   -1.593410280    3.391839060   -0.000497760    0.052810523   -0.009425396    0.040276161
 1301   26   -9.037900230   -2.745724438    2.482427599   -0.000605335    0.070957303   -0.008530970    0.019910596
 1302   26   -8.915493941   -3.808470893    1.519437282   -0.000401699    0.156194229   -0.002571794    0.003448843
 1303   26   -7.850647122   -4.625844633    1.048779462   -0.000331097    0.127964494   -0.002587411    0.021995225
 1304   26   -8.783758015   -4.292093042    0.361247686    0.000216072    0.219195126    0.000985751   -0.006781895
 1305   26   -9.084227891   -3.986597170   -0.738646665    0.000053735    0.078302618    0.000686247   -0.013705827
 1306   26   -5.353916468   -4.518088162    1.300182033   -0.000029277    0.001483612   -0.019733904    0.039635910
 1307   26   -5.725649765   -4.715198886    1.073067655   -0.000249638    0.054603283   -0.004571844    0.035821529
 1308   26   -6.593733662   -4.918023808    0.705731868   -0.000055201    0.153144949   -0.000360448    0.027398309
 1309   26   -7.279895403   -4.927935867   -0.053190763    0.000222671    0.162473823    0.001370503    0.017164229
 1310   26   -7.946067465   -4.668623768   -0.749900708   -0.000082083    0.154195067   -0.000532331    0.014873272
 1311   26   -8.405873010   -4.256117877   -1.355433690   -0.000448709    0.110353741   -0.004066099    0.016509125
 1312   26   -8.999663124   -3.432044452   -1.934853607   -0.000337916    0.063241443   -0.005343266    0.009055845
 1313   26   -7.889552217   -1.126059355    3.574723089   -0.000906733    0.155054863   -0.005847820    0.036154108
 1314   26   -6.703040806   -1.240311401    3.789802005   -0.000054019    0.001543041   -0.035007880    0.039249375
 1315   26   -8.650502732   -2.103650580    3.075538618   -0.000831199    0.062432860   -0.013313481    0.037723807
 1316   26   -9.018194859   -3.307456853    2.048840296   -0.000723524    0.111037557   -0.006516032    0.010875398
 1317   26   -8.664679213   -4.216119961    1.046099121   -0.000325215    0.274888695   -0.001183079    0.003328664
 1318   26   -9.041541040   -4.118094768   -0.038861656   -0.000054240    0.088215286   -0.000614857   -0.015633241
 1319   26   -6.263302557   -4.846698507    0.944042940   -0.000145572    0.042425288   -0.003431251    0.033282511
 1320   26   -7.223850534   -4.875055090    0.681694099   -0.000138781    0.200673730   -0.000691577    0.022897208
 1321   26   -7.967159724   -4.736639425   -0.170469866    0.000191687    0.206752512    0.000927133    0.009517680
 1322   26   -8.604858704   -4.296138008   -0.918734631   -0.000051333    0.194803870   -0.000263510    0.003157401
 1323   26   -8.976207230   -3.754349852   -1.519055995   -0.000306183    0.111375966   -0.002749091    0.001248462
 1324   26   -7.295984363    0.202202671    3.460906650   -0.000569889    0.116867514   -0.004876370    0.018743886
 1325   26   -7.007984853    0.924694800    3.120835224   -0.000058006    0.003774372   -0.015368278    0.007299179
 1326   26   -6.683020433   -0.543608287    3.734261847   -0.000240161    0.162473823   -0.001478153    0.024490739
 1327   26   -6.430277316    0.651665505    3.305300646   -0.000332053    0.126843308   -0.002617819    0.011254375
 1328   26   -6.062451982   -1.146702991    3.747801473   -0.000408446    0.103869857   -0.003932286    0.034691657
 1329   26   -5.653212942   -0.239363749    3.536331945   -0.000081628    0.065309271   -0.001249862    0.019051119
 1330   26   -4.910324186   -1.711920211    3.338394148   -0.000165822    0.028281152   -0.005863353    0.039117065
 1331   26   -4.925017339   -1.114979934    3.384903214   -0.000061509    0.020941765   -0.002937141    0.028440538
 1332   26   -4.338071168   -2.451690849    2.745067957   -0.000158296    0.025494215   -0.006209111    0.045527050
 1333   26   -4.379483013   -1.829460851    2.983600494   -0.000032969    0.004210462   -0.007830270    0.037303344
 1334   26   -4.309310680   -3.196960659    2.229842711   -0.000303853    0.038797681   -0.007831733    0.047023609
 1335   26   -7.092788936    0.779371525    3.203570171   -0.000101838    0.006401037   -0.015909596    0.010023373
 1336   26   -6.800299536    0.143656034    3.542965406   -0.000256491    0.206752512   -0.001240568    0.016389497
 1337   26   -6.810259104    1.115647989    3.000762595   -0.000281536    0.046334810   -0.006076133    0.004037362
 1338   26   -6.031170887   -0.595026024    3.695045556   -0.000099119    0.207665393   -0.000477302    0.023626087
 1339   26   -6.030135039    0.268960800    3.445458917   -0.000031652    0.016752389   -0.001889425    0.015122650
 1340   26   -5.213268390   -1.338957414    3.513174516   -0.000460097    0.162590316   -0.002829791    0.033904872
 1341   26   -5.280847561   -0.661760504    3.502492746   -0.000015984    0.002668062   -0.005990699    0.023222485
 1342   26   -4.473877996   -2.069112814    2.992597173   -0.000548666    0.119611599   -0.004587061    0.041293283
 1343   26   -4.286907161   -2.769679606    2.529245663   -0.000420658    0.052631598   -0.007992497    0.047642791
 1344   26   -8.017511390   -0.790853927   -3.504584406   -0.000010332    0.003447508   -0.002997048    0.033684833
 1345   26   -7.616457150   -0.244995136   -3.535054333   -0.000485747    0.068355456   -0.007106187    0.025979143
 1346   26   -6.770293051    0.744758310   -3.254656075   -0.000560080    0.160996902   -0.003478826    0.009575561
 1347   26   -9.061401652   -3.126631500   -2.172831751   -0.000373683    0.044413969   -0.008413646    0.012121290
 1348   26   -8.888123672   -2.462804608   -2.767574531   -0.000281476    0.016890247   -0.016665018    0.029510185
 1349   26   -8.377651799   -1.699037561   -3.325623217   -0.000296897    0.022365642   -0.013274687    0.040260891
 1350   26   -7.199204087   -1.142369264   -3.747429390   -0.000515804    0.101549259   -0.005079345    0.036672067
 1351   26   -6.576628120   -0.543608287   -3.734251060   -0.000194558    0.162473823   -0.001197475    0.024193787
 1352   26   -5.944372571    0.035075447   -3.519996171   -0.000091615    0.093436658   -0.000980501    0.016615353
 1353   26   -7.952802465   -0.681024599   -3.515248127   -0.000024098    0.001031821   -0.023355026    0.032488748
 1354   26   -7.259169045    0.330358607   -3.413398602   -0.000252835    0.027953405   -0.009044870    0.017079975
 1355   26   -6.661420581    1.178872175   -2.956359637   -0.000213276    0.029461469   -0.007239156    0.004062293
 1356   26   -9.056323415   -2.795202289   -2.432548813   -0.000539721    0.060542414   -0.008914753    0.018242022
 1357   26   -8.663513895   -2.077443457   -3.074593964   -0.000723618    0.054468353   -0.013285110    0.037359221
 1358   26   -8.045896307   -1.264118984   -3.515655544   -0.001015843    0.140922655   -0.007208515    0.037776719
 1359   26   -7.228477666   -0.595026024   -3.695034768   -0.000476206    0.207665393   -0.002293140    0.027050860
 1360   26   -6.415097860    0.304370492   -3.475599965   -0.000221186    0.206599156   -0.001070604    0.014046796
 1361   26   -4.357286714   -3.471901543    2.003844338   -0.000281793    0.061253567   -0.004600426    0.044335683
 1362   26   -4.703280614   -4.171191404    1.339014514   -0.000239934    0.117205014   -0.002047130    0.034837117
 1363   26   -5.313581088   -4.668623768    0.749911495    0.000020778    0.154195067    0.000134749    0.028282433
 1364   26   -4.261547194   -4.094961847    0.586450158   -0.000037469    0.062010768   -0.000604235    0.024116134
 1365   26   -5.979753150   -4.927935867    0.053201550    0.000280760    0.162473823    0.001728033    0.023163559
 1366   26   -4.507131952   -4.316827713   -0.331981879    0.000213945    0.215737052    0.000991695    0.022842625
 1367   26   -6.664346619   -4.917543972   -0.708326816   -0.000064505    0.153589683   -0.000419985    0.027135955
 1368   26   -5.405601436   -4.617625717   -1.071425287   -0.000246350    0.136332353   -0.001806981    0.034318670
 1369   26   -4.409358301   -3.850026564   -1.543835345   -0.000326940    0.127805432   -0.002558110    0.036543142
 1370   26   -7.539051156   -4.716072444   -1.065896749   -0.000274934    0.051162618   -0.005373725    0.027369730
 1371   26   -4.292222162   -2.681546577   -2.586877135   -0.000479909    0.074465367   -0.006444723    0.047181408
 1372   26   -4.913085698   -1.584930914   -3.357050530   -0.000374054    0.092985020   -0.004022738    0.036503902
 1373   26   -6.106284769   -1.146654165   -3.754164098   -0.000522937    0.138321287   -0.003780598    0.034881720
 1374   26   -5.587499446   -0.473164901   -3.572740238   -0.000058796    0.056409164   -0.001042307    0.021288109
 1375   26   -4.409010993   -3.802967338    1.621639891   -0.000263636    0.089948668   -0.002930958    0.037933751
 1376   26   -4.523552908   -4.196747729    0.956715993    0.000059809    0.194013387    0.000308271    0.027953213
 1377   26   -5.292488829   -4.736639425    0.170480653    0.000331352    0.206752512    0.001602650    0.023476440
 1378   26   -4.257507113   -4.149486543    0.073551619   -0.000044381    0.071904369   -0.000617221    0.022089115
 1379   26   -6.037817656   -4.874473451   -0.686563593   -0.000068145    0.201406997   -0.000338345    0.028302777
 1380   26   -4.621666622   -4.223337501   -1.076362697   -0.000150766    0.274438598   -0.000549361    0.029974899
 1381   26   -6.995969390   -4.847478046   -0.941157114   -0.000154091    0.041594746   -0.003704584    0.030059644
 1382   26   -4.320423541   -3.349375976   -2.095163843   -0.000632750    0.102884283   -0.006150110    0.045489412
 1383   26   -4.457966124   -2.081797223   -2.977304211   -0.000554644    0.115096634   -0.004818939    0.041362344
 1384   26   -6.552073862   -1.242142178   -3.789677943   -0.000056142    0.001654334   -0.033936416    0.039056349
 1385   26   -5.336840203   -1.122308870   -3.562745228   -0.000356311    0.171904694   -0.002072725    0.030326893
 1386   23   -6.735411951    2.455881766    2.151314827   -0.000022516    0.024955258   -0.000902267   -0.048773054
 1387   23   -6.654850809    1.736537681    2.701081768   -0.000127939    0.013940006   -0.009177856   -0.010659848
 1388   23   -6.084299165    0.987911619    3.307360231   -0.000102009    0.016596991   -0.006146238    0.010233051
 1389   23   -6.556257213    1.161767220    2.971568831   -0.000048038    0.004539190   -0.010582940    0.005569915
 1390   23   -4.866170131    0.442488197    3.746796403   -0.000139919    0.092374146   -0.001514704    0.014508802
 1391   23   -5.999165978    0.432132550    3.384902283   -0.000068624    0.020940341   -0.003277135    0.014483688
 1392   23   -4.241164735   -0.139240228    3.734259957    0.000262692    0.162473823    0.001616825    0.012530055
 1393   23   -5.270970634   -0.443483099    3.536330944   -0.000055482    0.065307915   -0.000849543    0.019915570
 1394   23   -3.630497108   -0.891576613    3.458707251    0.000122943    0.117472951    0.001046560    0.016855803
 1395   23   -4.493906728   -1.334511983    3.305299961   -0.000066749    0.126842248   -0.000526236    0.027584049
 1396   23   -3.920631054   -1.591515255    3.132184887   -0.000009439    0.002755725   -0.003425165    0.029196679
 1397   23   -6.705967993    2.060665685    2.480377847   -0.000243551    0.041162512   -0.005916825   -0.025137195
 1398   23   -6.501353135    1.370915580    2.959654351   -0.000517268    0.093767773   -0.005516477    0.001580449
 1399   23   -5.755818307    0.632044592    3.495649799   -0.000256940    0.145431061   -0.001766748    0.013117786
 1400   23   -4.893014281   -0.087822491    3.695043666    0.000203500    0.207665393    0.000979942    0.014430296
 1401   23   -5.643335240   -0.021086058    3.502492065   -0.000012957    0.002667872   -0.004856734    0.017291188
 1402   23   -4.123885632   -0.826504549    3.542963516    0.000343244    0.206752512    0.001660171    0.017148341
 1403   23   -4.894048307   -0.951806669    3.445458468   -0.000007158    0.016751890   -0.000427272    0.024830587
 1404   23   -3.841907292   -1.463838484    3.204072812   -0.000014202    0.005165581   -0.002749350    0.026664951
 1405   23   -4.118992052   -1.782031126    3.013659600   -0.000078290    0.042216374   -0.001854503    0.033531425
 1406   23   -5.209053844    4.033327615    1.060874487    0.000033495    0.048465264    0.000691114   -0.056127657
 1407   23   -4.309458811    4.230854634    0.728899253    0.000451729    0.156741960    0.002881989   -0.042998360
 1408   23   -3.768872484    0.478022293    3.754051864   -0.000058001    0.143541878   -0.000404073    0.012718499
 1409   23   -3.063833441    3.909268508    1.143033498    0.000232160    0.164467066    0.001411592   -0.020907300
 1410   23   -3.644289765    4.245087351   -0.053192652    0.000781130    0.162473823    0.004807727   -0.038948243
 1411   23   -3.258779055   -0.218993525    3.572820338    0.000150302    0.056375809    0.002666074    0.010264135
 1412   23   -2.678886284    0.910553897    3.405962528   -0.000022458    0.066750618   -0.000336443    0.009642862
 1413   23   -2.018438010    1.960835883    2.662287137   -0.000164506    0.057769742   -0.002847612    0.011169683
 1414   23   -2.224424090    3.245701747    1.614294878    0.000002120    0.073944211    0.000028664   -0.007121250
 1415   23   -2.282601248    3.715423284    0.231313552    0.000576353    0.187578429    0.003072595   -0.024210106
 1416   23   -2.978117703    3.985775253   -0.749902598    0.000445609    0.154195067    0.002889906   -0.026872917
 1417   23   -2.069326770    3.541328045   -0.485180748    0.000047271    0.021346947    0.002214392   -0.020553570
 1418   23   -2.421320415    3.480611185   -1.429058419    0.000102403    0.123235346    0.000830951   -0.012115118
 1419   23   -2.152887391    2.935713088   -1.975883935   -0.000054378    0.058291987   -0.000932847    0.001099015
 1420   23   -4.640497770    4.163258832    0.953970490    0.000047267    0.044768129    0.001055812   -0.044407055
 1421   23   -4.229055941    0.550024164    3.790028927   -0.000020336    0.001071514   -0.018978921    0.015167935
 1422   23   -3.709110498    4.188445337    0.709036351    0.000584323    0.204217766    0.002861273   -0.034609238
 1423   23   -3.018319299    0.469817385    3.569335277    0.000154469    0.163870895    0.000942626    0.009079150
 1424   23   -2.305886728    1.428954883    3.094048172   -0.000158304    0.115982847   -0.001364890    0.010353588
 1425   23   -2.107246660    2.741134571    2.147646496   -0.000228697    0.102995176   -0.002220463    0.004939531
 1426   23   -2.372606487    3.564039352    1.163993068    0.000513457    0.253852545    0.002022658   -0.016578951
 1427   23   -2.957025444    4.053790910   -0.170471756    0.000791551    0.206752512    0.003828497   -0.030977326
 1428   23   -2.070099624    3.574432904   -0.192605230    0.000044769    0.024194708    0.001850351   -0.021819409
 1429   23   -2.293065337    3.606059791   -0.885698344    0.000431320    0.176121450    0.002448990   -0.019660122
 1430   23   -2.221157021    3.209780258   -1.669604721   -0.000001031    0.052920382   -0.000019484   -0.005942986
 1431   23   -6.626216356    2.785750335    1.938375296    0.000078716    0.033101131    0.002378037   -0.064435984
 1432   23   -6.079862034    3.566753635    1.357727870    0.000249403    0.078761324    0.003166570   -0.078897297
 1433   23   -5.610604080    3.985775253    0.749909605    0.000650741    0.154195067    0.004220244   -0.078236783
 1434   23   -6.171357481    3.802245675   -0.116470213    0.001207537    0.119658506    0.010091524   -0.112442247
 1435   23   -4.944432018    4.245087351    0.053199660    0.000884355    0.162473823    0.005443060   -0.063574132
 1436   23   -6.447644679    3.175699725   -1.622320947    0.000288502    0.046869696    0.006155409   -0.080271524
 1437   23   -5.505817576    3.954636161   -1.021109404    0.000364448    0.118707492    0.003070139   -0.067439437
 1438   23   -4.268353255    4.233804935   -0.713355789    0.000457402    0.154425520    0.002961960   -0.042557388
 1439   23   -6.697965236    1.966318978   -2.544467790   -0.000345054    0.059319925   -0.005816828   -0.020698017
 1440   23   -3.406209972    4.028611789   -1.098404028    0.000026123    0.066095701    0.000395225   -0.023977626
 1441   23   -6.087857299    0.894427844   -3.317573561   -0.000320146    0.084902466   -0.003770756    0.010764015
 1442   23   -2.937411141    3.758147813   -1.408440243   -0.000022584    0.008267332   -0.002731696   -0.014016026
 1443   23   -5.336689164   -0.209684302   -3.572740984    0.000005149    0.056410117    0.000091272    0.017409858
 1444   23   -4.778257140    0.422851377   -3.758745967   -0.000146145    0.120380851   -0.001214019    0.014434004
 1445   23   -2.193336245    2.807830089   -2.163231045   -0.000041558    0.007299696   -0.005693060    0.004789942
 1446   23   -6.467118741    3.133569298    1.664473441    0.000203578    0.035712324    0.005700501   -0.078434095
 1447   23   -6.184771051    3.698109632    0.798562993    0.001138984    0.130865136    0.008703496   -0.103063673
 1448   23   -5.631696339    4.053790910    0.170478764    0.001200644    0.206752512    0.005807154   -0.086406751
 1449   23   -6.141057403    3.634074122   -1.097793070    0.001151710    0.199021959    0.005786849   -0.091826655
 1450   23   -4.889804617    4.191676309   -0.683310035    0.000661495    0.200884296    0.003292917   -0.056240633
 1451   23   -6.679966077    2.626110886   -2.050501807    0.000071656    0.059659849    0.001201082   -0.056742082
 1452   23   -3.942965866    4.159308590   -0.967067140    0.000035700    0.048940175    0.000729465   -0.032408009
 1453   23   -6.534027414    1.383454850   -2.931295673   -0.000462362    0.073895535   -0.006256970    0.000942243
 1454   23   -3.097775102    3.857311873   -1.318837310   -0.000006173    0.002527682   -0.002442261   -0.016796946
 1455   23   -5.585717372    0.398172364   -3.562271058   -0.000148918    0.166383657   -0.000895025    0.013944048
 1456   23   -4.158662146   -1.422127879   -3.258117086    0.000034400    0.157292902    0.000218703    0.026282134
 1457   23   -3.304109193   -0.445393867   -3.532011407    0.000133034    0.072559412    0.001833448    0.011882028
 1458   23   -2.854019151    0.150747421   -3.487954225    0.000008556    0.007184653    0.001190874    0.008403278
 1459   23   -4.979812943   -0.717929112   -3.519996195   -0.000007067    0.093438253   -0.000075631    0.021513910
 1460   23   -4.347557048   -0.139240228   -3.734252950    0.000256044    0.162473823    0.001575907    0.012871350
 1461   23   -3.733759610    0.465135677   -3.748827208   -0.000073957    0.104931874   -0.000704810    0.012452435
 1462   23   -2.563678561    1.026153419   -3.333054391   -0.000040147    0.034227199   -0.001172969    0.009659107
 1463   23   -2.078758325    1.805500802   -2.790162919   -0.000083236    0.031792484   -0.002618102    0.010927095
 1464   23   -2.055684486    2.516875386   -2.309586725   -0.000176193    0.034844329   -0.005056588    0.008262105
 1465   23   -4.276342814   -1.847684417   -2.967684893   -0.000087662    0.026865767   -0.003262972    0.036298074
 1466   23   -3.665126162   -1.008819360   -3.415376462    0.000045121    0.027449179    0.001643810    0.018606459
 1467   23   -2.957309067   -0.013481716   -3.508198637   -0.000001070    0.001858096   -0.000575919    0.009000689
 1468   23   -4.509087464   -0.987222694   -3.475600256    0.000186379    0.206599222    0.000902130    0.021558100
 1469   23   -3.695707502   -0.087822491   -3.695036658    0.000381172    0.207665393    0.001835513    0.010707218
 1470   23   -2.867092412    0.617581788   -3.510210520    0.000092433    0.160020392    0.000577632    0.009023080
 1471   23   -2.203459527    1.451398449   -3.018863457   -0.000109707    0.094455053   -0.001161470    0.009934150
 1472   23   -2.042156058    2.116473780   -2.592211356   -0.000090823    0.039502930   -0.002299135    0.010917406
 1473   11    2.996224562    2.794552213    2.200414363   -0.000067526    0.026354423   -0.002562232    0.005956560
 1474   11    3.050683759    2.085842876    2.711226815   -0.000028276    0.015970812   -0.001770463    0.008256959
 1475   11    3.616888127    1.336432682    3.312476120   -0.000013829    0.018318937   -0.000754914    0.004889715
 1476   11    4.826467840    0.783359518    3.747209324    0.000016787    0.092099459    0.000182271    0.003044047
 1477   11    3.693844550    0.777559819    3.386592099    0.000024244    0.017753331    0.001365617    0.000202896
 1478   11    5.448653568    0.202329723    3.734256453    0.000484741    0.162473823    0.002983504   -0.002599190
 1479   11    4.415336828   -0.103346747    3.534968703    0.000215692    0.067478220    0.003196464   -0.002137234
 1480   11    6.063813323   -0.546792297    3.459140424    0.000289342    0.118770560    0.002436144   -0.002112951
 1481   11    5.187844962   -1.004226485    3.298473218    0.000369326    0.133320318    0.002770216    0.000325984
 1482   11    5.771642347   -1.257931407    3.126511830    0.000012886    0.003261759    0.003950731    0.003179404
 1483   11    3.003246167    2.408602274    2.495126459   -0.000125970    0.041763960   -0.003016230    0.008666767
 1484   11    3.217969969    1.641214387    3.001069009   -0.000024502    0.097197640   -0.000252085    0.005691603
 1485   11    3.940366336    0.976219570    3.498209891    0.000152398    0.147788712    0.001031191    0.002478752
 1486   11    4.796804023    0.253747460    3.695040162    0.000575378    0.207665393    0.002770699   -0.002102913
 1487   11    4.047216180    0.320614064    3.502790595    0.000014794    0.002626184    0.005633091   -0.001561871
 1488   11    5.565932672   -0.484934598    3.542960012    0.000665825    0.206752512    0.003220394   -0.003230874
 1489   11    4.789343032   -0.621650783    3.439460816    0.000086085    0.018765390    0.004587428   -0.000842971
 1490   11    5.855783166   -1.119815565    3.204458796    0.000022694    0.005975596    0.003797781    0.002188444
 1491   11    5.560985561   -1.461715362    2.997925975    0.000089948    0.048867346    0.001840663    0.004386244
 1492   11    4.484131598    4.374423934    1.065331974    0.000100276    0.050673597    0.001978862   -0.011320176
 1493   11    5.376616796    4.573249375    0.724585981    0.000641553    0.156133019    0.004109018   -0.016535435
 1494   11    5.903162828    0.803109648    3.756314570    0.000106922    0.136750824    0.000781875    0.002486776
 1495   11    6.622051681    4.260403410    1.118516252    0.000437436    0.155277116    0.002817131   -0.011629011
 1496   11    6.045528538    4.586657303   -0.053196156    0.001004558    0.162473823    0.006182889   -0.021207946
 1497   11    6.430918048    0.121908469    3.572715454    0.000243119    0.056450843    0.004306732   -0.003403630
 1498   11    7.029771761    1.250348966    3.397167565    0.000040838    0.064538353    0.000632764    0.001986925
 1499   11    7.683340996    2.303749258    2.651277063   -0.000093050    0.053175240   -0.001749871    0.007442222
 1500   11    7.485296647    3.575293707    1.608887820    0.000099191    0.073859755    0.001342963   -0.004896287
 1501   11    7.407924381    4.056506889    0.231893831    0.000795609    0.187829399    0.004235807   -0.019101841
 1502   11    6.711700601    4.327345204   -0.749906101    0.000622946    0.154195067    0.004039984   -0.016989552
 1503   11    7.621455564    3.882076361   -0.485893073    0.000090439    0.021544164    0.004197864   -0.017006470
 1504   11    7.255311444    3.841855703   -1.405060930    0.000240057    0.119834688    0.002003231   -0.008410892
 1505   11    7.568236867    3.232311581   -1.996283525   -0.000008971    0.053821900   -0.000166683    0.002148577
 1506   11    5.046045455    4.504620066    0.953572041    0.000106673    0.044793949    0.002381423   -0.012667999
 1507   11    5.982467644    4.530766596    0.703660416    0.000844882    0.203618714    0.004149334   -0.017018569
 1508   11    6.668761641    0.797784749    3.570127026    0.000316915    0.162698899    0.001947863   -0.000720429
 1509   11    7.402082321    1.766780179    3.083417013   -0.000046723    0.100069101   -0.000466907    0.004734565
 1510   11    7.604204194    3.070321357    2.138307703   -0.000107777    0.089039783   -0.001210440    0.004509731
 1511   11    7.318018814    3.911619638    1.146748282    0.000803214    0.253336468    0.003170543   -0.012392771
 1512   11    6.732792859    4.395360862   -0.170475260    0.001029963    0.206752512    0.004981624   -0.020601634
 1513   11    7.620615439    3.915394121   -0.191931073    0.000086590    0.024402429    0.003548413   -0.018077413
 1514   11    7.397591432    3.946947929   -0.886189198    0.000631449    0.176353270    0.003580594   -0.015209077
 1515   11    7.489504398    3.537968382   -1.665169004    0.000071625    0.052788179    0.001356831   -0.003872281
 1516   11    3.049780657    3.108726513    1.943421885   -0.000007265    0.044705523   -0.000162508    0.001306507
 1517   11    3.466605320    3.840015124    1.312929592    0.000159525    0.103329958    0.001543837   -0.010222993
 1518   11    3.021049408    3.747701778    0.591196014    0.000239877    0.064225269    0.003734924   -0.017503349
 1519   11    4.079214223    4.327345204    0.749906101    0.000642450    0.154195067    0.004166474   -0.017354176
 1520   11    3.268157105    3.971951669   -0.336288049    0.000921965    0.216374200    0.004260976   -0.019920634
 1521   11    4.745386286    4.586657303    0.053196156    0.001011591    0.162473823    0.006226177   -0.021582896
 1522   11    3.128020288    3.477610248   -1.528757032    0.000222927    0.125643019    0.001774291   -0.006624841
 1523   11    4.181782372    4.291354059   -1.034740200    0.000409789    0.123763309    0.003311067   -0.012868450
 1524   11    5.421622893    4.575257772   -0.713964469    0.000650578    0.154518777    0.004210352   -0.016677756
 1525   11    2.991446485    2.219338925   -2.592740890   -0.000118610    0.060662274   -0.001955251    0.008617423
 1526   11    6.288311742    4.371154481   -1.091456635    0.000138697    0.062977525    0.002202328   -0.011053158
 1527   11    3.624831194    1.237428667   -3.329674148    0.000040847    0.081833114    0.000499153    0.003802927
 1528   11    6.717295574    4.132692394   -1.364743500    0.000002116    0.005203196    0.000406636   -0.006922257
 1529   11    4.352450065    0.129754402   -3.572115808    0.000233874    0.056964229    0.004105624   -0.002195535
 1530   11    4.914296325    0.766145974   -3.759140549    0.000080823    0.120839831    0.000668844    0.002957778
 1531   11    7.536747479    3.097029777   -2.178671932   -0.000015790    0.002563155   -0.006160304    0.005144432
 1532   11    3.125486509    3.426981511    1.608993498    0.000145394    0.087580114    0.001660124   -0.005189255
 1533   11    3.284281721    3.850955142    0.960053599    0.000692021    0.194275765    0.003562057   -0.015346800
 1534   11    3.017138714    3.803503804    0.068447666    0.000229279    0.074361076    0.003083324   -0.019376287
 1535   11    4.058121965    4.395360862    0.170475260    0.001119435    0.206752512    0.005414372   -0.021401093
 1536   11    3.380898911    3.889390498   -1.043236063    0.000863833    0.269251637    0.003208276   -0.014391554
 1537   11    4.801320282    4.532996883   -0.685789668    0.000829853    0.201258225    0.004123325   -0.017348407
 1538   11    3.033263869    2.976570677   -2.068341793   -0.000089921    0.073279529   -0.001227093    0.003661440
 1539   11    5.748205166    4.501855986   -0.962880985    0.000115646    0.047715788    0.002423643   -0.012572547
 1540   11    3.238355143    1.717026022   -2.994900111   -0.000046843    0.077609019   -0.000603581    0.006374657
 1541   11    6.597609208    4.202337970   -1.304931381    0.000001431    0.001784610    0.000801793   -0.007650559
 1542   11    4.106644690    0.746179847   -3.563393386    0.000296690    0.166212392    0.001785005    0.000704864
 1543   11    5.638588849   -1.054355735   -3.267301638    0.000439004    0.159481081    0.002752703    0.000219262
 1544   11    6.386718051   -0.104056767   -3.531668831    0.000235671    0.073134246    0.003222442   -0.003212174
 1545   11    6.830468335    0.487334119   -3.489636585    0.000016526    0.006820684    0.002422864   -0.002823242
 1546   11    4.790382403   -0.594473225   -3.451164036    0.000209108    0.099587452    0.002099747   -0.001109740
 1547   11    5.342261256    0.202329723   -3.734256453    0.000482912    0.162473823    0.002972244   -0.002527676
 1548   11    5.956447205    0.798979230   -3.748670450    0.000038863    0.100918731    0.000385090    0.002232775
 1549   11    7.138204421    1.360750258   -3.327838233   -0.000001308    0.029981244   -0.000043642    0.002487855
 1550   11    7.630323094    2.138527096   -2.778731405   -0.000034923    0.027489685   -0.001270409    0.006612780
 1551   11    7.647184066    2.863377026   -2.292552170   -0.000108550    0.030358404   -0.003575622    0.006723030
 1552   11    5.308789535   -1.432330818   -3.023670526    0.000055023    0.036301266    0.001515728    0.004552367
 1553   11    6.026844709   -0.671602889   -3.413042081    0.000109015    0.028349810    0.003845338   -0.001320766
 1554   11    6.731905915    0.328459786   -3.508487526    0.000003599    0.001821140    0.001976322   -0.003133778
 1555   11    5.224982152   -0.484934598   -3.542960012    0.000665424    0.206752512    0.003218456   -0.002986798
 1556   11    5.994110802    0.253747460   -3.695040162    0.000588093    0.207665393    0.002831924   -0.002895956
 1557   11    6.828758482    0.950608861   -3.508004674    0.000241781    0.154657399    0.001563335    0.000017869
 1558   11    7.499587972    1.793838857   -3.009389078   -0.000016585    0.084961189   -0.000195210    0.004415665
 1559   11    7.665986917    2.451305693   -2.580366762   -0.000051859    0.036172447   -0.001433659    0.007786330
 1560   20   -2.855657775   -0.270267114    3.572818866    0.000167630    0.056374106    0.002973523    0.009408060
 1561   20   -2.327903899   -0.951397068    3.756306623    0.000015674    0.136980519    0.000114428    0.016203127
 1562   20   -3.456830663   -1.397777392    3.396025941   -0.000053609    0.066111766   -0.000810890    0.024078771
 1563   20   -4.098642558   -2.438149316    2.666503545   -0.000313431    0.046435686   -0.006749779    0.043707187
 1564   20   -3.890286548   -3.732431422    1.618226774   -0.000123606    0.065425512   -0.001889267    0.032833070
 1565   20   -3.047014089   -4.407199424    1.120864703    0.000307975    0.156178455    0.001971946    0.017346634
 1566   20   -3.814225513   -4.216728332    0.216157500    0.000447904    0.180939500    0.002475437    0.016993090
 1567   20   -4.021903747   -4.050010243   -0.469107682   -0.000014826    0.016839684   -0.000880442    0.021795933
 1568   20   -0.908371852   -4.522167333    1.064824230    0.000058594    0.050424530    0.001162004    0.007638034
 1569   20   -1.801619872   -4.720854809    0.725026338    0.000554393    0.156196583    0.003549331    0.005690965
 1570   20   -2.470153110   -4.734346621   -0.053196156    0.000892161    0.162473823    0.005491106    0.004100982
 1571   20   -3.136325172   -4.475034522   -0.749906101    0.000497696    0.154195067    0.003227707    0.012621344
 1572   20   -3.666581084   -3.994235813   -1.412666444    0.000052936    0.117894288    0.000449016    0.026491200
 1573   20   -3.977499626   -3.392846293   -1.997588747   -0.000155988    0.049778597   -0.003133638    0.040593305
 1574   20   -3.094534994   -0.945640134    3.569719636    0.000165509    0.163312114    0.001013453    0.016499282
 1575   20   -3.829906691   -1.913048387    3.081753640   -0.000256151    0.103114043   -0.002484157    0.033699545
 1576   20   -4.011938564   -3.227149060    2.146174964   -0.000411857    0.081359375   -0.005062196    0.043184654
 1577   20   -3.728246442   -4.065228824    1.154957565    0.000349352    0.247305153    0.001412636    0.023151482
 1578   20   -4.020992447   -4.079347616   -0.210381220   -0.000008479    0.019060717   -0.000444861    0.020753157
 1579   20   -1.470994497   -4.652336066    0.953588687    0.000076730    0.044786492    0.001713248    0.008271226
 1580   20   -2.406906950   -4.678378654    0.704218593    0.000713693    0.203683243    0.003503935    0.007962045
 1581   20   -3.157417430   -4.543050180   -0.170475260    0.000852033    0.206752512    0.004121029    0.009144190
 1582   20   -3.804086900   -4.109602542   -0.874500341    0.000285495    0.170991912    0.001669638    0.020912153
 1583   20   -3.894881688   -3.696669720   -1.671453996   -0.000092715    0.046741980   -0.001983544    0.033851120
 1584   20   -2.483939617    0.402319846    3.458703913    0.000188019    0.117470633    0.001600561    0.006481762
 1585   20   -2.193809709    1.102249705    3.132185851    0.000003673    0.002755332    0.001332884    0.008193399
 1586   20   -1.873278140   -0.350019041    3.734256453    0.000397273    0.162473823    0.002445149    0.007352741
 1587   20   -1.612975131    0.855843859    3.298895148    0.000280834    0.132924232    0.002112737    0.005373324
 1588   20   -1.250964761   -0.930417285    3.747178250   -0.000030037    0.091746334   -0.000327397    0.013468450
 1589   20   -0.840134244   -0.044368435    3.535023615    0.000179421    0.067386984    0.002662547    0.004364111
 1590   20   -0.039463310   -1.482919879    3.311550418   -0.000026899    0.018008776   -0.001493664    0.014209085
 1591   20   -0.118163627   -0.924927459    3.386431461    0.000016060    0.018040292    0.000890215    0.007950365
 1592   20    0.526226549   -2.232814896    2.710225004   -0.000041204    0.015638578   -0.002634781    0.018425968
 1593   20    0.580774116   -2.941739046    2.199086898   -0.000089828    0.025870240   -0.003472255    0.017847918
 1594   20   -2.272527339    0.974582440    3.204068484    0.000005732    0.005164815    0.001109905    0.007915894
 1595   20   -1.990557243    0.337245279    3.542960012    0.000556067    0.206752512    0.002689530    0.004448864
 1596   20   -1.984323514    1.305690662    3.004412263    0.000038310    0.046567133    0.000822676    0.008349246
 1597   20   -1.221428594   -0.401436778    3.695040162    0.000492490    0.207665393    0.002371556    0.006422025
 1598   20   -1.214333397    0.473280849    3.439816864    0.000071629    0.018644693    0.003841783    0.004728003
 1599   20   -0.363677183   -1.123200100    3.497688174    0.000080105    0.147251746    0.000544002    0.011427790
 1600   20   -0.471687021   -0.468208750    3.502717052    0.000011556    0.002637336    0.004381732    0.005518643
 1601   20    0.361167995   -1.791672236    2.997605698   -0.000082907    0.096788033   -0.000856587    0.015002031
 1602   20    0.573657670   -2.555713697    2.494020743   -0.000157062    0.041150309   -0.003816799    0.019607715
 1603   20   -3.260437296   -0.640017247   -3.487953214    0.000006650    0.007185843    0.000925407    0.013787033
 1604   20   -2.810336644   -0.043862219   -3.532013219    0.000152292    0.072561912    0.002098788    0.008339351
 1605   20   -2.060353776    0.902448966   -3.269970622    0.000308301    0.157486593    0.001957636    0.005861722
 1606   20   -4.058945343   -3.013770434   -2.302754047   -0.000283599    0.026581112   -0.010669175    0.045429474
 1607   20   -4.040014706   -2.293437852   -2.787336369   -0.000171476    0.026383363   -0.006499403    0.041115755
 1608   20   -3.564881060   -1.507110220   -3.326965646   -0.000053911    0.030404965   -0.001773090    0.026146537
 1609   20   -2.380811820   -0.946764275   -3.748710706   -0.000026257    0.100986394   -0.000260005    0.016133264
 1610   20   -1.766885827   -0.350019041   -3.734256453    0.000402527    0.162473823    0.002477487    0.007144962
 1611   20   -1.216083883    0.447594081   -3.451012920    0.000163377    0.099231645    0.001646416    0.004557501
 1612   20   -3.157138157   -0.475773792   -3.508199921   -0.000000064    0.001858394   -0.000034686    0.012023507
 1613   20   -2.449320090    0.519565267   -3.415377040    0.000071863    0.027450400    0.002617940    0.006634746
 1614   20   -1.729487268    1.278788804   -3.027969087    0.000013668    0.034509849    0.000396051    0.008313502
 1615   20   -4.074734098   -2.604881144   -2.590614468   -0.000168657    0.030872717   -0.005462966    0.044749922
 1616   20   -3.913273803   -1.928796673   -3.020951140   -0.000239085    0.087928889   -0.002719070    0.034541530
 1617   20   -3.257061320   -1.101347629   -3.506412821    0.000074322    0.155869827    0.000476818    0.019047522
 1618   20   -2.418735373   -0.401436778   -3.695040162    0.000465326    0.207665393    0.002240750    0.008884219
 1619   20   -1.649606724    0.337245279   -3.542960012    0.000565579    0.206752512    0.002735536    0.003940746
 1620   20    0.527604065   -3.254748673    1.942930468   -0.000034803    0.044058679   -0.000789913    0.014071729
 1621   20    0.108925741   -3.988079832    1.311846227    0.000109517    0.102668775    0.001066705    0.005083901
 1622   20   -0.503838795   -4.475034522    0.749906101    0.000561799    0.154195067    0.003643429    0.000323777
 1623   20    0.554688876   -3.895042540    0.591445419    0.000208335    0.064361729    0.003236944   -0.003641910
 1624   20   -1.170010857   -4.734346621    0.053196156    0.000917370    0.162473823    0.005646265   -0.001662832
 1625   20    0.307513364   -4.119409253   -0.336571004    0.000832920    0.216413560    0.003848744   -0.005006471
 1626   20   -1.846237055   -4.722961246   -0.713891030    0.000561982    0.154507448    0.003637248    0.005723069
 1627   20   -0.606687601   -4.439626221   -1.033130858    0.000332166    0.123173974    0.002696725    0.005070970
 1628   20    0.449281539   -3.624035560   -1.528068501    0.000154522    0.125489520    0.001231351    0.007091906
 1629   20   -2.712456354   -4.518744017   -1.092170605    0.000080010    0.063300728    0.001263963    0.015641237
 1630   20    0.585405448   -2.365153352   -2.592359212   -0.000157875    0.059853180   -0.002637703    0.019004655
 1631   20   -3.144746862   -4.277705443   -1.368427793   -0.000010044    0.005457864   -0.001840288    0.022810601
 1632   20   -0.046420887   -1.384818351   -3.328093163   -0.000004230    0.081905419   -0.000051645    0.012832895
 1633   20   -3.958112236   -3.248811685   -2.177652804   -0.000036129    0.002888929   -0.012506052    0.042882880
 1634   20   -1.339937421   -0.912748842   -3.759245436    0.000011985    0.120330414    0.000099603    0.013537315
 1635   20   -0.776974737   -0.277561563   -3.572110476    0.000198579    0.056966924    0.003485860    0.004930528
 1636   20    0.451887210   -3.573256688    1.608435140    0.000093166    0.087413217    0.001065806    0.008429048
 1637   20    0.291344327   -3.998411724    0.960229317    0.000611952    0.194287763    0.003149720   -0.000548643
 1638   20   -0.482746536   -4.543050180    0.170475260    0.001017372    0.206752512    0.004920726   -0.003740761
 1639   20    0.558637837   -3.950877610    0.068110512    0.000197538    0.074531770    0.002650380   -0.005441452
 1640   20   -1.225800419   -4.680714644   -0.685511814    0.000719346    0.201216832    0.003574978    0.002735917
 1641   20    0.194825590   -4.037321389   -1.041857734    0.000736045    0.268994313    0.002736284    0.000726881
 1642   20   -2.172692950   -4.649444320   -0.963313726    0.000079269    0.047843122    0.001656855    0.011248556
 1643   20    0.544037195   -3.123003161   -2.067431859   -0.000141584    0.072125917   -0.001963015    0.016082526
 1644   20   -3.021667752   -4.349683318   -1.306334921   -0.000002934    0.001853844   -0.001582572    0.021110407
 1645   20    0.340181412   -1.863775211   -2.992892208   -0.000092053    0.076762746   -0.001199185    0.015927508
 1646   20   -0.531044416   -0.892595685   -3.563273866    0.000220447    0.166117633    0.001327055    0.009287166
 1647    5    7.848091533    2.969136561    2.200213797   -0.000067218    0.026446045   -0.002541699    0.005642107
 1648    5    7.902367246    2.260280137    2.710962050   -0.000027729    0.015989946   -0.001734149    0.007240610
 1649    5    8.468962458    1.511054920    3.312466831   -0.000014029    0.018314633   -0.000766018    0.003532169
 1650    5    9.678448863    0.958179798    3.747195054    0.000009613    0.092189899    0.000104272    0.001800645
 1651    5    8.546229896    0.952499045    3.386743681    0.000024002    0.017484303    0.001372783   -0.001529217
 1652    5   10.300750294    0.376970685    3.734256453    0.000457746    0.162473823    0.002817355   -0.003944105
 1653    5    9.267289720    0.071283127    3.534925822    0.000212531    0.067550539    0.003146252   -0.003914284
 1654    5   10.909835884   -0.376295799    3.458629787    0.000245308    0.116956115    0.002097437   -0.003414289
 1655    5   10.039495870   -0.830194044    3.298102529    0.000345140    0.133668136    0.002582065   -0.001204340
 1656    5   10.620556523   -1.073009398    3.133807221    0.000011836    0.002616815    0.004523027    0.001509767
 1657    5    7.854995418    2.583074516    2.494898506   -0.000123515    0.041954168   -0.002944037    0.007948548
 1658    5    8.072104297    1.813331961    3.003208177   -0.000022199    0.096804446   -0.000229319    0.004342948
 1659    5    8.792477201    1.150897356    3.498214469    0.000148222    0.147801842    0.001002843    0.001029089
 1660    5    9.648900748    0.428388422    3.695040162    0.000558411    0.207665393    0.002688994   -0.003559257
 1661    5    8.899468140    0.495354352    3.502865420    0.000014338    0.002614811    0.005483413   -0.003363775
 1662    5   10.418029397   -0.310293636    3.542960012    0.000626099    0.206752512    0.003028252   -0.004561083
 1663    5    9.641123959   -0.447603192    3.439150784    0.000083498    0.018870472    0.004424778   -0.002543703
 1664    5   10.697508395   -0.948479606    3.203896043    0.000019325    0.004926387    0.003922843    0.000690277
 1665    5   10.409826480   -1.278351511    3.004816613    0.000083550    0.046586039    0.001793445    0.002646800
 1666    5    9.336561047    4.548948252    1.066001959    0.000089026    0.050978448    0.001746351   -0.009263107
 1667    5   10.229975184    4.747661108    0.725793765    0.000595768    0.156304635    0.003811579   -0.013587051
 1668    5   10.756166882    0.978544631    3.756202159    0.000082630    0.137083957    0.000602770    0.001076480
 1669    5   11.474105759    4.434300808    1.120825951    0.000322459    0.156251089    0.002063723   -0.007872335
 1670    5   10.897625264    4.761298265   -0.053196156    0.000921169    0.162473823    0.005669645   -0.017439096
 1671    5   11.282495022    0.297495911    3.573059432    0.000219562    0.056174987    0.003908533   -0.005177904
 1672    5   11.884904841    1.424756298    3.395732531    0.000032716    0.066179061    0.000494355   -0.001382091
 1673    5   12.626507961    2.552000984    2.526889745    0.000119435    0.116665179    0.001023745   -0.002677587
 1674    5   12.685860447    3.484970006    1.543808566    0.000618153    0.256783478    0.002407292   -0.007071837
 1675    5   12.269961533    4.220341853    0.287744207    0.000938912    0.220618411    0.004255817   -0.013818430
 1676    5   11.563797326    4.501986166   -0.749906101    0.000525004    0.154195067    0.003404801   -0.012772209
 1677    5   13.177199179    3.391315432    0.444391421    0.000156733    0.056016604    0.002797966   -0.007141071
 1678    5   12.957050807    3.607744204   -0.607203850    0.000538007    0.179213673    0.003002040   -0.009659005
 1679    5   12.048206061    4.046750257   -1.417429756    0.000130857    0.128146164    0.001021153   -0.005414433
 1680    5   13.048702493    3.197726060   -1.346027988    0.000151510    0.048201036    0.003143288   -0.007446357
 1681    5   12.620235403    3.255133682   -1.943214807    0.000074861    0.094283408    0.000794005   -0.004085787
 1682    5    9.899614255    4.679038992    0.954959680    0.000096244    0.045166978    0.002130857   -0.010089141
 1683    5   10.834293361    4.705244577    0.704737580    0.000750020    0.203741021    0.003681242   -0.013477472
 1684    5   11.521822756    0.972394165    3.569782442    0.000294117    0.163241764    0.001801724   -0.003081023
 1685    5   12.258299405    1.939566863    3.081281399   -0.000068968    0.102969634   -0.000669793   -0.000592696
 1686    5   12.690142906    3.108203250    2.018073521    0.000219239    0.171747085    0.001276522   -0.004328465
 1687    5   12.148559342    4.092001290    1.167174436    0.000720431    0.281845743    0.002556118   -0.008894509
 1688    5   11.584889584    4.570001824   -0.170475260    0.000909148    0.206752512    0.004397278   -0.016000356
 1689    5   13.121216312    3.288999562    0.997850892    0.000290779    0.085882269    0.003385783   -0.007411681
 1690    5   12.989912004    3.644209013   -0.001652093    0.000707951    0.242975782    0.002913670   -0.009799305
 1691    5   12.222588565    4.129500407   -0.918740025    0.000687974    0.194803870    0.003531626   -0.011095551
 1692    5   13.115675464    3.308246942   -0.969575561    0.000158191    0.056635103    0.002793161   -0.007515794
 1693    5   12.660325692    3.444472283   -1.644584112    0.000394154    0.160018454    0.002463181   -0.006331927
 1694    5    7.901833190    3.283364777    1.943371676   -0.000006846    0.044841450   -0.000152673    0.001360780
 1695    5    8.318250854    4.014191809    1.313322997    0.000153200    0.103586104    0.001478965   -0.009180970
 1696    5    7.872838961    3.922041663    0.591436598    0.000238987    0.064337010    0.003714613   -0.016721861
 1697    5    8.931310949    4.501986166    0.749906101    0.000622826    0.154195067    0.004039208   -0.015535101
 1698    5    8.120024383    4.146413037   -0.336502394    0.000908968    0.216404785    0.004200314   -0.018788773
 1699    5    9.597483011    4.761298265    0.053196156    0.000972391    0.162473823    0.005984909   -0.019104102
 1700    5    7.980179255    3.652303631   -1.528759328    0.000219504    0.125885315    0.001743681   -0.006120686
 1701    5    9.034172548    4.465797839   -1.035739186    0.000391623    0.124203227    0.003153080   -0.011039470
 1702    5   10.272708830    4.749721682   -0.714923342    0.000600736    0.154670824    0.003883963   -0.013690180
 1703    5    7.843566102    2.395258015   -2.592087866   -0.000115757    0.060915036   -0.001900297    0.007701735
 1704    5   11.139828085    4.545627247   -1.092473018    0.000098714    0.063422027    0.001556457   -0.007498990
 1705    5    8.477694830    1.412139599   -3.330073766    0.000040454    0.081482016    0.000496481    0.002377393
 1706    5   11.572009972    4.304804719   -1.368276515   -0.000007141    0.005455478   -0.001308869   -0.003535143
 1707    5    9.204660787    0.304294381   -3.572128661    0.000229861    0.056955030    0.004035830   -0.003911711
 1708    5    9.766014840    0.940954765   -3.759095966    0.000067975    0.120929722    0.000562105    0.001723965
 1709    5   12.386532407    3.274620698   -2.177901437   -0.000022401    0.002789735   -0.008029958    0.000996753
 1710    5    7.977656591    3.601677641    1.609008711    0.000143361    0.087764020    0.001633481   -0.004744704
 1711    5    8.136130602    4.025367354    0.960222973    0.000681438    0.194287633    0.003507365   -0.014351096
 1712    5    7.868937495    3.977910509    0.068193549    0.000227794    0.074483807    0.003058307   -0.018531537
 1713    5    8.910218690    4.570001824    0.170475260    0.001092363    0.206752512    0.005283434   -0.019504364
 1714    5    8.232806215    4.063800413   -1.043542796    0.000843507    0.269365574    0.003131458   -0.013318221
 1715    5    9.653615938    4.707515086   -0.686620309    0.000787921    0.201377377    0.003912659   -0.014902875
 1716    5    7.885276385    3.151260704   -2.068195222   -0.000089393    0.073515520   -0.001215973    0.003560525
 1717    5   10.599061024    4.676246944   -0.964281272    0.000094062    0.048116010    0.001954901   -0.009382939
 1718    5    8.091335907    1.891990842   -2.995443152   -0.000046477    0.077325366   -0.000601056    0.005129760
 1719    5   11.449069482    4.376610549   -1.306462289   -0.000001432    0.001860531   -0.000769732   -0.004187125
 1720    5    8.958960806    0.920964354   -3.563477004    0.000290349    0.166110430    0.001747925   -0.000809343
 1721    5   10.487012949   -0.874216874   -3.270774900    0.000399816    0.156895859    0.002548291   -0.001215207
 1722    5   11.237285773    0.071209158   -3.532266806    0.000222708    0.072176546    0.003085603   -0.004817133
 1723    5   11.687448288    0.666772905   -3.488123379    0.000020738    0.007126206    0.002910161   -0.005403382
 1724    5    9.641541604   -0.419118861   -3.451298550    0.000202249    0.099893347    0.002024648   -0.002810763
 1725    5   10.194357981    0.376970685   -3.734256453    0.000460169    0.162473823    0.002832263   -0.003873813
 1726    5   10.808559736    0.974028857   -3.748673886    0.000023582    0.101128347    0.000233187    0.000787546
 1727    5   11.992815687    1.533750554   -3.326770496   -0.000006012    0.030334829   -0.000198201   -0.001318704
 1728    5   12.502903283    2.298348027   -2.768984344   -0.000008464    0.029740649   -0.000284597   -0.001698075
 1729    5   12.684403795    2.982439653   -2.146689681    0.000103189    0.068903440    0.001497590   -0.003729131
 1730    5   10.155127373   -1.252907738   -3.027107680    0.000042695    0.035172280    0.001213894    0.002869570
 1731    5   10.875998387   -0.491185502   -3.416158253    0.000098008    0.027141404    0.003611018   -0.002662690
 1732    5   11.584249126    0.503066083   -3.508388448   -0.000000253    0.001833038   -0.000138189   -0.005430183
 1733    5   10.077078877   -0.310293636   -3.542960012    0.000631561    0.206752512    0.003054671   -0.004425862
 1734    5   10.846207527    0.428388422   -3.695040162    0.000555925    0.207665393    0.002677021   -0.004369269
 1735    5   11.684607268    1.128121045   -3.506387721    0.000229130    0.155855206    0.001470149   -0.002711616
 1736    5   12.279956152    1.911662597   -3.075204331   -0.000016301    0.088523285   -0.000184147   -0.001157655
 1737    5   12.652255885    2.613267262   -2.464019457    0.000061389    0.098838737    0.000621099   -0.002991801
 1738   17   -1.850361949    2.619852192    2.203095141   -0.000105662    0.024949280   -0.004235086    0.007022778
 1739   17   -1.796703339    1.911444321    2.712775628   -0.000049034    0.015484901   -0.003166568    0.011263719
 1740   17   -1.234617606    1.159747365    3.311741384   -0.000025392    0.018071111   -0.001405127    0.009215856
 1741   17   -0.023591602    0.607282762    3.747174955   -0.000003180    0.091895358   -0.000034607    0.007269541
 1742   17   -1.156337241    0.601516256    3.386431461    0.000014381    0.018040292    0.000797171    0.005700042
 1743   17    0.598777271    0.026607838    3.734256453    0.000457771    0.162473823    0.002817506    0.001956433
 1744   17   -0.434366625   -0.279042769    3.535023615    0.000183350    0.067386984    0.002720847    0.004248441
 1745   17    1.213624446   -0.722746369    3.459106880    0.000269307    0.118683146    0.002269122    0.002905818
 1746   17    0.338474263   -1.179255063    3.298895148    0.000319101    0.132924232    0.002400627    0.007327284
 1747   17    0.921587460   -1.433066204    3.126929503    0.000010198    0.003223234    0.003164028    0.009683014
 1748   17   -1.843597333    2.234003643    2.497330524   -0.000179976    0.039161861   -0.004595686    0.010822345
 1749   17   -1.632795433    1.466758108    3.000090685   -0.000102850    0.096444628   -0.001066419    0.009716713
 1750   17   -0.910526266    0.799975545    3.497805427    0.000099578    0.147381194    0.000675651    0.007228457
 1751   17   -0.053072274    0.078025575    3.695040162    0.000530874    0.207665393    0.002556389    0.003050449
 1752   17   -0.802813847    0.144797547    3.502717052    0.000011978    0.002637336    0.004541691    0.004457326
 1753   17    0.716056375   -0.660656483    3.542960012    0.000629205    0.206752512    0.003043277    0.002257505
 1754   17   -0.060167471   -0.796692053    3.439816864    0.000075530    0.018644693    0.004050994    0.006051032
 1755   17    1.005345830   -1.295707336    3.204434779    0.000018221    0.005915511    0.003080171    0.008334033
 1756   17    0.711714187   -1.635994256    2.999005825    0.000069913    0.048405418    0.001444315    0.011624394
 1757   17   -0.365957587    4.198707936    1.065130357    0.000082607    0.050566405    0.001633631   -0.013310237
 1758   17    0.527508887    4.397374759    0.725389384    0.000613249    0.156248053    0.003924841   -0.018100922
 1759   17    1.054010961    0.628383292    3.756229516    0.000085546    0.137155713    0.000623711    0.005909406
 1760   17    1.772464388    4.083632480    1.121391427    0.000420118    0.156407697    0.002686042   -0.012338154
 1761   17    1.195652241    4.410935418   -0.053196156    0.000979209    0.162473823    0.006026870   -0.022489469
 1762   17    1.581079944   -0.053768444    3.572713579    0.000231563    0.056453204    0.004101866    0.000455010
 1763   17    2.178407916    1.074757493    3.397867520    0.000033361    0.064740180    0.000515302    0.004358308
 1764   17    2.831845768    2.127697138    2.652853889   -0.000097968    0.053369738   -0.001835642    0.008521278
 1765   17    2.632337994    3.401313464    1.609939792    0.000092634    0.073484520    0.001260593   -0.005069323
 1766   17    2.557059618    3.881467352    0.231039351    0.000781014    0.187473481    0.004166000   -0.019806921
 1767   17    1.861824304    4.151623319   -0.749906101    0.000607448    0.154195067    0.003939480   -0.017839955
 1768   17    2.770276344    3.707456968   -0.484983912    0.000087688    0.021275281    0.004121602   -0.017618301
 1769   17    2.405917426    3.664576070   -1.407733375    0.000231109    0.120197775    0.001922740   -0.008760924
 1770   17    2.714732487    3.061323730   -1.994578961   -0.000011044    0.054200183   -0.000203766    0.002262255
 1771   17    0.196964179    4.328843702    0.954071550    0.000095630    0.044917497    0.002129019   -0.014349741
 1772   17    1.132335716    4.354920778    0.704520941    0.000816116    0.203717365    0.004006119   -0.018219495
 1773   17    1.819089945    0.623082587    3.570069502    0.000296687    0.162813765    0.001822245    0.002271769
 1774   17    2.550654389    1.591485161    3.084299653   -0.000056734    0.101451174   -0.000559229    0.006453977
 1775   17    2.751353470    2.896362676    2.139548107   -0.000114480    0.090108755   -0.001270461    0.004833534
 1776   17    2.467337575    3.735560241    1.148995650    0.000783895    0.253141009    0.003096675   -0.012857518
 1777   17    1.882916562    4.219638976   -0.170475260    0.001009530    0.206752512    0.004882792   -0.021543002
 1778   17    2.769430775    3.740559302   -0.192934001    0.000083758    0.024096886    0.003475890   -0.018721767
 1779   17    2.546738325    3.772039171   -0.885555518    0.000619125    0.176081206    0.003516136   -0.015785051
 1780   17    2.636474295    3.364211730   -1.665961255    0.000066433    0.052533306    0.001264590   -0.004011853
 1781   17   -1.796829356    2.935558091    1.944394980   -0.000054712    0.043160631   -0.001267629    0.001381017
 1782   17   -1.378658573    3.666704833    1.314207170    0.000121122    0.102711419    0.001179241   -0.012111059
 1783   17   -1.821094507    3.579457407    0.585506080    0.000168504    0.061402241    0.002744259   -0.020025456
 1784   17   -0.770662073    4.151623319    0.749906101    0.000595598    0.154195067    0.003862626   -0.019808774
 1785   17   -1.575701919    3.800931052   -0.330606623    0.000820006    0.215532854    0.003804551   -0.022792764
 1786   17   -0.104490011    4.410935418    0.053196156    0.000974498    0.162473823    0.005997875   -0.023780110
 1787   17   -1.717485752    3.303957738   -1.531674952    0.000111286    0.121576115    0.000915357   -0.007731795
 1788   17   -0.667754943    4.116060977   -1.033712019    0.000368882    0.123410590    0.002989062   -0.015069672
 1789   17    0.571387699    4.399486859   -0.714233127    0.000623954    0.154561829    0.004036922   -0.018226188
 1790   17   -1.837343245    2.140244433   -2.559246212   -0.000187694    0.057225769   -0.003279879    0.011085357
 1791   17    1.437813319    4.195287119   -1.092433939    0.000127690    0.063414355    0.002013586   -0.011946922
 1792   17   -1.227632748    1.061466591   -3.328324599   -0.000004850    0.081970601   -0.000059172    0.008345026
 1793   17    1.870832496    3.953722968   -1.369227862    0.000000635    0.005516162    0.000115057   -0.007451701
 1794   17   -0.497526131   -0.045849640   -3.572110476    0.000206760    0.056966924    0.003629481    0.003781958
 1795   17    0.064928919    0.589704588   -3.759189073    0.000052245    0.120513719    0.000433518    0.007130157
 1796   17    2.683138597    2.926006663   -2.177490867   -0.000017585    0.002936644   -0.005987961    0.005434419
 1797   17   -1.720398212    3.253640236    1.610807826    0.000065075    0.084688472    0.000768406   -0.006123343
 1798   17   -1.559787989    3.680590930    0.956047802    0.000601703    0.193959415    0.003102209   -0.017712700
 1799   17   -1.824740213    3.634045285    0.075198473    0.000165275    0.071051967    0.002326108   -0.022111889
 1800   17   -0.791754332    4.219638976    0.170475260    0.001056855    0.206752512    0.005111689   -0.024102548
 1801   17   -1.464362182    3.716213782   -1.044724651    0.000737372    0.268296972    0.002748344   -0.016637273
 1802   17   -0.048611353    4.357257055   -0.685838017    0.000784901    0.201264084    0.003899854   -0.019348773
 1803   17   -1.813526908    2.802558159   -2.070106408   -0.000175420    0.070241226   -0.002497393    0.004168914
 1804   17    0.897780541    4.325959482   -0.963743134    0.000106750    0.047965182    0.002225566   -0.013804315
 1805   17   -1.675274807    1.560920702   -2.942109631   -0.000106119    0.076964357   -0.001378805    0.010131462
 1806   17    1.747015472    4.026185990   -1.306694966    0.000000893    0.001871926    0.000476884   -0.008296850
 1807   17   -0.743471119    0.569459503   -3.563276846    0.000242837    0.166166391    0.001461407    0.005729741
 1808   17    0.788503008   -1.229771493   -3.267495856    0.000396077    0.159336553    0.002485788    0.006571881
 1809   17    1.536778611   -0.279776462   -3.531687147    0.000223073    0.073102159    0.003051529    0.000940826
 1810   17    1.981058009    0.312035798   -3.489489219    0.000015485    0.006853615    0.002259383    0.000394707
 1811   17   -0.058416985   -0.771005284   -3.451012920    0.000172618    0.099231645    0.001739547    0.005730495
 1812   17    0.492384959    0.026607838   -3.734256453    0.000453181    0.162473823    0.002789256    0.002129800
 1813   17    1.106389873    0.623616515   -3.748702639    0.000024656    0.101117782    0.000243834    0.005621866
 1814   17    2.287334848    1.185623146   -3.328267314   -0.000005571    0.030327008   -0.000183687    0.004706166
 1815   17    2.778113602    1.963880303   -2.780108805   -0.000038214    0.027836024   -0.001372808    0.007882741
 1816   17    2.795479970    2.687290785   -2.294665294   -0.000112848    0.030655605   -0.003681141    0.007260558
 1817   17    0.458950855   -1.606473403   -3.024864299    0.000032874    0.035663579    0.000921789    0.012230310
 1818   17    1.176818916   -0.847013521   -3.413208697    0.000100898    0.028285815    0.003567100    0.003907514
 1819   17    1.882097526    0.152690653   -3.508454602    0.000002998    0.001825428    0.001642330    0.000302909
 1820   17    0.375105855   -0.660656483   -3.542960012    0.000622894    0.206752512    0.003012754    0.002951208
 1821   17    1.144234505    0.078025575   -3.695040162    0.000561865    0.207665393    0.002705627    0.001128135
 1822   17    1.978445232    0.775534149   -3.508164995    0.000223011    0.155076900    0.001438069    0.002775132
 1823   17    2.648087197    1.617779065   -3.010629890   -0.000025254    0.085812553   -0.000294296    0.006065048
 1824   17    2.813729724    2.276442303   -2.581928099   -0.000054198    0.036286618   -0.001493599    0.008728653
 1825    8    6.842930630    0.085268277    3.572715454    0.000242960    0.056450843    0.004303925   -0.003524319
 1826    8    7.369890799   -0.596865523    3.756219147    0.000105890    0.137141914    0.000772118    0.002643727
 1827    8    6.245626627   -1.043318922    3.397895482    0.000041526    0.064604327    0.000642781    0.003218667
 1828    8    5.591954022   -2.096615674    2.652500858   -0.000090426    0.053203905   -0.001699619    0.009878529
 1829    8    5.790853212   -3.369363948    1.609764125    0.000105157    0.073380762    0.001433028   -0.001929551
 1830    8    6.651410431   -4.052649928    1.119848578    0.000449894    0.155735287    0.002888839   -0.008600046
 1831    8    5.867083038   -3.850130146    0.230889642    0.000809702    0.187411657    0.004320447   -0.015931832
 1832    8    5.653917620   -3.676188939   -0.484832675    0.000092278    0.021229553    0.004346688   -0.013834760
 1833    8    8.790232306   -4.167352990    1.064541019    0.000099707    0.050295825    0.001982410   -0.008356017
 1834    8    7.897452721   -4.366097567    0.724452126    0.000646478    0.156114510    0.004141047   -0.013432579
 1835    8    7.228320140   -4.379480556   -0.053196156    0.001014085    0.162473823    0.006241529   -0.018051638
 1836    8    6.562148077   -4.120168458   -0.749906101    0.000633910    0.154195067    0.004111093   -0.013901370
 1837    8    6.018868646   -3.634163236   -1.406595906    0.000250845    0.119956904    0.002091126   -0.005409657
 1838    8    5.708175378   -3.028325755   -1.995265164   -0.000004355    0.053940275   -0.000080731    0.004961514
 1839    8    6.604992375   -0.591546519    3.570107497    0.000316304    0.162754443    0.001943441   -0.000090341
 1840    8    5.873358307   -1.560021183    3.084328565   -0.000043598    0.101038217   -0.000431495    0.006607737
 1841    8    5.671871367   -2.864393028    2.139311287   -0.000101629    0.089533919   -0.001135088    0.007300573
 1842    8    5.956754705   -3.704478904    1.148201441    0.000822580    0.253037352    0.003250826   -0.009324453
 1843    8    5.654770670   -3.709259576   -0.193110409    0.000088394    0.024043421    0.003676426   -0.014882645
 1844    8    8.228175272   -4.297571935    0.952942822    0.000107479    0.044613095    0.002409142   -0.009626148
 1845    8    7.291438364   -4.323590095    0.703706954    0.000856950    0.203624957    0.004208474   -0.013920246
 1846    8    6.541055819   -4.188184115   -0.170475260    0.001044115    0.206752512    0.005050073   -0.017453140
 1847    8    5.877389460   -3.740715103   -0.885449491    0.000645085    0.176037597    0.003664473   -0.012109589
 1848    8    5.786672163   -3.332212463   -1.665802601    0.000076075    0.052455172    0.001450293   -0.000927373
 1849    8    7.210035355    0.753969043    3.459140424    0.000289399    0.118770560    0.002436621   -0.003068133
 1850    8    7.502206331    1.465108154    3.126511830    0.000012823    0.003261759    0.003931245    0.001444011
 1851    8    7.825195110    0.004847023    3.734256453    0.000483949    0.162473823    0.002978627   -0.003309175
 1852    8    8.086449533    1.212011753    3.298102529    0.000370939    0.133668136    0.002775076   -0.001689949
 1853    8    8.447567893   -0.575952482    3.747176666    0.000016359    0.091966568    0.000177878    0.002488627
 1854    8    8.858655683    0.310534582    3.534925822    0.000215366    0.067550539    0.003188216   -0.003950980
 1855    8    9.658391270   -1.128398606    3.311832717   -0.000016450    0.018099994   -0.000908843    0.004252164
 1856    8    9.579715507   -0.570681336    3.386743681    0.000022055    0.017484303    0.001261442   -0.001115779
 1857    8   10.219859577   -1.880402870    2.713291934   -0.000037172    0.015443113   -0.002407004    0.007827609
 1858    8   10.273189847   -2.588751199    2.204027164   -0.000074173    0.024639856   -0.003010277    0.006173322
 1859    8    7.418065512    1.326992311    3.204458796    0.000022539    0.005975596    0.003771902    0.000621331
 1860    8    7.707916006    0.692111344    3.542960012    0.000665696    0.206752512    0.003219774   -0.004492088
 1861    8    7.713532106    1.669683058    2.997352141    0.000089913    0.049148598    0.001829417    0.002332724
 1862    8    8.477044655   -0.046570713    3.695040162    0.000574165    0.207665393    0.002764858   -0.003232956
 1863    8    8.484821444    0.829420901    3.439150784    0.000086485    0.018870472    0.004583111   -0.002860067
 1864    8    9.334346822   -0.768620471    3.497865108    0.000143935    0.147450532    0.000976160    0.001590615
 1865    8    9.226477263   -0.113536643    3.502865420    0.000014212    0.002614811    0.005435201   -0.003194877
 1866    8   10.050932202   -1.428935538    3.005986665   -0.000039078    0.095531584   -0.000409059    0.005074042
 1867    8   10.266568336   -2.202892771    2.498073690   -0.000108740    0.038649136   -0.002813528    0.008382193
 1868    8    6.443380343   -0.280157372   -3.489636585    0.000016478    0.006820684    0.002415944   -0.002357330
 1869    8    6.887130627    0.311233513   -3.531668831    0.000235759    0.073134246    0.003223645   -0.003562241
 1870    8    7.635259829    1.261532482   -3.267301638    0.000438811    0.159481081    0.002751493   -0.001468370
 1871    8    5.628163414   -2.656024022   -2.294177817   -0.000105633    0.030483901   -0.003465201    0.009448539
 1872    8    5.645427509   -1.932225514   -2.779854994   -0.000033677    0.027736512   -0.001214166    0.008908577
 1873    8    6.136693415   -1.154199438   -3.328291794   -0.000000586    0.030259006   -0.000019364    0.003879736
 1874    8    7.317522694   -0.592184276   -3.748694010    0.000038260    0.101128030    0.000378328    0.002411029
 1875    8    7.931587422    0.004847023   -3.734256453    0.000481857    0.162473823    0.002965755   -0.003312227
 1876    8    8.484403799    0.800936569   -3.451298550    0.000210803    0.099893347    0.002110278   -0.003106521
 1877    8    6.541942763   -0.121283039   -3.508487526    0.000003586    0.001821140    0.001968997   -0.002872447
 1878    8    7.247003969    0.878779635   -3.413042081    0.000109005    0.028349810    0.003845000   -0.002406388
 1879    8    7.965372498    1.640602190   -3.022834098    0.000056243    0.036782405    0.001529062    0.002299161
 1880    8    5.609798882   -2.244827483   -2.581637307   -0.000049408    0.036170511   -0.001365978    0.010295134
 1881    8    5.775689539   -1.586711000   -3.010372308   -0.000013847    0.085448859   -0.000162054    0.006378087
 1882    8    6.445785041   -0.743804081   -3.508278061    0.000242264    0.154956167    0.001563438    0.000875026
 1883    8    7.279737876   -0.046570713   -3.695040162    0.000587036    0.207665393    0.002826834   -0.003187710
 1884    8    8.048866526    0.692111344   -3.542960012    0.000665318    0.206752512    0.003217942   -0.004512144
 1885    8   10.219693539   -2.904961986    1.944731839   -0.000009734    0.042774980   -0.000227556    0.002105976
 1886    8    9.800919354   -3.636276199    1.314376915    0.000151499    0.102408247    0.001479363   -0.007809821
 1887    8    9.194634454   -4.120168458    0.749906101    0.000633514    0.154195067    0.004108523   -0.014385531
 1888    8   10.242527079   -3.550441443    0.583667393    0.000210802    0.060486650    0.003485105   -0.015573326
 1889    8    8.528462392   -4.379480556    0.053196156    0.001012219    0.162473823    0.006230044   -0.018425041
 1890    8    9.997680724   -3.771027340   -0.328724622    0.000907826    0.215237633    0.004217786   -0.017469769
 1891    8    7.851765318   -4.368176941   -0.713447113    0.000656769    0.154436444    0.004252680   -0.013581046
 1892    8    9.091953672   -4.084803994   -1.032787500    0.000403166    0.123008778    0.003277536   -0.009981734
 1893    8   10.140029982   -3.273181696   -1.532619576    0.000191729    0.120316399    0.001593544   -0.005019026
 1894    8    6.985748849   -4.163957258   -1.091695957    0.000144616    0.063092845    0.002292116   -0.008039514
 1895    8   10.260364680   -2.109196421   -2.559898683   -0.000125437    0.056579396   -0.002217009    0.008298781
 1896    8    6.554895162   -3.923973218   -1.366841564    0.000003149    0.005343357    0.000589423   -0.003947294
 1897    8    9.649750106   -1.030173386   -3.329293539    0.000028834    0.081273497    0.000354774    0.003049935
 1898    8    5.739514381   -2.892826288   -2.177976963   -0.000016075    0.002805927   -0.005728790    0.007877866
 1899    8    8.359254627   -0.558425115   -3.759166121    0.000079455    0.120604758    0.000658809    0.002442218
 1900    8    8.921284616    0.077523328   -3.572128661    0.000232722    0.056955030    0.004086067   -0.003806367
 1901    8   10.143072915   -3.222963283    1.611388007    0.000125468    0.083808127    0.001497082   -0.003671306
 1902    8    9.981886989   -3.650859625    0.954753587    0.000659175    0.193841692    0.003400585   -0.013098790
 1903    8    9.215726713   -4.188184115    0.170475260    0.001106503    0.206752512    0.005351825   -0.018360633
 1904    8   10.246050143   -3.604664725    0.077435193    0.000217687    0.069964184    0.003111409   -0.017267254
 1905    8    8.472758695   -4.325904630   -0.685136321    0.000831041    0.201162453    0.004131193   -0.014260314
 1906    8    9.886786616   -3.685651230   -1.045105050    0.000836367    0.267950844    0.003121344   -0.011973199
 1907    8    7.525199464   -4.294696005   -0.962654636    0.000118820    0.047654279    0.002493383   -0.009530355
 1908    8   10.236450187   -2.771667782   -2.070721847   -0.000091936    0.069523186   -0.001322377    0.004184679
 1909    8    6.676513198   -3.994985380   -1.305634733    0.000001872    0.001818963    0.001029223   -0.004682495
 1910    8   10.097709232   -1.530796451   -2.942869848   -0.000054119    0.076478151   -0.000707645    0.005757817
 1911    8    9.166980481   -0.538392731   -3.563455970    0.000290218    0.165975178    0.001748564   -0.000363583
 1912    1   11.683645611    0.244094394    3.573059432    0.000228019    0.056174987    0.004059088   -0.005695463
 1913    1   11.912976377   -0.563233745    3.703381673   -0.000004285    0.140198658   -0.000030564    0.002373112
 1914    1   11.016244296   -0.860483858    3.366225680    0.000067102    0.066979690    0.001001833    0.001241034
 1915    1   10.476727209   -1.950939944    2.682630078   -0.000037097    0.070628017   -0.000525251    0.007408817
 1916    1   10.986315752   -3.310948488    1.840081096   -0.000002072    0.002927515   -0.000707823    0.000642525
 1917    1   10.560327257   -3.178522379    1.568241018    0.000199252    0.074949221    0.002658488   -0.005095593
 1918    1   11.442043365   -3.805899400    1.309640019    0.000473990    0.209451353    0.002263009   -0.006967233
 1919    1   10.704807237   -3.688647695    0.233068297    0.000778212    0.188303928    0.004132743   -0.017640176
 1920    1   10.490903817   -3.513707964   -0.487017730    0.000095356    0.021897178    0.004354727   -0.015871651
 1921    1   13.632649611   -4.005670247    1.068944433    0.000044989    0.051793608    0.000868628   -0.005576939
 1922    1   12.675653060   -4.194392654    0.782308022    0.000547454    0.161707249    0.003385463   -0.011565727
 1923    1   12.068515370   -4.219707960   -0.053196156    0.000993176    0.162473823    0.006112837   -0.017782767
 1924    1   11.402343307   -3.960395861   -0.749906101    0.000655026    0.154195067    0.004248035   -0.014970022
 1925    1   10.781015990   -3.433537358   -1.387336985    0.000353112    0.124643979    0.002832965   -0.008321883
 1926    1   10.543366082   -2.881236196   -1.974519038    0.000076418    0.060579014    0.001261459    0.001472000
 1927    1   11.446145937   -0.326894564    3.567330694    0.000336030    0.163944791    0.002049656   -0.002430797
 1928    1   10.886503201   -1.337348419    3.207465668   -0.000070312    0.144795954   -0.000485591    0.005514921
 1929    1   10.635094661   -2.830489014    2.128368958    0.000045856    0.153821698    0.000298110    0.003737253
 1930    1   11.088679122   -3.426548134    1.750270304   -0.000006320    0.005173994   -0.001221468   -0.000340342
 1931    1   10.759670932   -3.565242571    1.023538163    0.000935134    0.254638462    0.003672399   -0.012865033
 1932    1   10.491635483   -3.547228210   -0.190541757    0.000092363    0.024827165    0.003720235   -0.016873742
 1933    1   12.998512341   -4.129884296    1.004910307    0.000083783    0.058100259    0.001442049   -0.006939799
 1934    1   12.144269294   -4.155893568    0.753729651    0.000835572    0.207316082    0.004030426   -0.013182061
 1935    1   11.381251049   -4.028411519   -0.170475260    0.001020868    0.206752512    0.004937634   -0.018224465
 1936    1   10.715351667   -3.579058768   -0.886982462    0.000651053    0.176659699    0.003685351   -0.014102589
 1937    1   10.560188476   -3.136004601   -1.638895921    0.000115812    0.053652955    0.002158530   -0.004019363
 1938    1   12.056304749    0.917886104    3.458629787    0.000287054    0.116956115    0.002454375   -0.006741339
 1939    1   12.345584110    1.614599703    3.133807221    0.000013192    0.002616815    0.005041297   -0.004438318
 1940    1   12.678460787    0.002428866    3.759049910    0.000376708    0.162472920    0.002318591   -0.005170340
 1941    1   13.006330703    1.536955890    3.193300042    0.000726445    0.220618411    0.003292767   -0.010496026
 1942    1   13.173032353    2.749992734    1.922361332    0.000391393    0.119428692    0.003277207   -0.007043510
 1943    1   13.484871975   -0.346572705    3.709934340    0.000050020    0.071471939    0.000699860   -0.002455109
 1944    1   13.916335131    0.712297129    3.391296208    0.000986251    0.229660155    0.004294391   -0.013537270
 1945    1   14.224404899    2.060201962    2.371129038    0.000659548    0.256100606    0.002575346   -0.006463981
 1946    1   13.792806049    2.939140486    1.219965408    0.000086613    0.138413811    0.000625754   -0.000517416
 1947    1   13.524449924    3.217606579   -0.089657735    0.000022417    0.088439218    0.000253475   -0.001503308
 1948    1   14.588913131   -0.915878574    3.269052520    0.000011867    0.006981975    0.001699654   -0.003191905
 1949    1   14.740993892   -0.197707299    3.193300042    0.000914266    0.220618411    0.004144106   -0.012849832
 1950    1   15.176801473    0.934359434    2.512251894    0.000642164    0.216013759    0.002972791   -0.007906973
 1951    1   13.796390745    3.035103003   -0.902290146   -0.000066250    0.056655757   -0.001169345    0.001374002
 1952    1   15.139713785   -1.680862394    2.660682059    0.000002076    0.006670445    0.000311231   -0.003524619
 1953    1   15.363311371   -1.102666405    2.644724875    0.000656393    0.187071274    0.003508784   -0.011656712
 1954    1   15.975942049   -0.154689436    1.910582324    0.000661233    0.217930854    0.003034142   -0.008920807
 1955    1   14.023165936    2.836299071   -1.278334521   -0.000010355    0.001693897   -0.006112912    0.003223526
 1956    1   15.286879277   -2.373378474    2.051754741    0.000033627    0.031650370    0.001062451   -0.005506872
 1957    1   15.697761194   -1.881559194    1.882948486    0.000432624    0.132489679    0.003265344   -0.012956845
 1958    1   16.193530850   -1.235357608    1.316243189    0.000665001    0.154195067    0.004312722   -0.014276608
 1959    1   16.474945908   -0.545995196    0.506154115    0.000072966    0.132424944    0.000551002   -0.003593401
 1960    1   12.268632238    1.490069911    3.203896043    0.000021271    0.004926387    0.004317786   -0.004577721
 1961    1   12.548111236    0.851883941    3.542960012    0.000755992    0.206752512    0.003656509   -0.009416253
 1962    1   12.756452404    2.014393960    2.849461770    0.000411370    0.151570935    0.002714041   -0.006736426
 1963    1   13.169743513   -0.035269863    3.736828521    0.000503339    0.207663022    0.002423826   -0.005956412
 1964    1   13.725398914    1.455843108    3.096416886    0.001064936    0.282695416    0.003767078   -0.012574690
 1965    1   13.844814208    2.593771299    1.902653834    0.000529875    0.278475362    0.001902770   -0.004602178
 1966    1   13.484529810    3.146548751    0.769414406    0.000083943    0.106590966    0.000787528   -0.003038492
 1967    1   14.234881906   -0.574324794    3.473189216    0.000195318    0.119151931    0.001639236   -0.004553474
 1968    1   14.659881111    0.521360912    3.096416886    0.001236866    0.282695416    0.004375260   -0.014384683
 1969    1   14.752840230    1.638130461    2.392133970    0.000212916    0.145786737    0.001460465   -0.004236354
 1970    1   13.675118679    3.165660992   -0.352870048   -0.000032840    0.045805393   -0.000716953    0.000855592
 1971    1   14.932612989   -1.283601108    2.971722979    0.000015396    0.063543696    0.000242286   -0.003551340
 1972    1   15.399074913   -0.477885193    2.680488417    0.001183392    0.254247539    0.004654488   -0.014246950
 1973    1   15.730076624    0.385631862    2.131251870    0.000239796    0.125093660    0.001916932   -0.005647713
 1974    1   15.295607017   -1.993151377    2.335786783    0.000110373    0.091587081    0.001205113   -0.005577495
 1975    1   15.821045091   -1.404191531    1.975034428    0.000809386    0.194803870    0.004154875   -0.014399766
 1976    1   16.270965377   -0.543828360    1.321850971    0.000497762    0.204642792    0.002432344   -0.008459382
 1977    1   16.508716601   -0.447513641    0.059733279   -0.000013089    0.001025656   -0.012761768   -0.000270178
 1978    1   13.305793751    3.206466238   -0.628509799    0.000005426    0.001155127    0.004697387   -0.004622075
 1979    1   13.003447543    2.707398653   -2.023525539    0.000022932    0.001827612    0.012547598   -0.006329653
 1980    1   13.468492597    2.989492848   -1.316243189    0.000300846    0.154195067    0.001951076   -0.004765527
 1981    1   11.278692345   -0.125182600   -3.488123379    0.000019705    0.007126206    0.002765108   -0.003817996
 1982    1   11.728854860    0.470381147   -3.532266806    0.000276961    0.072176546    0.003837278   -0.006043284
 1983    1   12.479127684    1.415807179   -3.270774900    0.000501046    0.156895859    0.003193494   -0.007541904
 1984    1   13.335801395    2.159273369   -2.644724875    0.000650549    0.187071274    0.003477544   -0.009644996
 1985    1   14.093009777    2.564367375   -1.783159835    0.000009279    0.117340289    0.000079081   -0.000806909
 1986    1   10.515729784   -2.473538448   -2.359030771   -0.000058731    0.047790828   -0.001228914    0.006740723
 1987    1   10.544506220   -1.799206473   -2.813808167   -0.000013002    0.044453713   -0.000292490    0.006789547
 1988    1   11.008167466   -1.014863270   -3.341299670   -0.000001058    0.040646267   -0.000026036    0.002894575
 1989    1   11.987968779   -0.406093972   -3.718869948    0.000042220    0.098654641    0.000427961    0.000076420
 1990    1   12.758854433    0.002508841   -3.759038009    0.000354903    0.162472782    0.002184383   -0.005337503
 1991    1   13.468492597    0.830791682   -3.474944355    0.000598807    0.154195067    0.003883438   -0.012518203
 1992    1   14.114694184    1.397496980   -2.979174698    0.000513978    0.132489679    0.003879383   -0.012568869
 1993    1   14.649074380    1.760210926   -2.366497482    0.000097285    0.080796785    0.001204067   -0.004172485
 1994    1   13.181067155    3.027433499   -1.347532613    0.000018652    0.022700379    0.000821676   -0.006350286
 1995    1   11.381891507    0.038524222   -3.508388448    0.000002568    0.001833038    0.001400811   -0.004547695
 1996    1   12.090142246    1.032775807   -3.416158253    0.000114171    0.027141404    0.004206521   -0.006367346
 1997    1   12.892906257    2.256980308   -2.611278217    0.000315322    0.147257058    0.002141304   -0.006943981
 1998    1   13.637326521    2.617007089   -1.975034428    0.000572468    0.194803870    0.002938687   -0.006450046
 1999    1   10.511481574   -2.106222975   -2.621427334   -0.000014956    0.049410711   -0.000302686    0.007719031
 2000    1   10.652934925   -1.436972248   -3.032785094    0.000021056    0.107197403    0.000196423    0.004683788
 2001    1   11.300537274   -0.594251862   -3.513885662    0.000221515    0.162849509    0.001360242   -0.000211746
 2002    1   12.268386064   -0.035652196   -3.736989927    0.000459573    0.207664181    0.002213060   -0.004426996
 2003    1   12.889061756    0.851883941   -3.542960012    0.000736902    0.206752512    0.003564175   -0.010681808
 2004    1   13.637326521    1.489582922   -3.102458595    0.000706035    0.194803870    0.003624335   -0.012411055
 2005    1   14.331199347    2.018848963   -2.344792637    0.000378815    0.158417354    0.002391244   -0.005539272
 2006    1   15.222108992   -2.612059800    1.892090336    0.000038335    0.044730608    0.000857026   -0.005236889
 2007    1   14.507594019   -3.555741824    1.320175370   -0.000038917    0.087606161   -0.000444222   -0.004457066
 2008    1   15.697761194   -2.368399993    1.396107688    0.000432926    0.132489679    0.003267618   -0.013782301
 2009    1   14.034829684   -3.960395861    0.749906101    0.000474220    0.154195067    0.003075455   -0.011682079
 2010    1   15.363311371   -3.130176381    0.617214899    0.000624542    0.187071274    0.003338523   -0.015310925
 2011    1   16.193530850   -1.801694695    0.749906101    0.000545485    0.154195067    0.003537630   -0.015617725
 2012    1   13.368657622   -4.219707960    0.053196156    0.000924800    0.162473823    0.005691995   -0.016335766
 2013    1   14.740993892   -3.678751548   -0.287744207    0.000923397    0.220618411    0.004185493   -0.015687120
 2014    1   15.911886537   -2.507858903   -0.287744207    0.000705539    0.220618411    0.003198005   -0.016441543
 2015    1   16.452842949   -1.135522633    0.053196156    0.000459875    0.162473823    0.002830459   -0.011429838
 2016    1   12.721112286   -4.203498887   -0.739060791    0.000599287    0.158021913    0.003792431   -0.012104160
 2017    1   13.913906466   -3.937017135   -1.013902580    0.000246105    0.118036624    0.002084992   -0.007385726
 2018    1   15.177232026   -2.964165675   -1.476865527    0.000513367    0.239485940    0.002143619   -0.008557068
 2019    1   16.109882704   -1.683200142   -1.197748636    0.000856986    0.229660155    0.003731538   -0.015425127
 2020    1   16.466391256   -0.540536399   -0.566585115    0.000019895    0.099706097    0.000199537   -0.003746142
 2021    1   11.857231027   -3.995661683   -1.143059418    0.000206883    0.084503310    0.002448221   -0.007859057
 2022    1   15.318018289   -1.853656329   -2.396051643    0.000301963    0.167683510    0.001800793   -0.006588091
 2023    1   15.911886537   -0.773195713   -2.022407396    0.000929559    0.220618411    0.004213426   -0.014032397
 2024    1   16.050428405    0.024292951   -1.734671047    0.000045488    0.025565574    0.001779284   -0.004341988
 2025    1   11.230305954   -3.582276744   -1.601495563    0.000011123    0.034665322    0.000320858   -0.002375699
 2026    1   14.767548771   -0.797716482   -3.174009726    0.000517525    0.192848866    0.002683576   -0.007479182
 2027    1   15.363311371    0.131763393   -2.644724875    0.000794417    0.187071274    0.004246601   -0.013380836
 2028    1   15.468897337    0.773907775   -2.284709618    0.000043212    0.024980866    0.001729786   -0.004553151
 2029    1   10.762361026   -2.956672387   -2.106262764   -0.000029382    0.041857140   -0.000701952    0.003876534
 2030    1   13.294781231   -0.303432217   -3.742320425    0.000089781    0.094872419    0.000946334   -0.002268383
 2031    1   14.034829684    0.264454595   -3.474944355    0.000676689    0.154195067    0.004388526   -0.012411884
 2032    1   14.601534982    0.910656181   -2.979174698    0.000534443    0.132489679    0.004033849   -0.013421071
 2033    1   14.873657275    1.442172160   -2.451536355    0.000103624    0.059213889    0.001749989   -0.005322953
 2034    1   15.156313022   -2.916434850    1.586790133    0.000259038    0.143828879    0.001801012   -0.007158018
 2035    1   14.693620924   -3.587910102    0.918740025    0.000625033    0.194803870    0.003208524   -0.011413251
 2036    1   15.821045091   -2.460485934    0.918740025    0.000635267    0.194803870    0.003261062   -0.015552662
 2037    1   14.055921943   -4.028411519    0.170475260    0.000917656    0.206752512    0.004438429   -0.015843496
 2038    1   15.399074913   -3.165939924   -0.007566313    0.000845036    0.254247539    0.003323675   -0.016394380
 2039    1   16.261546508   -1.822786953    0.170475260    0.000660545    0.206752512    0.003194859   -0.015560883
 2040    1   13.310874573   -4.163269003   -0.702101742    0.000684254    0.203375641    0.003364484   -0.011948904
 2041    1   14.631586212   -3.584561678   -1.051685213    0.000587383    0.264553884    0.002220277   -0.009557184
 2042    1   15.815003382   -2.426746121   -1.006812418    0.000926486    0.282695416    0.003277329   -0.015356527
 2043    1   16.413626658   -1.084104896   -0.598653390    0.000638811    0.207665393    0.003076153   -0.011569103
 2044    1   12.404949651   -4.123830249   -1.016821330    0.000124354    0.064464800    0.001929024   -0.008100146
 2045    1   15.245059365   -2.519870820   -1.961674402    0.000077759    0.080618783    0.000964525   -0.005129892
 2046    1   15.815003382   -1.492263925   -1.941294615    0.001065965    0.282695416    0.003770720   -0.014310383
 2047    1   16.227759134   -0.346470011   -1.427054693    0.000330388    0.158641732    0.002082608   -0.006520759
 2048    1   11.552249775   -3.812463577   -1.393105486    0.000013624    0.008686474    0.001568431   -0.004389529
 2049    1   15.031644749   -1.308368952   -2.888366658    0.000102324    0.057067420    0.001793044   -0.005112722
 2050    1   15.399074913   -0.493017819   -2.680488417    0.001120127    0.254247539    0.004405654   -0.014239528
 2051    1   15.745747910    0.363380520   -2.117987612    0.000213363    0.119253223    0.001789156   -0.005676431
 2052    1   10.972488329   -3.293238474   -1.854067716   -0.000004995    0.002539782   -0.001966711    0.000797903
 2053    1   14.039742914   -0.329376217   -3.549687279    0.000437807    0.187803674    0.002331195   -0.006662274
 2054    1   14.693620924    0.433288519   -3.102458595    0.000880478    0.194803870    0.004519818   -0.014452724
 2055    1   15.124679487    1.063411727   -2.486329174    0.000316759    0.128517219    0.002464723   -0.006864676
