# Supplementary material for: Screening Deep Eutectic Solvents for CO2 Capture With COSMO-RS
Source: Front Chem. 2020 Feb 13;8:82. doi: 10.3389/fchem.2020.00082 (PMC7031488; doi:10.3389/fchem.2020.00082)
Supplement: Supplementary file 2 [file Data_Sheet_1.ZIP › COSMOfiles/EthyleneGlycol.cosmo]

Gaussian COSMO output
$cosmo_data
  fepsi =    1.00
  nps   =  712
  area  =  359.75
  volume=  530.18
$coord_rad
#atom   x                  y                  z             element  radius [A]     area   COSMO charge    sigma
   1  -1.08491473086233   0.94196396782851   0.00020409042246   6     2.00600  13.32464  -0.00775  -0.00058
   2  -0.94878103807946   2.14797399094359  -1.68429967508108   1     1.29600   6.33781  -0.02901  -0.00458
   3  -0.94916654212860   2.14763006069509   1.68497997648929   1     1.29600   6.33849  -0.02906  -0.00458
   4   1.08491461970197  -0.94196396782853   0.00011527329417   6     2.00600  13.32463  -0.00786  -0.00059
   5   0.94921934332166  -2.14772076753691   1.68482879839857   1     1.29600   6.33848  -0.02906  -0.00458
   6   0.94872990429181  -2.14788328410138  -1.68445085317179   1     1.29600   6.33782  -0.02899  -0.00457
   7  -3.37258849968939  -0.49349522685630  -0.00019275206566   8     1.71760  15.89917   0.19349   0.01217
   8  -4.79400675532796   0.64804452729353   0.00010393493737   1     1.29600   8.47030  -0.12762  -0.01507
   9   3.37258838852903   0.49349522685627  -0.00029290755076   8     1.71760  15.89920   0.19354   0.01217
  10   4.79400664416760  -0.64804452729356   0.00080691305918   1     1.29600   8.47030  -0.12768  -0.01507
$coord_car
!BIOSYM archive 3
PBC=OFF
coordinates from GAUSSIAN/COSMO calculation
!DATE
C1          -0.574112149     0.498465863     0.000108000 GAUS 1      C       C   0.0000
H2          -0.502073301     1.136658880    -0.891293000 GAUS 1      H       H   0.0000
H3          -0.502277301     1.136476880     0.891653000 GAUS 1      H       H   0.0000
C4           0.574112090    -0.498465863     0.000061000 GAUS 1      C       C   0.0000
H5           0.502305242    -1.136524880     0.891573000 GAUS 1      H       H   0.0000
H6           0.502046242    -1.136610880    -0.891373000 GAUS 1      H       H   0.0000
O7          -1.784696967    -0.261146426    -0.000102000 GAUS 1      O       O   0.0000
H8          -2.536879111     0.342930394     0.000055000 GAUS 1      H       H   0.0000
O9           1.784696908     0.261146426    -0.000155000 GAUS 1      O       O   0.0000
H10          2.536879053    -0.342930394     0.000427000 GAUS 1      H       H   0.0000
end
end
$screening_charge
  cosmo      =  -0.022062
  correction =   0.022062
  total      =   0.000000
$cosmo_energy
  Total energy corrected [a.u.]  =     -230.3727652041
  Dielectric energy corr. [a.u.] =       -0.0176127561
$segment_information
# n             - segment number
# atom          - atom associated with segment n
# position      - segment coordinates [a.u.]
# charge        - segment charge (corrected)
# area          - segment area [A**2]
# potential     - solute potential on segment (A length scale)
#
#  n   atom              position (X, Y, Z)                   charge         area        charge/area     potential
#
#
    1    2   -1.312011758    4.533519465   -1.265666287   -0.000042928    0.002928684   -0.014657863    0.017991532
    2    2   -0.755565647    4.575980110   -1.428425142   -0.000546267    0.138196165   -0.003952837    0.012103633
    3    2    0.745213115    3.913386876   -1.576046116   -0.000115317    0.015083331   -0.007645309   -0.015727691
    4    2    0.099015866    4.311714105   -2.151598340   -0.000715028    0.166956069   -0.004282730    0.004872879
    5    2    1.168618324    3.288494029   -2.146740656   -0.000570662    0.129888209   -0.004393486   -0.027591406
    6    2    0.582752801    3.679507830   -2.827464525   -0.000446310    0.110873760   -0.004025385   -0.000937633
    7    2   -1.155759131    4.548403435   -1.244849756   -0.000064734    0.006879995   -0.009408992    0.015924159
    8    2    0.171815878    4.323413383   -1.585589583   -0.000752307    0.208905136   -0.003601189   -0.001218209
    9    2    0.969373660    3.669760612   -1.737832030   -0.000177687    0.020872162   -0.008513130   -0.022283059
   10    2    0.713867837    3.810622866   -2.369292461   -0.000814245    0.219383011   -0.003711521   -0.007747641
   11    2   -1.656837260    4.470242397   -1.362207275   -0.000162196    0.024447026   -0.006634601    0.022639126
   12    2   -3.087474937    2.989654610   -2.530219186   -0.000086969    0.003660739   -0.023757137    0.041036651
   13    2   -2.668998103    3.795051135   -2.255270611   -0.000985420    0.246828583   -0.003992325    0.037373089
   14    2   -1.270675528    4.554379101   -2.006194165   -0.000749193    0.185279977   -0.004043574    0.021886261
   15    2   -2.803527724    1.980600489   -3.274871434   -0.000119216    0.009488086   -0.012564847    0.021184355
   16    2   -2.622714760    2.775596064   -3.358233397   -0.001070507    0.256498196   -0.004173544    0.029915848
   17    2   -1.576403111    3.821907713   -3.358233397   -0.001443674    0.256498196   -0.005628399    0.029302973
   18    2   -0.481482373    4.311714105   -2.732096580   -0.000870046    0.166956069   -0.005211229    0.017576628
   19    2   -1.954709630    1.182289144   -3.697649650   -0.000026883    0.001212594   -0.022169666    0.005124192
   20    2   -1.996577943    1.680675326   -3.848039790   -0.000583181    0.166956069   -0.003493022    0.013491817
   21    2   -1.270675528    2.469868481   -4.090704785   -0.001009042    0.185279977   -0.005446041    0.020934015
   22    2   -0.481482373    3.195770895   -3.848039790   -0.000983814    0.166956069   -0.005892649    0.019376563
   23    2    0.194383812    3.679507830   -3.215833515   -0.000501481    0.110873760   -0.004522988    0.009451147
   24    2   -3.028807036    3.254897627   -2.352303859   -0.000175553    0.024795785   -0.007079956    0.042047351
   25    2   -2.051117807    4.331429276   -1.808373625   -0.000911594    0.257068454   -0.003546112    0.029129479
   26    2   -3.000998206    2.525548081   -2.966430783   -0.000530461    0.097012078   -0.005467992    0.032507214
   27    2   -2.362760962    3.561953915   -3.098279599   -0.001554074    0.355967158   -0.004365779    0.033351546
   28    2   -1.133976883    4.349563946   -2.741050283   -0.001292480    0.267143480   -0.004838150    0.024522890
   29    2   -2.393277939    1.564848572   -3.574117425   -0.000401789    0.076743029   -0.005235508    0.011488835
   30    2   -2.005531646    2.333169836   -3.885889630   -0.001175702    0.267143480   -0.004401014    0.022100876
   31    2   -1.133976883    3.204724599   -3.885889630   -0.001462363    0.267143480   -0.005474074    0.024827830
   32    2   -0.263788252    3.810622866   -3.346948550   -0.001214293    0.219383011   -0.005535036    0.017223863
   33    2   -0.115040363    1.049334191   -3.708128906   -0.000117033    0.012728147   -0.009194839    0.002791717
   34    2    0.602272243    1.560034314   -3.486126064   -0.000731849    0.174131859   -0.004202846   -0.005120875
   35    2    1.208230123    2.626137912   -2.741030384   -0.000561335    0.144488309   -0.003884983   -0.025885452
   36    2   -1.528631675    1.234460443   -3.881407755   -0.000509956    0.111561398   -0.004571080    0.007182611
   37    2   -0.626886548    1.826079501   -4.090704785   -0.000860307    0.185279977   -0.004643278    0.012052391
   38    2    0.099015866    2.615272656   -3.848039790   -0.000886002    0.166956069   -0.005306796    0.009574523
   39    2    0.582752801    3.291138841   -3.215833515   -0.000462795    0.110873760   -0.004174075    0.000566953
   40    2    0.134802550    1.131766688   -3.631396746   -0.000144678    0.017657393   -0.008193601    0.001023316
   41    2    1.097933336    2.104102194   -3.028566470   -0.000397792    0.094110189   -0.004226880   -0.020452821
   42    2   -1.853359156    1.135952261   -3.722820738   -0.000027172    0.001860331   -0.014606214    0.004623098
   43    2   -0.680850097    1.185499898   -3.920339547   -0.000799967    0.198336708   -0.004033378    0.006325099
   44    2    0.107969570    1.962778146   -3.885889630   -0.001030650    0.267143480   -0.003858039    0.005841703
   45    2    0.713867837    2.832966777   -3.346948550   -0.000924203    0.219383011   -0.004212738   -0.003535487
   46    8   -6.325540595    1.791209378    1.531637774   -0.001564013    0.110873760   -0.014106254    0.103533759
   47    8   -5.841803660    1.115343192    2.163844049   -0.002141076    0.166956069   -0.012824186    0.070048677
   48    8   -6.957746870    1.115343192    1.047900839   -0.002941256    0.166956069   -0.017616943    0.102675383
   49    8   -5.192428543    0.756595828    2.414124310   -0.000052387    0.011819240   -0.004432371    0.034262916
   50    8   -6.381595608   -0.032021652    1.736505186   -0.002986463    0.249521606   -0.011968756    0.051736928
   51    8   -7.200411865    0.326150037    0.321998425   -0.003513659    0.185279977   -0.018964053    0.091189258
   52    8   -6.681947371   -0.768000831    0.654713325   -0.001446763    0.106646028   -0.013566025    0.044651040
   53    8   -6.887607558   -0.561247632   -0.390364798   -0.001981729    0.166360930   -0.011912223    0.058636491
   54    8   -6.556572380   -0.639870084   -1.110146509   -0.000648124    0.042491974   -0.015252860    0.041985261
   55    8   -6.456655630    1.333037314    1.662752810   -0.003352248    0.219383011   -0.015280344    0.094508539
   56    8   -5.773087820    0.482412552    2.238850012   -0.002236755    0.247014782   -0.009055147    0.044764593
   57    8   -6.995596710    0.462848682    1.056854543   -0.004128786    0.267143480   -0.015455314    0.087835449
   58    8   -6.493002862   -0.526360319    1.316235830   -0.001599178    0.129658945   -0.012333730    0.042099586
   59    8   -6.914369260   -0.569801853    0.137692883   -0.003320615    0.266256327   -0.012471496    0.059579332
   60    8   -6.664988552   -0.764467280   -0.708595712   -0.001153549    0.090181901   -0.012791360    0.043915917
   61    8   -5.937171606    2.179578367    1.531637774   -0.001546660    0.110873760   -0.013949736    0.105317918
   62    8   -5.261305420    1.695841432    2.163844049   -0.001984910    0.166956069   -0.011888816    0.074887091
   63    8   -5.261305420    2.811784642    1.047900839   -0.002883733    0.166956069   -0.017272408    0.110803072
   64    8   -4.996300271    0.997478357    2.415676540   -0.000144421    0.005841310   -0.024724163    0.039064470
   65    8   -4.352963398    2.266231694    1.784752003   -0.002199519    0.107027369   -0.020550999    0.082681009
   66    8   -4.510197780    3.070578028    0.221014733   -0.003263376    0.146532444   -0.022270674    0.110155737
   67    8   -4.315473449    3.017297758   -0.394437167   -0.000424834    0.008155957   -0.052088803    0.107997864
   68    8   -5.478999542    2.310693402    1.662752810   -0.003243043    0.219383011   -0.014782564    0.099887199
   69    8   -4.756286670    1.641445519    2.238350870   -0.001885022    0.195849680   -0.009624840    0.061829111
   70    8   -4.601365607    2.843836128    1.067533705   -0.004104833    0.238133885   -0.017237499    0.104036492
   71    8   -4.316266058    3.043446219   -0.178311985   -0.000506799    0.012226668   -0.041450263    0.108748720
   72    8   -6.325540595    2.179578367    1.143268785   -0.001646889    0.110873760   -0.014853728    0.113610550
   73    8   -6.957746870    1.695841432    0.467402600   -0.003097030    0.166956069   -0.018549971    0.116343547
   74    8   -5.841803660    2.811784642    0.467402600   -0.003003603    0.166956069   -0.017990376    0.120184259
   75    8   -7.200411865    0.969939018   -0.321790555   -0.003476929    0.185279977   -0.018765811    0.105959524
   76    8   -6.467940477    2.321978249   -0.627518138   -0.004716243    0.256498196   -0.018387042    0.120109604
   77    8   -5.115901246    3.054449637   -0.321790555   -0.003218469    0.185279977   -0.017370842    0.115451567
   78    8   -6.957746870    0.180745863   -1.047692970   -0.002757646    0.166956069   -0.016517194    0.079567165
   79    8   -6.467940477    1.275666601   -1.673829787   -0.004134664    0.256498196   -0.016119659    0.093244822
   80    8   -5.421628829    2.321978249   -1.673829787   -0.003948155    0.256498196   -0.015392526    0.099142991
   81    8   -4.395964475    2.837791283   -1.021947514   -0.002198448    0.119729072   -0.018361855    0.102648560
   82    8   -6.432071916   -0.471694920   -1.435494817   -0.000859576    0.077253178   -0.011126734    0.040781631
   83    8   -5.985973153    0.246598544   -2.101341974   -0.001123420    0.112657237   -0.009972021    0.044559233
   84    8   -5.277402415    1.118999857   -2.354157603   -0.001037913    0.107135521   -0.009687855    0.052818569
   85    8   -4.476609353    1.964173169   -2.040749310   -0.000865171    0.067863760   -0.012748638    0.071354192
   86    8   -6.456655630    2.310693402    0.685096721   -0.003844601    0.219383011   -0.017524605    0.119603766
   87    8   -6.995596710    1.704795135   -0.185091910   -0.004659231    0.267143480   -0.017440931    0.117436997
   88    8   -5.850757363    2.849634482   -0.185091910   -0.004510902    0.267143480   -0.016885689    0.121269330
   89    8   -6.995596710    0.833240373   -1.056646673   -0.004281460    0.267143480   -0.016026818    0.096899757
   90    8   -6.207986680    2.062024451   -1.413875989   -0.005470986    0.355967158   -0.015369355    0.108016315
   91    8   -4.979202601    2.849634482   -1.056646673   -0.004109756    0.267143480   -0.015384076    0.108017078
   92    8   -6.377453544   -0.080404182   -1.720383328   -0.002488302    0.212789590   -0.011693718    0.050045509
   93    8   -5.782560614    0.781955083   -2.236600540   -0.002657536    0.255333899   -0.010408083    0.056276930
   94    8   -4.954499313    1.692007706   -2.209511574   -0.002678046    0.243080908   -0.011017097    0.067900991
   95    8   -4.311810685    2.256891396   -1.782342805   -0.001585845    0.074255973   -0.021356463    0.082128168
   96   10    4.995284172   -0.997628566    2.416442654   -0.000135845    0.005936385   -0.022883482    0.039057826
   97   10    5.261305309   -1.695841432    2.164547027   -0.001990047    0.166956069   -0.011919583    0.074929637
   98   10    4.352585120   -2.265961916    1.785606073   -0.002196322    0.107153944   -0.020496886    0.082699258
   99   10    5.937171494   -2.179578367    1.532340753   -0.001546757    0.110873760   -0.013950616    0.105343819
  100   10    5.261305309   -2.811784642    1.048603818   -0.002884024    0.166956069   -0.017274152    0.110820042
  101   10    4.510147764   -3.070569358    0.221748665   -0.003263668    0.146551110   -0.022269828    0.110159159
  102   10    4.315536970   -3.017317053   -0.393695490   -0.000424500    0.008149043   -0.052092047    0.107993603
  103   10    4.755511856   -1.641569718    2.238985531   -0.001875406    0.196150117   -0.009561077    0.061863951
  104   10    5.478999430   -2.310693402    1.663455788   -0.003242748    0.219383011   -0.014781217    0.099915781
  105   10    4.601251817   -2.843844615    1.068198702   -0.004105346    0.238168933   -0.017237120    0.104053377
  106   10    4.316280452   -3.043449911   -0.177598274   -0.000506994    0.012224158   -0.041474755    0.108747179
  107   10    5.192883905   -0.754965318    2.414824840   -0.000110666    0.012005434   -0.009217978    0.034361397
  108   10    5.841803549   -1.115343192    2.164547027   -0.002139118    0.166956069   -0.012812461    0.070099576
  109   10    6.381186900    0.032188722    1.737516227   -0.003078616    0.249585854   -0.012334899    0.051755477
  110   10    6.681856288    0.768120208    0.655420419   -0.001546449    0.106708007   -0.014492339    0.044655386
  111   10    6.325540484   -1.791209378    1.532340753   -0.001564061    0.110873760   -0.014106687    0.103560299
  112   10    6.957746759   -1.115343192    1.048603818   -0.002941384    0.166956069   -0.017617713    0.102692719
  113   10    7.200411754   -0.326150037    0.322701403   -0.003514126    0.185279977   -0.018966572    0.091193279
  114   10    6.887617737    0.561223628   -0.389680988   -0.001961713    0.166360046   -0.011791971    0.058627783
  115   10    6.556819651    0.639637387   -1.109320678   -0.000594088    0.042430330   -0.014001500    0.041964634
  116   10    5.773429667   -0.481165392    2.239310783   -0.002248274    0.247226152   -0.009093999    0.044785013
  117   10    6.492612772    0.526511548    1.317307170   -0.001659944    0.129879567   -0.012780643    0.042097639
  118   10    6.456655519   -1.333037314    1.663455788   -0.003353028    0.219383011   -0.015283902    0.094539621
  119   10    6.995596599   -0.462848682    1.057557521   -0.004128721    0.267143480   -0.015455071    0.087854054
  120   10    6.914373260    0.569795105    0.138392251   -0.003333843    0.266255924   -0.012521199    0.059579889
  121   10    6.665088216    0.764327233   -0.707908432   -0.001072481    0.090119267   -0.011900682    0.043904916
  122   10    6.325540484   -2.179578367    1.143971763   -0.001646975    0.110873760   -0.014854503    0.113628625
  123   10    5.841803549   -2.811784642    0.468105578   -0.003003800    0.166956069   -0.017991560    0.120191079
  124   10    6.957746759   -1.695841432    0.468105578   -0.003097000    0.166956069   -0.018549789    0.116349882
  125   10    5.115901135   -3.054449637   -0.321087577   -0.003217667    0.185279977   -0.017366512    0.115441834
  126   10    6.467940366   -2.321978249   -0.626815160   -0.004716076    0.256498196   -0.018386392    0.120098468
  127   10    7.200411754   -0.969939018   -0.321087577   -0.003477437    0.185279977   -0.018768553    0.105956078
  128   10    4.396066005   -2.837791115   -1.021284475   -0.002197693    0.119678873   -0.018363247    0.102633917
  129   10    5.421628718   -2.321978249   -1.673126809   -0.003946907    0.256498196   -0.015387659    0.099114802
  130   10    6.467940366   -1.275666601   -1.673126809   -0.004134326    0.256498196   -0.016118343    0.093210660
  131   10    6.957746759   -0.180745863   -1.046989991   -0.002759486    0.166956069   -0.016528218    0.079544421
  132   10    4.476915423   -1.964765435   -2.039711866   -0.000882689    0.067690813   -0.013040011    0.071350815
  133   10    5.277885958   -1.119493094   -2.353256539   -0.001037026    0.106916185   -0.009699429    0.052799652
  134   10    5.986539516   -0.246890327   -2.100373311   -0.001067962    0.112451115   -0.009497121    0.044535709
  135   10    6.432557619    0.471568951   -1.434335603   -0.000841981    0.077103756   -0.010920103    0.040784845
  136   10    6.456655519   -2.310693402    0.685799699   -0.003844704    0.219383011   -0.017525075    0.119613747
  137   10    5.850757252   -2.849634482   -0.184388932   -0.004510286    0.267143480   -0.016883385    0.121262754
  138   10    6.995596599   -1.704795135   -0.184388932   -0.004659712    0.267143480   -0.017442732    0.117435719
  139   10    4.979202489   -2.849634482   -1.055943695   -0.004110081    0.267143480   -0.015385293    0.108004774
  140   10    6.207986568   -2.062024451   -1.413173011   -0.005470094    0.355967158   -0.015366850    0.107990514
  141   10    6.995596599   -0.833240373   -1.055943695   -0.004282579    0.267143480   -0.016031008    0.096881458
  142   10    4.312181313   -2.257163096   -1.781494818   -0.001583798    0.074149388   -0.021359552    0.082111754
  143   10    4.954801682   -1.692444519   -2.208580172   -0.002672904    0.242950392   -0.011001850    0.067885705
  144   10    5.782964970   -0.782265900   -2.235700125   -0.002674567    0.255245902   -0.010478392    0.056240197
  145   10    6.377863071    0.080245995   -1.719370233   -0.002423562    0.212728581   -0.011392744    0.050024576
  146    5   -0.177527834   -1.139011831    3.611215249   -0.000088181    0.009550256   -0.009233385    0.000617469
  147    5   -0.098577561   -1.680422103    3.848568913   -0.000615165    0.166956069   -0.003684592    0.004261474
  148    5   -1.008755939   -1.892534671    3.133700955   -0.000241457    0.035149930   -0.006869351   -0.016771628
  149    5    0.627324853   -2.469615258    4.091233908   -0.001024745    0.185279977   -0.005530790    0.017105493
  150    5   -0.724714379   -2.775342841    3.358762520   -0.001101421    0.256498196   -0.004294068   -0.003951035
  151    5   -1.286168131   -2.849631389    2.397837914   -0.000204571    0.026836006   -0.007623018   -0.032159478
  152    5    1.416518008   -3.195517672    3.848568913   -0.000958449    0.166956069   -0.005740728    0.026524649
  153    5    0.321597270   -3.821654489    3.358762520   -0.001494069    0.256498196   -0.005824872    0.018062099
  154    5   -0.724714379   -3.821654489    2.312450872   -0.000987216    0.256498196   -0.003848821   -0.008524007
  155    5   -0.832671155   -3.824685081    1.581510727   -0.000038651    0.001329574   -0.029070532   -0.018502046
  156    5    2.092384194   -3.679254607    3.216362638   -0.000473543    0.110873760   -0.004271008    0.032001049
  157    5    1.416518008   -4.311460882    2.732625703   -0.000868882    0.166956069   -0.005204254    0.026991093
  158    5    0.627324853   -4.554125877    2.006723289   -0.000759183    0.185279977   -0.004097489    0.014691926
  159    5   -0.146198591   -4.317830282    1.387000117   -0.000299372    0.078489010   -0.003814190   -0.002372767
  160    5   -0.583077348   -1.507672840    3.484946344   -0.000611242    0.140281199   -0.004357265   -0.004822486
  161    5   -0.107531264   -2.332916613    3.886418753   -0.001224515    0.267143480   -0.004583734    0.008052049
  162    5   -1.182860459   -2.429174821    2.856595418   -0.000678374    0.180295555   -0.003762567   -0.024422488
  163    5    0.764023498   -3.204471375    3.886418753   -0.001480646    0.267143480   -0.005542511    0.022109234
  164    5   -0.464760581   -3.561700692    3.098808723   -0.001615970    0.355967158   -0.004539662    0.003318199
  165    5   -1.103473173   -3.444018089    2.007449886   -0.000534964    0.118160124   -0.004527449   -0.025674550
  166    5    1.634212130   -3.810369642    3.347477673   -0.001177498    0.219383011   -0.005367318    0.029652676
  167    5    0.764023498   -4.349310723    2.741579406   -0.001309780    0.267143480   -0.004902907    0.020885613
  168    5   -0.107531264   -4.349310723    1.870024644   -0.000995726    0.267143480   -0.003727308    0.002403246
  169    5   -0.760474096   -3.895092038    1.537656578   -0.000064400    0.002979632   -0.021613505   -0.016463202
  170    5   -0.051262678   -1.089602687    3.653950311   -0.000039594    0.004615945   -0.008577571    0.001686104
  171    5    0.401827207   -1.193809625    3.873077655   -0.000556087    0.122838220   -0.004526988    0.005379303
  172    5    1.271113834   -1.825826277    4.091233908   -0.000842532    0.185279977   -0.004547346    0.014767713
  173    5    1.817725111   -1.129235888    3.735780763   -0.000053118    0.003589877   -0.014796649    0.004778752
  174    5    1.997016248   -2.615019432    3.848568913   -0.000851698    0.166956069   -0.005101330    0.025011191
  175    5    2.412445341   -1.620056293    3.576536376   -0.000479509    0.106864835   -0.004487062    0.012620059
  176    5    2.480753183   -3.290885618    3.216362638   -0.000445449    0.110873760   -0.004017622    0.032916399
  177    5    3.015904702   -2.658885307    2.895423743   -0.000523894    0.091184942   -0.005745406    0.034629384
  178    5    0.079595986   -1.050224682    3.694125998   -0.000076715    0.009355461   -0.008200023    0.002559901
  179    5    1.250806604   -1.208874677    3.926620676   -0.000776593    0.189550461   -0.004097024    0.007226249
  180    5    2.005969951   -1.962524922    3.886418753   -0.000980989    0.267143480   -0.003672144    0.017620691
  181    5    1.937063740   -1.182199068    3.707191025   -0.000054167    0.003304755   -0.016390640    0.005309828
  182    5    2.611868218   -2.832713554    3.347477673   -0.000892300    0.219383011   -0.004067314    0.030428632
  183    5    2.873796064   -2.150391889    3.199429402   -0.000252286    0.031591596   -0.007985870    0.024913745
  184    5    2.480753183   -3.679254607    2.827993649   -0.000494442    0.110873760   -0.004459504    0.034762417
  185    5    2.173917594   -4.234808237    2.061919990   -0.000582934    0.166816579   -0.003494464    0.031355996
  186    5    3.001563301   -3.317365438    2.331229063   -0.000275090    0.042223494   -0.006515100    0.041865315
  187    5    1.129799533   -4.579203611    1.453961614   -0.000522926    0.127612209   -0.004097775    0.016849435
  188    5    0.567831711   -4.524090986    1.231589639   -0.000073610    0.005694674   -0.012926077    0.008372772
  189    5    2.645002079   -3.825665607    2.238759937   -0.000807015    0.218906982   -0.003686566    0.037106385
  190    5    1.895956452   -4.406412826    1.688916675   -0.000546583    0.156298102   -0.003497052    0.026895860
  191    5    0.742537175   -4.545657850    1.231841041   -0.000083892    0.008727666   -0.009612161    0.010696709
  192    6   -0.745278424   -3.913284901   -1.576235369   -0.000115040    0.015077293   -0.007630005   -0.015729346
  193    6   -1.168678893   -3.288389036   -2.146883866   -0.000562891    0.129894686   -0.004333440   -0.027588434
  194    6    1.311928074   -4.533448603   -1.265902318   -0.000042864    0.002923118   -0.014663628    0.017984274
  195    6    0.755599612   -4.575902724   -1.428638481   -0.000545962    0.138172164   -0.003951320    0.012098457
  196    6   -0.099067000   -4.311623399   -2.151749518   -0.000714726    0.166956069   -0.004280920    0.004867570
  197    6   -0.582803935   -3.679417124   -2.827615703   -0.000446064    0.110873760   -0.004023170   -0.000940672
  198    6   -0.969425583   -3.669668573   -1.737992796   -0.000176846    0.020870295   -0.008473567   -0.022281894
  199    6    1.155809667   -4.548321606   -1.245097337   -0.000064644    0.006867720   -0.009412743    0.015919056
  200    6   -0.171872856   -4.323321854   -1.585788999   -0.000751686    0.208884912   -0.003598567   -0.001222485
  201    6   -0.713918970   -3.810532159   -2.369443639   -0.000813209    0.219383011   -0.003706802   -0.007749698
  202    6   -1.208298982   -2.626042970   -2.741147297   -0.000559721    0.144496108   -0.003873609   -0.025888881
  203    6   -0.602386278   -1.559916782   -3.486214339   -0.000732911    0.174166054   -0.004208118   -0.005125207
  204    6    0.115036674   -1.049148404   -3.708248011   -0.000117105    0.012742175   -0.009190344    0.002787869
  205    6   -0.582803935   -3.291048134   -3.215984693   -0.000462383    0.110873760   -0.004170357    0.000564061
  206    6   -0.099067000   -2.615181949   -3.848190968   -0.000885494    0.166956069   -0.005303753    0.009570158
  207    6    0.626835414   -1.825988794   -4.090855963   -0.000860145    0.185279977   -0.004642408    0.012045592
  208    6    1.528544825   -1.234304919   -3.881541408   -0.000509635    0.111582247   -0.004567350    0.007169300
  209    6   -1.098018784   -2.103986235   -3.028664576   -0.000393873    0.094136793   -0.004184050   -0.020456277
  210    6   -0.134935278   -1.131625146   -3.631475981   -0.000144795    0.017676646   -0.008191313    0.001019015
  211    6   -0.713918970   -2.832876070   -3.347099728   -0.000921893    0.219383011   -0.004202208   -0.003537557
  212    6   -0.108020703   -1.962687439   -3.886040808   -0.001030533    0.267143480   -0.003857600    0.005837912
  213    6    0.680835734   -1.185340632   -3.920465619   -0.000799783    0.198367416   -0.004031829    0.006318545
  214    6    1.853271779   -1.135788652   -3.722951805   -0.000027187    0.001864074   -0.014584519    0.004605448
  215    6    1.656564611   -4.470220819   -1.362369995   -0.000162003    0.024409618   -0.006636845    0.022627919
  216    6    1.270624395   -4.554288394   -2.006345344   -0.000748878    0.185279977   -0.004041873    0.021876835
  217    6    2.668958320   -3.794913717   -2.255522328   -0.000985121    0.246812942   -0.003991368    0.037354320
  218    6    3.087401292   -2.989592498   -2.530398826   -0.000086893    0.003658053   -0.023753794    0.041005290
  219    6    0.481431240   -4.311623399   -2.732247758   -0.000869810    0.166956069   -0.005209813    0.017568919
  220    6    1.576351978   -3.821817006   -3.358384575   -0.001443431    0.256498196   -0.005627450    0.029290249
  221    6    2.622663626   -2.775505358   -3.358384575   -0.001070491    0.256498196   -0.004173482    0.029891611
  222    6    2.803479630   -1.980505352   -3.275018601   -0.000119340    0.009488707   -0.012577039    0.021150541
  223    6   -0.194434946   -3.679417124   -3.215984693   -0.000501259    0.110873760   -0.004520985    0.009446283
  224    6    0.481431240   -3.195680189   -3.848190968   -0.000983497    0.166956069   -0.005890754    0.019369154
  225    6    1.270624395   -2.469777774   -4.090855963   -0.001008870    0.185279977   -0.005445112    0.020922747
  226    6    1.996526809   -1.680584619   -3.848190968   -0.000582896    0.166956069   -0.003491314    0.013473387
  227    6    1.954718011   -1.182174307   -3.697759518   -0.000026891    0.001214810   -0.022135889    0.005105395
  228    6    2.050913291   -4.331416074   -1.808523473   -0.000911353    0.257049996   -0.003545432    0.029115860
  229    6    3.028761717   -3.254729226   -2.352565663   -0.000175475    0.024773883   -0.007083049    0.042019605
  230    6    1.133925750   -4.349473239   -2.741201461   -0.001292153    0.267143480   -0.004836927    0.024512825
  231    6    2.362709828   -3.561863208   -3.098430777   -0.001553806    0.355967158   -0.004365027    0.033333266
  232    6    3.000940130   -2.525473314   -2.966588380   -0.000530124    0.097002367   -0.005465067    0.032473809
  233    6    0.263737118   -3.810532159   -3.347099728   -0.001213929    0.219383011   -0.005533377    0.017217013
  234    6    1.133925750   -3.204633892   -3.886040808   -0.001462118    0.267143480   -0.005473157    0.024817210
  235    6    2.005480512   -2.333079129   -3.886040808   -0.001175684    0.267143480   -0.004400947    0.022083242
  236    6    2.393256923   -1.564751851   -3.574243726   -0.000402051    0.076758926   -0.005237842    0.011462611
  237    3   -2.480700382    3.290794911    3.216513816   -0.000445492    0.110873760   -0.004018007    0.032894045
  238    3   -1.996963447    2.614928725    3.848720091   -0.000851915    0.166956069   -0.005102629    0.024992193
  239    3   -3.015838253    2.658804440    2.895594065   -0.000523897    0.091174530   -0.005746087    0.034593854
  240    3   -1.271061033    1.825735570    4.091385086   -0.000842555    0.185279977   -0.004547472    0.014755223
  241    3   -2.412421034    1.619960874    3.576664200   -0.000479654    0.106879922   -0.004487783    0.012590669
  242    3   -0.401817166    1.193646847    3.873208110   -0.000556110    0.122859076   -0.004526405    0.005373293
  243    3   -1.817629588    1.129069808    3.735912601   -0.000053152    0.003595458   -0.014782982    0.004758812
  244    3    0.051352649    1.089438414    3.654043070   -0.000039625    0.004621761   -0.008573482    0.001681882
  245    3   -2.611815417    2.832622847    3.347628851   -0.000892685    0.219383011   -0.004069070    0.030402546
  246    3   -2.005917150    1.962434215    3.886569931   -0.000981363    0.267143480   -0.003673544    0.017600267
  247    3   -2.873737364    2.150296408    3.199588085   -0.000252352    0.031590497   -0.007988213    0.024876559
  248    3   -1.250722664    1.208717079    3.926748028   -0.000776548    0.189582076   -0.004096103    0.007213632
  249    3   -1.937054385    1.182076324    3.707305685   -0.000054185    0.003309378   -0.016373188    0.005288282
  250    3   -0.079586388    1.050038072    3.694243488   -0.000076771    0.009367087   -0.008195871    0.002555731
  251    3   -2.092331392    3.679163900    3.216513816   -0.000473550    0.110873760   -0.004271074    0.031983329
  252    3   -1.416465207    3.195426965    3.848720091   -0.000958454    0.166956069   -0.005740754    0.026511025
  253    3   -1.416465207    4.311370175    2.732776881   -0.000868745    0.166956069   -0.005203435    0.026978349
  254    3   -0.627272052    2.469524551    4.091385086   -0.001024608    0.185279977   -0.005530050    0.017096979
  255    3   -0.321544469    3.821563783    3.358913698   -0.001493775    0.256498196   -0.005823725    0.018053934
  256    3   -0.627272052    4.554035170    2.006874467   -0.000759008    0.185279977   -0.004096549    0.014682709
  257    3    0.098630362    1.680331396    3.848720091   -0.000615145    0.166956069   -0.003684470    0.004257572
  258    3    0.724767180    2.775252134    3.358913698   -0.001098963    0.256498196   -0.004284486   -0.003953335
  259    3    0.724767180    3.821563783    2.312602050   -0.000987265    0.256498196   -0.003849015   -0.008527192
  260    3    0.146244585    4.317749408    1.387197915   -0.000299208    0.078459633   -0.003813528   -0.002378607
  261    3    0.177689224    1.138880970    3.611281882   -0.000088252    0.009561854   -0.009229618    0.000612897
  262    3    1.008847687    1.892405636    3.133792749   -0.000240262    0.035163931   -0.006832625   -0.016774955
  263    3    1.286236793    2.849513195    2.397966422   -0.000210407    0.026842031   -0.007838728   -0.032163393
  264    3    0.832708260    3.824611772    1.581673602   -0.000038720    0.001328694   -0.029141539   -0.018503869
  265    3   -1.634159328    3.810278935    3.347628851   -0.001177422    0.219383011   -0.005366972    0.029638125
  266    3   -0.763970697    3.204380668    3.886569931   -0.001480381    0.267143480   -0.005541519    0.022099415
  267    3   -0.763970697    4.349220016    2.741730584   -0.001309592    0.267143480   -0.004902204    0.020875483
  268    3    0.107584066    2.332825906    3.886569931   -0.001223805    0.267143480   -0.004581076    0.008047494
  269    3    0.464813382    3.561609985    3.098959901   -0.001615597    0.355967158   -0.004538613    0.003313757
  270    3    0.107584066    4.349220016    1.870175822   -0.000995636    0.267143480   -0.003726971    0.002396499
  271    3    0.583195025    1.507555329    3.485032765   -0.000611448    0.140314974   -0.004357682   -0.004826403
  272    3    1.182936047    2.429061429    2.856710582   -0.000677402    0.180315566   -0.003756757   -0.024425478
  273    3    1.103523715    3.443932920    2.007593185   -0.000534540    0.118163156   -0.004523746   -0.025672529
  274    3    0.760539958    3.894991552    1.537843382   -0.000064442    0.002977017   -0.021646594   -0.016466530
  275    3   -2.480700382    3.679163900    2.828144827   -0.000494401    0.110873760   -0.004459133    0.034741706
  276    3   -3.001521665    3.317195296    2.331488514   -0.000274955    0.042190867   -0.006516933    0.041836137
  277    3   -2.173800306    4.234749708    2.062102503   -0.000582920    0.166815474   -0.003494399    0.031339963
  278    3   -1.129675206    4.579124024    1.454173981   -0.000522751    0.127585581   -0.004097255    0.016839395
  279    3   -0.567808415    4.524019217    1.231815287   -0.000073546    0.005687810   -0.012930422    0.008365936
  280    3   -2.644967481    3.825522975    2.239012665   -0.000806947    0.218903248   -0.003686316    0.037085866
  281    3   -1.895822787    4.406355909    1.689124509   -0.000546366    0.156249718   -0.003496748    0.026882417
  282    3   -0.742406026    4.545575117    1.232070189   -0.000083822    0.008716533   -0.009616465    0.010688108
  283    7   -2.802819570   -0.752415475    3.184693402    0.002414165    0.151623530    0.015922103   -0.076640032
  284    7   -2.154162577   -1.715646040    2.748800119    0.001989359    0.139113710    0.014300234   -0.081364167
  285    7   -1.850453492   -2.393105524    2.146842851    0.000579673    0.038456015    0.015073650   -0.075784411
  286    7   -2.405966871   -1.175430432    3.022353053    0.000967989    0.052597126    0.018403843   -0.078782439
  287    7   -1.823077954   -2.052816032    2.387842390    0.000496609    0.033287499    0.014918794   -0.070549459
  288    7   -3.204110198    0.148640459    3.176984134    0.001228105    0.107475523    0.011426836   -0.049687821
  289    7   -3.372588500   -1.141361035    3.180286149    0.003329776    0.193339844    0.017222397   -0.093526725
  290    7   -2.697743588   -2.096651336    2.740181488    0.003552654    0.201408548    0.017639041   -0.104081724
  291    7   -4.047433412   -2.096651336    2.740181488    0.003850199    0.201408548    0.019116365   -0.112764981
  292    7   -2.083572921   -2.811801987    1.870387037    0.002735083    0.185883641    0.014713952   -0.091733496
  293    7   -3.372588500   -3.025495672    2.030607555    0.003968511    0.201408548    0.019703785   -0.124613737
  294    7   -4.598809817   -2.829109887    1.890960754    0.003279586    0.193339844    0.016962804   -0.115744816
  295    7   -3.372588500   -1.819650113    2.962321275    0.004121258    0.223129529    0.018470247   -0.108784555
  296    7   -2.727750509   -2.707193465    2.284298487    0.004083486    0.223129529    0.018300968   -0.112210417
  297    7   -4.017426490   -2.707193465    2.284298487    0.004127595    0.223129529    0.018498651   -0.121809547
  298    7   -3.988745498   -0.693696772    3.180286149    0.003040911    0.193339844    0.015728320   -0.078436684
  299    7   -4.688742017   -1.630713361    2.740181489    0.003291598    0.201408548    0.016342890   -0.092787573
  300    7   -5.105819110   -0.347082058    2.740181489    0.001741525    0.201408548    0.008646729   -0.035659397
  301    7   -5.214966815   -2.381445624    1.890960754    0.002639716    0.193339844    0.013653246   -0.093510051
  302    7   -5.780664022   -1.275926395    2.030607556    0.001346296    0.201408548    0.006684402   -0.039947624
  303    7   -5.879333213   -0.218737974    2.043312946   -0.000489657    0.050511456   -0.009693976    0.021156223
  304    7   -4.633836746   -0.903299624    2.962321275    0.003102162    0.223129529    0.013902964   -0.073464129
  305    7   -5.278674736   -1.790842976    2.284298487    0.002762655    0.223129529    0.012381397   -0.078769137
  306    7   -5.677206531   -0.564288230    2.284298487    0.000801427    0.223129529    0.003591756   -0.014957814
  307    7   -3.753394467    0.030639222    3.180286149    0.002335481    0.193339844    0.012079666   -0.054147249
  308    7   -4.860861020    0.406821422    2.740181489    0.000972422    0.201408548    0.004828109   -0.007929177
  309    7   -3.791729322    1.022146691    2.839230903    0.000461090    0.119592837    0.003855501   -0.006179110
  310    7   -5.496043858    0.245956042    2.340603118   -0.000027316    0.003296630   -0.008286144    0.021938008
  311    7   -4.620828795    1.268444595    2.423160374   -0.000133144    0.018491728   -0.007200216    0.037857652
  312    7   -4.152082784    0.579386613    2.962321275    0.001627870    0.223129529    0.007295628   -0.023241080
  313    7   -5.090077457    0.724287248    2.470113640   -0.000462123    0.067926881   -0.006803242    0.026541279
  314    7   -4.282095877    1.536234836    2.363737946   -0.000563478    0.111167825   -0.005068712    0.040513425
  315    7   -2.095101697   -3.220793445    1.210198937    0.002529787    0.182936177    0.013828794   -0.095542030
  316    7   -3.372588500   -3.442243266    1.356295783    0.003827042    0.201408548    0.019001390   -0.126962126
  317    7   -2.697743588   -3.661513669    0.208181045    0.003312579    0.201408547    0.016447064   -0.117050852
  318    7   -4.598809816   -3.229512976    1.243094946    0.003191784    0.193339844    0.016508673   -0.119431907
  319    7   -4.047433411   -3.661513669    0.208181045    0.003566686    0.201408547    0.017708714   -0.128122370
  320    7   -3.372588500   -3.627936434   -0.843077361    0.003480749    0.193339844    0.018003269   -0.127519257
  321    7   -2.727750510   -3.526802258    0.958143601    0.003760271    0.223129529    0.016852411   -0.117398680
  322    7   -4.017426490   -3.526802258    0.958143601    0.003874150    0.223129529    0.017362783   -0.127914385
  323    7   -3.372588500   -3.736322821   -0.138920313    0.003869689    0.223129529    0.017342792   -0.127707330
  324    7   -1.906306460   -3.302849468    0.701748751    0.000377075    0.022087133    0.017072174   -0.087405678
  325    7   -2.090556379   -3.472707144   -0.126153597    0.002243537    0.161645274    0.013879383   -0.096943616
  326    7   -1.940732936   -2.983243096   -1.512185257    0.000867630    0.049560496    0.017506486   -0.086354306
  327    7   -2.756431501   -3.427734889   -1.243480450    0.003378010    0.193339844    0.017471879   -0.117692851
  328    7   -1.916911940   -3.370606481    0.371845861    0.000319685    0.016515776    0.019356357   -0.088445623
  329    7   -2.123792608   -3.320357280   -0.992430577    0.002686511    0.191690771    0.014014818   -0.097390762
  330    7   -5.595772783   -2.505176983    1.243094946    0.002101632    0.193339844    0.010870142   -0.081539450
  331    7   -6.177014537   -1.404708483    1.356295784    0.000477719    0.201408548    0.002371889   -0.019963409
  332    7   -6.177014536   -2.114282415    0.208181044    0.000992209    0.201408548    0.004926348   -0.043862170
  333    7   -6.192727687   -0.649639909    1.599060182   -0.000127842    0.007423663   -0.017220854    0.020736046
  334    7   -6.528018123   -1.169385333    0.348537228   -0.000523168    0.050853173   -0.010287812    0.020380354
  335    7   -6.386654133   -1.378617869   -0.816980614   -0.000245871    0.187307436   -0.001312662   -0.003051437
  336    7   -6.058169019   -2.044116022    0.958143601    0.001251605    0.223129529    0.005609321   -0.048898562
  337    7   -6.386805165   -0.977665269    1.102192575   -0.000809415    0.107716851   -0.007514283    0.018239935
  338    7   -6.478714391   -1.424394509   -0.143666154   -0.000670173    0.213264590   -0.003142448    0.002414675
  339    7   -5.214966815   -3.029311431    0.842691857    0.002583598    0.193339844    0.013362989   -0.102598037
  340    7   -4.688742016   -3.453139872   -0.208566549    0.003237286    0.201408548    0.016073229   -0.119130829
  341    7   -5.780664021   -2.659812098   -0.208566549    0.001880255    0.201408548    0.009335525   -0.076210532
  342    7   -3.988745498   -3.427734889   -1.243480450    0.003490550    0.193339844    0.018053962   -0.127663987
  343    7   -5.105819109   -2.879082502   -1.356681288    0.002943859    0.201408548    0.014616357   -0.104189316
  344    7   -5.972813267   -1.986225276   -1.243480451    0.001335635    0.193339844    0.006908226   -0.052077507
  345    7   -5.278674735   -3.116997861    0.138534808    0.002808108    0.223129529    0.012585104   -0.101477777
  346    7   -4.633836745   -3.326518425   -0.958529106    0.003519163    0.223129529    0.015771841   -0.119452062
  347    7   -5.677206531   -2.568465903   -0.958529106    0.002228930    0.223129529    0.009989398   -0.079214140
  348    7   -6.312115409   -0.965434750   -1.293108364   -0.000503550    0.100999106   -0.004985684    0.012071081
  349    7   -1.971854822   -2.564572908   -2.069917020    0.001979238    0.146032215    0.013553431   -0.084125530
  350    7   -2.077017759   -1.660229975   -2.737966049    0.000950311    0.062519454    0.015200246   -0.077294161
  351    7   -2.991782532   -3.103801985   -1.891346258    0.003580721    0.193339844    0.018520346   -0.120618280
  352    7   -2.976237985   -2.187139650   -2.740566993    0.004070275    0.201408548    0.020209047   -0.110737033
  353    7   -2.867467265   -0.981709035   -3.169053109    0.002858869    0.190949683    0.014971846   -0.084283739
  354    7   -1.859187789   -2.018635013   -2.433039452    0.000778528    0.049852832    0.015616531   -0.072071397
  355    7   -2.593094215   -2.663440982   -2.284683991    0.003810770    0.223129529    0.017078733   -0.108446317
  356    7   -2.522288698   -1.466717234   -2.977608631    0.003270158    0.219702514    0.014884480   -0.088609743
  357    7   -2.914263428   -0.409016576   -3.212353649    0.001302303    0.093164236    0.013978575   -0.067628691
  358    7   -3.753394467   -3.103801985   -1.891346258    0.003661780    0.193339844    0.018939602   -0.126475859
  359    7   -4.860861020   -2.541926616   -2.030993060    0.003257110    0.201408548    0.016171657   -0.106318545
  360    7   -3.768939015   -2.187139650   -2.740566993    0.004002543    0.201408548    0.019872758   -0.115819487
  361    7   -5.737462236   -1.662292372   -1.891346259    0.001685251    0.193339844    0.008716520   -0.055208144
  362    7   -4.860861020   -1.393811876   -2.740566993    0.002991156    0.201408548    0.014851187   -0.082110172
  363    7   -3.753394467   -1.017629676   -3.180671653    0.003467117    0.193339844    0.017932761   -0.090115477
  364    7   -4.152082784   -2.663440982   -2.284683991    0.004058179    0.223129529    0.018187548   -0.120177896
  365    7   -5.195452570   -1.905388460   -2.284683992    0.002959232    0.223129529    0.013262396   -0.084502504
  366    7   -4.152082784   -1.566377067   -2.962706779    0.003906950    0.223129529    0.017509783   -0.100907231
  367    7   -6.001364641   -0.878173734   -1.864793135    0.000267295    0.184248003    0.001450737   -0.008497611
  368    7   -5.505850805    0.145288071   -2.361616894   -0.000138030    0.032520822   -0.004244373    0.015451305
  369    7   -5.105819110   -0.639908396   -2.740566993    0.002161834    0.201408548    0.010733577   -0.048267052
  370    7   -4.688742017    0.643722907   -2.740566993    0.000826031    0.201408548    0.004101269   -0.001905181
  371    7   -3.988745498   -0.293293682   -3.180671653    0.002691346    0.193339844    0.013920286   -0.064442199
  372    7   -5.681647560   -0.373305185   -2.278125313    0.000307719    0.205329491    0.001498660   -0.004351558
  373    7   -5.049920386    0.779463727   -2.470275622   -0.000397973    0.066859323   -0.005952394    0.027823014
  374    7   -4.633836746   -0.083690830   -2.962706779    0.002224097    0.223129529    0.009967738   -0.041879627
  375    7   -4.619145109    1.375439026   -2.342917132   -0.000073094    0.002463025   -0.029676320    0.046379961
  376    7   -4.056549503    1.100501297   -2.743648341    0.000577083    0.175416283    0.003289794    0.003394554
  377    7   -3.406424296    0.134833804   -3.184409125    0.001910828    0.161478044    0.011833363   -0.051061374
  378    7   -4.299342906    1.575536889   -2.322994619   -0.000657803    0.097161570   -0.006770193    0.044300574
  379    7   -3.642235114    0.698566740   -3.007094000    0.000774401    0.084230594    0.009193823   -0.024772865
  380    9    3.988745387    0.293293682    3.180185993    0.002685737    0.193339844    0.013891274   -0.064333101
  381    9    5.105818999    0.639908396    2.740081333    0.002161113    0.201408548    0.010729995   -0.048148461
  382    9    4.688741905   -0.643722907    2.740081333    0.000800321    0.201408548    0.003973619   -0.001739874
  383    9    6.001128415    0.879055627    1.864458189    0.000261597    0.184111601    0.001420860   -0.008443179
  384    9    5.504317563   -0.145134700    2.362556788   -0.000049542    0.032132074   -0.001541810    0.015455479
  385    9    4.633836634    0.083690830    2.962221120    0.002219410    0.223129529    0.009946735   -0.041749239
  386    9    5.680612336    0.373340101    2.278690275    0.000276830    0.205039983    0.001350128   -0.004280036
  387    9    5.048989243   -0.779234103    2.470540226   -0.000420129    0.066065773   -0.006359254    0.027947650
  388    9    3.753394356    1.017629676    3.180185993    0.003464596    0.193339844    0.017919720   -0.090033018
  389    9    4.860860909    1.393811876    2.740081333    0.002988653    0.201408548    0.014838760   -0.082021826
  390    9    3.768938904    2.187139650    2.740081333    0.004002539    0.201408548    0.019872736   -0.115777885
  391    9    5.737462125    1.662292372    1.890860599    0.001683731    0.193339844    0.008708661   -0.055136752
  392    9    4.860860909    2.541926616    2.030507400    0.003255766    0.201408548    0.016164985   -0.106272806
  393    9    3.753394356    3.103801985    1.890860599    0.003662392    0.193339844    0.018942768   -0.126461704
  394    9    4.152082673    1.566377067    2.962221120    0.003905984    0.223129529    0.017505457   -0.100838872
  395    9    5.195452458    1.905388460    2.284198332    0.002958034    0.223129529    0.013257024   -0.084436641
  396    9    4.152082673    2.663440982    2.284198332    0.004058544    0.223129529    0.018189186   -0.120147508
  397    9    3.406854847   -0.134622119    3.183960624    0.001918281    0.161346936    0.011889171   -0.050966216
  398    9    4.056887905   -1.100270799    2.743212181    0.000579412    0.175315700    0.003304965    0.003520819
  399    9    4.620933601   -1.371009256    2.345007373   -0.000043987    0.002272672   -0.019354662    0.046252101
  400    9    3.642773079   -0.698289181    3.006670062    0.000752142    0.084021836    0.008951750   -0.024660556
  401    9    4.301150447   -1.572190845    2.324764017   -0.000642748    0.096600127   -0.006653697    0.044272361
  402    9    2.914945662    0.409148667    3.211968747    0.001363268    0.092886963    0.014676637   -0.067541803
  403    9    2.868009261    0.981731475    3.168650357    0.002928849    0.190910026    0.015341517   -0.084216263
  404    9    2.077210317    1.661008228    2.737239775    0.000922372    0.062310347    0.014802874   -0.077291355
  405    9    2.976237873    2.187139650    2.740081333    0.004069929    0.201408548    0.020207331   -0.110708935
  406    9    1.972037766    2.564604242    2.069523882    0.001975804    0.145950126    0.013537527   -0.084093610
  407    9    2.991782421    3.103801985    1.890860599    0.003581316    0.193339844    0.018523425   -0.120610556
  408    9    2.522453035    1.467330299    2.976969472    0.003242411    0.219646841    0.014761930   -0.088592892
  409    9    1.859562883    2.018866891    2.432641791    0.000749617    0.049740252    0.015070626   -0.072166258
  410    9    2.593094104    2.663440982    2.284198332    0.003809330    0.223129529    0.017072280   -0.108432835
  411    9    6.311918170    0.966336678    1.292741331   -0.000475050    0.100635324   -0.004720512    0.012092302
  412    9    5.972813156    1.986225276    1.242994791    0.001334017    0.193339844    0.006899854   -0.052032632
  413    9    5.105818998    2.879082502    1.356195629    0.002943530    0.201408548    0.014614722   -0.104163210
  414    9    5.780663910    2.659812098    0.208080890    0.001880887    0.201408548    0.009338666   -0.076206761
  415    9    3.988745387    3.427734889    1.242994791    0.003491081    0.193339844    0.018056705   -0.127656913
  416    9    4.688741905    3.453139872    0.208080889    0.003238138    0.201408548    0.016077461   -0.119130039
  417    9    5.214966704    3.029311431   -0.843177516    0.002582079    0.193339844    0.013355133   -0.102597893
  418    9    5.677206420    2.568465903    0.958043446    0.002228724    0.223129529    0.009988475   -0.079190646
  419    9    4.633836634    3.326518425    0.958043446    0.003519605    0.223129529    0.015773821   -0.119442807
  420    9    5.278674624    3.116997861   -0.139020468    0.002804458    0.223129529    0.012568746   -0.101455959
  421    9    6.386519234    1.378877188    0.816711244   -0.000249247    0.187266421   -0.001330977   -0.003024642
  422    9    6.528040299    1.169242327   -0.349098353   -0.000551098    0.050898972   -0.010827293    0.020363082
  423    9    6.177014425    2.114282415   -0.208666704    0.000990967    0.201408548    0.004920184   -0.043871568
  424    9    6.193092403    0.648774235   -1.598986649   -0.000127509    0.007531758   -0.016929515    0.020685469
  425    9    6.177014425    1.404708483   -1.356781444    0.000464965    0.201408548    0.002308564   -0.020038051
  426    9    5.595772671    2.505176983   -1.243580606    0.002102010    0.193339844    0.010872100   -0.081570249
  427    9    6.478666719    1.424563386    0.143114316   -0.000653110    0.213229885   -0.003062936    0.002409365
  428    9    6.387008880    0.977309868   -1.102276864   -0.000786035    0.108010579   -0.007277390    0.018188123
  429    9    6.058168908    2.044116022   -0.958629261    0.001251676    0.223129529    0.005609637   -0.048936013
  430    9    1.940923438    2.983301331    1.511784199    0.000902557    0.049500862    0.018233154   -0.086344399
  431    9    2.756431390    3.427734889    1.242994791    0.003382365    0.193339844    0.017494401   -0.117693869
  432    9    2.090581843    3.472717908    0.125673668    0.002225492    0.161634924    0.013768632   -0.096948399
  433    9    1.906183293    3.302739228   -0.702418523    0.000394310    0.022115611    0.017829478   -0.087393760
  434    9    2.123874370    3.320368690    0.992015445    0.002657239    0.191661467    0.013864234   -0.097407828
  435    9    1.916872071    3.370587588   -0.372322062    0.000338985    0.016523614    0.020515192   -0.088434638
  436    9    3.372588389    3.627936434    0.842591701    0.003481657    0.193339844    0.018007966   -0.127518780
  437    9    2.697743477    3.661513669   -0.208666704    0.003313322    0.201408547    0.016450752   -0.117051728
  438    9    4.047433300    3.661513669   -0.208666704    0.003566720    0.201408547    0.017708882   -0.128124589
  439    9    2.094967113    3.220678382   -1.210801916    0.002519251    0.182973182    0.013768419   -0.095524693
  440    9    3.372588389    3.442243266   -1.356781443    0.003825987    0.201408548    0.018996150   -0.126967270
  441    9    4.598809705    3.229512976   -1.243580605    0.003192112    0.193339844    0.016510370   -0.119447427
  442    9    3.372588389    3.736322821    0.138434653    0.003869981    0.223129529    0.017344100   -0.127708264
  443    9    2.727750399    3.526802258   -0.958629261    0.003757263    0.223129529    0.016838931   -0.117398611
  444    9    4.017426379    3.526802258   -0.958629261    0.003873807    0.223129529    0.017361246   -0.127921066
  445    9    5.496763426   -0.246990878   -2.340108474   -0.000068605    0.003402591   -0.020162480    0.021952317
  446    9    4.621481446   -1.269681107   -2.422410058   -0.000160502    0.018769011   -0.008551452    0.037836170
  447    9    4.860860909   -0.406821422   -2.740667148    0.000985198    0.201408548    0.004891542   -0.008090111
  448    9    3.791550319   -1.022642712   -2.839478142    0.000440075    0.119840957    0.003672159   -0.006302735
  449    9    3.753394356   -0.030639222   -3.180771808    0.002359257    0.193339844    0.012202645   -0.054255977
  450    9    5.090588279   -0.725052205   -2.469866691   -0.000412083    0.068688393   -0.005999316    0.026442588
  451    9    4.282068466   -1.537606123   -2.363056001   -0.000578861    0.111738806   -0.005180487    0.040476950
  452    9    4.152082673   -0.579386613   -2.962806935    0.001658174    0.223129529    0.007431442   -0.023375854
  453    9    5.879758475    0.218137226   -2.043195811   -0.000457952    0.051180469   -0.008947787    0.021055776
  454    9    5.780663911    1.275926395   -2.031093215    0.001345200    0.201408548    0.006678962   -0.040042364
  455    9    5.105818999    0.347082058   -2.740667148    0.001733339    0.201408548    0.008606082   -0.035789586
  456    9    5.214966704    2.381445624   -1.891446414    0.002640104    0.193339844    0.013655253   -0.093554548
  457    9    4.688741905    1.630713361   -2.740667148    0.003292888    0.201408548    0.016349295   -0.092860355
  458    9    3.988745387    0.693696772   -3.180771808    0.003043709    0.193339844    0.015742793   -0.078532115
  459    9    5.677206420    0.564288230   -2.284784147    0.000797134    0.223129529    0.003572518   -0.015094097
  460    9    5.278674625    1.790842976   -2.284784147    0.002763862    0.223129529    0.012386807   -0.078839983
  461    9    4.633836634    0.903299624   -2.962806935    0.003105314    0.223129529    0.013917089   -0.073563432
  462    9    3.203422927   -0.148419322   -3.177477967    0.001182336    0.107777542    0.010970149   -0.049801870
  463    9    1.850197722    2.393228402   -2.147038506    0.000565433    0.038540001    0.014671324   -0.075830239
  464    9    2.153835629    1.715394881   -2.749252545    0.002043631    0.139269907    0.014673886   -0.081363823
  465    9    2.802485553    0.752049552   -3.185149036    0.002305196    0.151777150    0.015188033   -0.076712505
  466    9    1.822735653    2.052472718   -2.388330140    0.000514397    0.033378303    0.015411128   -0.070427126
  467    9    2.405530979    1.174980054   -3.022800896    0.000974943    0.052766978    0.018476394   -0.078800188
  468    9    2.083422435    2.811878497   -1.870674232    0.002727328    0.185918246    0.014669504   -0.091747959
  469    9    3.372588389    3.025495672   -2.031093215    0.003967731    0.201408548    0.019699915   -0.124627521
  470    9    2.697743476    2.096651336   -2.740667148    0.003556445    0.201408548    0.017657867   -0.104104156
  471    9    4.598809705    2.829109887   -1.891446414    0.003279725    0.193339844    0.016963522   -0.115773932
  472    9    4.047433301    2.096651336   -2.740667148    0.003850793    0.201408548    0.019119314   -0.112813466
  473    9    3.372588389    1.141361035   -3.180771808    0.003335731    0.193339844    0.017253199   -0.093597585
  474    9    2.727750398    2.707193465   -2.284784146    0.004085174    0.223129529    0.018308531   -0.112224277
  475    9    4.017426379    2.707193465   -2.284784146    0.004127511    0.223129529    0.018498273   -0.121838407
  476    9    3.372588389    1.819650113   -2.962806935    0.004122823    0.223129529    0.018477264   -0.108831168
  477    4    0.028214693   -0.230676633    3.570486284   -0.000094193    0.057945563   -0.001625551   -0.005726243
  478    4    0.504890202   -0.732053680    3.740383032   -0.000271166    0.084217633   -0.003219830    0.000027256
  479    4   -0.888723763   -1.304691668    3.216211309   -0.000444105    0.100294440   -0.004428012   -0.014260919
  480    4   -1.564757724   -2.241383658    2.379366941    0.000089985    0.158320683    0.000568373   -0.052642617
  481    4   -1.459892962   -3.301508987    1.525433349    0.000092864    0.240401358    0.000386285   -0.052231952
  482    4   -1.746643713   -3.402942032    0.544135439    0.000170010    0.023854913    0.007126830   -0.076814916
  483    4   -0.104972344   -4.390520298    1.030514132   -0.000176899    0.125389471   -0.001410794   -0.006949727
  484    4   -0.937492776   -4.135264009    0.287859480    0.000230591    0.220618411    0.001045201   -0.035479529
  485    4   -1.550679256   -3.588554117   -0.647417788    0.000390458    0.161201947    0.002422164   -0.063063273
  486    4   -1.707359881   -3.111360743   -1.366272046    0.000211693    0.043939382    0.004817842   -0.071157086
  487    4    3.040396867   -3.405816102    2.115680304   -0.000228106    0.044934576   -0.005076402    0.043040459
  488    4    2.570088144   -4.034432669    1.612873933   -0.000202474    0.039218567   -0.005162714    0.035177762
  489    4    1.939665708   -4.449813370    1.155315131   -0.000125722    0.089065287   -0.001411570    0.022252983
  490    4    1.068049261   -4.657191652    0.753037829    0.000104977    0.159516163    0.000658094    0.006934307
  491    4    0.434843493   -4.676220421   -0.053080883    0.000293856    0.162473823    0.001808637   -0.005841931
  492    4   -0.231328569   -4.416908322   -0.749790828    0.000006271    0.154195067    0.000040670   -0.013519725
  493    4   -0.708622926   -4.006012587   -1.328388656   -0.000296820    0.091976522   -0.003227130   -0.018295885
  494    4   -1.512073618   -2.981221207   -1.861920055    0.000032461    0.044727275    0.000725751   -0.052910972
  495    4   -0.228941135   -0.758175897    3.551185332   -0.000412600    0.158728485   -0.002599409   -0.004232453
  496    4   -1.276800052   -1.747883963    2.853690282   -0.000189458    0.049746211   -0.003808495   -0.030853712
  497    4   -1.689506413   -2.035318957    2.340469170    0.000010694    0.003947775    0.002708784   -0.061779263
  498    4   -1.525824022   -2.913871136    1.914722133   -0.000053320    0.080169629   -0.000665085   -0.053408237
  499    4   -1.754156845   -3.233032176    1.030053741    0.000219626    0.056779973    0.003868016   -0.076311643
  500    4   -0.828136163   -4.038350046    1.059701757   -0.000201039    0.266369877   -0.000754735   -0.026444641
  501    4   -1.579256101   -3.637812073    0.068605606    0.000452182    0.213355115    0.002119389   -0.065778579
  502    4   -1.714518595   -3.286067857   -1.018925547    0.000105061    0.033393247    0.003146177   -0.073219324
  503    4    2.828320351   -3.740902493    1.870027877   -0.000051685    0.003479199   -0.014855323    0.040341893
  504    4    2.244146796   -4.264560930    1.409591682   -0.000066473    0.010558428   -0.006295728    0.029333395
  505    4    1.381272273   -4.576490463    1.035722756   -0.000106152    0.070871055   -0.001497823    0.014664400
  506    4    0.496530241   -4.617829432    0.715594461    0.000040773    0.204813109    0.000199073   -0.001017680
  507    4   -0.252420827   -4.484923980   -0.170359986    0.000231847    0.206752512    0.001121374   -0.017570821
  508    4   -0.890119808   -4.044422563   -0.918624752    0.000052829    0.194803870    0.000271191   -0.030170435
  509    4   -1.444609383   -3.247973958   -1.628970300    0.000009763    0.144629567    0.000067504   -0.050271836
  510    4    0.387555520    0.189282673    3.550335672   -0.000089713    0.072303447   -0.001240782   -0.007790777
  511    4    1.037956123   -0.435924251    3.756684488   -0.000097104    0.162188700   -0.000598709   -0.006809595
  512    4    1.354601525    1.131705148    3.161959502    0.000210940    0.207584502    0.001016165   -0.031907212
  513    4    1.714553240    1.832099392    2.505753165    0.000080816    0.010321319    0.007830032   -0.060595012
  514    4    1.843100445   -0.845720362    3.713063560   -0.000151287    0.090737124   -0.001667314   -0.003870964
  515    4    2.295362149    0.253198110    3.387813304    0.001086703    0.205266860    0.005294097   -0.043838009
  516    4    1.854877846    1.671541971    2.635800554    0.000039153    0.001429592    0.027387362   -0.066580273
  517    4    2.755402287   -1.493847566    3.357940315   -0.000097844    0.038964650   -0.002511085    0.007676006
  518    4    3.027763833   -0.714826715    3.247243106    0.000663060    0.164471440    0.004031458   -0.022655822
  519    4    3.254337881   -2.254598665    2.818037633   -0.000169818    0.048648817   -0.003490695    0.030057938
  520    4    3.645677129   -1.591965665    2.718586668   -0.000075055    0.137349657   -0.000546451    0.017725784
  521    4    3.385163688   -2.901471807    2.289061933   -0.000307102    0.087262754   -0.003519282    0.043724288
  522    4    4.018088955   -2.360940699    1.937403821   -0.000716119    0.101859647   -0.007030448    0.064841583
  523    4    0.879558289    0.467046924    3.513320454    0.000043724    0.200061055    0.000218555   -0.014961801
  524    4    1.527166030    1.643454738    2.736923152    0.000077460    0.027496028    0.002817138   -0.045486747
  525    4    1.555655114   -0.477477767    3.732775118    0.000087342    0.207342034    0.000421248   -0.010508988
  526    4    1.958491825    1.127970432    3.053364036    0.001262320    0.203839364    0.006192718   -0.058038224
  527    4    1.806778039    1.748731296    2.570945054    0.000045588    0.001836680    0.024821002   -0.065186331
  528    4    2.481460929   -1.090912650    3.521133060   -0.000045975    0.167477342   -0.000274513   -0.003410703
  529    4    2.746722645   -0.133204638    3.309857860    0.000629281    0.093197717    0.006752107   -0.041955039
  530    4    3.134532861   -1.820912026    3.065504145   -0.000238891    0.148118709   -0.001612834    0.017198360
  531    4    3.434230085   -1.125507031    2.969479237    0.000174556    0.056446382    0.003092418   -0.005514264
  532    4    3.483352029   -2.525729304    2.471810828   -0.000376293    0.150648568   -0.002497821    0.039774786
  533    4    4.008490720   -1.975467666    2.180635040   -0.000606755    0.060819877   -0.009976261    0.052647745
  534    4   -1.674312966   -2.302679903   -2.214655332    0.000166997    0.028845542    0.005789339   -0.062429892
  535    4   -1.317440353   -1.641376785   -2.847621698   -0.000100454    0.060156886   -0.001669873   -0.033118936
  536    4   -0.646846048   -0.836118189   -3.370329092   -0.000108516    0.045199149   -0.002400847   -0.009751411
  537    4    0.121130369    0.011631707   -3.539922688   -0.000118470    0.059136786   -0.002003322   -0.006000300
  538    4    0.924583253    0.852373085   -3.335262060   -0.000075995    0.093887784   -0.000809423   -0.016617294
  539    4    1.644581002    1.563139598   -2.789387053    0.000453795    0.100501254    0.004515318   -0.051401367
  540    4   -1.561524668   -2.799566190   -1.978714341    0.000012777    0.031013115    0.000411986   -0.055635954
  541    4   -1.346171688   -2.132689365   -2.653577617   -0.000046163    0.005774087   -0.007994806   -0.035429988
  542    4   -0.804230920   -1.361596315   -3.259506082   -0.000062614    0.005318404   -0.011773006   -0.010976244
  543    4    0.273497752   -0.777544494   -3.699163368   -0.000221458    0.062138141   -0.003563970   -0.000018368
  544    4    1.129445471   -0.437429483   -3.756685961   -0.000078035    0.162231929   -0.000481010   -0.007480080
  545    4    1.834820721    0.374279221   -3.474829081    0.000463756    0.154195067    0.003007593   -0.034233696
  546    4    2.400327261    0.627191825   -3.190109364    0.000314041    0.031854701    0.009858557   -0.061371106
  547    4   -1.635440791   -2.007574727   -2.415300573    0.000023975    0.012273998    0.001953320   -0.056871452
  548    4   -1.021577700   -1.247793398   -3.136642930   -0.000046741    0.003927391   -0.011901324   -0.018845190
  549    4   -0.279773178   -0.400388210   -3.494797669   -0.000038230    0.003928341   -0.009731879   -0.006058438
  550    4    0.512668989    0.472761288   -3.469925209   -0.000047190    0.009479937   -0.004977904   -0.008601879
  551    4    1.328490672    1.346964465   -3.011789589    0.000004895    0.032570611    0.000150295   -0.032351058
  552    4   -1.559415997   -2.502091490   -2.223308048   -0.000123267    0.089212908   -0.001381715   -0.053574257
  553    4   -1.138341212   -1.733761883   -2.966411842   -0.000256940    0.056910134   -0.004514829   -0.023318062
  554    4   -0.445960802   -1.020418639   -3.466923646   -0.000382449    0.110586897   -0.003458358   -0.004968735
  555    4    0.600380954   -0.471935798   -3.730085017   -0.000169681    0.207057894   -0.000819484   -0.004404913
  556    4    1.255389879    0.395371479   -3.542844739    0.000210246    0.206752512    0.001016899   -0.021410182
  557    4    2.018707494    0.990429557   -3.124621467    0.001087213    0.167126036    0.006505349   -0.056920542
  558    4    3.390481872   -3.247531220    1.933716279   -0.000209426    0.101063481   -0.002072225    0.046712468
  559    4    2.967863106   -3.921138666    1.396222961   -0.000167269    0.132489679   -0.001262506    0.037915604
  560    4    4.029808030   -2.860159657    1.420756559   -0.001091651    0.106126628   -0.010286308    0.076755249
  561    4    2.401157808   -4.416908322    0.750021375    0.000084401    0.154195067    0.000547364    0.023856627
  562    4    3.861198825   -3.460607274    0.564717317   -0.000730082    0.186568744   -0.003913207    0.069748736
  563    4    1.734985746   -4.676220421    0.053311430    0.000329307    0.162473823    0.002026833    0.011351802
  564    4    3.107322016   -4.135264009   -0.287628934   -0.000121839    0.220618411   -0.000552260    0.037688437
  565    4    4.101465937   -3.209274717   -0.360181375   -0.001201249    0.094599728   -0.012698231    0.090007922
  566    4    1.153330221   -4.645992674   -0.803367279    0.000073227    0.162390127    0.000450934    0.008553729
  567    4    2.332160631   -4.274373769   -1.307369283   -0.000257400    0.217885688   -0.001181354    0.028385922
  568    4    3.564494714   -3.421544062   -1.439835653   -0.000623136    0.259653876   -0.002399871    0.052815730
  569    4    4.124880906   -2.546394744   -1.598165185   -0.000563299    0.018987823   -0.029666342    0.081189783
  570    4    0.176449191   -4.460305325   -1.079726483   -0.000198274    0.056749192   -0.003493862   -0.000399559
  571    4    2.813539858   -3.759428996   -1.855643105   -0.000051009    0.004058515   -0.012568513    0.040038770
  572    4    3.513143333   -2.405154643   -2.516404531   -0.000603499    0.244790649   -0.002465366    0.037867942
  573    4    3.836768215   -1.578697733   -2.528118391   -0.000043837    0.007704794   -0.005689622    0.025577784
  574    4    2.935765311   -1.278391816   -3.290972933    0.000199506    0.220577892    0.000904470   -0.000914998
  575    4    3.203524707   -0.548426145   -3.118652567    0.000108738    0.004762857    0.022830452   -0.031731754
  576    4    1.740867248   -0.869150830   -3.732781451   -0.000236379    0.128900291   -0.001833814   -0.002217666
  577    4    2.401157808   -0.192057866   -3.474829081    0.000618551    0.154195067    0.004011483   -0.031852920
  578    4    2.551766771    0.376613593   -3.237135341    0.000265763    0.018843043    0.014104063   -0.057253999
  579    4    3.522404755   -3.379454104    1.577257383   -0.000356828    0.161502914   -0.002209418    0.051114891
  580    4    3.059949048   -4.044422563    0.918855298   -0.000116016    0.194803870   -0.000595555    0.037625157
  581    4    4.068728495   -3.089661198    0.924423084   -0.001187390    0.109756725   -0.010818382    0.084539270
  582    4    2.422250067   -4.484923980    0.170590533    0.000212094    0.206752512    0.001025837    0.022095090
  583    4    3.888834887   -3.492386082    0.059036693   -0.001110172    0.253390606   -0.004381266    0.072157791
  584    4    1.656144514   -4.609925495   -0.767900483    0.000140932    0.207629112    0.000678767    0.013965089
  585    4    3.026209234   -4.038380854   -1.006697145   -0.000166592    0.282695416   -0.000589297    0.037084035
  586    4    4.074250714   -2.980072414   -1.131289712   -0.001534408    0.177827089   -0.008628651    0.083389075
  587    4    0.835945550   -4.581273072   -1.031164128   -0.000112845    0.065646782   -0.001718965    0.008442718
  588    4    2.681694857   -3.903350708   -1.746474263   -0.000088663    0.007695328   -0.011521711    0.037877503
  589    4    3.239234069   -3.270486229   -2.075212497   -0.000758026    0.241245207   -0.003142138    0.044185176
  590    4    4.028916596   -2.071441233   -2.103982403   -0.001057218    0.131391630   -0.008046314    0.057469762
  591    4    3.109866624   -1.862628093   -3.069418976   -0.000381094    0.183685189   -0.002074711    0.018260799
  592    4    3.524541273   -1.079361515   -2.898062993    0.000211361    0.069439301    0.003043827   -0.006532549
  593    4    2.410400439   -0.927301206   -3.551358492    0.000089684    0.206702500    0.000433878   -0.008140607
  594    4    2.862699749   -0.111992753   -3.243450878    0.000657924    0.080393585    0.008183792   -0.045956192
  595    1   -3.385127316    2.901452512    2.289203931   -0.000306928    0.087271256   -0.003516937    0.043684015
  596    1   -3.254315891    2.254612569    2.818136988   -0.000169751    0.048654307   -0.003488929    0.030014193
  597    1   -4.018278834    2.360881839    1.937248404   -0.000717164    0.101931023   -0.007035781    0.064789000
  598    1   -2.755442827    1.493830733    3.358011785   -0.000097539    0.038956895   -0.002503755    0.007638577
  599    1   -3.645671994    1.591967614    2.718679961   -0.000066997    0.137347565   -0.000487790    0.017661862
  600    1   -1.843243646    0.845636548    3.713120982   -0.000150742    0.090698116   -0.001662023   -0.003890194
  601    1   -3.027758337    0.714830401    3.247335536    0.000683379    0.164468989    0.004155065   -0.022706446
  602    1   -1.037918976    0.435823974    3.756759330   -0.000096831    0.162185714   -0.000597035   -0.006816505
  603    1   -2.295357333   -0.253192665    3.387905802    0.001146341    0.205265122    0.005584682   -0.043844787
  604    1   -0.387532384   -0.189489822    3.550353910   -0.000089698    0.072363422   -0.001239544   -0.007792575
  605    1   -1.354429596   -1.131657776    3.162094057    0.000211407    0.207618254    0.001018249   -0.031898808
  606    1   -1.854866602   -1.671545897    2.635888795    0.000033562    0.001429054    0.023485765   -0.066588611
  607    1   -1.714499677   -1.832146866    2.505802909    0.000100538    0.010331625    0.009731118   -0.060575825
  608    1   -3.483322627    2.525739261    2.471921903   -0.000375707    0.150653880   -0.002493839    0.039727887
  609    1   -3.134534184    1.820905431    3.065594043   -0.000240143    0.148117293   -0.001621301    0.017152370
  610    1   -4.008741834    1.975689876    2.180281928   -0.000617099    0.060860797   -0.010139517    0.052602061
  611    1   -2.481502349    1.090878865    3.521206922   -0.000046348    0.167460889   -0.000276771   -0.003442092
  612    1   -3.434222680    1.125511022    2.969573754    0.000176671    0.056443739    0.003130041   -0.005604643
  613    1   -1.555765102    0.477397858    3.732840132    0.000088572    0.207338723    0.000427186   -0.010522197
  614    1   -2.746715542    0.133211166    3.309951895    0.000654312    0.093194056    0.007020963   -0.041990724
  615    1   -0.879543823   -0.467195311    3.513348903    0.000044953    0.200079742    0.000224676   -0.014964821
  616    1   -1.958482820   -1.127973737    3.053453221    0.001330603    0.203834575    0.006527859   -0.058022685
  617    1   -1.526950746   -1.643398640    2.737099760    0.000071425    0.027536088    0.002593858   -0.045473442
  618    1   -1.806776081   -1.748720746    2.571045494    0.000042080    0.001836007    0.022919573   -0.065186884
  619    1   -3.040381513    3.405734624    2.115878304   -0.000228192    0.044970973   -0.005074217    0.043011443
  620    1   -2.570058982    4.034395276    1.613061405   -0.000202504    0.039258255   -0.005158264    0.035159518
  621    1   -1.939613541    4.449795361    1.155497308   -0.000125609    0.089099932   -0.001409752    0.022241298
  622    1   -1.067951231    4.657172178    0.753220529    0.000105091    0.159525246    0.000658772    0.006926742
  623    1   -0.504875433    0.731888210    3.740460251   -0.000271010    0.084156172   -0.003220325    0.000022210
  624    1    0.104932155    4.390504706    1.030701410   -0.000176738    0.125434637   -0.001409008   -0.006953774
  625    1   -0.434843605    4.676220421   -0.052992066    0.000293780    0.162473823    0.001808167   -0.005842674
  626    1   -0.028040261    0.230646905    3.570517515   -0.000094218    0.057993459   -0.001624628   -0.005727232
  627    1    0.888952698    1.304635964    3.216165837   -0.000444391    0.100323338   -0.004429591   -0.014268219
  628    1    1.564838963    2.241432205    2.379338644    0.000099540    0.158323943    0.000628711   -0.052647867
  629    1    1.459918273    3.301421843    1.525614552    0.000160816    0.240407627    0.000668930   -0.052215695
  630    1    0.937492665    4.135264009    0.287948297    0.000232490    0.220618411    0.001053809   -0.035481379
  631    1    0.231328458    4.416908322   -0.749702011    0.000005842    0.154195067    0.000037887   -0.013517189
  632    1    1.746656058    3.402929330    0.544216879    0.000217533    0.023858085    0.009117810   -0.076811676
  633    1    1.550667526    3.588563533   -0.647337775    0.000386890    0.161198363    0.002400089   -0.063059113
  634    1    0.708591618    4.006052117   -1.328250782   -0.000297682    0.091952483   -0.003237345   -0.018293889
  635    1    1.707317168    3.111453035   -1.366123751    0.000167608    0.043922374    0.003816004   -0.071187251
  636    1    1.512027689    2.981261043   -1.861851513   -0.000009241    0.044730701   -0.000206589   -0.052930322
  637    1   -2.828295067    3.740814313    1.870272353   -0.000051742    0.003489078   -0.014829634    0.040319285
  638    1   -2.244089722    4.264524080    1.409814391   -0.000066498    0.010574439   -0.006288606    0.029319101
  639    1   -1.381152417    4.576461887    1.035946177   -0.000106130    0.070917968   -0.001496514    0.014654778
  640    1   -0.496556035    4.617816229    0.715772229    0.000040966    0.204821681    0.000200010   -0.001022551
  641    1    0.229038950    0.758069274    3.551232396   -0.000412746    0.158727227   -0.002600347   -0.004234121
  642    1    1.276988434    1.747839548    2.853635629   -0.000186293    0.049716957   -0.003747073   -0.030863236
  643    1    1.525876081    2.913846087    1.914765608    0.000011838    0.080159294    0.000147678   -0.053392882
  644    1    0.828138278    4.038335264    1.059829751   -0.000201986    0.266378422   -0.000758268   -0.026446979
  645    1    0.252420716    4.484923980   -0.170271169    0.000231803    0.206752512    0.001121164   -0.017571122
  646    1    1.689587174    2.035465124    2.340393818    0.000021964    0.003969389    0.005533430   -0.061771462
  647    1    1.754205047    3.232909346    1.030282592    0.000227521    0.056802597    0.004005467   -0.076304730
  648    1    1.579254829    3.637813335    0.068689887    0.000414810    0.213354630    0.001944226   -0.065783722
  649    1    0.890119697    4.044422563   -0.918535935    0.000051361    0.194803870    0.000263657   -0.030169969
  650    1    1.714492082    3.286095559   -1.018845534    0.000109423    0.033385569    0.003277563   -0.073223192
  651    1    1.444585057    3.248029252   -1.628840810   -0.000027592    0.144626691   -0.000190781   -0.050288934
  652    1   -3.390481983    3.247531220    1.933805096   -0.000209228    0.101063481   -0.002070262    0.046678914
  653    1   -4.029954123    2.859983876    1.420780091   -0.001091205    0.106177697   -0.010277161    0.076716001
  654    1   -2.967863217    3.921138666    1.396311778   -0.000167090    0.132489679   -0.001261152    0.037896532
  655    1   -3.861243660    3.460564686    0.564776197   -0.000730063    0.186570763   -0.003913063    0.069735559
  656    1   -2.401157919    4.416908322    0.750110192    0.000084496    0.154195067    0.000547982    0.023847724
  657    1   -4.101445765    3.209306629   -0.360061553   -0.001201069    0.094584489   -0.012698375    0.090018727
  658    1   -3.107322127    4.135264009   -0.287540116   -0.000121971    0.220618411   -0.000552857    0.037691111
  659    1   -1.734985857    4.676220421    0.053400247    0.000329278    0.162473823    0.002026652    0.011350199
  660    1   -4.124666168    2.546602901   -1.598276017   -0.000563381    0.018937865   -0.029748926    0.081233762
  661    1   -3.564494825    3.421544062   -1.439746836   -0.000623934    0.259653876   -0.002402947    0.052842270
  662    1   -2.332426233    4.274261197   -1.307314087   -0.000257776    0.217822173   -0.001183426    0.028401847
  663    1   -1.153131783    4.646031524   -0.803116226    0.000073055    0.162387532    0.000449883    0.008555265
  664    1   -3.836774264    1.578693845   -2.528024090   -0.000052345    0.007705585   -0.006793069    0.025640012
  665    1   -3.513169250    2.405144197   -2.516296886   -0.000607313    0.244784326   -0.002481011    0.037914019
  666    1   -2.813572785    3.759505232   -1.855407970   -0.000050950    0.004047213   -0.012588851    0.040058627
  667    1   -0.176413429    4.460318061   -1.079565987   -0.000198391    0.056717110   -0.003497896   -0.000395619
  668    1   -3.203532796    0.548422348   -3.118557851    0.000094826    0.004763589    0.019906456   -0.031681605
  669    1   -2.935707488    1.278400080   -3.290915852    0.000180114    0.220578473    0.000816552   -0.000874123
  670    1   -2.551775732   -0.376616733   -3.237041235    0.000210831    0.018844479    0.011187926   -0.057266730
  671    1   -2.401157919    0.192057866   -3.474740264    0.000576322    0.154195067    0.003737615   -0.031836201
  672    1   -1.740847622    0.869272244   -3.732698469   -0.000237772    0.128956348   -0.001843817   -0.002203183
  673    1   -3.522404867    3.379454104    1.577346201   -0.000356597    0.161502914   -0.002207994    0.051084294
  674    1   -4.068851694    3.089501518    0.924485557   -0.001187371    0.109826116   -0.010811370    0.084515722
  675    1   -3.059949159    4.044422563    0.918944115   -0.000115952    0.194803870   -0.000595227    0.037611841
  676    1   -3.888871344    3.492345406    0.059156544   -0.001110336    0.253393341   -0.004381865    0.072157535
  677    1   -2.422250178    4.484923980    0.170679350    0.000212061    0.206752512    0.001025674    0.022092208
  678    1   -4.074148002    2.980154893   -1.131323976   -0.001534790    0.177742000   -0.008634930    0.083419983
  679    1   -3.026209346    4.038380854   -1.006608328   -0.000166901    0.282695416   -0.000590390    0.037095892
  680    1   -1.656167718    4.609944141   -0.767705430    0.000140689    0.207627969    0.000677599    0.013970326
  681    1   -4.028752592    2.071380260   -2.104155918   -0.001047068    0.131305210   -0.007974307    0.057525136
  682    1   -3.239249496    3.270549801   -2.075036449   -0.000758694    0.241200245   -0.003145494    0.044215040
  683    1   -2.682007302    3.903160139   -1.746422978   -0.000088509    0.007670235   -0.011539227    0.037899186
  684    1   -0.835704832    4.581312425   -1.030878251   -0.000112872    0.065590796   -0.001720853    0.008443581
  685    1   -3.524546597    1.079358932   -2.897969911    0.000225788    0.069443891    0.003251380   -0.006402909
  686    1   -3.109824551    1.862605865   -3.069364654   -0.000383809    0.183692422   -0.002089410    0.018301122
  687    1   -2.862706056    0.111990186   -3.243358008    0.000674077    0.080397447    0.008384308   -0.045901591
  688    1   -2.410412821    0.927365261   -3.551265359    0.000085917    0.206703238    0.000415654   -0.008114287
  689    1   -1.644604262   -1.563039470   -2.789383507    0.000462171    0.100477633    0.004599744   -0.051402955
  690    1   -0.924636303   -0.852280368   -3.335225664   -0.000078374    0.093831401   -0.000835260   -0.016618655
  691    1   -0.121205928   -0.011554705   -3.539875152   -0.000118546    0.059072229   -0.002006804   -0.005999590
  692    1    0.646757101    0.836171274   -3.370287585   -0.000108386    0.045135255   -0.002401362   -0.009748963
  693    1    1.317352083    1.641404594   -2.847600419   -0.000100415    0.060104473   -0.001670669   -0.033113120
  694    1    1.674220496    2.302552917   -2.214759582    0.000104100    0.028818967    0.003612216   -0.062438776
  695    1   -2.400330277   -0.627204805   -3.190012965    0.000357736    0.031857150    0.011229380   -0.061356792
  696    1   -1.834820832   -0.374279221   -3.474740264    0.000447251    0.154195067    0.002900552   -0.034231642
  697    1   -1.129421340    0.437522885   -3.756609974   -0.000079433    0.162234473   -0.000489619   -0.007474273
  698    1   -0.273745329    0.777690596   -3.699135313   -0.000221578    0.062191166   -0.003562852   -0.000014551
  699    1    0.804105374    1.361669224   -3.259480573   -0.000062500    0.005328823   -0.011728657   -0.010971642
  700    1    1.346096490    2.132725270   -2.653541475   -0.000046465    0.005780629   -0.008038047   -0.035424686
  701    1    1.561462591    2.799588688   -1.978687273   -0.000003460    0.031019545   -0.000111550   -0.055639673
  702    1   -1.328543470   -1.346833917   -3.011795717    0.000001431    0.032538414    0.000043989   -0.032355452
  703    1   -0.512755850   -0.472641597   -3.469899492   -0.000047264    0.009462618   -0.004994811   -0.008602280
  704    1    0.279659230    0.400477731   -3.494767172   -0.000038142    0.003917408   -0.009736668   -0.006057066
  705    1    1.021452000    1.247846589   -3.136633262   -0.000046333    0.003916662   -0.011829679   -0.018839079
  706    1    1.635365653    2.007627982   -2.415272757    0.000033288    0.012261588    0.002714851   -0.056861055
  707    1   -2.018709613   -0.990438405   -3.124526578    0.001042129    0.167128490    0.006235493   -0.056933573
  708    1   -1.255389991   -0.395371479   -3.542755922    0.000205276    0.206752512    0.000992859   -0.021409076
  709    1   -0.600561166    0.472044925   -3.730033339   -0.000170004    0.207064207   -0.000821021   -0.004402318
  710    1    0.445866036    1.020484448   -3.466875133   -0.000382133    0.110643148   -0.003453744   -0.004966621
  711    1    1.138275369    1.733805499   -2.966360645   -0.000257556    0.056957610   -0.004521897   -0.023314716
  712    1    1.559334652    2.502038056   -2.223353330   -0.000045389    0.089232422   -0.000508657   -0.053555410
