# Supplementary material for: Screening Deep Eutectic Solvents for CO2 Capture With COSMO-RS
Source: Front Chem. 2020 Feb 13;8:82. doi: 10.3389/fchem.2020.00082 (PMC7031488; doi:10.3389/fchem.2020.00082)
Supplement: Supplementary file 2 [file Data_Sheet_1.ZIP › COSMOfiles/FurfurylAlcohol.cosmo]

Gaussian COSMO output
$cosmo_data
  fepsi =    1.00
  nps   =  953
  area  =  481.67
  volume=  794.65
$coord_rad
#atom   x                  y                  z             element  radius [A]     area   COSMO charge    sigma
   1  -3.78193141704746  -0.89086458954620  -0.00037034998136   6     2.00600  18.09913   0.02023   0.00112
   2  -3.44177711219823   1.65804906634123   0.00008507401691   6     2.00600  15.73597   0.04965   0.00315
   3  -0.75515727622623   2.07412159596717  -0.00018326709410   6     2.00600  14.65866   0.05891   0.00402
   4   0.33135415615725  -0.25933105528289   0.00006995620784   6     2.00600   7.60318   0.01516   0.00199
   5  -1.48870898485213  -2.09512831240216   0.00049703431411   8     1.71760  10.53861   0.08214   0.00779
   6  -5.41994027572694  -2.10357188439413  -0.00059900684357   1     1.29600   6.09196  -0.05745  -0.00943
   7  -4.91195768761902   3.07572717811039   0.00011153018279   1     1.29600   6.12176  -0.04728  -0.00772
   8   0.24192824769900   3.85337063055456  -0.00034389381549   1     1.29600   6.10375  -0.04325  -0.00709
   9   2.99976468468126  -1.17796264669155   0.00022302402469   6     2.00600  13.55372  -0.03908  -0.00288
  10   3.33034589880036  -2.36400387804238   1.67861163575886   1     1.29600   6.37263  -0.04049  -0.00635
  11   3.33024574337396  -2.36484102672673  -1.67759300069090   1     1.29600   6.37207  -0.04047  -0.00635
  12   4.61016268868142   0.97804679939455  -0.00035901162456   8     1.71760  15.18505   0.17376   0.01144
  13   6.34423023063878   0.41589685983261  -0.00023806915199   1     1.29600   8.44492  -0.13184  -0.01561
$coord_car
!BIOSYM archive 3
PBC=OFF
coordinates from GAUSSIAN/COSMO calculation
!DATE
C1          -2.001311909    -0.471425236    -0.000195981 GAUS 1      C       C   0.0000
C2          -1.821310004     0.877401776     0.000045019 GAUS 1      C       C   0.0000
C3          -0.399612019     1.097577876    -0.000096981 GAUS 1      C       C   0.0000
C4           0.175345067    -0.137232084     0.000037019 GAUS 1      C       C   0.0000
O5          -0.787790865    -1.108694151     0.000263019 GAUS 1      O       O   0.0000
H6          -2.868108864    -1.113162297    -0.000316981 GAUS 1      H       H   0.0000
H7          -2.599296056     1.627604722     0.000059019 GAUS 1      H       H   0.0000
H8           0.128022915     2.039115913    -0.000181981 GAUS 1      H       H   0.0000
C9           1.587407101    -0.623350985     0.000118019 GAUS 1      C       C   0.0000
H10          1.762343145    -1.250976973     0.888283019 GAUS 1      H       H   0.0000
H11          1.762290145    -1.251419973    -0.887743981 GAUS 1      H       H   0.0000
O12          2.439593021     0.517560075    -0.000189981 GAUS 1      O       O   0.0000
H13          3.357222042     0.220083139    -0.000125981 GAUS 1      H       H   0.0000
end
end
$screening_charge
  cosmo      =  -0.024193
  correction =   0.024193
  total      =   0.000000
$cosmo_energy
  Total energy corrected [a.u.]  =     -344.7132624396
  Dielectric energy corr. [a.u.] =       -0.0149250028
$segment_information
# n             - segment number
# atom          - atom associated with segment n
# position      - segment coordinates [a.u.]
# charge        - segment charge (corrected)
# area          - segment area [A**2]
# potential     - solute potential on segment (A length scale)
#
#  n   atom              position (X, Y, Z)                   charge         area        charge/area     potential
#
#
    1   13    6.617134936    0.089934075    2.411667601   -0.000095413    0.001464673   -0.065143080    0.055690232
    2   13    6.811528895   -0.631900045    2.163502045   -0.002039125    0.166956069   -0.012213539    0.088431379
    3   13    7.487395081   -1.115636980    1.531295770   -0.001555723    0.110873760   -0.014031482    0.120441347
    4   13    6.731142861   -1.704379354    1.162837625   -0.003361038    0.158390837   -0.021219904    0.124091948
    5   13    6.452015644   -0.749555986    2.151068429   -0.000883616    0.076598996   -0.011535611    0.083380295
    6   13    7.029223017   -1.246752015    1.662410805   -0.003153870    0.219383011   -0.014376090    0.113916088
    7   13    6.424291897   -1.403741447    1.636992592   -0.000096971    0.001897951   -0.051092427    0.110529197
    8   13    6.893709702    0.705221370    2.368808430   -0.000554109    0.065406937   -0.008471712    0.048102528
    9   13    7.234925850    1.764757501    1.839667897   -0.000639145    0.045916439   -0.013919735    0.042997317
   10   13    7.392027135   -0.051401805    2.163502045   -0.002253802    0.166956069   -0.013499370    0.090353037
   11   13    8.018163953    1.043518933    1.673695653   -0.004138857    0.256498196   -0.016136007    0.092149099
   12   13    7.881386721    2.193856383    0.688258508   -0.003538661    0.254961721   -0.013879185    0.071671689
   13   13    7.642821926    2.454338503   -0.395754127   -0.001161137    0.080397211   -0.014442506    0.058183161
   14   13    7.875764070   -0.727267990    1.531295770   -0.001577874    0.110873760   -0.014231270    0.121361827
   15   13    8.507970345   -0.051401805    1.047558835   -0.003093087    0.166956069   -0.018526355    0.126863646
   16   13    8.750635340    0.737791350    0.321656421   -0.003630344    0.185279977   -0.019593828    0.122864304
   17   13    8.507970345    1.463693764   -0.467536734   -0.003140588    0.166956069   -0.018810867    0.105535146
   18   13    7.764774813    2.069808513   -1.115875559   -0.001064036    0.110301352   -0.009646625    0.067102171
   19   13    7.094698274    1.366381610    2.128469082   -0.000324094    0.015125652   -0.021426808    0.042433643
   20   13    7.400980838    0.601092705    2.201351886   -0.002986986    0.267143480   -0.011181206    0.074718478
   21   13    7.667000101    1.948724571    1.377708503   -0.004141633    0.351317400   -0.011788863    0.063553788
   22   13    7.654945943    2.476271231    0.186575883   -0.001755442    0.125246703   -0.014015873    0.058690659
   23   13    8.006879105   -0.269095926    1.662410805   -0.003476757    0.219383011   -0.015847885    0.115671632
   24   13    8.545820186    0.601092705    1.056512539   -0.004533852    0.267143480   -0.016971600    0.118055669
   25   13    8.545820186    1.472647468    0.184957776   -0.004679018    0.267143480   -0.017515000    0.106839322
   26   13    7.867567097    2.183871882   -0.743021206   -0.002886274    0.218552208   -0.013206335    0.071081027
   27   13    7.081178697    1.301999765   -2.161197642   -0.000408971    0.029819682   -0.013714792    0.042953062
   28   13    7.460549670    2.034373416   -1.460505930   -0.001233516    0.108733528   -0.011344390    0.051882663
   29   13    7.250776068    1.798067217   -1.807389813   -0.000667364    0.048776957   -0.013681956    0.043352524
   30   13    7.875764070   -1.115636980    1.142926781   -0.001667057    0.110873760   -0.015035631    0.129720868
   31   13    7.221457183   -1.828238548    0.438335551   -0.002941081    0.166918535   -0.017619859    0.133785824
   32   13    8.507970345   -0.631900045    0.467060595   -0.003193185    0.166956069   -0.019125898    0.136450433
   33   13    6.888428978   -1.931004780   -0.440599391   -0.001781769    0.088029127   -0.020240672    0.132644875
   34   13    8.018163953   -1.258036862   -0.627860143   -0.004978079    0.256498196   -0.019407850    0.136034065
   35   13    8.750635340    0.094002369   -0.322132560   -0.003686755    0.185279977   -0.019898294    0.131751225
   36   13    6.844522210   -1.287969216   -1.686822194   -0.003940090    0.254269814   -0.015495707    0.111680567
   37   13    8.018163953   -0.211725214   -1.674171791   -0.004448591    0.256498196   -0.017343556    0.114883313
   38   13    8.507970345    0.883195524   -1.048034974   -0.003008766    0.166956069   -0.018021305    0.112806994
   39   13    6.855647020   -0.037879824   -2.351951756   -0.001212269    0.102139911   -0.011868713    0.069635517
   40   13    7.288700841    0.893154403   -2.208906940   -0.001660833    0.163160497   -0.010179137    0.062801003
   41   13    7.875764070    1.559061710   -1.531771909   -0.001504211    0.110873760   -0.013566880    0.078378345
   42   13    8.006879105   -1.246752015    0.684754717   -0.004081236    0.219383011   -0.018603246    0.135541513
   43   13    7.229988371   -1.866601797   -0.060653931   -0.004225964    0.267075558   -0.015823104    0.134898667
   44   13    8.545820186   -0.640853748   -0.185433914   -0.004803927    0.267143480   -0.017982573    0.137581673
   45   13    6.789220320   -1.721397938   -1.110180610   -0.002616568    0.109594979   -0.023874887    0.125236392
   46   13    7.758210155   -0.998083064   -1.414217993   -0.005654202    0.355967158   -0.015884056    0.124264127
   47   13    8.545820186    0.230701015   -1.056988677   -0.004589879    0.267143480   -0.017181327    0.123560777
   48   13    6.595298510   -0.781310607   -2.121953573   -0.002434886    0.181597892   -0.013408118    0.088090742
   49   13    7.269404968    0.321294005   -2.265876982   -0.002993519    0.264722514   -0.011308139    0.075919671
   50   13    8.006879105    1.100889646   -1.662886944   -0.003347052    0.219383011   -0.015256659    0.090760934
   51    8   -0.789872297    5.738269077    1.174629791   -0.000127588    0.016261790   -0.007845866    0.003098013
   52    8    0.008208253    5.346936089    1.926481180   -0.000268425    0.026019036   -0.010316468   -0.008092725
   53    8   -0.225370417    6.017110745    1.047453011   -0.001110776    0.166956069   -0.006653102    0.009499715
   54    8    1.049638056    4.671267491    2.162216456   -0.000108337    0.007069678   -0.015324165   -0.024808318
   55    8    0.869550321    5.527304352    1.673589828   -0.001715645    0.256498196   -0.006688721   -0.001870178
   56    8    0.563822738    6.259775740    0.321550597   -0.001777547    0.185279977   -0.009593843    0.016664953
   57    8    1.879918651    4.474250794    1.711238105   -0.001223683    0.234256761   -0.005223683   -0.033188721
   58    8    1.915861970    5.527304352    0.627278180   -0.002330691    0.256498196   -0.009086578   -0.002449014
   59    8    1.289725152    6.017110745   -0.467642558   -0.001608869    0.166956069   -0.009636482    0.011483653
   60    8    2.660199691    4.087563496    0.308095088   -0.001005111    0.180097314   -0.005580932   -0.064362662
   61    8    2.405668362    4.901167535   -0.467642558   -0.001278704    0.166956069   -0.007658924   -0.026111238
   62    8    1.773462087    5.384904470   -1.143508744   -0.000771111    0.110873760   -0.006954852   -0.005976166
   63    8   -0.388283591    5.644426944    1.546578211   -0.000885372    0.140775728   -0.006289237   -0.000271478
   64    8    0.588071246    5.079091659    2.091499949   -0.000754484    0.138121804   -0.005462456   -0.014466994
   65    8    0.427124093    6.054960586    1.056406714   -0.002068163    0.267143480   -0.007741770    0.011193167
   66    8    1.312328287    4.534984253    2.094331332   -0.000230234    0.026682867   -0.008628535   -0.028704752
   67    8    1.655908172    5.267350555    1.413636030   -0.002444056    0.355967158   -0.006865961   -0.008937473
   68    8    1.298678855    6.054960586    0.184851951   -0.002437755    0.267143480   -0.009125266    0.012453676
   69    8    2.445830473    4.167180431    1.020614513   -0.001049065    0.194133613   -0.005403830   -0.053461716
   70    8    2.443518203    4.910121238    0.184851951   -0.001974888    0.267143480   -0.007392613   -0.026453911
   71    8    1.904577122    5.516019505   -0.685336680   -0.001900610    0.219383011   -0.008663431   -0.002730823
   72    8   -0.870006404    5.779827104    1.024538765   -0.000090161    0.009800641   -0.009199526    0.004557695
   73    8   -0.804603851    6.011347465    0.495563583   -0.001038066    0.146127652   -0.007103829    0.010304419
   74    8   -0.955878852    5.844965564   -0.772888683   -0.000295090    0.031357756   -0.009410439    0.006733205
   75    8   -0.079966243    6.259775740   -0.322238384   -0.001620162    0.185279977   -0.008744398    0.015835501
   76    8   -0.333674582    5.648094063   -1.564206696   -0.001020400    0.173078725   -0.005895583   -0.000218027
   77    8    0.709226912    6.017110745   -1.048140798   -0.001466427    0.166956069   -0.008783308    0.010721792
   78    8    0.750466346    5.005789443   -2.100662337   -0.000667393    0.113138873   -0.005898886   -0.016147860
   79    8    1.385093098    5.384904470   -1.531877733   -0.000708503    0.110873760   -0.006390175   -0.005328206
   80    8   -0.950586055    5.830194968    0.817025578   -0.000197789    0.024243642   -0.008158406    0.006303044
   81    8   -0.819667168    6.048850779   -0.225953666   -0.001561264    0.236615312   -0.006598324    0.011319663
   82    8   -0.811764602    5.762788425   -1.114737335   -0.000308809    0.030634523   -0.010080418    0.003912667
   83    8    0.056732402    6.054960586   -1.057094502   -0.001812834    0.267143480   -0.006785993    0.010655606
   84    8    0.201946413    5.275946475   -1.993506481   -0.000448102    0.064907972   -0.006903648   -0.009801984
   85    8    0.926921034    5.516019505   -1.662992768   -0.001435951    0.219383011   -0.006545408   -0.002086645
   86    8    2.678822251    3.853296640   -0.244403910   -0.000152156    0.054617340   -0.002785860   -0.075263589
   87    8    2.360961900    4.259286077   -1.159199670   -0.000880983    0.163709654   -0.005381378   -0.047766751
   88    8    1.345659016    4.534785031   -2.077714945   -0.000329806    0.041805623   -0.007889038   -0.028783093
   89    8    1.773462087    4.996535481   -1.531877733   -0.000721439    0.110873760   -0.006506853   -0.017068444
   90    8    2.540306064    3.955948303   -0.839959826   -0.000392024    0.090079836   -0.004351963   -0.064817890
   91    8    1.895507848    4.470044113   -1.698403374   -0.001028395    0.212903206   -0.004830341   -0.033468081
   92    6   -6.980864320   -1.918191620    1.877476595   -0.000232646    0.013578288   -0.017133676    0.032601919
   93    6   -7.583680390   -1.636273220    1.047197898   -0.001283945    0.166956069   -0.007690317    0.045555460
   94    6   -6.224505488   -2.902239781    2.170304512   -0.000187745    0.008652483   -0.021698378    0.029170822
   95    6   -7.093873998   -2.731193958    1.673334715   -0.002109756    0.256498196   -0.008225229    0.045279087
   96    6   -7.826345385   -2.425466375    0.321295484   -0.002017036    0.185279977   -0.010886421    0.058305601
   97    6   -5.916812448   -3.786317993    1.708055802   -0.002104154    0.254849260   -0.008256463    0.038206850
   98    6   -7.093873998   -3.777505606    0.627023067   -0.002870903    0.256498196   -0.011192682    0.060146837
   99    6   -7.583680390   -3.151368789   -0.467897671   -0.001862385    0.166956069   -0.011154938    0.061444294
  100    6   -5.108775866   -4.395843440    0.803568577   -0.000533731    0.037926139   -0.014072904    0.036276777
  101    6   -5.741834766   -4.509976994    0.321295484   -0.001940758    0.185279977   -0.010474734    0.047535371
  102    6   -6.467737180   -4.267311999   -0.467897671   -0.001800887    0.166956069   -0.010786595    0.055923216
  103    6   -6.951474115   -3.635105724   -1.143763857   -0.000967477    0.110873760   -0.008725929    0.055250708
  104    6   -7.307293110   -1.510663419    1.443137987   -0.000774622    0.083083405   -0.009323430    0.037583377
  105    6   -6.674532709   -2.452746004    2.073549719   -0.000960474    0.122483422   -0.007841667    0.031877978
  106    6   -7.621530231   -2.288767730    1.056151601   -0.002396793    0.267143480   -0.008971933    0.052107885
  107    6   -5.990023426   -3.262375338    2.080313638   -0.000528760    0.052536887   -0.010064540    0.030574096
  108    6   -6.833920200   -3.517551809    1.413380917   -0.003241496    0.355967158   -0.009106165    0.051181178
  109    6   -7.621530231   -3.160322492    0.184596838   -0.002815716    0.267143480   -0.010540087    0.062339418
  110    6   -5.540977627   -4.244342492    1.182815056   -0.002294216    0.265099142   -0.008654180    0.039853865
  111    6   -6.476690883   -4.305161839    0.184596838   -0.002742490    0.267143480   -0.010265982    0.056668573
  112    6   -7.082589150   -3.766220759   -0.685591793   -0.002327183    0.219383011   -0.010607852    0.059751811
  113    6   -7.626647387   -1.222574582    0.592953988   -0.001002881    0.100130042   -0.010015780    0.045136579
  114    6   -7.826345385   -1.781677394   -0.322493497   -0.001781355    0.185279977   -0.009614395    0.052685435
  115    6   -7.477073475   -1.112340921   -0.885857080   -0.000082206    0.001897393   -0.043325788    0.041173862
  116    6   -7.583680390   -2.570870549   -1.048395911   -0.001700086    0.166956069   -0.010182833    0.054348286
  117    6   -7.308476948   -1.564807541   -1.463876116   -0.000945314    0.114440446   -0.008260318    0.037952299
  118    6   -6.951474115   -3.246736735   -1.532132846   -0.000898360    0.110873760   -0.008102550    0.049506754
  119    6   -6.587000105   -2.603715615   -2.094839987   -0.000933704    0.110140610   -0.008477383    0.032120525
  120    6   -7.677000950   -1.205157318   -0.311317620   -0.001491382    0.168380653   -0.008857202    0.046466276
  121    6   -7.621530231   -1.918376039   -1.057349615   -0.002084613    0.267143480   -0.007803345    0.048597428
  122    6   -7.451210613   -1.147430286   -0.979246921   -0.000092118    0.002207615   -0.041727557    0.040461213
  123    6   -7.082589150   -2.788564671   -1.663247881   -0.001773573    0.219383011   -0.008084369    0.045810279
  124    6   -6.892484717   -2.098400301   -1.957536359   -0.000474973    0.043640311   -0.010883813    0.032429971
  125    6   -4.997860986   -4.488035554    0.365733845   -0.000122904    0.003176868   -0.038687224    0.036470422
  126    6   -5.187474407   -4.535384891   -0.174561070   -0.001473347    0.128409568   -0.011473808    0.039656943
  127    6   -5.887238940   -4.267311999   -1.048395911   -0.001555054    0.166956069   -0.009314150    0.045844483
  128    6   -5.437349749   -3.848397351   -1.719115425   -0.000048581    0.001175071   -0.041342726    0.031608877
  129    6   -6.563105126   -3.635105724   -1.532132846   -0.000889332    0.110873760   -0.008021126    0.047654578
  130    6   -5.897134830   -3.395546220   -2.025717609   -0.000680960    0.076426671   -0.008909982    0.031154391
  131    6   -4.987731914   -4.504049480    0.220581742   -0.000167100    0.006038503   -0.027672437    0.036585999
  132    6   -5.403036172   -4.260610562   -1.160304173   -0.001510525    0.177463274   -0.008511759    0.038071087
  133    6   -6.104933062   -3.766220759   -1.663247881   -0.001689276    0.219383011   -0.007700122    0.041204719
  134    6   -5.485557418   -3.783524939   -1.781461102   -0.000058366    0.001295488   -0.045053488    0.031226793
  135   11    3.723533025   -4.735849882   -1.206785397   -0.000118438    0.007435700   -0.015928354    0.048179669
  136   11    3.165411111   -4.799505800   -1.469615444   -0.000797558    0.117659360   -0.006778537    0.043705912
  137   11    2.196410367   -4.494366228   -2.098968649   -0.001000704    0.161018855   -0.006214828    0.034393570
  138   11    1.646978097   -3.760495857   -2.780668385   -0.000553362    0.110871423   -0.004991024    0.026723918
  139   11    3.544639147   -4.762004794   -1.224096560   -0.000123285    0.008686848   -0.014192156    0.046642368
  140   11    2.477880630   -4.660335922   -1.724439320   -0.000746315    0.113516424   -0.006574507    0.037057727
  141   11    1.717209846   -4.053300953   -2.415993942   -0.001192579    0.187971721   -0.006344461    0.027563707
  142   11    1.376633967   -2.748882874   -3.103752376   -0.000273668    0.037193754   -0.007357897    0.019292281
  143   11    1.918635413   -1.878772106   -3.619012831   -0.000481079    0.056517931   -0.008511965    0.016604561
  144   11    1.646759433   -3.467908870   -3.072990025   -0.000423843    0.110871905   -0.003822813    0.026360472
  145   11    2.282448839   -2.832139691   -3.841333115   -0.001187351    0.166956069   -0.007111758    0.031573938
  146   11    3.008351253   -2.042946536   -4.083998110   -0.001117935    0.185279977   -0.006033761    0.029796253
  147   11    3.857102200   -1.383699926   -3.858831661   -0.000819163    0.130246808   -0.006289310    0.026266157
  148   11    4.362279240   -1.247784850   -3.597257044   -0.000084730    0.010588795   -0.008001897    0.028462061
  149   11    1.495910814   -2.398563587   -3.299966519   -0.000168702    0.008442291   -0.019982974    0.018276843
  150   11    1.545217400   -3.122068754   -3.173687136   -0.001268743    0.219373603   -0.005783480    0.023451051
  151   11    2.273495136   -2.179645181   -3.879182956   -0.001408196    0.267143480   -0.005271309    0.024217922
  152   11    2.996678287   -1.448487018   -3.924156100   -0.001072818    0.183139071   -0.005857942    0.020075879
  153   11    4.178701269   -1.208657444   -3.662884018   -0.000135969    0.018096962   -0.007513385    0.025642044
  154   11    4.384894933   -4.545468846   -1.316213586   -0.000552062    0.108087793   -0.005107535    0.054140114
  155   11    5.208285220   -3.927638242   -1.508329105   -0.000163264    0.011910881   -0.013707164    0.064079725
  156   11    3.652140234   -4.771246136   -1.999487491   -0.001070850    0.185279977   -0.005779634    0.049932974
  157   11    5.004179465   -4.038774749   -2.305215074   -0.001457321    0.256498196   -0.005681602    0.061655988
  158   11    5.625968326   -2.959995952   -2.288711743   -0.000523118    0.057544522   -0.009090661    0.070024770
  159   11    2.862947079   -4.528581141   -2.725389905   -0.001139455    0.166956069   -0.006824882    0.044736699
  160   11    3.957867817   -4.038774749   -3.351526723   -0.001903185    0.256498196   -0.007419876    0.054824173
  161   11    5.004179465   -2.992463100   -3.351526723   -0.001668414    0.256498196   -0.006504585    0.058179203
  162   11    5.360240476   -2.042508482   -3.009223878   -0.000539055    0.066254300   -0.008136153    0.057724861
  163   11    2.187080893   -3.896374866   -3.209126840   -0.000734256    0.110873760   -0.006622453    0.036303469
  164   11    2.862947079   -3.412637931   -3.841333115   -0.001221399    0.166956069   -0.007315691    0.042539951
  165   11    3.652140234   -2.686735517   -4.083998110   -0.001324014    0.185279977   -0.007146017    0.043513831
  166   11    4.378042648   -1.897542362   -3.841333115   -0.000920687    0.166956069   -0.005514545    0.040021190
  167   11    4.569274436   -1.320226291   -3.513786246   -0.000221096    0.024771313   -0.008925480    0.032578912
  168   11    5.016171733   -4.121291459   -1.411974637   -0.000239256    0.020877515   -0.011459967    0.061310568
  169   11    4.386996351   -4.566430982   -1.862788846   -0.001384882    0.267143480   -0.005184037    0.055534726
  170   11    5.447872750   -3.568663209   -1.931533337   -0.001060703    0.180637666   -0.005871994    0.067272298
  171   11    3.515441589   -4.566430982   -2.734343608   -0.001715958    0.267143480   -0.006423358    0.051105611
  172   11    4.744225668   -3.778820951   -3.091572925   -0.002219942    0.355967158   -0.006236369    0.059610336
  173   11    5.516191212   -2.574654377   -2.761861622   -0.001357325    0.225209513   -0.006026945    0.064810782
  174   11    2.645252957   -4.027489901   -3.340241875   -0.001509908    0.219383011   -0.006882520    0.042700563
  175   11    3.515441589   -3.421591634   -3.879182956   -0.001864998    0.267143480   -0.006981259    0.048591605
  176   11    4.386996351   -2.550036872   -3.879182956   -0.001674597    0.267143480   -0.006268531    0.048281848
  177   11    4.939566463   -1.683040563   -3.393184044   -0.001025701    0.180040516   -0.005697057    0.044369384
  178   10    2.282548994   -1.896705213    3.842351750   -0.000839984    0.166956069   -0.005031167    0.020471200
  179   10    1.549053059   -2.255395555    3.355876590   -0.000040128    0.001478227   -0.027146218    0.017483450
  180   10    3.008451408   -2.685898368    4.085016745   -0.001297934    0.185279977   -0.007005258    0.037798343
  181   10    1.543242805   -3.047481509    3.207381906   -0.001535128    0.255827024   -0.006000650    0.023081459
  182   10    3.797644563   -3.411800783    3.842351750   -0.001249724    0.166956069   -0.007485346    0.050829544
  183   10    2.702723825   -4.037937600    3.352545358   -0.001996572    0.256498196   -0.007783962    0.043428664
  184   10    1.739499391   -4.083860160    2.392277830   -0.001371260    0.195940158   -0.006998360    0.027926126
  185   10    4.473510749   -3.895537718    3.210145475   -0.000666353    0.110873760   -0.006010016    0.057985390
  186   10    3.797644563   -4.527743992    2.726408540   -0.001147404    0.166956069   -0.006872493    0.053398347
  187   10    3.008451408   -4.770408988    2.000506126   -0.001047423    0.185279977   -0.005653192    0.043859545
  188   10    2.812811737   -4.734829577    1.347913022   -0.000116009    0.006212907   -0.018672280    0.040089541
  189   10    1.936266678   -1.819478670    3.617181496   -0.000298408    0.030330098   -0.009838663    0.016019468
  190   10    2.273595291   -2.549199723    3.880201591   -0.001653137    0.267143480   -0.006188198    0.028626441
  191   10    1.409054665   -2.585822167    3.181094355   -0.000251229    0.026647842   -0.009427740    0.018693274
  192   10    3.145150054   -3.420754486    3.880201591   -0.001859634    0.267143480   -0.006961182    0.045328701
  193   10    1.731070609   -3.676563801    2.989154529   -0.001903529    0.355737046   -0.005350943    0.028329290
  194   10    4.015338685   -4.026652753    3.341260510   -0.001553518    0.219383011   -0.007081303    0.055181772
  195   10    3.145150054   -4.565593833    2.735362243   -0.001715759    0.267143480   -0.006422612    0.047684465
  196   10    2.382955642   -4.618295960    1.815127520   -0.001320392    0.225221048   -0.005862651    0.036073626
  197   10    2.722037784   -1.483790170    3.881610216   -0.000677754    0.102666530   -0.006601513    0.018260177
  198   10    3.652240389   -2.042109388    4.085016745   -0.001166430    0.185279977   -0.006295499    0.035548810
  199   10    4.142779624   -1.208966471    3.679575830   -0.000222527    0.022750069   -0.009781356    0.025379941
  200   10    4.378142803   -2.831302543    3.842351750   -0.001180957    0.166956069   -0.007073461    0.050959465
  201   10    4.958474631   -1.732039858    3.395537956   -0.001407722    0.215953698   -0.006518627    0.045367926
  202   10    4.861879738   -3.507168728    3.210145475   -0.000649277    0.110873760   -0.005856000    0.059558680
  203   10    5.545864732   -2.816372356    2.619279877   -0.001037817    0.163742384   -0.006338107    0.066537431
  204   10    3.577601902   -1.384993830    3.909849291   -0.001126763    0.205476381   -0.005483661    0.023869057
  205   10    4.387096507   -2.178808033    3.880201591   -0.001503609    0.267143480   -0.005628471    0.043966860
  206   10    4.504916370   -1.306550328    3.549492144   -0.000327740    0.041116691   -0.007970962    0.031460264
  207   10    4.992994773   -3.048996664    3.341260510   -0.001406368    0.219383011   -0.006410561    0.058393636
  208   10    5.457997626   -2.282057446    2.888735839   -0.001110582    0.163783008   -0.006780814    0.061819902
  209   10    4.861879738   -3.895537718    2.821776486   -0.000632563    0.110873760   -0.005705253    0.060649996
  210   10    4.378142803   -4.527743992    2.145910300   -0.001027057    0.166956069   -0.006151662    0.056296734
  211   10    5.533848225   -3.335124605    2.125287929   -0.000982966    0.161677086   -0.006079813    0.068391530
  212   10    3.518497182   -4.791457968    1.413878913   -0.000881133    0.142750940   -0.006172523    0.046756917
  213   10    5.011950665   -4.131145371    1.460818087   -0.000339181    0.042216880   -0.008034250    0.061155275
  214   10    2.981488335   -4.757364733    1.293722173   -0.000024054    0.001123778   -0.021404266    0.041607994
  215   10    4.992994773   -4.026652753    2.363604422   -0.001247574    0.219383011   -0.005686740    0.061576538
  216   10    4.420643509   -4.551153156    1.518465339   -0.001184680    0.229691306   -0.005157706    0.054881238
  217   10    5.380440519   -3.703347059    1.714522219   -0.000477565    0.071919143   -0.006640306    0.066528211
  218   10    3.105670954   -4.767319148    1.264347759   -0.000014869    0.003901450   -0.003811021    0.042634942
  219    7   -6.443491527    4.218892028    1.531645370   -0.000751567    0.110873760   -0.006778584    0.033148617
  220    7   -6.106793496    3.566974132    2.080751215   -0.000676896    0.103612389   -0.006532966    0.014695479
  221    7   -7.075697802    3.543025843    1.047908435   -0.001456962    0.166956069   -0.008726619    0.036982491
  222    7   -6.723741242    2.832703751    1.629957426   -0.000371490    0.042016656   -0.008841501    0.019825658
  223    7   -7.294349805    2.666981161    0.394005135   -0.001329239    0.179897201   -0.007388879    0.034058545
  224    7   -7.222782277    2.406124082   -0.457861273   -0.000427185    0.043590681   -0.009799912    0.031255733
  225    7   -6.574606562    3.760719964    1.662760405   -0.001389699    0.219383011   -0.006334579    0.028507277
  226    7   -6.447244147    3.103981432    1.908020035   -0.000234574    0.023234859   -0.010095760    0.015853367
  227    7   -7.093264586    2.817007691    1.083154522   -0.001616802    0.256437863   -0.006304851    0.029532228
  228    7   -7.262131570    2.387370486    0.029530310   -0.000573924    0.077792926   -0.007377586    0.032354408
  229    7   -6.055122538    4.607261018    1.531645370   -0.000750099    0.110873760   -0.006765341    0.032252725
  230    7   -5.400716128    4.283941728    2.073599043   -0.000669573    0.100044861   -0.006692726    0.013436186
  231    7   -5.379256352    5.239467293    1.047908435   -0.001409732    0.166956069   -0.008443729    0.032714584
  232    7   -4.726903557    4.873511211    1.652910737   -0.000297701    0.027761810   -0.010723416    0.015036999
  233    7   -4.537791759    5.470408025    0.351567327   -0.001298781    0.173885018   -0.007469195    0.026271890
  234    7   -4.294054729    5.404405624   -0.439741069   -0.000353283    0.031197639   -0.011324036    0.022472740
  235    7   -5.596950474    4.738376053    1.662760405   -0.001383236    0.219383011   -0.006305119    0.026226727
  236    7   -4.949438982    4.634386638    1.888813073   -0.000199587    0.017502099   -0.011403608    0.013053088
  237    7   -4.706175418    5.252607522    1.103226803   -0.001540649    0.245543918   -0.006274432    0.023224763
  238    7   -4.275213045    5.440515639   -0.018582712   -0.000441617    0.056484070   -0.007818429    0.023148727
  239    7   -6.443491527    4.607261018    1.143276380   -0.000832998    0.110873760   -0.007513033    0.039804337
  240    7   -7.075697802    4.123524083    0.467410195   -0.001598731    0.166956069   -0.009575761    0.045028008
  241    7   -5.959754592    5.239467293    0.467410195   -0.001582481    0.166956069   -0.009478429    0.042350284
  242    7   -7.318362797    3.397621668   -0.321782960   -0.001666397    0.185279977   -0.008993940    0.040987337
  243    7   -6.585891410    4.749660900   -0.627510543   -0.002509657    0.256498196   -0.009784309    0.045011938
  244    7   -5.233852178    5.482132288   -0.321782960   -0.001620036    0.185279977   -0.008743720    0.035515042
  245    7   -7.060904376    2.623566868   -1.084137917   -0.000944143    0.148268480   -0.006367796    0.027351254
  246    7   -6.585891410    3.703349252   -1.673822192   -0.001664847    0.256498196   -0.006490677    0.027864100
  247    7   -5.539579761    4.749660900   -1.673822192   -0.001668957    0.256498196   -0.006506700    0.025415214
  248    7   -4.513346961    5.225431581   -1.103472697   -0.000826586    0.131953146   -0.006264236    0.020312234
  249    7   -6.548764457    2.943133193   -1.816836491   -0.000081067    0.004229344   -0.019167850    0.016438816
  250    7   -5.706116496    3.869125082   -2.176548579   -0.000161792    0.009833087   -0.016453872    0.011422699
  251    7   -4.796263676    4.737461135   -1.795236022   -0.000061437    0.002298997   -0.026723311    0.013005883
  252    7   -6.574606562    4.738376053    0.685104316   -0.002041370    0.219383011   -0.009305052    0.044598179
  253    7   -7.113547643    4.132477786   -0.185084315   -0.002420506    0.267143480   -0.009060695    0.045948023
  254    7   -5.968708295    5.277317133   -0.185084315   -0.002397918    0.267143480   -0.008976143    0.043197305
  255    7   -7.113547643    3.260923023   -1.056639078   -0.001899786    0.267143480   -0.007111481    0.034419531
  256    7   -6.325937612    4.489707102   -1.413868394   -0.002662858    0.355967158   -0.007480627    0.035442689
  257    7   -5.097153533    5.277317133   -1.056639078   -0.001866759    0.267143480   -0.006987850    0.029143520
  258    7   -6.706160501    2.792026527   -1.642559430   -0.000210722    0.019537826   -0.010785328    0.018931485
  259    7   -6.204482817    3.432704547   -2.049269748   -0.000633136    0.101132864   -0.006260434    0.014732058
  260    7   -5.273213275    4.382255493   -2.039617825   -0.000606368    0.092664155   -0.006543719    0.013091956
  261    7   -4.691320823    4.852017161   -1.671453889   -0.000146585    0.009646412   -0.015195771    0.014043903
  262   12    5.226319687    0.777845254    3.180119889    0.002307994    0.193339844    0.011937497   -0.048174674
  263   12    6.343393299    1.124459968    2.740015229    0.001212636    0.201408548    0.006020778   -0.010882071
  264   12    5.917593600   -0.311065019    2.676204321    0.000223222    0.201275429    0.001109037    0.027905909
  265   12    6.953144108    1.594124220    2.159748121   -0.000214100    0.040763000   -0.005252323    0.023504215
  266   12    6.603895225    0.330201604    2.477644887   -0.000165605    0.008502016   -0.019478351    0.043118369
  267   12    6.165087882   -0.839623247    2.193600739   -0.000369432    0.025867980   -0.014281429    0.074542519
  268   12    5.871410935    0.568242402    2.962155016    0.001670941    0.223129529    0.007488661   -0.016395188
  269   12    6.751229676    0.942264247    2.438847397   -0.000339896    0.104418128   -0.003255140    0.028318127
  270   12    6.280353548   -0.362044363    2.438861010   -0.000689965    0.104666385   -0.006592044    0.053299293
  271   12    4.990968656    1.502181248    3.180119889    0.003037939    0.193339844    0.015712951   -0.078538359
  272   12    6.098435209    1.878363449    2.740015229    0.002143602    0.201408548    0.010643053   -0.046845542
  273   12    5.006513204    2.671691223    2.740015229    0.003561114    0.201408548    0.017681045   -0.102413858
  274   12    6.983363220    2.117695747    1.898139252   -0.000152081    0.175346448   -0.000867316    0.010821672
  275   12    6.098435209    3.026478189    2.030441296    0.002164557    0.201408548    0.010747097   -0.064594113
  276   12    4.990968656    3.588353558    1.890794495    0.003131061    0.193339844    0.016194595   -0.108760547
  277   12    5.389656973    2.050928639    2.962155016    0.003340991    0.223129529    0.014973326   -0.080682493
  278   12    6.433026759    2.389940033    2.284132228    0.001732869    0.223129529    0.007766201   -0.037634271
  279   12    5.389656973    3.147992555    2.284132228    0.003308808    0.223129529    0.014829089   -0.095444053
  280   12    4.750767152    0.362527694    3.183434757    0.001430893    0.131945827    0.010844547   -0.040347000
  281   12    5.448902057   -0.327776586    2.850345761    0.000157540    0.040471543    0.003892617    0.010406357
  282   12    5.100450480   -0.060340547    3.035517426    0.000183826    0.016063154    0.011443957   -0.012900177
  283   12    3.978811795    0.929758031    3.183073159    0.001743561    0.129652355    0.013447970   -0.071663414
  284   12    3.175657296    1.360853680    2.885958593    0.000481985    0.029526893    0.016323588   -0.085407083
  285   12    3.474833967    1.141867624    3.035982138    0.000345280    0.013295586    0.025969491   -0.079167263
  286   12    4.229356721    1.502181248    3.180119889    0.003078417    0.193339844    0.015922310   -0.090932537
  287   12    3.033023683    1.819072081    2.708973965    0.002868906    0.198782459    0.014432392   -0.099481953
  288   12    4.213812174    2.671691223    2.740015229    0.003931174    0.201408548    0.019518409   -0.116975598
  289   12    2.469490519    2.058035326    2.187407792    0.000098504    0.012748442    0.007726772   -0.094428354
  290   12    2.974862329    2.987682077    1.954720252    0.003815629    0.201300446    0.018954893   -0.117005699
  291   12    4.229356721    3.588353558    1.890794495    0.003575290    0.193339844    0.018492255   -0.122297877
  292   12    3.830668404    2.050928639    2.962155016    0.004039635    0.223129529    0.018104440   -0.108467485
  293   12    2.676049533    2.314009905    2.237851217    0.003067093    0.220820688    0.013889516   -0.105196336
  294   12    3.830668404    3.147992555    2.284132228    0.004469172    0.223129529    0.020029494   -0.124143701
  295   12    7.227808746    2.555038210    1.093351807   -0.000964108    0.144226599   -0.006684673    0.025467145
  296   12    6.343393298    3.363634075    1.356129525    0.001594757    0.201408548    0.007918019   -0.053195385
  297   12    7.018238210    3.144363671    0.208014786   -0.000122233    0.201408548   -0.000606892   -0.003998248
  298   12    5.226319687    3.912286462    1.242928687    0.002755703    0.193339844    0.014253154   -0.101465192
  299   12    5.926316205    3.937691444    0.208014785    0.001983516    0.201408548    0.009848224   -0.074736381
  300   12    6.452541004    3.513863004   -0.843243620    0.001158129    0.193339844    0.005990119   -0.047144417
  301   12    6.914780720    3.053017476    0.957977342    0.000344856    0.223129529    0.001545541   -0.011785295
  302   12    5.871410934    3.811069997    0.957977342    0.002260632    0.223129529    0.010131478   -0.077659703
  303   12    6.516248924    3.601549433   -0.139086572    0.001120455    0.223129529    0.005021544   -0.043333059
  304   12    7.336302175    2.739460970   -0.027922841   -0.000995189    0.099279513   -0.010024113    0.033718216
  305   12    7.173254839    2.202075397   -1.571183243   -0.000215033    0.027550129   -0.007805172    0.028197991
  306   12    6.833346972    2.989728555   -1.243646710    0.000495268    0.193339844    0.002561647   -0.017625332
  307   12    7.220955011    2.604823912   -1.035992064   -0.001070297    0.150478964   -0.007112600    0.023653159
  308   12    2.827244284    3.401801260    1.216929951    0.003180161    0.186693531    0.017034126   -0.107018376
  309   12    3.994005690    3.912286462    1.242928687    0.003504879    0.193339844    0.018128073   -0.121781770
  310   12    3.294009172    3.937691444    0.208014785    0.003452867    0.201408548    0.017143596   -0.111195639
  311   12    2.868205079    3.557213763   -0.921585153    0.002265070    0.129460805    0.017496181   -0.104048263
  312   12    2.702670435    3.517259081    0.669753242    0.000093149    0.001372893    0.067848702   -0.093179661
  313   12    3.348914443    3.811069997    0.957977342    0.003809879    0.223129529    0.017074743   -0.116413428
  314   12    2.830810784    3.692450718    0.032721349    0.001517154    0.113688683    0.013344814   -0.094598076
  315   12    2.701794298    3.200093871   -1.398862869    0.000661151    0.025467416    0.025960672   -0.105493148
  316   12    4.610162689    4.112488006    0.842525597    0.003102621    0.193339844    0.016047497   -0.114496412
  317   12    3.935317777    4.146065241   -0.208732808    0.003571931    0.201408547    0.017734754   -0.118428616
  318   12    5.285007600    4.146065241   -0.208732808    0.002674299    0.201408547    0.013277984   -0.098238186
  319   12    3.383941372    3.714064549   -1.243646710    0.003417082    0.193339844    0.017673969   -0.119084907
  320   12    4.610162689    3.926794838   -1.356847547    0.003435976    0.201408548    0.017059731   -0.115919144
  321   12    5.836384005    3.714064549   -1.243646710    0.002129905    0.193339844    0.011016380   -0.079387931
  322   12    4.610162689    4.220874394    0.138368549    0.003427515    0.223129529    0.015361102   -0.113372244
  323   12    3.965324699    4.011353830   -0.958695365    0.003852595    0.223129529    0.017266182   -0.120603906
  324   12    5.255000679    4.011353830   -0.958695365    0.003002694    0.223129529    0.013457180   -0.100083451
  325   12    6.028195887   -0.789471943   -2.324199688   -0.000372109    0.032116214   -0.011586320    0.062353785
  326   12    6.234474616    0.118190380   -2.675697092    0.000279319    0.201003760    0.001389623    0.024068114
  327   12    4.962475320    0.431995604   -3.180434490    0.001977852    0.178103120    0.011105094   -0.040006730
  328   12    6.265320805   -0.413049504   -2.421201598   -0.000640256    0.104351400   -0.006135579    0.055112011
  329   12    5.520616326   -0.171890055   -2.895854746    0.000883736    0.175146595    0.005045692    0.003999866
  330   12    6.964506572    1.848924802   -2.057982040   -0.000324094    0.143410778   -0.002259899    0.016384374
  331   12    6.429660878    0.719013998   -2.675710295    0.000594379    0.201002291    0.002957074    0.010478784
  332   12    6.452541004    2.865997196   -1.891512518    0.001411604    0.193339844    0.007301153   -0.043008532
  333   12    5.926316206    2.115264933   -2.740733252    0.002536743    0.201408548    0.012595012   -0.060504771
  334   12    5.226319687    1.178248344   -3.180837912    0.002752205    0.193339844    0.014235064   -0.062461460
  335   12    6.766324805    1.130875288   -2.421677769   -0.000147100    0.103995263   -0.001414490    0.022055669
  336   12    6.516248925    2.275394549   -2.284850251    0.001474394    0.223129529    0.006607794   -0.030142975
  337   12    5.871410935    1.387851197   -2.962873039    0.002553369    0.223129529    0.011443439   -0.045223308
  338   12    4.361430610    0.630624647   -3.217905646    0.001042517    0.082656046    0.012612710   -0.056990478
  339   12    2.562074237    1.772529107   -2.389774777    0.000055028    0.006630693    0.008299052   -0.089558247
  340   12    2.794619824    2.917201058   -1.865475901    0.002660860    0.160908846    0.016536441   -0.112642207
  341   12    3.143638083    1.986190954   -2.714788433    0.003085553    0.201408548    0.015319869   -0.105269633
  342   12    3.987376955    1.151059767   -3.181142026    0.002596839    0.176407567    0.014720676   -0.080454728
  343   12    2.658415756    2.107186580   -2.335075999    0.002453777    0.194484514    0.012616824   -0.100854414
  344   12    3.388192093    1.499248216   -2.961830452    0.002286357    0.164112272    0.013931666   -0.092294639
  345   12    3.383941372    3.313661460   -1.891512518    0.003595365    0.193339844    0.018596089   -0.122896256
  346   12    4.610162689    3.510047245   -2.031159319    0.003633751    0.201408548    0.018041692   -0.117032078
  347   12    3.935317777    2.581202908   -2.740733252    0.004160334    0.201408548    0.020656195   -0.118070045
  348   12    5.836384006    3.313661460   -1.891512518    0.002335019    0.193339844    0.012077277   -0.078819414
  349   12    5.285007601    2.581202908   -2.740733252    0.003311600    0.201408548    0.016442199   -0.093216493
  350   12    4.610162689    1.625912608   -3.180837912    0.003292707    0.193339844    0.017030671   -0.089711990
  351   12    3.965324698    3.191745037   -2.284850251    0.004196929    0.223129529    0.018809383   -0.123805525
  352   12    5.255000679    3.191745037   -2.284850251    0.003458547    0.223129529    0.015500176   -0.100099423
  353   12    4.610162689    2.304201686   -2.962873039    0.003981572    0.223129529    0.017844220   -0.105406834
  354    5   -0.920333837   -2.331720143    3.187368563    0.000750144    0.155591811    0.004821231   -0.043788196
  355    5   -0.157844682   -3.212699127    2.741849224    0.001219340    0.183647867    0.006639557   -0.037712350
  356    5    0.411020270   -3.948555625    1.868922067    0.000943659    0.184181830    0.005123517   -0.026837995
  357    5   -0.419782189   -2.720580455    3.000727236    0.000516757    0.088984762    0.005807253   -0.039239667
  358    5    0.399937261   -3.520393614    2.222390444    0.000468048    0.136386667    0.003431771   -0.021168269
  359    5   -1.290330652   -1.769538865    3.223820427    0.000143451    0.064702393    0.002217096   -0.041714431
  360    5   -1.488708985   -2.742994121    3.180975935    0.001270425    0.193339844    0.006570940   -0.051206450
  361    5   -0.813864073   -3.698284421    2.740871275    0.001967048    0.201408548    0.009766458   -0.054922958
  362    5   -2.163553897   -3.698284421    2.740871275    0.001580780    0.201408548    0.007848623   -0.054954881
  363    5   -0.262487668   -4.430742973    1.891650540    0.002017162    0.193339844    0.010433243   -0.053084501
  364    5   -1.488708985   -4.627128758    2.031297342    0.002258785    0.201408548    0.011214939   -0.064853035
  365    5   -2.714930302   -4.430742973    1.891650540    0.001250011    0.193339844    0.006465359   -0.047336193
  366    5   -1.488708985   -3.421283199    2.963011061    0.001918023    0.223129529    0.008596007   -0.056655370
  367    5   -0.843870995   -4.308826550    2.284988273    0.002349748    0.223129529    0.010530870   -0.060515762
  368    5   -2.133546975   -4.308826550    2.284988273    0.001993257    0.223129529    0.008933184   -0.058175055
  369    5   -2.019708177   -2.407566092    3.187282034    0.000597481    0.129753382    0.004604742   -0.047724883
  370    5   -2.625905039   -3.390179003    2.750916091    0.000484775    0.091809084    0.005280252   -0.046578792
  371    5   -3.094397686   -4.145861613    1.937358637    0.000142171    0.056526738    0.002515109   -0.035424314
  372    5   -2.370035313   -2.852033053    3.031261832    0.000209568    0.025939666    0.008079074   -0.047829958
  373    5   -2.906300195   -3.770715279    2.391735128    0.000091461    0.009509030    0.009618356   -0.041012683
  374    5   -1.660648371   -1.622942297    3.207154696    0.000055834    0.082328748    0.000678180   -0.041569252
  375    5    0.652680875   -4.190014964    1.249927115    0.000322631    0.124132131    0.002599094   -0.020055715
  376    5   -0.262487668   -4.831146062    1.243784732    0.002202727    0.193339844    0.011393034   -0.057217765
  377    5   -1.488708985   -5.043876351    1.356985570    0.002340952    0.201408548    0.011622902   -0.067169592
  378    5   -0.813864073   -5.263146754    0.208870831    0.002481784    0.201408547    0.012322136   -0.067753567
  379    5   -2.714930302   -4.831146062    1.243784732    0.001335614    0.193339844    0.006908115   -0.047737413
  380    5   -2.163553897   -5.263146754    0.208870831    0.002005778    0.201408547    0.009958755   -0.060808197
  381    5   -1.488708985   -5.229569519   -0.842387575    0.002217915    0.193339844    0.011471586   -0.068113592
  382    5   -0.843870995   -5.128435343    0.958833388    0.002603550    0.223129529    0.011668335   -0.066971140
  383    5   -2.133546975   -5.128435343    0.958833388    0.002157743    0.223129529    0.009670358   -0.060989393
  384    5   -1.488708985   -5.337955907   -0.138230526    0.002525542    0.223129529    0.011318725   -0.068636098
  385    5    0.479549342   -4.554956858    0.781764484    0.001221634    0.192626290    0.006341989   -0.033623980
  386    5    0.738552510   -4.440943715   -0.267145404    0.000240403    0.082237277    0.002923281   -0.020852858
  387    5   -0.172555468   -5.054772958   -0.207876763    0.002364694    0.201408548    0.011740781   -0.057853780
  388    5    0.717629987   -3.873594316   -1.582001988   -0.000022923    0.009753176   -0.002350325   -0.010535889
  389    5    0.244521625   -4.480715588   -1.355991502    0.001645235    0.201408548    0.008168647   -0.040559837
  390    5   -0.872551986   -5.029367975   -1.242790664    0.002275259    0.193339844    0.011768185   -0.066425161
  391    5    0.529089531   -4.629319993    0.204305328    0.001339266    0.222059894    0.006031102   -0.032997962
  392    5    0.696254219   -4.234876808   -1.086971733    0.000230299    0.131694270    0.001748736   -0.018815130
  393    5   -0.227460739   -4.928151510   -0.957839319    0.002353412    0.223129529    0.010547289   -0.057584481
  394    5   -3.278209277   -4.405617361    1.412766556    0.000019365    0.004284399    0.004519855   -0.027686055
  395    5   -3.214675558   -4.672293180    0.956758910    0.000352166    0.124336940    0.002832355   -0.030075292
  396    5   -2.804862501   -5.054772958   -0.207876763    0.001344867    0.201408548    0.006677310   -0.045070757
  397    5   -3.418376990   -4.644310436   -0.559170754    0.000002312    0.001900697    0.001216195   -0.020081601
  398    5   -2.104865983   -5.029367975   -1.242790664    0.001927324    0.193339844    0.009968580   -0.061155974
  399    5   -3.186819918   -4.577717554   -1.219480858    0.000429461    0.138578966    0.003099035   -0.031450677
  400    5   -3.291637045   -4.794104160   -0.011990062    0.000253665    0.138207639    0.001835391   -0.026208368
  401    5   -2.749957230   -4.928151510   -0.957839319    0.001466220    0.223129529    0.006571159   -0.046768414
  402    5   -3.408274813   -4.624925916   -0.670746035    0.000003005    0.002667102    0.001126810   -0.020692422
  403    5    0.681623383   -3.661234521   -1.835843049   -0.000066774    0.022017147   -0.003032812   -0.008621616
  404    5   -0.000436465   -4.143559702   -2.030303274    0.001741308    0.201408548    0.008645652   -0.043598403
  405    5   -0.155458259   -2.946421853   -2.833743244    0.000664615    0.135103333    0.004919305   -0.034877774
  406    5   -1.107903017   -4.705435071   -1.890656472    0.002194312    0.193339844    0.011349507   -0.065246641
  407    5   -1.092358470   -3.788772736   -2.739877206    0.002035314    0.201408548    0.010105400   -0.058164977
  408    5   -1.107903017   -2.619262761   -3.179981866    0.001214808    0.193339844    0.006283276   -0.048209748
  409    5    0.333757887   -3.566401838   -2.246533196    0.000819751    0.182473930    0.004492426   -0.024665590
  410    5   -0.709214701   -4.265074068   -2.283994205    0.002301847    0.223129529    0.010316190   -0.058698959
  411    5   -0.709214701   -3.168010152   -2.962016993    0.001686590    0.223129529    0.007558793   -0.048728019
  412    5   -0.842079875   -2.153414163   -3.179699453    0.000265820    0.091848259    0.002894127   -0.041201430
  413    5   -1.869514952   -4.705435071   -1.890656472    0.002000310    0.193339844    0.010346081   -0.062881843
  414    5   -2.900431897   -4.129749444   -2.097723977    0.000791496    0.154451468    0.005124564   -0.041770545
  415    5   -1.885059500   -3.788772736   -2.739877206    0.001869382    0.201408548    0.009281545   -0.057937416
  416    5   -2.723614786   -3.444601127   -2.680753967    0.000142369    0.020093344    0.007085402   -0.044682991
  417    5   -1.910878736   -2.590700076   -3.179339042    0.001078018    0.180744834    0.005964310   -0.049570506
  418    5   -2.268203269   -4.265074068   -2.283994205    0.001847785    0.223129529    0.008281221   -0.056067472
  419    5   -2.845309444   -3.677536845   -2.487633704    0.000132065    0.016978782    0.007778241   -0.042431553
  420    5   -2.310576510   -3.195325111   -2.940468270    0.001241639    0.200320962    0.006198250   -0.050544093
  421    5   -1.864565536   -2.009455668   -3.222322879    0.000210389    0.065831401    0.003195882   -0.044934991
  422    5   -1.533955613   -1.624406068   -3.210663107    0.000099221    0.088843092    0.001116814   -0.041300788
  423    3   -2.234448974    3.439964408    3.211710729    0.000207441    0.022055594    0.009405366   -0.059891930
  424    3   -1.973535881    2.900395631    3.493084308    0.000870808    0.110572880    0.007875419   -0.068236018
  425    3   -1.405228403    2.127317752    3.734073186    0.001217745    0.162473823    0.007495024   -0.074246255
  426    3   -0.701961120    1.424050470    3.734073186    0.001299707    0.162473823    0.007999488   -0.074969589
  427    3   -1.815920223    1.108320656    3.508677527    0.000834355    0.113796570    0.007331989   -0.071960236
  428    3   -0.040219538    1.147200800    3.605336866    0.000394291    0.031005451    0.012716830   -0.074298823
  429    3   -1.173307350    0.577510844    3.457474948    0.000136405    0.017854689    0.007639746   -0.065361625
  430    3   -2.196492393    3.206937794    3.317854422    0.000189443    0.015387277    0.012311683   -0.063587083
  431    3   -1.938072639    2.119715551    3.601028473    0.000955853    0.118766806    0.008048152   -0.074260744
  432    3   -1.353810666    1.475468206    3.694856895    0.001411161    0.207665393    0.006795358   -0.074388776
  433    3   -0.636836888    0.907621234    3.604725990    0.000916828    0.115754453    0.007920458   -0.071553229
  434    3   -1.570070260    0.458068407    3.330639826    0.000340119    0.071167221    0.004779152   -0.061642817
  435    3   -2.541660354    4.846537063    1.868563049   -0.000003619    0.002190881   -0.001652039   -0.024141119
  436    3   -2.187226634    3.927500221    2.980464076    0.000559464    0.126926979    0.004407765   -0.051629252
  437    3   -2.151264964    5.053296294    1.882765219    0.000186331    0.132489679    0.001406384   -0.024333444
  438    3   -1.505063378    3.390364785    3.474761087    0.000923753    0.154195067    0.005990811   -0.063267678
  439    3   -1.372372175    4.718846471    2.644541608    0.000621480    0.187071274    0.003322155   -0.038858532
  440    3   -1.505063378    5.549065951    1.316059922   -0.000036034    0.154195067   -0.000233693   -0.010559529
  441    3   -0.808353433    2.724192722    3.734073186    0.001166123    0.162473823    0.007177298   -0.071122915
  442    3   -0.467413069    4.096528992    3.193116774    0.001025857    0.220618411    0.004649916   -0.053427077
  443    3   -0.471420797    5.230415430    2.080056239   -0.000253681    0.177116645   -0.001432283   -0.017854725
  444    3   -1.197825042    5.785912866    0.629693210   -0.000176738    0.017678927   -0.009997111    0.004521702
  445    3   -0.105086150    2.020925440    3.734073186    0.001336745    0.162473823    0.008227447   -0.075715460
  446    3    0.442591359    3.271870232    3.391112941    0.001365751    0.229660155    0.005946834   -0.066800555
  447    3    0.648414608    4.539112058    2.514553607    0.000119196    0.214326891    0.000556142   -0.035925750
  448    3    0.630580018    1.437829825    3.470401481    0.000821411    0.099044978    0.008293316   -0.075341692
  449    3    1.267250120    2.361865803    3.193116774    0.001410731    0.220618411    0.006394440   -0.076589134
  450    3    1.724422818    3.514072523    2.479396827    0.000984184    0.259653876    0.003790370   -0.066869134
  451    3    2.044018250    3.976745246    1.707075700   -0.000077122    0.009393388   -0.008210231   -0.051624161
  452    3    1.381088434    1.694236143    3.108230294    0.000048571    0.004768961    0.010184860   -0.075248994
  453    3    2.300105626    2.412681715    2.218113197    0.000375773    0.103849138    0.003618449   -0.092822095
  454    3    2.503113191    3.465142378    1.348456160   -0.000090151    0.108538776   -0.000830592   -0.085968488
  455    3    2.682187588    3.632174985    0.356500743    0.000129114    0.011084922    0.011647671   -0.085374030
  456    3    2.650296574    3.519706167   -0.826780440    0.000028523    0.041624597    0.000685246   -0.090264157
  457    3    2.304384823    3.761896853   -1.470118772   -0.000092195    0.066135607   -0.001394036   -0.066121344
  458    3    1.712660889    4.168163994   -1.973746922   -0.000148763    0.035602800   -0.004178404   -0.042026552
  459    3   -2.361510653    4.600026647    2.325655520    0.000440040    0.138391720    0.003179669   -0.034328613
  460    3   -1.673897301    4.049156024    3.102275328    0.000945997    0.194803870    0.004856153   -0.052284116
  461    3   -1.673897301    5.176580191    1.974851161    0.000313520    0.194803870    0.001609412   -0.024460901
  462    3   -0.925632536    3.411457043    3.542776745    0.001184125    0.206752512    0.005727257   -0.063868717
  463    3   -0.747590963    4.754610013    2.680305150    0.000701444    0.254247539    0.002758902   -0.038032181
  464    3   -1.038217341    5.626866672    1.291317017   -0.000488200    0.144292995   -0.003383395   -0.003442889
  465    3   -0.156503887    2.672774985    3.694856895    0.001394747    0.207665393    0.006716320   -0.072191861
  466    3    0.251655142    4.015416211    3.096233619    0.001166357    0.282695416    0.004125843   -0.054296982
  467    3    0.115305836    4.970346714    2.285482412   -0.000141678    0.073659431   -0.001923420   -0.022585072
  468    3    0.582178171    1.903646336    3.542776745    0.001580315    0.206752512    0.007643509   -0.076412039
  469    3    1.186137339    3.080934014    3.096233619    0.001489496    0.282695416    0.005268909   -0.070796891
  470    3    1.557842586    4.127442553    2.191619244   -0.000143776    0.216403075   -0.000664389   -0.045358622
  471    3    1.229936145    1.623942025    3.197759200    0.000058984    0.005612519    0.010509437   -0.074946477
  472    3    1.785390617    2.078756432    2.813300069    0.001081162    0.184990204    0.005844431   -0.079664842
  473    3    2.327182847    3.093415597    1.956935192    0.001219602    0.242432793    0.005030680   -0.088997019
  474    3    2.489371932    3.732510292    1.045221301   -0.000183632    0.079428782   -0.002311901   -0.072393695
  475    3    2.696363585    3.635763101   -0.135730734    0.000035447    0.014985888    0.002365377   -0.085940814
  476    3    2.526340869    3.635544934   -1.078988460   -0.000026915    0.037563879   -0.000716505   -0.078946910
  477    3    2.022231659    3.989231590   -1.728927891   -0.000060201    0.007471360   -0.008057572   -0.050898112
  478    3   -2.430677122    5.130300449    1.490621087    0.000019724    0.062123672    0.000317501   -0.017324260
  479    3   -2.182200808    5.515523817    0.700096015   -0.000060361    0.151157647   -0.000399326   -0.007719883
  480    3   -2.449055843    5.452544776   -0.295239228   -0.000092559    0.071095854   -0.001301889   -0.005206862
  481    3   -1.450666439    5.799190221    0.100932021   -0.000531172    0.127346393   -0.004171080    0.002591946
  482    3   -1.952905912    5.465417804   -1.197931903    0.000016345    0.229660155    0.000071169   -0.012307475
  483    3   -1.073085301    5.696211194   -1.072322377   -0.000131547    0.016480469   -0.007981969    0.000477827
  484    3   -2.259880268    4.614513474   -2.377642285    0.000666575    0.238359002    0.002796516   -0.035374866
  485    3   -1.042901483    5.267421638   -2.022590663    0.000117081    0.220618411    0.000530695   -0.021268811
  486    3   -0.344579996    5.321929600   -1.911534366   -0.000063772    0.003799546   -0.016784226   -0.010441002
  487    3   -2.143757447    2.512768791   -3.500107804    0.000095226    0.004578062    0.020800484   -0.071601893
  488    3   -2.014952841    3.252085862   -3.375891916    0.001358544    0.218665339    0.006212892   -0.063836012
  489    3   -1.042901483    4.096528992   -3.193483309    0.001145167    0.220618411    0.005190714   -0.053086662
  490    3   -0.137942377    4.718846471   -2.644908142    0.000359236    0.187071274    0.001920314   -0.036394355
  491    3    0.490766852    4.794108067   -2.328152387   -0.000067241    0.018227137   -0.003689060   -0.025624423
  492    3   -1.802755048    1.290534851   -3.558079314    0.000648796    0.065085342    0.009968393   -0.073406795
  493    3   -1.405228403    2.020925440   -3.734439720    0.001301311    0.162473823    0.008009360   -0.074569320
  494    3   -0.701961120    2.724192722   -3.734439720    0.001179343    0.162473823    0.007258664   -0.071228434
  495    3   -0.005251175    3.390364785   -3.475127622    0.000911848    0.154195067    0.005913602   -0.064921239
  496    3    0.640950411    3.957070082   -2.979357965    0.000523779    0.132489679    0.003953356   -0.054804985
  497    3    1.222348536    4.290992710   -2.354975569   -0.000029734    0.072164324   -0.000412030   -0.040559471
  498    3   -2.422034399    5.330401923    0.993925706   -0.000027729    0.068124675   -0.000407031   -0.010480294
  499    3   -2.199370191    5.574256851    0.182561950   -0.000157232    0.202592576   -0.000776099   -0.005083919
  500    3   -2.467127743    5.256639254   -1.145099001   -0.000042542    0.123051378   -0.000345726   -0.012220939
  501    3   -1.385432714    5.747783644   -0.690873929   -0.000526779    0.162491432   -0.003241888    0.000066916
  502    3   -2.539437125    4.849866464   -1.866109152    0.000004516    0.003768697    0.001198238   -0.024017995
  503    3   -1.761969694    5.170538482   -1.941477882    0.000451491    0.282695416    0.001597095   -0.024209818
  504    3   -0.733297974    5.522251327   -1.574990267   -0.000337487    0.071561986   -0.004716013   -0.005197988
  505    3   -2.192096715    2.791638738   -3.433908323    0.000183152    0.015918558    0.011505565   -0.068860374
  506    3   -1.903646103    3.986763003   -3.064962186    0.001333458    0.280264133    0.004757860   -0.052392528
  507    3   -0.762723589    4.754610013   -2.680671684    0.000735500    0.254247539    0.002892849   -0.038073732
  508    3    0.038013508    5.067640998   -2.186462127   -0.000259773    0.076784783   -0.003383134   -0.018524766
  509    3   -1.929293782    1.988514151   -3.603538424    0.000868836    0.114533455    0.007585874   -0.074729866
  510    3   -1.353810666    2.672774985   -3.695223429    0.001433077    0.207665393    0.006900896   -0.071117984
  511    3   -0.584682017    3.411457043   -3.543143279    0.001189217    0.206752512    0.005751889   -0.064221425
  512    3    0.163582749    4.049156024   -3.102641862    0.000831717    0.194803870    0.004269509   -0.053726158
  513    3    0.786950947    4.487756690   -2.483399211    0.000014129    0.129464108    0.000109132   -0.036535892
  514    3    2.405132050    2.251129744   -2.086168178    0.000195983    0.008891061    0.022042717   -0.095395477
  515    3    0.367750338    1.284070227   -3.533593926    0.000420046    0.037122694    0.011315078   -0.074939380
  516    3    1.151169785    1.820925914   -3.266971084    0.001290927    0.163281516    0.007906145   -0.076194911
  517    3    1.889567599    2.691336495   -2.644908142    0.001066395    0.187071274    0.005700474   -0.081290320
  518    3    2.224017422    3.470229284   -1.883131753    0.000363529    0.132489679    0.002743826   -0.076191802
  519    3   -1.588189053    0.766546178   -3.459431473    0.000821047    0.136030418    0.006035761   -0.067731079
  520    3   -0.702072950    1.291291055   -3.708882764    0.001207589    0.161741960    0.007466145   -0.074468016
  521    3   -0.105086150    2.127317752   -3.734439720    0.001380235    0.162473823    0.008495123   -0.075369525
  522    3    0.561085912    2.824027697   -3.475127622    0.001006954    0.154195067    0.006530388   -0.071810763
  523    3    1.127791210    3.470229284   -2.979357965    0.000602354    0.132489679    0.004546420   -0.064824998
  524    3    1.550409976    4.007722601   -2.305750520    0.000041874    0.101063481    0.000414332   -0.050684067
  525    3    0.749387093    1.466309980   -3.426114504    0.000309949    0.021868509    0.014173309   -0.075147712
  526    3    1.965870398    2.175501320   -2.637572906    0.000898100    0.184113600    0.004877968   -0.082701705
  527    3    2.438352108    2.935807798   -1.851963022    0.000923644    0.193787027    0.004766282   -0.096553866
  528    3   -1.739982716    0.416454570   -3.263977446    0.000105323    0.042286335    0.002490703   -0.060223226
  529    3   -0.984957188    0.893248692   -3.595016329    0.000878263    0.131965343    0.006655251   -0.070662244
  530    3   -0.146608983    1.362577660   -3.673528849    0.001614780    0.204965432    0.007878305   -0.075530583
  531    3    0.582178171    2.244596856   -3.543143279    0.001470780    0.206752512    0.007113720   -0.075594627
  532    3    1.219877152    2.992861621   -3.102641862    0.001127984    0.194803870    0.005790355   -0.071951720
  533    3    1.682332860    3.651263706   -2.437673403    0.000556432    0.161502914    0.003445340   -0.062976887
  534    9    1.973089967   -0.423792988    3.570553640   -0.000096742    0.057157459   -0.001692558   -0.020147705
  535    9    2.382352375   -1.185000757    3.740389606   -0.000579009    0.160460446   -0.003608420    0.006163181
  536    9    1.489317986   -1.584528177    3.453243267   -0.000185515    0.020753917   -0.008938772    0.001794241
  537    9    1.498061662   -2.351797830    3.276973328   -0.000218317    0.023001841   -0.009491281    0.018644255
  538    9    1.040903449   -2.858461792    2.776709804   -0.000261666    0.018752916   -0.013953329    0.010592449
  539    9    1.299783855   -3.532668337    2.436515259   -0.000607144    0.065930214   -0.009208889    0.019706293
  540    9    0.921814590   -3.903405012    1.620155392   -0.000415155    0.047367729   -0.008764520   -0.001375520
  541    9    2.546030691   -4.685776872    1.363842612   -0.000070526    0.002559534   -0.027554177    0.036397107
  542    9    1.802016049   -4.569258855    1.197971660   -0.000662454    0.229660155   -0.002884497    0.018064723
  543    9    1.087706606   -4.447934463    0.146550678   -0.000634157    0.141803032   -0.004472100   -0.005160749
  544    9    0.907547857   -4.314191893   -0.395742150   -0.000037702    0.002869521   -0.013138939   -0.009929642
  545    9    3.772448045   -4.757552977    0.979808166   -0.000239217    0.044204792   -0.005411566    0.044945253
  546    9    3.052960841   -4.912219100    0.650294150   -0.000204789    0.162473823   -0.001260441    0.032212937
  547    9    2.349693558   -4.912219100   -0.052973132   -0.000214497    0.162473823   -0.001320195    0.020533940
  548    9    1.683521496   -4.652907001   -0.749683077   -0.000345901    0.154195067   -0.002243272    0.011574604
  549    9    1.137370587   -4.160954691   -1.415171001   -0.000455560    0.112800029   -0.004038647    0.002984357
  550    9    0.841326791   -3.586057855   -1.977734733   -0.000334928    0.048516423   -0.006903399    0.000007985
  551    9    1.787174939   -1.058132865    3.589841457   -0.000334605    0.135997988   -0.002460365   -0.006395087
  552    9    2.016837290   -1.614803986    3.635208160   -0.000169563    0.019560969   -0.008668460    0.012917588
  553    9    1.290289007   -2.265472269    3.204143948   -0.000809238    0.126818806   -0.006381055    0.011273156
  554    9    0.935052970   -3.450214855    2.223717795   -0.001132466    0.189162895   -0.005986724    0.005150580
  555    9    1.937744577   -4.415362579    1.661983696   -0.000691074    0.090076129   -0.007672112    0.028546787
  556    9    1.127521204   -4.300155675    1.056967365   -0.000888146    0.219213607   -0.004051508   -0.000384914
  557    9    0.910278280   -4.327361132   -0.292059895   -0.000048431    0.003070730   -0.015771683   -0.010111809
  558    9    3.079858249   -4.796623084    1.126711028   -0.000432935    0.083763462   -0.005168546    0.039874601
  559    9    2.401111295   -4.873002809    0.598876414   -0.000368131    0.207665393   -0.001772714    0.023272348
  560    9    1.662429238   -4.720922659   -0.170252236   -0.000409691    0.206752512   -0.001981551    0.008982421
  561    9    1.087741689   -4.346063730   -0.822818378   -0.000469806    0.142725869   -0.003291669   -0.002980773
  562    9    0.914498996   -3.866953166   -1.670432703   -0.000221893    0.035124363   -0.006317357   -0.001055705
  563    9    2.221047534    0.147405395    3.465348233   -0.000053649    0.144748021   -0.000370635   -0.033204866
  564    9    2.523857691    1.362659974    2.773099292    0.000257706    0.074343128    0.003466440   -0.073515870
  565    9    2.959158908   -0.687220607    3.758895260   -0.000277520    0.162462185   -0.001708213   -0.002979045
  566    9    3.252082089    0.793855051    3.227972155    0.000862492    0.177563019    0.004857383   -0.058137801
  567    9    3.818133264   -0.978078673    3.696222595   -0.000257805    0.045304218   -0.005690525    0.015319493
  568    9    4.185608744    0.018231668    3.396248140    0.000645545    0.200956961    0.003212355   -0.025497899
  569    9    5.101917121   -0.908007702    3.143179120   -0.000312182    0.216630731   -0.001441081    0.024070189
  570    9    5.695431016   -1.771425719    2.598545208   -0.000791401    0.147010688   -0.005383290    0.061903436
  571    9    6.159133585   -1.119932770    2.094289461   -0.001089364    0.067076758   -0.016240565    0.081873579
  572    9    5.735631507   -2.997659549    1.890680502   -0.000068279    0.006114328   -0.011167035    0.072873712
  573    9    5.930866576   -2.573187308    1.957793817   -0.000568123    0.127819263   -0.004444736    0.074532728
  574    9    6.484309045   -1.894622203    1.309590520   -0.001182422    0.144147448   -0.008202866    0.108010999
  575    9    2.316507354    0.760999061    3.185137540    0.000035769    0.060016504    0.000595981   -0.051102683
  576    9    2.829289425    0.159372800    3.543183036    0.000126937    0.206752512    0.000613957   -0.031097130
  577    9    2.845792020    1.257585676    2.900997118    0.000462304    0.087086616    0.005308556   -0.074482469
  578    9    3.468487288   -0.719933866    3.733934625   -0.000342217    0.207576517   -0.001648630    0.002311300
  579    9    3.805980907    0.501294984    3.301768537    0.000539519    0.098243159    0.005491669   -0.048860183
  580    9    4.421277967   -1.049498075    3.512044546   -0.000282362    0.051024069   -0.005533899    0.022481006
  581    9    4.839937556   -0.320967450    3.201694029    0.000372941    0.164065105    0.002273126   -0.004738282
  582    9    5.598995078   -1.149436506    2.759440519   -0.000677789    0.249109510   -0.002720849    0.044999061
  583    9    5.754639793   -2.822513071    2.019185778   -0.000176945    0.018003353   -0.009828456    0.073440673
  584    9    6.011861987   -2.138723062    2.091706428   -0.000955939    0.193230444   -0.004947143    0.075206598
  585    9    6.383435559   -1.496171136    1.679391964   -0.000957313    0.037210046   -0.025727260    0.104314975
  586    9    2.529600144    1.665796626   -2.461904525    0.000053791    0.005158914    0.010426824   -0.084990491
  587    9    1.976651596   -0.221336959   -3.522304543   -0.000139794    0.090077729   -0.001551924   -0.025318882
  588    9    2.641418561    0.925657034   -3.132900953    0.000477246    0.215771962    0.002211809   -0.058024211
  589    9    3.411284916    0.986059379   -3.084862604    0.000199228    0.009609539    0.020732270   -0.070630350
  590    9    0.914415848   -3.165057434   -2.464095969   -0.000304038    0.032804914   -0.009268066    0.006343495
  591    9    1.196033292   -2.679961958   -2.976460481   -0.000486794    0.055156816   -0.008825634    0.014208256
  592    9    1.524847123   -1.856783800   -3.425257028   -0.000443838    0.062286382   -0.007125768    0.008618184
  593    9    2.291319565   -1.138368969   -3.723569587   -0.000442285    0.116172928   -0.003807125    0.003229230
  594    9    3.041318835   -0.687453832   -3.758469291   -0.000274323    0.162463638   -0.001688521   -0.002297613
  595    9    3.749670786    0.138280542   -3.474721331    0.000352469    0.154195067    0.002285862   -0.030865799
  596    9    4.310134545    0.277104736   -3.245667193    0.000142670    0.016634529    0.008576741   -0.039085734
  597    9    2.281483016    0.561597957   -3.290383897   -0.000023747    0.081692139   -0.000290695   -0.044980336
  598    9    2.830751784    1.352838732   -2.816969298    0.000708216    0.108960846    0.006499727   -0.078746419
  599    9    1.029297923   -2.888142740   -2.749802130   -0.000216566    0.014401670   -0.015037593    0.010353989
  600    9    1.331723665   -2.216632752   -3.241519891   -0.000407436    0.044956206   -0.009062945    0.011534169
  601    9    1.760855923   -1.273759637   -3.581120520   -0.000427110    0.136080351   -0.003138659   -0.001375223
  602    9    2.547898075   -0.726749703   -3.736395368   -0.000233033    0.207658296   -0.001122197   -0.005907421
  603    9    3.170239944    0.159372800   -3.542736988    0.000236674    0.206752512    0.001144720   -0.030895340
  604    9    3.842986675    0.607324760   -3.235795998    0.000664933    0.088190701    0.007539715   -0.055166108
  605    9    5.709149664   -3.103175830    1.823100089   -0.000092946    0.008792655   -0.010570908    0.072257357
  606    9    5.180649003   -4.008953223    1.264869026   -0.000223322    0.036766670   -0.006074026    0.061121140
  607    9    5.978939383   -3.060911133    1.396330712   -0.000443474    0.132489679   -0.003347233    0.072761383
  608    9    4.292190947   -4.644446222    0.826793979   -0.000340507    0.151559619   -0.002246684    0.046756438
  609    9    5.644489560   -3.822687522    0.617437923   -0.000263118    0.187071274   -0.001406512    0.059603165
  610    9    6.519088091   -2.376989394    0.739676321   -0.001361056    0.152305301   -0.008936364    0.101855238
  611    9    3.649835811   -4.912219100    0.053419180   -0.000041458    0.162473823   -0.000255166    0.034951309
  612    9    5.022172081   -4.371262688   -0.287521183   -0.000032267    0.220618411   -0.000146256    0.048749354
  613    9    6.193064726   -3.200370043   -0.287521183   -0.000681516    0.220618411   -0.003089116    0.074885589
  614    9    6.661048107   -2.150324946   -0.139808475   -0.000909600    0.043843275   -0.020746620    0.122580198
  615    9    3.026288240   -4.891931441   -0.758608877   -0.000256850    0.160088125   -0.001604427    0.033123586
  616    9    4.169057401   -4.657994473   -0.944354443   -0.000326722    0.092273590   -0.003540792    0.047817751
  617    9    5.596392401   -3.543367566   -1.425426872   -0.000721792    0.180531474   -0.003998149    0.066797097
  618    9    6.439716101   -2.201140119   -1.220406189   -0.001539811    0.229643431   -0.006705226    0.098303238
  619    9    2.193077471   -4.671595733   -1.230174130   -0.000481837    0.114605705   -0.004204305    0.026889363
  620    9    5.721484018   -2.469196521   -2.300875086   -0.000619893    0.064165141   -0.009660906    0.072273849
  621    9    6.190005388   -1.385277474   -2.036803823   -0.001743211    0.192365775   -0.009061962    0.084011713
  622    9    1.564401889   -4.215921958   -1.754949454   -0.000608950    0.088876376   -0.006851648    0.019647501
  623    9    5.218269276   -1.462162953   -3.060424150   -0.000659539    0.117606388   -0.005608018    0.045493024
  624    9    5.475125151   -0.671649378   -2.825786706   -0.000091914    0.080738318   -0.001138421    0.026064242
  625    9    1.066163679   -3.483529899   -2.305344229   -0.000433854    0.101063481   -0.004292881    0.010132944
  626    9    3.539347825   -0.929180958   -3.743712241   -0.000386699    0.069479516   -0.005565648    0.011083130
  627    9    4.316007873   -0.428056545   -3.474721331    0.000136795    0.154195067    0.000887158   -0.004730708
  628    9    4.509569323    0.130900328   -3.221183691    0.000180996    0.022969013    0.007879995   -0.030662612
  629    9    5.584532546   -3.484313246    1.539643557   -0.000457282    0.092053620   -0.004967559    0.068191987
  630    9    4.929874290   -4.292011380    0.973604223   -0.000460526    0.187482499   -0.002456367    0.054232541
  631    9    6.102223280   -3.152997075    0.918963049   -0.000568246    0.194803870   -0.002917015    0.073483950
  632    9    4.337100132   -4.720922659    0.170698284    0.000002145    0.206752512    0.000010376    0.041393268
  633    9    5.680253102   -3.858451064   -0.007343289   -0.000251656    0.254247539   -0.000989806    0.058578681
  634    9    6.577723152   -2.411859581    0.214244336   -0.001737435    0.202389341   -0.008584618    0.106245396
  635    9    3.595287764   -4.853904884   -0.708927519   -0.000322398    0.204189003   -0.001578921    0.038745980
  636    9    4.936986495   -4.293954278   -0.952594572   -0.000595625    0.229353662   -0.002596970    0.054008740
  637    9    6.096181571   -3.119257261   -1.006589394   -0.000842255    0.282695416   -0.002979374    0.073812510
  638    9    6.624118990   -2.048855004   -0.689484109   -0.001322715    0.067629555   -0.019558241    0.121078449
  639    9    2.725523771   -4.797846136   -1.091257167   -0.000387243    0.091037933   -0.004253645    0.033998516
  640    9    5.722268661   -3.059855277   -1.848167029   -0.000248967    0.016736298   -0.014875886    0.072651380
  641    9    6.225675307   -2.056631151   -1.786263997   -0.001377688    0.282688572   -0.004873518    0.084863015
  642    9    1.897755654   -4.450602222   -1.563586384   -0.000292571    0.035971648   -0.008133378    0.025787228
  643    9    5.536191390   -1.925572136   -2.715971590   -0.000143794    0.005930807   -0.024245320    0.062478298
  644    9    5.743368135   -1.126493850   -2.615132522   -0.000700665    0.247129985   -0.002835207    0.050612076
  645    9    1.283304722   -3.514041976   -2.442437845   -0.000542547    0.060881647   -0.008911503    0.019118489
  646    9    4.336840692   -0.923982595   -3.537829469   -0.000487800    0.150947143   -0.003231593    0.016422126
  647    9    4.875943108   -0.268297261   -3.165619197    0.000397456    0.145221329    0.002736901   -0.006709355
  648    4   -1.054265641    0.377375430    3.470625559    0.000449414    0.099246612    0.004528260   -0.061808430
  649    4   -1.788666240    0.131668760    3.118198598   -0.000018536    0.003293116   -0.005628618   -0.051664613
  650    4   -0.318716970   -0.206134899    3.734326410    0.000610272    0.162473823    0.003756126   -0.050279167
  651    4   -1.548899591   -0.402844247    3.288556443   -0.000175510    0.126721662   -0.001385004   -0.045230952
  652    4    0.384550312   -0.909402182    3.734326410    0.000291492    0.162473823    0.001794084   -0.032944022
  653    4   -0.842798231   -1.433818712    3.407714080    0.000167479    0.194412001    0.000861464   -0.038203361
  654    4    1.109852031   -1.584757570    3.465222070   -0.000264502    0.144703727   -0.001827887   -0.007940720
  655    4    0.034639675   -2.287302885    3.189017170    0.000119310    0.197732588    0.000603393   -0.025329931
  656    4    0.790393537   -2.975346169    2.604419839   -0.000489973    0.087951657   -0.005570933    0.001039134
  657    4   -1.653575716    0.191398404    3.198036484   -0.000002551    0.005669966   -0.000449939   -0.054363281
  658    4   -1.005981291   -0.088855796    3.543029968    0.000497691    0.206752512    0.002407182   -0.053037464
  659    4   -1.771062392    0.029516583    3.141169328   -0.000028318    0.004191778   -0.006755656   -0.050007675
  660    4   -0.267299233   -0.857984445    3.695110118    0.000340030    0.207665393    0.001637393   -0.039599275
  661    4   -1.395903586   -1.085767467    3.271717417   -0.000151010    0.101150014   -0.001492935   -0.039515455
  662    4    0.501829416   -1.596666502    3.543029968    0.000083262    0.206752512    0.000402712   -0.020929013
  663    4   -0.477491949   -1.980160119    3.279491989    0.000141232    0.111457912    0.001267135   -0.034698313
  664    4    1.014321072   -2.198381446    3.184992770   -0.000158257    0.059917517   -0.002641255    0.001415846
  665    4    0.490365335   -3.036729781    2.575116621   -0.000011468    0.169436434   -0.000067682   -0.012063631
  666    4   -0.383708858    0.668059043    3.605444563    0.000299160    0.031105197    0.009617685   -0.067820323
  667    4    0.278158000    0.390740071    3.734326410    0.000863181    0.162473823    0.005312742   -0.058987740
  668    4    0.749375139    1.237723516    3.457551645    0.000177592    0.017929637    0.009904933   -0.072421215
  669    4    0.981425282   -0.312527212    3.734326410    0.000387467    0.162473823    0.002384798   -0.037377573
  670    4    1.529102792    0.938417580    3.391366164    0.000930641    0.229660155    0.004052254   -0.060076407
  671    4    1.990759771    1.776456171    2.733572643    0.000148428    0.034913775    0.004251269   -0.077779335
  672    4    1.357777027   -1.013426904    3.570488573   -0.000044580    0.057083831   -0.000780949   -0.015266067
  673    4    1.841561192    0.147312683    3.453185816    0.000014967    0.020709801    0.000722724   -0.036691527
  674    4    2.290027009    1.421240507    2.776645804    0.000074151    0.018718222    0.003961408   -0.072122260
  675    4    0.212940267    0.907510954    3.604865573    0.000946927    0.115929649    0.008168118   -0.070068031
  676    4    0.930007546    0.339322334    3.695110118    0.000879616    0.207665393    0.004235739   -0.052269578
  677    4    1.398757647    1.467147172    3.201634617    0.000885174    0.142535205    0.006210214   -0.071845111
  678    4    1.543760173   -0.379104348    3.589752333    0.000045533    0.135913410    0.000335017   -0.027562535
  679    4    2.040667683    0.828225626    3.204061419    0.000166420    0.126703484    0.001313459   -0.053872985
  680    4    2.324079604    1.789372077    2.490442282    0.000481150    0.085726343    0.005612633   -0.083354131
  681    4   -1.603326342   -0.049079276   -3.253066856   -0.000053880    0.129523253   -0.000415984   -0.050540196
  682    4   -0.791973870    0.529974960   -3.533373650    0.000259433    0.036951832    0.007020853   -0.065387861
  683    4   -1.113960775   -1.559086197   -3.254433828    0.000008235    0.014475206    0.000568894   -0.039235618
  684    4   -0.984889032   -1.009237157   -3.474874398    0.000102505    0.154195067    0.000664772   -0.040791461
  685    4   -0.318716970   -0.312527212   -3.734186497    0.000548458    0.162473823    0.003375672   -0.048390357
  686    4    0.278528733    0.523214331   -3.708693416    0.000849797    0.161728577    0.005254466   -0.061830168
  687    4    1.087258399    1.061613152   -3.471789594    0.000839662    0.136696892    0.006142511   -0.066356686
  688    4    1.766843977    1.527080644   -3.019565084    0.000514405    0.096434558    0.005334239   -0.071923184
  689    4    2.287444749    1.890116424   -2.433790905    0.000127810    0.053855144    0.002373225   -0.085081586
  690    4   -1.172717530    0.348198210   -3.426118905    0.000155972    0.021773948    0.007163227   -0.060752598
  691    4   -1.467196820   -1.086891692   -3.232645828   -0.000208208    0.084746258   -0.002456837   -0.039079935
  692    4   -1.005981291   -0.429806315   -3.542890056    0.000325364    0.206752512    0.001573687   -0.047451606
  693    4   -0.277531915    0.451647320   -3.673329159    0.001106784    0.204916586    0.005401146   -0.063186444
  694    4    0.561461293    0.921153685   -3.594870939    0.000835050    0.131773863    0.006336992   -0.067952616
  695    4    1.378038835    1.401284616   -3.242907123    0.000373067    0.063892220    0.005839005   -0.070790395
  696    4    2.024182035    1.792660897   -2.700625577    0.000133389    0.027752898    0.004806321   -0.078473766
  697    4    0.683569132   -3.265477526   -2.282280053   -0.000235288    0.037554136   -0.006265312   -0.003967839
  698    4   -0.113668413   -2.521191249   -3.009255040    0.000063497    0.025135515    0.002526190   -0.029640990
  699    4    0.689798497   -2.363170317   -3.132895344   -0.000273264    0.215796203   -0.001266308   -0.007356817
  700    4    1.354608248   -1.216120368   -3.522372213   -0.000175796    0.090193744   -0.001949095   -0.010328927
  701    4   -0.968433010   -1.703304487   -3.255016465    0.000024842    0.014340442    0.001732311   -0.039010741
  702    4   -0.418551945   -1.575574244   -3.474874398    0.000173392    0.154195067    0.001124497   -0.034270916
  703    4    0.278158000   -0.909402182   -3.734186497    0.000311939    0.162473823    0.001919932   -0.034138172
  704    4    0.981425282   -0.206134899   -3.734186497    0.000531212    0.162473823    0.003269521   -0.039705506
  705    4    1.655224258    0.497713775   -3.470426354    0.000410586    0.137074105    0.002995359   -0.048234883
  706    4    2.076804844    1.193097675   -3.035378320    0.000219021    0.085014319    0.002576288   -0.064182157
  707    4    2.388938441    1.674852720   -2.528837633    0.000118866    0.029027817    0.004094890   -0.081703761
  708    4    0.449041497   -2.861783272   -2.753742984   -0.000120879    0.177314373   -0.000681720   -0.013257234
  709    4    1.049797412   -1.999184219   -3.290347011   -0.000253706    0.081801194   -0.003101495   -0.001112597
  710    4   -0.536282734   -2.062698370   -3.219427849    0.000139966    0.104683743    0.001337039   -0.035931302
  711    4    0.160878896   -1.596666502   -3.542890056    0.000142786    0.206752512    0.000690614   -0.026582131
  712    4    0.930007546   -0.857984445   -3.694970206    0.000214816    0.207665393    0.001034432   -0.026632160
  713    4    1.576306708   -0.212095672   -3.580147289    0.000111590    0.151116993    0.000738434   -0.031300430
  714    4    1.964598269    0.791347619   -3.255491678    0.000110857    0.056645860    0.001957021   -0.053276291
  715    4    2.302012852    1.450796648   -2.749850243    0.000072006    0.014428513    0.004990547   -0.073199779
  716    2   -5.615318212    3.582525395    2.437748609   -0.000091186    0.062782394   -0.001452408   -0.002339206
  717    2   -5.324725598    3.054156754    2.979259772    0.000450681    0.132489679    0.003401628   -0.026416506
  718    2   -6.270037176    2.959962088    2.162505258   -0.000111329    0.048632497   -0.002289187    0.003968913
  719    2   -4.758020301    2.407955168    3.475029429    0.000873031    0.154195067    0.005661862   -0.046820168
  720    2   -6.086501987    2.275263965    2.644809949    0.000596023    0.187071274    0.003186075   -0.020456131
  721    2   -6.891127637    2.305398993    1.432918835   -0.000272205    0.091537178   -0.002973715    0.014618353
  722    2   -4.091848239    1.711245223    3.734341527    0.001334827    0.162473823    0.008215643   -0.061419730
  723    2   -5.464184508    1.370304859    3.193385116    0.001421330    0.220618411    0.006442480   -0.045476183
  724    2   -6.635077154    1.370304859    2.022492470    0.000470970    0.220618411    0.002134771   -0.010801636
  725    2   -7.173638988    1.839153319    0.640789179   -0.000482019    0.162132397   -0.002972997    0.019597158
  726    2   -3.500436152    0.866600507    3.706870994    0.001204404    0.162072827    0.007431250   -0.068950361
  727    2   -4.571376064    0.716092673    3.493910760    0.000997559    0.096078717    0.010382728   -0.062919536
  728    2   -6.044120085    0.784823634    2.614541415    0.000152228    0.012303660    0.012372551   -0.031679954
  729    2   -6.955906446    0.942754592    1.228638045   -0.000051677    0.025544145   -0.002023055    0.006095139
  730    2   -7.186040670    1.092451154   -0.175080478   -0.000358429    0.115067451   -0.003114943    0.017280778
  731    2   -2.588496730    0.483402124    3.501829027    0.000640367    0.096308788    0.006649099   -0.065785615
  732    2   -7.093324825    0.904735716   -0.684613295   -0.000039491    0.005395980   -0.007318659    0.014427098
  733    2   -2.120445351    0.259019500    3.266105927    0.000039177    0.010007225    0.003914887   -0.058268712
  734    2   -5.876968150    3.231601611    2.442188790    0.000026999    0.141551185    0.000190737   -0.004274126
  735    2   -5.416811540    2.576789091    3.102543669    0.000884503    0.194803870    0.004540480   -0.032935329
  736    2   -6.528768306    2.577861803    1.998715470   -0.000131700    0.167738254   -0.000785149    0.003612980
  737    2   -4.779112559    1.828524326    3.543045086    0.001394197    0.206752512    0.006743313   -0.052840593
  738    2   -6.122265530    1.650482753    2.680573491    0.001074088    0.254247539    0.004224577   -0.027077839
  739    2   -7.029947916    1.935277301    1.190995795   -0.000261707    0.206383053   -0.001268065    0.013057363
  740    2   -4.022409757    0.910124032    3.670720909    0.001647846    0.207090760    0.007957119   -0.066752701
  741    2   -5.454499405    0.829651126    3.103760216    0.001103011    0.165232742    0.006675500   -0.048176293
  742    2   -6.574451709    0.901703097    1.996177307    0.000172792    0.115693286    0.001493536   -0.012138481
  743    2   -7.139337506    1.125432724    0.643871162   -0.000351420    0.160859844   -0.002184635    0.014237472
  744    2   -3.197262662    0.565193562    3.621683214    0.000798160    0.096916251    0.008235566   -0.068539602
  745    2   -7.119174986    0.907929981   -0.532981334   -0.000045618    0.006128194   -0.007443875    0.015914303
  746    2   -2.278374891    0.280788588    3.334712850    0.000048105    0.007369284    0.006527750   -0.060297243
  747    2   -5.366643318    3.842376656    2.427778759   -0.000095294    0.065303105   -0.001459264   -0.002453180
  748    2   -4.837884800    3.540997553    2.979259772    0.000430080    0.132489679    0.003246136   -0.026954846
  749    2   -4.758655277    4.516544978    2.113122363   -0.000150247    0.059576786   -0.002521911    0.001822029
  750    2   -4.191683214    2.974292255    3.475029429    0.000810685    0.154195067    0.005257528   -0.047010625
  751    2   -4.058992011    4.302773941    2.644809949    0.000463183    0.187071274    0.002475973   -0.023993813
  752    2   -4.144110372    5.175158658    1.227587284   -0.000465080    0.121462441   -0.003829005    0.009974561
  753    2   -3.494973269    2.308120193    3.734341527    0.001128240    0.162473823    0.006944134   -0.061709455
  754    2   -3.154032905    3.680456462    3.193385116    0.001051163    0.220618411    0.004764619   -0.048220803
  755    2   -3.154032905    4.851349108    2.022492470    0.000363203    0.220618411    0.001646297   -0.021346645
  756    2   -3.494973269    5.392305520    0.650156200   -0.000225906    0.162473823   -0.001390414    0.002549208
  757    2   -2.791705986    1.604852910    3.734341527    0.001277183    0.162473823    0.007860856   -0.070616082
  758    2   -2.380729916    2.624208304    3.508761282    0.000916412    0.114016572    0.008037532   -0.069054723
  759    2   -2.552254208    4.255898129    2.613516307    0.000125039    0.014853261    0.008418310   -0.041050653
  760    2   -2.723970965    5.171579245    1.228886758   -0.000017922    0.026057929   -0.000687790   -0.012043806
  761    2   -2.876515849    5.402349256   -0.175383875   -0.000168713    0.114898790   -0.001468359   -0.002703977
  762    2   -2.223078381    0.831963309    3.493285510    0.000748402    0.110669835    0.006762475   -0.068808401
  763    2   -2.688010361    5.309430815   -0.684999278   -0.000025064    0.005434984   -0.004611517   -0.006191067
  764    2   -1.937223477    0.261143933    3.186786812    0.000026456    0.019943753    0.001326543   -0.056281903
  765    2   -5.023715079    4.105324352    2.424628227   -0.000005167    0.145785727   -0.000035441   -0.005386465
  766    2   -4.360517137    3.633083494    3.102543669    0.000747132    0.194803870    0.003835305   -0.033910827
  767    2   -4.384008370    4.767095763    1.953574888   -0.000197067    0.179166025   -0.001099913   -0.000835266
  768    2   -3.612252372    2.995384513    3.543045086    0.001135896    0.206752512    0.005493988   -0.053339756
  769    2   -3.434210799    4.338537484    2.680573491    0.000772825    0.254247539    0.003039658   -0.032152576
  770    2   -3.612252372    5.201009079    1.337420521   -0.000027358    0.206752512   -0.000132322   -0.003330721
  771    2   -2.843123723    2.256702456    3.695125236    0.001338720    0.207665393    0.006446524   -0.067665809
  772    2   -2.595197772    3.669035149    3.099977323    0.000848019    0.176373950    0.004808075   -0.053416968
  773    2   -2.679193693    4.791275288    1.992935679    0.000127609    0.120159021    0.001061999   -0.025638964
  774    2   -2.908916213    5.355662021    0.643366706   -0.000139457    0.160916043   -0.000866644   -0.004692121
  775    2   -2.258483209    1.612276354    3.601170182    0.000947276    0.118964410    0.007962683   -0.073720728
  776    2   -2.691792581    5.335431468   -0.533277315   -0.000025820    0.006111753   -0.004224685   -0.005079562
  777    2   -2.000027994    0.525440982    3.318013941    0.000104712    0.015448936    0.006777973   -0.063185986
  778    2   -4.149751412    5.321168114    0.671222017   -0.000058463    0.002001697   -0.029206814    0.018509823
  779    2   -7.211421037    2.036065751    0.130398630   -0.000373644    0.057450571   -0.006503751    0.026725438
  780    2   -3.951009812    5.407682176    0.225976990   -0.000477174    0.088754380   -0.005376345    0.015445091
  781    2   -7.176033566    1.604852910   -0.649986052   -0.000291194    0.162473823   -0.001792250    0.016493192
  782    2   -6.941101211    2.370309571   -1.271728349   -0.000149580    0.021820002   -0.006855193    0.019972171
  783    2   -4.241679390    5.141290268   -1.263750609   -0.000205962    0.040866679   -0.005039860    0.011990045
  784    2   -3.388580956    5.392305520   -0.649986052   -0.000146819    0.162473823   -0.000903650    0.000780456
  785    2   -6.945434144    0.987291363   -1.282320893   -0.000091782    0.105523743   -0.000869775    0.004926527
  786    2   -6.635077154    1.945793273   -2.022322322    0.000375195    0.220618411    0.001700651   -0.005879682
  787    2   -5.925463154    3.113456946   -2.466326309    0.000161139    0.234578350    0.000686932   -0.006262854
  788    2   -4.908514980    4.152381860   -2.448808043    0.000091390    0.240216478    0.000380450   -0.007666426
  789    2   -3.729521319    4.851349108   -2.022322322    0.000289967    0.220618411    0.001314335   -0.013893411
  790    2   -2.768971290    5.161794480   -1.281005853    0.000000382    0.106453721    0.000003589   -0.012573827
  791    2   -6.089235120    1.000941394   -2.632265428    0.000837274    0.177028714    0.004729593   -0.030814941
  792    2   -5.464184508    1.945793273   -3.193214968    0.001263840    0.220618411    0.005728626   -0.040317258
  793    2   -4.639525748    2.855797702   -3.391211134    0.001183940    0.229660155    0.005155184   -0.042636413
  794    2   -3.729521319    3.680456462   -3.193214968    0.000974596    0.220618411    0.004417562   -0.041909685
  795    2   -2.772798896    4.304155288   -2.630634138    0.000600180    0.179526875    0.003343122   -0.038884565
  796    2   -4.744315081    0.837149663   -3.463960620    0.001217756    0.150984375    0.008065445   -0.060516431
  797    2   -4.091848239    1.604852910   -3.734171379    0.001263918    0.162473823    0.007779212   -0.062289746
  798    2   -3.388580956    2.308120193   -3.734171379    0.001119959    0.162473823    0.006893168   -0.062685170
  799    2   -2.593677499    2.958371513   -3.458235637    0.000931143    0.153450665    0.006068031   -0.063836772
  800    2   -4.132592350    5.338528094    0.589102893   -0.000043264    0.001436774   -0.030112095    0.018799997
  801    2   -7.151650589    2.098444266   -0.642553558   -0.000612774    0.115807927   -0.005291296    0.024538486
  802    2   -3.941834943    5.362182132   -0.631922807   -0.000646237    0.145956420   -0.004427604    0.012605705
  803    2   -6.984737124    1.487573807   -1.337250373   -0.000022241    0.206752512   -0.000107574    0.005425152
  804    2   -6.597346208    2.574831520   -1.889885078   -0.000403026    0.223546880   -0.001802871    0.007005204
  805    2   -5.496434915    3.723295551   -2.425452358   -0.000202686    0.133522354   -0.001517991   -0.001803894
  806    2   -4.410267437    4.795164782   -1.894809392   -0.000454984    0.243120143   -0.001871436    0.001261320
  807    2   -3.271301852    5.201009079   -1.337250373    0.000038124    0.206752512    0.000184395   -0.008407406
  808    2   -6.559895417    0.943061893   -2.033686088    0.000191624    0.077963703    0.002457863   -0.013021852
  809    2   -6.122265530    1.665615379   -2.680403343    0.001076618    0.254247539    0.004234528   -0.026960171
  810    2   -5.383071727    2.664861485   -3.096331812    0.001173207    0.282695416    0.004150073   -0.032273281
  811    2   -4.448589530    3.599343681   -3.096331812    0.001029279    0.282695416    0.003640947   -0.033140571
  812    2   -3.449343425    4.338537484   -2.680403343    0.000788550    0.254247539    0.003101505   -0.031999149
  813    2   -2.716330979    4.771145490   -2.037671566    0.000145710    0.082019945    0.001776516   -0.026182728
  814    2   -5.410907844    0.837030870   -3.133370980    0.001106492    0.127649093    0.008668236   -0.049090436
  815    2   -4.779112559    1.487573807   -3.542874938    0.001515737    0.206752512    0.007331168   -0.055921932
  816    2   -4.040430502    2.256702456   -3.694955088    0.001272104    0.207665393    0.006125737   -0.057143880
  817    2   -3.271301852    2.995384513   -3.542874938    0.001205120    0.206752512    0.005828807   -0.056870706
  818    2   -2.591401580    3.616100044   -3.132484379    0.000812802    0.142626586    0.005698809   -0.054394936
  819    2   -2.213742279    0.421367997   -3.366314180    0.000868322    0.187156561    0.004639547   -0.062639828
  820    2   -2.053620027    1.219237188   -3.499994582    0.000093195    0.004539755    0.020528666   -0.072802467
  821    2   -4.213346876    0.651186099   -3.572169204    0.000678715    0.052946140    0.012818965   -0.066250635
  822    2   -3.494973269    1.007977940   -3.734171379    0.001334001    0.162473823    0.008210557   -0.068790869
  823    2   -2.791705986    1.711245223   -3.734171379    0.001200259    0.162473823    0.007387401   -0.070463146
  824    2   -2.394635713    2.441477851   -3.557980101    0.000616124    0.064940938    0.009487454   -0.070352945
  825    2   -2.869205594    0.310205358   -3.496423578    0.000074400    0.002960315    0.025132408   -0.065243370
  826    2   -2.005512349    0.941637639   -3.434153088    0.000195441    0.015781708    0.012384030   -0.070067886
  827    2   -3.511085364    0.520662942   -3.615387610    0.000764157    0.093898723    0.008138099   -0.068690161
  828    2   -2.843123723    1.059395677   -3.694955088    0.001527921    0.207665393    0.007357609   -0.070203443
  829    2   -2.267975793    1.743535021   -3.603382169    0.000855362    0.114355559    0.007479842   -0.073829267
  830    1   -5.638616737    0.483299551    3.005371838    0.000605125    0.109954012    0.005503441   -0.043673570
  831    1   -6.745559413    0.558390325    1.866890439    0.000102534    0.129684936    0.000790641   -0.006802573
  832    1   -5.098174606   -0.140958488    3.474574005    0.001089725    0.154195067    0.007067183   -0.050077311
  833    1   -6.426656292   -0.273649690    2.644354525    0.000645967    0.187071274    0.003453053   -0.019169052
  834    1   -7.256875772   -0.140958488    1.315872839   -0.000204010    0.154195067   -0.001323062    0.012715649
  835    1   -4.432002543   -0.837668433    3.733886103    0.001038745    0.162473823    0.006393308   -0.048512187
  836    1   -5.804338813   -1.178608796    3.192929692    0.000915582    0.220618411    0.004150071   -0.025588820
  837    1   -7.039070067   -1.221190623    1.910657145   -0.000451984    0.217857402   -0.002074676    0.017320969
  838    1   -7.539379909   -0.825790710    0.497062839   -0.001026718    0.129973987   -0.007899412    0.038217576
  839    1   -3.728735261   -1.540935716    3.733886103    0.000635816    0.162473823    0.003913344   -0.042955516
  840    1   -4.979680053   -2.088613225    3.390925858    0.000759245    0.229660155    0.003305949   -0.026044424
  841    1   -6.246298242   -2.314155125    2.503872802   -0.000324520    0.219394602   -0.001479163    0.010577417
  842    1   -3.032025316   -2.207107778    3.474574005    0.000373876    0.154195067    0.002424693   -0.040192713
  843    1   -4.069675624   -2.913271986    3.192929692    0.000382439    0.220618411    0.001733487   -0.025559640
  844    1   -5.296422291   -3.454062349    2.346207626   -0.000420979    0.258316169   -0.001629705    0.009740344
  845    1   -2.464452162   -2.519478540    3.159053422    0.000138484    0.040525957    0.003417176   -0.044739750
  846    1   -3.153152437   -3.574210152    2.602394939    0.000354767    0.172449215    0.002057225   -0.034872401
  847    1   -4.069675624   -4.084164631    2.022037046   -0.000212770    0.220618411   -0.000964424   -0.009155718
  848    1   -4.903659365   -4.302703814    1.212548888   -0.000976906    0.159850933   -0.006111355    0.024762906
  849    1   -3.313284408   -4.210400454    1.769133871    0.000009121    0.016725103    0.000545368   -0.027569314
  850    1   -3.729302855   -4.631912016    0.609455810   -0.000374809    0.142403292   -0.002632027   -0.008962604
  851    1   -4.534037139   -4.606275442    0.011988519   -0.000876690    0.159440507   -0.005498540    0.019798272
  852    1   -4.885786451   -4.406919589   -0.888601663   -0.000765149    0.068008027   -0.011250868    0.028553033
  853    1   -5.148113324   -4.171449497   -1.319992728   -0.000097016    0.005571261   -0.017413693    0.031779401
  854    1   -6.284000123    0.580764377    2.437672704    0.000462632    0.088837076    0.005207645   -0.024190043
  855    1   -5.756965845    0.027875436    3.102088245    0.001132144    0.194803870    0.005811710   -0.039017322
  856    1   -6.884390012    0.027875436    1.974664078    0.000236789    0.194803870    0.001215525   -0.003927427
  857    1   -5.119266864   -0.720389330    3.542589662    0.001150786    0.206752512    0.005566006   -0.043080997
  858    1   -6.462419834   -0.898430903    2.680118067    0.000607120    0.254247539    0.002387909   -0.012085796
  859    1   -7.334463367   -0.830461093    1.320978098   -0.000764661    0.204487830   -0.003739397    0.024876675
  860    1   -4.380584807   -1.489517979    3.694669812    0.000866098    0.207665393    0.004170640   -0.040314088
  861    1   -5.723226032   -1.897677008    3.096046536    0.000723802    0.282695416    0.002560361   -0.016005550
  862    1   -6.794657935   -1.766589851    2.127228709   -0.000510613    0.127867072   -0.003993311    0.020156074
  863    1   -3.611456157   -2.228200037    3.542589662    0.000522043    0.206752512    0.002524965   -0.036632620
  864    1   -4.788743835   -2.832159204    3.096046536    0.000451968    0.282695416    0.001598782   -0.016916047
  865    1   -5.824537353   -3.036721589    2.364614278   -0.000507285    0.158674173   -0.003197020    0.016894507
  866    1   -2.828853100   -2.879140509    3.083214277    0.000515387    0.182123728    0.002829872   -0.041153190
  867    1   -3.789497730   -3.571353007    2.680118067    0.000171750    0.254247539    0.000675522   -0.022298599
  868    1   -4.938345353   -3.959305138    1.901595203   -0.000872899    0.281184964   -0.003104360    0.013207705
  869    1   -3.207740940   -4.013954636    2.070066179    0.000041662    0.026732058    0.001558503   -0.031901554
  870    1   -3.603070292   -4.406683269    1.405731093   -0.000231978    0.176156150   -0.001316888   -0.016742786
  871    1   -4.505554698   -4.565973069    0.582759627   -0.001070653    0.205563650   -0.005208379    0.017069730
  872    1   -4.782557799   -4.534098323   -0.309705719   -0.000538738    0.058735878   -0.009172206    0.028879115
  873    1   -5.094162802   -4.239281289   -1.198805980   -0.000050953    0.002173329   -0.023444855    0.032048667
  874    1   -5.102822729    0.507324147    3.266188690    0.000191064    0.009905585    0.019288497   -0.055149747
  875    1   -4.635548844    0.283202509    3.501485914    0.000921034    0.096107418    0.009583381   -0.060545633
  876    1   -3.723871204   -0.100010171    3.706551805    0.001042390    0.162051547    0.006432461   -0.061598781
  877    1   -3.131860291   -0.944060746    3.733886103    0.000720601    0.162473823    0.004435185   -0.049853980
  878    1   -2.651976989    0.050174990    3.493587443    0.000447030    0.095702713    0.004671031   -0.060149687
  879    1   -2.465688228   -1.640770691    3.474574005    0.000303342    0.154195067    0.001967260   -0.043421623
  880    1   -1.901986415   -0.747583754    3.288302779   -0.000181887    0.126543388   -0.001437353   -0.042723904
  881    1   -2.313988172   -2.213775400    3.234617004    0.000054949    0.019335462    0.002841856   -0.044490775
  882    1   -1.713273357   -1.262031952    3.154464381   -0.000017015    0.001323921   -0.012851893   -0.038521169
  883    1   -4.945703771    0.485645406    3.334438145    0.000147633    0.007292657    0.020244095   -0.057747877
  884    1   -4.027162281    0.201192783    3.621420102    0.000871006    0.096574868    0.009018970   -0.064673381
  885    1   -3.201016715   -0.143643235    3.670364170    0.001097704    0.207060299    0.005301373   -0.060475136
  886    1   -2.444595970   -1.061339849    3.542589662    0.000383437    0.206752512    0.001854570   -0.045948706
  887    1   -2.078005796   -0.081550644    3.287750994    0.000079353    0.093944706    0.000844676   -0.052156400
  888    1   -2.019081655   -1.704623931    3.255432164    0.000069489    0.068001190    0.001021881   -0.042640789
  889    1   -1.678919154   -1.178565903    3.140435428   -0.000046681    0.003699582   -0.012617892   -0.037870941
  890    1   -6.949775008    0.662489068    1.385974831   -0.000048881    0.038058913   -0.001284344    0.003861109
  891    1   -7.243110997    0.460969302    0.749879344   -0.000296633    0.141825970   -0.002091531    0.014923280
  892    1   -7.516187870   -0.240793463    0.052825806   -0.000614833    0.162473823   -0.003784194    0.026910293
  893    1   -7.203279753    0.705583622   -0.340696999   -0.000169803    0.041072958   -0.004134190    0.017461375
  894    1   -7.529917528   -0.831588783   -0.565330570   -0.000722104    0.097476759   -0.007407958    0.037696529
  895    1   -7.095236540    0.421283841   -1.292797996   -0.000223847    0.227786431   -0.000982707    0.007170366
  896    1   -7.113670546   -1.401231672   -1.735055733   -0.000187977    0.025644198   -0.007330189    0.027118637
  897    1   -6.975231459   -0.603120383   -2.022777746    0.000059564    0.220618411    0.000269984    0.003345586
  898    1   -6.312043911    0.450240002   -2.484331461    0.000698684    0.185752151    0.003761376   -0.023998483
  899    1   -6.537379449   -2.154634485   -2.276438309   -0.000156739    0.026523880   -0.005909361    0.019711120
  900    1   -6.426656292   -1.508079489   -2.645095225    0.000219767    0.187071274    0.001174776   -0.003232267
  901    1   -5.804338813   -0.603120383   -3.193670392    0.001150566    0.220618411    0.005215187   -0.032568031
  902    1   -4.845855219    0.296836505   -3.439487361    0.001633474    0.191914521    0.008511466   -0.058009364
  903    1   -4.240669265    0.441905671   -3.519372564    0.000042222    0.001027067    0.041109391   -0.065920244
  904    1   -5.959978507   -2.884856657   -2.377385299   -0.000289870    0.063246453   -0.004583179    0.017567584
  905    1   -5.664879903   -2.286972277   -2.979545048    0.000221176    0.132489679    0.001669386   -0.009790554
  906    1   -5.098174606   -1.640770691   -3.475314705    0.000603960    0.154195067    0.003916856   -0.031064297
  907    1   -4.432002543   -0.944060746   -3.734626803    0.000898032    0.162473823    0.005527239   -0.047123056
  908    1   -3.728735261   -0.240793463   -3.734626803    0.001065374    0.162473823    0.006557202   -0.059611764
  909    1   -3.010069619    0.116821142   -3.572329531    0.000503429    0.053181385    0.009466261   -0.063371952
  910    1   -7.068556933    0.678363731    1.051156518   -0.000086104    0.040605081   -0.002120516    0.009914187
  911    1   -7.313007073    0.479970371    0.149328619   -0.000510965    0.189690907   -0.002693670    0.018805284
  912    1   -7.476971579   -0.292211200   -0.599023739   -0.000641260    0.207665393   -0.003087948    0.025060064
  913    1   -7.107016480    0.701641723   -0.882315091   -0.000204189    0.072132444   -0.002830753    0.012320946
  914    1   -7.290604326   -1.028149100   -1.428817389   -0.000770909    0.157813255   -0.004884944    0.027002899
  915    1   -6.840412683    0.274543511   -1.912858223    0.000303113    0.281553089    0.001076576   -0.005154954
  916    1   -6.811447698   -1.740620285   -2.114617243   -0.000525788    0.120823659   -0.004351699    0.020260516
  917    1   -6.462419834   -0.883298276   -2.680858767    0.000649492    0.254247539    0.002554566   -0.012282921
  918    1   -5.708074035    0.198394968   -3.078288769    0.001669936    0.271887678    0.006142006   -0.041097929
  919    1   -4.356087894    0.458046994   -3.496207222    0.000083644    0.003057735    0.027354965   -0.065092904
  920    1   -6.194705987   -2.442713005   -2.478349149   -0.000277763    0.131151033   -0.002117889    0.012543268
  921    1   -5.756965845   -1.809604615   -3.102828945    0.000573921    0.194803870    0.002946145   -0.016802339
  922    1   -5.119266864   -1.061339849   -3.543330362    0.001062522    0.206752512    0.005139100   -0.038730813
  923    1   -4.380584807   -0.292211200   -3.695410512    0.001427674    0.207665393    0.006874878   -0.056157451
  924    1   -3.712402237    0.247126040   -3.615648566    0.000760714    0.094251923    0.008071074   -0.066363211
  925    1   -3.568567105   -4.675026918    0.068074557   -0.000108666    0.019351023   -0.005615533   -0.013628313
  926    1   -3.729727158   -4.605078707   -0.756665110   -0.000415080    0.161475926   -0.002570537   -0.009486908
  927    1   -4.531837518   -4.365808944   -1.316613539   -0.000644021    0.154195067   -0.004176663    0.011402262
  928    1   -3.429907109   -4.109310996   -1.972114546    0.000050312    0.217123459    0.000231723   -0.025109614
  929    1   -2.902539185   -3.471020366   -2.634674628    0.000057705    0.011892086    0.004852397   -0.040549353
  930    1   -5.192717230   -3.912887623   -1.802356404   -0.000774975    0.126254905   -0.006138180    0.022327199
  931    1   -4.399146316   -3.535589464   -2.645095225    0.000020674    0.187071274    0.000110517   -0.011575108
  932    1   -3.494187210   -2.913271986   -3.193670392    0.000404711    0.220618411    0.001834438   -0.032329004
  933    1   -2.563395157   -2.089328724   -3.383999565    0.000508237    0.207376076    0.002450797   -0.042853067
  934    1   -1.865363803   -1.042315586   -3.267467645   -0.000199675    0.131590905   -0.001517393   -0.040854555
  935    1   -5.772646934   -3.156231004   -2.297163832   -0.000308906    0.088813647   -0.003478132    0.019114510
  936    1   -5.178039105   -2.773813076   -2.979545048    0.000185995    0.132489679    0.001403844   -0.010825199
  937    1   -4.531837518   -2.207107778   -3.475314705    0.000480404    0.154195067    0.003115560   -0.029621937
  938    1   -3.835127573   -1.540935716   -3.734626803    0.000662052    0.162473823    0.004074821   -0.042595526
  939    1   -3.131860291   -0.837668433   -3.734626803    0.000719499    0.162473823    0.004428401   -0.051096401
  940    1   -2.479450252   -0.069333006   -3.464287530    0.000508662    0.151061200    0.003367256   -0.057001428
  941    1   -3.539635340   -4.652194857   -0.405068742   -0.000107425    0.038467104   -0.002792635   -0.015031086
  942    1   -3.806244472   -4.441200426   -1.328759556   -0.000341248    0.206464662   -0.001652815   -0.010077426
  943    1   -3.053917442   -3.789276565   -2.332600449    0.000074643    0.025274011    0.002953349   -0.036797811
  944    1   -4.700671442   -3.993323185   -1.975404778   -0.000378178    0.194803870   -0.001941329    0.006075236
  945    1   -3.774365104   -3.571353007   -2.680858767    0.000188931    0.254247539    0.000743099   -0.022562786
  946    1   -2.848886587   -2.922282837   -3.061883180    0.000519841    0.227563865    0.002284375   -0.040910590
  947    1   -2.142510918   -1.695940727   -3.322153967    0.000113341    0.085118759    0.001331565   -0.042929380
  948    1   -5.401723053   -3.413942066   -2.319949765   -0.000361948    0.160292956   -0.002258042    0.012428641
  949    1   -4.700671442   -2.865899017   -3.102828945    0.000314617    0.194803870    0.001615044   -0.017746913
  950    1   -3.952406677   -2.228200037   -3.543330362    0.000540616    0.206752512    0.002614797   -0.034342248
  951    1   -3.183278028   -1.489517979   -3.695410512    0.000606421    0.207665393    0.002920182   -0.044485236
  952    1   -2.444595970   -0.720389330   -3.543330362    0.000419656    0.206752512    0.002029751   -0.048803913
  953    1   -1.929619190   -0.163884849   -3.226906175   -0.000141259    0.067997394   -0.002077412   -0.048951416
