# Supplementary material for: Screening Deep Eutectic Solvents for CO2 Capture With COSMO-RS
Source: Front Chem. 2020 Feb 13;8:82. doi: 10.3389/fchem.2020.00082 (PMC7031488; doi:10.3389/fchem.2020.00082)
Supplement: Supplementary file 2 [file Data_Sheet_1.ZIP › COSMOfiles/Guaiacol.cosmo]

Gaussian COSMO output
$cosmo_data
  fepsi =    1.00
  nps   = 1210
  area  =  580.64
  volume= 1012.02
$coord_rad
#atom   x                  y                  z             element  radius [A]     area   COSMO charge    sigma
   1  -4.35141370300740  -1.12528302666014  -0.00016812836149   6     2.00600  14.19007   0.05202   0.00367
   2  -2.63439904151305  -3.12331121415203   0.00019469905622   6     2.00600  14.20640   0.05315   0.00374
   3  -0.02823994720304  -2.64027447554276   0.00000194699056   6     2.00600  12.39280   0.04006   0.00323
   4   0.83420076543399  -0.15164308663732  -0.00013222356495   6     2.00600   7.32208   0.01553   0.00212
   5  -0.90298105387604   1.86798844953729   0.00006241822685   6     2.00600   7.95400   0.01683   0.00212
   6  -3.48502913219093   1.37435223761705  -0.00006041397186   6     2.00600  13.97602   0.04180   0.00299
   7  -6.36889665308964  -1.49685236551468  -0.00030418864313   1     1.29600   6.17853  -0.03865  -0.00626
   8  -3.29809160051247  -5.06416390443229   0.00040445865709   1     1.29600   6.17727  -0.03857  -0.00624
   9   1.29688896743789  -4.20247324437498   0.00032886961173   1     1.29600   5.34342  -0.04094  -0.00766
  10  -4.78674056111692   2.95908410142783  -0.00010765712521   1     1.29600   6.17574  -0.04218  -0.00683
  11  -0.05956610278483   4.30746995097248   0.00021170659143   8     1.71760  16.20237   0.13381   0.00826
  12   1.77258763553536   4.27408798244930   0.00046304016724   1     1.29600   6.23363  -0.10019  -0.01607
  13   3.32426263852352   0.60252210627147  -0.00043080029411   8     1.71760   7.83383   0.06886   0.00879
  14   5.23660694956960  -1.28822443421983   0.00014745590287   6     2.00600  19.61967  -0.03704  -0.00189
  15   5.11066617967391  -2.47653525283439  -1.69317566146768   1     1.29600   6.27506  -0.03956  -0.00630
  16   7.03331884941258  -0.27874969822580   0.00007942576205   1     1.29600   6.24099  -0.04493  -0.00720
  17   5.11022587347102  -2.47596077610017   1.69378993699006   1     1.29600   6.27402  -0.04001  -0.00638
$coord_car
!BIOSYM archive 3
PBC=OFF
coordinates from GAUSSIAN/COSMO calculation
!DATE
C1          -2.302668956    -0.595474131    -0.000088970 GAUS 1      C       C   0.0000
C2          -1.394063930    -1.652785109     0.000103030 GAUS 1      C       C   0.0000
C3          -0.014943936    -1.397173076     0.000001030 GAUS 1      C       C   0.0000
C4           0.441440032    -0.080246065    -0.000069970 GAUS 1      C       C   0.0000
C5          -0.477836993     0.988496913     0.000033030 GAUS 1      C       C   0.0000
C6          -1.844197987     0.727275880    -0.000031970 GAUS 1      C       C   0.0000
H7          -3.370274951    -0.792100156    -0.000160970 GAUS 1      H       H   0.0000
H8          -1.745274906    -2.679840117     0.000214030 GAUS 1      H       H   0.0000
H9           0.686284083    -2.223853059     0.000174030 GAUS 1      H       H   0.0000
H10         -2.533034007     1.565879864    -0.000056970 GAUS 1      H       H   0.0000
O11         -0.031521024     2.279414923     0.000112030 GAUS 1      O       O   0.0000
H12          0.938012976     2.261749947     0.000245030 GAUS 1      H       H   0.0000
O13          1.759124023     0.318840966    -0.000227970 GAUS 1      O       O   0.0000
C14          2.771093047    -0.681699010     0.000078030 GAUS 1      C       C   0.0000
H15          2.704448062    -1.310526011    -0.895989970 GAUS 1      H       H   0.0000
H16          3.721872034    -0.147507987     0.000042030 GAUS 1      H       H   0.0000
H17          2.704215062    -1.310222011     0.896315030 GAUS 1      H       H   0.0000
end
end
$screening_charge
  cosmo      =  -0.028199
  correction =   0.028199
  total      =   0.000000
$cosmo_energy
  Total energy corrected [a.u.]  =     -422.1854725620
  Dielectric energy corr. [a.u.] =       -0.0131554407
$segment_information
# n             - segment number
# atom          - atom associated with segment n
# position      - segment coordinates [a.u.]
# charge        - segment charge (corrected)
# area          - segment area [A**2]
# potential     - solute potential on segment (A length scale)
#
#  n   atom              position (X, Y, Z)                   charge         area        charge/area     potential
#
#
    1   16    7.836294795    0.512772928    2.174185964   -0.000154910    0.009205328   -0.016828275    0.056005239
    2   16    7.629070382    1.369539574    1.710705119   -0.001496450    0.240079650   -0.006233140    0.054441472
    3   16    7.248138008    2.140769842    0.312802311   -0.001269089    0.182295727   -0.006961704    0.051205163
    4   16    8.510279316   -0.523076226    1.938354433   -0.000307799    0.029511947   -0.010429653    0.064117575
    5   16    8.707252571    0.348872375    1.674013148   -0.001663443    0.256498196   -0.006485203    0.066749671
    6   16    8.707252571    1.395184024    0.627701499   -0.002145303    0.256498196   -0.008363814    0.069835700
    7   16    8.081115754    1.884990416   -0.467219239   -0.001308975    0.166956069   -0.007840237    0.062732177
    8   16    8.900930500   -1.318408895    1.195551364   -0.000151487    0.019372904   -0.007819553    0.070777572
    9   16    9.197058964   -0.746048363    1.047876330   -0.001095076    0.166956069   -0.006559066    0.072542992
   10   16    9.439723959    0.043144792    0.321973916   -0.001628235    0.185279977   -0.008787972    0.076207917
   11   16    9.197058964    0.769047206   -0.467219239   -0.001458587    0.166956069   -0.008736354    0.074626238
   12   16    8.564852689    1.252784141   -1.143085425   -0.000726143    0.110873760   -0.006549273    0.067206752
   13   16    7.683986124    0.807728916    2.096317484   -0.000323974    0.034302478   -0.009444634    0.054353703
   14   16    7.323835169    1.926987856    1.023964082   -0.001378882    0.208663051   -0.006608175    0.051567069
   15   16    8.246571243    0.056166031    2.101000120   -0.000893112    0.147428362   -0.006057939    0.060559638
   16   16    8.447298774    1.135230226    1.414059350   -0.002360885    0.355967158   -0.006632312    0.065148330
   17   16    8.090069457    1.922840257    0.185275271   -0.001969221    0.267143480   -0.007371397    0.063030173
   18   16    8.810656612   -0.915849270    1.559948744   -0.000993678    0.148108911   -0.006709104    0.068286912
   19   16    9.234908804   -0.093553853    1.056830033   -0.001927009    0.267143480   -0.007213387    0.073187795
   20   16    9.234908804    0.778000909    0.185275271   -0.002203875    0.267143480   -0.008249781    0.075182362
   21   16    8.695967724    1.383899176   -0.684913361   -0.001750689    0.219383011   -0.007980056    0.069612224
   22   16    7.009068688    2.158602522   -0.238130067   -0.000622757    0.062953330   -0.009892360    0.047558654
   23   16    7.429307117    1.829606485   -1.181464130   -0.001049670    0.165233166   -0.006352659    0.052806328
   24   16    7.686524137    0.838704738   -2.079015597   -0.000454659    0.052181248   -0.008713067    0.054372206
   25   16    8.176483700    1.252784141   -1.531454414   -0.000731759    0.110873760   -0.006599928    0.061683077
   26   16    7.119525181    2.009865735   -0.867575775   -0.000746584    0.102029889   -0.007317311    0.048734365
   27   16    7.625587009    1.385602876   -1.696141849   -0.001227264    0.215936056   -0.005683461    0.054393302
   28   16    8.946523321   -1.406438420    1.032544667   -0.000109986    0.011727074   -0.009378776    0.071706884
   29   16    9.185433910   -1.342195395    0.485364596   -0.001066255    0.149456250   -0.007134229    0.073859594
   30   16    9.016293356   -1.498324115   -0.760491429   -0.000350259    0.036766151   -0.009526665    0.072935876
   31   16    9.439723959   -0.600644189   -0.321815065   -0.001527186    0.185279977   -0.008242584    0.075588794
   32   16    8.814525184   -0.861541327   -1.576523120   -0.001126111    0.180751870   -0.006230150    0.068178280
   33   16    9.197058964    0.188548966   -1.047717479   -0.001350728    0.166956069   -0.008090320    0.073136430
   34   16    8.169858900    0.225806129   -2.109830006   -0.000786073    0.119071549   -0.006601682    0.059691972
   35   16    8.564852689    0.864415152   -1.531454414   -0.000677319    0.110873760   -0.006108918    0.065959273
   36   16    9.001271952   -1.493179319    0.806515386   -0.000250104    0.028834770   -0.008673687    0.072741580
   37   16    9.221739596   -1.356679200   -0.216485350   -0.001617616    0.241473049   -0.006698952    0.074301238
   38   16    8.927693703   -1.343333128   -1.129532770   -0.000377234    0.036058290   -0.010461774    0.071248381
   39   16    9.234908804   -0.463945544   -1.056671182   -0.001737809    0.267143480   -0.006505152    0.072908598
   40   16    8.437715648   -0.325051127   -2.005797810   -0.000518727    0.072243337   -0.007180278    0.062980669
   41   16    8.695967724    0.406243088   -1.662569449   -0.001396004    0.219383011   -0.006363318    0.066691469
   42   10   -6.318274401    4.102248952    1.531426182   -0.000656654    0.110873760   -0.005922540    0.006792044
   43   10   -6.025832295    3.440536387    2.056800958   -0.000540528    0.092741686   -0.005828319   -0.008714025
   44   10   -6.950480676    3.426382766    1.047689247   -0.001161637    0.166956069   -0.006957742    0.012496600
   45   10   -6.555412188    2.884355557    1.692297141   -0.000126956    0.008995991   -0.014112549   -0.002526464
   46   10   -7.203862292    2.660260581    0.257272839   -0.001119815    0.153622604   -0.007289390    0.013375321
   47   10   -7.148281951    2.448505783   -0.400669415   -0.000196064    0.012189803   -0.016084235    0.011607918
   48   10   -6.449389436    3.644076888    1.662541218   -0.001169711    0.219383011   -0.005331820    0.003495907
   49   10   -6.397599270    3.013397106    1.843856007   -0.000104895    0.007809105   -0.013432457   -0.005191655
   50   10   -6.953776390    2.857241120    1.136378770   -0.001227079    0.213442041   -0.005749002    0.007476595
   51   10   -7.175270120    2.432669149   -0.125931031   -0.000238665    0.022646778   -0.010538599    0.012382958
   52   10   -5.929905411    4.490617941    1.531426182   -0.000665922    0.110873760   -0.006006125    0.004153186
   53   10   -5.281751933    4.125116297    2.095924389   -0.000638365    0.111852933   -0.005707182   -0.014349130
   54   10   -5.254039226    5.122824216    1.047689247   -0.001271648    0.166956069   -0.007616662   -0.001140986
   55   10   -4.260399693    4.881293854    1.423301151   -0.000562079    0.090555713   -0.006207001   -0.025284629
   56   10   -4.464846071    5.365489211    0.321786833   -0.001229646    0.185279977   -0.006636692   -0.016699167
   57   10   -3.998623905    5.223876171   -0.497708599   -0.000581918    0.080136181   -0.007261614   -0.029780956
   58   10   -5.471733347    4.621732976    1.662541218   -0.001272627    0.219383011   -0.005800938   -0.003339165
   59   10   -4.791662833    4.442862613    1.948326273   -0.000319248    0.038861068   -0.008215111   -0.019364142
   60   10   -4.601544716    5.160674056    1.056642951   -0.001463457    0.267143480   -0.005478170   -0.015135482
   61   10   -3.943187284    5.233500897    0.336736205   -0.000833265    0.138007976   -0.006037804   -0.031345535
   62   10   -6.318274401    4.490617941    1.143057193   -0.000740863    0.110873760   -0.006682045    0.012141412
   63   10   -6.950480676    4.006881006    0.467191007   -0.001390660    0.166956069   -0.008329499    0.019173247
   64   10   -5.834537466    5.122824216    0.467191007   -0.001446215    0.166956069   -0.008662250    0.010906252
   65   10   -7.193145671    3.280978592   -0.322002148   -0.001379980    0.185279977   -0.007448079    0.016941991
   66   10   -6.460674283    4.633017823   -0.627729731   -0.002248926    0.256498196   -0.008767803    0.017007801
   67   10   -5.108635052    5.365489211   -0.322002148   -0.001495584    0.185279977   -0.008072023   -0.001394753
   68   10   -6.938754166    2.664979559   -1.131636553   -0.000457554    0.085536495   -0.005349223    0.005959647
   69   10   -6.460674283    3.586706175   -1.674041379   -0.001446094    0.256498196   -0.005637832    0.003027085
   70   10   -5.414362635    4.633017823   -1.674041379   -0.001502951    0.256498196   -0.005859501   -0.004343592
   71   10   -4.210051839    5.104534241   -1.030879938   -0.001005544    0.166720884   -0.006031299   -0.024849908
   72   10   -5.574533571    3.751092432   -2.179585268   -0.000148139    0.010413877   -0.014225108   -0.013859863
   73   10   -4.615003758    4.538658029   -1.863832518   -0.000117795    0.010772021   -0.010935244   -0.021563702
   74   10   -6.449389436    4.621732976    0.684885129   -0.001828161    0.219383011   -0.008333195    0.016613323
   75   10   -6.988330516    4.015834709   -0.185303502   -0.002110427    0.267143480   -0.007899976    0.020087451
   76   10   -5.843491169    5.160674056   -0.185303502   -0.002197175    0.267143480   -0.008224699    0.011575537
   77   10   -6.988330516    3.144279947   -1.056858265   -0.001626519    0.267143480   -0.006088559    0.010633462
   78   10   -6.200720485    4.373064026   -1.414087581   -0.002353407    0.355967158   -0.006611305    0.008108343
   79   10   -4.971936406    5.160674056   -1.056858265   -0.001785530    0.267143480   -0.006683788   -0.006764769
   80   10   -6.123141498    3.328003821   -2.019005489   -0.000449535    0.075324434   -0.005967989   -0.008001800
   81   10   -5.132424756    4.219940762   -2.071039958   -0.000655234    0.120718461   -0.005427790   -0.015902217
   82   10   -4.351356137    4.789824567   -1.567541046   -0.000409665    0.059776897   -0.006853225   -0.024143606
   83   17    3.977591696   -1.464714463    3.615387811   -0.000119826    0.010237198   -0.011704955    0.039313141
   84   17    4.062428969   -2.008662111    3.857530051   -0.000866059    0.166956069   -0.005187348    0.045263003
   85   17    3.154130399   -2.221855403    3.145388585   -0.000393507    0.034586860   -0.011377368    0.041229398
   86   17    4.788331383   -2.797855266    4.100195047   -0.001315542    0.185279977   -0.007100291    0.057795691
   87   17    3.436292152   -3.103582850    3.367723659   -0.001456394    0.256498196   -0.005677990    0.049880224
   88   17    2.913370262   -3.230989065    2.469531764   -0.000367018    0.013784988   -0.026624501    0.052125144
   89   17    5.577524538   -3.523757681    3.857530051   -0.001243662    0.166956069   -0.007449038    0.066780071
   90   17    4.482603800   -4.149894498    3.367723659   -0.001839026    0.256498196   -0.007169744    0.066439301
   91   17    3.436292152   -4.149894498    2.321412010   -0.001316037    0.256498196   -0.005130784    0.065097207
   92   17    6.253390724   -4.007494616    3.225323776   -0.000658368    0.110873760   -0.005937998    0.070614918
   93   17    5.577524538   -4.639700891    2.741586842   -0.001208208    0.166956069   -0.007236684    0.072336159
   94   17    4.788331383   -4.882365886    2.015684427   -0.001030825    0.185279977   -0.005563607    0.072059272
   95   17    4.010308862   -4.646470673    1.416144423   -0.000338054    0.066960759   -0.005048538    0.076225366
   96   17    3.575509881   -1.836219248    3.491954356   -0.000953126    0.140900930   -0.006764508    0.040206933
   97   17    4.053475266   -2.661156621    3.895379892   -0.001580670    0.267143480   -0.005916934    0.051461049
   98   17    2.949083239   -2.788219902    2.802832059   -0.001499494    0.175772649   -0.008530871    0.045195963
   99   17    4.925030028   -3.532711384    3.895379892   -0.001864865    0.267143480   -0.006980761    0.064449832
  100   17    3.696245949   -3.889940700    3.107769861   -0.001952447    0.355967158   -0.005484907    0.059595055
  101   17    3.081126114   -3.812760447    1.999957349   -0.001083659    0.082754758   -0.013094830    0.067213029
  102   17    5.795218660   -4.138609651    3.356438812   -0.001563866    0.219383011   -0.007128474    0.070822868
  103   17    4.925030028   -4.677550731    2.750540545   -0.001687586    0.267143480   -0.006317153    0.071180134
  104   17    4.053475266   -4.677550731    1.878985782   -0.001281287    0.267143480   -0.004796251    0.072442912
  105   17    3.393555847   -4.218387280    1.571268199   -0.000083955    0.001379688   -0.060850539    0.079788621
  106   17    4.107198125   -1.412520212    3.658744690   -0.000055353    0.005043048   -0.010976064    0.039585553
  107   17    4.567003233   -1.514297462    3.879683464   -0.000790195    0.125088419   -0.006317095    0.043540610
  108   17    5.432120364   -2.154066286    4.100195047   -0.001121459    0.185279977   -0.006052779    0.054556125
  109   17    5.970458644   -1.442164762    3.740563754   -0.000076492    0.004834797   -0.015821213    0.049283700
  110   17    6.158022778   -2.943259441    3.857530051   -0.001120128    0.166956069   -0.006709119    0.063552822
  111   17    6.581560376   -1.944697737    3.578186934   -0.000615830    0.112556708   -0.005471283    0.055434912
  112   17    6.641759713   -3.619125626    3.225323776   -0.000619804    0.110873760   -0.005590178    0.068671380
  113   17    7.179077843   -2.987322616    2.900594922   -0.000664348    0.092616198   -0.007173133    0.065357535
  114   17    4.244756691   -1.370198795    3.700346992   -0.000111073    0.010371171   -0.010709742    0.040013668
  115   17    5.405264655   -1.526290874    3.931891112   -0.001062322    0.194403934   -0.005464506    0.047941113
  116   17    6.166976481   -2.290764931    3.895379892   -0.001294542    0.267143480   -0.004845868    0.057797463
  117   17    6.108515665   -1.503312810    3.707590102   -0.000079506    0.004455279   -0.017845423    0.050317008
  118   17    6.772874748   -3.160953562    3.356438812   -0.001204865    0.219383011   -0.005492061    0.065747341
  119   17    7.039841720   -2.475679452    3.201967739   -0.000313404    0.033567410   -0.009336542    0.061092225
  120   17    6.641759713   -4.007494616    2.836954787   -0.000711830    0.110873760   -0.006420182    0.070741568
  121   17    6.328751175   -4.566123929    2.073831729   -0.000956094    0.166692142   -0.005735685    0.072500836
  122   17    7.165069321   -3.637168890    2.347419648   -0.000374214    0.041000407   -0.009127091    0.070141241
  123   17    5.275368260   -4.909665668    1.475097985   -0.000789616    0.122198752   -0.006461738    0.072290609
  124   17    4.737130037   -4.857315397    1.260237926   -0.000082659    0.004024464   -0.020539232    0.073274840
  125   17    6.807319204   -4.149670544    2.256451043   -0.001265791    0.218520520   -0.005792551    0.071700788
  126   17    6.047420694   -4.738595469    1.706743438   -0.000901192    0.149778156   -0.006016848    0.072596926
  127   17    4.885584800   -4.875756155    1.259582374   -0.000098934    0.006262547   -0.015797803    0.072883034
  128   15    3.411267203   -4.238042404   -1.608598174   -0.000262863    0.011280647   -0.023302125    0.078572648
  129   15    3.034621603   -3.684112498   -2.172564638   -0.000610964    0.093420884   -0.006539912    0.061784450
  130   15    5.467853975   -4.865794974   -1.290841793   -0.000050817    0.001959463   -0.025934387    0.072471385
  131   15    4.937351693   -4.907666553   -1.453216565   -0.000769855    0.131804104   -0.005840902    0.072521861
  132   15    4.062869275   -4.640275367   -2.160474326   -0.000865803    0.166956069   -0.005185813    0.070564544
  133   15    3.579132340   -4.008069092   -2.836340512   -0.000544497    0.110873760   -0.004910964    0.060581636
  134   15    3.198167184   -4.005241595   -1.751675124   -0.000318385    0.015008344   -0.021213874    0.075397486
  135   15    5.340143932   -4.878547424   -1.274015588   -0.000059405    0.004555563   -0.013040170    0.072394863
  136   15    3.984296856   -4.649802998   -1.614326879   -0.000935145    0.200891760   -0.004654971    0.074682763
  137   15    3.448017305   -4.139184127   -2.378168448   -0.001074743    0.219383011   -0.004898933    0.064352283
  138   15    2.938393193   -2.944361901   -2.722926106   -0.001206721    0.135273575   -0.008920597    0.046831722
  139   15    3.557774489   -1.889304995   -3.493649404   -0.001116771    0.174396969   -0.006403616    0.040468124
  140   15    4.281556865   -1.369775411   -3.714481693   -0.000167723    0.013934869   -0.012036206    0.040220554
  141   15    3.579132340   -3.619700103   -3.224709501   -0.000575295    0.110873760   -0.005188743    0.055956944
  142   15    4.062869275   -2.943833917   -3.856915776   -0.001115910    0.166956069   -0.006683856    0.054044243
  143   15    4.788771689   -2.154640762   -4.099580771   -0.001148584    0.185279977   -0.006199182    0.051585354
  144   15    5.683481542   -1.551560544   -3.887331997   -0.000684141    0.115094748   -0.005944156    0.049227184
  145   15    6.078677125   -1.480196908   -3.710174023   -0.000017298    0.001035319   -0.016708142    0.049927674
  146   15    3.068183461   -2.432645095   -3.043862774   -0.000716435    0.091647328   -0.007817305    0.042253996
  147   15    4.023538946   -1.456913038   -3.636508519   -0.000212087    0.018780144   -0.011293154    0.039494534
  148   15    3.448017305   -3.161528039   -3.355824536   -0.001234428    0.219383011   -0.005626814    0.050467754
  149   15    4.053915572   -2.291339408   -3.894765616   -0.001403912    0.267143480   -0.005255273    0.047922927
  150   15    4.845922522   -1.505999627   -3.926108503   -0.001133113    0.201966055   -0.005610413    0.045000900
  151   15    6.007911968   -1.449243097   -3.727294267   -0.000035963    0.002738182   -0.013133789    0.049388802
  152   15    5.787037622   -4.808727372   -1.374711737   -0.000223212    0.018800523   -0.011872667    0.072609078
  153   15    5.432560670   -4.882940363   -2.015070152   -0.001099957    0.185279977   -0.005936726    0.072408384
  154   15    6.830785449   -4.121467201   -2.270589085   -0.001603740    0.245634926   -0.006528956    0.071630561
  155   15    7.250666956   -3.316381910   -2.537611536   -0.000108758    0.003816108   -0.028499660    0.068357371
  156   15    4.643367515   -4.640275367   -2.740972566   -0.001090069    0.166956069   -0.006529075    0.070247422
  157   15    5.738288253   -4.150468975   -3.367109383   -0.001916758    0.256498196   -0.007472793    0.070788363
  158   15    6.784599902   -3.104157326   -3.367109383   -0.001439783    0.256498196   -0.005613229    0.065334463
  159   15    6.971102194   -2.304178592   -3.276554548   -0.000152191    0.010453898   -0.014558289    0.059540122
  160   15    3.967501329   -4.008069092   -3.224709501   -0.000599485    0.110873760   -0.005406915    0.062304922
  161   15    4.643367515   -3.524332157   -3.856915776   -0.001226444    0.166956069   -0.007345909    0.062892419
  162   15    5.432560670   -2.798429743   -4.099580771   -0.001308718    0.185279977   -0.007063460    0.060619149
  163   15    6.158463084   -2.009236588   -3.856915776   -0.000765294    0.166956069   -0.004583802    0.055062795
  164   15    6.130596561   -1.505316117   -3.696795657   -0.000035684    0.001784853   -0.019992763    0.050332693
  165   15    6.193298322   -4.669895722   -1.816038078   -0.001464684    0.254899795   -0.005746117    0.072596491
  166   15    7.192093985   -3.578358163   -2.365233875   -0.000235994    0.024452342   -0.009651174    0.069871069
  167   15    5.295862025   -4.678125208   -2.749926269   -0.001742061    0.267143480   -0.006521067    0.071980940
  168   15    6.524646104   -3.890515177   -3.107155586   -0.002188013    0.355967158   -0.006146672    0.070133757
  169   15    7.165798967   -2.852140083   -2.971208492   -0.000667085    0.100065304   -0.006666492    0.064293887
  170   15    4.425673393   -4.139184127   -3.355824536   -0.001495933    0.219383011   -0.006818817    0.066023672
  171   15    5.295862025   -3.533285861   -3.894765616   -0.001875710    0.267143480   -0.007021358    0.065950259
  172   15    6.167416787   -2.661731098   -3.894765616   -0.001548059    0.267143480   -0.005794859    0.061153105
  173   15    6.563580256   -1.889685244   -3.575372631   -0.000511118    0.082434716   -0.006200275    0.054886931
  174   12    2.264909018    3.309352171    2.197033583   -0.002022815    0.119306239   -0.016954815    0.024603072
  175   12    2.770982589    3.217930984    1.971695545   -0.000140499    0.004406531   -0.031884336    0.023142596
  176   12    2.617924554    3.149378052    2.005070420   -0.000362453    0.011733399   -0.030890706    0.022708597
  177   12    2.264170775    4.517568816    2.387318876   -0.001097849    0.093480686   -0.011744123    0.027845589
  178   12    2.437196875    5.942245733    1.665864480   -0.003070853    0.214800694   -0.014296291    0.044084962
  179   12    2.339477245    6.611851545    0.460371049   -0.001325443    0.082195932   -0.016125407    0.048137679
  180   12    2.820384540    3.806789318    2.164203155   -0.002050060    0.166956069   -0.012279036    0.035998415
  181   12    3.446521357    4.901710056    1.674396762   -0.004325008    0.256498196   -0.016861748    0.067292719
  182   12    3.446521357    5.948021704    0.628085114   -0.004942353    0.256498196   -0.019268570    0.080485872
  183   12    2.660012990    6.513323939   -0.442612855   -0.002418290    0.166738710   -0.014503473    0.059687423
  184   12    2.895963478    3.267595761    1.929975363   -0.000269708    0.008816796   -0.030590258    0.023700794
  185   12    3.968116342    3.842826754    0.996296927   -0.002172783    0.134220398   -0.016188174    0.046381005
  186   12    4.178992745    4.595982473    0.322357531   -0.003376306    0.185279977   -0.018222723    0.075640021
  187   12    3.936327750    5.321884887   -0.466835624   -0.003192798    0.166956069   -0.019123582    0.085606295
  188   12    3.304121475    5.805621822   -1.142701810   -0.001654613    0.110873760   -0.014923399    0.074463062
  189   12    2.316259160    5.304559249    2.154660784   -0.001312570    0.075575961   -0.017367558    0.033653599
  190   12    2.329096124    6.424326785    1.032349212   -0.001327660    0.070656203   -0.018790419    0.045049243
  191   12    2.829338243    4.459283828    2.202052995   -0.003493514    0.267143480   -0.013077293    0.045308552
  192   12    3.186567560    5.688067907    1.414442964   -0.005438602    0.355967158   -0.015278382    0.069466783
  193   12    2.667625935    6.552671400    0.071044419   -0.003873337    0.266810849   -0.014517164    0.060490659
  194   12    3.328193368    3.579139634    1.759768379   -0.002741404    0.166876318   -0.016427762    0.033490668
  195   12    3.974177591    4.459283828    1.057213648   -0.004409862    0.267143480   -0.016507466    0.068682323
  196   12    3.974177591    5.330838590    0.185658885   -0.004803620    0.267143480   -0.017981425    0.086634140
  197   12    3.435236510    5.936736857   -0.684529746   -0.004047110    0.219383011   -0.018447692    0.079996759
  198   12    2.342715499    6.449598821   -0.969137130   -0.001927247    0.109016834   -0.017678432    0.045958611
  199   12    2.274642744    5.080862841   -2.256763726   -0.001683930    0.117223397   -0.014365135    0.030507134
  200   12    2.915752486    5.805621822   -1.531070799   -0.001630725    0.110873760   -0.014707944    0.061429183
  201   12    2.444589981    5.940472757   -1.663746174   -0.002871405    0.198901253   -0.014436336    0.044340913
  202   12    4.140334155    3.792390549    0.400165030   -0.000333530    0.008395229   -0.039728534    0.044721050
  203   12    4.194398172    3.982960231   -0.218845045   -0.002684567    0.147777112   -0.018166327    0.054148297
  204   12    2.563927042    3.132235704   -2.016458624   -0.000468995    0.017171816   -0.027311928    0.022722685
  205   12    3.348427455    3.623222480   -1.757695269   -0.003107744    0.205217671   -0.015143645    0.035152315
  206   12    3.936327750    4.741386647   -1.047333864   -0.003203497    0.166956069   -0.019187662    0.074953192
  207   12    2.261409477    4.036632844   -2.387566680   -0.001182276    0.095037603   -0.012440091    0.026397716
  208   12    2.820384540    4.741386647   -2.163277074   -0.002318843    0.166956069   -0.013888939    0.047966565
  209   12    3.304121475    5.417252833   -1.531070799   -0.001612375    0.110873760   -0.014542443    0.070082608
  210   12    4.168551451    3.802435681    0.187329781   -0.000350202    0.011058109   -0.031669261    0.045319893
  211   12    2.856425729    3.257440696   -1.946262662   -0.000486483    0.016588256   -0.029326968    0.023635083
  212   12    3.973850617    4.043505972   -1.048007704   -0.003954753    0.248652135   -0.015904763    0.054957719
  213   12    2.259787279    3.144416307   -2.117199844   -0.001619867    0.080942872   -0.020012472    0.024288250
  214   12    2.829338243    4.088892137   -2.201126915   -0.003303008    0.267143480   -0.012364171    0.040576553
  215   12    3.435236510    4.959080769   -1.662185834   -0.003583266    0.219383011   -0.016333381    0.067824948
  216    7   -7.891833916   -0.321327092    1.515222156   -0.000444514    0.096852901   -0.004589579    0.008104353
  217    7   -7.715239737   -1.151221640    2.016107818   -0.000374173    0.065231190   -0.005736111    0.002930516
  218    7   -8.532636768   -1.029553701    1.047492716   -0.001214661    0.166956069   -0.007275332    0.023887168
  219    7   -8.042830375   -2.124474439    1.673629533   -0.001440326    0.256498196   -0.005615346    0.016270274
  220    7   -8.775301763   -1.818746856    0.321590302   -0.001617732    0.185279977   -0.008731282    0.032441055
  221    7   -7.249115452   -3.083540496    1.644582835   -0.000531488    0.101042245   -0.005260061    0.007651205
  222    7   -8.042830375   -3.170786087    0.627317885   -0.001826097    0.256498196   -0.007119337    0.026616859
  223    7   -8.532636768   -2.544649270   -0.467602853   -0.001351833    0.166956069   -0.008096939    0.031415345
  224    7   -7.089743222   -3.747443485    0.642531340   -0.000281189    0.028947088   -0.009713884    0.017678677
  225    7   -7.370594467   -3.676577411   -0.493678179   -0.000926016    0.154544408   -0.005991907    0.020838777
  226    7   -7.900430493   -3.028386205   -1.143469039   -0.000592845    0.110873760   -0.005347025    0.021587731
  227    7   -7.971757835   -0.790535072    1.711411206   -0.001034124    0.208644629   -0.004956390    0.009241251
  228    7   -7.561286468   -1.874941946    2.105229586   -0.000616734    0.152847069   -0.004034977    0.002181703
  229    7   -8.570486608   -1.682048211    1.056446419   -0.001884743    0.267143480   -0.007055171    0.026811821
  230    7   -7.782876577   -2.910832290    1.413675736   -0.001805311    0.355967158   -0.005071565    0.017443840
  231    7   -8.570486608   -2.553602973    0.184891657   -0.002045777    0.267143480   -0.007657970    0.032358971
  232    7   -7.104897607   -3.620616222    0.972294061   -0.000244128    0.018781111   -0.012998593    0.014990624
  233    7   -7.372187348   -3.722415233    0.195387875   -0.001443482    0.249065815   -0.005795583    0.021817732
  234    7   -8.031545528   -3.159501240   -0.685296975   -0.001491386    0.219383011   -0.006798092    0.026210135
  235    7   -7.707637176   -0.072084224    1.474764363   -0.000093556    0.009006926   -0.010387161    0.004960511
  236    7   -7.938077447   -0.039606223    1.188023626   -0.000502406    0.084043701   -0.005977914    0.010969672
  237    7   -8.532636768   -0.449055461    0.466994476   -0.001171239    0.166956069   -0.007015255    0.024077729
  238    7   -7.886166606    0.410211406    0.242630658   -0.000189657    0.022334980   -0.008491485    0.014856618
  239    7   -8.775301763   -1.174957875   -0.322198679   -0.001561148    0.185279977   -0.008425884    0.030162038
  240    7   -8.070584791    0.165814976   -0.581520560   -0.001328732    0.215166489   -0.006175368    0.016079355
  241    7   -8.532636768   -1.964151030   -1.048101093   -0.001281389    0.166956069   -0.007675005    0.027357993
  242    7   -7.981253187   -0.844567981   -1.724499412   -0.001218431    0.243809421   -0.004997471    0.009514652
  243    7   -7.900430493   -2.640017216   -1.531838028   -0.000548895    0.110873760   -0.004950633    0.017217224
  244    7   -7.531369801   -2.037676515   -2.086972130   -0.000497825    0.105250488   -0.004729909    0.002616505
  245    7   -8.056996076    0.155968697    0.645079843   -0.001066530    0.184521066   -0.005779990    0.015632557
  246    7   -8.570486608   -0.440101758   -0.185500034   -0.001742126    0.267143480   -0.006521314    0.025030738
  247    7   -7.890807544    0.420730899   -0.068709916   -0.000316462    0.035112772   -0.009012743    0.015142995
  248    7   -8.570486608   -1.311656520   -1.057054796   -0.001837370    0.267143480   -0.006877839    0.025436669
  249    7   -7.986931882   -0.218939783   -1.322014863   -0.001130506    0.201578191   -0.005608275    0.011076632
  250    7   -8.031545528   -2.181845152   -1.662953063   -0.001188715    0.219383011   -0.005418446    0.016411841
  251    7   -7.696026841   -1.362953522   -2.054279418   -0.000596861    0.116952635   -0.005103443    0.003067733
  252    7   -7.112576476   -3.633147536   -0.939027227   -0.000273628    0.031881586   -0.008582650    0.015355610
  253    7   -7.512061503   -3.028386205   -1.531838028   -0.000424620    0.110873760   -0.003829758    0.012669235
  254    7   -7.251990680   -2.453805264   -2.074527843   -0.000048446    0.002507803   -0.019317980   -0.000470794
  255    7   -7.252817715   -3.082169620   -1.644527542   -0.000463066    0.103100777   -0.004491388    0.007657970
  256    8   -4.128464423   -5.908527158    2.144127703   -0.000063224    0.004143346   -0.015259208    0.006894148
  257    8   -4.902517526   -5.826372014    1.686486878   -0.000835714    0.177071597   -0.004719639    0.014150805
  258    8   -5.690962605   -5.519923033    0.254313200   -0.000760007    0.114012141   -0.006666015    0.023423593
  259    8   -2.997564747   -6.467412974    1.984993418   -0.000270168    0.048219909   -0.005602839    0.015791646
  260    8   -3.925713674   -6.738097626    1.674338181   -0.001430612    0.256498196   -0.005577475    0.026399572
  261    8   -4.972025322   -6.738097626    0.628026532   -0.001915246    0.256498196   -0.007466900    0.035616234
  262    8   -5.461831715   -6.111960809   -0.466894206   -0.001023832    0.166956069   -0.006132344    0.029020212
  263    8   -2.185290130   -6.763038441    1.369168820   -0.000293147    0.060773514   -0.004823603    0.026593713
  264    8   -2.830792936   -7.227904019    1.048201363   -0.001088585    0.166956069   -0.006520190    0.036060848
  265    8   -3.619986091   -7.470569014    0.322298949   -0.001585903    0.185279977   -0.008559493    0.043215110
  266    8   -4.345888505   -7.227904019   -0.466894206   -0.001375980    0.166956069   -0.008241571    0.041234354
  267    8   -4.829625440   -6.595697744   -1.142760392   -0.000629164    0.110873760   -0.005674595    0.030750925
  268    8   -4.287175048   -5.855889645    2.096329544   -0.000105933    0.008642707   -0.012256935    0.007171535
  269    8   -5.464864670   -5.604197865    1.006125824   -0.000651938    0.078197181   -0.008337101    0.019735609
  270    8   -3.648633884   -6.259712857    2.108911155   -0.000627838    0.153781083   -0.004082674    0.012287630
  271    8   -4.712071525   -6.478143829    1.414384383   -0.001909244    0.355967158   -0.005363540    0.026744301
  272    8   -5.499681556   -6.120914512    0.185600304   -0.001573253    0.267143480   -0.005889167    0.029833323
  273    8   -2.622086346   -6.739178196    1.654297351   -0.000907188    0.189929312   -0.004776453    0.023537647
  274    8   -3.483287446   -7.265753859    1.057155066   -0.001831691    0.267143480   -0.006856582    0.037694762
  275    8   -4.354842208   -7.265753859    0.185600304   -0.002085134    0.267143480   -0.007805297    0.042180572
  276    8   -4.960740475   -6.726812779   -0.684588328   -0.001560145    0.219383011   -0.007111510    0.035215327
  277    8   -5.711331975   -5.338330996   -0.314430384   -0.000037788    0.001483352   -0.025474499    0.021739527
  278    8   -5.527653708   -5.566647355   -0.879698302   -0.000799224    0.120478912   -0.006633723    0.020372241
  279    8   -4.829625440   -6.207328755   -1.531129381   -0.000495932    0.110873760   -0.004472946    0.021756646
  280    8   -4.304310987   -5.861151821   -2.085344923   -0.000151624    0.014876242   -0.010192387    0.007434528
  281    8   -5.685011119   -5.349695287   -0.467681772   -0.000072106    0.004128835   -0.017463960    0.021144933
  282    8   -4.905713791   -5.828636329   -1.681603414   -0.000767470    0.169811932   -0.004519528    0.014209783
  283    8   -1.998396867   -6.819491323    1.108392242   -0.000322217    0.044983939   -0.007162942    0.030004341
  284    8   -2.250294696   -7.227904019    0.467703123   -0.001023284    0.166956069   -0.006129060    0.038359377
  285    8   -2.976197110   -7.470569014   -0.321490032   -0.001487188    0.185279977   -0.008026707    0.042140108
  286    8   -1.747060014   -6.898701437   -0.475821051   -0.000872184    0.139082894   -0.006270965    0.035565307
  287    8   -3.765390265   -7.227904019   -1.047392446   -0.001272302    0.166956069   -0.007620577    0.037820806
  288    8   -2.676716009   -6.746510426   -1.667414546   -0.001140448    0.223819154   -0.005095402    0.023556975
  289    8   -4.441256451   -6.595697744   -1.531129381   -0.000568728    0.110873760   -0.005129511    0.026807237
  290    8   -3.820345617   -6.209871400   -2.100219914   -0.000498401    0.113326553   -0.004397916    0.012023398
  291    8   -1.753859752   -6.883244196    0.552049789   -0.000803268    0.117780346   -0.006820051    0.035081537
  292    8   -2.241340993   -7.265753859   -0.184791387   -0.001546236    0.267143480   -0.005788036    0.039387051
  293    8   -3.112895755   -7.265753859   -1.056346149   -0.001707327    0.267143480   -0.006391051    0.036956207
  294    8   -2.113998106   -6.805844129   -1.249591649   -0.000771256    0.114467559   -0.006737771    0.028390570
  295    8   -3.983084387   -6.726812779   -1.662244416   -0.001188161    0.219383011   -0.005415922    0.026455669
  296    8   -3.204933833   -6.424617950   -2.033926905   -0.000523156    0.096846943   -0.005401884    0.014910389
  297    9    1.791242577   -5.373738699    2.093596512   -0.000640837    0.110356079   -0.005806995    0.042269289
  298    9    0.942316359   -6.037251916    1.583327028   -0.000557786    0.079009131   -0.007059761    0.041761300
  299    9    2.440053818   -5.734007084    1.531862709   -0.000673061    0.110873760   -0.006070519    0.063376027
  300    9    1.764187632   -6.366213359    1.048125774   -0.001480092    0.166956069   -0.008865157    0.061446412
  301    9    0.827148929   -6.560235064    0.467577384   -0.001204880    0.185095335   -0.006509511    0.053836674
  302    9    0.532647197   -6.477124397   -0.489481633   -0.000591550    0.071849875   -0.008233145    0.050049610
  303    9    1.306647293   -5.696049338    1.941244351   -0.000299610    0.035557654   -0.008426025    0.039167397
  304    9    1.981881754   -5.865122119    1.662977744   -0.001311690    0.219383011   -0.005978997    0.055633281
  305    9    0.938749292   -6.390117583    1.041465699   -0.001614895    0.266746742   -0.006054037    0.050496344
  306    9    0.516125909   -6.521050152    0.112702569   -0.000886900    0.124706387   -0.007111907    0.051206460
  307    9    2.528974606   -4.685530024    2.061066311   -0.000557564    0.094375246   -0.005907948    0.052664243
  308    9    3.068421504   -4.108256842    1.688764068   -0.000230567    0.010209206   -0.022584216    0.074278149
  309    9    2.828422807   -5.345638095    1.531862709   -0.000649227    0.110873760   -0.005855552    0.067868181
  310    9    3.427830564   -4.637910942    1.126161718   -0.001197919    0.138021164   -0.008679238    0.082581574
  311    9    2.896494358   -4.253729287    1.854150083   -0.000161933    0.009526920   -0.016997415    0.065248206
  312    9    2.959537842   -4.887466031    1.662977744   -0.001240837    0.219383011   -0.005656030    0.068076336
  313    9    3.218310078   -4.232830357    1.518629578   -0.000590149    0.023746664   -0.024851883    0.079725993
  314    9    2.828422807   -5.734007084    1.143493720   -0.000754668    0.110873760   -0.006806553    0.072304052
  315    9    2.344685872   -6.366213359    0.467627534   -0.001526457    0.166956069   -0.009142868    0.071753981
  316    9    3.502996198   -5.157928037    0.467463438   -0.001585804    0.161691026   -0.009807621    0.083222313
  317    9    1.618783458   -6.608878354   -0.321565621   -0.001679510    0.185279977   -0.009064715    0.064225173
  318    9    2.970822689   -5.876406966   -0.627293204   -0.002343649    0.256498196   -0.009137098    0.077197505
  319    9    3.588081752   -4.844158683   -0.579923748   -0.000792262    0.048949244   -0.016185368    0.085034340
  320    9    0.745204713   -6.348952655   -1.041922683   -0.001098193    0.165326068   -0.006642589    0.047737571
  321    9    1.924511041   -5.876406966   -1.673604852   -0.001552394    0.256498196   -0.006052259    0.054651597
  322    9    2.970822689   -4.830095318   -1.673604852   -0.001407251    0.256498196   -0.005486398    0.068163891
  323    9    3.113819391   -4.054402610   -1.635170015   -0.000147339    0.004433428   -0.033233646    0.077267544
  324    9    1.133123941   -5.793664142   -1.854208869   -0.000114253    0.009212454   -0.012401967    0.038517742
  325    9    2.086195998   -4.995282042   -2.178309765   -0.000147394    0.010239094   -0.014395171    0.043232487
  326    9    2.959537842   -5.865122119    0.685321656   -0.001925719    0.219383011   -0.008777886    0.076816489
  327    9    2.353639575   -6.404063199   -0.184866976   -0.002306291    0.267143480   -0.008633154    0.072551588
  328    9    3.538217788   -5.175680848   -0.164988264   -0.002275865    0.256006037   -0.008889888    0.083855575
  329    9    1.482084813   -6.404063199   -1.056421738   -0.001908707    0.267143480   -0.007144875    0.057745283
  330    9    2.710868892   -5.616453169   -1.413651055   -0.002350397    0.355967158   -0.006602847    0.068072806
  331    9    3.369620835   -4.504266993   -1.268812894   -0.001548004    0.122497186   -0.012637055    0.082117393
  332    9    0.892486454   -6.026672037   -1.582950969   -0.000376880    0.049470773   -0.007618244    0.040866944
  333    9    1.645011767   -5.469702338   -2.066300904   -0.000651676    0.116752277   -0.005581702    0.040872105
  334    9    2.627356215   -4.570006831   -2.022736538   -0.000485208    0.078678838   -0.006166947    0.055130138
  335    9    3.044129579   -4.078624754   -1.711345595   -0.000068000    0.001255542   -0.054159524    0.073487143
  336   13    3.973448512    0.608839813    3.179772642    0.000696195    0.114702859    0.006069553   -0.017460086
  337   13    4.523831184    0.962248042    2.994032206    0.000053492    0.002645998    0.020216170   -0.015619381
  338   13    4.443066551    0.880687385    3.033721145    0.000049143    0.002186822    0.022472151   -0.015382612
  339   13    3.705068606    1.126656555    3.180048100    0.001848505    0.193339844    0.009560911   -0.032344215
  340   13    4.703747965    1.453641920    2.811648757    0.001293743    0.152711170    0.008471829   -0.022151947
  341   13    3.720613154    2.296166530    2.739943440    0.002780933    0.201408548    0.013807421   -0.039147966
  342   13    5.530575824    2.146405379    1.811690253    0.000328617    0.038838345    0.008461137   -0.007095429
  343   13    4.812535159    2.650953496    2.030369508    0.002415813    0.201408548    0.011994592   -0.026781697
  344   13    3.660002604    3.247942613    1.850029996    0.001788704    0.185915579    0.009621057   -0.003709025
  345   13    4.103756923    1.675403946    2.962083227    0.002465112    0.223129529    0.011047898   -0.035750432
  346   13    5.158193289    2.042741382    2.257365238    0.001710215    0.192559007    0.008881512   -0.018463839
  347   13    4.103756923    2.772467862    2.284060439    0.002957846    0.223129529    0.013256184   -0.031286445
  348   13    3.242037502   -0.008172744    3.186333541    0.000422630    0.121382444    0.003481802   -0.009386336
  349   13    3.120758637   -0.424023179    3.072022135   -0.000031208    0.005873505   -0.005313331    0.003329692
  350   13    2.964894986    0.481531763    3.223137467    0.000461023    0.065233917    0.007067230   -0.023973503
  351   13    2.960356974    1.113566383    3.184154347    0.001510183    0.167872621    0.008996003   -0.034677634
  352   13    2.774384080    2.281547307    2.722377325    0.001959069    0.200278837    0.009781708   -0.031506676
  353   13    2.146726248    2.752740196    2.126808339   -0.000228047    0.005629145   -0.040511902    0.012339521
  354   13    3.075454763    3.113094190    2.041700095    0.000485169    0.093008639    0.005216390    0.002244695
  355   13    2.698348022    1.745996643    2.972088841    0.001260452    0.138519451    0.009099456   -0.036014540
  356   13    2.483584557    2.735963290    2.296712039    0.000407332    0.194643687    0.002092705   -0.005888335
  357   13    5.695973429    2.311401489    1.410205696    0.000333760    0.049611542    0.006727463   -0.001824194
  358   13    5.057493248    2.988109382    1.356057736    0.002470423    0.201408548    0.012265730   -0.017456422
  359   13    5.774320549    2.721547260    0.204812408    0.001223552    0.191406564    0.006392423    0.000555484
  360   13    4.023634352    3.493354193    1.299240386    0.000650665    0.130753456    0.004976277    0.011211112
  361   13    4.537167107    3.603875405    0.236037523    0.001441597    0.198605170    0.007258609    0.011298205
  362   13    5.166640954    3.138338311   -0.843315409    0.002064712    0.193339844    0.010679188   -0.011963677
  363   13    5.674492228    2.630421418    0.947842051    0.001476640    0.212370139    0.006953144   -0.003704777
  364   13    4.478289886    3.505162379    0.881655762    0.002058934    0.221486578    0.009295977    0.003060399
  365   13    5.230348874    3.226024740   -0.139158361    0.002365395    0.223129529    0.010600995   -0.008249329
  366   13    5.921391559    2.526693046   -0.296511376    0.000232864    0.043341067    0.005372829    0.007626021
  367   13    5.593483486    2.522227264   -1.304480261    0.001297535    0.190721971    0.006803283   -0.006875101
  368   13    5.850743020    2.450985665   -0.857901204    0.000285867    0.058182542    0.004913275    0.004370122
  369   13    4.288940420    3.691055802   -0.256424021    0.000395736    0.060660199    0.006523811    0.028325902
  370   13    3.635884755    3.424324075   -1.573803436    0.000137626    0.037393890    0.003680435    0.016241873
  371   13    4.550483955    3.338539856   -1.243718498    0.002202765    0.193339844    0.011393229   -0.009181062
  372   13    4.095099811    3.581607359   -1.032921603    0.000441930    0.134895193    0.003276097    0.019818781
  373   13    3.551293687    0.225369047   -3.216233751    0.000485322    0.085772382    0.005658250   -0.012867927
  374   13    5.283228573    2.403309644   -1.859138107    0.001694407    0.192138106    0.008818691   -0.016959461
  375   13    4.681012367    1.700019715   -2.737199938    0.001907048    0.189665330    0.010054805   -0.026572136
  376   13    3.920391122    0.812341956   -3.184105188    0.001376044    0.166156628    0.008281607   -0.023506148
  377   13    5.151641141    1.998121810   -2.291318274    0.001285235    0.156025629    0.008237335   -0.018309253
  378   13    4.427361796    1.195155283   -2.994948175    0.000998149    0.106500595    0.009372242   -0.023230477
  379   13    3.123156648   -0.028265017   -3.177983338    0.000347120    0.110297304    0.003147135   -0.010066137
  380   13    3.090867810   -0.460709892   -3.058247131   -0.000040553    0.002538370   -0.015975973    0.004219674
  381   13    2.466367561    1.689044619   -2.936186411    0.000136841    0.014069797    0.009725899   -0.032817006
  382   13    2.812002079    0.969333174   -3.184487160    0.000820197    0.112579556    0.007285486   -0.032489418
  383   13    2.541455276    1.446010085   -3.035380027    0.000117416    0.006611812    0.017758569   -0.034007475
  384   13    2.211331471    2.797650721   -2.116552424   -0.000404394    0.022880648   -0.017674052    0.012394499
  385   13    3.343824295    3.155910271   -2.004177881    0.001454286    0.179925938    0.008082694   -0.003130362
  386   13    2.601396878    2.161543181   -2.753991136    0.001522377    0.189540311    0.008031941   -0.030558224
  387   13    4.550483955    2.938136767   -1.891584306    0.002488163    0.193339844    0.012869373   -0.025199942
  388   13    3.999107551    2.205678215   -2.740805041    0.002702414    0.201408548    0.013417572   -0.038838675
  389   13    3.324262639    1.250387915   -3.180909701    0.001888604    0.193339844    0.009768314   -0.036445405
  390   13    2.580633663    2.785764878   -2.284209049    0.000892432    0.199720648    0.004468399   -0.006446238
  391   13    3.969100629    2.816220344   -2.284922039    0.002871185    0.223129529    0.012867796   -0.030165221
  392   13    3.324262639    1.928676993   -2.962944827    0.002606153    0.223129529    0.011680001   -0.040526697
  393   11    0.555246419    3.989593762    3.171352895    0.001237595    0.190057375    0.006511690   -0.055370273
  394   11    1.673664507    4.453883120    2.740585947    0.000041542    0.201408548    0.000206258   -0.011655620
  395   11    1.436763181    3.412088254    2.737814021   -0.000301857    0.072583052   -0.004158782   -0.012796257
  396   11    2.077395830    4.961824368    2.354015041   -0.000123167    0.002068370   -0.059547750    0.019979458
  397   11    1.999085888    3.605214980    2.409353894   -0.000389260    0.021488102   -0.018115161    0.016121886
  398   11    1.126951644    3.801636740    2.978715449    0.000522814    0.219529116    0.002381525   -0.032456911
  399   11    2.044071841    4.338374216    2.471836369   -0.000693347    0.066063438   -0.010495168    0.016746691
  400   11    1.901470889    3.290870561    2.378453860   -0.000814203    0.074417100   -0.010941072    0.012480414
  401   11    0.321239865    4.831604400    3.180690607    0.002123903    0.193339844    0.010985338   -0.074107448
  402   11    1.428706417    5.207786600    2.740585947    0.000768972    0.201408548    0.003817971   -0.029796236
  403   11    0.336784412    6.001114374    2.740585947    0.002360831    0.201408548    0.011721601   -0.080164026
  404   11    2.111570828    5.572548427    2.054698752   -0.000552945    0.032185594   -0.017179894    0.025776654
  405   11    1.428706418    6.355901340    2.031012015    0.000488146    0.201408548    0.002423659   -0.026215601
  406   11    0.321239865    6.917776710    1.891365213    0.001866992    0.193339844    0.009656531   -0.076997673
  407   11    0.719928181    5.380351791    2.962725734    0.002084694    0.223129529    0.009342979   -0.064695818
  408   11    1.763297967    5.719363184    2.284702946   -0.000235126    0.223129529   -0.001053765   -0.005938908
  409   11    0.719928181    6.477415706    2.284702946    0.001850739    0.223129529    0.008294459   -0.063850332
  410   11    0.016596923    3.890133494    3.218162237    0.000611900    0.073818623    0.008289237   -0.066845288
  411   11   -0.664848068    4.216729563    3.187777560    0.001399122    0.139655141    0.010018408   -0.084286140
  412   11   -1.759292396    4.584175100    2.751491578    0.001453879    0.137116279    0.010603252   -0.094555944
  413   11   -2.650636842    4.845909601    1.879469888    0.000938347    0.130291938    0.007201879   -0.084122632
  414   11   -1.242913891    4.320021230    3.022579424    0.000619227    0.045426466    0.013631421   -0.090234419
  415   11   -2.252722152    4.662643372    2.366452296    0.000552537    0.041959222    0.013168431   -0.090038993
  416   11   -0.440372070    4.831604400    3.180690607    0.002358234    0.193339844    0.012197351   -0.091376547
  417   11   -1.547838623    5.207786600    2.740585947    0.002680781    0.201408548    0.013310166   -0.105844686
  418   11   -0.455916618    6.001114374    2.740585947    0.002910544    0.201408548    0.014450944   -0.101585006
  419   11   -2.424439839    5.476267096    1.891365213    0.002300446    0.193339844    0.011898456   -0.102292310
  420   11   -1.547838623    6.355901340    2.031012015    0.003135175    0.201408548    0.015566248   -0.116265982
  421   11   -0.440372070    6.917776710    1.891365213    0.002501175    0.193339844    0.012936678   -0.100281384
  422   11   -0.839060387    5.380351791    2.962725734    0.003091633    0.223129529    0.013855778   -0.103602369
  423   11   -1.882430173    5.719363184    2.284702946    0.003109604    0.223129529    0.013936318   -0.111479327
  424   11   -0.839060387    6.477415706    2.284702946    0.003203610    0.223129529    0.014357623   -0.109390045
  425   11    2.091636573    6.112762668    1.627608830   -0.000123120    0.003181535   -0.038698360    0.028057867
  426   11    1.673664507    6.693057226    1.356700243   -0.000410023    0.201408548   -0.002035778   -0.004746948
  427   11    2.041143329    6.748311390    0.405784263   -0.000512248    0.032627771   -0.015699767    0.030565115
  428   11    0.556590896    7.241709613    1.243499405    0.001378454    0.193339844    0.007129694   -0.063992602
  429   11    1.256587414    7.267114596    0.208585504    0.000229549    0.201408548    0.001139719   -0.026385665
  430   11    1.819374208    6.816162918   -0.843126334   -0.000956863    0.179615156   -0.005327298    0.009412134
  431   11    2.062569149    6.491038355    1.124376793   -0.000973244    0.081888628   -0.011884966    0.029187339
  432   11    1.201682143    7.140493149    0.958548060    0.000430879    0.223129529    0.001931069   -0.031784641
  433   11    1.866378229    6.918148508   -0.101139391   -0.001454333    0.200793641   -0.007242924    0.015364942
  434   11    1.992439436    6.448306111   -1.319360174   -0.000778807    0.077316322   -0.010072996    0.021138893
  435   11   -2.921399131    4.988123930    1.371998141    0.000194707    0.028125737    0.006922726   -0.076368246
  436   11   -2.659790870    5.800200001    1.243499405    0.002356527    0.193339844    0.012188523   -0.102163434
  437   11   -1.792796713    6.693057226    1.356700243    0.003084415    0.201408548    0.015314220   -0.117868622
  438   11   -2.467641624    6.473786822    0.208585504    0.002880605    0.201408548    0.014302298   -0.112955611
  439   11   -0.675723101    7.241709613    1.243499405    0.002461049    0.193339844    0.012729135   -0.103464218
  440   11   -1.375719619    7.267114596    0.208585504    0.002862265    0.201408548    0.014211239   -0.114384207
  441   11   -1.901944418    6.843286156   -0.842672902    0.002847699    0.193339844    0.014728981   -0.118108761
  442   11   -2.364184134    6.382440627    0.958548061    0.003103634    0.223129529    0.013909560   -0.113652407
  443   11   -1.320814348    7.140493149    0.958548060    0.003100481    0.223129529    0.013895430   -0.114441011
  444   11   -1.965652338    6.930972585   -0.138515854    0.003188023    0.223129529    0.014287770   -0.118114736
  445   11   -3.006947083    5.322570797    0.904474818    0.001213331    0.150549826    0.008059330   -0.080690288
  446   11   -3.143499543    5.178622397   -0.515175616    0.000064585    0.007367355    0.008766329   -0.068103238
  447   11   -2.863992139    5.928257139   -0.208162090    0.002392263    0.201408548    0.011877665   -0.098315936
  448   11   -2.898022696    5.181201754   -1.309342816    0.001480258    0.189921927    0.007794032   -0.082580904
  449   11   -2.282750386    6.319151707   -1.243075991    0.002798947    0.193339844    0.014476823   -0.114074481
  450   11   -3.119924101    5.388662437    0.020407634    0.001079067    0.159144173    0.006780438   -0.075839540
  451   11   -3.100251792    5.119355490   -0.793670246    0.000085024    0.015496445    0.005486703   -0.069439345
  452   11   -2.745146622    5.858090746   -0.958124647    0.002645562    0.223129529    0.011856621   -0.100806141
  453   11   -0.059566103    7.441911158    0.843096316    0.001870118    0.193339844    0.009672699   -0.084929316
  454   11   -0.734411015    7.475488393   -0.208162090    0.002498125    0.201408547    0.012403274   -0.102637492
  455   11    0.615278809    7.475488393   -0.208162090    0.001138123    0.201408547    0.005650816   -0.058081718
  456   11   -1.285787419    7.043487701   -1.243075991    0.002786916    0.193339844    0.014414596   -0.114443436
  457   11   -0.059566103    7.256217990   -1.356276829    0.002156493    0.201408548    0.010707057   -0.087011597
  458   11    1.166655214    7.043487701   -1.243075991    0.000580148    0.193339844    0.003000663   -0.035278818
  459   11   -0.059566103    7.550297545    0.138939267    0.002017696    0.223129529    0.009042711   -0.083556142
  460   11   -0.704404093    7.340776982   -0.958124647    0.002713202    0.223129529    0.012159760   -0.103262705
  461   11    0.585271887    7.340776982   -0.958124647    0.001421985    0.223129529    0.006372915   -0.061415674
  462   11    2.071821659    3.301253204   -2.231355055   -0.000188951    0.006615240   -0.028562983    0.023179801
  463   11    1.464840844    3.503251261   -2.750168613   -0.000361060    0.148730563   -0.002427612   -0.013156795
  464   11    0.369338075    3.871106548   -3.187389951    0.000912670    0.142879612    0.006387686   -0.058309135
  465   11    1.908509350    3.252395499   -2.355350446   -0.000755025    0.056701883   -0.013315695    0.013326382
  466   11    0.896949702    3.595626497   -3.018651085    0.000187648    0.052806457    0.003553508   -0.037102121
  467   11    2.061830053    3.648431518   -2.366330673   -0.000105387    0.001127552   -0.093464895    0.020597060
  468   11    2.020127058    5.026575194   -2.385776590   -0.000186758    0.026685694   -0.006998419    0.014315801
  469   11    1.673664507    4.161056782   -2.740162534   -0.000128101    0.201408548   -0.000636023   -0.009772989
  470   11    1.812959250    6.188149116   -1.868443111   -0.000523047    0.178072204   -0.002937276    0.001368903
  471   11    1.256587414    5.444688085   -2.740162534    0.001196526    0.201408548    0.005940790   -0.039964754
  472   11    0.556590896    4.507671496   -3.180267194    0.001690834    0.193339844    0.008745399   -0.063155812
  473   11    2.044209238    4.269217029   -2.471193192   -0.000697902    0.065795800   -0.010607097    0.016818110
  474   11    1.855770382    5.557342710   -2.302934051   -0.000678637    0.196634247   -0.003451267    0.000959429
  475   11    1.201682143    4.717274348   -2.962302321    0.001158114    0.223129529    0.005190323   -0.039798675
  476   11   -0.350632324    4.017693377   -3.219491096    0.000681531    0.070821247    0.009623259   -0.076078767
  477   11   -2.581153157    4.939196044   -1.943418149    0.001762739    0.198365660    0.008886311   -0.088465422
  478   11   -1.807196867    4.508364480   -2.727535394    0.000725663    0.058357640    0.012434750   -0.092606013
  479   11   -1.901944418    6.195420348   -1.890941800    0.002905515    0.193339844    0.015028021   -0.115630648
  480   11   -1.375719620    5.444688085   -2.740162534    0.003077961    0.201408548    0.015282176   -0.108514117
  481   11   -0.729059893    4.424335375   -3.173634018    0.002009217    0.188138257    0.010679469   -0.088924340
  482   11   -2.257576623    4.662926308   -2.361477662    0.000760993    0.070644931    0.010772083   -0.089985593
  483   11   -1.965652339    5.604817700   -2.284279533    0.003194622    0.223129529    0.014317343   -0.109654161
  484   11   -1.327221554    4.620889918   -2.971318829    0.002454270    0.216740595    0.011323537   -0.096258449
  485   11   -1.285787420    6.643084611   -1.890941799    0.002903605    0.193339844    0.015018142   -0.115099766
  486   11   -0.059566103    6.839470396   -2.030588601    0.002416271    0.201408548    0.011996864   -0.090443789
  487   11   -0.734411015    5.910626060   -2.740162534    0.003050696    0.201408548    0.015146806   -0.106195884
  488   11    1.166655214    6.643084611   -1.890941799    0.000876931    0.193339844    0.004535697   -0.039901139
  489   11    0.615278809    5.910626060   -2.740162534    0.002053479    0.201408548    0.010195589   -0.069941004
  490   11   -0.059566103    4.955335760   -3.180267194    0.002432085    0.193339844    0.012579326   -0.085379597
  491   11   -0.704404093    6.521168189   -2.284279532    0.003133233    0.223129529    0.014042216   -0.107075016
  492   11    0.585271887    6.521168189   -2.284279532    0.002037252    0.223129529    0.009130355   -0.069392443
  493   11   -0.059566103    5.633624837   -2.962302320    0.002862139    0.223129529    0.012827252   -0.090957981
  494   14    3.775279621    0.016923626    3.245329198    0.000056249    0.016808765    0.003346405   -0.002821283
  495   14    3.920363761   -0.538318333    3.475091810   -0.000087342    0.154195067   -0.000566435    0.014061400
  496   14    3.078017054   -0.862476454    3.087107430   -0.000108204    0.009755485   -0.011091569    0.014519161
  497   14    4.650396805   -1.055620441    3.738107676   -0.000398263    0.075832076   -0.005251903    0.035761356
  498   14    3.116098370   -1.588632793    3.127972858   -0.001072530    0.176803032   -0.006066241    0.030317575
  499   14    2.758436980   -2.381943008    2.652042410   -0.000469449    0.026347621   -0.017817514    0.040183666
  500   14    3.189486537   -4.034704453    1.623797381   -0.000346624    0.009133844   -0.037949448    0.078880930
  501   14    4.052607192   -4.729044545    1.062689267   -0.000545515    0.139662250   -0.003905960    0.075015135
  502   14    3.754615003   -4.754164690    0.401459770   -0.000357281    0.015967949   -0.022374891    0.082705959
  503   14    7.193709407   -3.751638719    2.114723913   -0.000323837    0.044385858   -0.007295956    0.069983695
  504   14    6.720269963   -4.377540002    1.620322428   -0.000371484    0.042068727   -0.008830399    0.071500694
  505   14    6.085123026   -4.793521767    1.167625352   -0.000418018    0.093471373   -0.004472149    0.068480866
  506   14    5.199131937   -4.999200938    0.773026861   -0.000159046    0.161132008   -0.000987057    0.065242904
  507   14    4.586535823   -5.022480888   -0.053048700    0.000110048    0.162473823    0.000677326    0.065024479
  508   14    3.948029108   -4.766460795   -0.781857993   -0.000428427    0.129033113   -0.003320288    0.075891552
  509   14    3.545002231   -4.377757364   -1.401049643   -0.000304382    0.049684819   -0.006126259    0.080621311
  510   14    3.361704019   -0.454957534    3.187701194   -0.000178077    0.108922590   -0.001634897    0.005960430
  511   14    3.917802969   -1.103651483    3.549342075   -0.000655989    0.179821421   -0.003648005    0.029036921
  512   14    2.993761959   -1.156023440    3.053385541   -0.000229661    0.025722114   -0.008928541    0.020291981
  513   14    2.873944369   -2.105901182    2.849590178   -0.000544808    0.049587127   -0.010986892    0.037163821
  514   14    3.521006920   -4.474978570    1.127714827   -0.000728473    0.086896459   -0.008383228    0.083730641
  515   14    6.978642045   -4.084297095    1.875616721   -0.000081496    0.003870840   -0.021053734    0.071713395
  516   14    6.389413387   -4.607230995    1.423287059   -0.000141803    0.012285037   -0.011542730    0.071205041
  517   14    5.508819595   -4.917822405    1.059398325   -0.000308870    0.079293356   -0.003895282    0.068483242
  518   14    4.654483012   -4.961146621    0.735584667   -0.000211528    0.206412488   -0.001024782    0.067174353
  519   14    3.955677570   -4.854485344   -0.105192991   -0.000466355    0.159997562   -0.002914765    0.076214271
  520   14    3.661015762   -4.562246093   -1.080772590   -0.000401032    0.039974051   -0.010032312    0.081150606
  521   14    3.167102737   -4.005524170   -1.644093409   -0.000200801    0.006287235   -0.031937948    0.078233524
  522   14    3.931508366    0.175036273    3.244477795    0.000062028    0.017019013    0.003644639   -0.005119643
  523   14    4.486700848    0.028018754    3.475091810    0.000045268    0.154195067    0.000293573    0.007618393
  524   14    4.781624776    1.000498290    2.987593368    0.000148160    0.030820975    0.004807114   -0.009851673
  525   14    5.183308101   -0.764421334    3.754196351   -0.000314697    0.161413514   -0.001949630    0.031511174
  526   14    5.524351156    0.734182962    3.193447497    0.000056187    0.220618411    0.000254681    0.010605901
  527   14    5.679726700    1.787407328    2.171374691    0.000191241    0.109582321    0.001745180    0.001544867
  528   14    6.023268149   -1.172828982    3.706620389   -0.000249668    0.082155359   -0.003038972    0.042693476
  529   14    6.434355585   -0.090475799    3.391443664    0.000048191    0.229660155    0.000209834    0.028280521
  530   14    6.676557876    1.191355660    2.479727550   -0.000204784    0.259653876   -0.000788680    0.028187893
  531   14    6.314383131    2.143356838    1.197119484   -0.000289812    0.226793723   -0.001277865    0.021903873
  532   14    6.177974424    2.382264452    0.107068804   -0.000059640    0.053966694   -0.001105134    0.019287129
  533   14    6.927573802   -1.828953923    3.349525948   -0.000141773    0.034742199   -0.004080708    0.052039062
  534   14    7.259014346   -1.000480227    3.193447497    0.000138142    0.220618411    0.000626158    0.039986407
  535   14    7.697106798    0.111423528    2.521460534   -0.000437626    0.211304985   -0.002071064    0.047032437
  536   14    7.125402081    1.517802054    1.711510029   -0.000146678    0.007763099   -0.018894271    0.046414590
  537   14    6.728000999    2.174447132    0.394790300   -0.000227058    0.017666433   -0.012852505    0.040330188
  538   14    6.432139280    2.226100956   -0.768170874   -0.000313287    0.127772034   -0.002451924    0.027516267
  539   14    7.418720221   -2.596036016    2.810504034   -0.000179661    0.045769333   -0.003925361    0.058957015
  540   14    7.881331825   -1.905439333    2.644872331   -0.000005655    0.187071274   -0.000030227    0.049467001
  541   14    8.388281155   -1.006411761    2.087639942   -0.000538510    0.174267920   -0.003090129    0.057853153
  542   14    6.914908288    1.775024175   -1.472912670   -0.000378131    0.062853181   -0.006016094    0.041328503
  543   14    7.541388521   -3.249353070    2.283138901   -0.000329926    0.086215036   -0.003826783    0.062757909
  544   14    8.215781648   -2.684332122    1.883095942   -0.000154049    0.132489679   -0.001162724    0.055642038
  545   14    8.711551304   -2.038130536    1.316390644   -0.000320241    0.154195067   -0.002076858    0.060952538
  546   14    8.947151303   -1.741143193    0.630082973   -0.000206119    0.015901030   -0.012962601    0.071748451
  547   14    7.319618009    1.187240838   -1.975511972   -0.000242204    0.031662800   -0.007649478    0.048853435
  548   14    4.362223502    0.530489255    3.209170307    0.000286553    0.113225638    0.002530811   -0.007299973
  549   14    5.066131690    0.049111013    3.543107468   -0.000017382    0.206752512   -0.000084072    0.014753035
  550   14    5.261451757    1.307246463    2.762937190    0.000434860    0.192760517    0.002255962   -0.003746295
  551   14    5.727490618   -0.809175366    3.728369388   -0.000202876    0.206455465   -0.000982663    0.034554167
  552   14    6.243419368    0.653070181    3.096564342   -0.000043220    0.282695416   -0.000152886    0.021658511
  553   14    6.144690634    1.898841398    1.840823680   -0.000046022    0.279949275   -0.000164394    0.015086945
  554   14    6.134645933    2.338384509    0.641495345   -0.000089373    0.067250949   -0.001328943    0.017038691
  555   14    6.648446061   -1.426808682    3.515485034   -0.000272985    0.161712400   -0.001688087    0.045932523
  556   14    7.177901564   -0.281412016    3.096564342    0.000135348    0.282695416    0.000478776    0.035725284
  557   14    7.280269738    1.030213579    2.195228582   -0.000712131    0.210259906   -0.003386908    0.044453535
  558   14    6.901745426    1.930878371    1.111356054   -0.000558369    0.079854377   -0.006992345    0.043812252
  559   14    6.439136536    2.302537823   -0.174330516   -0.000473070    0.161377440   -0.002931452    0.029005654
  560   14    7.297342349   -2.160595264    3.059956651   -0.000345630    0.143638971   -0.002406243    0.054206942
  561   14    7.917095367   -1.280658121    2.680635873    0.000072612    0.254247539    0.000285594    0.046635726
  562   14    8.126210969   -0.422080131    2.295812113   -0.000279521    0.069839318   -0.004002341    0.055346593
  563   14    6.785004882    1.997293330   -1.085177577   -0.000223103    0.034638332   -0.006440919    0.039397060
  564   14    7.641488788   -2.869039916    2.467465700   -0.000319084    0.149444358   -0.002135133    0.058870679
  565   14    8.339065545   -2.206964459    1.975181884   -0.000153689    0.194803870   -0.000788940    0.054366242
  566   14    8.788849471   -1.578876370    1.291343831   -0.000648528    0.140543691   -0.004614423    0.066715819
  567   14    7.137560087    1.497005569   -1.731604420   -0.000100601    0.006166234   -0.016314791    0.046514475
  568   14    5.522146254    1.900304953   -2.030084357    0.000019367    0.001567220    0.012357742   -0.004566656
  569   14    5.922647627    2.148179257   -1.445733390    0.000055268    0.132170343    0.000418158    0.007970997
  570   14    2.829071368   -1.958095046   -2.850315550   -0.000519001    0.062474016   -0.008307474    0.033764571
  571   14    3.263345257   -1.063918060   -3.228787121   -0.000613530    0.173894231   -0.003528181    0.019997597
  572   14    4.053370436   -0.105411450   -3.401469565    0.000072286    0.197829429    0.000365396    0.004535616
  573   14    4.929054665    0.756412071   -3.177110279    0.000311293    0.202212013    0.001539437   -0.000802736
  574   14    5.853821849    1.356500441   -2.644577419    0.000018654    0.187071274    0.000099715    0.009934817
  575   14    6.632714637    1.690950264   -1.882801030   -0.000245362    0.132489679   -0.001851932    0.029370865
  576   14    2.803344770   -2.480272460   -2.650956131   -0.000178688    0.005917703   -0.030195489    0.042605007
  577   14    3.342440087   -1.705300934   -3.256886878   -0.000101673    0.004930731   -0.020620241    0.036889302
  578   14    4.389145364   -1.104622838   -3.690136121   -0.000304225    0.055407839   -0.005490657    0.034667948
  579   14    5.285578809   -0.767182666   -3.754344626   -0.000294576    0.161568689   -0.001823223    0.032049468
  580   14    5.986513051    0.028018754   -3.474796899   -0.000003874    0.154195067   -0.000025124    0.023761345
  581   14    6.632714637    0.594724052   -2.979027242   -0.000019546    0.132489679   -0.000147529    0.027205686
  582   14    7.170207955    1.017342818   -2.305419797   -0.000196755    0.101063481   -0.001946846    0.040336725
  583   14    5.586859183    1.967260192   -1.910150108    0.000027030    0.002589683    0.010437705   -0.002943809
  584   14    2.972298609   -1.482564452   -3.033865276   -0.000345698    0.033877564   -0.010204339    0.026476255
  585   14    3.411803172   -0.489729542   -3.225157280   -0.000172798    0.116989717   -0.001477032    0.007167425
  586   14    4.415634018    0.451602719   -3.266211141    0.000237207    0.120758714    0.001964307   -0.004092746
  587   14    5.359197066    1.480753965   -2.585935266    0.000446091    0.187157549    0.002383507   -0.004113216
  588   14    6.155346975    1.814234161   -1.974886972    0.000023198    0.194803870    0.000119085    0.015359136
  589   14    2.802550964   -2.619623355   -2.583036999   -0.000198945    0.006504196   -0.030587163    0.044964138
  590   14    2.958507217   -2.139026818   -2.907857095   -0.000462240    0.056921255   -0.008120701    0.039188462
  591   14    3.699856287   -1.360676977   -3.464422011   -0.000573923    0.106269406   -0.005400643    0.033301730
  592   14    4.724126515   -0.800401514   -3.724028448   -0.000403884    0.205572044   -0.001964682    0.029180149
  593   14    5.407082209    0.049111013   -3.542812556   -0.000039420    0.206752512   -0.000190663    0.018357315
  594   14    6.155346975    0.686809994   -3.102311139   -0.000023416    0.194803870   -0.000120203    0.020217710
  595   14    6.813749060    1.149265702   -2.437342680   -0.000147837    0.161502914   -0.000915383    0.031271131
  596   14    7.542174202   -3.593791687    1.933748461   -0.000244985    0.101063481   -0.002424070    0.063337962
  597   14    7.119555436   -4.267399132    1.396255144   -0.000411147    0.132489679   -0.003103241    0.065342075
  598   14    8.215781648   -3.171172920    1.396255144   -0.000229662    0.132489679   -0.001733436    0.058128697
  599   14    6.552850138   -4.763168789    0.750053557   -0.000293928    0.154195067   -0.001906211    0.062688012
  600   14    7.881331825   -3.932949309    0.617362355   -0.000468956    0.187071274   -0.002506832    0.060250356
  601   14    8.711551304   -2.604467623    0.750053557   -0.000371238    0.154195067   -0.002407589    0.060817578
  602   14    5.886678076   -5.022480888    0.053343612   -0.000082176    0.162473823   -0.000505781    0.060367985
  603   14    7.259014346   -4.481524476   -0.287596751   -0.000486046    0.220618411   -0.002203108    0.060637097
  604   14    8.429906991   -3.310631830   -0.287596751   -0.000585293    0.220618411   -0.002652965    0.059982412
  605   14    8.960426464   -1.990133290    0.103034492   -0.000717528    0.125124635   -0.005734510    0.069336651
  606   14    5.183410793   -5.022480888   -0.649923670   -0.000095565    0.162473823   -0.000588184    0.064122947
  607   14    6.330444351   -4.673033261   -1.310074856   -0.000902477    0.224448300   -0.004020867    0.069575371
  608   14    7.716187044   -3.767804529   -1.439803471   -0.000597671    0.259653876   -0.002301799    0.061131274
  609   14    8.627903158   -2.485973070   -1.197601180   -0.000454494    0.229660155   -0.001978983    0.059131021
  610   14    8.855455008   -1.612738013   -1.080927577   -0.000160625    0.015163312   -0.010593027    0.069292230
  611   14    4.338680817   -4.803562056   -1.098134668   -0.000323009    0.064953773   -0.004972912    0.073111217
  612   14    6.963656502   -4.103983026   -1.859663543   -0.000103319    0.004425591   -0.023345838    0.071805019
  613   14    7.671956033   -2.746942175   -2.512084809   -0.000506311    0.242940065   -0.002084097    0.057515140
  614   14    8.429906991   -1.575968641   -2.022259940   -0.000280701    0.220618411   -0.001272335    0.055414849
  615   14    8.480189392   -0.882967841   -1.919496676   -0.000074390    0.003215652   -0.023133586    0.063309767
  616   14    3.970537307   -4.620073425   -1.290566889   -0.000027704    0.001181173   -0.023454990    0.077474390
  617   14    7.110438255   -1.621273031   -3.278255880   -0.000139015    0.220007315   -0.000631865    0.047039261
  618   14    7.881331825   -0.671009535   -2.644577419   -0.000058412    0.187071274   -0.000312242    0.046265321
  619   14    7.950799026   -0.046870876   -2.337008139   -0.000115704    0.016865795   -0.006860264    0.054014740
  620   14    5.888572661   -1.180691899   -3.732609036   -0.000373841    0.115382612   -0.003240012    0.043075974
  621   14    6.552850138   -0.538318333   -3.474796899    0.000068312    0.154195067    0.000443022    0.032830284
  622   14    7.119555436    0.107883253   -2.979027242    0.000010905    0.132489679    0.000082307    0.034558685
  623   14    7.445219374    0.691675285   -2.360386768   -0.000219491    0.070185983   -0.003127283    0.045706488
  624   14    7.674097085   -3.725714570    1.577289566   -0.000378536    0.161502914   -0.002343836    0.061541956
  625   14    7.211641378   -4.390683029    0.918887481   -0.000441407    0.194803870   -0.002265903    0.062191362
  626   14    8.339065545   -3.263258862    0.918887481   -0.000438897    0.194803870   -0.002253018    0.059099531
  627   14    6.573942397   -4.831184446    0.170622716   -0.000296185    0.206752512   -0.001432560    0.060475086
  628   14    7.917095367   -3.968712852   -0.007418857   -0.000657075    0.254247539   -0.002584390    0.060239282
  629   14    8.779566962   -2.625559881    0.170622716   -0.000539874    0.206752512   -0.002611207    0.062158113
  630   14    5.835260339   -4.983264596   -0.598505934   -0.000251092    0.207665393   -0.001209120    0.062468803
  631   14    7.177901564   -4.384641320   -1.006664962   -0.000731583    0.282695416   -0.002587884    0.062694386
  632   14    8.333023836   -3.229519049   -1.006664962   -0.000578443    0.282695416   -0.002046170    0.058912009
  633   14    8.908161329   -1.923752591   -0.696907751   -0.000772727    0.159857943   -0.004833834    0.067895849
  634   14    5.180418454   -4.909716458   -1.118660811   -0.000336020    0.076021347   -0.004420072    0.070440799
  635   14    7.394269983   -3.615253348   -2.073380993   -0.000960382    0.239011813   -0.004018134    0.065962591
  636   14    8.333023836   -2.295036852   -1.941147159   -0.000226002    0.282695416   -0.000799456    0.054617301
  637   14    8.682118615   -1.270431447   -1.580430391   -0.000420561    0.067536479   -0.006227163    0.066278222
  638   14    7.288051243   -2.206014749   -3.052610446   -0.000457743    0.172045220   -0.002660595    0.054976898
  639   14    7.917095367   -1.295790747   -2.680340961    0.000081984    0.254247539    0.000322456    0.046665831
  640   14    8.226551751   -0.498519639   -2.192269015   -0.000368797    0.072896720   -0.005059176    0.058243009
  641   14    6.557637175   -1.248689532   -3.552796351   -0.000218527    0.205983145   -0.001060896    0.042800634
  642   14    7.211641378   -0.369484409   -3.102311139    0.000125582    0.194803870    0.000644657    0.036292228
  643   14    7.645259968    0.250898386   -2.489749157   -0.000317812    0.127289011   -0.002496773    0.046936812
  644    6   -5.706833142    3.302900682    2.390416819   -0.000056588    0.074806692   -0.000756454   -0.023307962
  645    6   -5.367977618    2.770459925    2.979114284    0.000473847    0.132489679    0.003576485   -0.044932469
  646    6   -6.431323961    2.729797709    1.962643821   -0.000163798    0.095381754   -0.001717284   -0.012992395
  647    6   -4.801272321    2.124258339    3.474883941    0.000816519    0.154195067    0.005295364   -0.060962017
  648    6   -6.129754007    1.991567137    2.644664461    0.000663309    0.187071274    0.003545757   -0.038193346
  649    6   -6.948574451    2.222606514    1.286179091   -0.000317660    0.153557071   -0.002068678   -0.003719215
  650    6   -4.135100259    1.427548394    3.734196039    0.001204372    0.162473823    0.007412717   -0.072366611
  651    6   -5.524255965    1.046202601    3.178613099    0.001177654    0.205765641    0.005723278   -0.059095214
  652    6   -6.679062173    1.280402165    2.039405172    0.000180261    0.101293084    0.001779601   -0.026600940
  653    6   -7.241565364    1.475679756    0.498198388   -0.000299063    0.120809928   -0.002475481    0.000873401
  654    6   -3.548683143    0.579273209    3.705866065    0.001130542    0.162197935    0.006970140   -0.079930176
  655    6   -4.594413691    0.507507106    3.519589992    0.000568304    0.062431134    0.009102892   -0.075142218
  656    6   -7.275336341    1.316612672   -0.018252789   -0.000023333    0.001437351   -0.016233554    0.003515761
  657    6   -2.705022901    0.089701222    3.480076883    0.000908673    0.128761454    0.007057025   -0.079234356
  658    6   -1.994034552   -0.340725442    3.034002419    0.000158906    0.069306645    0.002292792   -0.069283717
  659    6   -5.967907996    2.976774221    2.374313165    0.000116123    0.154948559    0.000749429   -0.024084935
  660    6   -5.460063560    2.293092263    3.102398181    0.000856325    0.194803870    0.004395831   -0.049488433
  661    6   -6.656413202    2.368593827    1.823096273   -0.000012087    0.194388875   -0.000062180   -0.013813111
  662    6   -4.822364579    1.544827497    3.542899598    0.001231961    0.206752512    0.005958625   -0.065516092
  663    6   -6.179460811    1.310322587    2.665653691    0.000866952    0.241247821    0.003593617   -0.042806708
  664    6   -7.026310998    1.534791416    1.342949481   -0.000063344    0.185843128   -0.000340849   -0.010581499
  665    6   -4.071536806    0.630750361    3.670519725    0.001441711    0.206948465    0.006966523   -0.078100126
  666    6   -5.142018749    0.697919435    3.341633413    0.000457554    0.055386112    0.008261169   -0.067400165
  667    6   -7.274286769    1.315824926    0.090464025   -0.000026390    0.002477187   -0.010653014    0.003430368
  668    6   -3.260413781    0.210843283    3.600757329    0.000897893    0.126117177    0.007119515   -0.081460737
  669    6   -2.408581263   -0.205628344    3.273319324    0.000267821    0.042394247    0.006317380   -0.076264107
  670    6   -1.806022409   -0.565738161    2.790473447   -0.000009846    0.002338604   -0.004210338   -0.061734904
  671    6   -5.411524588    3.534938992    2.447504436   -0.000056020    0.060285355   -0.000929249   -0.026242495
  672    6   -4.881136820    3.257300724    2.979114284    0.000438184    0.132489679    0.003307305   -0.046754630
  673    6   -4.758763124    4.149484990    2.246344154   -0.000087505    0.031776122   -0.002753794   -0.027998728
  674    6   -4.234935234    2.690595426    3.474883941    0.000770414    0.154195067    0.004996362   -0.062093275
  675    6   -4.102244031    4.019077113    2.644664461    0.000401154    0.187071274    0.002144392   -0.049035754
  676    6   -4.039259053    4.743722038    1.646229324   -0.000142042    0.042175585   -0.003367869   -0.034998200
  677    6   -3.538225289    2.024423364    3.734196039    0.001125757    0.162473823    0.006928849   -0.071761788
  678    6   -3.197284925    3.396759634    3.193239628    0.000841026    0.220618411    0.003812131   -0.065692455
  679    6   -3.197284925    4.567652279    2.022346982    0.000189511    0.220618411    0.000859001   -0.062878223
  680    6   -3.510447254    5.118811266    0.590256505   -0.000482040    0.133765962   -0.003603608   -0.049000897
  681    6   -2.686840918    1.440154159    3.705160125    0.001001200    0.162276861    0.006169705   -0.076204203
  682    6   -2.554453600    2.493877018    3.500052013    0.000514636    0.090160326    0.005708005   -0.071703307
  683    6   -2.688046529    3.990350707    2.625099447    0.000013428    0.003457684    0.003883559   -0.069391146
  684    6   -3.285815115    5.159350462   -0.064835249   -0.000148128    0.016724489   -0.008856967   -0.059075881
  685    6   -2.272238252    0.546415994    3.494757667    0.000745688    0.108958146    0.006843802   -0.076007304
  686    6   -1.993593124   -0.001050930    3.202122954    0.000147458    0.024172996    0.006100126   -0.071581546
  687    6   -5.042400587    3.789911369    2.471732820    0.000010685    0.133154920    0.000080244   -0.030531280
  688    6   -4.403769157    3.349386666    3.102398181    0.000722228    0.194803870    0.003707462   -0.053383772
  689    6   -4.358299799    4.420979210    2.079736690   -0.000287841    0.137775153   -0.002089208   -0.033164127
  690    6   -3.655504392    2.711687685    3.542899598    0.001026373    0.206752512    0.004964258   -0.066712436
  691    6   -3.477462819    4.054840655    2.680428003    0.000569191    0.254247539    0.002238727   -0.059252654
  692    6   -3.670065429    4.908962214    1.357285322   -0.000421078    0.182529667   -0.002306902   -0.045660013
  693    6   -2.730752239    1.953127630    3.669568855    0.001131613    0.207334258    0.005457916   -0.074204492
  694    6   -2.697330237    3.405841878    3.101983082    0.000366973    0.139181672    0.002636648   -0.068538161
  695    6   -2.826444639    4.565645832    1.936948936   -0.000059941    0.050421865   -0.001188787   -0.071946895
  696    6   -3.163085099    5.090830367    0.673909844   -0.000032320    0.039895242   -0.000810111   -0.064722013
  697    6   -2.364709122    1.142234071    3.613953669    0.000701348    0.108429588    0.006468232   -0.076078508
  698    6   -2.042119097    0.240660415    3.316993557    0.000138871    0.015587243    0.008909281   -0.073195542
  699    6   -7.071639843    2.311755333    0.792147011   -0.000267163    0.031964028   -0.008358243    0.006066516
  700    6   -7.218858201    2.022034188    0.095449478   -0.000484166    0.140389162   -0.003448744    0.006225972
  701    6   -3.638366826    5.161709837    0.049974839   -0.000149564    0.009889989   -0.015122809   -0.041513378
  702    6   -7.229674950    1.440801561   -0.585983403   -0.000242888    0.097242027   -0.002497767    0.000154148
  703    6   -6.929241415    2.362135417   -1.237711295   -0.000337877    0.101305681   -0.003335219   -0.000524282
  704    6   -3.435135812    5.116446538   -0.603661661   -0.000366097    0.141504385   -0.002587177   -0.052563152
  705    6   -6.689664431    1.529574839   -2.019048306    0.000360705    0.219881472    0.001640454   -0.025104913
  706    6   -6.011108311    2.867477610   -2.399975863    0.000294384    0.251856337    0.001168855   -0.025653785
  707    6   -4.917361362    3.840807340   -2.497082074    0.000108804    0.222754918    0.000488447   -0.032951999
  708    6   -3.772773339    4.567652279   -2.022467810    0.000117641    0.220618411    0.000533233   -0.048047913
  709    6   -2.964052486    4.729003607   -1.686770549   -0.000005231    0.031798417   -0.000164496   -0.069816850
  710    6   -5.942555225    0.928496540   -2.851704109    0.000343468    0.051720566    0.006640849   -0.050603183
  711    6   -5.507436528    1.662096445   -3.193360456    0.001175463    0.220618411    0.005328036   -0.054882850
  712    6   -4.682777768    2.572100873   -3.391356622    0.001128036    0.229660155    0.004911760   -0.058270288
  713    6   -3.772773339    3.396759634   -3.193360456    0.000865346    0.220618411    0.003922363   -0.060651263
  714    6   -2.886312690    4.038529550   -2.629469365    0.000237215    0.160029253    0.001482324   -0.067383821
  715    6   -4.825147585    0.649218711   -3.471134810    0.000985381    0.130933162    0.007525829   -0.071894620
  716    6   -4.135100259    1.321156081   -3.734316867    0.001121886    0.162473823    0.006905028   -0.073137014
  717    6   -3.431832976    2.024423364   -3.734316867    0.001003827    0.162473823    0.006178395   -0.072272813
  718    6   -2.680662741    2.682333415   -3.465933105    0.000660236    0.148749336    0.004438582   -0.070945530
  719    6   -7.149354999    2.241125740    0.437561792   -0.000177513    0.024061164   -0.007377562    0.008384755
  720    6   -7.173627729    2.005172368   -0.605370180   -0.000592387    0.190899292   -0.003103138    0.003173177
  721    6   -3.795022074    5.093825173   -0.663022718   -0.000247116    0.028393938   -0.008703112   -0.035204837
  722    6   -7.002958630    1.397688105   -1.412052286   -0.000061736    0.099791181   -0.000618651   -0.012165194
  723    6   -6.582242650    2.452118436   -1.901581386   -0.000180008    0.271444609   -0.000663148   -0.014795840
  724    6   -5.585492151    3.414594542   -2.407457350   -0.000135315    0.140646494   -0.000962094   -0.023963071
  725    6   -4.285904551    4.569723573   -1.875772053   -0.000492302    0.164179130   -0.002998569   -0.030909468
  726    6   -3.295586503    4.905505007   -1.365770913   -0.000309071    0.182981556   -0.001689082   -0.059772209
  727    6   -6.257184928    1.302492908   -2.584645882    0.000904011    0.252357153    0.003582267   -0.040669903
  728    6   -5.426323747    2.381164656   -3.096477300    0.001173625    0.282695416    0.004151554   -0.049076003
  729    6   -4.491841550    3.315646852   -3.096477300    0.001010435    0.282695416    0.003574288   -0.052512056
  730    6   -3.492595445    4.054840655   -2.680548831    0.000611246    0.254247539    0.002404138   -0.059028250
  731    6   -2.846220828    4.552724223   -1.964740803   -0.000011437    0.041939081   -0.000272693   -0.071275829
  732    6   -5.442503585    0.766513166   -3.188934665    0.000239337    0.036603636    0.006538611   -0.062102566
  733    6   -4.822364579    1.203876978   -3.543020426    0.001285954    0.206752512    0.006219776   -0.068151372
  734    6   -4.083682522    1.973005627   -3.695100576    0.001165689    0.207665393    0.005613305   -0.068938900
  735    6   -3.314553872    2.711687685   -3.543020426    0.001037867    0.206752512    0.005019852   -0.068779188
  736    6   -2.711182400    3.333292630   -3.151854718    0.000378470    0.102360382    0.003697427   -0.068603482
  737    6   -1.826916378   -0.546093109   -2.816555634   -0.000009013    0.004747031   -0.001898620   -0.062706584
  738    6   -3.060567455   -0.079791691   -3.475026785    0.000183937    0.011718324    0.015696559   -0.081556362
  739    6   -2.215486933    0.187162818   -3.368878819    0.001216949    0.221538930    0.005493162   -0.075106721
  740    6   -2.110255389    0.929534255   -3.504661344    0.000068038    0.003446883    0.019738850   -0.074687183
  741    6   -4.221265734    0.406805983   -3.590590106    0.000440214    0.041175639    0.010691126   -0.078604318
  742    6   -3.538225289    0.724281111   -3.734316867    0.001179117    0.162473823    0.007257273   -0.079165952
  743    6   -2.834958006    1.427548394   -3.734316867    0.001051131    0.162473823    0.006469543   -0.076373654
  744    6   -2.481134053    2.138142963   -3.574820819    0.000401476    0.051822750    0.007747105   -0.073135233
  745    6   -2.279896894   -0.323525865   -3.167860881    0.000430727    0.095321866    0.004518664   -0.074163240
  746    6   -2.050969230    0.649081839   -3.433360373    0.000123858    0.014476459    0.008555797   -0.074180441
  747    6   -3.591773929    0.204389262   -3.604208822    0.000945554    0.115168129    0.008210209   -0.081758038
  748    6   -2.886375743    0.775698848   -3.695100576    0.001409175    0.207665393    0.006785796   -0.078665571
  749    6   -2.331014046    1.457340851   -3.609971165    0.000626060    0.104081735    0.006015077   -0.075197413
  750    3   -1.520434198   -1.264939530    3.201861355    0.000178681    0.024338813    0.007341390   -0.068924304
  751    3   -1.243571305   -1.813577555    3.494230825    0.000850236    0.109721654    0.007749028   -0.068799954
  752    3   -0.831879561   -2.711443179    3.703944704    0.001109481    0.162388584    0.006832260   -0.061160178
  753    3    0.024956209   -3.290345602    3.734258400    0.001216657    0.162473823    0.007488323   -0.043646883
  754    3   -0.970407229   -3.756702355    3.498001827    0.000803854    0.094932944    0.008467600   -0.052524741
  755    3    0.721666154   -3.956517664    3.474946302    0.000820729    0.154195067    0.005322664   -0.023401788
  756    3   -0.315984154   -4.662681872    3.193301989    0.001150392    0.220618411    0.005214396   -0.028805114
  757    3   -0.842580195   -5.252836121    2.623256637    0.000061418    0.004986282    0.012317326   -0.018629562
  758    3    1.367867740   -4.523222962    2.979176645    0.000468257    0.132489679    0.003534291    0.001368990
  759    3    0.588974952   -5.284999350    2.644726822    0.000486768    0.187071274    0.002602046    0.001515709
  760    3   -0.315984154   -5.833574517    2.022409343    0.000288954    0.220618411    0.001309745    0.005565593
  761    3   -0.652407410   -6.163766303    1.251206917   -0.000045249    0.009723530   -0.004653552    0.020047823
  762    3    1.897384577   -4.801974215    2.447269400   -0.000051978    0.060354149   -0.000861220    0.028551858
  763    3    1.250410490   -5.424467426    2.232358601   -0.000089597    0.034410917   -0.002603746    0.027249786
  764    3    0.542738806   -6.023949673    1.610846131   -0.000173084    0.049625496   -0.003487796    0.032000570
  765    3    0.027235463   -6.382926826    0.599643022   -0.000654374    0.142967978   -0.004577065    0.039033498
  766    3   -0.521143909   -6.390840102   -0.245755513   -0.000357427    0.083805576   -0.004264952    0.033452640
  767    3   -1.473121729   -1.507804404    3.316614938    0.000179870    0.015889240    0.011320235   -0.070018434
  768    3   -1.154145903   -2.414200368    3.612662993    0.000874224    0.111021202    0.007874391   -0.066783537
  769    3   -0.789662975   -3.215876076    3.668654469    0.001403104    0.207524368    0.006761155   -0.056569690
  770    3    0.142235312   -3.977609923    3.542961959    0.001203566    0.206752512    0.005821291   -0.033587494
  771    3   -0.827292180   -4.667955357    3.101633668    0.000713844    0.146771920    0.004863631   -0.034458172
  772    3    0.890500078   -4.615308903    3.102460542    0.000813462    0.194803870    0.004175798   -0.008811562
  773    3   -0.035806260   -5.320762893    2.680490364    0.000832006    0.254247539    0.003272426   -0.008834764
  774    3   -0.728935392   -5.783361011    2.000033568    0.000048977    0.072103413    0.000679267    0.001225108
  775    3    1.531969245   -5.058806776    2.467093828    0.000032531    0.134590597    0.000241703    0.022636795
  776    3    0.853858797   -5.694039676    2.065555981   -0.000228098    0.143970724   -0.001584334    0.025091916
  777    3    0.174085298   -6.184547593    1.329395088   -0.000460718    0.189583804   -0.002430155    0.030273061
  778    3   -0.489786958   -6.344055972    0.662625927   -0.000365767    0.129465236   -0.002825217    0.030431455
  779    3   -1.519775147   -0.927192920    3.034926640    0.000144847    0.068331003    0.002119778   -0.065578407
  780    3   -0.809801496   -1.358286331    3.480772193    0.000839229    0.128139221    0.006549356   -0.064150062
  781    3    0.033117647   -1.847640638    3.706490906    0.001050871    0.162122552    0.006481955   -0.053385526
  782    3    0.621831179   -2.693470632    3.734258400    0.001149460    0.162473823    0.007074741   -0.038322815
  783    3    1.083743240   -1.778742058    3.520136724    0.000367876    0.060778412    0.006052742   -0.033269689
  784    3    1.288003241   -3.390180577    3.474946302    0.000810277    0.154195067    0.005254882   -0.017533638
  785    3    2.007071369   -2.313976361    3.181374441    0.000651160    0.204981759    0.003176675   -0.001856738
  786    3    1.854708539   -4.036382163    2.979176645    0.000488737    0.132489679    0.003688867    0.007351292
  787    3    2.597578324   -3.281851188    2.657736187    0.000001876    0.157866705    0.000011885    0.032577895
  788    3    2.183841121   -4.567635014    2.400433629   -0.000048627    0.072239183   -0.000673132    0.033891994
  789    3    2.944119637   -3.957561405    1.949342144   -0.000185276    0.078961318   -0.002346410    0.063538662
  790    3   -1.706888377   -0.703914950    2.793341310   -0.000008177    0.002028726   -0.004030521   -0.061068517
  791    3   -1.106430855   -1.063966527    3.274578435    0.000236423    0.041490704    0.005698228   -0.065236133
  792    3   -0.255605691   -1.480166728    3.601744358    0.000764133    0.124486330    0.006138288   -0.058244926
  793    3    0.560378292   -1.900656764    3.671049177    0.001186877    0.206753429    0.005740545   -0.044306601
  794    3    1.309095500   -2.810749735    3.542961959    0.001083175    0.206752512    0.005238994   -0.022078307
  795    3    1.623704539   -1.966459352    3.344721091    0.000251467    0.053920859    0.004663625   -0.017047292
  796    3    1.946794481   -3.559014501    3.102460542    0.000808640    0.194803870    0.004151045    0.004097710
  797    3    2.592103910   -2.616632197    2.739223127   -0.000109913    0.159395176   -0.000689562    0.030091259
  798    3    2.446047562   -4.238267682    2.386298784    0.000058877    0.153157716    0.000384420    0.037573205
  799    3    2.862137443   -3.665540620    2.228149482   -0.000439751    0.058145025   -0.007563012    0.053814569
  800    3   -1.686490115   -0.723707694   -2.819053163   -0.000003319    0.004293284   -0.000773026   -0.061672358
  801    3   -1.407544083   -2.197248201   -3.503045495    0.000093398    0.003797109    0.024597181   -0.070209739
  802    3   -1.299207982   -1.449006339   -3.366838418    0.001307114    0.221755429    0.005894396   -0.068573994
  803    3   -0.453899237   -1.189963692   -3.476419541    0.000145519    0.011198016    0.012995042   -0.060361420
  804    3   -1.041463635   -3.407973333   -3.571287706    0.000582597    0.054514891    0.010686931   -0.057827369
  805    3   -0.678311074   -2.693470632   -3.734254506    0.001177936    0.162473823    0.007250002   -0.059214637
  806    3    0.024956209   -1.990203349   -3.734254506    0.001083164    0.162473823    0.006666701   -0.052951589
  807    3    0.706840679   -1.676594627   -3.591804170    0.000324075    0.040223620    0.008056821   -0.042180417
  808    3   -1.466897457   -1.909065733   -3.430113489    0.000172776    0.015499947    0.011146881   -0.071041618
  809    3   -1.233891253   -0.944514334   -3.168735346    0.000344499    0.093110200    0.003699905   -0.064977859
  810    3   -1.187225146   -2.724278938   -3.608292681    0.000840324    0.106743307    0.007872385   -0.065652068
  811    3   -0.626893337   -2.041621086   -3.695038215    0.001434315    0.207665393    0.006906857   -0.061626173
  812    3    0.077612548   -1.473153077   -3.605093953    0.000739735    0.113685214    0.006506875   -0.053740021
  813    3    0.168722394   -6.425387719    0.064941368   -0.000201550    0.016184052   -0.012453630    0.045884568
  814    3   -0.081436104   -6.374530929   -0.650069179   -0.000526008    0.162473823   -0.003237493    0.036200133
  815    3    0.528379021   -6.164590176   -1.280415067   -0.000061586    0.002522589   -0.024413941    0.040417544
  816    3   -0.632795472   -6.159270203   -1.273291124   -0.000074412    0.068328641   -0.001089024    0.019568791
  817    3    0.259504260   -5.833574517   -2.022405449    0.000191400    0.220618411    0.000867560    0.014478971
  818    3    1.408554303   -5.109671120   -2.491542966    0.000153730    0.225053399    0.000683083    0.019711825
  819    3    2.490498496   -4.128045159   -2.410929120    0.000153668    0.249743534    0.000615302    0.037220064
  820    3    2.784813630   -3.215532401   -2.475053901   -0.000263359    0.019037761   -0.013833502    0.045734285
  821    3   -0.640247000   -5.301019314   -2.629822730    0.000543213    0.164638072    0.003299436   -0.016097378
  822    3    0.259504260   -4.662681872   -3.193298095    0.001068194    0.220618411    0.004841818   -0.020220857
  823    3    1.169508688   -3.838023111   -3.391294261    0.001163085    0.229660155    0.005064374   -0.015308511
  824    3    1.994167449   -2.928018682   -3.193298095    0.000867463    0.220618411    0.003931962    0.000388893
  825    3    2.396315265   -2.192449005   -2.879421247   -0.000085261    0.042981316   -0.001983665    0.017491655
  826    3   -0.841688364   -3.946550994   -3.464393656    0.000970920    0.150078108    0.006469432   -0.048275084
  827    3   -0.081436104   -3.290345602   -3.734254506    0.001106756    0.162473823    0.006811906   -0.045434061
  828    3    0.621831179   -2.587078319   -3.734254506    0.001042323    0.162473823    0.006415331   -0.039180130
  829    3    1.312760484   -1.918548340   -3.471441959    0.000615170    0.129842421    0.004737819   -0.026848198
  830    3    0.307612356   -6.358174302   -0.659177594   -0.000369507    0.048110937   -0.007680315    0.045565629
  831    3   -0.198715207   -6.183234488   -1.337333500   -0.000205066    0.206752512   -0.000991842    0.023211359
  832    3    0.796015748   -5.827848503   -1.878845552   -0.000495414    0.177990938   -0.002783367    0.029956945
  833    3    2.063748755   -4.682656571   -2.412953131   -0.000115380    0.138513252   -0.000832989    0.031991248
  834    3    2.974098701   -3.800615229   -2.002412979   -0.001119191    0.119363706   -0.009376306    0.063694257
  835    3   -0.664933059   -5.772901066   -2.037488196    0.000078610    0.048399225    0.001624193    0.000915532
  836    3   -0.020673634   -5.320762893   -2.680486470    0.000844376    0.254247539    0.003321078   -0.008660663
  837    3    0.978572471   -4.581569090   -3.096414939    0.001112317    0.282695416    0.003934685   -0.007538664
  838    3    1.913054668   -3.647086894   -3.096414939    0.001089344    0.282695416    0.003853421    0.003835831
  839    3    2.618796386   -2.747335863   -2.711423890   -0.000198612    0.178055824   -0.001115448    0.032080726
  840    3   -0.817190054   -4.598413731   -3.148544058    0.000710578    0.109735600    0.006475364   -0.035936082
  841    3   -0.198715207   -3.977609923   -3.542958065    0.001264891    0.206752512    0.006117900   -0.039021816
  842    3    0.570413442   -3.238927865   -3.695038215    0.001184621    0.207665393    0.005704469   -0.034708509
  843    3    1.309095500   -2.469799216   -3.542958065    0.001063419    0.206752512    0.005143437   -0.024445849
  844    3    1.930388996   -2.037153415   -3.189059233    0.000095799    0.035327148    0.002711768   -0.005584227
  845    5   -2.394645440    3.243513555    3.202087028    0.000102965    0.024216333    0.004251901   -0.069475077
  846    5   -2.115921577    2.695837604    3.494849196    0.000443476    0.109004212    0.004068432   -0.069375028
  847    5   -1.701319915    1.802037676    3.705247855    0.000606020    0.162280569    0.003734397   -0.068056309
  848    5   -0.849784898    1.217917323    3.734318872    0.000646777    0.162473823    0.003980809   -0.059298916
  849    5   -1.833810268    0.748569843    3.500141348    0.000527698    0.090260136    0.005846416   -0.071784130
  850    5   -0.205648742    0.896594685    3.597313502    0.000130143    0.037088141    0.003509009   -0.051844774
  851    5   -1.281371423    0.063169925    3.312092669    0.000437373    0.096641617    0.004525725   -0.064714344
  852    5   -2.346084998    3.001584312    3.317064828    0.000098847    0.015616278    0.006329771   -0.069610581
  853    5   -2.023504012    2.099928806    3.614024998    0.000488758    0.108521505    0.004503791   -0.070448586
  854    5   -1.657451975    1.289297695    3.669665149    0.000904044    0.207340485    0.004360191   -0.068949105
  855    5   -0.731056228    0.606524484    3.570670781    0.000600549    0.163588674    0.003671091   -0.059242008
  856    5   -1.696152066   -0.183505976    3.087511839    0.000269184    0.128211637    0.002099529   -0.066739263
  857    5   -2.720614330    4.544313590    1.975812042    0.000023635    0.008068467    0.002929294   -0.074597914
  858    5   -2.292547364    3.863548428    2.908144157    0.000300185    0.129216367    0.002323116   -0.073373317
  859    5   -1.652887155    3.184231638    3.475006773    0.000495322    0.154195067    0.003212311   -0.068025135
  860    5   -1.487312229    4.150617001    2.969617525    0.000237965    0.029214818    0.008145340   -0.085679568
  861    5   -0.956177210    2.518059576    3.734318872    0.000466651    0.162473823    0.002872163   -0.059241834
  862    5   -0.742673767    3.743873120    3.290267858    0.000627708    0.126961938    0.004944066   -0.072866560
  863    5   -0.252909928    1.814792293    3.734318872    0.000386485    0.162473823    0.002378755   -0.050213974
  864    5    0.341477921    3.134131693    3.349435002    0.000311454    0.220214823    0.001414321   -0.045765345
  865    5    0.129853838    1.181966666    3.582340989    0.000106512    0.046689271    0.002281305   -0.046127284
  866    5    1.192704715    2.221061933    3.139096320   -0.000408705    0.185990555   -0.002197453   -0.024797627
  867    5    1.611951708    2.989626565    2.605275404   -0.000545487    0.073882843   -0.007383135   -0.004342190
  868    5    1.827271651    2.525845213    2.546243520   -0.000081778    0.004686791   -0.017448658   -0.006241769
  869    5   -2.521612177    4.287792640    2.427957500    0.000398643    0.127230811    0.003133227   -0.075796797
  870    5   -1.858161766    3.981674690    2.998404267    0.000750656    0.194471783    0.003859975   -0.078728666
  871    5   -1.073456314    3.205323897    3.543022430    0.000553877    0.206752512    0.002678935   -0.064848544
  872    5   -1.166566382    4.027096366    3.104715271    0.000145963    0.011016154    0.013249911   -0.082620115
  873    5   -0.304327664    2.466641839    3.695102580    0.000350009    0.207665393    0.001685449   -0.051229015
  874    5   -0.056248015    3.511740903    3.309324359    0.000329969    0.092430392    0.003569916   -0.059367957
  875    5    0.435178364    1.670207235    3.541291799    0.000132233    0.188086097    0.000703044   -0.040071696
  876    5    1.055311617    2.937173259    3.064703868   -0.000297273    0.268392254   -0.001107607   -0.026483018
  877    5    1.705213156    2.418934361    2.695220137   -0.000135164    0.010203545   -0.013246809   -0.011453165
  878    5    1.989715167    2.796881236    2.267122260   -0.000989920    0.061709484   -0.016041625    0.008908816
  879    5   -2.469340029    4.256132456   -2.492603088    0.000439900    0.165135954    0.002663863   -0.076399192
  880    5   -2.277545861    2.312881262   -3.504610967    0.000049784    0.003431239    0.014509047   -0.071573580
  881    5   -2.172269377    3.054686346   -3.369024819    0.000692777    0.221483877    0.003127891   -0.069391094
  882    5   -1.033024974    3.829605603   -3.241116423    0.000906530    0.171640272    0.005281571   -0.076549553
  883    5   -1.906660416    1.104270546   -3.574774118    0.000388067    0.051762007    0.007497134   -0.072290100
  884    5   -1.553052180    1.814792293   -3.734194035    0.000659198    0.162473823    0.004057258   -0.066328893
  885    5   -0.849784898    2.518059576   -3.734194035    0.000382353    0.162473823    0.002353318   -0.058110579
  886    5   -0.153074952    3.184231638   -3.474881936    0.000311837    0.154195067    0.002022356   -0.054979455
  887    5    0.451180475    3.393569869   -3.195080997    0.000077497    0.030876682    0.002509873   -0.046696963
  888    5   -2.730705989    4.553999764   -1.953103817   -0.000001946    0.010436112   -0.000186440   -0.074350403
  889    5   -2.336672109    2.592617750   -3.433526942    0.000084050    0.014408224    0.005833448   -0.070791017
  890    5   -2.011874315    3.842551679   -3.039929251    0.000969904    0.269059796    0.003604788   -0.075168044
  891    5   -2.056837895    1.785055143   -3.609900188    0.000518306    0.103993566    0.004984018   -0.071985067
  892    5   -1.501634443    2.466641839   -3.694977744    0.000675087    0.207665393    0.003250841   -0.064773656
  893    5   -0.732505794    3.205323897   -3.542897594    0.000525478    0.206752512    0.002541578   -0.062053912
  894    5   -0.105738482    3.637473357   -3.256227035    0.000336047    0.067635071    0.004968532   -0.063129759
  895    5   -1.564066274   -0.435931993   -2.936774398    0.000010471    0.012484200    0.000838746   -0.062632248
  896    5   -0.826785924    0.182924445   -3.394764111    0.000040095    0.009701407    0.004132951   -0.060482330
  897    5    0.012827320    0.940654480   -3.559634239    0.000055964    0.026649511    0.002099987   -0.048554325
  898    5    0.845956907    1.734322049   -3.360509388   -0.000100126    0.064781505   -0.001545600   -0.032664430
  899    5    1.607896492    2.516368839   -2.764931321   -0.000583379    0.122085574   -0.004778446   -0.012866369
  900    5    1.772158963    3.049784825   -2.411799265   -0.000133475    0.006201064   -0.021524495    0.006688176
  901    5   -1.707176890    0.559983694   -3.465840953    0.000646963    0.148722334    0.004350139   -0.070298177
  902    5   -0.956177210    1.217917323   -3.734194035    0.000641479    0.162473823    0.003948198   -0.060640454
  903    5   -0.252909928    1.921184606   -3.734194035    0.000342071    0.162473823    0.002105392   -0.050120703
  904    5    0.413262135    2.617894551   -3.474881936    0.000106680    0.154195067    0.000691851   -0.040616459
  905    5    1.049810406    3.214978363   -2.956678566   -0.000125329    0.102304236   -0.001225061   -0.026589578
  906    5    0.454336561    1.337122143   -3.499360880    0.000008451    0.003015122    0.002803008   -0.040330932
  907    5    1.314709832    2.138217351   -3.062439343   -0.000100339    0.017735434   -0.005657569   -0.022535278
  908    5    1.995607237    2.874051155   -2.226171467   -0.000843447    0.053047639   -0.015899798    0.012972341
  909    5   -1.676606854   -0.091003346   -3.151754173    0.000331639    0.102257884    0.003243162   -0.067365710
  910    5   -1.073456314    0.530653003   -3.542897594    0.000802678    0.206752512    0.003882312   -0.063229446
  911    5   -0.304327664    1.269335060   -3.694977744    0.000541807    0.207665393    0.002609036   -0.052249819
  912    5    0.434354393    2.038463709   -3.542897594    0.000127140    0.206752512    0.000614936   -0.039577237
  913    5    1.072053374    2.786728475   -3.102396177   -0.000199386    0.194803870   -0.001023522   -0.026198362
  914    5    1.598381371    3.110254012   -2.563149600   -0.000171817    0.009203287   -0.018669064   -0.001959108
  915    4   -0.198146485    0.534321473    3.582297865    0.000167707    0.046575603    0.003600757   -0.052812499
  916    4    0.184129639   -0.098446930    3.734124230    0.000720730    0.162473823    0.004435977   -0.049235620
  917    4   -1.256518014   -0.522328862    3.140183143    0.000462483    0.170190776    0.002717441   -0.063390150
  918    4    0.772986293   -0.944124476    3.706391700    0.000619308    0.162117552    0.003820119   -0.041142763
  919    4   -0.277945915   -1.012849046    3.520030786    0.000397788    0.060677548    0.006555769   -0.057901392
  920    4    1.615852435   -1.433474783    3.480675403    0.000402960    0.128102491    0.003145610   -0.020601159
  921    4    2.301440036   -1.853373387    3.052967261   -0.000046624    0.071585996   -0.000651298    0.008156515
  922    4    2.644512629   -2.069168687    2.723093820   -0.000118430    0.005916094   -0.020018326    0.031648151
  923    4   -0.503608819    0.046101163    3.541231396    0.000784011    0.188012316    0.004169999   -0.057580018
  924    4   -1.719376381   -0.617495923    2.762532876   -0.000016393    0.002384969   -0.006873353   -0.060013174
  925    4    0.245451219   -0.891012555    3.670943957    0.000967162    0.206740498    0.004678146   -0.050218351
  926    4   -0.817467285   -0.825306264    3.344754043    0.000333433    0.053837662    0.006193310   -0.062329904
  927    4    1.061736768   -1.311544177    3.601665992    0.000490824    0.124386631    0.003945952   -0.034982669
  928    4    1.912491609   -1.727748056    3.274509061    0.000073002    0.041440704    0.001761598   -0.008757821
  929    4    2.559363490   -2.063059889    2.782023944   -0.000071547    0.007383419   -0.009690220    0.026185765
  930    4    0.136940976    0.819341292    3.597243442    0.000122687    0.036998133    0.003316026   -0.047370273
  931    4    0.781004609    0.498428040    3.734124230    0.000454497    0.162473823    0.002797356   -0.039660365
  932    4    1.212675414    1.652814853    3.312084865   -0.000054470    0.096502547   -0.000564443   -0.029038197
  933    4    1.484271892   -0.204839243    3.734124230    0.000446375    0.162473823    0.002747364   -0.029120315
  934    4    2.118952801    1.114090744    3.334147854    0.000543705    0.223968599    0.002427595   -0.029021603
  935    4    2.066967075    2.390308486    2.527487801   -0.000226057    0.081757199   -0.002764980   -0.011461750
  936    4    2.150443954   -0.901549188    3.474812131    0.000234096    0.154195067    0.001518183   -0.011057033
  937    4    2.706563335    0.002068523    3.292393358    0.000237934    0.124278893    0.001914513   -0.014711571
  938    4    2.585008192   -1.621878948    3.023635861   -0.000264059    0.086201897   -0.003063262    0.016299215
  939    4    3.009350309   -0.567949179    3.076474229   -0.000068595    0.009568945   -0.007168460    0.005736406
  940    4    2.673433465   -1.952425358    2.782761926   -0.000046796    0.002311408   -0.020245550    0.030020248
  941    4    0.662327748    1.109525952    3.570582814    0.000220173    0.163488994    0.001346716   -0.039080604
  942    4    1.432854155    0.447010303    3.694907938    0.000401126    0.207665393    0.001931598   -0.031358396
  943    4    1.885154576    1.844435851    3.046383577    0.000137651    0.263812696    0.000521775   -0.024927064
  944    4    2.171536212   -0.322118346    3.542827789    0.000311371    0.206752512    0.001506009   -0.017186334
  945    4    2.488154550    0.717649340    3.298179635    0.000346601    0.099104680    0.003497317   -0.027272636
  946    4    2.725506554   -0.999316505    3.173903969   -0.000215379    0.135723232   -0.001586895    0.007634339
  947    4    2.974539649   -0.423883224    3.116745754   -0.000018762    0.008399541   -0.002233653    0.000454689
  948    4    2.691949480   -1.880912776    2.815625155   -0.000072801    0.003049832   -0.023870350    0.029069657
  949    4   -1.583161113   -0.615802688   -2.883014631    0.000022685    0.034442330    0.000658626   -0.061960685
  950    4   -0.914958755   -0.017850757   -3.360583703    0.000254322    0.064929392    0.003916894   -0.061435095
  951    4   -0.081790471    0.775870091   -3.559735140    0.000089021    0.026815438    0.003319784   -0.050454971
  952    4    0.757879768    1.533632485   -3.394850903   -0.000013612    0.009866495   -0.001379638   -0.034641199
  953    4    1.554754374    2.193886719   -2.889662633   -0.000127614    0.023340065   -0.005467581   -0.017913190
  954    4    2.054036304    2.559798533   -2.351765520   -0.000161820    0.012972149   -0.012474379   -0.001654409
  955    4   -0.506751494   -0.873570681   -3.471552847    0.000733191    0.129908249    0.005643918   -0.059968616
  956    4    0.184129639   -0.204839243   -3.734388677    0.000702851    0.162473823    0.004325936   -0.049504122
  957    4    0.887396922    0.498428040   -3.734388677    0.000412731    0.162473823    0.002540292   -0.038267919
  958    4    1.584106867    1.164600102   -3.475076578    0.000219266    0.154195067    0.001422003   -0.029926451
  959    4    2.219396024    1.770512895   -2.959294949    0.000286882    0.115903405    0.002475179   -0.028459718
  960    4   -1.383807339   -0.421748713   -3.062415124    0.000070375    0.017792258    0.003955394   -0.063170049
  961    4   -0.523402596    0.379428701   -3.499413497    0.000046264    0.003038300    0.015226798   -0.057017439
  962    4    1.942084847    2.504812799   -2.467099704   -0.000077970    0.004438478   -0.017566772   -0.005094211
  963    4   -1.124354265   -0.755029894   -3.189188528    0.000126307    0.035397724    0.003568225   -0.063561593
  964    4   -0.503134682   -0.322118346   -3.543092236    0.000846318    0.206752512    0.004093385   -0.058359314
  965    4    0.235547376    0.447010303   -3.695172386    0.000630723    0.207665393    0.003037206   -0.047384115
  966    4    1.004676025    1.185692360   -3.543092236    0.000218686    0.206752512    0.001057716   -0.034701957
  967    4    1.752940791    1.823391341   -3.102590819   -0.000008176    0.194803870   -0.000041969   -0.024990764
  968    4    2.145290948    2.318969382   -2.558883897   -0.000051564    0.023358380   -0.002207523   -0.015180812
  969    4    2.535147783   -2.053074844   -2.803956411   -0.000069477    0.009749962   -0.007125874    0.024400872
  970    4    2.697823918   -1.846441978   -2.832915135   -0.000071469    0.005408718   -0.013213612    0.028282978
  971    4    1.259787781   -1.602180333   -3.476468075    0.000087188    0.011228506    0.007764911   -0.029194391
  972    4    2.031949401   -1.349391722   -3.391428432    0.000419421    0.229660155    0.001826269   -0.009332196
  973    4    2.808624780   -0.322599234   -3.231620637    0.000051094    0.154522484    0.000330660   -0.006118625
  974    4    0.099050043   -1.115559945   -3.591860396    0.000298655    0.040281708    0.007414148   -0.053071591
  975    4    0.781004609   -0.801714213   -3.734388677    0.000682572    0.162473823    0.004201118   -0.040907806
  976    4    1.484271892   -0.098446930   -3.734388677    0.000376904    0.162473823    0.002319782   -0.029514120
  977    4    2.150443954    0.598263015   -3.475076578    0.000338896    0.154195067    0.002197840   -0.026280078
  978    4    2.382425265    1.214481158   -3.179251442    0.000213931    0.036089535    0.005927779   -0.031060391
  979    4    2.647136842   -2.041846019   -2.740659402   -0.000154290    0.009479378   -0.016276429    0.030886518
  980    4    1.935930539   -1.817873813   -3.221926791    0.000111726    0.094591396    0.001181147   -0.006892185
  981    4    2.656171374   -1.278944991   -3.127384545   -0.000471185    0.195079160   -0.002415354    0.011405124
  982    4    0.728295414   -1.318937551   -3.605170538    0.000588726    0.113776036    0.005174426   -0.042171449
  983    4    1.432854155   -0.750296476   -3.695172386    0.000579153    0.207665393    0.002788875   -0.028323364
  984    4    2.171536212    0.018832173   -3.543092236    0.000369399    0.206752512    0.001786670   -0.020874685
  985    4    2.609940396    0.643496412   -3.253529756    0.000304152    0.070775872    0.004297397   -0.026727305
  986    2   -3.653575176   -2.438883770    3.586687783    0.000445306    0.043571755    0.010220053   -0.074383621
  987    2   -3.284470168   -3.070115058    3.734451152    0.001252952    0.162473823    0.007711718   -0.066901639
  988    2   -4.732787953   -3.487699029    3.136128221    0.001068149    0.182191671    0.005862778   -0.052171921
  989    2   -5.356147224   -3.785860934    2.554251915    0.000044972    0.003893104    0.011551686   -0.035199733
  990    2   -2.581202885   -3.773382340    3.734451152    0.001177517    0.162473823    0.007247424   -0.057614732
  991    2   -3.832147677   -4.321059850    3.391490907    0.001325705    0.229660155    0.005772465   -0.045769668
  992    2   -5.113979136   -4.563262141    2.479774793    0.000908308    0.259653876    0.003498148   -0.025212063
  993    2   -5.915204925   -4.524146584    1.282406297    0.000018096    0.118041603    0.000153301   -0.001699681
  994    2   -1.884492940   -4.439554403    3.475139054    0.000932574    0.154195067    0.006048015   -0.046279639
  995    2   -2.922143248   -5.145718610    3.193494741    0.001040478    0.220618411    0.004716190   -0.032625829
  996    2   -4.036771320   -5.618780515    2.485366428    0.000289851    0.227467893    0.001274251   -0.009033109
  997    2   -5.291128963   -5.312669372    1.587201487   -0.000235277    0.083119086   -0.002830598    0.005287465
  998    2   -5.949862970   -4.946656759    0.230853596   -0.000417041    0.158025444   -0.002639073    0.013421235
  999    2   -6.039912960   -4.568915750   -0.826120032   -0.000121244    0.088586714   -0.001368647    0.005352284
 1000    2   -1.189175945   -4.974885802    2.975609848    0.000592937    0.129219919    0.004588591   -0.030818647
 1001    2   -2.017184142   -5.768036089    2.644919574    0.000626033    0.187071274    0.003346497   -0.015374485
 1002    2   -2.848398043   -6.198767193    2.206066070   -0.000205684    0.103629935   -0.001984795    0.005120143
 1003    2   -5.734926381   -5.261665691   -0.429065017   -0.000075550    0.007218672   -0.010465935    0.019390323
 1004    2   -5.590749522   -5.046190015   -1.389993243   -0.000083028    0.122758557   -0.000676352    0.002870347
 1005    2   -0.824385119   -5.805667990    1.974759281   -0.000007794    0.008546276   -0.000911996    0.001151800
 1006    2   -1.238291354   -6.102485912    1.883143185    0.000158249    0.132489679    0.001194429    0.003895713
 1007    2   -1.891795146   -6.537815016    1.469819415   -0.000371761    0.095779446   -0.003881429    0.020401443
 1008    2   -4.968573588   -5.389579150   -1.945506303   -0.000058940    0.082293881   -0.000716213   -0.000436817
 1009    2   -3.962675368   -2.926653858    3.545205481    0.001475158    0.185932640    0.007933830   -0.067289967
 1010    2   -5.245294060   -3.689026013    2.689671884    0.000098208    0.008449140    0.011623448   -0.039506706
 1011    2   -3.233052431   -3.721964604    3.695234861    0.001330740    0.207665393    0.006408097   -0.057833578
 1012    2   -4.575693656   -4.130123632    3.096611585    0.001408223    0.282695416    0.004981413   -0.042988825
 1013    2   -5.583927142   -4.199193421    2.124542840    0.000367607    0.168826355    0.002177427   -0.021324797
 1014    2   -2.463923782   -4.460646661    3.543154711    0.001163271    0.206752512    0.005626395   -0.046707454
 1015    2   -3.641211460   -5.064605829    3.096611585    0.001203076    0.282695416    0.004255731   -0.031381474
 1016    2   -4.841767152   -5.318656939    2.163080903    0.000242450    0.282168954    0.000859236   -0.006863061
 1017    2   -5.837651852   -4.925080819    0.929114116   -0.000395737    0.238981601   -0.001655930    0.007546249
 1018    2   -6.090168156   -4.675782848   -0.132414556   -0.000243083    0.107253803   -0.002266424    0.010929375
 1019    2   -1.715659016   -5.098345642    3.102653294    0.000972518    0.194803870    0.004992292   -0.032085874
 1020    2   -2.641965355   -5.803799631    2.680683116    0.000692531    0.254247539    0.002723847   -0.014368057
 1021    2   -3.514808360   -5.957306028    2.358890608   -0.000031141    0.049696869   -0.000626616   -0.000059236
 1022    2   -5.759275987   -5.252885716   -0.264663895   -0.000099476    0.007175413   -0.013863425    0.019985943
 1023    2   -5.767366129   -5.082987561   -0.844955824   -0.000367978    0.162094305   -0.002270147    0.011298057
 1024    2   -1.019936200   -5.581460507    2.392077920    0.000506606    0.149804986    0.003381770   -0.011189729
 1025    2   -1.715659016   -6.225769809    1.975229127    0.000185053    0.194803870    0.000949944    0.003785328
 1026    2   -2.320145867   -6.421073113    1.843047097   -0.000083641    0.012657149   -0.006608240    0.014387940
 1027    2   -5.245283829   -5.325942863   -1.643516956   -0.000169789    0.064454343   -0.002634251    0.004437893
 1028    2   -3.329740735   -2.163557586    3.600953850    0.000388722    0.034589391    0.011238175   -0.077306913
 1029    2   -2.687595198   -2.473240088    3.734451152    0.001382508    0.162473823    0.008509113   -0.073080446
 1030    2   -2.253668337   -1.330912437    3.318695010    0.000794576    0.092105339    0.008626819   -0.075754598
 1031    2   -1.830524129   -3.051909228    3.704081906    0.001087900    0.162392373    0.006699203   -0.066029881
 1032    2   -1.691838357   -2.007047568    3.498141009    0.000822729    0.095091884    0.008651934   -0.072314524
 1033    2   -1.418834358   -3.949872033    3.494374613    0.000860997    0.109792905    0.007842009   -0.053042308
 1034    2   -1.141851139   -4.498834315    3.201808436    0.000206780    0.024406200    0.008472429   -0.041059287
 1035    2   -2.804652727   -1.870465073    3.573915979    0.001266317    0.160598815    0.007884969   -0.078124598
 1036    2   -1.872675163   -2.547840391    3.668805284    0.001461227    0.207530632    0.007041019   -0.070520317
 1037    2   -1.829635927   -1.080735127    3.090555975    0.000535757    0.133882011    0.004001713   -0.069794492
 1038    2   -1.508176124   -3.349106489    3.612774386    0.000864021    0.111166536    0.007772316   -0.061931870
 1039    2   -1.189215035   -4.255631199    3.316727256    0.000194135    0.015934956    0.012182993   -0.046256345
 1040    2   -6.011893761   -4.314245093   -1.242503767   -0.000009007    0.001138312   -0.007912993   -0.001694641
 1041    2   -5.613573740   -4.519418902   -1.882753787    0.000253081    0.132489679    0.001910198   -0.013277093
 1042    2   -5.137500528   -3.774294069   -2.771230536    0.000642809    0.118645381    0.005417903   -0.040541598
 1043    2   -4.376778368   -2.993510891   -3.363933675    0.000565813    0.060345108    0.009376283   -0.063561179
 1044    2   -3.544845133   -2.201178051   -3.562227497    0.000270988    0.021820661    0.012418856   -0.077052150
 1045    2   -2.706465564   -1.444799944   -3.397966553    0.000072111    0.004503196    0.016013393   -0.079285570
 1046    2   -1.959987283   -0.825054203   -2.938049173    0.000041832    0.009252485    0.004521182   -0.067753472
 1047    2   -4.939966294   -5.056912219   -2.305372554    0.000195205    0.101063481    0.001931513   -0.014792776
 1048    2   -4.517347528   -4.519418902   -2.978979999    0.000598132    0.132489679    0.004514555   -0.035882388
 1049    2   -3.950642230   -3.873217316   -3.474749656    0.000951988    0.154195067    0.006173921   -0.052917353
 1050    2   -3.284470168   -3.176507370   -3.734061754    0.001203518    0.162473823    0.007407458   -0.065530125
 1051    2   -2.581202885   -2.473240088   -3.734061754    0.001286713    0.162473823    0.007919510   -0.072872787
 1052    2   -1.821215786   -1.816998584   -3.464249537    0.000999840    0.150041562    0.006663752   -0.073251803
 1053    2   -5.736393091   -4.209017680   -1.888976535    0.000103746    0.100100070    0.001036425   -0.015922318
 1054    2   -4.841689169   -3.397380796   -3.069471360    0.000204883    0.015954008    0.012842105   -0.051889329
 1055    2   -3.983465409   -2.598363747   -3.503309783    0.000108580    0.002385089    0.045524655   -0.071358990
 1056    2   -5.071889177   -4.700453324   -2.437295437    0.000560162    0.161502914    0.003468431   -0.022643056
 1057    2   -4.609433469   -4.042051239   -3.102263896    0.001006836    0.194803870    0.005168458   -0.044229960
 1058    2   -3.971734489   -3.293786474   -3.542765313    0.001379103    0.206752512    0.006670311   -0.061976712
 1059    2   -3.233052431   -2.524657825   -3.694845463    0.001588344    0.207665393    0.007648573   -0.073553168
 1060    2   -2.463923782   -1.785975767   -3.542765313    0.001533590    0.206752512    0.007417517   -0.076857107
 1061    2   -1.845792182   -1.165091706   -3.148387385    0.000606725    0.109570771    0.005537293   -0.070829549
 1062    2   -0.807431295   -5.917234842    1.796377644   -0.000002645    0.001657545   -0.001595855    0.006253486
 1063    2   -0.929074252   -6.168037601    1.480600777   -0.000051359    0.072207013   -0.000711280    0.013609466
 1064    2   -1.197917406   -6.558679456    0.710729085   -0.000347825    0.131897391   -0.002637086    0.027563678
 1065    2   -1.474832932   -6.715591831   -0.347684539   -0.000093583    0.007358284   -0.012717986    0.034394605
 1066    2   -0.894300802   -6.480043383   -0.272753695   -0.000258147    0.088381779   -0.002920815    0.030856803
 1067    2   -1.443770732   -6.543966526   -1.118561319   -0.000501300    0.207156827   -0.002419908    0.022952549
 1068    2   -0.802580733   -5.964381107   -1.715281068    0.000000197    0.002851275    0.000069215    0.008422770
 1069    2   -2.298191371   -6.245741222   -2.122890040   -0.000034495    0.156609632   -0.000220260    0.003788148
 1070    2   -1.122111131   -5.597436889   -2.441481155    0.000757096    0.249138135    0.003038862   -0.012532322
 1071    2   -3.892058719   -5.842522833   -2.322362915   -0.000042622    0.018973168   -0.002246411   -0.000183325
 1072    2   -3.238501591   -5.855722280   -2.556968463    0.000268283    0.183088992    0.001465315   -0.008704370
 1073    2   -2.346654835   -5.145718610   -3.193105342    0.001235146    0.220618411    0.005598565   -0.032990332
 1074    2   -1.363818382   -4.313832802   -3.367055915    0.001390094    0.221672292    0.006270943   -0.046495386
 1075    2   -1.255420190   -3.566454773   -3.502965970    0.000093215    0.003771544    0.024715335   -0.058005148
 1076    2   -4.580417680   -5.431331313   -2.292434412    0.000061199    0.089545337    0.000683444   -0.007633555
 1077    2   -4.030506729   -5.006259700   -2.978979999    0.000559973    0.132489679    0.004226537   -0.029713265
 1078    2   -3.384305143   -4.439554403   -3.474749656    0.000872342    0.154195067    0.005657392   -0.045696122
 1079    2   -2.687595198   -3.773382340   -3.734061754    0.001098781    0.162473823    0.006762819   -0.057644768
 1080    2   -1.984327915   -3.070115058   -3.734061754    0.001212465    0.162473823    0.007462526   -0.066101657
 1081    2   -1.621511098   -2.355726115   -3.571214643    0.000594921    0.054417887    0.010932456   -0.070868974
 1082    2   -0.801586229   -5.949160829    1.739581001   -0.000004423    0.001703359   -0.002596561    0.007784263
 1083    2   -0.922098326   -6.364457159    0.966161978   -0.000134391    0.083486374   -0.001609737    0.023518182
 1084    2   -1.149535713   -6.609451146    0.110207565   -0.000569520    0.159890099   -0.003561950    0.031715537
 1085    2   -1.519655259   -6.702566787   -0.562272545   -0.000107670    0.012580552   -0.008558476    0.033060283
 1086    2   -0.891907016   -6.293506411   -1.132800232   -0.000164915    0.144994835   -0.001137383    0.020710327
 1087    2   -1.699137694   -6.289157960   -1.863348741    0.000174499    0.275291302    0.000633869    0.006844638
 1088    2   -0.824653205   -5.817590567   -1.958318087    0.000006932    0.012293555    0.000563909    0.001734985
 1089    2   -3.592734908   -5.953841940   -2.332139269   -0.000080365    0.037804034   -0.002125840    0.000914354
 1090    2   -2.691984635   -5.915341080   -2.563269108    0.000599244    0.252409605    0.002374092   -0.009994766
 1091    2   -1.472775674   -5.032619263   -3.061711160    0.001379992    0.281318179    0.004905451   -0.032097369
 1092    2   -1.196304403   -3.853547098   -3.430363991    0.000174220    0.015391630    0.011319166   -0.053420235
 1093    2   -4.186365609   -5.573391799   -2.440829361    0.000170862    0.141907958    0.001204032   -0.008656886
 1094    2   -3.553139067   -5.098345642   -3.102263896    0.000890098    0.194803870    0.004569198   -0.031138110
 1095    2   -2.804874301   -4.460646661   -3.542765313    0.001160448    0.206752512    0.005612739   -0.046602634
 1096    2   -2.035745652   -3.721964604   -3.694845463    0.001412610    0.207665393    0.006802337   -0.058092325
 1097    2   -1.475660180   -3.039393381   -3.608181058    0.000843601    0.106607694    0.007913135   -0.065323851
 1098    1   -6.625578130    0.857424493    2.294857059    0.000211761    0.100472978    0.002107646   -0.032607253
 1099    1   -6.234362189    0.270824661    2.979006570    0.000564778    0.132489679    0.004262807   -0.047891360
 1100    1   -7.428134167    0.239304927    1.743903104   -0.000020291    0.132273333   -0.000153402   -0.009418868
 1101    1   -5.667656892   -0.375376925    3.474776226    0.000902197    0.154195067    0.005851008   -0.059214822
 1102    1   -7.143130538   -0.570942279    2.503652355    0.000405400    0.187025694    0.002167615   -0.023376470
 1103    1   -5.001484829   -1.072086870    3.734088325    0.001142575    0.162473823    0.007032365   -0.066744188
 1104    1   -6.373821099   -1.413027234    3.193131913    0.001074114    0.220618411    0.004868651   -0.042927590
 1105    1   -7.317250199   -1.489330048    2.332507847   -0.000118282    0.061558549   -0.001921457   -0.009477311
 1106    1   -4.298217547   -1.775354153    3.734088325    0.001223034    0.162473823    0.007527576   -0.072263289
 1107    1   -5.549162339   -2.323031662    3.391128080    0.001371287    0.229660155    0.005970938   -0.052888252
 1108    1   -6.906489273   -2.582275102    2.391244945    0.000301830    0.253558236    0.001190379   -0.016123543
 1109    1   -3.656209278   -2.084265657    3.600822941    0.000386684    0.034425745    0.011232404   -0.076880424
 1110    1   -4.732302586   -2.917000652    3.318681849    0.000779784    0.091849301    0.008489816   -0.060137247
 1111    1   -5.784594171   -3.651406280    2.435974030    0.000901260    0.238319067    0.003781736   -0.029843934
 1112    1   -6.789234496   -3.645417955    1.440679985   -0.000351647    0.211868047   -0.001659743    0.001339830
 1113    1   -5.987094713   -4.146403158    1.602165902    0.000016771    0.014199446    0.001181123   -0.009325977
 1114    1   -6.568984745   -4.184177812    0.309080846   -0.000335551    0.162603658   -0.002063612    0.010683408
 1115    1   -6.837215918   -3.895481114   -0.719114209   -0.000389621    0.095657451   -0.004073086    0.012198298
 1116    1   -6.996535503   -3.552660439   -1.217239663   -0.000075354    0.005138356   -0.014665078    0.010320968
 1117    1   -6.229926704   -4.386662871   -0.452588259   -0.000044189    0.006992781   -0.006319228    0.008825080
 1118    1   -6.258901045   -4.072142402   -1.431113766    0.000058878    0.107755828    0.000546403   -0.004976467
 1119    1   -6.759415849   -3.342867812   -1.911695514    0.000051957    0.099822036    0.000520497   -0.008110178
 1120    1   -6.788903839    0.451859084    2.437322007    0.000530390    0.161502914    0.003284088   -0.032325519
 1121    1   -6.326448131   -0.206543002    3.102290467    0.000930856    0.194803870    0.004778429   -0.046761703
 1122    1   -7.439208788   -0.202809062    1.995992400   -0.000110449    0.170188268   -0.000648979   -0.010084081
 1123    1   -5.688749150   -0.954807767    3.542791884    0.001127496    0.206752512    0.005453359   -0.057420013
 1124    1   -7.165665681   -1.060206103    2.538698619    0.000379339    0.254028583    0.001493294   -0.020574520
 1125    1   -4.950067093   -1.723936416    3.694872034    0.001317863    0.207665393    0.006346087   -0.064974901
 1126    1   -6.292708318   -2.132095445    3.096248758    0.001256955    0.282695416    0.004446322   -0.040144031
 1127    1   -7.200034491   -2.081737460    2.310816095   -0.000085912    0.062694087   -0.001370342   -0.008837905
 1128    1   -4.181258140   -2.377573573    3.573752552    0.001239785    0.160404583    0.007729109   -0.071144634
 1129    1   -5.316363968   -3.125628470    3.071896756    0.001443738    0.269571578    0.005355677   -0.048596333
 1130    1   -6.675105613   -3.246840146    2.113961682    0.000465719    0.312221034    0.001491631   -0.013717670
 1131    1   -5.857409587   -4.038922545    1.900561919    0.000044297    0.027808806    0.001592918   -0.016607851
 1132    1   -6.476945955   -4.086783459    1.039890233   -0.000191681    0.213141897   -0.000899313    0.002911392
 1133    1   -6.806317480   -4.013798302    0.004361044   -0.000424067    0.105561535   -0.004017252    0.014998452
 1134    1   -6.980827191   -3.624915235   -1.099311929   -0.000039233    0.002670271   -0.014692367    0.011610879
 1135    1   -6.242999878   -4.397748150   -0.288208617   -0.000052780    0.008162276   -0.006466318    0.009849119
 1136    1   -6.385401333   -4.212793325   -0.836988323   -0.000171543    0.152461731   -0.001125156    0.004962448
 1137    1   -6.830597759   -3.551565698   -1.528857886   -0.000244997    0.150213970   -0.001630986    0.000685606
 1138    1   -6.255055383    0.856433084    2.611161643    0.000090813    0.018015887    0.005040740   -0.042909686
 1139    1   -5.817683117    0.579324518    3.051792010    0.000413500    0.072518154    0.005702015   -0.055530912
 1140    1   -5.131492011    0.159242977    3.479999158    0.000922151    0.128732447    0.007163311   -0.068442408
 1141    1   -4.287874119   -0.330325826    3.705786449    0.001093402    0.162194394    0.006741308   -0.077104869
 1142    1   -3.701342577   -1.178479183    3.734088325    0.001378334    0.162473823    0.008483420   -0.078314898
 1143    1   -3.241897880   -0.258699275    3.519505266    0.000586447    0.062349341    0.009405823   -0.081925344
 1144    1   -3.333156002   -1.809601942    3.586606528    0.000440552    0.043364972    0.010159162   -0.079167633
 1145    1   -2.255404798   -0.743859298    3.135331221    0.000823480    0.167066379    0.004929060   -0.073672495
 1146    1   -6.075602332    0.790073561    2.779881561    0.000070567    0.007777736    0.009072900   -0.048108314
 1147    1   -5.427941543    0.454535397    3.273263575    0.000298466    0.042353851    0.007046963   -0.063475390
 1148    1   -4.576165206    0.038060780    3.600694478    0.000878501    0.126036966    0.006970186   -0.075529026
 1149    1   -3.764800615   -0.381879846    3.670435413    0.001483988    0.206939295    0.007171126   -0.080449795
 1150    1   -3.023796398   -1.321869994    3.545093416    0.001474319    0.185785712    0.007935591   -0.079923202
 1151    1   -2.694644902   -0.448971646    3.341659757    0.000500131    0.055318724    0.009040900   -0.078930200
 1152    1   -1.793540204   -0.644544511    2.755964525   -0.000009563    0.001643023   -0.005820127   -0.060713951
 1153    1   -6.879573878    0.946988759    1.919256091    0.000051801    0.038833877    0.001333916   -0.022784471
 1154    1   -7.385548430    0.690827230    1.365798033   -0.000030831    0.124901345   -0.000246843   -0.006931637
 1155    1   -7.698545824    0.533135150    0.645160683   -0.000239065    0.040702007   -0.005873551    0.008989334
 1156    1   -7.339128083    1.150589916    0.513698289   -0.000099322    0.033624260   -0.002953871    0.001525391
 1157    1   -7.545225589    0.901348120   -0.250018869   -0.000510543    0.181495784   -0.002812972    0.005412039
 1158    1   -7.570332468    0.306973239   -1.399202629   -0.000240080    0.086211421   -0.002784783   -0.001108186
 1159    1   -7.069133808    1.010502527   -1.556609923    0.000021380    0.067015659    0.000319034   -0.014334806
 1160    1   -7.367490060   -0.721784501   -2.260824207   -0.000059253    0.094363449   -0.000627924   -0.012561570
 1161    1   -6.830993797    0.314667900   -2.479748223    0.000794210    0.259653876    0.003058727   -0.032055068
 1162    1   -6.051040836    0.779938117   -2.802219798    0.000078237    0.010252206    0.007631207   -0.048801859
 1163    1   -7.123382471   -2.448467703   -2.221758779   -0.000093830    0.035836757   -0.002618258   -0.007496338
 1164    1   -7.049787996   -1.744866169   -2.589566990    0.000291849    0.177223010    0.001646790   -0.020279697
 1165    1   -6.373821099   -0.837538820   -3.193468170    0.001061618    0.220618411    0.004812011   -0.045039131
 1166    1   -5.549162339    0.072465609   -3.391464337    0.001359151    0.229660155    0.005918095   -0.061734163
 1167    1   -4.775817564    0.329041841   -3.475065839    0.000177930    0.011743249    0.015151665   -0.073607394
 1168    1   -6.765408966   -3.036692811   -2.211329151    0.000102259    0.100109916    0.001021465   -0.014372387
 1169    1   -6.234362189   -2.521390714   -2.979342827    0.000587340    0.132489679    0.004433097   -0.037863826
 1170    1   -5.667656892   -1.875189128   -3.475112483    0.000868091    0.154195067    0.005629821   -0.053841326
 1171    1   -5.001484829   -1.178479183   -3.734424582    0.001071704    0.162473823    0.006596167   -0.066401734
 1172    1   -4.298217547   -0.475211900   -3.734424582    0.001193387    0.162473823    0.007345104   -0.076428752
 1173    1   -3.615121121   -0.157547356   -3.590635294    0.000448833    0.041222608    0.010888039   -0.081859198
 1174    1   -7.029855172    0.998417672    1.638715699    0.000016395    0.044603590    0.000367571   -0.016171273
 1175    1   -7.491662819    0.771316156    0.954735315   -0.000294995    0.181125330   -0.001628680   -0.000200372
 1176    1   -7.704661045    0.627761119    0.229314000   -0.000215255    0.034830560   -0.006180053    0.010559239
 1177    1   -7.370551953    1.162667625    0.141886803   -0.000133853    0.042131053   -0.003177060    0.003515508
 1178    1   -7.453763762    0.808398798   -1.003359172   -0.000370232    0.244866646   -0.001511972   -0.001479457
 1179    1   -7.410240040   -0.082887643   -1.981856011   -0.000034107    0.228899478   -0.000149004   -0.011457716
 1180    1   -6.609224830    0.854509859   -2.313780586    0.000337680    0.163788546    0.002061685   -0.033148618
 1181    1   -7.185189808   -2.107573565   -2.318553740   -0.000066680    0.042566182   -0.001566500   -0.009309144
 1182    1   -7.103828913   -1.146755651   -2.606668272    0.000489325    0.245535027    0.001992894   -0.022645705
 1183    1   -6.292708318   -0.118470608   -3.096585015    0.001253457    0.282695416    0.004433950   -0.047454724
 1184    1   -5.452206923    0.543733577   -3.220840639    0.000558986    0.096756623    0.005777235   -0.062850107
 1185    1   -6.871334810   -2.723437430   -2.338114594    0.000201246    0.159017451    0.001265559   -0.015430175
 1186    1   -6.326448131   -2.044023052   -3.102626724    0.000875476    0.194803870    0.004494139   -0.040080367
 1187    1   -5.688749150   -1.295758286   -3.543128141    0.001109992    0.206752512    0.005368697   -0.056226067
 1188    1   -4.950067093   -0.526629637   -3.695208290    0.001335130    0.207665393    0.006429237   -0.069264622
 1189    1   -4.244626657    0.044818253   -3.604270386    0.000939824    0.115240155    0.008155348   -0.078842730
 1190    1   -5.766203294   -3.960316086   -2.081285983    0.000172300    0.063585902    0.002709726   -0.021411581
 1191    1   -5.074800163   -3.463131806   -2.895210213    0.000128699    0.018058122    0.007126959   -0.046874437
 1192    1   -4.279109832   -2.804193517   -3.398127115    0.000078394    0.004818015    0.016270960   -0.066954489
 1193    1   -3.440622720   -2.047754220   -3.562414645    0.000273462    0.022136919    0.012353216   -0.078288440
 1194    1   -2.608616152   -1.255320933   -3.364070683    0.000523275    0.060627764    0.008630950   -0.078530569
 1195    1   -1.936702473   -0.654602437   -2.884214421    0.000083107    0.034244375    0.002426890   -0.065918770
 1196    1   -6.285014708   -3.430850279   -2.305735381    0.000270248    0.101063481    0.002674038   -0.022675138
 1197    1   -5.747521391   -3.008231513   -2.979342827    0.000624196    0.132489679    0.004711282   -0.042385720
 1198    1   -5.101319804   -2.441526215   -3.475112483    0.000975790    0.154195067    0.006328280   -0.059028458
 1199    1   -4.404609859   -1.775354153   -3.734424582    0.001205820    0.162473823    0.007421627   -0.071178628
 1200    1   -3.701342577   -1.072086870   -3.734424582    0.001273738    0.162473823    0.007839652   -0.078566834
 1201    1   -3.011334097   -0.399988250   -3.471223832    0.001025549    0.130984635    0.007829534   -0.080978686
 1202    1   -5.461419088   -3.769402718   -2.479404435    0.000049271    0.003370892    0.014616466   -0.033091950
 1203    1   -3.001808026   -1.650617944   -3.503406816    0.000107649    0.002424036    0.044409067   -0.079847310
 1204    1   -2.143523424   -0.851445498   -3.069423264    0.000145111    0.016055818    0.009037929   -0.071876499
 1205    1   -5.928555813   -3.562773162   -2.437658264    0.000568920    0.161502914    0.003522664   -0.028767295
 1206    1   -5.270153728   -3.100317455   -3.102626724    0.001060480    0.194803870    0.005443832   -0.049732420
 1207    1   -4.521888963   -2.462618474   -3.543128141    0.001467120    0.206752512    0.007096018   -0.066749315
 1208    1   -3.752760313   -1.723936416   -3.695208290    0.001578724    0.207665393    0.007602247   -0.077058015
 1209    1   -3.014078256   -0.954807767   -3.543128141    0.001429470    0.206752512    0.006913917   -0.080039847
 1210    1   -2.393998795   -0.517231193   -3.189038368    0.000225430    0.036661096    0.006149020   -0.075485328
