# Supplementary material for: Screening Deep Eutectic Solvents for CO2 Capture With COSMO-RS
Source: Front Chem. 2020 Feb 13;8:82. doi: 10.3389/fchem.2020.00082 (PMC7031488; doi:10.3389/fchem.2020.00082)
Supplement: Supplementary file 2 [file Data_Sheet_1.ZIP › COSMOfiles/LacticAcid.cosmo]

Gaussian COSMO output
$cosmo_data
  fepsi =    1.00
  nps   =  865
  area  =  446.27
  volume=  694.44
$coord_rad
#atom   x                  y                  z             element  radius [A]     area   COSMO charge    sigma
   1   2.58280519177210   1.99641291098423   1.11621555892571   6     2.00600  17.93313  -0.00920  -0.00051
   2   4.59403122509706   2.15879571281300   0.64953068261866   1     1.29600   6.30582  -0.03640  -0.00577
   3   2.41172091878209   1.25755640413923   3.03958070775690   1     1.29600   6.28322  -0.03168  -0.00504
   4   1.75272926583110   3.88757124069122   1.03438285842239   1     1.29600   6.27967  -0.03479  -0.00554
   5   1.27673088647005   0.22023441042733  -0.77111440225773   6     2.00600   5.96568  -0.02505  -0.00420
   6   1.43709661914773   1.01151380715624  -2.68349079362016   1     1.29600   6.33563  -0.04330  -0.00683
   7  -2.28234854034872  -1.84204543531681   1.18893600001127   8     1.71760  15.04653   0.08503   0.00565
   8  -4.09180860435009  -1.65957773149008   1.45750009871189   1     1.29600   8.23975  -0.15302  -0.01857
   9   2.26724471876511  -2.27476696624361  -0.68476147684206   8     1.71760  14.89770   0.16992   0.01141
  10   4.07794059260712  -2.18497615645539  -0.90053796571773   1     1.29600   8.13754  -0.12828  -0.01576
  11  -1.54985530421773   0.14353157872707  -0.22127212742746   6     2.00600   9.39824  -0.03493  -0.00372
  12  -2.98987051107409   1.78781781684966  -0.92166699362110   8     1.71760  20.14535   0.24170   0.01200
$coord_car
!BIOSYM archive 3
PBC=OFF
coordinates from GAUSSIAN/COSMO calculation
!DATE
C1           1.366761641     1.056456211     0.590675833 GAUS 1      C       C   0.0000
H2           2.431056619     1.142385489     0.343716833 GAUS 1      H       H   0.0000
H3           1.276227743     0.665470187     1.608476833 GAUS 1      H       H   0.0000
H4           0.927504380     2.057214096     0.547371833 GAUS 1      H       H   0.0000
C5           0.675616886     0.116543030    -0.408056167 GAUS 1      C       C   0.0000
H6           0.760478777     0.535270053    -1.420042167 GAUS 1      H       H   0.0000
O7          -1.207766829    -0.974768461     0.629157833 GAUS 1      O       O   0.0000
H8          -2.165291854    -0.878210711     0.771275833 GAUS 1      H       H   0.0000
O9           1.199774231    -1.203754833    -0.362360167 GAUS 1      O       O   0.0000
H10          2.157953218    -1.156239583    -0.476544167 GAUS 1      H       H   0.0000
C11         -0.820148103     0.075953640    -0.117092167 GAUS 1      C       C   0.0000
O12         -1.582171330     0.946072441    -0.487725167 GAUS 1      O       O   0.0000
end
end
$screening_charge
  cosmo      =  -0.022590
  correction =   0.022590
  total      =   0.000000
$cosmo_energy
  Total energy corrected [a.u.]  =     -343.7861907474
  Dielectric energy corr. [a.u.] =       -0.0238920051
$segment_information
# n             - segment number
# atom          - atom associated with segment n
# position      - segment coordinates [a.u.]
# charge        - segment charge (corrected)
# area          - segment area [A**2]
# potential     - solute potential on segment (A length scale)
#
#  n   atom              position (X, Y, Z)                   charge         area        charge/area     potential
#
#
    1   10    4.820293613   -3.142200469    1.227994695   -0.000443772    0.031445765   -0.014112285    0.044523521
    2   10    5.221105443   -3.716509996    0.630995874   -0.001208910    0.110873760   -0.010903480    0.068973955
    3   10    4.766260706   -4.341459374    0.034241811   -0.000994002    0.050440633   -0.019706375    0.050529279
    4   10    4.884994151   -3.812320101    0.742153094   -0.001466037    0.142787466   -0.010267264    0.050186378
    5   10    4.781787349   -1.545329572    1.356333689   -0.000451505    0.032596121   -0.013851486    0.068165534
    6   10    4.954459810   -1.067673325    1.094798127   -0.000477641    0.013621833   -0.035064397    0.092272963
    7   10    5.092891632   -2.683460028    1.271881399   -0.001693897    0.151766011   -0.011161238    0.063561809
    8   10    5.751874315   -1.557354083    0.773395756   -0.003737645    0.256498196   -0.014571820    0.112697007
    9   10    5.733739866   -0.491042510   -0.278496772   -0.004317592    0.230978018   -0.018692655    0.144243645
   10   10    5.229866154   -0.091368730   -1.437094693   -0.002182314    0.107806607   -0.020242861    0.147730511
   11   10    5.609474432   -3.328141007    0.630995874   -0.001390834    0.110873760   -0.012544304    0.088727519
   12   10    6.241680707   -2.652274821    0.147258939   -0.002957053    0.166956069   -0.017711563    0.121336770
   13   10    6.484345702   -1.863081666   -0.578643475   -0.003614197    0.185279977   -0.019506679    0.140692572
   14   10    6.241680707   -1.137179252   -1.367836630   -0.003077404    0.166956069   -0.018432417    0.146863888
   15   10    5.609474432   -0.653442317   -2.043702816   -0.001620959    0.110873760   -0.014619863    0.141344840
   16   10    4.770612189   -1.232778166    1.246912319   -0.000547540    0.022609859   -0.024216882    0.078463149
   17   10    5.090093409   -1.983967485    1.320533818   -0.002587378    0.246045484   -0.010515854    0.073066294
   18   10    5.465340267   -0.868707270    0.629356162   -0.004798115    0.276872317   -0.017329701    0.119570562
   19   10    5.338722773   -0.085803699   -0.856709133   -0.002424758    0.099900321   -0.024271771    0.151032551
   20   10    5.740589467   -2.869968943    0.762110909   -0.003196248    0.219383011   -0.014569261    0.096418390
   21   10    6.279530548   -1.999780311    0.156212642   -0.004405464    0.267143480   -0.016491003    0.128882449
   22   10    6.279530548   -1.128225549   -0.715342120   -0.004580102    0.267143480   -0.017144727    0.145626564
   23   10    5.740589467   -0.522327282   -1.585530752   -0.003565581    0.219383011   -0.016252766    0.146453308
   24   10    4.923978942   -0.108699309   -1.886089205   -0.000504630    0.005955823   -0.084728900    0.142234536
   25   10    4.208482975   -1.897778573   -3.329219483   -0.000454485    0.019364520   -0.023469981    0.070945249
   26   10    4.523691416   -1.100421009   -3.050669128   -0.002240648    0.154217604   -0.014529129    0.104187041
   27   10    5.221105443   -0.653442317   -2.432071805   -0.001459714    0.110873760   -0.013165552    0.132817181
   28   10    4.211313304   -1.307715803   -3.183221402   -0.000757449    0.061911125   -0.012234454    0.088289542
   29   10    4.842517590   -0.468655612   -2.471424174   -0.003214530    0.173946163   -0.018480029    0.129595525
   30   10    5.609474432   -3.716509996    0.242626885   -0.001462661    0.110873760   -0.013192132    0.089850499
   31   10    5.028751799   -4.391764124   -0.427185462   -0.002262699    0.162285402   -0.013942714    0.067234048
   32   10    6.241680707   -3.232773061   -0.433239301   -0.003046891    0.166956069   -0.018249658    0.120611447
   33   10    4.673803746   -4.503156697   -1.419193693   -0.000955422    0.069005806   -0.013845533    0.055839868
   34   10    5.751874315   -3.858909878   -1.528160039   -0.004551488    0.256498196   -0.017744717    0.105255392
   35   10    6.484345702   -2.506870647   -1.222432456   -0.003675586    0.185279977   -0.019838007    0.137325708
   36   10    4.672011933   -3.873712454   -2.571844831   -0.002914408    0.237754999   -0.012258032    0.061877968
   37   10    5.751874315   -2.812598230   -2.574471688   -0.004327026    0.256498196   -0.016869614    0.116101114
   38   10    6.241680707   -1.717677492   -1.948334870   -0.003101435    0.166956069   -0.018576353    0.140886365
   39   10    4.430146110   -2.467144330   -3.307683593   -0.001661055    0.153488200   -0.010822039    0.068363360
   40   10    5.125737497   -1.717677492   -3.064278080   -0.002461071    0.166956069   -0.014740829    0.109687074
   41   10    5.609474432   -1.041811306   -2.432071805   -0.001595217    0.110873760   -0.014387683    0.134673392
   42   10    5.740589467   -3.847625031   -0.215545179   -0.003609975    0.219383011   -0.016455125    0.097889257
   43   10    5.023410860   -4.440899550   -1.022657968   -0.003530090    0.261917714   -0.013477858    0.070695529
   44   10    6.279530548   -3.241726764   -1.085733811   -0.004660745    0.267143480   -0.017446599    0.125036500
   45   10    4.599271906   -4.327745135   -1.965794950   -0.001361091    0.084078982   -0.016188243    0.054407353
   46   10    5.491920517   -3.598956081   -2.314517890   -0.005216379    0.355967158   -0.014654103    0.099595024
   47   10    6.279530548   -2.370172002   -1.957288573   -0.004658392    0.267143480   -0.017437789    0.135149872
   48   10    4.484805181   -3.226978503   -3.079232528   -0.001735344    0.137453143   -0.012624985    0.059101681
   49   10    5.134691200   -2.370172002   -3.102127921   -0.003544803    0.267143480   -0.013269284    0.099867522
   50   10    5.740589467   -1.499983370   -2.563186840   -0.003580600    0.219383011   -0.016321228    0.131218116
   51    8   -5.623342444   -0.516412881    2.989033938   -0.001818358    0.110873760   -0.016400259    0.110262694
   52    8   -5.139605509   -1.192279067    3.621240213   -0.003046880    0.166956069   -0.018249590    0.107210224
   53    8   -6.255548719   -1.192279067    2.505297003   -0.003519743    0.166956069   -0.021081852    0.123341653
   54    8   -4.408741791   -1.954506348    3.868016256   -0.002783282    0.163859052   -0.016985831    0.086519363
   55    8   -5.765742326   -2.287199805    3.131433821   -0.005138604    0.256498196   -0.020033683    0.121497436
   56    8   -6.498213714   -1.981472222    1.779394589   -0.004096083    0.185279977   -0.022107530    0.126322064
   57    8   -4.700979775   -3.351005200    3.120630064   -0.004098112    0.233947008   -0.017517268    0.089885546
   58    8   -5.765742326   -3.333511453    2.085122172   -0.005080464    0.256498196   -0.019807018    0.114312144
   59    8   -6.255548719   -2.707374636    0.990201434   -0.003377255    0.166956069   -0.020228402    0.116877935
   60    8   -4.739492380   -3.947862726    2.042542994   -0.001091373    0.049576477   -0.022013927    0.080177287
   61    8   -5.102795355   -3.833020521    0.955434458   -0.002580479    0.152679127   -0.016901324    0.082650664
   62    8   -5.623342444   -3.191111571    0.314335248   -0.001662471    0.110873760   -0.014994273    0.095016186
   63    8   -5.754457479   -0.974584945    3.120148973   -0.004177226    0.219383011   -0.019040789    0.117210886
   64    8   -5.148559212   -1.844773577    3.659090054   -0.004622041    0.267143480   -0.017301717    0.108406888
   65    8   -6.293398559   -1.844773577    2.514250706   -0.005284850    0.267143480   -0.019782816    0.127778152
   66    8   -4.483017425   -2.690389255    3.644370223   -0.002884715    0.144578003   -0.019952655    0.086879717
   67    8   -5.505788529   -3.073557656    2.871480023   -0.006247383    0.355967158   -0.017550447    0.113250399
   68    8   -6.293398559   -2.716328339    1.642695944   -0.005181328    0.267143480   -0.019395300    0.123412173
   69    8   -4.654018231   -3.793489603    2.519742133   -0.001498823    0.067503704   -0.022203566    0.082189775
   70    8   -5.084228774   -3.892110223    1.627554675   -0.004250118    0.252050513   -0.016862169    0.088534679
   71    8   -5.754457479   -3.322226606    0.772507312   -0.003948028    0.219383011   -0.017996053    0.102819653
   72    8   -5.234973455   -0.128043892    2.989033938   -0.001745545    0.110873760   -0.015743539    0.099115369
   73    8   -4.559107269   -0.611780827    3.621240213   -0.002658655    0.166956069   -0.015924277    0.090954571
   74    8   -4.548739902    0.512516536    2.492506361   -0.002949462    0.151709508   -0.019441511    0.073669431
   75    8   -4.159012125   -1.378891533    3.889519141   -0.000908077    0.033548661   -0.027067458    0.078879635
   76    8   -4.041098894    0.069874926    3.190832066   -0.000364881    0.007602380   -0.047995624    0.076271687
   77    8   -4.776801391    0.003071143    3.120148973   -0.003535367    0.219383011   -0.016115044    0.090386446
   78    8   -4.142397391   -0.555047561    3.642785333   -0.001713538    0.123816480   -0.013839333    0.079278581
   79    8   -4.129288836    0.374063821    2.821653663   -0.001183554    0.054105523   -0.021874921    0.075098111
   80    8   -5.623342444   -0.128043892    2.600664949   -0.001809959    0.110873760   -0.016324504    0.101590137
   81    8   -6.255548719   -0.611780827    1.924798763   -0.003459066    0.166956069   -0.020718418    0.110515555
   82    8   -5.083250460    0.531017999    1.922635636   -0.002995382    0.157223758   -0.019051715    0.065565343
   83    8   -6.498213714   -1.337683241    1.135605608   -0.004027113    0.185279977   -0.021735285    0.114059157
   84    8   -5.745782357    0.031818575    0.823806927   -0.004669768    0.232073908   -0.020121901    0.060057504
   85    8   -6.255548719   -2.126876396    0.409703194   -0.003336441    0.166956069   -0.019983948    0.108334526
   86    8   -5.672839130   -0.986865643   -0.287727279   -0.004579391    0.249845895   -0.018328861    0.068606791
   87    8   -5.623342444   -2.802742582   -0.074033741   -0.001644520    0.110873760   -0.014832365    0.091490090
   88    8   -5.144607999   -2.176998096   -0.692362055   -0.002474587    0.142724902   -0.017338162    0.073444885
   89    8   -5.754457479    0.003071143    2.142492885   -0.004082034    0.219383011   -0.018606882    0.094379828
   90    8   -6.293398559   -0.602827124    1.272304253   -0.005115675    0.267143480   -0.019149542    0.100550381
   91    8   -5.239489039    0.502420829    1.376201138   -0.002976997    0.144458895   -0.020607917    0.050326363
   92    8   -6.293398559   -1.474381886    0.400749491   -0.005136337    0.267143480   -0.019226885    0.101964534
   93    8   -5.590023629   -0.367169162    0.014222750   -0.003683643    0.211056889   -0.017453319    0.050333027
   94    8   -5.754457479   -2.344570518   -0.205148776   -0.003798364    0.219383011   -0.017313847    0.092123600
   95    8   -5.175910505   -1.572356694   -0.736841086   -0.003700532    0.183121678   -0.020208050    0.068682105
   96    8   -4.858874397   -3.788990276    0.521962840   -0.000675797    0.023841887   -0.028344949    0.069250708
   97    8   -5.234973455   -3.191111571   -0.074033741   -0.001417706    0.110873760   -0.012786665    0.079733865
   98    8   -4.895184753   -2.606317103   -0.653492323   -0.000528776    0.015027304   -0.035187665    0.067656126
   99    8   -4.958473235   -3.273173106   -0.168298186   -0.001458526    0.106262204   -0.013725728    0.069347423
  100    2    6.165442062    1.959729422    2.517432787   -0.000101050    0.012840844   -0.007869393    0.053319787
  101    2    6.304450346    2.725669039    2.308186385   -0.001040024    0.211871737   -0.004908745    0.055796346
  102    2    6.149315606    3.922304334    1.334472663   -0.001231037    0.253329118   -0.004859438    0.057342418
  103    2    5.652848136    4.309343335    0.147465597   -0.000653113    0.141594093   -0.004612573    0.055079025
  104    2    6.288582415    1.030428392    2.010890713   -0.000282910    0.062107088   -0.004555204    0.062480103
  105    2    6.757771340    1.691497048    1.697327587   -0.000913737    0.166956069   -0.005472917    0.069435655
  106    2    7.000436335    2.480690203    0.971425173   -0.001407294    0.185279977   -0.007595500    0.075706636
  107    2    6.757771340    3.206592617    0.182232018   -0.001225812    0.166956069   -0.007342122    0.074605988
  108    2    6.125565065    3.690329552   -0.493634168   -0.000541304    0.110873760   -0.004882167    0.067500704
  109    2    6.152796506    2.214515681    2.537694808   -0.000177824    0.024258758   -0.007330309    0.052789302
  110    2    6.173663669    3.520302936    1.933694653   -0.001124597    0.229533388   -0.004899491    0.055383752
  111    2    5.818105062    4.273596169    0.814697115   -0.000822869    0.174607124   -0.004712689    0.054510810
  112    2    6.334423390    1.542581746    2.258671179   -0.000660738    0.162173602   -0.004074265    0.058490974
  113    2    6.795621180    2.343991558    1.706281290   -0.001472539    0.267143480   -0.005512166    0.067574084
  114    2    6.795621180    3.215546321    0.834726528   -0.001766255    0.267143480   -0.006611634    0.070954301
  115    2    6.256680100    3.821444587   -0.035462104   -0.001239971    0.219383011   -0.005652082    0.066173894
  116    2    5.320132559    4.272269923   -0.352477948   -0.000248154    0.036664652   -0.006768210    0.053179438
  117    2    5.214373783    3.116295837   -1.517584058   -0.000533232    0.085808245   -0.006214233    0.067149989
  118    2    5.737196075    3.690329552   -0.882003157   -0.000456495    0.110873760   -0.004117250    0.064471183
  119    2    5.340379958    3.823102548   -0.984808329   -0.000732303    0.174336278   -0.004200518    0.059122343
  120    2    6.260343442    0.764599142    1.779856828   -0.000273344    0.070741054   -0.003864008    0.066872904
  121    2    6.032739512    0.197382794    0.934127773   -0.000284777    0.039476507   -0.007213843    0.089105375
  122    2    6.757771340    1.110998808    1.116829347   -0.000982720    0.166956069   -0.005886100    0.079812512
  123    2    6.113593309    0.369553011   -0.048723788   -0.001245875    0.256018901   -0.004866342    0.109578820
  124    2    7.000436335    1.836901222    0.327636192   -0.001461776    0.185279977   -0.007889551    0.085271330
  125    2    5.460801733    0.723398707   -1.135507692   -0.000381558    0.081856554   -0.004661303    0.117183096
  126    2    6.267964947    1.531173639   -1.024403039   -0.001870649    0.256498196   -0.007293031    0.095169268
  127    2    6.757771340    2.626094377   -0.398266222   -0.001264216    0.166956069   -0.007572150    0.082036209
  128    2    5.249052215    1.619359906   -1.647853523   -0.000381645    0.050424880   -0.007568586    0.092398875
  129    2    5.513407266    2.614731948   -1.574179623   -0.000777479    0.165216490   -0.004705817    0.076209952
  130    2    6.125565065    3.301960563   -0.882003157   -0.000566606    0.110873760   -0.005110372    0.072195976
  131    2    6.269625685    0.502322303    1.317734788   -0.000844505    0.189148909   -0.004464761    0.077451585
  132    2    5.947295369    0.128381670    0.439500567   -0.000683248    0.105440803   -0.006479922    0.104743467
  133    2    6.795621180    1.102045105    0.464334837   -0.001759550    0.267143480   -0.006586534    0.089066149
  134    2    5.907181902    0.575771365   -0.680013183   -0.002019047    0.355126153   -0.005685436    0.115215170
  135    2    6.795621180    1.973599868   -0.407219925   -0.001899285    0.267143480   -0.007109605    0.088347153
  136    2    5.302492453    1.189982208   -1.485299699   -0.000362629    0.024394377   -0.014865285    0.103346788
  137    2    5.524212993    2.044721249   -1.613159436   -0.001283631    0.264008457   -0.004862084    0.084989157
  138    2    6.256680100    2.843788499   -1.013118192   -0.001424674    0.219383011   -0.006494004    0.078314417
  139    6    1.725434347    3.439824665   -2.818344083   -0.000279640    0.018784152   -0.014887041    0.038776204
  140    6    2.577424623    3.139867079   -3.093102893   -0.001075845    0.162652108   -0.006614393    0.052678202
  141    6    3.547262400    2.092260344   -3.297660948   -0.000669222    0.079642940   -0.008402778    0.068930994
  142    6    2.968630459    2.543047647   -3.826655644   -0.000710333    0.110873760   -0.006406679    0.060141906
  143    6    2.221820099    3.325426077   -2.850932556   -0.000446434    0.055484945   -0.008046040    0.047128984
  144    6    3.126528270    2.680038397   -3.283377508   -0.001273665    0.214579310   -0.005935639    0.061212502
  145    6   -0.265448937    2.583869927   -3.475357285   -0.000954098    0.168628162   -0.005657999   -0.010249498
  146    6    1.150312822    3.415930121   -3.050308080   -0.000986811    0.149573403   -0.006597503    0.027137596
  147    6   -0.487404997    0.772803971   -4.179261104   -0.000402713    0.026013672   -0.015480806    0.011869824
  148    6   -0.236837103    1.639135881   -4.357424516   -0.001556712    0.256498196   -0.006069095    0.010359664
  149    6    0.809474546    2.685447529   -4.357424516   -0.001843131    0.256498196   -0.007185745    0.029822064
  150    6    1.904395284    3.175253922   -3.731287698   -0.001142906    0.166956069   -0.006845547    0.044585428
  151    6    0.171774800   -0.061796321   -4.484874634   -0.000283349    0.033613702   -0.008429577    0.021677201
  152    6    0.389299715    0.544215143   -4.847230908   -0.001113013    0.166956069   -0.006666504    0.027393887
  153    6    1.115202129    1.333408298   -5.089895903   -0.001504907    0.185279977   -0.008122338    0.040457381
  154    6    1.904395284    2.059310712   -4.847230908   -0.001347920    0.166956069   -0.008073504    0.050722472
  155    6    2.580261469    2.543047647   -4.215024633   -0.000684749    0.110873760   -0.006175931    0.056526859
  156    6   -0.645626180    1.967612501   -3.547295578   -0.000059064    0.001565620   -0.037725594   -0.014595824
  157    6    0.442614074    3.196540263   -3.167930191   -0.000795839    0.100277394   -0.007936375    0.008817120
  158    6   -0.629357602    1.406822793   -3.937091781   -0.000763565    0.108987184   -0.007006008   -0.000731394
  159    6    0.023116695    2.425493731   -4.097470718   -0.001915564    0.355967158   -0.005381295    0.008892316
  160    6    1.251900774    3.213103762   -3.740241401   -0.001604365    0.267143480   -0.006005631    0.033051284
  161    6   -0.150364595    0.374859686   -4.436390135   -0.001107644    0.157896596   -0.007014994    0.019084791
  162    6    0.380346011    1.196709652   -4.885080749   -0.001779269    0.267143480   -0.006660351    0.028288536
  163    6    1.251900774    2.068264415   -4.885080749   -0.001975861    0.267143480   -0.007396254    0.042014239
  164    6    2.122089405    2.674162682   -4.346139668   -0.001587146    0.219383011   -0.007234589    0.051217284
  165    6    2.085057144   -0.421741597   -4.560707825   -0.000807259    0.118169681   -0.006831353    0.036501763
  166    6    3.137949738    0.361786832   -4.321468573   -0.001612253    0.238263533   -0.006766680    0.060716157
  167    6    3.599260144    1.498840930   -3.725401944   -0.001032520    0.146547141   -0.007045650    0.070416652
  168    6    0.368425277   -0.202311196   -4.522672161   -0.000234499    0.025224779   -0.009296371    0.022402379
  169    6    1.049198442   -0.202550630   -4.774806223   -0.000846803    0.166529735   -0.005084994    0.028968189
  170    6    1.758991110    0.689619317   -5.089895903   -0.001549023    0.185279977   -0.008360446    0.045717076
  171    6    2.484893524    1.478812472   -4.847230908   -0.001306480    0.166956069   -0.007825293    0.056635121
  172    6    2.968630459    2.154678657   -4.215024633   -0.000668528    0.110873760   -0.006029631    0.061323638
  173    6    2.718586086   -0.170315506   -4.403689008   -0.000995296    0.125310039   -0.007942671    0.049408753
  174    6    3.533584665    0.894501607   -3.944071492   -0.001092679    0.147053408   -0.007430491    0.069711482
  175    6    0.733118581   -0.368292007   -4.580480123   -0.000531226    0.076893940   -0.006908560    0.023617333
  176    6    1.569349076   -0.213663314   -4.799966163   -0.001449125    0.266632405   -0.005434917    0.034226253
  177    6    2.493847227    0.826317962   -4.885080749   -0.001834571    0.267143480   -0.006867363    0.054406309
  178    6    3.099745494    1.696506593   -4.346139668   -0.001478531    0.219383011   -0.006739498    0.063099680
  179    3    0.987580219    2.385315163    4.682140030   -0.000249944    0.077804672   -0.003212449    0.026828348
  180    3    1.363924014    1.724855069    5.203320822   -0.000912772    0.166956069   -0.005467142    0.034398304
  181    3    0.373109361    1.610962587    4.349994637   -0.000335131    0.075291963   -0.004451082    0.025664841
  182    3    2.089826428    0.935661914    5.445985817   -0.001329634    0.185279977   -0.007176352    0.039105251
  183    3    0.737787197    0.629934331    4.713514430   -0.001378555    0.256498196   -0.005374520    0.027088041
  184    3    0.184768494    0.551313215    3.774373968   -0.000169397    0.023198608   -0.007302025    0.021095896
  185    3    2.879019583    0.209759500    5.203320822   -0.001133403    0.166956069   -0.006788630    0.037455737
  186    3    1.784098845   -0.416377318    4.713514430   -0.001610952    0.256498196   -0.006280558    0.023475704
  187    3    0.717477790   -0.398415911    3.660317038   -0.001035073    0.231521702   -0.004470741    0.005757380
  188    3    3.554885769   -0.273977435    4.571114547   -0.000487743    0.110873760   -0.004399081    0.031132309
  189    3    2.879019583   -0.906183710    4.087377612   -0.000724709    0.166956069   -0.004340715    0.015596469
  190    3    2.152343853   -1.147119583    3.424645131   -0.000534324    0.143217168   -0.003730866   -0.006476299
  191    3    0.714433149    1.964403426    4.657480332   -0.000816047    0.205932054   -0.003962701    0.027446869
  192    3    1.354970311    1.072360559    5.241170663   -0.001593714    0.267143480   -0.005965761    0.035158658
  193    3    0.247804451    0.990973391    4.155114972   -0.000940218    0.205351379   -0.004578582    0.024191436
  194    3    2.226525073    0.200805796    5.241170663   -0.001766663    0.267143480   -0.006613162    0.035790432
  195    3    0.997740995   -0.156423520    4.453560632   -0.001767608    0.355967158   -0.004965649    0.018793288
  196    3    0.295039426    0.190039984    3.654467549   -0.000472932    0.049101284   -0.009631761    0.016529780
  197    3    3.096713705   -0.405092471    4.702229582   -0.001244574    0.219383011   -0.005673063    0.029805959
  198    3    2.226525073   -0.944033551    4.096331315   -0.001179158    0.267143480   -0.004413950    0.010229371
  199    3    1.371188188   -0.919144950    3.460627651   -0.000686253    0.134689057   -0.005095088   -0.005282428
  200    3    1.290277650    2.578453111    4.770365086   -0.000223602    0.051354572   -0.004354080    0.027719455
  201    3    1.944422254    2.305353309    5.203320822   -0.000764055    0.166956069   -0.004576382    0.034324727
  202    3    2.733615409    1.579450895    5.445985817   -0.001192099    0.185279977   -0.006434043    0.040118801
  203    3    2.867665581    2.768538545    4.912296680   -0.000456402    0.107333836   -0.004252172    0.033027264
  204    3    3.459517823    0.790257740    5.203320822   -0.001026837    0.166956069   -0.006150342    0.039764471
  205    3    4.018341902    1.837463762    4.794714363   -0.000773647    0.191367597   -0.004042727    0.036637872
  206    3    3.943254758    0.114391554    4.571114547   -0.000446290    0.110873760   -0.004025209    0.034139352
  207    3    4.466191393    0.717889704    4.258567419   -0.000343508    0.080953531   -0.004243277    0.034519221
  208    3    1.876654907    2.798607227    4.866294808   -0.000475976    0.114098386   -0.004171624    0.029532066
  209    3    2.596916764    2.314307012    5.241170663   -0.001115604    0.267143480   -0.004176048    0.036232958
  210    3    3.468471527    1.442752249    5.241170663   -0.001309284    0.267143480   -0.004901052    0.039777082
  211    3    3.593984926    2.394027530    4.858564731   -0.000414865    0.071416600   -0.005809085    0.035401500
  212    3    4.074369793    0.572563618    4.702229582   -0.000918087    0.219383011   -0.004184861    0.036484247
  213    3    4.380885566    1.309010411    4.494833522   -0.000300029    0.055456339   -0.005410180    0.035875509
  214    3    3.943254758   -0.273977435    4.182745558   -0.000347490    0.110873760   -0.003134108    0.029221280
  215    3    3.313447612   -0.962663595    3.545080265   -0.000516541    0.120027510   -0.004303526    0.011283110
  216    3    4.476652062    0.292443711    3.935479441   -0.000037150    0.001232957   -0.030130460    0.032424827
  217    3    2.705171539   -1.164315692    3.255080041   -0.000066136    0.006335427   -0.010439105   -0.004185444
  218    3    4.105736483   -0.304546991    3.869135967   -0.000507829    0.145689596   -0.003485691    0.027640901
  219    3    2.933549384   -1.121629402    3.294899389   -0.000072616    0.010435210   -0.006958786    0.000314476
  220    4    0.221195426    5.030736091    2.565916698   -0.000455820    0.110873760   -0.004111163    0.023220529
  221    4    0.724578013    4.676285259    3.112567854   -0.000156460    0.014991368   -0.010436702    0.023085212
  222    4   -0.424484820    4.347550818    2.057209966   -0.000724901    0.146291880   -0.004955170    0.010670672
  223    4   -0.677648694    4.017729034    1.307035746   -0.000194445    0.019690979   -0.009874805   -0.000966025
  224    4    0.144653532    4.616679748    2.731589651   -0.000721816    0.185784079   -0.003885240    0.019571985
  225    4   -0.595529906    4.081470342    1.702289795   -0.000252810    0.034492925   -0.007329328    0.004971827
  226    4    0.609564416    5.419105080    2.565916698   -0.000516787    0.110873760   -0.004661041    0.029031386
  227    4    1.230201798    5.060633859    3.119786133   -0.000491745    0.103103148   -0.004769443    0.027980883
  228    4    1.285430601    6.051311355    2.082179763   -0.001142112    0.166956069   -0.006840792    0.037529725
  229    4    2.342769517    5.635331738    2.645346367   -0.000951119    0.196134232   -0.004849325    0.035823450
  230    4    2.074623756    6.293976350    1.356277349   -0.001373707    0.185279977   -0.007414225    0.041235298
  231    4    3.113131712    5.810775256    1.704165792   -0.000402604    0.083200400   -0.004838962    0.038451358
  232    4    2.943513149    5.989488104    0.631894450   -0.000708331    0.165473497   -0.004280634    0.039295874
  233    4    3.005473618    5.687501593   -0.055984049   -0.000175124    0.033770082   -0.005185769    0.037097427
  234    4    1.067736480    5.550220115    2.697031733   -0.001086635    0.219383011   -0.004953142    0.032180761
  235    4    1.811171810    5.304831812    3.030873435   -0.000408566    0.069512546   -0.005877587    0.031741731
  236    4    1.937925111    6.089161196    2.091133466   -0.001484199    0.267143480   -0.005555814    0.039392034
  237    4    2.874092645    5.716857415    2.215176634   -0.000440613    0.065507220   -0.006726181    0.037495513
  238    4    2.950560599    6.018448977    1.184642133   -0.001182016    0.264744682   -0.004464741    0.039744540
  239    4    3.135879072    5.775794817    0.313601325   -0.000354865    0.079996482   -0.004436002    0.037936376
  240    4    0.221195426    5.419105080    2.177547709   -0.000557477    0.110873760   -0.005028034    0.026028888
  241    4   -0.411010849    4.935368145    1.501681523   -0.000877031    0.166956069   -0.005253064    0.010598157
  242    4    0.704932361    6.051311355    1.501681523   -0.001234204    0.166956069   -0.007392386    0.033934177
  243    4   -0.657882147    4.215752286    0.752838022   -0.000897839    0.161073944   -0.005574080   -0.009659254
  244    4    0.078795544    5.561504963    0.406760785   -0.001693782    0.256498196   -0.006603486    0.016416572
  245    4    1.430834775    6.293976350    0.712488368   -0.001421511    0.185279977   -0.007672233    0.038379126
  246    4    0.105976716    4.515778855   -0.666081464   -0.000987446    0.230237959   -0.004288807   -0.003515891
  247    4    1.125107192    5.561504963   -0.639550864   -0.001376113    0.256498196   -0.005364999    0.025276453
  248    4    2.220027930    6.051311355   -0.013414046   -0.000973023    0.166956069   -0.005828021    0.037923294
  249    4    0.999562209    4.660819346   -1.163990274   -0.000155846    0.014649742   -0.010638126    0.017145038
  250    4    2.060964872    5.269396633   -0.964008263   -0.000296111    0.053595334   -0.005524933    0.031148497
  251    4    2.850088487    5.617143290   -0.308152409   -0.000232324    0.051764526   -0.004488084    0.036304926
  252    4    0.090080391    5.550220115    1.719375645   -0.001382425    0.219383011   -0.006301423    0.024615086
  253    4   -0.448860689    4.944321848    0.849187013   -0.001327056    0.267143480   -0.004967579    0.002939410
  254    4    0.695978658    6.089161196    0.849187013   -0.001876154    0.267143480   -0.007023021    0.032126100
  255    4   -0.434415793    4.275341233    0.002855543   -0.000872940    0.151821922   -0.005749765   -0.015287472
  256    4    0.338749342    5.301551165   -0.379597066   -0.001776575    0.355967158   -0.004990839    0.012015079
  257    4    1.567533421    6.089161196   -0.022367749   -0.001656578    0.267143480   -0.006201081    0.035415816
  258    4    0.687827435    4.537217441   -1.073213304   -0.000310208    0.037392119   -0.008296075    0.010686246
  259    4    1.450816554    5.047695027   -1.101262054   -0.000831946    0.180448762   -0.004610427    0.024723076
  260    4    2.431684775    5.568220990   -0.612569938   -0.000825148    0.188686104   -0.004373125    0.034639485
  261    7   -1.666191542   -2.042246980    4.369414901    0.001902797    0.193339844    0.009841720   -0.050957447
  262    7   -0.549117930   -1.695632267    3.929310241    0.002393603    0.201408548    0.011884318   -0.065340527
  263    7   -0.966195023   -2.979263569    3.929310241    0.002452449    0.201408548    0.012176491   -0.081768722
  264    7    0.339615065   -1.340383417    3.035234518    0.001153326    0.186930287    0.006169817   -0.049524602
  265    7    0.125726982   -2.624476603    3.219736308    0.002653857    0.201408548    0.013176487   -0.098910070
  266    7   -0.439970225   -3.729995832    3.080089506    0.002539818    0.193339844    0.013136549   -0.110451030
  267    7   -1.021100295   -2.251849833    4.151450027    0.002560974    0.223129529    0.011477520   -0.069351312
  268    7    0.022269491   -1.912838439    3.473427239    0.002566194    0.223129529    0.011500917   -0.075254950
  269    7   -0.376262304   -3.139393184    3.473427239    0.002845173    0.223129529    0.012751216   -0.099525445
  270    7   -1.901542573   -1.317910986    4.369414901    0.001664988    0.193339844    0.008611716   -0.034882662
  271    7   -0.794076020   -0.941728786    3.929310241    0.001978298    0.201408548    0.009822314   -0.043676091
  272    7   -1.885998025   -0.148401012    3.929310241    0.001042698    0.201408548    0.005177028   -0.012513481
  273    7    0.029183380   -0.872314664    3.250881333    0.000524999    0.083346562    0.006298984   -0.031588728
  274    7   -0.993592563   -0.096396636    3.602852826    0.000145480    0.021679694    0.006710431   -0.013457337
  275    7   -2.230664979    0.404299639    3.531250829   -0.000015588    0.003291272   -0.004736203    0.009008698
  276    7   -1.502854256   -0.769163595    4.151450027    0.001882546    0.223129529    0.008437009   -0.033307560
  277    7   -0.529126470   -0.486305096    3.560297771    0.000888435    0.158804849    0.005594511   -0.024883909
  278    7   -1.651492868    0.179745708    3.648520892    0.000111576    0.085075699    0.001311490   -0.004209622
  279    7   -2.282348540   -2.489911244    4.369414901    0.001379874    0.193339844    0.007137041   -0.035589596
  280    7   -1.607503628   -3.445201544    3.929310241    0.002046431    0.201408548    0.010160597   -0.069015498
  281    7   -2.957193452   -3.445201544    3.929310241    0.000569025    0.201408548    0.002825228   -0.014921557
  282    7   -1.056127223   -4.177660096    3.080089506    0.002287115    0.193339844    0.011829508   -0.098492121
  283    7   -2.282348540   -4.374045881    3.219736307    0.001465011    0.201408548    0.007273828   -0.056658502
  284    7   -3.508569857   -4.177660096    3.080089506   -0.000110159    0.193339844   -0.000569768    0.003013607
  285    7   -2.282348540   -3.168200322    4.151450027    0.001513339    0.223129529    0.006782334   -0.041850743
  286    7   -1.637510550   -4.055743673    3.473427239    0.002120114    0.223129529    0.009501720   -0.076048789
  287    7   -2.927186531   -4.055743673    3.473427239    0.000731289    0.223129529    0.003277420   -0.023917355
  288    7   -2.898505539   -2.042246980    4.369414901    0.000686028    0.193339844    0.003548302   -0.005620863
  289    7   -3.744686154   -2.854941783    3.903855121   -0.000773393    0.201387308   -0.003840326    0.037181440
  290    7   -3.882076971   -1.728965721    4.010860533   -0.001110459    0.110888973   -0.010014148    0.058525733
  291    7   -4.105661466   -3.752536141    3.075926032   -0.001491323    0.164073456   -0.009089361    0.049481874
  292    7   -3.701800311   -2.301291026    4.071543552   -0.000912605    0.223098492   -0.004090594    0.039512837
  293    7   -4.052825695   -3.187685468    3.553220182   -0.001426500    0.134384439   -0.010615072    0.056451096
  294    7   -2.663154508   -1.317910986    4.369414901    0.000938991    0.193339844    0.004856685   -0.009521358
  295    7   -3.732830034   -0.919306014    3.942085386   -0.001337447    0.165672273   -0.008072845    0.052458514
  296    7   -2.678699055   -0.148401012    3.929310241    0.000492057    0.201408548    0.002443081    0.006372767
  297    7   -3.721492479    0.248920776    3.211780821   -0.001868769    0.153822031   -0.012148905    0.057267930
  298    7   -2.421551861    0.445091335    3.487806151   -0.000050710    0.008802569   -0.005760836    0.013263296
  299    7   -3.061842825   -0.769163595    4.151450027    0.000318293    0.223129529    0.001426493    0.013623936
  300    7   -3.812590027   -0.338658788    3.624786103   -0.000782227    0.063753165   -0.012269612    0.061810379
  301    7   -2.973739345    0.338916593    3.491230405   -0.000576878    0.197529202   -0.002920469    0.024565438
  302    7    0.594091565   -1.560705704    2.666134843    0.000277062    0.071111903    0.003896142   -0.057395723
  303    7    0.542988040   -2.745805312    2.506459221    0.002681768    0.187310615    0.014317225   -0.118739032
  304    7   -0.059164258   -3.853727191    2.432223698    0.002702163    0.193339844    0.013976234   -0.130854886
  305    7    0.303613707   -3.759128457    1.604589809    0.000920230    0.030924642    0.029757189   -0.159481515
  306    7    0.709722985   -2.168981680    2.403759782    0.000778947    0.080113503    0.009723037   -0.095122623
  307    7    0.392772567   -3.432559045    2.110440021    0.003051692    0.195855796    0.015581321   -0.144120749
  308    7   -1.056127224   -4.578063185    2.432223698    0.002354872    0.193339844    0.012179964   -0.108256627
  309    7   -2.282348540   -4.790793474    2.545424535    0.001608186    0.201408548    0.007984698   -0.065711034
  310    7   -1.607503629   -5.010063877    1.397309797    0.002417388    0.201408547    0.012002410   -0.103338613
  311    7   -3.508569857   -4.578063185    2.432223698    0.000133579    0.193339844    0.000690901   -0.007674246
  312    7   -2.957193452   -5.010063877    1.397309797    0.001321703    0.201408547    0.006562300   -0.050885870
  313    7   -2.282348540   -4.976486642    0.346051391    0.002082033    0.193339844    0.010768774   -0.086930608
  314    7   -1.637510550   -4.875352466    2.147272353    0.002349500    0.223129529    0.010529757   -0.094047107
  315    7   -2.927186530   -4.875352466    2.147272353    0.001156607    0.223129529    0.005183567   -0.042935945
  316    7   -2.282348540   -5.084873030    1.050208439    0.002177979    0.223129529    0.009761054   -0.082472917
  317    7   -0.439970225   -4.377861640    2.031820609    0.002637968    0.193339844    0.013644204   -0.130911262
  318    7    0.019319070   -4.126777308    1.056638524    0.002363504    0.108127947    0.021858402   -0.162861893
  319    7   -0.966195024   -4.801690080    0.980562203    0.002749093    0.201408548    0.013649336   -0.128286461
  320    7   -0.559805994   -4.268105646   -0.108081800    0.002761045    0.161677016    0.017077533   -0.147045438
  321    7   -1.666191542   -4.776285098   -0.054351698    0.002419740    0.193339844    0.012515475   -0.108641997
  322    7   -0.376262305   -4.465548069    1.327663560    0.002974250    0.223129529    0.013329701   -0.144134878
  323    7   -0.238856670   -4.243011007    0.417780086    0.000786058    0.032302808    0.024334032   -0.159959131
  324    7   -1.021100295   -4.675068633    0.230599646    0.002925402    0.223129529    0.013110781   -0.130604621
  325    7   -4.360506319   -3.995574817    2.445418229   -0.001085315    0.085637258   -0.012673397    0.060276066
  326    7   -4.231956000   -4.311016841    1.987927297   -0.001112475    0.191299063   -0.005815372    0.037385566
  327    7   -3.598502057   -4.801690080    0.980562203    0.000726354    0.201408548    0.003606373   -0.022900680
  328    7   -4.551766512   -4.147074788    0.921059352   -0.001043231    0.104422309   -0.009990501    0.047696984
  329    7   -2.898505539   -4.776285098   -0.054351698    0.001718289    0.193339844    0.008887404   -0.063858278
  330    7   -4.015579150   -4.227632711   -0.167552536    0.000461256    0.201408548    0.002290150   -0.006965901
  331    7   -4.685149675   -3.481702368   -0.250941769   -0.000604938    0.065946412   -0.009173180    0.047703663
  332    7   -4.292242438   -4.382801005    1.389095434   -0.000966298    0.221318175   -0.004366102    0.031299369
  333    7   -3.543596786   -4.675068633    0.230599646    0.001116203    0.223129529    0.005002491   -0.032655303
  334    7   -4.559828148   -3.932342849    0.199532390   -0.001316179    0.185225199   -0.007105831    0.038237176
  335    7   -3.903203231    0.456364413    2.809219428   -0.000424196    0.016107278   -0.026335659    0.066686028
  336    7   -0.895368222   -3.795040481   -1.001331584    0.001772749    0.161525726    0.010975027   -0.114355003
  337    7   -1.901542573   -4.452352194   -0.702217506    0.002389254    0.193339844    0.012357793   -0.095828595
  338    7   -1.888414202   -3.611094888   -1.503731064    0.000922917    0.154520914    0.005972767   -0.068638297
  339    7   -0.838178468   -3.489462416   -1.205968223    0.000094804    0.011424003    0.008298630   -0.100377686
  340    7   -1.402175189   -3.875836006   -1.182596612    0.001857230    0.223129007    0.008323571   -0.095753200
  341    7   -2.663154508   -4.452352194   -0.702217506    0.001859411    0.193339844    0.009617320   -0.070330601
  342    7   -3.770621061   -3.890476825   -0.841864308    0.000793342    0.201408548    0.003938971   -0.019423691
  343    7   -2.661453259   -3.498625243   -1.576420956    0.000972046    0.189159535    0.005138761   -0.045965462
  344    7   -4.634917927   -3.016895680   -0.713777938   -0.001511773    0.165803469   -0.009117864    0.043589995
  345    7   -3.848579692   -2.807353294   -1.485064161   -0.000313462    0.140255606   -0.002234931    0.002594327
  346    7   -3.061842825   -4.011991191   -1.095555239    0.001616905    0.223129529    0.007246486   -0.048979934
  347    7   -4.105212610   -3.253938669   -1.095555239    0.000019149    0.223129529    0.000085822    0.005184744
  348    7   -3.174861060   -3.143783443   -1.647271980    0.000135656    0.085063805    0.001594755   -0.023300752
  349    7   -4.679417784   -2.401465883   -0.926787032   -0.000907219    0.063490212   -0.014289120    0.052577128
  350    7   -4.254394298   -2.374701903   -1.333461423   -0.000293045    0.017902307   -0.016369117    0.025817543
  351    7   -4.582470373   -2.114549223   -1.084905988   -0.000872072    0.054952788   -0.015869483    0.047454912
  352   12   -2.924155693    2.824786474    2.153321415    0.000095600    0.008069595    0.011846987   -0.040296465
  353   12   -2.474741540    3.449801573    1.818338167    0.001266674    0.199212563    0.006358407   -0.051495742
  354   12   -1.556586872    3.894342137    1.089161055    0.001125064    0.156794698    0.007175395   -0.047577738
  355   12   -2.609064543    4.398124575    0.969486513    0.002181205    0.193339844    0.011281717   -0.083261574
  356   12   -2.616106031    3.046098258    2.046869108    0.000164566    0.029270240    0.005622281   -0.041023806
  357   12   -2.123723259    3.844199570    1.435504864    0.001690764    0.222469051    0.007599997   -0.057285530
  358   12   -3.951860210    1.987748424    2.171839062    0.000209906    0.017848656    0.011760330   -0.030654044
  359   12   -4.746437971    1.056524808    1.707944658    0.000073059    0.010294526    0.007096862    0.008769735
  360   12   -4.723101121    1.934230986    1.818707247    0.002133851    0.201408548    0.010594641   -0.047977220
  361   12   -5.397946033    1.005386649    1.109133314    0.001966294    0.201408548    0.009762714   -0.020233325
  362   12   -5.590095279    2.232278968    0.969486513    0.002905165    0.193339844    0.015026212   -0.087142603
  363   12   -4.420244676    1.545420362    1.981856618    0.000497124    0.098889554    0.005027064   -0.018108602
  364   12   -5.086977933    0.673919815    1.291147469    0.000015318    0.068134734    0.000224824    0.028613449
  365   12   -5.294488543    1.717024813    1.362824246    0.002846248    0.223129529    0.012756037   -0.056303452
  366   12   -3.465368217    2.467981750    2.216239171    0.000468536    0.095553511    0.004903388   -0.039870810
  367   12   -4.478143031    2.688134466    1.818707247    0.002363089    0.201408548    0.011732812   -0.070949062
  368   12   -3.386221026    3.481462240    1.818707247    0.001983921    0.201408548    0.009850233   -0.070690722
  369   12   -5.354744248    2.956614962    0.969486513    0.002724233    0.193339844    0.014090385   -0.100060769
  370   12   -4.478143031    3.836249206    1.109133314    0.002464038    0.201408548    0.012234028   -0.100314889
  371   12   -3.370676479    4.398124575    0.969486513    0.002112903    0.193339844    0.010928439   -0.094532375
  372   12   -3.769364795    2.860699657    2.040847034    0.001946643    0.223129529    0.008724275   -0.060461541
  373   12   -4.812734581    3.199711050    1.362824246    0.002789306    0.223129529    0.012500839   -0.092939029
  374   12   -3.769364795    3.957763572    1.362824246    0.002383879    0.223129529    0.010683835   -0.090053003
  375   12   -1.207248409    4.113111013    0.474916744    0.001745240    0.195316766    0.008935433   -0.050509631
  376   12   -0.595823485    3.972518106   -0.746168764    0.001564805    0.169181525    0.009249269   -0.049478843
  377   12   -2.373713513    4.722057479    0.321620705    0.002296827    0.193339844    0.011879737   -0.092540706
  378   12   -1.673716995    4.747462462   -0.713293197    0.002918300    0.201408548    0.014489456   -0.096667530
  379   12   -1.147492196    4.323634021   -1.764551602    0.003044313    0.193339844    0.015745915   -0.095832759
  380   12   -0.808224804    4.016350614   -0.022089469    0.000957453    0.117720048    0.008133300   -0.041623263
  381   12   -1.728622266    4.620841015    0.036669360    0.002778941    0.223129529    0.012454386   -0.083411354
  382   12   -1.083784276    4.411320451   -1.060394554    0.003122684    0.223129529    0.013994937   -0.083947533
  383   12   -0.391440573    3.712983294   -1.199292431    0.000382552    0.035677159    0.010722605   -0.043164094
  384   12   -0.519271844    3.116100670   -2.554757019    0.000127521    0.005196269    0.024540966   -0.050771245
  385   12   -0.766686228    3.799499573   -2.164954692    0.002478240    0.193339844    0.012818053   -0.079326839
  386   12   -0.448146777    3.489728843   -2.007169395    0.002126692    0.089614761    0.023731491   -0.054510084
  387   12   -5.392718340   -0.121231253    0.135229455   -0.000652816    0.019685947   -0.033161548    0.042590237
  388   12   -5.794296548    0.876604560    0.434821542    0.002636792    0.201408548    0.013091756   -0.043416619
  389   12   -5.794296548    0.167030628   -0.713293197    0.002570403    0.201408548    0.012762135   -0.044330988
  390   12   -5.970901246    2.108547609    0.321620705    0.003043573    0.193339844    0.015742089   -0.098081552
  391   12   -6.211373640    1.450661931   -0.713293197    0.003233023    0.201408548    0.016052063   -0.098773136
  392   12   -5.970901246    0.819222216   -1.764551603    0.002710794    0.193339844    0.014020877   -0.094244199
  393   12   -5.675451031    0.237197022    0.036669360    0.001766662    0.223129529    0.007917654   -0.010979985
  394   12   -6.073982826    1.463751767    0.036669360    0.003487519    0.223129529    0.015630021   -0.085604057
  395   12   -6.073982826    0.785728980   -1.060394555    0.003267708    0.223129529    0.014644893   -0.083998678
  396   12   -5.327365543   -0.393875895   -0.363540066   -0.000098653    0.002963695   -0.033287222    0.029824671
  397   12   -5.385901956   -0.397092402   -1.064414314    0.001330342    0.184373749    0.007215462   -0.019745968
  398   12   -4.822500568   -0.484036704   -2.341286750    0.000875211    0.118864251    0.007363113   -0.050558182
  399   12   -5.590095278    0.295087767   -2.164954692    0.002491240    0.193339844    0.012885290   -0.081898659
  400   12   -5.303443665   -0.461107936   -0.568271515    0.000004286    0.009440538    0.000453987    0.019189564
  401   12   -5.240589918   -0.362386795   -1.841481335    0.001953257    0.217433224    0.008983251   -0.048989505
  402   12   -5.590095278    3.280547866    0.321620705    0.002687178    0.193339844    0.013898729   -0.112994061
  403   12   -4.723101121    4.173405092    0.434821543    0.002479700    0.201408548    0.012311790   -0.111977517
  404   12   -5.397946033    3.954134688   -0.713293196    0.002519868    0.201408548    0.012511227   -0.122668093
  405   12   -3.606027510    4.722057479    0.321620705    0.002224891    0.193339844    0.011507671   -0.107298231
  406   12   -4.306024027    4.747462462   -0.713293197    0.002416111    0.201408548    0.011996071   -0.121111309
  407   12   -4.832248826    4.323634021   -1.764551602    0.002246021    0.193339844    0.011616958   -0.126738932
  408   12   -5.294488542    3.862788493    0.036669360    0.002765809    0.223129529    0.012395532   -0.117333836
  409   12   -4.251118757    4.620841015    0.036669360    0.002537113    0.223129529    0.011370583   -0.114430986
  410   12   -4.895956746    4.411320451   -1.060394554    0.002541881    0.223129529    0.011391955   -0.124067285
  411   12   -5.970901246    2.756413417   -0.078782384    0.002870951    0.193339844    0.014849244   -0.113617096
  412   12   -6.211373640    2.124973703   -1.130040790    0.003045129    0.201408548    0.015119166   -0.114956479
  413   12   -5.794296548    3.408605005   -1.130040790    0.002626234    0.201408548    0.013039339   -0.123705772
  414   12   -5.970901246    1.467088025   -2.164954692    0.002611896    0.193339844    0.013509354   -0.109771112
  415   12   -5.794296548    2.699031073   -2.278155530    0.002549269    0.201408548    0.012657204   -0.122394110
  416   12   -5.213054794    3.799499573   -2.164954692    0.002237960    0.193339844    0.011575264   -0.126626939
  417   12   -6.073982826    2.789906653   -0.782939433    0.003096867    0.223129529    0.013879233   -0.119445777
  418   12   -6.073982826    2.111883866   -1.880003347    0.002967379    0.223129529    0.013298906   -0.117560338
  419   12   -5.675451031    3.338438612   -1.880003347    0.002650263    0.223129529    0.011877688   -0.125055867
  420   12   -2.989870511    4.922259024   -0.078782385    0.002355839    0.193339844    0.012184963   -0.107540544
  421   12   -3.664715423    4.955836259   -1.130040790    0.002565811    0.201408547    0.012739334   -0.122700436
  422   12   -2.315025599    4.955836259   -1.130040790    0.002970287    0.201408547    0.014747572   -0.114008254
  423   12   -4.216091828    4.523835566   -2.164954692    0.002367310    0.193339844    0.012244294   -0.128470857
  424   12   -2.989870511    4.736565856   -2.278155529    0.002989585    0.201408548    0.014843387   -0.127895332
  425   12   -1.763649194    4.523835566   -2.164954692    0.003168364    0.193339844    0.016387538   -0.115085351
  426   12   -2.989870511    5.030645411   -0.782939433    0.002851954    0.223129529    0.012781607   -0.116326576
  427   12   -3.634708501    4.821124848   -1.880003347    0.002846131    0.223129529    0.012755510   -0.127454827
  428   12   -2.345032521    4.821124848   -1.880003347    0.003342300    0.223129529    0.014979194   -0.121487060
  429   12   -1.771755534    1.284276933   -3.887778695    0.000228440    0.013720138    0.016650000   -0.056374645
  430   12   -2.857412422    0.402815453   -3.854140259    0.000280907    0.028359660    0.009905150   -0.060280530
  431   12   -2.609064543    1.263683368   -4.102145894    0.001796526    0.193339844    0.009292061   -0.079413241
  432   12   -2.314152188    0.879915213   -3.963754065    0.000698506    0.112625554    0.006202018   -0.061584451
  433   12   -0.708466236    2.671116530   -3.054776006    0.000846393    0.088955768    0.009514757   -0.048238200
  434   12   -1.374505373    1.786529914   -3.736941395    0.000820308    0.100685713    0.008147214   -0.055714275
  435   12   -1.147492196    3.675768214   -2.812820500    0.003040466    0.193339844    0.015726016   -0.095017407
  436   12   -1.673716994    2.925035951   -3.662041234    0.003027493    0.201408548    0.015031601   -0.096613294
  437   12   -2.373713512    1.988019362   -4.102145894    0.002321070    0.193339844    0.012005133   -0.091803149
  438   12   -0.964983506    2.227817541   -3.419948204    0.000308855    0.023039576    0.013405429   -0.048155045
  439   12   -1.083784275    3.085165566   -3.206158233    0.002991076    0.223129529    0.013405112   -0.081030527
  440   12   -1.728622265    2.197622214   -3.884181021    0.002581487    0.223129529    0.011569453   -0.081233644
  441   12   -4.462034996   -0.278433270   -2.946145770    0.001335864    0.184435756    0.007242977   -0.061832127
  442   12   -3.415637515    0.170545264   -3.703452048    0.000956481    0.151129136    0.006328899   -0.064247876
  443   12   -5.354744248    0.619020671   -2.812820500    0.002242353    0.193339844    0.011597989   -0.093481418
  444   12   -4.478143031    0.887501168   -3.662041234    0.002105603    0.201408548    0.010454385   -0.094619422
  445   12   -3.370676479    1.263683368   -4.102145894    0.001967320    0.193339844    0.010175450   -0.091439104
  446   12   -3.941704657   -0.184958077   -3.316942171    0.000610338    0.085949205    0.007101149   -0.060313501
  447   12   -4.812734581    0.375924583   -3.206158233    0.002212564    0.223129529    0.009916054   -0.085542533
  448   12   -3.769364795    0.714935977   -3.884181021    0.001955956    0.223129529    0.008766010   -0.084214851
  449   12   -5.590095279    1.343356665   -2.812820500    0.002368223    0.193339844    0.012249014   -0.107987212
  450   12   -5.397946033    2.570248985   -2.952467302    0.002426778    0.201408548    0.012049033   -0.120939764
  451   12   -4.723101121    1.641404648   -3.662041234    0.002291016    0.201408548    0.011374969   -0.108641431
  452   12   -4.832248827    3.675768214   -2.812820500    0.002267456    0.193339844    0.011727824   -0.126961289
  453   12   -4.306024028    2.925035951   -3.662041234    0.002488401    0.201408548    0.012354994   -0.121837151
  454   12   -3.606027510    1.988019362   -4.102145894    0.002258163    0.193339844    0.011679761   -0.106979126
  455   12   -5.294488543    1.858610820   -3.206158233    0.002548775    0.223129529    0.011422849   -0.113832636
  456   12   -4.895956747    3.085165566   -3.206158233    0.002547870    0.223129529    0.011418794   -0.123905391
  457   12   -4.251118757    2.197622214   -3.884181021    0.002529109    0.223129529    0.011334712   -0.113742990
  458   12   -4.216091828    4.123432477   -2.812820500    0.002400201    0.193339844    0.012414414   -0.128990519
  459   12   -2.989870511    4.319818262   -2.952467301    0.003051237    0.201408548    0.015149491   -0.128783738
  460   12   -3.664715423    3.390973926   -3.662041234    0.002715823    0.201408548    0.013484149   -0.124737674
  461   12   -1.763649194    4.123432477   -2.812820500    0.003220477    0.193339844    0.016657080   -0.115532280
  462   12   -2.315025599    3.390973926   -3.662041234    0.003164583    0.201408548    0.015712259   -0.116120281
  463   12   -2.989870511    2.435683625   -4.102145894    0.002500082    0.193339844    0.012931021   -0.108912852
  464   12   -3.634708501    4.001516055   -3.206158233    0.002953123    0.223129529    0.013235014   -0.128883337
  465   12   -2.345032521    4.001516055   -3.206158233    0.003473610    0.223129529    0.015567685   -0.122979464
  466   12   -2.989870511    3.113972703   -3.884181021    0.003062346    0.223129529    0.013724523   -0.118789760
  467    9    2.883401717   -2.474968511    2.495717424    0.002993788    0.193339844    0.015484587   -0.074210704
  468    9    4.000475329   -2.128353797    2.055612764    0.001543908    0.201408548    0.007665553   -0.014185537
  469    9    3.583398236   -3.411985100    2.055612764    0.002510850    0.201408548    0.012466452   -0.060163113
  470    9    4.567871984   -1.693006584    1.529701254   -0.000175980    0.029991483   -0.005867663    0.046513251
  471    9    4.598247788   -3.230647647    1.361672729   -0.000400907    0.118498852   -0.003383211    0.022538870
  472    9    4.109623034   -4.162717363    1.206392029    0.000862360    0.193339844    0.004460332   -0.022560778
  473    9    3.528492965   -2.684571364    2.277752550    0.002749400    0.223129529    0.012321989   -0.053453510
  474    9    4.509066065   -2.291353117    1.662393843   -0.000027156    0.166653663   -0.000162950    0.023593199
  475    9    4.173330955   -3.572114715    1.599729762    0.001223589    0.223129529    0.005483762   -0.020390297
  476    9    2.715318315   -1.809566113    2.496118018    0.001903214    0.150789147    0.012621690   -0.054129337
  477    9    3.849200887   -1.594126992    2.066478253    0.000531329    0.088646320    0.005993810   -0.005245619
  478    9    4.505812375   -1.398528342    1.496109189   -0.000320808    0.033259493   -0.009645617    0.051340766
  479    9    3.241978328   -1.659165104    2.349394894    0.000410507    0.028114757    0.014601125   -0.032991840
  480    9    4.299329596   -1.428791337    1.700638370   -0.000049661    0.011232764   -0.004421106    0.031101207
  481    9    2.267244719   -2.922632775    2.495717424    0.003700677    0.193339844    0.019140790   -0.103838384
  482    9    2.942089631   -3.877923075    2.055612764    0.003111161    0.201408548    0.015447014   -0.093608486
  483    9    1.592399807   -3.877923075    2.055612764    0.004000952    0.201408548    0.019864859   -0.137292425
  484    9    3.493466036   -4.610381627    1.206392029    0.001753124    0.193339844    0.009067580   -0.061906089
  485    9    2.267244719   -4.806767412    1.346038831    0.003135979    0.201408548    0.015570238   -0.116816048
  486    9    1.041023402   -4.610381627    1.206392029    0.003518822    0.193339844    0.018200192   -0.150987234
  487    9    2.267244719   -3.600921853    2.277752550    0.003962846    0.223129529    0.017760292   -0.115810178
  488    9    2.912082709   -4.488465204    1.599729762    0.002974597    0.223129529    0.013331258   -0.093809965
  489    9    1.622406729   -4.488465204    1.599729762    0.003888249    0.223129529    0.017425974   -0.138213043
  490    9    1.529830288   -2.339591952    2.475490700    0.003013828    0.193258137    0.015594830   -0.099547309
  491    9    0.913676951   -3.395882677    2.043998315    0.003824936    0.186818602    0.020474062   -0.146562420
  492    9    0.887092598   -2.136356320    2.249722935    0.000169138    0.013812107    0.012245629   -0.095157827
  493    9    0.443403091   -4.172338854    1.214711816    0.003389300    0.165627140    0.020463436   -0.163539889
  494    9    1.028087054   -2.494799626    2.307102499    0.002899958    0.194854575    0.014882678   -0.113995353
  495    9    0.577396537   -3.739257387    1.667866219    0.002063977    0.087691152    0.023536892   -0.159381765
  496    9    1.971152567   -1.804849823    2.513157137    0.001637932    0.121333210    0.013499453   -0.066658933
  497    9    4.534020777   -4.178794292    0.646246558   -0.000965209    0.171110190   -0.005640864    0.022538824
  498    9    4.689380180   -3.723538886    0.918203238   -0.000053327    0.001683705   -0.031672582    0.036561302
  499    9    3.493466035   -5.010784716    0.558526221    0.001350179    0.193339844    0.006983447   -0.054400916
  500    9    2.267244719   -5.223515005    0.671727059    0.002789800    0.201408548    0.013851447   -0.110823544
  501    9    2.942089631   -5.442785408   -0.476387680    0.001724436    0.201408547    0.008561881   -0.073188085
  502    9    1.041023402   -5.010784716    0.558526221    0.003314007    0.193339844    0.017140839   -0.145948938
  503    9    1.592399807   -5.442785408   -0.476387680    0.003037509    0.201408547    0.015081331   -0.123936026
  504    9    2.267244719   -5.409208173   -1.527646086    0.002377861    0.193339844    0.012298867   -0.096723094
  505    9    2.912082709   -5.308073997    0.273574876    0.002114354    0.223129529    0.009475905   -0.080842260
  506    9    1.622406729   -5.308073997    0.273574876    0.003300374    0.223129529    0.014791294   -0.128481057
  507    9    2.267244719   -5.517594561   -0.823489038    0.002602590    0.223129529    0.011664031   -0.099755477
  508    9    4.231524188   -4.737634345    0.096946003   -0.000231472    0.192392746   -0.001203120    0.001913266
  509    9    4.426773766   -4.677932524   -0.995254215   -0.000591719    0.049452767   -0.011965333    0.035072328
  510    9    3.583398235   -5.234411611   -0.893135274    0.000799892    0.201408548    0.003971489   -0.035198766
  511    9    4.091094482   -4.547669151   -2.113979389   -0.000398441    0.201239354   -0.001979936    0.012423321
  512    9    2.883401717   -5.209006629   -1.928049175    0.001844364    0.193339844    0.009539494   -0.069011443
  513    9    4.268273949   -4.824439506   -0.510899163   -0.000825045    0.220305436   -0.003745003    0.013000677
  514    9    4.355542615   -4.569565153   -1.637698685   -0.000627691    0.061473469   -0.010210761    0.034868715
  515    9    3.528492964   -5.107790164   -1.643097831    0.000953390    0.223129529    0.004272808   -0.034165574
  516    9    0.048759552   -4.339850588    0.476672698    0.003174719    0.148670064    0.021354121   -0.163479210
  517    9   -0.443022257   -4.058300296   -0.591821036    0.002092085    0.095540758    0.021897306   -0.143147016
  518    9   -0.619747284   -3.408348716   -1.641550762    0.000767549    0.091177558    0.008418181   -0.095120556
  519    9   -0.234375723   -4.226194237    0.000076398    0.000781398    0.024773879    0.031541214   -0.157911222
  520    9   -0.653220451   -3.625929882   -1.109518005    0.000452649    0.024881800    0.018191964   -0.115002543
  521    9    0.424866404   -4.810583171    0.158123132    0.003314442    0.193339844    0.017143086   -0.154368925
  522    9    0.951091202   -5.234411611   -0.893135274    0.003385387    0.201408548    0.016808559   -0.136454525
  523    9   -0.140830803   -4.441083838   -0.893135274    0.003255600    0.201408548    0.016164162   -0.143476253
  524    9    1.651087720   -5.209006629   -1.928049175    0.002991291    0.193339844    0.015471674   -0.115189795
  525    9    0.534014109   -4.660354242   -2.041250013    0.003636818    0.201408548    0.018056922   -0.131062953
  526    9   -0.332980049   -3.767497016   -1.928049176    0.002586319    0.193339844    0.013377062   -0.111642766
  527    9    0.361158483   -4.898269600   -0.546033916    0.003712104    0.223129529    0.016636545   -0.147677990
  528    9    1.005996473   -5.107790164   -1.643097831    0.003687088    0.223129529    0.016524430   -0.130611597
  529    9   -0.037373312   -4.349737642   -1.643097831    0.003612295    0.223129529    0.016189228   -0.131811520
  530    9   -0.542634330   -3.057272984   -2.108643567    0.000103362    0.007209603    0.014336707   -0.072770443
  531    9    3.905746405   -4.282401248   -2.639216122    0.000372718    0.201355332    0.001851044    0.000644356
  532    9    3.820911238   -3.151688937   -3.396274772    0.000530947    0.193396250    0.002745382    0.010864368
  533    9    2.648050686   -4.885073725   -2.575914983    0.002333083    0.193339844    0.012067265   -0.077513126
  534    9    2.663595234   -3.968411390   -3.425135718    0.002790352    0.201408548    0.013854188   -0.067645799
  535    9    2.648050686   -2.798901415   -3.865240378    0.002447122    0.193339844    0.012657101   -0.044112252
  536    9    4.022246626   -3.743479845   -2.986505800   -0.000143062    0.163269642   -0.000876232    0.017501296
  537    9    3.046739003   -4.444712722   -2.969252716    0.002342681    0.223129529    0.010499197   -0.055434770
  538    9    3.046739003   -3.347648806   -3.647275504    0.002443405    0.223129529    0.010950612   -0.040143593
  539    9    3.915850590   -2.421118438   -3.476867505   -0.000096941    0.139211951   -0.000696358    0.034966148
  540    9    3.815140699   -1.392050498   -3.397694541   -0.000496602    0.087830567   -0.005654092    0.059714062
  541    9    2.884922562   -1.943254186   -3.853948991    0.001453390    0.191184514    0.007602029   -0.007586374
  542    9    4.029844296   -1.178021826   -3.179870487   -0.000329029    0.023043905   -0.014278347    0.083736807
  543    9    3.567834946   -1.746332270   -3.611260747    0.000314119    0.220576401    0.001424082    0.031212478
  544    9    1.886438751   -4.885073725   -2.575914983    0.003026092    0.193339844    0.015651674   -0.105316429
  545    9    0.778972198   -4.323198356   -2.715561785    0.003717370    0.201408548    0.018456864   -0.120904661
  546    9    1.870894204   -3.968411390   -3.425135718    0.003443404    0.201408548    0.017096614   -0.094183667
  547    9   -0.097629018   -3.443564112   -2.575914984    0.002582394    0.193339844    0.013356760   -0.097944249
  548    9    0.778972198   -3.175083615   -3.425135718    0.003127202    0.201408548    0.015526661   -0.091025955
  549    9    1.886438751   -2.798901415   -3.865240378    0.002726813    0.193339844    0.014103728   -0.065656285
  550    9    1.487750435   -4.444712722   -2.969252716    0.003820010    0.223129529    0.017120146   -0.110876700
  551    9    0.444380649   -3.686660200   -2.969252716    0.003659226    0.223129529    0.016399560   -0.107765697
  552    9    1.487750435   -3.347648806   -3.647275504    0.003636231    0.223129529    0.016296501   -0.089010729
  553    9   -0.305250184   -2.885151358   -2.567545855    0.000631585    0.107668833    0.005866000   -0.068377782
  554    9    0.576871776   -2.591696599   -3.437463979    0.001407313    0.120286052    0.011699715   -0.068372553
  555    9    1.661129046   -2.206826496   -3.872736387    0.001544091    0.131688253    0.011725351   -0.047773597
  556    9    0.094287776   -2.688687402   -3.060072854    0.000465209    0.028018882    0.016603421   -0.066943484
  557    9    1.094696508   -2.329541927   -3.710865662    0.000623035    0.034899382    0.017852319   -0.057612038
  558    9    2.355891904   -1.856166314   -3.902228075    0.000677264    0.072264967    0.009371953   -0.019777027
  559   11   -3.585236917    2.014674342    2.372208161    0.000069261    0.026853241    0.002579225   -0.020791545
  560   11   -3.432803790    1.539639266    2.757902571   -0.000287651    0.132489679   -0.002171119    0.006255689
  561   11   -4.264405758    1.373065038    2.121708211   -0.000052370    0.015764843   -0.003321950   -0.000144712
  562   11   -2.951600119    0.828319882    3.233618611   -0.000769781    0.151255568   -0.005089273    0.023677935
  563   11   -4.098733234    0.704296493    2.528065533   -0.002074646    0.146585325   -0.014153163    0.056466394
  564   11   -4.861897431    0.701226387    1.536410157   -0.000255507    0.004671702   -0.054692511    0.041593243
  565   11   -2.088088543    0.515194974    3.512662106   -0.000132089    0.032993792   -0.004003438    0.008784268
  566   11   -5.265686575   -0.551873881   -0.502524274   -0.000444588    0.017255085   -0.025765623    0.033985719
  567   11   -5.078422304   -1.016771058   -0.978243912   -0.001257616    0.123630519   -0.010172379    0.030397661
  568   11   -4.469467496   -1.859751826   -1.575086668   -0.000738934    0.130812379   -0.005648808    0.019799922
  569   11   -3.438406019   -2.756554403   -1.768195220   -0.000203262    0.039316409   -0.005169906   -0.007218649
  570   11   -3.855422557   -2.162035674   -2.154873133   -0.000341030    0.101063481   -0.003374410   -0.000535769
  571   11   -3.897216095    1.671816333    2.333005968    0.000084937    0.103897210    0.000817506   -0.009748204
  572   11   -3.536338037    0.951204471    2.904690830   -0.001132160    0.193657091   -0.005846207    0.031022170
  573   11   -4.581913598    0.954442981    1.904554478   -0.000932214    0.093863510   -0.009931596    0.027406992
  574   11   -2.613432249    0.608414126    3.387437041   -0.000202550    0.040461124   -0.005006037    0.018622447
  575   11   -5.201351314   -0.750420810   -0.708631931   -0.000555291    0.029518407   -0.018811693    0.033366488
  576   11   -4.724812774   -1.703461902   -1.158477393   -0.001544335    0.118406553   -0.013042651    0.042948473
  577   11   -3.974792005   -2.335002999   -1.753147417   -0.000789100    0.156399218   -0.005045422    0.008360405
  578   11   -3.419970618    2.163783130    2.384748967    0.000032208    0.024561459    0.001311306   -0.023733415
  579   11   -2.945962992    2.026480065    2.757902571   -0.000167681    0.132489679   -0.001265613   -0.005826842
  580   11   -2.742015465    2.799087013    2.207075674    0.000037596    0.006039705    0.006224889   -0.033833365
  581   11   -2.299761406    1.459774767    3.253672227   -0.000591181    0.154195067   -0.003833982    0.011636960
  582   11   -2.167070203    2.788256454    2.423452748   -0.000110613    0.187071274   -0.000591288   -0.016145378
  583   11   -1.931206746    3.367769676    1.735499022    0.000012463    0.001191559    0.010459772   -0.035841800
  584   11   -1.619242066    0.688803211    3.529455520   -0.000384593    0.160005119   -0.002403627    0.007706865
  585   11   -1.171467932    2.281756435    2.885963142   -0.001137299    0.219260954   -0.005186967    0.013184638
  586   11   -1.188413637    3.313868744    1.825289805   -0.000505084    0.214876807   -0.002350574   -0.009126192
  587   11   -1.140713611    3.716092215    0.978522495    0.000012912    0.002892400    0.004464272   -0.028506362
  588   11   -0.787802281    0.222707833    3.491287619   -0.000102176    0.099124351   -0.001030789    0.000184168
  589   11   -0.533131678    1.100792316    3.302932536   -0.000867119    0.084162364   -0.010302936    0.022172395
  590   11   -0.899549453    3.671772543    1.002946627   -0.000091023    0.013079599   -0.006959127   -0.014267326
  591   11   -0.577833143    3.803129465   -0.040690326    0.000024651    0.005944153    0.004147095   -0.023311024
  592   11    0.086876257   -0.425460486    3.150292997   -0.000180331    0.043259285   -0.004168611   -0.006324945
  593   11   -0.204748715    0.581235334    3.295714828   -0.000087169    0.001381072   -0.063116919    0.020960220
  594   11   -0.328187503    3.679456616   -0.833526547   -0.000029174    0.003814389   -0.007648442   -0.028325448
  595   11    0.493109791   -1.086068561    2.725670470   -0.000028769    0.001568793   -0.018337995   -0.028382619
  596   11   -3.055302344    2.467681618    2.367559532    0.000156951    0.087100500    0.001801952   -0.027631035
  597   11   -2.468595329    2.118566007    2.881186468   -0.000508460    0.194803870   -0.002610115   -0.001124995
  598   11   -2.321782702    3.104374108    2.016502028    0.000053874    0.047625812    0.001131192   -0.035199318
  599   11   -1.720330564    1.480867026    3.321687885   -0.000933770    0.206752512   -0.004516367    0.013242255
  600   11   -1.388367370    2.822783844    2.455595913   -0.000779795    0.253658975   -0.003074188    0.000146723
  601   11   -1.524822722    3.570666493    1.398670221    0.000089718    0.036869666    0.002433385   -0.033446757
  602   11   -1.060892954    0.625414866    3.506837028   -0.000539903    0.206323541   -0.002616778    0.007908881
  603   11   -0.835532254    1.913845616    3.053758307   -0.000698404    0.078724353   -0.008871510    0.020359250
  604   11   -0.942552069    3.520549331    1.390257407   -0.000184722    0.025125017   -0.007352112   -0.007978034
  605   11   -0.848392161    3.777196595    0.600020495   -0.000181691    0.046680232   -0.003892242   -0.022135055
  606   11   -0.223608552    0.065156724    3.329082854   -0.000858625    0.148571365   -0.005779206    0.005142661
  607   11   -0.390481685    3.740008130   -0.523435641   -0.000141678    0.012253975   -0.011561760   -0.024498356
  608   11    0.386154733   -0.774965728    2.905758636   -0.000430682    0.056901381   -0.007568912   -0.014661441
  609   11   -5.019641601   -0.797336705   -1.423538108   -0.000006450    0.055478920   -0.000116269   -0.008289095
  610   11   -4.529030002   -1.252576109   -2.104220614   -0.000272131    0.132489679   -0.002053978   -0.011768718
  611   11   -4.076620347   -0.615107350   -2.943407127    0.000114823    0.078589213    0.001461057   -0.044109272
  612   11   -3.855422557   -1.790069427   -2.526839380   -0.000311761    0.101063481   -0.003084808   -0.008395100
  613   11   -3.432803790   -1.252576109   -3.200446826   -0.000385314    0.132489679   -0.002908256   -0.021490287
  614   11   -3.044771914   -0.509340239   -3.643124883   -0.000135577    0.154181796   -0.000879334   -0.035733866
  615   11   -2.246956918    0.132327533   -3.947398450   -0.000003164    0.153327136   -0.000020637   -0.036479020
  616   11   -1.511135749    0.811782320   -3.952496498    0.000077576    0.147736984    0.000525098   -0.031117526
  617   11   -0.919673124    1.477761891   -3.713090200   -0.000263644    0.077127267   -0.003418300   -0.018649587
  618   11   -4.634565115   -0.858927343   -2.183346299    0.000119707    0.138365320    0.000865151   -0.028795093
  619   11   -3.987345440   -1.433610531   -2.658762263   -0.000318435    0.161502914   -0.001971701   -0.016192285
  620   11   -3.541371935   -0.638034241   -3.350666628    0.000072398    0.194763761    0.000371720   -0.038806692
  621   11   -2.832512708   -0.112265945   -3.779284377    0.000138714    0.153530336    0.000903498   -0.043084796
  622   11   -1.992123706    0.572422394   -3.961665808    0.000137145    0.107300312    0.001278144   -0.041492343
  623   11   -1.242355279    1.302645453   -3.817380068    0.000178049    0.107418698    0.001657526   -0.032545456
  624   11   -0.827712071    2.073619904   -3.402995209   -0.000073350    0.023570769   -0.003111884   -0.032269099
  625   11   -1.133375518   -3.421817891   -1.439845598    0.000012123    0.001949291    0.006219295   -0.082037135
  626   11   -0.820093086   -3.366176368   -1.453948400    0.000062164    0.028005234    0.002219738   -0.089194966
  627   11   -2.132444155   -3.204762587   -1.900441557   -0.000058687    0.040570994   -0.001446526   -0.041904100
  628   11   -1.262111097   -3.049768463   -2.243679524   -0.000628391    0.220618411   -0.002848316   -0.047473481
  629   11   -0.616124453   -2.468414551   -2.805063465   -0.000284814    0.022884791   -0.012445572   -0.034360061
  630   11   -2.974753586   -2.831571778   -2.089029731   -0.000357776    0.117069904   -0.003056092   -0.017069768
  631   11   -2.167070203   -2.501193296   -2.865997002   -0.000927417    0.187071274   -0.004957560   -0.015691993
  632   11   -1.262111097   -1.878875817   -3.414572169   -0.001313394    0.220618411   -0.005953238   -0.009170597
  633   11   -0.841236619   -1.091917334   -3.734336189   -0.000366333    0.024021062   -0.015250501    0.001931254
  634   11   -3.483456309   -2.162035674   -2.526839380   -0.000321411    0.101063481   -0.003180286   -0.007101469
  635   11   -2.945962992   -1.739416907   -3.200446826   -0.000541341    0.132489679   -0.004085914   -0.012186917
  636   11   -2.299761406   -1.172711610   -3.696216482   -0.000647268    0.154195067   -0.004197724   -0.013422429
  637   11   -1.603051461   -0.506539548   -3.955528581   -0.000603499    0.162473823   -0.003714438   -0.010400168
  638   11   -1.013891169    0.350952374   -3.968245922   -0.000510820    0.103085912   -0.004955287   -0.003211009
  639   11   -0.846107724    0.806787937   -3.886640309   -0.000076912    0.001839452   -0.041812703   -0.000214767
  640   11   -0.908800533   -3.429888233   -1.312057712    0.000041661    0.008049982    0.005175346   -0.092562529
  641   11   -1.550355256   -3.334168571   -1.729812806   -0.000041376    0.098289531   -0.000420958   -0.061100338
  642   11   -0.682151024   -2.944139503   -2.242031919   -0.000364535    0.158609109   -0.002298323   -0.059546124
  643   11   -2.466545276   -2.982424544   -2.159872492   -0.000476525    0.179611299   -0.002653092   -0.026945208
  644   11   -1.542288991   -2.536956839   -2.901760545   -0.001302998    0.254247539   -0.005124917   -0.021073155
  645   11   -0.776431867   -1.839537606   -3.358045367   -0.000872083    0.128422443   -0.006790734   -0.009904884
  646   11   -3.126997414   -2.293958557   -2.658762263   -0.000696972    0.161502914   -0.004315539   -0.009529025
  647   11   -2.468595329   -1.831502849   -3.323730723   -0.000975466    0.194803870   -0.005007427   -0.010400123
  648   11   -1.720330564   -1.193803868   -3.764232140   -0.001052418    0.206752512   -0.005090229   -0.007457362
  649   11   -1.035195567   -0.500753903   -3.921287686   -0.000937797    0.153673426   -0.006102533    0.000896057
  650   11   -0.846512162    0.717110053   -3.901816886   -0.000076254    0.002178070   -0.035009903    0.000823865
  651    5    0.869557372   -0.985549079    2.799654348   -0.000047852    0.002731136   -0.017520979   -0.019010288
  652    5    0.592974671   -1.052764955    2.733460267   -0.000150147    0.015346846   -0.009783564   -0.025421299
  653    5    1.782811541   -1.571029968    2.531210212    0.000085786    0.021188166    0.004048748   -0.052702118
  654    5    0.962935131   -1.659267680    2.505941849    0.000467721    0.143416190    0.003261282   -0.061374428
  655    5    0.679117597   -0.871893031    2.809417621   -0.000157619    0.013490195   -0.011683976   -0.014382783
  656    5    1.339565049   -1.397293987    2.656676039    0.000155127    0.085203885    0.001820655   -0.041897119
  657    5    0.670926733   -1.301250071    2.647683612   -0.000149300    0.022111868   -0.006752013   -0.039610769
  658    5    1.985429716   -1.565036785    2.497011404    0.000006182    0.007920405    0.000780512   -0.051496283
  659    5    3.042363612    3.097065454   -2.496361569   -0.000037963    0.001279194   -0.029677464    0.053233570
  660    5    4.292490577    1.912421029   -2.324108767   -0.000216624    0.032203531   -0.006726717    0.073628843
  661    5    3.582298139    2.525801663   -2.704715408   -0.000377051    0.101063481   -0.003730838    0.062626588
  662    5    3.631128339    2.630403384   -2.508351207   -0.000197472    0.050712634   -0.003893950    0.060820268
  663    5   -0.247935410    3.673076066   -1.122356119   -0.000054322    0.019557417   -0.002777582   -0.030505417
  664    5    0.086162979    3.796953016   -1.170771301   -0.000020337    0.003661343   -0.005554434   -0.013114631
  665    5    0.078982251    3.611530619   -1.968863038    0.000005461    0.229660155    0.000023779   -0.022139415
  666    5    0.955078026    3.829816933   -1.883565303   -0.000128954    0.013245345   -0.009735790    0.011819591
  667    5   -0.724407531    1.852013304   -3.546512795   -0.000177586    0.009649444   -0.018403708   -0.016195689
  668    5   -0.322340435    2.840432586   -2.995440365   -0.000324649    0.091739491   -0.003538815   -0.025159243
  669    5    0.997138329    3.548975874   -2.563152858   -0.000485970    0.104936543   -0.004631085    0.017830169
  670    5    1.827778505    3.556081370   -2.485338759   -0.000318176    0.044366855   -0.007171480    0.035670445
  671    5   -0.680188466    0.362124463   -4.014635240   -0.000811587    0.085138510   -0.009532548    0.008492899
  672    5    2.774048962    3.186852988   -2.595204958   -0.000426856    0.056259286   -0.007587303    0.051616013
  673    5   -0.603685261   -1.603784508   -3.511020177   -0.000080582    0.005457412   -0.014765553   -0.006005187
  674    5   -0.480091753   -1.241865472   -3.795338552   -0.000573531    0.087863825   -0.006527496   -0.001544844
  675    5    0.048284203   -0.504137360   -4.283421029   -0.000726332    0.151282343   -0.004801167    0.012450359
  676    5    3.263311204    2.689509578   -2.851083717   -0.000277186    0.029751816   -0.009316608    0.062126234
  677    5   -0.131692157    3.732541401   -0.995028873   -0.000129292    0.024557267   -0.005264909   -0.020805921
  678    5   -0.352542095    3.444565800   -1.919700578   -0.001261567    0.048713601   -0.025897625   -0.045902720
  679    5    0.466367145    3.838390953   -1.560004381   -0.000329570    0.075683484   -0.004354578   -0.002392648
  680    5   -0.622915984    2.513989866   -3.116348130   -0.000387607    0.056871952   -0.006815442   -0.035117588
  681    5    0.243896005    3.347965671   -2.647452013   -0.000659541    0.222352685   -0.002966193   -0.007602619
  682    5    1.380246821    3.678558413   -2.320105398   -0.000517194    0.129397401   -0.003996944    0.024106141
  683    5   -0.744346992    1.274613689   -3.799913192   -0.000321456    0.030592148   -0.010507780   -0.002503181
  684    5    2.223961323    3.430136862   -2.551388065   -0.000466527    0.067958236   -0.006864904    0.043439490
  685    5   -0.617431997   -1.499856862   -3.568171167   -0.000107487    0.005854120   -0.018360896   -0.003802217
  686    5   -0.576131680   -0.585611564   -3.978544235   -0.000744235    0.114987578   -0.006472306    0.006416130
  687    5   -0.261595654   -0.061883574   -4.224236824   -0.000586134    0.080104376   -0.007317129    0.015322030
  688    5    2.986932883    2.976905689   -2.732253396   -0.000173624    0.013090050   -0.013263787    0.056893843
  689    5    5.004736516    0.175072065   -1.456700246   -0.001721641    0.089741578   -0.019184428    0.138219385
  690    5    3.767615709   -0.932971669   -3.385631968   -0.000565877    0.082603071   -0.006850555    0.067176808
  691    5    4.520716444   -0.112978459   -2.703889724   -0.001920637    0.216453908   -0.008873193    0.105977447
  692    5    4.727076435    0.950298735   -2.161155854   -0.000644737    0.127856874   -0.005042643    0.094532970
  693    5   -0.222758378   -2.604532768   -2.806382418    0.000110647    0.038421659    0.002879797   -0.054406414
  694    5    0.567498301   -2.232962137   -3.572704915    0.000431042    0.081596528    0.005282606   -0.049026165
  695    5    1.484965417   -1.717295951   -4.022684490    0.000557939    0.159475798    0.003498584   -0.022858649
  696    5    2.512595068   -1.018421902   -4.133920347   -0.000287916    0.212413663   -0.001355452    0.021252183
  697    5    3.441721874   -0.169304734   -3.858373193   -0.000719446    0.127598080   -0.005638377    0.061107649
  698    5    3.946843105    0.928413663   -3.367087523   -0.000857155    0.150279343   -0.005703743    0.075214530
  699    5    4.353232015    1.590401403   -2.511193933   -0.000329507    0.132343943   -0.002489780    0.076255576
  700    5   -0.566560282   -1.925516713   -3.294628489   -0.000147611    0.027158919   -0.005435074   -0.014571716
  701    5   -0.119376801   -1.662714076   -3.750289101   -0.000299261    0.132489679   -0.002258748   -0.014931331
  702    5    0.543418845   -0.964671376   -4.296500237   -0.000385100    0.153227489   -0.002513255    0.004849827
  703    5    1.442282882   -0.792735466   -4.420303097   -0.000241344    0.032371113   -0.007455522    0.019389937
  704    5    3.778715436    1.377748273   -3.373099900   -0.000039267    0.001210971   -0.032425686    0.074892795
  705    5    3.679683350    2.209687705   -2.924713392   -0.000330220    0.054636031   -0.006044000    0.067295986
  706    5    5.050171820    0.071756591   -1.101555651   -0.000256179    0.001943205   -0.131833115    0.150669283
  707    5    4.216822163   -0.691025035   -2.983706337   -0.001562752    0.090495957   -0.017268750    0.100109818
  708    5    4.851873931    0.349323634   -2.024821601   -0.001950062    0.199610715   -0.009769326    0.115380368
  709    5    0.184209990   -2.451212756   -3.228727409    0.000100483    0.006729836    0.014931047   -0.055728058
  710    5    1.067461764   -2.039274750   -3.807710910    0.000275157    0.031786655    0.008656365   -0.041543809
  711    5    2.177682811   -1.487710332   -4.033215558    0.000334812    0.127553448    0.002624879   -0.004671278
  712    5    3.165729406   -0.811887792   -3.891451229   -0.000542252    0.268246031   -0.002021474    0.041622071
  713    5    3.908313989    0.239385439   -3.499574988   -0.001137591    0.240401084   -0.004732054    0.073717071
  714    5    4.458090461    1.219543869   -2.574008027   -0.000593612    0.194761680   -0.003047887    0.081282998
  715    5   -0.349931169   -2.281220810   -3.109230288   -0.000430602    0.160319304   -0.002685903   -0.033240914
  716    5    0.357990861   -1.754800018   -3.873572997    0.000124815    0.194803870    0.000640723   -0.022494905
  717    5    1.071526371   -1.012777600   -4.349894369   -0.000407471    0.202757765   -0.002009644    0.007036507
  718    5    1.870820963   -0.788351574   -4.376652483   -0.000244923    0.033858889   -0.007233625    0.023650529
  719    5    3.779083890    1.301258512   -3.405447315   -0.000066290    0.002761515   -0.024004802    0.075124427
  720    5    3.857346822    1.705889172   -3.117035305   -0.000603543    0.090369526   -0.006678613    0.072043552
  721    1    0.277237939    3.930013916    3.421782812    0.000153896    0.101063481    0.001522763    0.008878351
  722    1    0.699856706    3.392520599    4.095390257    0.000341489    0.132489679    0.002577478    0.010113029
  723    1   -0.396369506    3.392520599    2.999164045    0.000148230    0.132489679    0.001118801    0.005082043
  724    1    1.048293734    2.723964270    4.505321218   -0.000208287    0.075241567   -0.002768250    0.023157092
  725    1   -0.061919683    2.613627810    3.760940434    0.000274238    0.187071274    0.001465953    0.010439840
  726    1   -0.819481475    2.768845346    2.598742838   -0.000550161    0.083111778   -0.006619529    0.010573561
  727    1    0.282204072    1.804432475    4.122953253   -0.000209210    0.031852248   -0.006568127    0.024209685
  728    1   -0.519879194    1.770584917    3.282420738   -0.000675127    0.130569866   -0.005170618    0.019861731
  729    1   -0.011115544    0.677968549    3.545901391   -0.000879399    0.120223909   -0.007314674    0.021158606
  730    1    0.923149841   -0.767980407    3.109646586   -0.000261816    0.025539061   -0.010251598   -0.006820883
  731    1    0.653439418   -0.762426158    2.858756307   -0.000117637    0.006432912   -0.018286726   -0.008846053
  732    1    2.987170345   -1.136540458    3.211731144   -0.000018921    0.003024266   -0.006256480   -0.001246123
  733    1    2.392266459   -1.336378015    2.912404078    0.000001651    0.118779008    0.000013896   -0.024129865
  734    1    0.911649690   -0.943193383    2.829705473   -0.000043147    0.001684219   -0.025618333   -0.016039430
  735    1    4.501585480   -0.256488195    3.485353033    0.000022302    0.097162788    0.000229534    0.024226902
  736    1    3.960008961   -0.947277028    3.067649105    0.000153569    0.126325636    0.001215657    0.010310604
  737    1    3.375459529   -1.436653928    2.514730751    0.000496184    0.108832960    0.004559131   -0.017764860
  738    1    0.145315056    3.573555021    3.553705695    0.000374736    0.161502914    0.002320303    0.006736572
  739    1    0.607770764    2.915152936    4.218674154    0.000205015    0.194803870    0.001052419    0.013770923
  740    1   -0.519653403    2.915152936    3.091249987    0.000084380    0.194803870    0.000433152    0.007260633
  741    1    0.623337576    2.333488570    4.343747158   -0.000027389    0.001237886   -0.022125602    0.023439884
  742    1   -0.097683226    1.988846598    3.796703976   -0.000144786    0.254247539   -0.000569468    0.016264746
  743    1   -0.735585230    2.293479008    2.924565720   -0.000184987    0.019698207   -0.009391053    0.016996604
  744    1    0.057362860    1.221574631    3.835013129   -0.000099637    0.008298965   -0.012005963    0.023758738
  745    1   -0.283278318    1.107483736    3.432562639   -0.000346646    0.066185352   -0.005237503    0.022112876
  746    1    0.442469044   -0.354573548    3.180656743   -0.001176734    0.133607309   -0.008807405    0.004143665
  747    1    2.888085714   -1.160060310    3.193130138   -0.000017044    0.002109025   -0.008081350   -0.003449910
  748    1    1.404668412   -1.119762456    2.924955000   -0.000572442    0.163519382   -0.003500758   -0.021323613
  749    1    4.212450678   -0.538552297    3.415846083   -0.000076766    0.092942769   -0.000825951    0.021039186
  750    1    3.408429391   -1.142388552    3.074879291    0.000056375    0.162336243    0.000347273   -0.000395438
  751    1    2.598884132   -1.481104510    2.625091834    0.000234678    0.102078701    0.002298986   -0.035639989
  752    1    0.635998468    4.307935125    3.404643446    0.000027664    0.090197071    0.000306707    0.014122024
  753    1    1.186697504    3.879361397    4.095390257    0.000332391    0.132489679    0.002508804    0.011285435
  754    1    1.300742868    4.752140022    3.381690751   -0.000071462    0.028781809   -0.002482905    0.022196723
  755    1    1.806463190    3.299803296    4.590198887    0.000042252    0.136326006    0.000309933    0.020270050
  756    1    1.965590293    4.641137786    3.760940434    0.000234603    0.187071274    0.001254082    0.017425943
  757    1    2.193816350    5.224978620    3.064328672   -0.000039976    0.001618467   -0.024699825    0.031248146
  758    1    2.835054630    3.056836009    4.746913375   -0.000071931    0.023177019   -0.003103542    0.028719074
  759    1    2.870549399    4.018820307    4.309515600    0.000362127    0.220618411    0.001641417    0.017571632
  760    1    2.870549399    5.189712953    3.138622955   -0.000104493    0.220618411   -0.000473635    0.025314325
  761    1    3.013633248    5.557777563    2.341434952   -0.000031365    0.001365630   -0.022967203    0.035913444
  762    1    3.780553827    3.194161547    4.507511767    0.000099282    0.229660155    0.000432301    0.024134811
  763    1    4.022756118    4.475993005    3.595795653    0.000268093    0.259653876    0.001032500    0.021039342
  764    1    3.780553827    5.387709119    2.313964195    0.000080702    0.229660155    0.000351397    0.027032524
  765    1    3.548395122    5.659394007    1.258690595   -0.000160613    0.045869398   -0.003501524    0.034878969
  766    1    4.487903803    1.576482460    4.366500355   -0.000043141    0.004442065   -0.009711883    0.034070082
  767    1    4.605212588    2.284157118    4.309515600    0.000114810    0.220618411    0.000520399    0.027394275
  768    1    5.062385286    3.436363838    3.595795653    0.000379053    0.259653876    0.001459840    0.025605009
  769    1    5.062385286    4.475993005    2.556166486    0.000268116    0.259653876    0.001032589    0.029059490
  770    1    4.605212588    5.189712953    1.403959766    0.000403275    0.220618411    0.001827932    0.028464708
  771    1    3.793844276    5.510622262    0.372031081    0.000083689    0.151295184    0.000553153    0.030655009
  772    1    4.746762276    0.661369410    3.927806238   -0.000048566    0.050180956   -0.000967825    0.030098907
  773    1    5.227530067    1.379198012    3.760940434    0.000409986    0.187071274    0.002191606    0.027282474
  774    1    5.826713982    2.285663406    3.056185526    0.000134552    0.212495639    0.000633199    0.037722102
  775    1    5.801986276    3.382168946    2.560738635   -0.000215313    0.084043182   -0.002561938    0.043606559
  776    1    5.515421482    4.348305333    1.604536450   -0.000166136    0.054989171   -0.003021242    0.043774349
  777    1    5.154394072    4.691952105    0.415435534   -0.000078421    0.138149877   -0.000567655    0.041478869
  778    1    4.465753678    4.975587609   -0.279892129    0.000279928    0.132489679    0.002112827    0.031126104
  779    1    4.806303807    0.077999788    3.513263443    0.000091871    0.099221732    0.000925921    0.025836830
  780    1    5.561979890    0.600305223    2.999164045    0.000348321    0.132489679    0.002629043    0.032595010
  781    1    6.002502790    1.204565476    2.547557425   -0.000126041    0.096853223   -0.001301362    0.048210596
  782    1    5.217961999    4.447995662   -0.073651735   -0.000034328    0.004090868   -0.008391414    0.048777609
  783    1    4.859274542    4.314986697   -0.836217911   -0.000020072    0.084082004   -0.000238715    0.043644670
  784    1    1.015815082    4.459075167    3.534878447    0.000086009    0.146770102    0.000586010    0.016017272
  785    1    1.664065167    3.971447339    4.218674154    0.000444797    0.194803870    0.002283309    0.013300300
  786    1    1.799086575    4.999550116    3.292691062   -0.000240863    0.080448543   -0.002994005    0.026397809
  787    1    2.456685395    3.329861466    4.662495625   -0.000037555    0.179676712   -0.000209014    0.023052754
  788    1    2.590371505    4.676901328    3.796703976    0.000322486    0.254247539    0.001268393    0.018100103
  789    1    2.618772164    5.421731244    2.739790090   -0.000171297    0.024963647   -0.006861870    0.034581460
  790    1    3.416538079    2.782934833    4.729574979   -0.000281603    0.063707677   -0.004420238    0.031943450
  791    1    3.589617610    3.937707526    4.212632445    0.000328708    0.282695416    0.001162764    0.019590606
  792    1    3.589617610    5.092829797    3.057510174    0.000199766    0.282695416    0.000706649    0.023153338
  793    1    3.333754992    5.622438896    1.927451354   -0.000295388    0.088056691   -0.003354516    0.035066734
  794    1    4.191649779    2.034860974    4.548450166   -0.000156927    0.031973076   -0.004908108    0.034891406
  795    1    4.524099807    3.003225329    4.212632445    0.000339837    0.282695416    0.001202130    0.023883325
  796    1    4.771419179    4.185026899    3.304829547    0.000295728    0.315115371    0.000938474    0.024534493
  797    1    4.524099807    5.092829797    2.123027977    0.000355893    0.282695416    0.001258926    0.026420387
  798    1    3.825539106    5.571667371    0.908221514    0.000033190    0.201126536    0.000165022    0.031126920
  799    1    4.710326707    1.190351318    4.148378231   -0.000119045    0.108351598   -0.001098695    0.031440368
  800    1    5.263293609    2.003979224    3.796703976    0.000535019    0.254247539    0.002104324    0.026867258
  801    1    5.738766197    2.967196226    2.978360411    0.000053880    0.272519087    0.000197710    0.037208428
  802    1    5.605726344    4.021471829    2.179783913   -0.000277797    0.206555625   -0.001344903    0.041472313
  803    1    5.250075070    4.689818110    1.152731215   -0.000027498    0.216217269   -0.000127177    0.038955255
  804    1    4.557839620    5.098871506    0.197475534    0.000416692    0.194803870    0.002139033    0.030705395
  805    1    4.921105877    0.393741964    3.632937495    0.000228922    0.158788396    0.001441682    0.027006855
  806    1    5.685263787    1.077672886    3.091249987    0.000425723    0.194803870    0.002185393    0.033654642
  807    1    5.997393187    1.799958352    2.750867811   -0.000098608    0.070244093   -0.001403788    0.045621859
  808    1    5.242619124    4.474150543    0.040901820   -0.000042996    0.005440247   -0.007903370    0.048544019
  809    1    4.990094285    4.506503238   -0.391928775   -0.000050037    0.122084665   -0.000409855    0.043183089
  810    1    0.230169352    4.243065485    3.062429929   -0.000085116    0.078629521   -0.001082497    0.014260913
  811    1   -0.409984794    3.842191855    2.532690673   -0.000116486    0.109642314   -0.001062414    0.006979718
  812    1   -0.812318699    3.522672115    1.832986213   -0.000334443    0.097048503   -0.003446148   -0.000298728
  813    1   -0.733416440    3.815311417    0.862491555   -0.000365368    0.040702690   -0.008976506   -0.009177517
  814    1   -0.184786449    3.974060499   -0.556937179   -0.000260289    0.021928199   -0.011870080   -0.014834675
  815    1   -0.216251467    3.724670400   -0.767531089   -0.000096825    0.005538278   -0.017482814   -0.019594980
  816    1    1.164597684    4.348353973   -1.496666808   -0.000437653    0.183751822   -0.002381762    0.014948751
  817    1    2.354928400    5.061777892   -1.102275654   -0.000322939    0.099252600   -0.003253704    0.030136531
  818    1    3.296829621    5.463434973   -0.240258066   -0.000188561    0.136838326   -0.001377984    0.033054515
  819    1    2.289097795    3.970793952   -2.106461749   -0.000110006    0.206559130   -0.000532562    0.029799138
  820    1    3.200020091    4.641137786   -1.528509316    0.000267882    0.187071274    0.001431978    0.027414772
  821    1    3.978912879    4.975587609   -0.766732927    0.000299778    0.132489679    0.002262652    0.028551922
  822    1    3.335519531    3.293587652   -2.365285895   -0.000176750    0.139691241   -0.001265293    0.046808093
  823    1    3.978912879    3.879361397   -1.862959139    0.000145982    0.132489679    0.001101839    0.038737142
  824    1    4.516406197    4.301980164   -1.189351694    0.000117880    0.101063481    0.001166396    0.038377993
  825    1   -0.063958120    4.132695855    2.789844167   -0.000107881    0.045016248   -0.002396490    0.012668783
  826    1   -0.620493768    3.781149698    2.077300330   -0.000213927    0.107038632   -0.001998592    0.003939173
  827    1   -0.777906810    3.732257226    1.366321366   -0.000291055    0.046413013   -0.006270973   -0.003694573
  828    1   -0.487154953    3.853068257   -0.107822510   -0.000578380    0.064434807   -0.008976203   -0.019619540
  829    1    0.231289704    4.028159558   -1.054607795   -0.000770661    0.192147432   -0.004010777   -0.005637761
  830    1    1.759927557    4.787363699   -1.313508634   -0.000141094    0.028000150   -0.005039037    0.025417297
  831    1    2.904492185    5.347043998   -0.627310281   -0.000116302    0.025273347   -0.004601746    0.033608873
  832    1    1.602999319    4.076372457   -1.897725764   -0.000239521    0.186542399   -0.001284001    0.021335395
  833    1    2.575238879    4.676901328   -1.564272858    0.000123914    0.254247539    0.000487375    0.025629083
  834    1    3.501545217    5.098871506   -0.858818869    0.000261035    0.194803870    0.001339988    0.027723730
  835    1    2.803593403    3.532098945   -2.342543544   -0.000177886    0.104625982   -0.001700208    0.041516423
  836    1    3.501545217    3.971447339   -1.986243036    0.000182437    0.194803870    0.000936515    0.035181799
  837    1    4.159947302    4.433903047   -1.321274577    0.000297517    0.161502914    0.001842175    0.033422475
  838    1    4.888372444   -0.309154342    3.049816564    0.000233849    0.101063481    0.002313878    0.024724337
  839    1    4.465753678   -0.982761787    2.512323247    0.000347226    0.132489679    0.002620775    0.019184300
  840    1    5.561979890    0.113464425    2.512323247    0.000310777    0.132489679    0.002345671    0.038829286
  841    1    4.141174578   -1.374949995    1.874826508   -0.000037762    0.053634375   -0.000704064    0.018858574
  842    1    5.227530067   -0.648311964    1.733430458    0.000271944    0.187071274    0.001453692    0.055478985
  843    1    5.973434680    0.489051855    1.891836525   -0.000224080    0.069466365   -0.003225735    0.061452589
  844    1    4.641322731   -1.180173178    1.320910263   -0.000203839    0.007262058   -0.028069047    0.070331159
  845    1    5.644092424   -0.219956864    0.822414501   -0.000577621    0.137572650   -0.004198661    0.095945125
  846    1    5.366038028   -0.030058359   -0.470328714   -0.000905129    0.028806817   -0.031420641    0.144516056
  847    1    5.243631778    0.546389194   -1.161398688   -0.001352215    0.132107301   -0.010235731    0.124606568
  848    1    4.799598627    1.682452129   -1.942762874   -0.000652983    0.148982339   -0.004382957    0.084094663
  849    1    4.895086185    2.538147747   -1.838437303   -0.000217827    0.042847470   -0.005083766    0.070745138
  850    1    3.917800762    2.741211246   -2.352668386   -0.000184853    0.134051744   -0.001378970    0.057507305
  851    1    4.577654377    3.359713281   -1.804757290    0.000004485    0.130114612    0.000034470    0.052001307
  852    1    4.839762585    3.948616268   -1.221548103   -0.000073003    0.080248328   -0.000909709    0.048516146
  853    1    5.020295328   -0.441077225    2.693357669    0.000401552    0.161502914    0.002486343    0.028652271
  854    1    4.557839620   -1.106045684    2.034955584    0.000218779    0.194803870    0.001123074    0.030512258
  855    1    5.685263787    0.021378483    2.034955584    0.000184343    0.194803870    0.000946299    0.051126851
  856    1    4.530530317   -1.238704303    1.448596375   -0.000062663    0.001974249   -0.031739945    0.057662797
  857    1    5.167874684   -0.776040216    1.148042295   -0.001167609    0.226780744   -0.005148627    0.085589664
  858    1    5.886687208    0.161606436    1.412766368   -0.000107945    0.015461928   -0.006981314    0.074018339
  859    1    5.508529009   -0.086436557   -0.097032890   -0.001846532    0.118756641   -0.015548870    0.133256084
  860    1    5.207502165    0.111405449   -0.865653819   -0.000709257    0.035039043   -0.020241905    0.145357320
  861    1    4.991305300    1.184968241   -1.696395032   -0.000510217    0.046050275   -0.011079563    0.099648786
  862    1    4.945132273    2.048057953   -1.848044401   -0.000269591    0.063000304   -0.004279206    0.079944553
  863    1    4.231330074    2.281262200   -2.285448762   -0.000228263    0.055454463   -0.004116232    0.066897828
  864    1    4.643834859    2.921545449   -1.927857380   -0.000202564    0.189102081   -0.001071187    0.059642955
  865    1    4.830041343    3.608491449   -1.476317185   -0.000160618    0.080103956   -0.002005119    0.053234530
