# Supplementary material for: Screening Deep Eutectic Solvents for CO2 Capture With COSMO-RS
Source: Front Chem. 2020 Feb 13;8:82. doi: 10.3389/fchem.2020.00082 (PMC7031488; doi:10.3389/fchem.2020.00082)
Supplement: Supplementary file 2 [file Data_Sheet_1.ZIP › COSMOfiles/LevulinicAcid.cosmo]

Gaussian COSMO output
$cosmo_data
  fepsi =    1.00
  nps   = 1160
  area  =  574.34
  volume=  933.82
$coord_rad
#atom   x                  y                  z             element  radius [A]     area   COSMO charge    sigma
   1   1.12772012214510  -0.99698192187988   0.00074266237063   6     2.00600   8.35404  -0.02635  -0.00315
   2   1.01542109265280  -2.25549793843955  -1.63947726091060   1     1.29600   6.30189  -0.04403  -0.00699
   3   1.01551557912795  -2.25420725550241   1.64196225077670   1     1.29600   6.30020  -0.04379  -0.00695
   4  -1.03514866835973   0.90728593693333   0.00001133835680   6     2.00600   7.97932  -0.02730  -0.00342
   5  -0.90435110922601   2.16975903760306   1.64086243016676   1     1.29600   6.32620  -0.04207  -0.00665
   6  -0.90393725932970   2.16878582859007  -1.64156540828858   1     1.29600   6.32740  -0.04189  -0.00662
   7  -5.88785570533055   1.44992142965018   0.00081636168985   6     2.00600  19.02093  -0.01555  -0.00082
   8  -5.83344654911248   2.68631254018952  -1.66086140184205   1     1.29600   6.31070  -0.04205  -0.00666
   9  -7.63796334550716   0.36034903295127  -0.00243396726049   1     1.29600   6.24541  -0.03388  -0.00542
  10  -5.83618665279838   2.68024651965726   1.66711072616693   1     1.29600   6.31091  -0.04177  -0.00662
  11  -3.63545356320555  -0.32316732181025  -0.00013606028164   6     2.00600   8.52525  -0.02175  -0.00255
  12  -3.89831476734613  -2.61338119125943  -0.00140973569591   8     1.71760  18.79220   0.24175   0.01286
  13   5.58391349060114  -1.48398193573613   0.00077100826264   8     1.71760  15.81248   0.08965   0.00567
  14   7.17045208457894  -0.55703178986938   0.00005291233175   1     1.29600   8.26517  -0.14902  -0.01803
  15   3.69401183844511   0.24985715661023   0.00020409042246   6     2.00600  10.84697  -0.03571  -0.00329
  16   4.10625777892596   2.50733717047036  -0.00129635212787   8     1.71760  19.11120   0.23374   0.01223
$coord_car
!BIOSYM archive 3
PBC=OFF
coordinates from GAUSSIAN/COSMO calculation
!DATE
C1           0.596763786    -0.527580110     0.000393000 GAUS 1      C       C   0.0000
H2           0.537337699    -1.193558102    -0.867574000 GAUS 1      H       H   0.0000
H3           0.537387699    -1.192875102     0.868889000 GAUS 1      H       H   0.0000
C4          -0.547777082     0.480115039     0.000006000 GAUS 1      C       C   0.0000
H5          -0.478561995     1.148187030     0.868307000 GAUS 1      H       H   0.0000
H6          -0.478342995     1.147672030    -0.868679000 GAUS 1      H       H   0.0000
C7          -3.115719045     0.767265374     0.000432000 GAUS 1      C       C   0.0000
H8          -3.086926960     1.421535371    -0.878890000 GAUS 1      H       H   0.0000
H9          -4.041836120     0.190688495    -0.001288000 GAUS 1      H       H   0.0000
H10         -3.088376960     1.418325371     0.882197000 GAUS 1      H       H   0.0000
C11         -1.923799167    -0.171012781    -0.000072000 GAUS 1      C       C   0.0000
O12         -2.062899326    -1.382941763    -0.000746000 GAUS 1      O       O   0.0000
O13          2.954879752    -0.785289418     0.000408000 GAUS 1      O       O   0.0000
H14          3.794439816    -0.294768527     0.000028000 GAUS 1      H       H   0.0000
C15          1.954786872     0.132218713     0.000108000 GAUS 1      C       C   0.0000
O16          2.172938028     1.326825684    -0.000686000 GAUS 1      O       O   0.0000
end
end
$screening_charge
  cosmo      =  -0.026607
  correction =   0.026607
  total      =   0.000000
$cosmo_energy
  Total energy corrected [a.u.]  =     -421.2484486891
  Dielectric energy corr. [a.u.] =       -0.0229728022
$segment_information
# n             - segment number
# atom          - atom associated with segment n
# position      - segment coordinates [a.u.]
# charge        - segment charge (corrected)
# area          - segment area [A**2]
# potential     - solute potential on segment (A length scale)
#
#  n   atom              position (X, Y, Z)                   charge         area        charge/area     potential
#
#
    1    6   -1.285442861    4.542353101   -1.173965626   -0.000111040    0.007030355   -0.015794302    0.043100898
    2    6   -0.658629948    4.587562697   -1.345997378   -0.000860166    0.152522766   -0.005639590    0.031360134
    3    6    0.777731781    3.942960241   -1.492193152   -0.000178894    0.022740416   -0.007866804   -0.012560169
    4    6    0.143859645    4.332525943   -2.108864073   -0.001022015    0.166956069   -0.006121463    0.022474475
    5    6    1.219157959    3.297452402   -2.106964308   -0.000783040    0.131613373   -0.005949551   -0.008645794
    6    6    0.627596580    3.700319668   -2.784730259   -0.000632143    0.110873760   -0.005701466    0.023910603
    7    6   -1.050362704    4.562587126   -1.145286641   -0.000153903    0.016107606   -0.009554703    0.038002747
    8    6    0.207276600    4.346812155   -1.502199847   -0.001008625    0.224220943   -0.004498353    0.009393399
    9    6    1.031289250    3.669076612   -1.686771626   -0.000156189    0.026826141   -0.005822277   -0.017467940
   10    6    0.758711615    3.831434703   -2.326558195   -0.001046481    0.219383011   -0.004770110    0.009307159
   11    6   -1.707771902    4.458098086   -1.308523468   -0.000376250    0.045869153   -0.008202683    0.052101014
   12    6   -3.045493963    3.007195656   -2.483480799   -0.000158413    0.004015965   -0.039445783    0.088840946
   13    6   -2.620158981    3.833189523   -2.172941945   -0.001577523    0.252149566   -0.006256298    0.075336037
   14    6   -1.225831750    4.575190938   -1.963459899   -0.001211938    0.185279977   -0.006541116    0.049698373
   15    6   -2.744670078    2.013950501   -3.249591027   -0.000055480    0.007306459   -0.007593235    0.078630455
   16    6   -2.577870981    2.796407902   -3.315499130   -0.001584001    0.256498196   -0.006175487    0.077833808
   17    6   -1.531559333    3.842719551   -3.315499130   -0.002058934    0.256498196   -0.008027089    0.066659131
   18    6   -0.436638595    4.332525943   -2.689362313   -0.001250999    0.166956069   -0.007492981    0.044636473
   19    6   -1.951734164    1.701487164   -3.805305523   -0.000905751    0.166956069   -0.005425088    0.066228119
   20    6   -1.225831750    2.490680319   -4.047970518   -0.001431119    0.185279977   -0.007724087    0.064870867
   21    6   -0.436638595    3.216582733   -3.805305523   -0.001388394    0.166956069   -0.008315923    0.057405974
   22    6    0.239227591    3.700319668   -3.173099248   -0.000710407    0.110873760   -0.006407349    0.039445209
   23    6   -2.978850622    3.307149322   -2.271550147    0.000099581    0.031788338    0.003132631    0.085783551
   24    6   -2.068561102    4.319636524   -1.766105636   -0.001413746    0.263352054   -0.005368276    0.061886365
   25    6   -2.951210309    2.546733705   -2.931467010   -0.000851348    0.092627060   -0.009191134    0.085012130
   26    6   -2.317917184    3.582765753   -3.055545332   -0.002293911    0.355967158   -0.006444164    0.074718258
   27    6   -1.089133105    4.370375784   -2.698316016   -0.001903891    0.267143480   -0.007126847    0.055475793
   28    6   -2.318651203    1.596211048   -3.556966217   -0.000508460    0.057938841   -0.008775808    0.069897693
   29    6   -1.960687867    2.353981674   -3.843155363   -0.001685521    0.267143480   -0.006309421    0.069636092
   30    6   -1.089133105    3.225536436   -3.843155363   -0.002055202    0.267143480   -0.007693251    0.064571846
   31    6   -0.218944473    3.831434703   -3.304214283   -0.001716035    0.219383011   -0.007822095    0.049076724
   32    6   -0.042185467    1.125428391   -3.682841182   -0.000125492    0.005948536   -0.021096209    0.053845428
   33    6    0.613992826    1.592742982   -3.475163121   -0.001115911    0.156765713   -0.007118339    0.048995641
   34    6    1.249665287    2.646352014   -2.705494112   -0.000927175    0.143064793   -0.006480803    0.017985392
   35    6   -1.510940291    1.303029160   -3.850644490   -0.000640767    0.095505755   -0.006709197    0.060827742
   36    6   -0.582042769    1.846891338   -4.047970518   -0.001259031    0.185279977   -0.006795290    0.058220015
   37    6    0.143859645    2.636084493   -3.805305523   -0.001286537    0.166956069   -0.007705843    0.051070846
   38    6    0.627596580    3.311950679   -3.173099248   -0.000658657    0.110873760   -0.005940599    0.033044154
   39    6    0.134892998    1.181129140   -3.627360876   -0.000144246    0.008670112   -0.016637182    0.053207360
   40    6    1.131518853    2.136467672   -3.003142299   -0.000699158    0.084825847   -0.008242279    0.034711267
   41    6   -0.614874812    1.249830503   -3.893227392   -0.001072977    0.177579387   -0.006042240    0.056140199
   42    6    0.152813348    1.983589983   -3.843155363   -0.001575495    0.267143480   -0.005897561    0.052324901
   43    6    0.758711615    2.853778615   -3.304214283   -0.001394470    0.219383011   -0.006356328    0.035557549
   44   10   -7.367720492    3.823411370    3.198644566   -0.000655530    0.110873760   -0.005912397    0.062915193
   45   10   -6.883983557    3.147545184    3.830850841   -0.001234114    0.166956069   -0.007391846    0.063842710
   46   10   -7.929062953    3.181140304    2.836295010   -0.000692697    0.109149282   -0.006346328    0.051751589
   47   10   -6.158081143    2.358352029    4.073515836   -0.001232961    0.185279977   -0.006654584    0.061391948
   48   10   -7.310054417    2.139729967    3.546890859   -0.000647565    0.119260279   -0.005429845    0.048267319
   49   10   -5.267661856    1.758817361    3.863873239   -0.000764412    0.113194286   -0.006753095    0.061342988
   50   10   -6.707338947    1.663250020    3.717678813   -0.000068199    0.003541468   -0.019257311    0.047389170
   51   10   -4.857138156    1.663600786    3.668588473   -0.000035388    0.001928806   -0.018346959    0.065106482
   52   10   -7.498835527    3.365239306    3.329759601   -0.001268803    0.219383011   -0.005783505    0.059162555
   53   10   -6.892937261    2.495050674    3.868700681   -0.001404932    0.267143480   -0.005259091    0.057092674
   54   10   -7.792611498    2.673759489    3.140330812   -0.000347604    0.043609004   -0.007970933    0.049223556
   55   10   -6.137439723    1.754844071    3.914530263   -0.001002545    0.182189679   -0.005502756    0.053735069
   56   10   -6.830980224    1.712648187    3.685069322   -0.000076322    0.003795248   -0.020110016    0.046965232
   57   10   -4.944796688    1.633830287    3.694043058   -0.000074660    0.004195390   -0.017795771    0.063782074
   58   10   -6.979351503    4.211780359    3.198644566   -0.000704513    0.110873760   -0.006354191    0.067707795
   59   10   -6.303485317    3.728043424    3.830850841   -0.001385498    0.166956069   -0.008298580    0.071815316
   60   10   -6.303485317    4.843986634    2.714907631   -0.001256855    0.166956069   -0.007528056    0.070369774
   61   10   -5.514292162    3.002141010    4.073515836   -0.001477295    0.185279977   -0.007973313    0.071591512
   62   10   -5.208564579    4.354180242    3.341044448   -0.002115005    0.256498196   -0.008245692    0.077094794
   63   10   -5.514292162    5.086651629    1.989005217   -0.001132935    0.185279977   -0.006114720    0.067679793
   64   10   -4.788389748    2.212947855    3.830850841   -0.000937320    0.166956069   -0.005614170    0.069788246
   65   10   -4.162252931    3.307868593    3.341044448   -0.001642339    0.256498196   -0.006402925    0.080089300
   66   10   -4.162252931    4.354180242    2.294732800   -0.001436048    0.256498196   -0.005598667    0.075134691
   67   10   -4.718156854    4.841720782    1.391328094   -0.000328880    0.070027780   -0.004696423    0.065049947
   68   10   -4.776801725    1.695627907    3.643533617   -0.000076282    0.003857363   -0.019775757    0.066369519
   69   10   -3.917196683    2.459991992    3.172761123   -0.000308855    0.023097949   -0.013371524    0.082178100
   70   10   -3.630160126    3.428307261    2.423331439   -0.000308298    0.017033852   -0.018099151    0.085367773
   71   10   -6.521179439    4.342895394    3.329759601   -0.001717273    0.219383011   -0.007827741    0.071578802
   72   10   -5.650990808    3.736997127    3.868700681   -0.002112341    0.267143480   -0.007907141    0.075169697
   73   10   -5.650990808    4.881836475    2.723861334   -0.001902170    0.267143480   -0.007120405    0.072855152
   74   10   -4.779436045    2.865442365    3.868700681   -0.001789253    0.267143480   -0.006697724    0.074516339
   75   10   -4.422206729    4.094226444    3.081090650   -0.002312139    0.355967158   -0.006495372    0.078446697
   76   10   -4.779436045    4.881836475    1.852306571   -0.001413128    0.267143480   -0.005289773    0.068540909
   77   10   -4.348126236    2.063455078    3.511903991   -0.000816158    0.113178079   -0.007211275    0.073991961
   78   10   -3.731765928    2.994245717    2.879890835   -0.001089567    0.153801823   -0.007084229    0.085326771
   79   10   -3.808091372    4.007661249    2.017563786   -0.000661327    0.090227904   -0.007329519    0.077650630
   80   10   -7.367720492    4.211780359    2.810275576   -0.000638510    0.110873760   -0.005758894    0.062937626
   81   10   -7.861405829    3.971604867    2.145544194   -0.000481629    0.075444154   -0.006383909    0.054142942
   82   10   -6.883983557    4.843986634    2.134409391   -0.001019611    0.166956069   -0.006107062    0.063351926
   83   10   -7.552659439    4.427131947    1.678519286   -0.000040206    0.001438214   -0.027955572    0.055321397
   84   10   -6.038176703    5.107896576    1.414656969   -0.000827342    0.136608448   -0.006056301    0.061257305
   85   10   -5.453219128    5.054773288    1.205617303   -0.000104425    0.006469765   -0.016140407    0.061357015
   86   10   -7.498835527    4.342895394    2.352103512   -0.001161464    0.219383011   -0.005294227    0.059705962
   87   10   -7.619369761    4.357767791    1.731903183   -0.000042802    0.001458519   -0.029346391    0.055040479
   88   10   -6.996993304    4.836572713    1.638774409   -0.000895454    0.183639922   -0.004876142    0.058920133
   89   10   -5.649522600    5.076750329    1.198129171   -0.000125401    0.011197550   -0.011198969    0.060712939
   90    3   -0.040459582   -1.271778439    3.621297432   -0.000076766    0.003564414   -0.021536904    0.044476865
   91    3   -0.032281325   -1.786908591    3.805702365   -0.000964457    0.166956069   -0.005776709    0.041217010
   92    3   -0.918498306   -2.022211746    3.126477678   -0.000331469    0.027186697   -0.012192322    0.026871597
   93    3    0.693621089   -2.576101746    4.048367360   -0.001515987    0.185279977   -0.008182143    0.042730373
   94    3   -0.658418143   -2.881829329    3.315895973   -0.001662836    0.256498196   -0.006482835    0.019269538
   95    3   -1.210822927   -2.971625097    2.367735063   -0.000237778    0.023539229   -0.010101338   -0.017225431
   96    3    1.482814244   -3.302004160    3.805702365   -0.001424311    0.166956069   -0.008531052    0.041301393
   97    3    0.387893506   -3.928140977    3.315895973   -0.002200803    0.256498196   -0.008580190    0.027228423
   98    3   -0.658418143   -3.928140977    2.269584324   -0.001257564    0.256498196   -0.004902820   -0.016000655
   99    3   -0.775668857   -3.920791102    1.531625152   -0.000027492    0.001906995   -0.014416242   -0.042687156
  100    3    2.158680429   -3.785741095    3.173496090   -0.000737354    0.110873760   -0.006650395    0.033559566
  101    3    1.482814244   -4.417947370    2.689759155   -0.001336546    0.166956069   -0.008005372    0.025908641
  102    3    0.693621089   -4.660612365    1.963856741   -0.001240324    0.185279977   -0.006694321    0.007753640
  103    3   -0.082078512   -4.419318423    1.317002991   -0.000413109    0.094670840   -0.004363631   -0.021388617
  104    3   -0.474815179   -1.630900029    3.482728399   -0.000917015    0.117800489   -0.007784477    0.038872171
  105    3   -0.041235029   -2.439403101    3.843552206   -0.001853309    0.267143480   -0.006937504    0.037183334
  106    3   -1.102845604   -2.548747366    2.835197224   -0.001026360    0.168128302   -0.006104622    0.007877301
  107    3    0.830319734   -3.310957863    3.843552206   -0.002173607    0.267143480   -0.008136478    0.039354165
  108    3   -0.398464345   -3.668187180    3.055942175   -0.002346200    0.355967158   -0.006591058    0.011854448
  109    3   -1.038614645   -3.547124811    1.968965149   -0.000478273    0.116725213   -0.004097423   -0.036455623
  110    3    1.700508365   -3.916856130    3.304611125   -0.001783646    0.219383011   -0.008130282    0.035046671
  111    3    0.830319734   -4.455797210    2.698712859   -0.002012351    0.267143480   -0.007532846    0.021333423
  112    3   -0.041235029   -4.455797210    1.827158096   -0.001392769    0.267143480   -0.005213561   -0.009760505
  113    3   -0.685695378   -4.007830309    1.472536320   -0.000064917    0.004824171   -0.013456570   -0.040695554
  114    3    0.038984837   -1.243182110    3.647512934   -0.000033484    0.001661172   -0.020156885    0.044894701
  115    3    0.440343902   -1.348149851    3.843383428   -0.000785236    0.108034447   -0.007268387    0.045343376
  116    3    1.337410070   -1.932312765    4.048367360   -0.001285798    0.185279977   -0.006939755    0.045903093
  117    3    2.063312484   -2.721505920    3.805702365   -0.001296495    0.166956069   -0.007765487    0.042710311
  118    3    2.453546616   -1.733776504    3.554875278   -0.000815789    0.091622065   -0.008903849    0.046308962
  119    3    2.547049419   -3.397372106    3.173496090   -0.000701478    0.110873760   -0.006326816    0.033145227
  120    3    3.084628096   -2.761271957    2.850132958   -0.000828930    0.093389241   -0.008876073    0.030479931
  121    3    0.117942781   -1.219042751    3.671941364   -0.000066985    0.003374686   -0.019849323    0.045241686
  122    3    1.339481345   -1.362068901    3.899649788   -0.001055142    0.166354628   -0.006342727    0.046784197
  123    3    2.072266187   -2.069011410    3.843552206   -0.001614173    0.267143480   -0.006042344    0.045002797
  124    3    2.678164454   -2.939200042    3.304611125   -0.001434118    0.219383011   -0.006537054    0.035804399
  125    3    2.935588707   -2.262814868    3.162246030   -0.000398852    0.029420656   -0.013556872    0.039689447
  126    3    2.547049419   -3.785741095    2.785127101   -0.000689064    0.110873760   -0.006214853    0.027367790
  127    3    2.063312484   -4.417947370    2.109260915   -0.001107883    0.166956069   -0.006635773    0.019338911
  128    3    3.017060455   -3.579295316    2.127737320   -0.000488054    0.057149788   -0.008539909    0.015940553
  129    3    1.235039205   -4.679140481    1.378284589   -0.000980942    0.141096710   -0.006952265    0.006275175
  130    3    0.618068523   -4.619727408    1.147626409   -0.000146988    0.010125307   -0.014516890   -0.005644896
  131    3    2.678164454   -3.916856130    2.326955037   -0.001343336    0.219383011   -0.006123247    0.020348993
  132    3    2.189436462   -4.403552805    1.626433305   -0.001067086    0.181063954   -0.005893418    0.013416509
  133    3    0.851885659   -4.646956396    1.145983947   -0.000172246    0.015992602   -0.010770385   -0.001454320
  134    8   -6.211019582    5.063324962   -1.207796032   -0.000092613    0.005646929   -0.016400596    0.059201073
  135    8   -5.619519868    5.111343732   -1.393509998   -0.000821650    0.142439825   -0.005768404    0.062420616
  136    8   -4.135799771    4.449979487   -1.586753401   -0.000106720    0.009417013   -0.011332694    0.070350619
  137    8   -4.785649645    4.850052655   -2.128160066   -0.001019431    0.166956069   -0.006105982    0.070900524
  138    8   -3.752486299    3.888914642   -2.131361456   -0.000784859    0.109795989   -0.007148341    0.079549982
  139    8   -4.301912710    4.217846380   -2.804026252   -0.000644237    0.110873760   -0.005810543    0.077662286
  140    8   -6.011997987    5.083078692   -1.190065186   -0.000124217    0.011502630   -0.010799001    0.059671285
  141    8   -4.700548246    4.855945563   -1.575704741   -0.000995738    0.205025991   -0.004856641    0.066675508
  142    8   -3.965862906    4.269659731   -1.717081378   -0.000159797    0.010870249   -0.014700398    0.073218347
  143    8   -4.170797674    4.348961415   -2.345854188   -0.001163051    0.219383011   -0.005301463    0.075477569
  144    8   -6.667518952    4.966311319   -1.338454094   -0.000339762    0.048455182   -0.007011891    0.058372950
  145    8   -8.001825292    3.488547451   -2.468679731   -0.000141699    0.008173021   -0.017337395    0.051871577
  146    8   -7.541931137    4.370870208   -2.152149051   -0.001445455    0.255236502   -0.005663197    0.058202834
  147    8   -6.155341040    5.092717650   -1.982755892   -0.001207441    0.185279977   -0.006516845    0.065751411
  148    8   -7.710031833    2.501782196   -3.223677418   -0.000165496    0.013313736   -0.012430467    0.048155048
  149    8   -7.507380271    3.313934614   -3.334795124   -0.001509532    0.256498196   -0.005885156    0.058567600
  150    8   -6.461068623    4.360246262   -3.334795124   -0.002118659    0.256498196   -0.008259938    0.071972359
  151    8   -5.366147885    4.850052655   -2.708658306   -0.001252279    0.166956069   -0.007500649    0.073647533
  152    8   -6.840401223    1.720810647   -3.673786154   -0.000035495    0.001225772   -0.028957621    0.046731746
  153    8   -6.881243454    2.219013876   -3.824601516   -0.000820187    0.166956069   -0.004912595    0.053459628
  154    8   -6.155341040    3.008207031   -4.067266512   -0.001458992    0.185279977   -0.007874524    0.067853971
  155    8   -5.366147885    3.734109445   -3.824601516   -0.001396494    0.166956069   -0.008364437    0.076211822
  156    8   -4.690281699    4.217846380   -3.192395241   -0.000709417    0.110873760   -0.006398420    0.077947187
  157    8   -7.912234983    3.850007774   -2.228725583   -0.000398349    0.051993646   -0.007661496    0.053571235
  158    8   -7.030334623    4.819541012   -1.782569677   -0.001417666    0.265766726   -0.005334251    0.059858000
  159    8   -7.905848836    3.037882742   -2.917668799   -0.000705072    0.120210624   -0.005865306    0.050880135
  160    8   -7.247426473    4.100292464   -3.074841326   -0.002352693    0.355967158   -0.006609297    0.064713596
  161    8   -6.018642394    4.887902495   -2.717612010   -0.001928722    0.267143480   -0.007219800    0.071633013
  162    8   -7.284173475    2.093095377   -3.542749406   -0.000526426    0.085482152   -0.006158315    0.047654395
  163    8   -6.890197157    2.871508385   -3.862451357   -0.001694893    0.267143480   -0.006344505    0.061077127
  164    8   -6.018642394    3.743063148   -3.862451357   -0.002102932    0.267143480   -0.007871920    0.073386774
  165    8   -5.148453763    4.348961415   -3.323510276   -0.001723007    0.219383011   -0.007853875    0.077199680
  166    8   -4.973789833    1.642611553   -3.702844815   -0.000124085    0.005926096   -0.020938698    0.063402928
  167    8   -4.328710831    2.123228689   -3.509299844   -0.001011304    0.144611672   -0.006993242    0.074403339
  168    8   -3.705005213    3.174312120   -2.769739920   -0.000982910    0.130356544   -0.007540166    0.085322075
  169    8   -6.418051914    1.786510452   -3.862363263   -0.000644763    0.106653205   -0.006045413    0.051541961
  170    8   -5.511552059    2.364418050   -4.067266512   -0.001259835    0.185279977   -0.006799628    0.065706197
  171    8   -4.785649645    3.153611205   -3.824601516   -0.001272597    0.166956069   -0.007622348    0.076032348
  172    8   -4.301912710    3.829477390   -3.192395241   -0.000667010    0.110873760   -0.006015939    0.079346293
  173    8   -4.806028075    1.701737818   -3.654110401   -0.000142850    0.007507773   -0.019026973    0.065935566
  174    8   -3.829438105    2.663036489   -3.068492767   -0.000574702    0.066680439   -0.008618746    0.083803028
  175    8   -6.742052981    1.680439168   -3.700633641   -0.000036976    0.001580820   -0.023390160    0.047055203
  176    8   -5.543853328    1.755508224   -3.907582739   -0.001063536    0.183895315   -0.005783377    0.058611598
  177    8   -4.776695941    2.501116695   -3.862451357   -0.001540483    0.267143480   -0.005766500    0.071936245
  178    8   -4.170797674    3.371305326   -3.323510276   -0.001370383    0.219383011   -0.006246531    0.080061228
  179    5   -2.435884949    3.312923888    3.172396270   -0.000650303    0.110873760   -0.005865258    0.076545717
  180    5   -1.952148014    2.637057702    3.804602545   -0.001203843    0.166956069   -0.007210536    0.070750986
  181    5   -2.968589969    2.678190004    2.856770963   -0.000777708    0.089963415   -0.008644710    0.085791260
  182    5   -1.226245600    1.847864547    4.047267540   -0.001219783    0.185279977   -0.006583459    0.062200542
  183    5   -2.337803840    1.652695095    3.558119801   -0.000712164    0.087344336   -0.008153522    0.070401930
  184    5   -0.331544040    1.260596100    3.841619685   -0.000775223    0.108994766   -0.007112476    0.055053313
  185    5    0.075114610    1.153209838    3.642185070   -0.000036465    0.001930983   -0.018884189    0.053506391
  186    5   -2.566999984    2.854751824    3.303511305   -0.001311240    0.219383011   -0.005976942    0.077838145
  187    5   -1.961101717    1.984563192    3.842452385   -0.001482964    0.267143480   -0.005551189    0.067862002
  188    5   -2.817432362    2.180831533    3.169919393   -0.000352462    0.027107328   -0.013002469    0.080761760
  189    5   -1.231069775    1.279585542    3.898928802   -0.000989616    0.165614008   -0.005975439    0.059166906
  190    5   -0.009284677    1.128252888    3.668703326   -0.000071352    0.003849416   -0.018535747    0.053784026
  191    5   -2.047515959    3.701292877    3.172396270   -0.000678282    0.110873760   -0.006117608    0.071797567
  192    5   -1.371649774    3.217555942    3.804602545   -0.001344011    0.166956069   -0.008050088    0.067121119
  193    5   -1.371649774    4.333499152    2.688659335   -0.001239161    0.166956069   -0.007422079    0.059504734
  194    5   -0.582456619    2.491653528    4.047267540   -0.001459913    0.185279977   -0.007879497    0.059820380
  195    5   -0.276729036    3.843692760    3.314796152   -0.002106748    0.256498196   -0.008213500    0.050160901
  196    5   -0.582456619    4.576164147    1.962756921   -0.001148653    0.185279977   -0.006199552    0.037620886
  197    5    0.143445795    1.702460373    3.804602545   -0.000952892    0.166956069   -0.005707443    0.052678350
  198    5    0.769582613    2.797381111    3.314796152   -0.001650580    0.256498196   -0.006435054    0.036045958
  199    5    0.769582613    3.843692760    2.268484504   -0.001275363    0.256498196   -0.004972212    0.007554401
  200    5    0.187006969    4.335801985    1.301431769   -0.000432048    0.101329744   -0.004263782    0.006632866
  201    5    0.161739916    1.183866355    3.613039710   -0.000085040    0.004206073   -0.020218326    0.053187324
  202    5    1.037987155    1.930660038    3.113333623   -0.000356211    0.029694155   -0.011995983    0.040433134
  203    5    1.329803533    2.874843850    2.354603365   -0.000264104    0.026400961   -0.010003587    0.003156693
  204    5    0.900413938    3.820966504    1.521051312   -0.000056182    0.002899084   -0.019379304   -0.016793921
  205    5   -1.589343895    3.832407912    3.303511305   -0.001669964    0.219383011   -0.007612094    0.067248643
  206    5   -0.719155264    3.226509645    3.842452385   -0.002082521    0.267143480   -0.007795515    0.060843631
  207    5   -0.719155264    4.371348993    2.697613038   -0.001896551    0.267143480   -0.007099373    0.049674375
  208    5    0.152399498    2.354954883    3.842452385   -0.001813466    0.267143480   -0.006788358    0.051812403
  209    5    0.509628815    3.583738962    3.054842354   -0.002275301    0.355967158   -0.006391886    0.032388084
  210    5    0.152399498    4.371348993    1.826058275   -0.001333333    0.267143480   -0.004991076    0.017072470
  211    5    0.593263943    1.541887866    3.474150358   -0.000949522    0.122787610   -0.007733043    0.049563098
  212    5    1.220462376    2.456092972    2.824584615   -0.001125077    0.174339278   -0.006453379    0.024763067
  213    5    1.158599866    3.450735023    1.959219894   -0.000677732    0.125639315   -0.005394271   -0.012733688
  214    5    0.790919235    3.926960018    1.450282128   -0.000105717    0.007186762   -0.014709972   -0.014009775
  215    5   -2.435884949    3.701292877    2.784027280   -0.000639865    0.110873760   -0.005771113    0.075234990
  216    5   -2.900740776    3.502049466    2.128148990   -0.000442574    0.052998373   -0.008350707    0.082625585
  217    5   -1.952148014    4.333499152    2.108161095   -0.001001299    0.166956069   -0.005997381    0.062749541
  218    5   -1.128347179    4.593969639    1.374317124   -0.000892652    0.142218069   -0.006276643    0.041722369
  219    5   -0.502573234    4.532535322    1.136996924   -0.000144124    0.011342297   -0.012706812    0.025244836
  220    5   -2.566999984    3.832407912    2.325855216   -0.001263946    0.219383011   -0.005761369    0.075056870
  221    5   -2.081801335    4.317195848    1.628871179   -0.000959429    0.180354867   -0.005319671    0.061124322
  222    5   -0.746649934    4.561378783    1.137570256   -0.000165410    0.017429921   -0.009489997    0.031224844
  223   14    8.345993641   -1.821458124    1.737103796   -0.000789635    0.033151964   -0.023818661    0.085243319
  224   14    6.944144598    0.848324608    1.992984420   -0.001012793    0.029614755   -0.034198935    0.077733737
  225   14    7.025497612    1.307294243    1.581600990   -0.000403230    0.007565564   -0.053298021    0.067672985
  226   14    7.656280761   -0.101379682    2.356823867   -0.001631358    0.109402543   -0.014911515    0.089042386
  227   14    7.798074158    1.116901932    1.673986634   -0.004364387    0.256498196   -0.017015273    0.090956108
  228   14    7.541169187    1.849811840    0.260226410   -0.003032868    0.144587763   -0.020975967    0.057954111
  229   14    8.228146383   -1.122914990    2.135252354   -0.002198988    0.147110117   -0.014947904    0.091521097
  230   14    8.844385807    0.070590284    1.673986634   -0.005027548    0.256498196   -0.019600714    0.119583682
  231   14    8.844385807    1.116901932    0.627674986   -0.005170918    0.256498196   -0.020159666    0.118285351
  232   14    8.218248989    1.606708325   -0.467245752   -0.003065380    0.166956069   -0.018360399    0.092933601
  233   14    8.701985924   -1.700196640    1.531586752   -0.001480208    0.110873760   -0.013350393    0.099025102
  234   14    9.334192199   -1.024330454    1.047849817   -0.003204218    0.166956069   -0.019191982    0.124576473
  235   14    9.576857194   -0.235137299    0.321947403   -0.003987102    0.185279977   -0.021519336    0.135805381
  236   14    9.334192199    0.490765115   -0.467245752   -0.003492508    0.166956069   -0.020918725    0.132153642
  237   14    8.701985924    0.974502050   -1.143111938   -0.001830952    0.110873760   -0.016513845    0.115653625
  238   14    6.992341888    1.159597148    1.737717876   -0.000389202    0.006485650   -0.060009638    0.071928946
  239   14    7.348207186    0.532481102    2.186232791   -0.003845602    0.231432416   -0.016616524    0.085901472
  240   14    7.303672843    1.597982799    1.155986314   -0.004298196    0.213466007   -0.020135272    0.062461788
  241   14    8.124095055   -0.444367296    2.253026387   -0.004066030    0.261311474   -0.015560091    0.097334486
  242   14    8.584432009    0.856948134    1.414032837   -0.006213694    0.355967158   -0.017455806    0.113399279
  243   14    8.227202692    1.644558165    0.185248758   -0.004662138    0.267143480   -0.017451815    0.092218000
  244   14    8.833100959   -1.242024576    1.662701787   -0.003610960    0.219383011   -0.016459616    0.108498688
  245   14    9.372042040   -0.371835945    1.056803520   -0.005017569    0.267143480   -0.018782300    0.130192649
  246   14    9.372042040    0.499718818    0.185248758   -0.005237596    0.267143480   -0.019605929    0.133037125
  247   14    8.833100959    1.105617085   -0.684939874   -0.004205748    0.219383011   -0.019170799    0.118066045
  248   14    7.347167655    1.866724620   -0.303581986   -0.000460058    0.010920470   -0.042128014    0.048362058
  249   14    7.035664859    1.155214348   -1.745817428   -0.000961900    0.021105720   -0.045575320    0.072671656
  250   14    7.637750749    1.606708325   -1.047743992   -0.002808054    0.166956069   -0.016819120    0.073418931
  251   14    7.391306843   -0.220612789   -2.415741597   -0.000028009    0.004878818   -0.005740932    0.081534410
  252   14    7.637750749    0.490765115   -2.163687202   -0.002667118    0.166956069   -0.015974969    0.091790743
  253   14    8.313616935    0.974502050   -1.531480927   -0.001743720    0.110873760   -0.015727079    0.105783512
  254   14    7.205857000    1.647373976   -1.066417617   -0.002125668    0.115234174   -0.018446506    0.056400060
  255   14    7.144794259    0.530390876   -2.194228587   -0.002629488    0.153755634   -0.017101731    0.082391449
  256   14    7.855444871    1.105617085   -1.662595962   -0.003695297    0.219383011   -0.016844045    0.092553400
  257   14    8.742924688   -2.014219752    1.184092959   -0.001426971    0.083113994   -0.017168842    0.096617801
  258   14    8.745487536   -2.421696021    0.200822206   -0.000333187    0.012249221   -0.027200671    0.092273126
  259   14    9.334192199   -1.604828694    0.467351577   -0.003063398    0.166956069   -0.018348525    0.119420005
  260   14    8.903101761   -2.198310469   -0.549626155   -0.003737516    0.200732706   -0.018619369    0.100074107
  261   14    9.576857194   -0.878926280   -0.321841578   -0.003890489    0.185279977   -0.020997893    0.131933276
  262   14    8.844385807   -1.184653863   -1.673880810   -0.004201807    0.256498196   -0.016381429    0.109469818
  263   14    9.334192199   -0.089733125   -1.047743992   -0.003404231    0.166956069   -0.020389983    0.130723202
  264   14    7.790458032   -0.889055372   -2.345873481   -0.000597525    0.034763446   -0.017188308    0.081701912
  265   14    8.218248989   -0.089733125   -2.163687202   -0.002839764    0.166956069   -0.017009046    0.103072468
  266   14    8.701985924    0.586133060   -1.531480927   -0.001801912    0.110873760   -0.016251927    0.117019901
  267   14    8.887726748   -2.189964343    0.618532245   -0.003024296    0.172673825   -0.017514499    0.099618105
  268   14    8.749907534   -2.428430587   -0.034655922   -0.000399744    0.018762324   -0.021305678    0.092353523
  269   14    9.372042040   -1.613782398   -0.185142933   -0.004615453    0.267143480   -0.017277058    0.120410711
  270   14    8.580022770   -1.767498166   -1.595534539   -0.003599040    0.240799613   -0.014946205    0.094124399
  271   14    9.372042040   -0.742227635   -1.056697695   -0.004925691    0.267143480   -0.018438373    0.127761680
  272   14    8.227202692   -0.742227635   -2.201537043   -0.003832155    0.267143480   -0.014344931    0.096696251
  273   14    8.833100959    0.127960996   -1.662595962   -0.003966301    0.219383011   -0.018079345    0.119514963
  274    2   -0.669645768   -4.027859398   -1.507939396   -0.000153501    0.018986720   -0.008084674   -0.039204808
  275    2   -1.096546946   -3.404091677   -2.106747101   -0.000666137    0.126067517   -0.005283968   -0.031805704
  276    2    1.396440994   -4.629594769   -1.174175477   -0.000119905    0.006804390   -0.017621691    0.005701127
  277    2    0.776755609   -4.675673548   -1.349983768   -0.000942443    0.150460274   -0.006263734   -0.000202833
  278    2   -0.032375812   -4.419238053   -2.106775926   -0.001067539    0.166956069   -0.006394131   -0.003569232
  279    2   -0.516112747   -3.787031778   -2.782642111   -0.000641269    0.110873760   -0.005783780    0.002305451
  280    2   -0.902640231   -3.777588166   -1.687433208   -0.000135141    0.022023986   -0.006136078   -0.042863558
  281    2    1.168507443   -4.649906232   -1.148161506   -0.000164188    0.015152346   -0.010835835    0.003009875
  282    2   -0.100892906   -4.431661285   -1.512300914   -0.001051946    0.220200482   -0.004777220   -0.018122802
  283    2   -0.647227782   -3.918146813   -2.324470047   -0.001080022    0.219383011   -0.004922996   -0.014118483
  284    2   -1.130493161   -2.736011734   -2.717520019   -0.000842072    0.139435265   -0.006039159    0.000077289
  285    2   -0.493784379   -1.684798413   -3.481926330   -0.001055108    0.150725090   -0.007000216    0.037983006
  286    2    0.149984514   -1.220434309   -3.683414757   -0.000115651    0.005147438   -0.022467594    0.045242616
  287    2   -0.516112747   -3.398662789   -3.171011100   -0.000669605    0.110873760   -0.006039344    0.013792792
  288    2   -0.032375812   -2.722796603   -3.803217375   -0.001318851    0.166956069   -0.007899390    0.035035445
  289    2    0.693526602   -1.933603448   -4.045882371   -0.001303430    0.185279977   -0.007034921    0.044526994
  290    2    1.620986916   -1.388534207   -3.848477397   -0.000672592    0.095802023   -0.007020647    0.046972376
  291    2   -1.009479773   -2.227241001   -3.016791933   -0.000621213    0.078200013   -0.007943905    0.019901733
  292    2   -0.013312367   -1.272984115   -3.633064915   -0.000133660    0.007290644   -0.018333092    0.044455302
  293    2   -0.647227782   -2.940490725   -3.302126136   -0.001397484    0.219383011   -0.006370067    0.018430334
  294    2   -0.041329515   -2.070302093   -3.841067216   -0.001597296    0.267143480   -0.005979171    0.039414490
  295    2    0.723053595   -1.340247272   -3.892221175   -0.001105516    0.175824166   -0.006287625    0.045877336
  296    2    1.826568661   -4.542508138   -1.308355462   -0.000419595    0.046777709   -0.008969987    0.009672906
  297    2    1.337315583   -4.661903048   -1.961371751   -0.001328689    0.185279977   -0.007171250    0.014802199
  298    2    2.729727475   -3.924920199   -2.161205755   -0.001683153    0.253038389   -0.006651771    0.017852421
  299    2    3.162013019   -3.087307797   -2.475092687   -0.000145654    0.004673611   -0.031165173    0.022493271
  300    2    0.548122428   -4.419238053   -2.687274165   -0.001319512    0.166956069   -0.007903346    0.017934711
  301    2    1.643043166   -3.929431660   -3.313410983   -0.002196285    0.256498196   -0.008562574    0.035041225
  302    2    2.689354815   -2.883120012   -3.313410983   -0.001711848    0.256498196   -0.006673918    0.036130555
  303    2    2.861544763   -2.096355955   -3.240888795   -0.000076273    0.008077139   -0.009443097    0.042223271
  304    2   -0.127743758   -3.787031778   -3.171011100   -0.000733248    0.110873760   -0.006613359    0.018237177
  305    2    0.548122428   -3.303294843   -3.803217375   -0.001440190    0.166956069   -0.008626163    0.037136480
  306    2    1.337315583   -2.577392429   -4.045882371   -0.001503437    0.185279977   -0.008114405    0.044530673
  307    2    2.063217997   -1.788199274   -3.803217375   -0.000983997    0.166956069   -0.005893751    0.045913033
  308    2    2.187357613   -4.402411485   -1.763350957   -0.001544268    0.264001940   -0.005849457    0.014951301
  309    2    3.090706831   -3.400694032   -2.255701804   -0.000307417    0.035657856   -0.008621294    0.017801050
  310    2    1.200616938   -4.457087893   -2.696227869   -0.002038207    0.267143480   -0.007629635    0.024399740
  311    2    2.429401017   -3.669477863   -3.053457185   -0.002473092    0.355967158   -0.006947530    0.031551448
  312    2    3.066842289   -2.628814501   -2.924126434   -0.000896036    0.097393538   -0.009200161    0.032844691
  313    2    0.330428306   -3.918146813   -3.302126136   -0.001789628    0.219383011   -0.008157549    0.026334329
  314    2    1.200616938   -3.312248546   -3.841067216   -0.002161106    0.267143480   -0.008089683    0.040867392
  315    2    2.072171700   -2.440693784   -3.841067216   -0.001820418    0.267143480   -0.006814384    0.043716499
  316    2    2.433489441   -1.680138145   -3.551560142   -0.000598969    0.061219537   -0.009783944    0.046700584
  317    9   -9.553414868    1.376992513    1.135766005   -0.000087451    0.011287950   -0.007747325    0.034731211
  318    9   -9.138458740    0.587709580    1.919762285   -0.000203773    0.024452566   -0.008333417    0.029117760
  319    9   -9.801703460    0.827647698    1.045362937   -0.000774820    0.166956069   -0.004640863    0.036151157
  320    9   -8.436200068   -0.428130770    2.174521570   -0.000123699    0.009817481   -0.012599851    0.016979101
  321    9   -9.311897067   -0.267273040    1.671499755   -0.001329200    0.256498196   -0.005182102    0.028018281
  322    9  -10.044368455    0.038454543    0.319460523   -0.001358136    0.185279977   -0.007330184    0.038213648
  323    9   -8.192027794   -1.301842782    1.708749435   -0.001106152    0.248231016   -0.004456139    0.002402458
  324    9   -9.311897067   -1.313584689    0.625188106   -0.001855950    0.256498196   -0.007235722    0.021792831
  325    9   -9.801703460   -0.687447872   -0.469732632   -0.001266992    0.166956069   -0.007588774    0.033206695
  326    9   -7.797081878   -2.061866994    0.322479083   -0.000604152    0.185261378   -0.003261077   -0.030896249
  327    9   -8.685760250   -1.803391081   -0.469732632   -0.001038566    0.166956069   -0.006220597    0.002907454
  328    9   -9.169497185   -1.171184807   -1.145598818   -0.000614229    0.110873760   -0.005539894    0.020629995
  329    9   -9.447247997    0.985191222    1.525335310   -0.000614378    0.131400674   -0.004675610    0.032911890
  330    9   -8.860863634    0.024413084    2.092722256   -0.000638690    0.142329515   -0.004487406    0.024137999
  331    9   -9.839553300    0.175153188    1.054316640   -0.001564647    0.267143480   -0.005856954    0.035774483
  332    9   -8.252152103   -0.754698306    2.089803897   -0.000260810    0.042882986   -0.006081891    0.011535126
  333    9   -9.051943270   -1.053630891    1.411545957   -0.001973684    0.355967158   -0.005544567    0.019712924
  334    9   -9.839553300   -0.696401575    0.182761878   -0.001922245    0.267143480   -0.007195551    0.033705409
  335    9   -7.870011814   -1.851995661    1.022115759   -0.000928334    0.247611217   -0.003749161   -0.019513732
  336    9   -8.694713953   -1.841240922    0.182761878   -0.001584337    0.267143480   -0.005930658    0.002338339
  337    9   -9.300612220   -1.302299842   -0.687426754   -0.001515860    0.219383011   -0.006909651    0.021709520
  338    9   -9.590233563    1.440531418    1.007449537   -0.000050976    0.006477638   -0.007869584    0.035184810
  339    9   -9.809121206    1.367031921    0.517835948   -0.000704965    0.137194942   -0.005138416    0.036916850
  340    9  -10.044368455    0.682243523   -0.324328458   -0.001174153    0.185279977   -0.006337182    0.038789743
  341    9   -9.646550387    1.510754449   -0.802535932   -0.000165932    0.021214025   -0.007821799    0.035831376
  342    9   -9.801703460   -0.106949632   -1.050230872   -0.001133068    0.166956069   -0.006786625    0.034835156
  343    9   -9.448056167    0.932363987   -1.549812573   -0.000715430    0.165108619   -0.004333088    0.032827809
  344    9   -9.169497185   -0.782815817   -1.533967807   -0.000565550    0.110873760   -0.005100847    0.023527026
  345    9   -8.775125518   -0.140609965   -2.112865192   -0.000585626    0.119561603   -0.004898107    0.022442891
  346    9   -9.632849486    1.504292732    0.840085930   -0.000102422    0.015604747   -0.006563495    0.035670584
  347    9   -9.849461291    1.383442937   -0.248550562   -0.001057231    0.223550992   -0.004729263    0.037297225
  348    9   -9.839553300    0.545544878   -1.059184575   -0.001317979    0.267143480   -0.004933599    0.036284571
  349    9   -9.572593629    1.393105992   -1.092679998   -0.000175606    0.022121836   -0.007938115    0.034997453
  350    9   -9.300612220   -0.324643753   -1.665082842   -0.001118641    0.219383011   -0.005099030    0.027691058
  351    9   -9.055356544    0.395025918   -1.999384571   -0.000353203    0.065671020   -0.005378362    0.027673455
  352    9   -7.544068290   -2.076913784   -0.223683504   -0.000308533    0.090627585   -0.003404401   -0.041800850
  353    9   -8.013690839   -1.725714759   -1.229293529   -0.000652978    0.166855124   -0.003913442   -0.011382916
  354    9   -8.781128196   -1.171184807   -1.533967807   -0.000612838    0.110873760   -0.005527345    0.014249480
  355    9   -8.248015112   -0.793000444   -2.075026427   -0.000391126    0.066795208   -0.005855601    0.011048610
  356    9   -7.680459526   -1.905416753   -0.931151986   -0.000439904    0.134886678   -0.003261287   -0.027551537
  357    9   -8.182785877   -1.323545277   -1.695267698   -0.000882739    0.219152498   -0.004027965    0.001848915
  358   12   -3.264159049   -2.743692386    3.179162801    0.001200079    0.184892634    0.006490683   -0.054410519
  359   12   -2.149990311   -2.729962177    2.730795713    0.000756253    0.087715079    0.008621695   -0.043878547
  360   12   -2.582161250   -3.750599325    2.738964505    0.002393190    0.201408548    0.011882267   -0.083861474
  361   12   -1.498761787   -3.426527357    2.027411338    0.002186516    0.171058954    0.012782237   -0.063255875
  362   12   -2.055936452   -4.501331588    1.889743771    0.002863876    0.193339844    0.014812654   -0.107027987
  363   12   -2.642283959   -2.915980823    2.976172541    0.001737381    0.217833956    0.007975711   -0.056190236
  364   12   -1.678605369   -2.830925628    2.356712557    0.000970804    0.108037087    0.008985839   -0.039706559
  365   12   -1.992228531   -3.910728940    2.283081504    0.002957266    0.223129529    0.013253586   -0.087325821
  366   12   -3.653195138   -2.425973223    3.229684624    0.000180935    0.033049632    0.005474656   -0.045423153
  367   12   -3.898314767   -3.261247000    3.179069165    0.001674234    0.193339844    0.008659541   -0.075822557
  368   12   -3.223469855   -4.216537300    2.738964505    0.002238911    0.201408548    0.011116264   -0.098388164
  369   12   -4.573159679   -4.216537300    2.738964505    0.002163456    0.201408548    0.010741630   -0.105639977
  370   12   -2.672093450   -4.948995852    1.889743770    0.002588296    0.193339844    0.013387288   -0.117289737
  371   12   -3.898314767   -5.145381637    2.029390572    0.002364043    0.201408548    0.011737552   -0.121233391
  372   12   -5.124536084   -4.948995852    1.889743770    0.002366798    0.193339844    0.012241647   -0.126418744
  373   12   -3.898314767   -3.939536078    2.961104291    0.002142419    0.223129529    0.009601683   -0.094124281
  374   12   -3.253476777   -4.827079429    2.283081503    0.002562228    0.223129529    0.011483140   -0.113314324
  375   12   -4.543152758   -4.827079429    2.283081503    0.002450164    0.223129529    0.010980905   -0.118378716
  376   12   -4.514471766   -2.813582736    3.179069165    0.001384135    0.193339844    0.007159080   -0.067579653
  377   12   -5.214468284   -3.750599325    2.738964505    0.002273401    0.201408548    0.011287508   -0.101898298
  378   12   -5.578582813   -2.407008265    2.767937778    0.001541871    0.190331784    0.008100967   -0.066968728
  379   12   -5.740693083   -4.501331588    1.889743771    0.002611909    0.193339844    0.013509417   -0.126147974
  380   12   -6.306390289   -3.395812359    2.029390572    0.003093030    0.201408548    0.015356992   -0.110144967
  381   12   -6.524911115   -2.293568157    1.878453928    0.001562519    0.132688870    0.011775811   -0.076321853
  382   12   -5.159563013   -3.023185589    2.961104292    0.002079505    0.223129529    0.009319721   -0.081674354
  383   12   -5.804401003   -3.910728940    2.283081504    0.002853887    0.223129529    0.012790269   -0.114360476
  384   12   -6.174652507   -2.549435562    2.311461552    0.002433258    0.220859322    0.011017230   -0.081349673
  385   12   -4.440155008   -2.328641646    3.186145548    0.000289692    0.063640578    0.004551997   -0.049323905
  386   12   -5.156459278   -2.176062925    2.958489125    0.000071250    0.005450165    0.013073002   -0.051811141
  387   12   -4.983994093   -2.196537664    3.028890252    0.000026406    0.001337309    0.019745375   -0.050402796
  388   12   -1.270789237   -3.758836602    1.521488039    0.001109205    0.054519747    0.020345005   -0.076708465
  389   12   -1.675130485   -4.625062947    1.241877962    0.003290398    0.193339844    0.017018725   -0.113499444
  390   12   -1.132584947   -4.310015157    0.084310117    0.002868736    0.140719594    0.020386190   -0.107496822
  391   12   -1.078130210   -4.076420803   -0.665676475    0.000489938    0.011975697    0.040911011   -0.095583379
  392   12   -1.241571975   -4.188450564    0.996613486    0.003484353    0.182003539    0.019144422   -0.099248718
  393   12   -1.063486555   -4.136889416   -0.423129834    0.000299905    0.007202394    0.041639606   -0.099433222
  394   12   -2.672093451   -5.349398941    1.241877962    0.002715360    0.193339844    0.014044490   -0.127233465
  395   12   -3.898314767   -5.562129230    1.355078800    0.002460942    0.201408548    0.012218657   -0.129502811
  396   12   -3.223469856   -5.781399633    0.206964061    0.002714314    0.201408547    0.013476656   -0.134281632
  397   12   -5.124536084   -5.349398941    1.241877962    0.002437706    0.193339844    0.012608401   -0.133770586
  398   12   -4.573159679   -5.781399633    0.206964061    0.002521315    0.201408547    0.012518410   -0.136437550
  399   12   -3.898314767   -5.747822398   -0.844294345    0.002355642    0.193339844    0.012183946   -0.133063047
  400   12   -3.253476777   -5.646688222    0.956926618    0.002816105    0.223129529    0.012620941   -0.131387034
  401   12   -4.543152757   -5.646688222    0.956926618    0.002638482    0.223129529    0.011824888   -0.133878064
  402   12   -3.898314767   -5.856208786   -0.140137296    0.002680559    0.223129529    0.012013465   -0.135080810
  403   12   -2.055936452   -5.149197396    0.841474873    0.003152424    0.193339844    0.016305092   -0.126811182
  404   12   -1.490239246   -4.779698063   -0.209783533    0.003667827    0.201408548    0.018210881   -0.121653525
  405   12   -2.582161251   -5.573025836   -0.209783533    0.003019867    0.201408548    0.014993738   -0.133261342
  406   12   -1.256163068   -4.082767368   -1.182559518    0.003185807    0.182206600    0.017484588   -0.093736516
  407   12   -2.165084158   -4.998968467   -1.357898272    0.003190680    0.201408548    0.015841832   -0.121491013
  408   12   -3.282157769   -5.547620854   -1.244697434    0.002455498    0.193339844    0.012700423   -0.129258629
  409   12   -1.992228532   -5.236883825    0.137317825    0.003654522    0.223129529    0.016378477   -0.130109905
  410   12   -1.593696736   -4.688351867   -0.959746090    0.003838378    0.223129529    0.017202464   -0.116718220
  411   12   -2.637066522   -5.446404389   -0.959746089    0.003132702    0.223129529    0.014039837   -0.129826229
  412   12   -6.121499050   -4.625062947    1.241877962    0.002910054    0.193339844    0.015051498   -0.135117719
  413   12   -6.702740804   -3.524594448    1.355078800    0.003403033    0.201408548    0.016896171   -0.121095386
  414   12   -6.702740804   -4.234168380    0.206964061    0.003596332    0.201408548    0.017855904   -0.138484163
  415   12   -6.883539482   -2.232909945    1.214670515    0.002138713    0.167860533    0.012741014   -0.076244154
  416   12   -7.119817897   -2.950537077    0.206964061    0.003500484    0.201408548    0.017380016   -0.109808220
  417   12   -6.879345502   -3.581976792   -0.844294345    0.003411453    0.193339844    0.017644854   -0.126114195
  418   12   -6.583895287   -4.164001986    0.956926618    0.003664718    0.223129529    0.016424171   -0.134467074
  419   12   -6.982427082   -2.937447241    0.956926618    0.003707545    0.223129529    0.016616110   -0.107627882
  420   12   -6.982427082   -3.615470028   -0.140137297    0.003999968    0.223129529    0.017926665   -0.129044677
  421   12   -5.740693082   -5.149197396    0.841474873    0.002728065    0.193339844    0.014110206   -0.138462669
  422   12   -5.214468284   -5.573025836   -0.209783533    0.002671785    0.201408548    0.013265501   -0.138675350
  423   12   -6.306390289   -4.779698063   -0.209783533    0.003307785    0.201408548    0.016423259   -0.141591500
  424   12   -4.514471766   -5.547620854   -1.244697434    0.002310151    0.193339844    0.011948654   -0.131937258
  425   12   -5.631545377   -4.998968467   -1.357898272    0.002801039    0.201408548    0.013907250   -0.134096591
  426   12   -6.498539535   -4.106111241   -1.244697434    0.003144767    0.193339844    0.016265487   -0.131464457
  427   12   -5.804401003   -5.236883825    0.137317825    0.003139352    0.223129529    0.014069638   -0.141021924
  428   12   -5.159563013   -5.446404389   -0.959746089    0.002794101    0.223129529    0.012522328   -0.135888626
  429   12   -6.202932798   -4.688351867   -0.959746090    0.003374570    0.223129529    0.015123817   -0.137883144
  430   12   -7.050209976   -2.163369954    0.629639090    0.000220704    0.009228517    0.023915474   -0.070367074
  431   12   -7.133374494   -2.363777901   -0.086632421    0.002130896    0.140385544    0.015178885   -0.082020408
  432   12   -6.879345502   -2.934110983   -1.244697434    0.003100942    0.193339844    0.016038815   -0.106059837
  433   12   -6.721421211   -2.071153914   -1.508471688    0.000439094    0.030196695    0.014541120   -0.067266177
  434   12   -7.087704102   -2.183359297    0.420553515    0.000164674    0.006823418    0.024133662   -0.070924069
  435   12   -6.969077747   -2.341417692   -1.017100003    0.002371833    0.175494220    0.013515164   -0.081834653
  436   12   -1.464805721   -3.731516259   -1.835253741    0.002819288    0.190306546    0.014814454   -0.077078503
  437   12   -2.410042247   -4.661812581   -2.032210044    0.002865317    0.201408548    0.014226394   -0.110609128
  438   12   -2.410042247   -3.513697840   -2.741783977    0.002216885    0.201408548    0.011006906   -0.075704142
  439   12   -3.517508800   -5.223687950   -1.892563242    0.002305850    0.193339844    0.011926406   -0.122227816
  440   12   -3.501964252   -4.307025615   -2.741783976    0.002177429    0.201408548    0.010811004   -0.101454526
  441   12   -3.517508800   -3.137515640   -3.181888636    0.001507281    0.193339844    0.007796018   -0.069591297
  442   12   -2.075450697   -4.025274425   -2.285900975    0.003100466    0.223129529    0.013895365   -0.091522165
  443   12   -3.118820483   -4.783326947   -2.285900975    0.002607726    0.223129529    0.011687049   -0.112368017
  444   12   -3.118820483   -3.686263031   -2.963923763    0.002156611    0.223129529    0.009665288   -0.083858534
  445   12   -1.466773742   -3.209021339   -2.067322900    0.000853202    0.073380333    0.011627116   -0.052208212
  446   12   -2.189908862   -2.814947479   -2.753844374    0.001400681    0.162867951    0.008600104   -0.048088720
  447   12   -3.320149986   -2.574399088   -3.195056871    0.000677348    0.118059401    0.005737353   -0.048632613
  448   12   -1.652706331   -2.802869100   -2.337327805    0.000752281    0.082926049    0.009071713   -0.037836807
  449   12   -2.688892101   -2.612865506   -3.013464299    0.000419099    0.050401478    0.008315207   -0.044910800
  450   12   -4.279120735   -5.223687950   -1.892563242    0.002228073    0.193339844    0.011524128   -0.124476773
  451   12   -5.386587288   -4.661812581   -2.032210044    0.002596410    0.201408548    0.012891258   -0.124186440
  452   12   -4.294665282   -4.307025615   -2.741783976    0.002139039    0.201408548    0.010620401   -0.105490522
  453   12   -6.263188504   -3.782178337   -1.892563242    0.002857599    0.193339844    0.014780185   -0.119364714
  454   12   -5.386587288   -3.513697840   -2.741783977    0.002396569    0.201408548    0.011899042   -0.098389533
  455   12   -4.279120735   -3.137515640   -3.181888636    0.001574318    0.193339844    0.008142748   -0.075442910
  456   12   -4.677809052   -4.783326947   -2.285900975    0.002473529    0.223129529    0.011085618   -0.118679957
  457   12   -5.721178837   -4.025274425   -2.285900975    0.002818577    0.223129529    0.012632019   -0.115707110
  458   12   -4.677809052   -3.686263031   -2.963923763    0.002161191    0.223129529    0.009685814   -0.094172837
  459   12   -6.498539535   -3.057842343   -1.892563242    0.002911858    0.193339844    0.015060826   -0.103824129
  460   12   -6.430201935   -2.119208787   -1.971312563    0.000609892    0.051053761    0.011946082   -0.067417393
  461   12   -5.665616201   -2.603491501   -2.723857895    0.001806273    0.200568858    0.009005752   -0.075501100
  462   12   -4.469513317   -2.507272395   -3.194785580    0.000918302    0.143799476    0.006385992   -0.056651238
  463   12   -6.146723296   -2.434606326   -2.335478025    0.002128474    0.221204101    0.009622218   -0.076751507
  464   12   -5.193154412   -2.410671107   -2.970833091    0.000871379    0.121380120    0.007178923   -0.061851534
  465   12   -3.911561196   -2.394724016   -3.239802812    0.000172588    0.021671642    0.007963758   -0.046667554
  466   13    6.200070489   -1.684183481    3.181249909    0.001376878    0.193339844    0.007121544   -0.008537282
  467   13    7.317144101   -1.337568767    2.741145249    0.000002759    0.201408548    0.000013700    0.033841129
  468   13    6.900067008   -2.621200070    2.741145249    0.001558315    0.201408548    0.007737082   -0.015843422
  469   13    8.058618615   -2.186033645    1.980198726   -0.000860596    0.198385199   -0.004338006    0.048725743
  470   13    7.426291806   -3.371932333    1.891924515    0.001133917    0.193339844    0.005864890   -0.013992794
  471   13    6.845161736   -1.893786333    2.963285036    0.001231308    0.223129529    0.005518355   -0.000274692
  472   13    7.828629211   -1.390983556    2.343371866   -0.001426474    0.186040627   -0.007667540    0.063828404
  473   13    7.489999727   -2.781329685    2.285262247    0.000950456    0.223129529    0.004259662    0.000853710
  474   13    5.922817564   -0.928202020    3.180618309    0.000565120    0.181151659    0.003119594    0.008559097
  475   13    7.072186011   -0.583665287    2.741145249   -0.000673840    0.201408548   -0.003345635    0.048075553
  476   13    6.456964080    0.109277997    2.690470173   -0.000261886    0.025243736   -0.010374297    0.045836636
  477   13    6.854536142    0.402312627    2.316497038   -0.000815521    0.040567681   -0.020102731    0.072026714
  478   13    6.360856656   -0.365818089    2.947166276   -0.000306597    0.203106770   -0.001509535    0.029949570
  479   13    7.320241727   -0.289565145    2.469314897   -0.001063503    0.068173506   -0.015599951    0.075514616
  480   13    6.658555171    0.328268597    2.469792963   -0.000400480    0.023292084   -0.017193816    0.059419048
  481   13    5.583913491   -2.131847744    3.181249909    0.001738358    0.193339844    0.008991205   -0.023113914
  482   13    6.258758403   -3.087138045    2.741145249    0.002195268    0.201408548    0.010899575   -0.038236853
  483   13    4.909068578   -3.087138045    2.741145249    0.002291717    0.201408548    0.011378452   -0.039787802
  484   13    6.810134807   -3.819596596    1.891924514    0.001854478    0.193339844    0.009591807   -0.040049699
  485   13    5.583913491   -4.015982381    2.031571316    0.002645427    0.201408548    0.013134633   -0.059358247
  486   13    4.357692174   -3.819596596    1.891924514    0.002109931    0.193339844    0.010913069   -0.045993629
  487   13    5.583913491   -2.810136822    2.963285035    0.002429349    0.223129529    0.010887619   -0.037951014
  488   13    6.228751481   -3.697680174    2.285262247    0.002518788    0.223129529    0.011288457   -0.049098334
  489   13    4.939075500   -3.697680174    2.285262247    0.002699611    0.223129529    0.012098850   -0.052127169
  490   13    5.028054587   -1.737904435    3.188516354    0.000874232    0.149100616    0.005863369   -0.009099517
  491   13    4.291259404   -2.634033420    2.746968951    0.001259608    0.171989528    0.007323750   -0.016500447
  492   13    3.800345995   -3.431003566    1.888407071    0.000865503    0.149008069    0.005808431   -0.020403551
  493   13    4.555908780   -2.137806878    3.009241617    0.000495837    0.072362615    0.006852120   -0.010559534
  494   13    3.831069134   -2.937882432    2.313536917    0.000411130    0.095372753    0.004310770   -0.007574812
  495   13    5.395647039   -1.156431570    3.224502176    0.000225330    0.062640490    0.003597192    0.002902669
  496   13    8.444261693   -2.434489670    1.204980023   -0.001764924    0.170085097   -0.010376710    0.069644299
  497   13    7.807097773   -3.495663692    1.244058706    0.000652924    0.193339844    0.003377077   -0.000671870
  498   13    8.388339527   -3.104769124    0.209144805   -0.000700718    0.201408548   -0.003479087    0.041375858
  499   13    8.502959038   -2.554705766   -0.930840345   -0.001607000    0.124862773   -0.012870131    0.069883246
  500   13    8.269494010   -3.034602730    0.959107362   -0.000477619    0.223129529   -0.002140545    0.035396267
  501   13    8.617788190   -2.637035868    0.036085010   -0.001475702    0.113433769   -0.013009370    0.076915493
  502   13    8.420586917   -2.208295174   -1.400596306   -0.000445866    0.016870721   -0.026428409    0.077787957
  503   13    6.810134807   -4.219999685    1.244058706    0.001879871    0.193339844    0.009723144   -0.045700688
  504   13    5.583913491   -4.432729975    1.357259544    0.002668120    0.201408548    0.013247304   -0.065364955
  505   13    6.258758402   -4.652000378    0.209144805    0.002388423    0.201408547    0.011858600   -0.061579683
  506   13    4.357692174   -4.219999685    1.244058706    0.002224253    0.193339844    0.011504370   -0.054505986
  507   13    4.909068579   -4.652000378    0.209144805    0.002655770    0.201408547    0.013185983   -0.068071773
  508   13    5.583913491   -4.618423143   -0.842113601    0.002496025    0.193339844    0.012910040   -0.067814155
  509   13    6.228751481   -4.517288967    0.959107362    0.002573104    0.223129529    0.011531886   -0.060454821
  510   13    4.939075501   -4.517288967    0.959107362    0.002826344    0.223129529    0.012666832   -0.066136724
  511   13    5.583913491   -4.726809530   -0.137956553    0.002816251    0.223129529    0.012621595   -0.069193004
  512   13    7.426291806   -4.019798140    0.843655617    0.001235285    0.193339844    0.006389189   -0.024885855
  513   13    7.991989012   -3.650298807   -0.207602789    0.000356727    0.201408548    0.001771163    0.005098033
  514   13    6.900067007   -4.443626581   -0.207602789    0.001924864    0.201408548    0.009557014   -0.046299431
  515   13    8.184138258   -2.976711985   -1.242516690   -0.000307022    0.193339844   -0.001587989    0.031637897
  516   13    7.317144100   -3.869569211   -1.355717528    0.001448780    0.201408548    0.007193240   -0.026304928
  517   13    6.200070489   -4.418221598   -1.242516690    0.002299157    0.193339844    0.011891790   -0.059623887
  518   13    7.489999726   -4.107484570    0.139498569    0.001317909    0.223129529    0.005906474   -0.023898273
  519   13    7.888531522   -3.558952612   -0.957565346    0.000588031    0.223129529    0.002635381    0.001894709
  520   13    6.845161736   -4.317005134   -0.957565346    0.002073971    0.223129529    0.009294920   -0.046093848
  521   13    3.633432043   -3.696714789    1.355249354    0.000191365    0.038556089    0.004963297   -0.022373323
  522   13    3.766840453   -4.023266025    0.887031711    0.001245846    0.161602682    0.007709317   -0.037000948
  523   13    4.267759974   -4.443626581   -0.207602789    0.002305639    0.201408548    0.011447573   -0.057827288
  524   13    3.560659921   -3.976563621   -0.477410633    0.000107367    0.013974122    0.007683271   -0.029882032
  525   13    4.967756492   -4.418221598   -1.242516690    0.002529619    0.193339844    0.013083797   -0.064708253
  526   13    3.779077229   -3.808876802   -1.367660968    0.001374692    0.198086328    0.006939862   -0.030857471
  527   13    3.714066190   -4.136634495    0.048537279    0.001240014    0.175886264    0.007050091   -0.039243570
  528   13    4.322665245   -4.317005134   -0.957565346    0.002545794    0.223129529    0.011409490   -0.055974609
  529   13    3.560700700   -3.867043909   -0.872614233    0.000129731    0.029478470    0.004400878   -0.025925089
  530   13    7.948787227   -2.652779081   -1.890382498   -0.000013125    0.193339844   -0.000067888    0.026685555
  531   13    7.072186011   -3.532413325   -2.030029300    0.001667643    0.201408548    0.008279903   -0.028476090
  532   13    7.072186011   -2.384298585   -2.739603233    0.001211859    0.201408548    0.006016921   -0.005263291
  533   13    5.964719458   -4.094288694   -1.890382498    0.002390264    0.193339844    0.012363016   -0.058052657
  534   13    5.980264006   -3.177626359   -2.739603232    0.002389427    0.201408548    0.011863585   -0.043020707
  535   13    5.964719458   -2.008116385   -3.179707892    0.001774161    0.193339844    0.009176388   -0.018740163
  536   13    7.406777561   -2.895875169   -2.283720231    0.001147286    0.223129529    0.005141793   -0.004998503
  537   13    6.363407775   -3.653927691   -2.283720231    0.002419280    0.223129529    0.010842490   -0.046366618
  538   13    6.363407775   -2.556863776   -2.961743019    0.002066831    0.223129529    0.009262920   -0.026128512
  539   13    8.170925495   -2.043234431   -1.878000313   -0.001065613    0.140088410   -0.007606720    0.062989648
  540   13    7.618398359   -0.841302090   -2.445248223   -0.000294830    0.013983686   -0.021083857    0.072891683
  541   13    7.317144101   -1.630395105   -2.739603233    0.000339611    0.201408548    0.001686177    0.024507139
  542   13    6.967637003    0.316864474   -2.318159260   -0.000169039    0.005910431   -0.028600040    0.076339589
  543   13    6.900067008   -0.346763802   -2.739603232   -0.000812427    0.201408548   -0.004033727    0.048284676
  544   13    6.200070489   -1.283780391   -3.179707892    0.001003672    0.193339844    0.005191234    0.001802682
  545   13    7.797354514   -1.395959652   -2.371592171   -0.001338023    0.160532505   -0.008334905    0.061373890
  546   13    7.280157990   -0.234465927   -2.468366591   -0.001378071    0.070160491   -0.019641695    0.075197358
  547   13    6.845161736   -1.074177538   -2.961743019    0.000334524    0.223129529    0.001499235    0.022611599
  548   13    5.203107523   -4.094288694   -1.890382498    0.002530182    0.193339844    0.013086707   -0.060563092
  549   13    3.965518362   -3.496518329   -1.965359867    0.001682613    0.200688052    0.008384219   -0.028076664
  550   13    5.187562976   -3.177626359   -2.739603232    0.002609164    0.201408548    0.012954586   -0.044130753
  551   13    4.227551418   -2.539153129   -2.752785206    0.000681974    0.108675812    0.006275306   -0.011972670
  552   13    5.043211833   -1.968681925   -3.162752942    0.001308779    0.192889359    0.006785127   -0.015447214
  553   13    4.804419206   -3.653927691   -2.283720231    0.002795955    0.223129529    0.012530638   -0.049812601
  554   13    3.838756654   -2.975659045   -2.293679506    0.000487697    0.137746450    0.003540543   -0.008984557
  555   13    4.721794711   -2.403804357   -2.990191055    0.001745346    0.222760964    0.007835061   -0.021247005
  556   13    5.126533479   -1.448368084   -3.212437874    0.000336199    0.079849578    0.004210403   -0.002372397
  557   13    6.847011102    0.479881748   -2.253779945   -0.000383274    0.017278478   -0.022182168    0.074208311
  558   13    6.449972095    0.004077101   -2.750737477   -0.000617320    0.099146985   -0.006226315    0.042723811
  559   13    5.718663361   -0.886356341   -3.186682876    0.000267398    0.128178722    0.002086135    0.009180260
  560   13    6.716131175    0.400654857   -2.386990165   -0.000315049    0.013347472   -0.023603617    0.064317709
  561   13    6.026792649   -0.406662145   -3.028819106   -0.000091263    0.027353446   -0.003336425    0.023927084
  562   16    4.675152970    2.387039719    3.191987683    0.001029302    0.148844464    0.006915286   -0.041260372
  563   16    5.839488389    2.653750339    2.739077889    0.002000732    0.201408548    0.009933698   -0.053858873
  564   16    6.706482547    2.951798322    1.889857155    0.002592103    0.193339844    0.013406980   -0.062127885
  565   16    6.450390393    1.909801517    2.162766857    0.000598685    0.097485316    0.006141286   -0.012996680
  566   16    5.543522393    2.160298984    2.888169181    0.000984810    0.146925812    0.006702773   -0.034972015
  567   16    6.410875810    2.436544167    2.283194887    0.002209290    0.223129529    0.009901377   -0.042633037
  568   16    4.487063747    3.031471619    3.179182549    0.001728066    0.193339844    0.008937971   -0.061062186
  569   16    5.594530299    3.407653820    2.739077889    0.002346252    0.201408548    0.011649219   -0.076034065
  570   16    4.502608294    4.200981594    2.739077889    0.002302798    0.201408548    0.011433465   -0.089165778
  571   16    6.471131516    3.676134316    1.889857155    0.002688076    0.193339844    0.013903374   -0.085790909
  572   16    5.594530299    4.555768560    2.029503956    0.002559674    0.201408548    0.012708865   -0.100405915
  573   16    4.487063747    5.117643929    1.889857154    0.002277700    0.193339844    0.011780808   -0.105222916
  574   16    4.885752063    3.580219010    2.961217675    0.002323713    0.223129529    0.010414191   -0.077240337
  575   16    5.929121849    3.919230404    2.283194887    0.002767081    0.223129529    0.012401232   -0.089640131
  576   16    4.885752063    4.677282926    2.283194887    0.002553425    0.223129529    0.011443691   -0.099353127
  577   16    4.126915888    2.293051995    3.237350163    0.000154229    0.020590562    0.007490295   -0.034365051
  578   16    3.525919593    2.493798175    3.192165786    0.000628633    0.107372703    0.005854682   -0.037486931
  579   16    2.413019218    2.771809195    2.755182175    0.001221932    0.141126754    0.008658399   -0.036201583
  580   16    1.639245201    3.093194553    2.024980088    0.000930849    0.089411591    0.010410833   -0.033043624
  581   16    2.917517655    2.566508080    3.018400961    0.000340971    0.035051254    0.009727771   -0.034490090
  582   16    1.817875579    2.769657254    2.285551090    0.000521185    0.060231054    0.008653097   -0.023540609
  583   16    3.725451811    3.031471619    3.179182549    0.001626767    0.193339844    0.008414028   -0.056951882
  584   16    2.617985259    3.407653820    2.739077889    0.002234549    0.201408548    0.011094607   -0.060901957
  585   16    3.709907264    4.200981594    2.739077889    0.002355908    0.201408548    0.011697161   -0.086656569
  586   16    1.649746423    3.617606387    1.806473094    0.002616025    0.192724166    0.013573936   -0.056815384
  587   16    2.617985259    4.555768560    2.029503956    0.002905036    0.201408548    0.014423598   -0.092608091
  588   16    3.725451811    5.117643929    1.889857154    0.002385953    0.193339844    0.012340723   -0.104285869
  589   16    3.326763495    3.580219010    2.961217675    0.002318296    0.223129529    0.010389912   -0.070320770
  590   16    2.283393709    3.919230404    2.283194887    0.003124651    0.223129529    0.014003755   -0.074129560
  591   16    3.326763495    4.677282926    2.283194887    0.002738124    0.223129529    0.012271453   -0.095888871
  592   16    7.087288514    2.828066963    1.241991346    0.002860393    0.193339844    0.014794639   -0.051949996
  593   16    6.975228461    1.819929585    1.352089839    0.000508735    0.071720699    0.007093278    0.019825629
  594   16    7.331706943    2.174978186    0.144276110    0.001326338    0.172228455    0.007701036    0.008360636
  595   16    7.161098011    1.832044976   -0.865650302   -0.000248079    0.052050799   -0.004766088    0.036184659
  596   16    7.189358795    2.138501844    0.944020934    0.001551324    0.208135190    0.007453446    0.001369565
  597   16    7.288337362    1.970985874   -0.350399431   -0.000164661    0.023922884   -0.006882971    0.030806490
  598   16    6.706482546    4.000067220    1.241991347    0.002886646    0.193339844    0.014930425   -0.094603565
  599   16    5.839488389    4.892924446    1.355192184    0.002649825    0.201408548    0.013156465   -0.107180717
  600   16    6.514333300    4.673654042    0.207077445    0.002985038    0.201408548    0.014820809   -0.107534733
  601   16    4.722414777    5.441576833    1.241991346    0.002276988    0.193339844    0.011777130   -0.110386462
  602   16    5.422411295    5.466981816    0.207077445    0.002499738    0.201408548    0.012411283   -0.113027155
  603   16    5.948636094    5.043153375   -0.844180961    0.002525055    0.193339844    0.013060190   -0.110049366
  604   16    6.410875810    4.582307847    0.957040002    0.003091811    0.223129529    0.013856574   -0.105322925
  605   16    5.367506024    5.340360368    0.957040002    0.002653128    0.223129529    0.011890527   -0.111182549
  606   16    6.012344014    5.130839804   -0.140023913    0.002870312    0.223129529    0.012863882   -0.111654760
  607   16    7.087288514    3.475932771    0.841588257    0.003050882    0.193339844    0.015779891   -0.079441168
  608   16    7.327760908    2.844493057   -0.209670149    0.003004885    0.201408548    0.014919352   -0.047389880
  609   16    6.910683815    4.128124359   -0.209670149    0.003224330    0.201408548    0.016008903   -0.098325673
  610   16    7.057887480    2.073279584   -1.279831553    0.001707107    0.191935568    0.008894168   -0.000897982
  611   16    6.910683816    3.418550427   -1.357784888    0.003112634    0.201408548    0.015454331   -0.078211286
  612   16    6.329442062    4.519018927   -1.244584050    0.002696309    0.193339844    0.013945954   -0.103748506
  613   16    7.190370094    3.509426007    0.137431209    0.003547575    0.223129529    0.015899171   -0.080115542
  614   16    7.190370094    2.831403220   -0.959632706    0.003240781    0.223129529    0.014524214   -0.050088096
  615   16    6.791838299    4.057957965   -0.959632706    0.003328706    0.223129529    0.014918265   -0.096301580
  616   16    1.457001608    3.925092230    1.226135305    0.002907503    0.190336928    0.015275558   -0.068655731
  617   16    2.373027169    4.892924446    1.355192184    0.003149424    0.201408548    0.015636994   -0.100947410
  618   16    1.698182257    4.673654042    0.207077445    0.003465873    0.201408548    0.017208172   -0.097375982
  619   16    3.490100780    5.441576833    1.241991346    0.002479627    0.193339844    0.012825225   -0.109771865
  620   16    2.790104263    5.466981816    0.207077445    0.002973159    0.201408548    0.014761830   -0.111995863
  621   16    2.263879464    5.043153375   -0.844180961    0.003061334    0.193339844    0.015833955   -0.104983755
  622   16    1.801639748    4.582307847    0.957040002    0.003734222    0.223129529    0.016735668   -0.093747666
  623   16    2.845009533    5.340360368    0.957040002    0.003112740    0.223129529    0.013950371   -0.109385742
  624   16    2.200171544    5.130839804   -0.140023913    0.003526194    0.223129529    0.015803351   -0.107434649
  625   16    1.270791150    3.907049683    0.730898991    0.000614559    0.021045358    0.029201658   -0.068140076
  626   16    1.327032217    4.180563220   -0.108048424    0.002756434    0.152881995    0.018029813   -0.081383206
  627   16    1.453908207    3.619769094   -1.505528085    0.001174631    0.067689927    0.017353120   -0.053976445
  628   16    1.883073496    4.519018927   -1.244584050    0.003182614    0.193339844    0.016461242   -0.091498962
  629   16    1.252224735    4.001580310    0.394821019    0.000437260    0.011923710    0.036671443   -0.073385256
  630   16    1.433018224    4.063528093   -0.984778045    0.003282086    0.191288710    0.017157763   -0.075035839
  631   16    4.106257779    5.641778377    0.841588257    0.002334745    0.193339844    0.012075860   -0.112344552
  632   16    3.431412867    5.675355613   -0.209670149    0.002689254    0.201408547    0.013352233   -0.113575371
  633   16    4.781102691    5.675355613   -0.209670149    0.002420763    0.201408547    0.012019168   -0.113508981
  634   16    2.880036462    5.243354920   -1.244584050    0.002718276    0.193339844    0.014059577   -0.107427686
  635   16    4.106257779    5.456085209   -1.357784888    0.002480406    0.201408548    0.012315296   -0.109749969
  636   16    5.332479096    5.243354920   -1.244584050    0.002342044    0.193339844    0.012113615   -0.109761489
  637   16    4.106257779    5.750164765    0.137431209    0.002632435    0.223129529    0.011797787   -0.113805958
  638   16    3.461419789    5.540644201   -0.959632705    0.002819318    0.223129529    0.012635341   -0.111425374
  639   16    4.751095769    5.540644201   -0.959632705    0.002572366    0.223129529    0.011528577   -0.111770127
  640   16    5.727721141    1.933879556   -2.753963980    0.000110509    0.028070591    0.003936840   -0.024465407
  641   16    4.630563108    2.209410539   -3.190578370    0.000350347    0.072590198    0.004826365   -0.034517353
  642   16    5.172070836    2.047053909   -3.032361840    0.000064324    0.004258934    0.015103426   -0.029961908
  643   16    6.622604161    2.008302735   -1.989798718    0.001347069    0.182887146    0.007365573   -0.014862733
  644   16    6.514333301    3.289768338   -2.032096660    0.002808033    0.201408548    0.013941975   -0.074786238
  645   16    5.839488389    2.360924002   -2.741670593    0.001651585    0.201408548    0.008200171   -0.042936562
  646   16    5.948636094    4.395287568   -1.892449858    0.002521329    0.193339844    0.013040916   -0.099427122
  647   16    5.422411296    3.644555304   -2.741670593    0.002347150    0.201408548    0.011653678   -0.081233971
  648   16    4.722414778    2.707538715   -3.181775253    0.001509301    0.193339844    0.007806466   -0.052587906
  649   16    6.410875810    2.578130174   -2.285787592    0.002440480    0.223129529    0.010937503   -0.049069277
  650   16    6.012344015    3.804684920   -2.285787591    0.002787651    0.223129529    0.012493421   -0.087486384
  651   16    5.367506025    2.917141568   -2.963810379    0.002139132    0.223129529    0.009586952   -0.061690216
  652   16    3.895609631    2.331970898   -3.235496434    0.000207866    0.028233191    0.007362458   -0.034379953
  653   16    1.687387460    3.295638772   -2.016940940    0.002150539    0.180285185    0.011928540   -0.043605695
  654   16    2.341497809    2.704787766   -2.718245312    0.000583505    0.061254216    0.009525958   -0.032521831
  655   16    2.263879463    4.395287568   -1.892449858    0.002839835    0.193339844    0.014688310   -0.088018953
  656   16    2.790104262    3.644555304   -2.741670593    0.002452486    0.201408548    0.012176674   -0.069326464
  657   16    3.503768534    2.664028781   -3.186830937    0.001273932    0.178067037    0.007154229   -0.043668679
  658   16    1.850752958    2.801130857   -2.316800491    0.000774708    0.091217405    0.008492989   -0.026044455
  659   16    2.200171543    3.804684920   -2.285787591    0.002941275    0.223129529    0.013181918   -0.070032256
  660   16    2.834705607    2.854490143   -2.967407616    0.001769369    0.211266652    0.008375050   -0.044599461
  661   16    2.880036462    4.842951831   -1.892449858    0.002639130    0.193339844    0.013650213   -0.099253553
  662   16    4.106257779    5.039337616   -2.032096659    0.002454105    0.201408548    0.012184712   -0.103342823
  663   16    3.431412867    4.110493279   -2.741670593    0.002401604    0.201408548    0.011924041   -0.083931457
  664   16    5.332479096    4.842951831   -1.892449858    0.002343079    0.193339844    0.012118967   -0.103923857
  665   16    4.781102691    4.110493279   -2.741670593    0.002308104    0.201408548    0.011459811   -0.088502195
  666   16    4.106257779    3.155202979   -3.181775253    0.001817142    0.193339844    0.009398691   -0.062759969
  667   16    3.461419789    4.721035409   -2.285787591    0.002697178    0.223129529    0.012087946   -0.096942750
  668   16    4.751095769    4.721035409   -2.285787591    0.002543326    0.223129529    0.011398428   -0.099666332
  669   16    4.106257779    3.833492057   -2.963810379    0.002345187    0.223129529    0.010510429   -0.079924365
  670   15    1.674057523    2.146990169    2.586855295   -0.000121260    0.026407988   -0.004591781    0.012654565
  671   15    1.759514969    1.647382616    2.945494911   -0.000496963    0.113949511   -0.004361258    0.025048601
  672   15    2.301184791    0.963707779    3.452818124   -0.000707894    0.147867616   -0.004787352    0.028606428
  673   15    3.043940712    0.303053313    3.734460544   -0.000829002    0.162473823   -0.005102371    0.030363067
  674   15    2.342115549   -0.182814562    3.515209804   -0.000060706    0.001682758   -0.036075065    0.042644076
  675   15    3.747207995   -0.400213970    3.734460544   -0.000835956    0.162473823   -0.005145172    0.029082391
  676   15    2.694260889   -0.701402813    3.530883355   -0.000634177    0.075954636   -0.008349418    0.042569843
  677   15    4.443917940   -1.066386032    3.475148445   -0.000393347    0.154195067   -0.002550967    0.017285313
  678   15    3.408613758   -1.720618249    3.226016883   -0.000944024    0.185755193   -0.005082088    0.030952357
  679   15    4.992780885   -1.199007228    3.253523091   -0.000011127    0.014726103   -0.000755602    0.006685411
  680   15    4.153443824   -2.058850462    2.971548052   -0.000038020    0.034867614   -0.001090414    0.004035161
  681   15    3.610722803   -2.790027064    2.263445222   -0.000051729    0.001891312   -0.027350811    0.008028725
  682   15    1.643861980    1.917206279    2.718094085   -0.000220886    0.027915663   -0.007912626    0.021737778
  683   15    1.927914330    1.248231821    3.202428502   -0.000488574    0.099848406   -0.004893154    0.029634593
  684   15    2.394854807    0.307737390    3.560953231   -0.001007104    0.174563168   -0.005769284    0.036857386
  685   15    3.095358449   -0.348796233    3.695244252   -0.001032067    0.207665393   -0.004969857    0.035403339
  686   15    3.864487098   -1.087478290    3.543164103   -0.000821201    0.206752512   -0.003971904    0.025957313
  687   15    3.034871472   -1.339086280    3.378204430   -0.000451200    0.042278330   -0.010672141    0.040480838
  688   15    4.571893960   -1.565517008    3.210162530   -0.000066346    0.113273025   -0.000585714    0.005221248
  689   15    3.723511718   -2.407175104    2.703794830   -0.000474066    0.159452631   -0.002973083    0.011526010
  690   15    1.716768429    2.465509277    2.356363622    0.000119958    0.058221409    0.002060374   -0.003839716
  691   15    2.291787414    2.143090939    2.969972780    0.000089885    0.118358253    0.000759432   -0.004985102
  692   15    2.944105737    1.566100345    3.475148445   -0.000331432    0.154195067   -0.002149434    0.005860491
  693   15    3.312307748    2.315362787    3.155846978    0.000012658    0.001225674    0.010327486   -0.028241287
  694   15    3.640815682    0.899928283    3.734460544   -0.000659391    0.162473823   -0.004058445    0.016168322
  695   15    3.809146812    2.087361151    3.313875252    0.000192869    0.101213777    0.001905557   -0.022709571
  696   15    4.344082965    0.196661000    3.734460544   -0.000760551    0.162473823   -0.004681066    0.021634873
  697   15    5.005346980    1.571896080    3.302128801   -0.000060102    0.228725245   -0.000262770   -0.009110801
  698   15    5.010255027   -0.500048945    3.475148445   -0.000410432    0.154195067   -0.002661769    0.018073124
  699   15    5.716419235    0.537601364    3.193504132   -0.000757026    0.220618411   -0.003431380    0.020355516
  700   15    6.170887898    1.570918559    2.547747086    0.000081492    0.168671351    0.000483140   -0.000307708
  701   15    5.129605133   -1.049225554    3.259275977   -0.000025300    0.013410253   -0.001886584    0.008612928
  702   15    5.916021970   -0.181493550    3.041042972   -0.000148875    0.017924308   -0.008305760    0.026432554
  703   15    6.681241933    0.736292164    2.282731397   -0.000883363    0.060083462   -0.014702271    0.058762135
  704   15    6.951168076    1.571827227    1.419155090   -0.000480801    0.032173110   -0.014944188    0.044099904
  705   15    6.989054606    1.606874659   -1.292579811   -0.000225129    0.005249211   -0.042888179    0.045963126
  706   15    2.037883818    2.386063457    2.658014502    0.000164400    0.047600552    0.003453738   -0.010309874
  707   15    2.882633673    2.168254771    3.167459942    0.000256588    0.147079416    0.001744557   -0.015941701
  708   15    3.523536579    1.587192604    3.543164103   -0.000253745    0.206752512   -0.001227288   -0.000815151
  709   15    4.292665228    0.848510546    3.695244252   -0.000705513    0.207665393   -0.003397354    0.013037763
  710   15    4.610006479    1.909885838    3.282787243    0.000127635    0.105314199    0.001211946   -0.021105027
  711   15    5.031347285    0.079381897    3.543164103   -0.000746959    0.206752512   -0.003612817    0.019696194
  712   15    5.606524822    1.420288725    3.056750768   -0.000167286    0.281857412   -0.000593513   -0.002190926
  713   15    5.484434976   -0.608098297    3.229506025   -0.000243837    0.095670211   -0.002548724    0.015974849
  714   15    6.236043401    0.306939169    2.811771400   -0.000926300    0.159278421   -0.005815603    0.036731422
  715   15    6.735380656    1.334711892    1.985968296   -0.001230223    0.198617116   -0.006193941    0.038053923
  716   15    7.033137517    1.628676346   -1.148356271   -0.000066112    0.002926540   -0.022590542    0.049951217
  717   15    1.599255468    1.788835365   -2.759077588   -0.000394490    0.041660630   -0.009469133    0.026990787
  718   15    2.090591911    2.373665035   -2.699532599    0.000175434    0.062473037    0.002808159   -0.011254638
  719   15    2.091025010    0.639470682   -3.412819216   -0.000362197    0.040078036   -0.009037293    0.036578700
  720   15    2.496263203    1.447605792   -3.391092118   -0.000596568    0.229660155   -0.002597611    0.014959729
  721   15    3.415346321    2.061888035   -3.317774690    0.000116077    0.116913225    0.000992849   -0.017904527
  722   15    2.673341657   -0.488156377   -3.575220635   -0.000484691    0.053864677   -0.008998317    0.041066414
  723   15    3.043940712    0.196661000   -3.734052363   -0.000842512    0.162473823   -0.005185523    0.031441912
  724   15    3.747207995    0.899928283   -3.734052363   -0.000663155    0.162473823   -0.004081612    0.015251859
  725   15    4.374398070    1.709033049   -3.431701189   -0.000027973    0.153249686   -0.000182532   -0.011807593
  726   15    5.084146621    1.833470733   -3.150952346    0.000107840    0.045284994    0.002381373   -0.019979127
  727   15    1.734861837    2.332608003   -2.488565434   -0.000023405    0.087396118   -0.000267803    0.002045241
  728   15    1.886342673    1.289703278   -3.165415248   -0.000889856    0.192676545   -0.004618395    0.029599538
  729   15    2.652186447    2.132209979   -3.120924113    0.000242961    0.225512135    0.001077375   -0.011169438
  730   15    2.454847143    0.109385401   -3.579576923   -0.000955856    0.149601454   -0.006389353    0.038240279
  731   15    3.095358449    0.848510546   -3.694836072   -0.000820469    0.207665393   -0.003950920    0.021612435
  732   15    3.897170981    1.733032812   -3.482468719   -0.000087738    0.205914775   -0.000426088   -0.009291487
  733   15    4.668044633    1.915270288   -3.262885362    0.000084199    0.065747542    0.001280641   -0.021902495
  734   15    3.281968358   -1.995658808   -3.026010010   -0.000302487    0.017306169   -0.017478557    0.033997886
  735   15    4.009670579   -1.805178623   -3.169540547   -0.000471182    0.204971240   -0.002298773    0.013906264
  736   15    4.869493372   -0.922261789   -3.407797362   -0.000402709    0.194217291   -0.002073496    0.013827334
  737   15    5.699557225   -0.030625506   -3.204356837   -0.000659317    0.190650437   -0.003458251    0.023034738
  738   15    6.522860401    0.790426692   -2.464647618   -0.001226242    0.184688625   -0.006639511    0.043963657
  739   15    6.770747489    1.581817961   -1.768883729   -0.000525339    0.094385992   -0.005565859    0.025821192
  740   15    2.977615027   -1.111974984   -3.464226944   -0.000876690    0.130896240   -0.006697596    0.040481276
  741   15    3.640815682   -0.400213970   -3.734052363   -0.000856706    0.162473823   -0.005272885    0.030064196
  742   15    4.344082965    0.303053313   -3.734052363   -0.000728637    0.162473823   -0.004484643    0.020602264
  743   15    5.010255027    0.999763258   -3.474740264   -0.000387815    0.154195067   -0.002515092    0.007754250
  744   15    5.567261176    1.700669957   -2.958878993    0.000192062    0.129999409    0.001477407   -0.013878851
  745   15    3.611875511   -2.436379582   -2.673272928   -0.000680087    0.164552286   -0.004132954    0.015735744
  746   15    4.510759392   -1.496043242   -3.263972497   -0.000146274    0.121178837   -0.001207094    0.008260506
  747   15    5.394336838   -0.551692350   -3.291680908   -0.000254606    0.103428821   -0.002461654    0.016604698
  748   15    6.247611782    0.370182219   -2.798856960   -0.000720907    0.136700213   -0.005273631    0.036572312
  749   15    6.751348359    1.195432185   -2.031709989   -0.001497357    0.148799203   -0.010062937    0.046611693
  750   15    3.138670008   -1.701016554   -3.202260706   -0.000258952    0.021503785   -0.012042166    0.038934425
  751   15    3.523536579   -1.087478290   -3.542755922   -0.000934927    0.206752512   -0.004521964    0.031219594
  752   15    4.292665228   -0.348796233   -3.694836072   -0.000874890    0.207665393   -0.004212978    0.023942978
  753   15    5.031347285    0.420332416   -3.542755922   -0.000729883    0.206752512   -0.003530224    0.017347576
  754   15    5.669046266    1.168597182   -3.102254505   -0.000377851    0.194803870   -0.001939647    0.006515132
  755   15    6.123855794    1.697583815   -2.523689615    0.000160034    0.073204538    0.002186123   -0.007770426
  756    7   -8.242134003    3.434288493    2.212095317   -0.000216974    0.071692001   -0.003026468    0.043792762
  757    7   -8.129794952    2.729352120    2.776939393   -0.000112790    0.032942019   -0.003423908    0.042065205
  758    7   -8.867030404    2.846029117    1.883764848    0.000159508    0.132489679    0.001203925    0.028405495
  759    7   -7.600654651    1.974226904    3.341702038   -0.000100931    0.029867793   -0.003379272    0.040058207
  760    7   -8.532580580    2.067136329    2.645541237    0.000270685    0.187071274    0.001446964    0.026465223
  761    7   -9.362800060    2.199827531    1.317059550    0.000180255    0.154195067    0.001169004    0.025926744
  762    7   -6.444070645    1.384303269    3.750004642   -0.000356960    0.094628344   -0.003772228    0.042754638
  763    7   -7.910263101    1.162177223    3.194116403    0.000369339    0.220618411    0.001674108    0.020592623
  764    7   -9.069479146    1.150159147    2.039813276   -0.000069737    0.192589022   -0.000362101    0.025073636
  765    7   -9.612027399    1.781799369    0.625712986   -0.000168166    0.042824570   -0.003926859    0.033614367
  766    7   -5.834659549    0.799850303    3.735072815   -0.000201270    0.162473823   -0.001238781    0.034282535
  767    7   -7.085604341    0.252172794    3.392112570    0.000268715    0.229660155    0.001170056    0.012294542
  768    7   -8.347209058    0.043640392    2.519555787   -0.000046598    0.212595721   -0.000219185    0.014256080
  769    7   -5.197012312    0.277576927    3.538956739   -0.000330549    0.080527159   -0.004104810    0.033174740
  770    7   -6.089334888   -0.599167850    3.183697576   -0.000328300    0.216908833   -0.001513541    0.003783079
  771    7   -7.327806632   -1.029658665    2.480396456    0.000159250    0.259653876    0.000613318   -0.009659947
  772    7   -7.706747882   -1.388865427    1.733737015   -0.000042014    0.001852804   -0.022675896   -0.008407309
  773    7   -6.469361477   -1.419296778    2.409038003   -0.000029247    0.028257007   -0.001035020   -0.026746791
  774    7   -7.086791659   -1.956029177    1.155002915   -0.000073749    0.172541696   -0.000427427   -0.052447545
  775    7   -7.275923733   -2.050419926    0.437818770    0.000002376    0.004511147    0.000526663   -0.051892026
  776    7   -7.112552820   -2.113354689    0.417078103    0.000015645    0.001663065    0.009407302   -0.064441541
  777    7   -7.174640130   -2.013867888   -0.845613180    0.000078254    0.070908280    0.001103594   -0.053668078
  778    7   -7.505623505   -1.637137379   -1.490152726   -0.000157434    0.040207744   -0.003915515   -0.021743160
  779    7   -7.922824316   -1.060812488   -1.980398293   -0.000116935    0.013424356   -0.008710689    0.002808452
  780    7   -8.341179275    3.011956413    2.432141872   -0.000139734    0.138317564   -0.001010240    0.039205738
  781    7   -7.980834877    2.309401676    3.042333327   -0.000255740    0.130590230   -0.001958337    0.038944070
  782    7   -8.990314300    2.368661455    1.975850790    0.000321435    0.194803870    0.001650044    0.025335117
  783    7   -7.305295871    1.591008203    3.513799632   -0.000225856    0.161222161   -0.001400900    0.035855071
  784    7   -8.568344123    1.442355117    2.681304779    0.000490943    0.254247539    0.001930964    0.020829764
  785    7   -9.441584761    1.662751249    1.303047840   -0.000220882    0.172610122   -0.001279661    0.029900214
  786    7   -6.486509095    0.851268040    3.695856524    0.000007422    0.207665393    0.000035741    0.028410960
  787    7   -7.829150320    0.443109011    3.097233248    0.000502250    0.282695416    0.001776647    0.012261265
  788    7   -8.809506653    0.580398119    2.254253406   -0.000131458    0.084270312   -0.001559960    0.022762400
  789    7   -5.676826289    0.000781890    3.497322438   -0.000363970    0.204316650   -0.001781400    0.021110217
  790    7   -6.894668124   -0.491373185    3.097233248    0.000192303    0.282695416    0.000680249    0.000696922
  791    7   -7.898647399   -0.895189547    2.197920099   -0.000358049    0.190577899   -0.001878756    0.002456005
  792    7   -6.224637328   -1.120261290    2.766830188   -0.000143191    0.054710628   -0.002617239   -0.012953096
  793    7   -6.888652951   -1.604506804    2.010534401    0.000225386    0.237426563    0.000949287   -0.034198717
  794    7   -7.494468015   -1.793928485    1.126128841   -0.000129947    0.027296776   -0.004760536   -0.027828602
  795    7   -7.097298717   -2.106193365    0.512078258    0.000035909    0.002552551    0.014067766   -0.064381458
  796    7   -7.203759223   -2.105066322    0.024344525   -0.000105834    0.058708024   -0.001802713   -0.059884787
  797    7   -7.344195985   -1.861973163   -1.130784608   -0.000045784    0.017284258   -0.002648879   -0.037268984
  798    7   -7.710430292   -1.376872750   -1.747768809   -0.000029405    0.001191878   -0.024671220   -0.007971269
  799    7   -8.001725721    3.733698678    2.165535420   -0.000068842    0.005294542   -0.013002501    0.051516723
  800    7   -7.253833667    4.686968616    1.424095421   -0.000094366    0.009862384   -0.009568254    0.055072283
  801    7   -6.771172499    4.965651401    1.109639057   -0.000283639    0.070401297   -0.004028883    0.053131904
  802    7   -5.893801835    5.169117644    0.734054197   -0.000004668    0.157293755   -0.000029678    0.050165810
  803    7   -5.431804158    1.345649796    3.762629485   -0.000604641    0.111193583   -0.005437731    0.052495375
  804    7   -4.680352364    4.884628867    1.056663917   -0.000235875    0.133369472   -0.001768582    0.058488650
  805    7   -5.237784579    5.184177883   -0.052379795    0.000316882    0.162473823    0.001950359    0.045791445
  806    7   -4.846579782    0.734536093    3.574898318   -0.000313104    0.055181917   -0.005674038    0.046035134
  807    7   -4.059848793    1.830177157    3.299890454   -0.000819398    0.096357832   -0.008503700    0.074181043
  808    7   -3.410693404    2.790906293    2.537649050   -0.001181391    0.108627571   -0.010875607    0.089695138
  809    7   -3.460220599    4.004129335    1.398207976   -0.000757123    0.209553784   -0.003613026    0.069128531
  810    7   -3.865448309    4.643221471    0.288560569    0.000196907    0.220618411    0.000892525    0.051530269
  811    7   -4.571612517    4.924865784   -0.749089740    0.000002287    0.154195067    0.000014833    0.053001205
  812    7   -3.181885212    4.023353800    0.652938350   -0.000058450    0.003083938   -0.018953184    0.063500013
  813    7   -3.349098178    4.176656645   -0.698982785   -0.000360951    0.123587738   -0.002920605    0.060420364
  814    7   -4.105534939    4.511801389   -1.347633622   -0.000405673    0.105489625   -0.003845621    0.065246147
  815    7   -3.221108166    3.848185326   -1.226734617   -0.000128593    0.008566220   -0.015011641    0.071102093
  816    7   -3.450056626    3.631000561   -1.914940155   -0.000384038    0.058657190   -0.006547155    0.080465732
  817    7   -7.079752864    4.793992574    1.329975083   -0.000032533    0.003175586   -0.010244700    0.055192874
  818    7   -6.216128440    5.094577815    0.990164837   -0.000171671    0.055564799   -0.003089568    0.054168531
  819    7   -5.298041671    5.127977927    0.703748340   -0.000027036    0.203492747   -0.000132859    0.051054741
  820    7   -4.592034320    1.325375375    3.561073203   -0.000879518    0.167581035   -0.005248314    0.059702383
  821    7   -3.670368773    2.297301531    2.956284553   -0.000790776    0.082231875   -0.009616412    0.083897074
  822    7   -3.440944707    3.525695083    2.019202813   -0.000891569    0.104665183   -0.008518292    0.082634792
  823    7   -3.981939087    4.536717284    1.100483021   -0.000391746    0.274667422   -0.001426256    0.059828216
  824    7   -4.550520258    4.992881442   -0.169658898    0.000314691    0.206752512    0.001522067    0.047799082
  825    7   -3.184718327    3.984440220    0.800413994   -0.000096860    0.006422374   -0.015081696    0.065139758
  826    7   -3.317643774    4.232652525    0.144035904   -0.000392122    0.157006767   -0.002497482    0.057437332
  827    7   -3.912821277    4.552380025   -0.917923663   -0.000010419    0.194803870   -0.000053483    0.057293090
  828    7   -3.215173224    3.913055342   -1.076139184   -0.000091847    0.007154500   -0.012837600    0.068518106
  829    7   -3.478615912    3.924211833   -1.562367626   -0.000537654    0.135003207   -0.003982531    0.072422575
  830    7   -8.127948438    3.802615894    1.954506938   -0.000185456    0.098680788   -0.001879354    0.045950855
  831    7   -8.867030404    3.332869916    1.396924049    0.000132497    0.132489679    0.001000053    0.029519955
  832    7   -7.711269372    4.439604309    1.452385320   -0.000376336    0.131563790   -0.002860480    0.048207127
  833    7   -9.362800060    2.766164618    0.750722463    0.000158499    0.154195067    0.001027915    0.025832161
  834    7   -8.532580580    4.094646305    0.618031261    0.000139772    0.187071274    0.000747159    0.031760408
  835    7   -7.204098894    4.924865784    0.750722463    0.000018903    0.154195067    0.000122590    0.043326985
  836    7   -9.626260397    2.072737510    0.081587967   -0.000193910    0.147789090   -0.001312072    0.030776140
  837    7   -9.081155747    3.472328826   -0.286927845    0.000195077    0.220618411    0.000884227    0.027168952
  838    7   -7.910263101    4.643221471   -0.286927845    0.000247098    0.220618411    0.001120025    0.035481968
  839    7   -6.537926832    5.184177883    0.054012518    0.000286458    0.162473823    0.001763103    0.042034466
  840    7   -9.542084542    1.702031831   -0.975475356   -0.000108872    0.032862548   -0.003312960    0.032514770
  841    7   -9.279151914    2.647670065   -1.196932274    0.000280012    0.229660155    0.001219243    0.025623133
  842    7   -8.207616401    4.032533637   -1.521983055   -0.000110968    0.259500057   -0.000427624    0.040479810
  843    7   -7.113331133    4.849065077   -1.145536986   -0.000312463    0.167468732   -0.001865802    0.050690962
  844    7   -5.885502390    5.167739439   -0.739397978   -0.000021377    0.158172419   -0.000135149    0.050541067
  845    7   -9.157178435    1.014029649   -1.867771556   -0.000057471    0.007444513   -0.007719955    0.029030737
  846    7   -9.081155747    1.737665637   -2.021591034    0.000270196    0.220618411    0.001224720    0.023765652
  847    7   -8.366357716    2.887402075   -2.481273632   -0.000125452    0.229519152   -0.000546588    0.037422741
  848    7   -4.980206940    4.970526933   -1.072311854   -0.000252530    0.054187604   -0.004660291    0.059486053
  849    7   -8.608827542    0.206134453   -2.327144072   -0.000066035    0.018181798   -0.003631956    0.020274065
  850    7   -8.532580580    0.832706531   -2.643908513    0.000261285    0.187071274    0.001396712    0.017607645
  851    7   -7.768293183    1.783303637   -3.273768308    0.000015454    0.219780364    0.000070316    0.032360069
  852    7   -8.076507561   -0.537342319   -2.372088906   -0.000110673    0.065395983   -0.001692356    0.008478245
  853    7   -7.770804192    0.053813742   -2.978358337    0.000190862    0.132489679    0.001440583    0.008237183
  854    7   -7.204098894    0.700015328   -3.474127993    0.000227309    0.154195067    0.001474167    0.018498681
  855    7   -6.383413063    1.395509699   -3.757049499   -0.000484949    0.134052369   -0.003617609    0.043431387
  856    7   -8.176671965    3.995969518    1.628407471   -0.000100516    0.161398794   -0.000622780    0.041972956
  857    7   -8.990314300    3.424955858    0.919556387    0.000184821    0.194803870    0.000948752    0.028020610
  858    7   -7.862890133    4.552380025    0.919556387    0.000079247    0.194803870    0.000406805    0.039429970
  859    7   -9.430815718    2.787256877    0.171291621    0.000186981    0.206752512    0.000904371    0.026033131
  860    7   -8.568344123    4.130409847   -0.006749951    0.000201932    0.254247539    0.000794235    0.030752940
  861    7   -7.225191152    4.992881442    0.171291621    0.000263546    0.206752512    0.001274695    0.039120868
  862    7   -9.583857759    2.021013416   -0.618470587   -0.000155512    0.187077350   -0.000831272    0.030238793
  863    7   -8.984272592    3.391216044   -1.005996056    0.000291527    0.282695416    0.001031240    0.028088723
  864    7   -7.788736307    4.508036717   -1.184374502   -0.000178868    0.282501465   -0.000633159    0.043188931
  865    7   -6.471446252    5.126181895   -0.716557057   -0.000025341    0.205034419   -0.000123596    0.047666414
  866    7   -9.352774669    1.394170316   -1.535842986   -0.000231128    0.099724480   -0.002317670    0.030451733
  867    7   -8.984272592    2.456733848   -1.940478253    0.000441225    0.282695416    0.001560779    0.025700629
  868    7   -8.211149088    3.621305888   -2.062552474   -0.000373617    0.182616465   -0.002045909    0.044286318
  869    7   -5.557671619    5.099265121   -0.970452217   -0.000143720    0.049642817   -0.002895091    0.056409420
  870    7   -8.887276343    0.642693238   -2.172188941   -0.000206422    0.086437649   -0.002388099    0.024639290
  871    7   -8.568344123    1.457487743   -2.679672056    0.000506141    0.254247539    0.001990743    0.020895120
  872    7   -7.970399929    2.340157897   -3.039016224   -0.000300940    0.149373811   -0.002014675    0.039433158
  873    7   -8.291888048   -0.090203738   -2.492923104   -0.000088986    0.125969266   -0.000706412    0.013417365
  874    7   -7.862890133    0.531181405   -3.101642233    0.000376764    0.194803870    0.001934070    0.013110171
  875    7   -7.210677936    1.411506633   -3.551472930   -0.000119044    0.205981222   -0.000577936    0.032485243
  876    7   -6.870708485   -1.958996172   -1.334614190    0.000165183    0.028744324    0.005746641   -0.058292218
  877    7   -7.283963393   -1.529253269   -1.882132124   -0.000000472    0.132489679   -0.000003560   -0.024524757
  878    7   -6.493803244   -1.179045304   -2.662162244   -0.000053223    0.164531136   -0.000323485   -0.016597815
  879    7   -5.708310209   -0.367826127   -3.320877603   -0.000398875    0.110032698   -0.003625060    0.013585839
  880    7   -4.920547064    0.499814471   -3.539198373   -0.000373228    0.059400471   -0.006283243    0.041221567
  881    7   -4.176073065    1.362361604   -3.380341285   -0.000248293    0.028045137   -0.008853349    0.065701113
  882    7   -3.503215147    2.228734414   -2.841195831   -0.000247558    0.024574495   -0.010073765    0.085551555
  883    7   -7.821456711   -0.855645823   -2.304750891   -0.000095356    0.101063481   -0.000943526    0.000846898
  884    7   -7.283963393   -0.433027057   -2.978358337    0.000153022    0.132489679    0.001154972    0.001129272
  885    7   -6.637761807    0.133678241   -3.474127993    0.000106044    0.154195067    0.000687727    0.013283513
  886    7   -5.941051862    0.799850303   -3.733440092   -0.000151637    0.162473823   -0.000933301    0.032827954
  887    7   -5.319814453    1.372747875   -3.746378181   -0.000465024    0.087548714   -0.005311601    0.053854323
  888    7   -4.095996588    1.926508739   -3.305571244   -0.000215597    0.016391918   -0.013152619    0.075509898
  889    7   -3.545456564    2.682919714   -2.712663886   -0.000242177    0.015925563   -0.015206787    0.088172599
  890    7   -3.398913464    3.363250782   -2.123902648   -0.000387673    0.039907484   -0.009714291    0.085516451
  891    7   -6.831467061   -1.668942139   -1.936290039    0.000270731    0.167384373    0.001617419   -0.038520754
  892    7   -6.109616940   -0.915554373   -2.953069171   -0.000122373    0.051743369   -0.002365007   -0.005160521
  893    7   -5.304504854    0.015081512   -3.459101232   -0.000123692    0.012242325   -0.010103639    0.027132664
  894    7   -4.537991066    0.918441986   -3.501395599   -0.000079672    0.002695695   -0.029555456    0.053929452
  895    7   -7.464997816   -0.987568706   -2.436673774    0.000081893    0.161502914    0.000507069   -0.007234495
  896    7   -6.806595730   -0.525112998   -3.101642233    0.000068038    0.194803870    0.000349266    0.000259213
  897    7   -6.058330965    0.112585983   -3.542143650   -0.000107726    0.206752512   -0.000521037    0.018303770
  898    7   -5.289202316    0.851268040   -3.694223800   -0.000441511    0.207665393   -0.002126071    0.041448995
  899    7   -4.423188782    1.567684955   -3.493604351   -0.000865622    0.143499846   -0.006032215    0.066027241
  900    7   -3.729313046    2.277627363   -3.003462260   -0.000876366    0.097806210   -0.008960234    0.083106682
  901    7   -3.395774274    2.911880700   -2.453220882   -0.001118489    0.079542265   -0.014061569    0.089794428
  902   11   -4.674930806    0.391880232    3.574537018   -0.000374272    0.054694848   -0.006842906    0.041203779
  903   11   -4.285524690   -0.269971165    3.734120393   -0.000678680    0.162473823   -0.004177165    0.027306237
  904   11   -5.460110336   -0.689305868    3.302387791   -0.000452868    0.106569647   -0.004249504    0.007692186
  905   11   -3.582257407   -0.973238448    3.734120393   -0.000526258    0.162473823   -0.003239031    0.012945622
  906   11   -4.833202199   -1.520915957    3.391160148   -0.000102530    0.229660155   -0.000446443   -0.016707727
  907   11   -6.053719526   -1.809278933    2.512542903    0.000642635    0.213511745    0.003009835   -0.044604849
  908   11   -6.666531610   -1.936385065    1.606160285    0.000093339    0.006772395    0.013782328   -0.058927653
  909   11   -2.885547462   -1.639410510    3.474808294   -0.000197905    0.154195067   -0.001283470   -0.003332502
  910   11   -3.740218601   -2.158400154    3.315137427    0.000228649    0.098736931    0.002315738   -0.033923696
  911   11   -2.211487689   -2.163092476    2.992703758    0.000162312    0.108343409    0.001498129   -0.016865837
  912   11   -6.691587945   -1.947269687   -1.546883522    0.000026665    0.003061733    0.008709128   -0.059878410
  913   11   -1.677822566   -2.416019353    2.481344307    0.000120689    0.038763920    0.003113433   -0.018115884
  914   11   -4.937338172   -0.147549897    3.555753216   -0.000756184    0.175453694   -0.004309878    0.026456241
  915   11   -4.234106953   -0.921820711    3.694904102   -0.000543089    0.207665393   -0.002615213    0.009712981
  916   11   -5.650828126   -1.286677284    3.062543728   -0.000196651    0.272194024   -0.000722467   -0.015138428
  917   11   -6.551470692   -1.852286377    1.878356043    0.000124162    0.023896061    0.005195901   -0.052530886
  918   11   -3.464978304   -1.660502769    3.542823952   -0.000118171    0.206752512   -0.000571557   -0.009579545
  919   11   -4.786789101   -2.044986559    3.174743237    0.000373115    0.128373078    0.002906490   -0.040158516
  920   11   -5.461301082   -2.098001577    2.808126350    0.000016806    0.001811675    0.009276422   -0.052513757
  921   11   -2.840369433   -2.201396022    3.195203004    0.000236130    0.127477199    0.001852335   -0.026885216
  922   11   -1.955845405   -2.373390065    2.710140069    0.000103528    0.028059768    0.003689553   -0.022882493
  923   11   -4.326082515    0.846759165    3.538846453   -0.000514173    0.079811684   -0.006442327    0.053127670
  924   11   -3.688649720    0.326903805    3.734120393   -0.000799282    0.162473823   -0.004919451    0.043793835
  925   11   -3.408921822    1.693352487    3.201804725   -0.001157310    0.187281639   -0.006179517    0.073196883
  926   11   -2.985382437   -0.376363478    3.734120393   -0.000691971    0.162473823   -0.004258968    0.032447027
  927   11   -2.629043928    0.633699941    3.527134591   -0.000581852    0.081019813   -0.007181603    0.055470473
  928   11   -2.242678793   -1.037220866    3.452457101   -0.000542924    0.147853772   -0.003672035    0.022478929
  929   11   -2.273146414    0.103269931    3.511610522   -0.000063609    0.002245715   -0.028324548    0.047350899
  930   11   -1.697278187   -1.726907530    2.939776047   -0.000332240    0.113827928   -0.002918794    0.011381397
  931   11   -1.606393482   -2.224918059    2.575975909   -0.000060690    0.028357705   -0.002140151   -0.005690657
  932   11   -3.846362964    1.124240993    3.497094266   -0.001050507    0.204187100   -0.005144826    0.059829491
  933   11   -3.430140222    2.145933683    2.868919572   -0.000386997    0.026354312   -0.014684400    0.084587838
  934   11   -3.036800174    0.275486068    3.694904102   -0.000901442    0.207665393   -0.004340841    0.045777965
  935   11   -2.966229941    1.285830627    3.366369384   -0.000464285    0.047514767   -0.009771377    0.067048711
  936   11   -2.331219491   -0.386302684    3.558667246   -0.000834037    0.175729683   -0.004746138    0.036795643
  937   11   -1.872822178   -1.322061646    3.203835582   -0.000369567    0.098687075   -0.003744842    0.019956141
  938   11   -1.574574086   -1.986552360    2.712062228   -0.000161290    0.030053669   -0.005366742    0.005732448
  939   11   -6.494084853   -1.772293797   -2.024575037    0.000164737    0.056680156    0.002906433   -0.047146834
  940   11   -5.990118937   -1.044792461   -2.881958695   -0.000108347    0.027631493   -0.003921152   -0.008424931
  941   11   -5.348182928   -0.235034578   -3.380799354   -0.000215384    0.028758227   -0.007489471    0.021586713
  942   11   -4.603571974    0.627777782   -3.539704355   -0.000446621    0.060096751   -0.007431693    0.047110385
  943   11   -3.815569341    1.495598262   -3.321241843   -0.000806243    0.110608212   -0.007289179    0.068528304
  944   11   -3.214944411    1.956514048   -2.999522408   -0.000321196    0.022484269   -0.014285381    0.080887783
  945   11   -5.518402049   -1.719275009   -2.979310759    0.000213869    0.132489679    0.001614232   -0.033306867
  946   11   -4.951696752   -1.073073423   -3.475080415   -0.000286613    0.154195067   -0.001858768   -0.001084472
  947   11   -4.285524690   -0.376363478   -3.734392514   -0.000645399    0.162473823   -0.003972323    0.024473292
  948   11   -3.582257407    0.326903805   -3.734392514   -0.000777728    0.162473823   -0.004786789    0.044124869
  949   11   -2.904843144    1.031759136   -3.464306418   -0.000797227    0.134753623   -0.005916184    0.061696053
  950   11   -6.283664816   -1.431190180   -2.475889696   -0.000011118    0.003788127   -0.002934874   -0.026921990
  951   11   -4.986529479    0.209290644   -3.501732260   -0.000069713    0.002793913   -0.024951616    0.035250622
  952   11   -4.219732461    1.112991176   -3.459349916   -0.000179398    0.012457596   -0.014400687    0.059760013
  953   11   -3.392179984    2.093196016   -2.910823221   -0.000499091    0.050869243   -0.009811253    0.083133148
  954   11   -5.933269258   -1.929390619   -2.551642147    0.000456867    0.132030817    0.003460308   -0.050147018
  955   11   -5.610487991   -1.241907347   -3.102594655   -0.000249433    0.194803870   -0.001280431   -0.013140336
  956   11   -4.972789010   -0.493642582   -3.543096072   -0.000694858    0.206752512   -0.003360819    0.016764710
  957   11   -4.234106953    0.275486068   -3.695176222   -0.000866167    0.207665393   -0.004170975    0.040133640
  958   11   -3.464978304    1.014168125   -3.543096072   -0.000876885    0.206752512   -0.004241228    0.058180003
  959   11   -3.057035668    1.621993469   -3.201991116   -0.000295900    0.026611598   -0.011119226    0.074193703
  960   11   -2.002061920   -2.364796867   -2.744926416    0.000128208    0.037785633    0.003393042   -0.023541352
  961   11   -1.536533484   -1.875787465   -2.748589944   -0.000282243    0.044196319   -0.006386113    0.010978986
  962   11   -3.360919128   -2.113307559   -3.330319589    0.000147819    0.107908188    0.001369856   -0.028216497
  963   11   -2.437704928   -1.520915957   -3.391432268   -0.000377275    0.229660155   -0.001642755    0.005570756
  964   11   -2.032701261   -0.711770523   -3.413384685   -0.000300271    0.040134098   -0.007481685    0.032589180
  965   11   -5.129473642   -1.994953768   -3.056789073    0.000157314    0.060589130    0.002596411   -0.042274412
  966   11   -4.310776941   -1.788268586   -3.430516532    0.000022851    0.153497193    0.000148870   -0.023011985
  967   11   -3.688649720   -0.973238448   -3.734392514   -0.000528311    0.162473823   -0.003251666    0.012007749
  968   11   -2.985382437   -0.269971165   -3.734392514   -0.000712497    0.162473823   -0.004385305    0.034684708
  969   11   -2.606282824    0.418308343   -3.572406345   -0.000427517    0.056422570   -0.007577056    0.051054003
  970   11   -1.668616932   -2.327437513   -2.546613672    0.000047217    0.069696360    0.000677470   -0.013083312
  971   11   -2.570220491   -2.166075491   -3.136863900    0.000350069    0.205607053    0.001702611   -0.022253882
  972   11   -1.830427424   -1.365025658   -3.166601819   -0.000660238    0.190937492   -0.003457875    0.019370595
  973   11   -4.602263565   -2.016510463   -3.250976103    0.000159534    0.075613371    0.002109869   -0.036711178
  974   11   -3.838481713   -1.808400294   -3.481939637    0.000015065    0.206012878    0.000073126   -0.019264217
  975   11   -3.036800174   -0.921820711   -3.695176222   -0.000644737    0.207665393   -0.003104690    0.018296062
  976   11   -2.392595156   -0.182712292   -3.578636993   -0.000802177    0.150923280   -0.005315128    0.040425271
  977    4   -3.188266963    2.910806290    2.391680497   -0.000569491    0.028099710   -0.020266801    0.090814693
  978    4   -3.104855919    2.256931884    2.874878514   -0.000502374    0.034279834   -0.014655077    0.085756666
  979    4   -2.650441380    1.493123575    3.379022625   -0.000428603    0.044492240   -0.009633207    0.070790855
  980    4   -1.598070538    0.894120710    3.748749687   -0.000590300    0.120265989   -0.004908289    0.055154021
  981    4   -2.397846542    0.481102312    3.511637113   -0.000063884    0.002267632   -0.028172334    0.053639685
  982    4   -0.981952512    0.257214811    3.734267792   -0.000279579    0.162473823   -0.001720765    0.043264352
  983    4   -2.041686542   -0.049724145    3.527206651   -0.000468258    0.081126796   -0.005771934    0.043681750
  984    4   -0.336651023   -0.221913484    3.550659627   -0.000220405    0.072154861   -0.003054611    0.041367883
  985    4   -1.320661187   -1.131029428    3.183381665   -0.000799287    0.176867777   -0.004519122    0.031253628
  986    4   -3.207298952    2.521055577    2.654743765   -0.000483712    0.031086094   -0.015560398    0.089645143
  987    4   -2.906353017    1.861856870    3.155559179   -0.000713167    0.060602809   -0.011767887    0.078605561
  988    4   -2.358202365    1.000172306    3.551207559   -0.000873241    0.151245342   -0.005773673    0.060217151
  989    4   -1.633802058    0.308632547    3.695051500   -0.000445852    0.207665393   -0.002146974    0.045293318
  990    4   -0.830463065   -0.498782598    3.514434284   -0.000509729    0.199633266   -0.002553325    0.038165357
  991    4   -1.704518267   -0.701953443    3.366372359   -0.000359845    0.047586980   -0.007561836    0.034557788
  992    4   -1.338644225   -1.565650079    2.857032771   -0.000149679    0.006838764   -0.021886887    0.025891527
  993    4   -2.992316221    3.398282593    2.081963400   -0.000169388    0.033518770   -0.005053532    0.084926943
  994    4   -2.532184916    4.017050422    1.567921056   -0.000256582    0.020560306   -0.012479471    0.069318452
  995    4   -1.916875457    4.424786477    1.104475633   -0.000352006    0.069091165   -0.005094808    0.051245231
  996    4   -1.059967083    0.973847740    3.790136288   -0.000044074    0.001876437   -0.023488375    0.056354010
  997    4   -1.080549160    4.634207368    0.691451141   -0.000111177    0.150579916   -0.000738326    0.028544393
  998    4   -0.533272481    0.820401816    3.756427849   -0.000624395    0.122273965   -0.005106528    0.051310184
  999    4    0.176167793    4.371782078    0.948732836   -0.000096149    0.091575159   -0.001049951   -0.001879144
 1000    4   -0.385077542    4.641542390   -0.053184818    0.000277970    0.162473823    0.001710858    0.004603000
 1001    4    0.026623915    0.196187894    3.568914828   -0.000210824    0.059103036   -0.003567064    0.043596823
 1002    4    1.006562727    1.342289932    3.164229988   -0.000927558    0.123062384   -0.007537297    0.045052307
 1003    4    1.497602643    2.388894556    2.400032224   -0.000662611    0.077466878   -0.008553469    0.011297545
 1004    4    1.251246161    3.495102713    1.563883640    0.000092239    0.067244972    0.001371689   -0.032849836
 1005    4    0.941674899    4.135840419    0.196729655    0.001036780    0.172793313    0.006000116   -0.054090339
 1006    4    0.249969417    4.375453333   -0.830879736   -0.000021082    0.152150665   -0.000138558   -0.008223411
 1007    4    1.147011668    3.972635277   -0.460318164    0.000331354    0.013243961    0.025019277   -0.064548073
 1008    4    1.034212846    3.794840794   -1.322812698    0.000044891    0.062229693    0.000721377   -0.032366751
 1009    4    1.408656540    3.085138698   -1.911759311   -0.000067966    0.024089685   -0.002821370   -0.019606494
 1010    4   -2.223008960    4.247347625    1.342795538   -0.000056506    0.004080901   -0.013846439    0.060730512
 1011    4   -1.405669141    4.557037278    0.955062797   -0.000205169    0.045468936   -0.004512295    0.040371191
 1012    4   -0.952237771    0.964355086    3.789465449   -0.000057825    0.002314867   -0.024979887    0.055908311
 1013    4   -0.429335971    4.591605185    0.654897750   -0.000078749    0.195933532   -0.000401914    0.011981200
 1014    4    0.285442838    0.771649370    3.550748495   -0.000782485    0.174600863   -0.004481566    0.047254421
 1015    4    1.268687069    1.737695224    2.893599919   -0.000675470    0.064574012   -0.010460404    0.037698181
 1016    4    1.436790623    2.978988649    1.991909321   -0.000308268    0.045940461   -0.006710156   -0.015196503
 1017    4    0.886450166    4.010201148    1.024447119    0.000349935    0.221277952    0.001581427   -0.034883080
 1018    4    0.302186779    4.450245949   -0.170463921    0.000576863    0.206752512    0.002790113   -0.020126524
 1019    4    1.135979389    4.005885595   -0.234459716    0.000137687    0.013294293    0.010356860   -0.066538830
 1020    4    0.864743973    4.053199865   -0.929357839    0.000378016    0.170230615    0.002220612   -0.036616034
 1021    4    1.270872313    3.442124613   -1.620776642    0.000019465    0.048940277    0.000397730   -0.030908773
 1022    4   -3.130227624    3.360384834    1.990750782   -0.000496280    0.035453355   -0.013998101    0.085517108
 1023    4   -2.869425225    3.901915721    1.427497075   -0.000609258    0.107057184   -0.005690956    0.069884668
 1024    4   -3.111609485    4.055326524    0.385036662   -0.000045521    0.001833469   -0.024828033    0.061507170
 1025    4   -2.351391857    4.382230292    0.749917440   -0.000159454    0.154195067   -0.001034104    0.050386821
 1026    4   -2.935131727    4.184656763   -0.137823352   -0.000461778    0.135817831   -0.003399978    0.056492868
 1027    4   -1.685219795    4.641542390    0.053207495    0.000131070    0.162473823    0.000806715    0.034050671
 1028    4   -3.063800063    3.660315282   -1.635683164   -0.000439008    0.034311966   -0.012794590    0.077651115
 1029    4   -2.375971022    4.203706866   -1.306088977   -0.000653749    0.181528614   -0.003601353    0.061107708
 1030    4   -1.007277892    4.628925493   -0.720207931   -0.000118980    0.155546766   -0.000764912    0.027533304
 1031    4   -3.194198602    2.482756189   -2.688201902   -0.000725289    0.041526847   -0.017465555    0.089150318
 1032    4   -0.258114441    4.496173024   -0.941371075   -0.000157391    0.034346582   -0.004582434    0.013672416
 1033    4   -2.637672308    1.295957760   -3.413336836   -0.000352594    0.040075774   -0.008798189    0.067297151
 1034    4   -2.320570070    1.453632404   -3.524090096   -0.000025950    0.001748724   -0.014839382    0.068944512
 1035    4   -2.064074819    0.165873782   -3.572342585   -0.000323730    0.056352478   -0.005744742    0.046189253
 1036    4   -1.695284631    0.976988409   -3.732207256   -0.000777707    0.162472691   -0.004786691    0.057113625
 1037    4   -1.018898927    0.967729580   -3.790262540   -0.000065663    0.001557610   -0.042156398    0.056162255
 1038    4   -3.067797130    3.628422709    1.683415169   -0.000347148    0.024653481   -0.014081091    0.078620452
 1039    4   -2.928504617    4.088392682    0.816011758   -0.000505719    0.134327588   -0.003764815    0.061059846
 1040    4   -3.110542834    4.065098290    0.301762502   -0.000044775    0.002035540   -0.021996572    0.061051617
 1041    4   -2.372484115    4.450245949    0.170486598   -0.000019312    0.206752512   -0.000093405    0.046064810
 1042    4   -2.887622013    4.036826387   -1.069760899   -0.000713059    0.209530930   -0.003403121    0.063749267
 1043    4   -1.618873938    4.585266814   -0.708377708   -0.000203402    0.204187371   -0.000996152    0.038569710
 1044    4   -3.060837074    3.298405249   -2.132880707   -0.001399099    0.100137814   -0.013971733    0.086642178
 1045    4   -2.732858580    3.807780598   -1.753557975   -0.000050543    0.001178622   -0.042883046    0.075655232
 1046    4   -0.669482014    4.565181665   -0.925288774   -0.000123328    0.036897777   -0.003342416    0.024759694
 1047    4   -2.795828330    1.819338435   -3.230818420   -0.001173109    0.113916770   -0.010297947    0.077234413
 1048    4   -2.277829460    0.766879098   -3.578553168   -0.000740113    0.150851388   -0.004906242    0.055841423
 1049    4   -1.441607172   -1.444250617   -2.945351268   -0.000188187    0.022358036   -0.008416980    0.025645594
 1050    4   -0.876374574   -0.885751358   -3.336139379   -0.000401101    0.092762098   -0.004323976    0.037208517
 1051    4   -0.070332158   -0.048370231   -3.539189694   -0.000220653    0.060411785   -0.003652482    0.042735463
 1052    4    0.701392956    0.797650276   -3.367851006   -0.000221759    0.048978190   -0.004527719    0.046247790
 1053    4    1.358339026    1.632449634   -2.848751170   -0.000403906    0.046866680   -0.008618195    0.037398231
 1054    4   -1.765527834   -0.447721246   -3.464176210   -0.000599361    0.134688656   -0.004449974    0.037419479
 1055    4   -1.088344825    0.257214811   -3.734245115   -0.000340081    0.162473823   -0.002093145    0.043305740
 1056    4   -0.452900770    0.845683903   -3.745290537   -0.000491197    0.095796930   -0.005127477    0.051475054
 1057    4    0.791709995    1.361551669   -3.290326582   -0.000155882    0.011550612   -0.013495527    0.048013572
 1058    4    1.371347028    2.109028827   -2.671071972   -0.000173034    0.008079768   -0.021415764    0.027152463
 1059    4    1.480655664    2.815690833   -2.097323369   -0.000131576    0.019898720   -0.006612285   -0.009112281
 1060    4   -1.280634917   -1.374538647   -3.017124163   -0.000254441    0.031032754   -0.008199118    0.029323732
 1061    4   -0.462692016   -0.507152050   -3.470111443   -0.000096776    0.009476544   -0.010212186    0.040856905
 1062    4    0.334071397    0.362435877   -3.492619244   -0.000073345    0.004360793   -0.016819282    0.044925355
 1063    4    1.082089132    1.208900283   -3.129913013   -0.000134615    0.004879309   -0.027588970    0.044868850
 1064    4   -1.613257761   -1.037984529   -3.201832857   -0.000237879    0.026544149   -0.008961624    0.030260097
 1065    4   -1.205623928   -0.430049510   -3.542948674   -0.000383738    0.206752512   -0.001856024    0.037030053
 1066    4   -0.436495279    0.308632547   -3.695028824   -0.000380130    0.207665393   -0.001830492    0.043607085
 1067    4    0.445866973    1.021994801   -3.487613657   -0.000753996    0.138459515   -0.005445606    0.048873187
 1068    4    1.161671047    1.718747239   -2.980862234   -0.000640680    0.075896801   -0.008441464    0.040429818
 1069    4    1.512951723    2.398433488   -2.377751672   -0.000498473    0.056184734   -0.008872029    0.009869782
 1070    1    0.064504670   -0.285642137    3.569168390   -0.000214505    0.059502624   -0.003604966    0.041695161
 1071    1    0.626617644   -0.912473999    3.757316670   -0.000656710    0.123090052   -0.005335197    0.044185828
 1072    1   -0.914406661   -1.438862405    3.163740196   -0.000850325    0.126353677   -0.006729722    0.034165833
 1073    1    1.149874583   -1.057762592    3.790981237   -0.000043426    0.001569897   -0.027661655    0.046912487
 1074    1   -1.384150098   -2.443006962    2.444021840   -0.000537321    0.089463582   -0.006006029   -0.005728235
 1075    1   -1.095653119   -3.622954707    1.591645526    0.000115392    0.049054787    0.002352312   -0.056428757
 1076    1   -0.083483035   -4.456012006    0.969345443   -0.000078550    0.098764298   -0.000795328   -0.031279498
 1077    1   -0.801662922   -4.256209730    0.158884130    0.000930855    0.150074043    0.006202637   -0.083659580
 1078    1   -0.987529479   -4.115559191   -0.411917614    0.000124801    0.004790482    0.026051839   -0.093715454
 1079    1    3.089410100   -3.500350204    2.063511005   -0.000080215    0.026046189   -0.003079719    0.014518117
 1080    1    2.627885684   -4.109187991    1.560797221   -0.000265254    0.016938127   -0.015660201    0.011080929
 1081    1    2.011230018   -4.514581849    1.103464102   -0.000397906    0.068236562   -0.005831270    0.004929985
 1082    1    1.168185508   -4.722892416    0.697913448   -0.000190929    0.151651255   -0.001258997   -0.007953795
 1083    1    0.477648996   -4.731238375   -0.052453494    0.000222384    0.162473823    0.001368735   -0.027755534
 1084    1   -0.160030234   -4.461385785   -0.841693361   -0.000024535    0.153125967   -0.000160227   -0.038150718
 1085    1   -0.875910290   -3.919184540   -1.346955594   -0.000031007    0.063185181   -0.000490735   -0.056911141
 1086    1   -1.255758377   -3.226421737   -1.927656133    0.000019809    0.020100291    0.000985518   -0.042268034
 1087    1   -0.193145292   -0.866261784    3.551562337   -0.000765709    0.176015844   -0.004350229    0.041160661
 1088    1    1.049328271   -1.050411809    3.790346009   -0.000057458    0.002032692   -0.028266917    0.046836732
 1089    1   -1.171947660   -1.826876497    2.897792308   -0.000617227    0.073092567   -0.008444454    0.023438041
 1090    1   -1.289752676   -3.107010120    2.019083524   -0.000096520    0.039826052   -0.002423543   -0.036719528
 1091    1   -0.757011701   -4.113131426    1.053117017    0.000490326    0.208875605    0.002347455   -0.062112643
 1092    1   -0.981254391   -4.134551777   -0.278498216    0.000197466    0.004847591    0.040734971   -0.094985671
 1093    1    2.317988406   -4.338874344    1.336822755   -0.000056018    0.003610274   -0.015516342    0.009145885
 1094    1    1.493479401   -4.646450321    0.958706185   -0.000237577    0.046315734   -0.005129513    0.000987299
 1095    1    0.524900773   -4.680388352    0.663479008   -0.000137710    0.197437559   -0.000697486   -0.019981371
 1096    1   -0.209615325   -4.539941934   -0.169732597    0.000655154    0.206752512    0.003168784   -0.050980473
 1097    1   -0.715748725   -4.182715058   -0.906351907    0.000589294    0.153119538    0.003848590   -0.064598082
 1098    1   -1.115223610   -3.575059084   -1.640237264    0.000126993    0.035052172    0.003622977   -0.054639422
 1099    1    0.429028597    0.133901121    3.550816923   -0.000236561    0.072644243   -0.003256438    0.042479807
 1100    1    1.074523966   -0.346910796    3.734999116   -0.000345016    0.162473823   -0.002123516    0.039780790
 1101    1    1.404561579    1.027845917    3.193472621   -0.000965699    0.171887157   -0.005618215    0.039935783
 1102    1    1.690528070   -0.976953190    3.749467729   -0.000660311    0.117177568   -0.005635135    0.044657327
 1103    1    2.127942698   -0.045199124    3.531147436   -0.000545046    0.076353299   -0.007138469    0.041287869
 1104    1    2.755905112   -1.575211700    3.374873294   -0.000450787    0.040552811   -0.011116059    0.044780662
 1105    1    2.481083419   -0.565268873    3.515301695   -0.000062000    0.001754235   -0.035343260    0.044020860
 1106    1    3.216036545   -2.338991127    2.865710266   -0.000446958    0.030926958   -0.014452045    0.033044558
 1107    1    3.422752927   -2.957413578    2.294130049   -0.000555454    0.059403121   -0.009350590    0.012662269
 1108    1    0.922911765    0.410292714    3.514675672   -0.000609247    0.199789712   -0.003049440    0.041154613
 1109    1    1.411774929    1.460662242    2.872918074   -0.000163095    0.005626302   -0.028987875    0.039391770
 1110    1    1.726373512   -0.398328532    3.695782824   -0.000590010    0.207665393   -0.002841159    0.040148487
 1111    1    1.787397050    0.592842712    3.378223609   -0.000411615    0.042527979   -0.009678676    0.039118301
 1112    1    2.455814580   -1.081391558    3.550268502   -0.001027283    0.147463756   -0.006966339    0.044368445
 1113    1    3.014630207   -1.945006284    3.148903030   -0.000713914    0.057618229   -0.012390420    0.041058508
 1114    1    3.339297856   -2.640612857    2.604104879   -0.000444576    0.044375537   -0.010018501    0.023813760
 1115    1   -1.274096065   -1.724467190   -2.840408117   -0.000367543    0.050195119   -0.007322288    0.023144289
 1116    1   -0.608091236   -0.887781893   -3.367510274   -0.000206421    0.048458175   -0.004259774    0.039789854
 1117    1    0.163523267   -0.041956932   -3.538797598   -0.000226923    0.059883559   -0.003789399    0.042683902
 1118    1    0.969380527    0.795296438   -3.335836486   -0.000472479    0.092297807   -0.005119071    0.043636914
 1119    1    1.539432022    1.247434980   -3.026331774   -0.000155494    0.017138314   -0.009072876    0.038028197
 1120    1   -1.340099349   -2.922600999   -2.137469626   -0.000081947    0.017718937   -0.004624839   -0.029173324
 1121    1   -1.259948836   -2.207814315   -2.683100743   -0.000153412    0.010118947   -0.015160822    0.010234128
 1122    1   -0.683584736   -1.460444150   -3.296903624   -0.000158124    0.013524185   -0.011691979    0.037555539
 1123    1    0.547334476   -0.937859565   -3.744888207   -0.000511258    0.097121264   -0.005264124    0.044180156
 1124    1    1.180916278   -0.346910796   -3.733513791   -0.000426151    0.162473823   -0.002622892    0.039638719
 1125    1    1.843260837    0.365149687   -3.463747563   -0.000728379    0.130632378   -0.005575796    0.039409441
 1126    1   -0.988485403   -1.299032667   -3.129837649   -0.000112836    0.004781398   -0.023598867    0.034782529
 1127    1   -0.240563867   -0.452865292   -3.492369070   -0.000069001    0.004266625   -0.016172365    0.041858219
 1128    1    0.555976359    0.416476721   -3.469896658   -0.000104396    0.009335054   -0.011183205    0.044252473
 1129    1    1.397198623    1.346118779   -2.966975990   -0.000344570    0.030669881   -0.011234794    0.039897317
 1130    1   -1.402971161   -2.470339135   -2.406520038   -0.000378295    0.063333795   -0.005973028   -0.008400527
 1131    1   -1.056607984   -1.814542366   -2.987634691   -0.000623538    0.083518496   -0.007465871    0.026709173
 1132    1   -0.343754109   -1.116232282   -3.490766538   -0.000738872    0.142388242   -0.005189135    0.040952903
 1133    1    0.529066733   -0.398328532   -3.694297500   -0.000411326    0.207665393   -0.001980715    0.040401381
 1134    1    1.298195382    0.340353525   -3.542217350   -0.000502069    0.206752512   -0.002428359    0.039195905
 1135    1    1.681918936    0.954296543   -3.201673548   -0.000251741    0.021279786   -0.011830065    0.038216699
 1136    1    3.355536685   -3.355764588    1.961117947   -0.000470061    0.073954680   -0.006356063    0.004286395
 1137    1    3.097789604   -3.930009791    1.374157135   -0.000382097    0.128132489   -0.002982045   -0.003938950
 1138    1    2.443963311   -4.471926276    0.750648764   -0.000185705    0.154195067   -0.001204352   -0.005338366
 1139    1    3.386537180   -3.998088083    0.511820803   -0.000000594    0.028746095   -0.000020655   -0.023072849
 1140    1    1.777791248   -4.731238375    0.053938819    0.000051621    0.162473823    0.000317717   -0.009930665
 1141    1    3.163601989   -4.184809156   -0.250327273   -0.000045680    0.195618824   -0.000233518   -0.019587670
 1142    1    1.100448105   -4.718697834   -0.719104870   -0.000196663    0.155473830   -0.001264928   -0.008271720
 1143    1    2.483669612   -4.285799117   -1.308904617   -0.000723768    0.175739459   -0.004118414    0.006096817
 1144    1    3.338922263   -3.658319490   -1.547792452   -0.000439299    0.095545185   -0.004597813   -0.005926603
 1145    1    0.341963170   -4.580457419   -0.953921117   -0.000190613    0.037135405   -0.005132920   -0.017161656
 1146    1    3.320476018   -2.591225736   -2.648842551   -0.000513356    0.053614346   -0.009574978    0.025454733
 1147    1    2.729862156   -1.386846098   -3.412648670   -0.000395508    0.039863201   -0.009921640    0.044590390
 1148    1    1.111427348   -1.056084453   -3.789552181   -0.000068260    0.001491232   -0.045773992    0.046827345
 1149    1    1.801896385   -1.071719122   -3.728867810   -0.000892808    0.161194486   -0.005538700    0.045494566
 1150    1    2.147485849   -0.259200833   -3.574988100   -0.000388769    0.053612049   -0.007251530    0.041428153
 1151    1    3.341151287   -3.611376097    1.624244783   -0.000244397    0.069717697   -0.003505523   -0.004208192
 1152    1    3.159604826   -4.067030192    0.904258976   -0.000194239    0.183685318   -0.001057457   -0.013769026
 1153    1    2.465055569   -4.539941934    0.171217922   -0.000004085    0.206752512   -0.000019759   -0.010706574
 1154    1    3.382028584   -4.039905065    0.170464969   -0.000068597    0.031591522   -0.002171379   -0.024677908
 1155    1    1.712345567   -4.675226115   -0.705533704   -0.000305267    0.203949996   -0.001496774   -0.003949289
 1156    1    3.112758212   -4.064870237   -1.008107489   -0.000294735    0.262478976   -0.001122892   -0.011184313
 1157    1    0.763977387   -4.653921084   -0.929085680   -0.000146471    0.038155679   -0.003838778   -0.008086532
 1158    1    3.317933107   -3.265233003   -2.103561896   -0.001045014    0.162993474   -0.006411386    0.009382142
 1159    1    2.891595332   -1.894654254   -3.232370727   -0.001199005    0.105400177   -0.011375744    0.043298494
 1160    1    2.366228164   -0.856686074   -3.579272486   -0.000887433    0.149332804   -0.005942652    0.043410897
