# Supplementary material for: Screening Deep Eutectic Solvents for CO2 Capture With COSMO-RS
Source: Front Chem. 2020 Feb 13;8:82. doi: 10.3389/fchem.2020.00082 (PMC7031488; doi:10.3389/fchem.2020.00082)
Supplement: Supplementary file 2 [file Data_Sheet_1.ZIP › COSMOfiles/MTPP.cosmo]

Gaussian COSMO output
$cosmo_data
  fepsi =    1.00
  nps   = 2498
  area  = 1189.73
  volume= 2317.86
$coord_rad
#atom   x                  y                  z             element  radius [A]     area   COSMO charge    sigma
   1  -0.00032312836476   0.00002290990200   1.43570807903459  15     2.10600   1.37480  -0.03350  -0.02437
   2  -0.00114335780975  -0.00101447993350   4.88570549268926   6     2.00600  15.75680  -0.07465  -0.00474
   3  -1.90600575288634   0.38172082441380   5.58243051073082   1     1.29600   6.04744  -0.05741  -0.00949
   4   0.61865105587988  -1.84203655181210   5.58358702312478   1     1.29600   6.02771  -0.05905  -0.00980
   5   1.28200837597986   1.45650522189059   5.58535013760773   1     1.29600   6.05696  -0.05842  -0.00965
   6  -1.97046684640490  -2.57864685135937   0.34110689267431   6     2.00600   3.56918  -0.00472  -0.00132
   7  -4.36799246917625  -2.95410143980947   1.42949088005399   6     2.00600  11.89757  -0.00785  -0.00066
   8  -1.13541185486399  -4.17564801183336  -1.60714028016222   6     2.00600  12.15338  -0.00139  -0.00011
   9  -5.90195023462489  -4.91859441999035   0.57623228743519   6     2.00600  14.19041   0.00848   0.00060
  10  -5.05449916991547  -1.72632005785360   2.92368032661032   1     1.29600   5.82455  -0.05618  -0.00965
  11  -2.68830618140411  -6.13562293470755  -2.45084819690017   6     2.00600  14.19115   0.00890   0.00063
  12   0.71100767755562  -3.90634534434166  -2.45672146572440   1     1.29600   4.99258  -0.04526  -0.00907
  13  -5.06284882135285  -6.50950911698570  -1.36125856424705   6     2.00600  14.19980   0.00611   0.00043
  14  -7.74750589399219  -5.20694749023772   1.42270109405481   1     1.29600   6.17620  -0.04935  -0.00799
  15  -2.03566202374782  -7.36975280393197  -3.95305008226433   1     1.29600   6.17604  -0.04875  -0.00789
  16  -6.26149814168409  -8.03915929932140  -2.01771162864862   1     1.29600   6.17807  -0.04917  -0.00796
  17   3.21724596702460  -0.41680329432292   0.33987668096113   6     2.00600   3.51038  -0.00637  -0.00181
  18   4.16785613625851   1.07588039069948  -1.63807887642678   6     2.00600  12.11707  -0.00071  -0.00006
  19   4.75411895131598  -2.27833892400278   1.45561067467705   6     2.00600  11.64730  -0.00782  -0.00067
  20   6.64059770097537   0.70896478037541  -2.48391651451766   6     2.00600  14.19271   0.00861   0.00061
  21   2.99978236465760   2.51863265472363  -2.50857744056533   1     1.29600   5.00716  -0.04656  -0.00930
  22   7.22135353811430  -2.62676498502611   0.60001638055673   6     2.00600  14.19649   0.00744   0.00052
  23   4.04550685838559  -3.46317847304170   2.97385066573979   1     1.29600   5.76243  -0.05191  -0.00901
  24   8.16517020738672  -1.13331160321958  -1.36656113577884   6     2.00600  14.19769   0.00667   0.00047
  25   7.37183141141966   1.86814748183472  -4.00944328955280   1     1.29600   6.17605  -0.04865  -0.00788
  26   8.40429272524827  -4.05976941719511   1.46769925275574   1     1.29600   6.17618  -0.04886  -0.00791
  27  10.08859139197865  -1.40751773552570  -2.02442015642404   1     1.29600   6.17712  -0.04936  -0.00799
  28  -1.24667510267016   2.99597231829684   0.34063824059310   6     2.00600   3.55280  -0.00446  -0.00126
  29  -0.35928817804367   5.25904604052185   1.42019342747510   6     2.00600  11.58489  -0.00763  -0.00066
  30  -3.05970384495921   3.07401170142485  -1.59591341720059   6     2.00600  12.11813  -0.00440  -0.00036
  31  -1.29148979975468   7.57132437304618   0.56919683703860   6     2.00600  14.19926   0.00837   0.00059
  32   1.05584087532306   5.23771341253005   2.90644035509055   1     1.29600   5.84220  -0.05592  -0.00957
  33  -3.97866860870056   5.40057712661300  -2.43718169749965   6     2.00600  14.18955   0.00900   0.00063
  34  -3.76053152125007   1.34159310489145  -2.43906008527677   1     1.29600   4.96989  -0.04378  -0.00881
  35  -3.10103443652394   7.64290815511944  -1.35692164276970   6     2.00600  14.19871   0.00649   0.00046
  36  -0.60765187626506   9.31284722652271   1.40893254944306   1     1.29600   6.17532  -0.04959  -0.00803
  37  -5.38263794196340   5.45453492653913  -3.93105555979162   1     1.29600   6.17615  -0.04901  -0.00794
  38  -3.82485007797147   9.44701572194681  -2.01173820433929   1     1.29600   6.17875  -0.04935  -0.00799
$coord_car
!BIOSYM archive 3
PBC=OFF
coordinates from GAUSSIAN/COSMO calculation
!DATE
P1          -0.000170992     0.000012123     0.759743993 GAUS 1      P       P   0.0000
C2          -0.000605039    -0.000536840     2.585403993 GAUS 1      C       C   0.0000
H3          -1.008614803     0.201997960     2.954094993 GAUS 1      H       H   0.0000
H4           0.327376039    -0.974763760     2.954706993 GAUS 1      H       H   0.0000
H5           0.678409613     0.770749367     2.955639993 GAUS 1      H       H   0.0000
C6          -1.042726145    -1.364561142     0.180505993 GAUS 1      C       C   0.0000
C7          -2.311442061    -1.563243153     0.756453993 GAUS 1      C       C   0.0000
C8          -0.600834076    -2.209657758    -0.850462007 GAUS 1      C       C   0.0000
C9          -3.123177549    -2.602808064     0.304928993 GAUS 1      C       C   0.0000
H10         -2.674725760    -0.913529229     1.547144993 GAUS 1      H       H   0.0000
C11         -1.422590360    -3.246831816    -1.296933007 GAUS 1      C       C   0.0000
H12          0.376249058    -2.067148924    -1.300041007 GAUS 1      H       H   0.0000
C13         -2.679144205    -3.444683862    -0.720347007 GAUS 1      C       C   0.0000
H14         -4.099803540    -2.755397937     0.752860993 GAUS 1      H       H   0.0000
H15         -1.077225947    -3.899905215    -2.091864007 GAUS 1      H       H   0.0000
H16         -3.313442106    -4.254139875    -1.067727007 GAUS 1      H       H   0.0000
C17          1.702493239    -0.220562804     0.179854993 GAUS 1      C       C   0.0000
C18          2.205534475     0.569331382    -0.866834007 GAUS 1      C       C   0.0000
C19          2.515771395    -1.205645031     0.770275993 GAUS 1      C       C   0.0000
C20          3.514052953     0.375168003    -1.314432007 GAUS 1      C       C   0.0000
H21          1.587416457     1.332802997    -1.327482007 GAUS 1      H       H   0.0000
C22          3.821375705    -1.390024162     0.317514993 GAUS 1      C       C   0.0000
H23          2.140790025    -1.832635116     1.573693993 GAUS 1      H       H   0.0000
C24          4.320821976    -0.599722670    -0.723153007 GAUS 1      C       C   0.0000
H25          3.901005166     0.988581069    -2.121706007 GAUS 1      H       H   0.0000
H26          4.447360162    -2.148337447     0.776672993 GAUS 1      H       H   0.0000
H27          5.338652628    -0.744826306    -1.071277007 GAUS 1      H       H   0.0000
C28         -0.659712050     1.585400268     0.180257993 GAUS 1      C       C   0.0000
C29         -0.190127115     2.782967302     0.751533993 GAUS 1      C       C   0.0000
C30         -1.619125539     1.626696930    -0.844521007 GAUS 1      C       C   0.0000
C31         -0.683426967     4.006572295     0.301205993 GAUS 1      C       C   0.0000
H32          0.558726927     2.771678562     1.538021993 GAUS 1      H       H   0.0000
C33         -2.105420747     2.857862327    -1.289701007 GAUS 1      C       C   0.0000
H34         -1.989987572     0.709940494    -1.290695007 GAUS 1      H       H   0.0000
C35         -1.640996746     4.044452801    -0.718052007 GAUS 1      C       C   0.0000
H36         -0.321555524     4.928146497     0.745574993 GAUS 1      H       H   0.0000
H37         -2.848369319     2.886415565    -2.080225007 GAUS 1      H       H   0.0000
H38         -2.024023486     4.999145407    -1.064566007 GAUS 1      H       H   0.0000
end
end
$screening_charge
  cosmo      =  -1.035608
  correction =   0.035608
  total      =  -1.000000
$cosmo_energy
  Total energy corrected [a.u.]  =    -1076.4847608172
  Dielectric energy corr. [a.u.] =       -0.0720991481
$segment_information
# n             - segment number
# atom          - atom associated with segment n
# position      - segment coordinates [a.u.]
# charge        - segment charge (corrected)
# area          - segment area [A**2]
# potential     - solute potential on segment (A length scale)
#
#  n   atom              position (X, Y, Z)                   charge         area        charge/area     potential
#
#
    1   26    8.210379523   -4.479752547    3.872700192   -0.000789144    0.103317510   -0.007638049    0.226594956
    2   26    8.871591390   -5.107566322    3.631439367   -0.001555648    0.166956069   -0.009317708    0.224817842
    3   26    7.695140764   -5.575655905    3.255773449   -0.001821921    0.256248008   -0.007109989    0.233454009
    4   26    7.286971991   -6.067187612    2.316159178   -0.000283288    0.015867865   -0.017852946    0.228319325
    5   26    9.547457576   -5.591303257    2.999233092   -0.000909452    0.110873760   -0.008202594    0.222973159
    6   26    8.871591390   -6.223509532    2.515496157   -0.001573151    0.166956069   -0.009422547    0.223766397
    7   26    8.082398235   -6.466174527    1.789593743   -0.001318829    0.185279977   -0.007118032    0.218907581
    8   26    7.818480098   -6.404807245    1.073188380   -0.000264296    0.022350728   -0.011824917    0.210933772
    9   26    8.041222069   -5.089503546    3.659923010   -0.001867692    0.266917197   -0.006997270    0.230932205
   10   26    7.330163604   -5.785406174    2.833877166   -0.000797757    0.088612654   -0.009002748    0.234035261
   11   26    9.089285512   -5.722418292    3.130348127   -0.001991524    0.219383011   -0.009077840    0.225105885
   12   26    8.219096880   -6.261359372    2.524449860   -0.002135841    0.267143480   -0.007995110    0.225217529
   13   26    7.557612173   -6.343384559    1.725093122   -0.000921136    0.142758415   -0.006452413    0.219196138
   14   26    8.769723493   -3.980781920    3.888079183   -0.000611919    0.069926244   -0.008750920    0.217138745
   15   26    9.452089630   -4.527068082    3.631439367   -0.001394780    0.166956069   -0.008354174    0.218102524
   16   26   10.122842035   -3.534899249    3.131765735   -0.001299423    0.198507326   -0.006545972    0.205799253
   17   26    9.935826565   -5.202934267    2.999233092   -0.000899086    0.110873760   -0.008109094    0.220259179
   18   26   10.568032840   -4.527068082    2.515496157   -0.001599835    0.166956069   -0.009582368    0.214082942
   19   26   10.796459990   -3.659880915    1.807761953   -0.001323609    0.180379367   -0.007337917    0.208167420
   20   26    9.437142647   -3.833175673    3.676747462   -0.001554295    0.249987124   -0.006217499    0.211425014
   21   26   10.066941600   -4.744762203    3.130348127   -0.001847713    0.219383011   -0.008422314    0.217295830
   22   26   10.596863271   -3.719293370    2.504390211   -0.001745357    0.265807331   -0.006566250    0.207412948
   23   26   10.808057882   -3.597324124    1.389756319   -0.000073253    0.003055305   -0.023975596    0.209712766
   24   26    9.935826565   -5.591303257    2.610864103   -0.000925735    0.110873760   -0.008349451    0.220993950
   25   26    9.452089630   -6.223509532    1.934997917   -0.001592659    0.166956069   -0.009539391    0.219803236
   26   26   10.568032840   -5.107566322    1.934997917   -0.001558128    0.166956069   -0.009332566    0.216299601
   27   26    8.726187216   -6.466174527    1.145804762   -0.001355418    0.185279977   -0.007315513    0.212933651
   28   26   10.078226447   -5.733703139    0.840077179   -0.002039368    0.256498196   -0.007950808    0.212808856
   29   26   10.810697835   -4.381663908    1.145804762   -0.001367344    0.185279977   -0.007379881    0.212721751
   30   26    8.017127178   -6.392540667    0.830283523   -0.000243710    0.029603730   -0.008232414    0.208125627
   31   26    9.185341611   -5.969192337    0.147818793   -0.000553096    0.067842043   -0.008152702    0.204542074
   32   26   10.345471326   -4.887677363    0.224955614   -0.000370622    0.041687396   -0.008890497    0.211514191
   33   26   10.066941600   -5.722418292    2.152692039   -0.002043420    0.219383011   -0.009314395    0.219601992
   34   26    9.461043333   -6.261359372    1.282503407   -0.002119900    0.267143480   -0.007935437    0.215289725
   35   26   10.605882680   -5.116520025    1.282503407   -0.002164760    0.267143480   -0.008103360    0.214526658
   36   26    8.604416022   -6.311785425    0.526215189   -0.001224301    0.197960256   -0.006184582    0.206082836
   37   26    9.886723399   -5.522090946    0.178500772   -0.001784405    0.256238988   -0.006963832    0.208181242
   38   26   10.726899878   -4.275556590    0.721408700   -0.000938350    0.112836258   -0.008316033    0.213390956
   39   10   -6.586033009   -0.583155208    4.455214166   -0.000966099    0.110873760   -0.008713501    0.277957395
   40   10   -6.102296074   -1.259021393    5.087420441   -0.001687389    0.166956069   -0.010106783    0.281087919
   41   10   -7.218239284   -1.259021393    3.971477231   -0.001581251    0.166956069   -0.009471058    0.263780054
   42   10   -5.376393660   -2.048214548    5.330085436   -0.001464104    0.185279977   -0.007902115    0.277394934
   43   10   -6.750149221   -2.402720115    4.556246266   -0.002127725    0.243425601   -0.008740761    0.261097216
   44   10   -7.469280786   -1.724731149    3.332146847   -0.000433894    0.034491920   -0.012579570    0.256981849
   45   10   -4.636562357   -2.372124706    5.248821797   -0.000377686    0.035247667   -0.010715203    0.277810321
   46   10   -5.907530523   -2.819280883    4.942539366   -0.000219695    0.012162250   -0.018063660    0.259202394
   47   10   -6.717148045   -1.041327272    4.586329201   -0.002110311    0.219383011   -0.009619299    0.273751706
   48   10   -6.111249778   -1.911515903    5.125270282   -0.002226328    0.267143480   -0.008333828    0.272183402
   49   10   -7.273823488   -1.947345501    3.935493057   -0.002119411    0.252003602   -0.008410240    0.260347815
   50   10   -5.321183231   -2.591562208    5.199257904   -0.001049611    0.150522887   -0.006973096    0.266578981
   51   10   -6.301851025   -2.772730601    4.753203763   -0.000529958    0.048065627   -0.011025725    0.258598898
   52   10   -6.197664020   -0.194786218    4.455214166   -0.000976895    0.110873760   -0.008810873    0.286309689
   53   10   -5.521797835   -0.678523153    5.087420441   -0.001715163    0.166956069   -0.010273137    0.298262358
   54   10   -5.521797835    0.437420057    3.971477231   -0.001608891    0.166956069   -0.009636613    0.297853624
   55   10   -4.732604680   -1.404425567    5.330085436   -0.001575572    0.185279977   -0.008503737    0.301846769
   56   10   -4.426877097   -0.052386336    4.597614049   -0.003143742    0.256498196   -0.012256389    0.338366278
   57   10   -4.732604680    0.680085052    3.245574817   -0.001411330    0.185279977   -0.007617283    0.309882365
   58   10   -4.296992306   -2.128167855    5.217742091   -0.000496171    0.056670148   -0.008755418    0.288859689
   59   10   -3.721400345   -1.141049572    4.893026324   -0.001135798    0.027356763   -0.041517996    0.340612516
   60   10   -3.732798945    0.201111121    3.655892895   -0.001493810    0.056775024   -0.026311049    0.361118064
   61   10   -4.629897718    0.661723597    2.584595107   -0.000021619    0.002260172   -0.009565052    0.304594280
   62   10   -5.739491956   -0.063671183    4.586329201   -0.002168657    0.219383011   -0.009885256    0.296802896
   63   10   -4.869303325   -0.669569450    5.125270282   -0.002406741    0.267143480   -0.009009169    0.314912896
   64   10   -4.869303325    0.475269897    3.980430934   -0.002258715    0.267143480   -0.008455061    0.315933514
   65   10   -4.009920487   -1.556736580    5.132325725   -0.002041417    0.236162737   -0.008644113    0.313588411
   66   10   -3.853174116   -0.162401938    4.375918568   -0.002881554    0.068042673   -0.042349225    0.363956456
   67   10   -4.220799657    0.569029910    3.108967465   -0.001667407    0.165896759   -0.010050869    0.329231452
   68   10   -6.586033009   -0.194786218    4.066845177   -0.000948005    0.110873760   -0.008550310    0.277077882
   69   10   -7.218239284   -0.678523153    3.390978991   -0.001419566    0.166956069   -0.008502630    0.261053744
   70   10   -6.102296074    0.437420057    3.390978991   -0.001618269    0.166956069   -0.009692782    0.279022779
   71   10   -7.475104679   -1.367295376    3.022614265   -0.000319659    0.020753105   -0.015402953    0.254401893
   72   10   -6.713703510    0.018926093    2.477390613   -0.001189155    0.146402794   -0.008122488    0.256458054
   73   10   -5.377797981    0.671579451    2.544769384   -0.001323478    0.175806749   -0.007528028    0.280736282
   74   10   -6.717148045   -0.063671183    3.608673113   -0.001936401    0.219383011   -0.008826576    0.271178365
   75   10   -7.278160374   -0.704260607    2.830176270   -0.001575541    0.212283975   -0.007421855    0.254112020
   76   10   -6.099891580    0.467154657    2.617345438   -0.001760225    0.262623285   -0.006702473    0.267755863
   77   10   -4.968638558    0.672137463    2.435779564   -0.000190700    0.011322273   -0.016842876    0.290384098
   78   32    0.370952224    5.699999238    5.211920138   -0.000469187    0.047600879   -0.009856694    0.268876538
   79   32    0.630986170    4.824667682    5.282763015   -0.001407972    0.181944308   -0.007738477    0.293027988
   80   32    1.527901168    4.165852130    5.057321604   -0.002102851    0.150037586   -0.014015498    0.329218820
   81   32    0.604803864    3.812564105    4.846423021   -0.000509510    0.014261697   -0.035725778    0.331989656
   82   32    2.199005726    3.706179573    4.437974195   -0.000955365    0.110873760   -0.008616695    0.342392708
   83   32    1.905593562    3.151312645    3.867101526   -0.000635386    0.005398529   -0.117696125    0.366073446
   84   32    0.348044872    5.187556788    5.250481056   -0.000627554    0.086879374   -0.007223275    0.278951619
   85   32    0.787439153    4.140073505    5.079264514   -0.001988581    0.237183291   -0.008384151    0.320379894
   86   32    1.875489342    3.538849934    4.468508520   -0.002549917    0.097697896   -0.026100017    0.356709926
   87   32    0.592277693    6.319058027    5.054420960   -0.001133402    0.151306280   -0.007490777    0.262149440
   88   32    0.921905946    7.056059872    4.541584161   -0.000122354    0.004388616   -0.027879867    0.258138745
   89   32    1.377735366    5.559607903    5.312845465   -0.001763475    0.185279977   -0.009517891    0.284222641
   90   32    1.683462949    6.911647134    4.580374077   -0.002156556    0.256498196   -0.008407684    0.264079981
   91   32    1.852922922    7.411593101    3.704516160   -0.000296430    0.009264381   -0.031996779    0.259071056
   92   32    2.103637780    4.770414748    5.070180470   -0.001697712    0.166956069   -0.010168615    0.307327671
   93   32    2.729774597    5.865335486    4.580374077   -0.002664386    0.256498196   -0.010387543    0.280610222
   94   32    2.729774597    6.911647134    3.534062428   -0.002123366    0.256498196   -0.008278288    0.259906977
   95   32    2.724374974    7.027024634    2.795188419   -0.000077456    0.001877342   -0.041258135    0.252241251
   96   32    2.587374715    4.094548562    4.437974195   -0.000918172    0.110873760   -0.008281236    0.321450775
   97   32    3.219580990    4.770414748    3.954237260   -0.001619194    0.166956069   -0.009698325    0.292563916
   98   32    3.462245985    5.559607903    3.228334845   -0.001665719    0.185279977   -0.008990281    0.269515475
   99   32    3.204407505    6.346379948    2.515879697   -0.000915995    0.129540093   -0.007071133    0.252034878
  100   32    0.761233252    6.873762628    4.704930553   -0.000282609    0.021310553   -0.013261481    0.257971296
  101   32    1.241036721    6.294464020    5.108030310   -0.002167185    0.267143480   -0.008112439    0.269637775
  102   32    1.414599323    7.286710785    4.199080995   -0.001120803    0.100102924   -0.011196504    0.259605919
  103   32    2.112591483    5.422909258    5.108030310   -0.002546607    0.267143480   -0.009532730    0.290902784
  104   32    2.469820800    6.651693337    4.320420279   -0.003108606    0.355967158   -0.008732845    0.268095388
  105   32    2.367223802    7.273752457    3.270909155   -0.001000750    0.088657340   -0.011287840    0.256358417
  106   32    2.718489750    4.552720626    4.569089230   -0.002119207    0.219383011   -0.009659850    0.307794846
  107   32    3.257430830    5.422909258    3.963190963   -0.002496394    0.267143480   -0.009344768    0.281109450
  108   32    3.257430830    6.294464020    3.091636200   -0.002068951    0.267143480   -0.007744717    0.259924306
  109   32    2.829360168    6.913805371    2.698203128   -0.000167943    0.008000980   -0.020990361    0.251402277
  110   32    2.587374715    3.706179573    4.049605205   -0.000884926    0.110873760   -0.007981379    0.329617353
  111   32    2.190245568    3.134159897    3.441422857   -0.001597291    0.104728258   -0.015251769    0.354236604
  112   32    3.219580990    4.189916508    3.373739020   -0.001474483    0.166956069   -0.008831560    0.296635947
  113   32    2.854766500    3.588401294    2.702347697   -0.000500576    0.032845067   -0.015240536    0.309512001
  114   32    3.449256723    4.882011244    2.528215257   -0.001291993    0.174681414   -0.007396284    0.268613475
  115   32    3.385477546    5.675912597    2.290979441   -0.000361187    0.030628000   -0.011792693    0.254891077
  116   32    2.718489750    3.575064538    3.591433141   -0.001756332    0.219383011   -0.008005778    0.324768812
  117   32    2.592393874    3.330919582    2.940496867   -0.000406940    0.022008303   -0.018490306    0.329158654
  118   32    3.234707756    4.140720916    2.689267024   -0.001728639    0.247935072   -0.006972143    0.286939833
  119   32    3.420290649    5.252594865    2.268338882   -0.000437430    0.057065967   -0.007665340    0.259476357
  120   27   11.455093959   -2.887141177   -0.631077813   -0.000059254    0.002345969   -0.025257673    0.209197736
  121   27   11.951837864   -0.935597434   -0.506651567   -0.000800900    0.115173039   -0.006953889    0.194222251
  122   27   11.873746024    0.174256897   -1.468335964   -0.001123666    0.173538904   -0.006475007    0.193089776
  123   27   11.495015791    0.566584318   -2.375004198   -0.000370513    0.047783788   -0.007753954    0.197785725
  124   27   11.706162622   -2.609713721   -0.632944031   -0.000619607    0.066392377   -0.009332507    0.206608460
  125   27   12.252331506   -1.874816400   -0.976623252   -0.001307987    0.166956069   -0.007834320    0.203058222
  126   27   12.494996502   -1.085623245   -1.702525666   -0.001705583    0.185279977   -0.009205435    0.202960251
  127   27   12.252331506   -0.359720831   -2.491718821   -0.001540710    0.166956069   -0.009228238    0.203086303
  128   27   11.520894475    0.233392558   -3.144214318   -0.000646652    0.109706239   -0.005894394    0.203700088
  129   27   11.924038744   -0.246345871   -0.892682291   -0.000549589    0.063802903   -0.008613856    0.191641965
  130   27   11.606849425    0.513935492   -1.993961737   -0.000363293    0.034409669   -0.010557884    0.194971921
  131   27   11.881766515   -1.963255785   -0.451621416   -0.001068327    0.136163511   -0.007845916    0.201810266
  132   27   12.290181347   -1.222321890   -0.967669549   -0.001757684    0.267143480   -0.006579549    0.199546642
  133   27   12.290181347   -0.350767128   -1.839224311   -0.001907928    0.267143480   -0.007141959    0.199740928
  134   27   11.638560152    0.345884569   -2.746358435   -0.001444569    0.216631341   -0.006668327    0.201164645
  135   27   10.645973904   -0.646286907   -4.284479899   -0.000701222    0.077948412   -0.008995975    0.204991614
  136   27   11.208739988    0.212348956   -3.480207470   -0.000810374    0.108486503   -0.007469815    0.205823792
  137   27   10.947852197    0.033222212   -3.808784735   -0.000842520    0.084738022   -0.009942641    0.207459097
  138   27   11.601547039   -2.927731694   -0.842078240   -0.000716121    0.100197653   -0.007147085    0.208088804
  139   27   11.335640291   -3.478587862   -1.632558890   -0.000845450    0.096919368   -0.008723227    0.206017622
  140   27   12.252331506   -2.455314640   -1.557121492   -0.001521505    0.166956069   -0.009113205    0.206362421
  141   27   10.785595182   -3.660747371   -2.684086438   -0.000261812    0.033399910   -0.007838698    0.197378229
  142   27   11.762525114   -3.081451457   -2.652042230   -0.002157507    0.256498196   -0.008411392    0.204216283
  143   27   12.494996502   -1.729412226   -2.346314647   -0.001870014    0.185279977   -0.010092912    0.206853539
  144   27   10.704523991   -3.096147958   -3.687902252   -0.001434907    0.232381429   -0.006174794    0.193999498
  145   27   11.762525114   -2.035139809   -3.698353878   -0.002314066    0.256498196   -0.009021763    0.204441121
  146   27   12.252331506   -0.940219071   -3.072217061   -0.001600363    0.166956069   -0.009585536    0.206379109
  147   27   10.538397899   -1.636828423   -4.420898488   -0.000868385    0.117934474   -0.007363284    0.197964585
  148   27   11.136388297   -0.940219071   -4.188160271   -0.001251422    0.166956069   -0.007495515    0.204165091
  149   27   11.620125231   -0.264352885   -3.555953996   -0.000853800    0.110873760   -0.007700648    0.205607401
  150   27   11.653596233   -3.144187553   -1.294519158   -0.001646128    0.214938643   -0.007658594    0.207301130
  151   27   11.163370027   -3.595885602   -2.256615433   -0.001664801    0.224639666   -0.007410986    0.201968181
  152   27   12.290181347   -2.464268343   -2.209616002   -0.002367513    0.267143480   -0.008862326    0.206911360
  153   27   10.672510798   -3.532811548   -3.092213214   -0.000558091    0.060738331   -0.009188440    0.194752411
  154   27   11.502571316   -2.821497660   -3.438400081   -0.002647175    0.355967158   -0.007436571    0.201573526
  155   27   12.290181347   -1.592713581   -3.081170764   -0.002456424    0.267143480   -0.009195149    0.207076078
  156   27   10.542404672   -2.456357121   -4.190524292   -0.000953038    0.118570129   -0.008037755    0.193971836
  157   27   11.145342000   -1.592713581   -4.226010111   -0.001894975    0.267143480   -0.007093471    0.201719290
  158   27   11.751240267   -0.722524949   -3.687069031   -0.001856864    0.219383011   -0.008464028    0.205950574
  159   12    1.610378564   -1.702534726   -3.033235510   -0.001259989    0.084536121   -0.014904736    0.266165892
  160   12    2.630120562   -4.932910552   -1.333695514   -0.000142892    0.010936963   -0.013065066    0.237075694
  161   12    2.888303009   -4.374782877   -1.437913831   -0.001339750    0.141714475   -0.009453872    0.242484936
  162   12    3.134102628   -3.650774798   -2.209108392   -0.001648368    0.139816851   -0.011789479    0.247014274
  163   12    2.889204661   -2.890477849   -2.927347444   -0.001695540    0.141806985   -0.011956676    0.250450110
  164   12    2.242541517   -2.374811505   -3.599886316   -0.000890221    0.110873760   -0.008029140    0.251073611
  165   12    2.657054875   -4.578073877   -1.130185088   -0.000350920    0.038057678   -0.009220753    0.241688964
  166   12    3.034364487   -3.887180996   -1.682342010   -0.001219456    0.083072723   -0.014679380    0.246354570
  167   12    3.046370690   -3.172699540   -2.533279349   -0.000844000    0.069835714   -0.012085507    0.249736978
  168   12    2.349322012   -2.230982988   -3.168834374   -0.001851831    0.183517260   -0.010090771    0.254413793
  169   12    1.251139496   -1.789539271   -3.563702651   -0.001021869    0.121990920   -0.008376599    0.256936022
  170   12    0.805700954   -3.619148965   -4.887064878   -0.000417464    0.027320655   -0.015280164    0.234839861
  171   12    1.083284651   -2.672969899   -4.539559084   -0.001097386    0.166930258   -0.006573918    0.240636855
  172   12    1.854172528   -2.374811505   -3.988255305   -0.000934038    0.110873760   -0.008424340    0.248848200
  173   12    0.834474220   -3.013151489   -4.733776236   -0.000688363    0.090482513   -0.007607692    0.236529420
  174   12    1.244649015   -2.215451908   -4.146136746   -0.001374344    0.219354280   -0.006265409    0.246700981
  175   12    2.608032551   -5.062998345   -1.426445706   -0.000160405    0.014387224   -0.011149154    0.235683895
  176   12    2.299877298   -5.761900403   -2.282289726   -0.000209101    0.010008179   -0.020893033    0.231727392
  177   12    2.874747792   -4.954142249   -1.989422801   -0.001156866    0.166956069   -0.006929166    0.237625218
  178   12    2.257046677   -5.682094214   -3.130885423   -0.001920959    0.254461269   -0.007549122    0.236135479
  179   12    3.117412787   -4.228239835   -2.778615956   -0.001773554    0.185279977   -0.009572292    0.244044086
  180   12    1.503900206   -5.404405488   -4.224532237   -0.001173483    0.129975496   -0.009028492    0.239854992
  181   12    2.384941400   -4.533967418   -4.130655188   -0.002645017    0.256498196   -0.010312028    0.243125357
  182   12    2.874747792   -3.439046680   -3.504518370   -0.001665381    0.166956069   -0.009974968    0.247556001
  183   12    1.063842562   -4.203140687   -4.862015158   -0.001308071    0.154452113   -0.008469107    0.236863611
  184   12    1.758804582   -3.439046680   -4.620461580   -0.001498907    0.166956069   -0.008977851    0.242378141
  185   12    2.242541517   -2.763180494   -3.988255305   -0.000864043    0.110873760   -0.007793037    0.247965551
  186   12    2.539898691   -5.422794239   -1.862113956   -0.000867621    0.113809490   -0.007623450    0.233105367
  187   12    2.169005910   -5.864296680   -2.653407510   -0.000480725    0.052835769   -0.009098485    0.232654183
  188   12    2.912597633   -4.963095952   -2.641917311   -0.002245477    0.267143480   -0.008405508    0.239567768
  189   12    2.031364860   -5.480927422   -3.789150026   -0.002755481    0.354371921   -0.007775675    0.239025748
  190   12    2.912597633   -4.091541190   -3.513472073   -0.002520416    0.267143480   -0.009434690    0.245476588
  191   12    1.208511010   -4.884309113   -4.646263651   -0.001011680    0.092828230   -0.010898410    0.238963863
  192   12    1.767758285   -4.091541190   -4.658311421   -0.002202530    0.267143480   -0.008244746    0.241163531
  193   12    2.373656552   -3.221352558   -4.119370340   -0.002026314    0.219383011   -0.009236422    0.246626295
  194   21    0.658737420    1.948896001   -2.947811310   -0.000278127    0.024169916   -0.011507147    0.272774830
  195   21    2.020615168    4.515958844   -1.483912923   -0.000070150    0.002235301   -0.031382584    0.246186051
  196   21    2.511953884    4.690831613   -1.487992933   -0.001211102    0.140854873   -0.008598227    0.240562142
  197   21    3.309560115    4.928903562   -2.204193511   -0.001190373    0.159530242   -0.007461741    0.234429069
  198   21    3.906770731    4.725329215   -3.061641696   -0.000915766    0.108265143   -0.008458547    0.234715024
  199   21    4.150228803    4.403512405   -3.567689804   -0.000233246    0.015350539   -0.015194673    0.237080192
  200   21    2.252486403    4.488657579   -1.260151143   -0.000505927    0.023406081   -0.021615211    0.245700089
  201   21    2.995366518    4.832426303   -1.705858854   -0.000835792    0.112575698   -0.007424271    0.235828711
  202   21    3.721385257    4.858792218   -2.539563923   -0.000712082    0.082152996   -0.008667760    0.233010225
  203   21    4.138078459    4.504131893   -3.380410255   -0.000216393    0.015220963   -0.014216788    0.235919045
  204   21    1.962535711    4.508638434   -1.527754288   -0.000022375    0.002758968   -0.008110051    0.246438429
  205   21    1.196304130    4.170916985   -2.384317919   -0.000191781    0.003021350   -0.063475431    0.250801759
  206   21    1.951985460    4.682372769   -2.041278776   -0.001266707    0.166956069   -0.007587069    0.243840006
  207   21    0.672348280    3.002519366   -3.097578214   -0.000834739    0.064432150   -0.012955324    0.256861505
  208   21    1.325848643    4.192566377   -3.136199514   -0.002457387    0.256498196   -0.009580523    0.248482692
  209   21    2.677887874    4.925037764   -2.830471931   -0.001645560    0.185279977   -0.008881479    0.240645163
  210   21    0.772441399    2.023572115   -3.398456624   -0.001194002    0.162180786   -0.007362169    0.261008161
  211   21    1.325848643    3.146254728   -4.182511163   -0.002524856    0.256498196   -0.009843564    0.247684896
  212   21    2.372160291    4.192566377   -4.182511163   -0.002549367    0.256498196   -0.009939122    0.244575319
  213   21    3.467081029    4.682372769   -3.556374345   -0.001426659    0.166956069   -0.008545114    0.238964063
  214   21    1.855442560    2.131477578   -4.638979993   -0.000847141    0.123272918   -0.006872078    0.239788158
  215   21    2.717140292    2.729923471   -4.932105309   -0.001350579    0.183819604   -0.007347305    0.237037086
  216   21    3.568665304    3.526069239   -4.667156003   -0.001375520    0.166634640   -0.008254708    0.239544681
  217   21    4.083037821    4.159595215   -3.968651812   -0.000659795    0.071605348   -0.009214325    0.239188786
  218   21    1.574067880    4.412412631   -1.892985621   -0.002194399    0.061105853   -0.035911445    0.248453386
  219   21    0.930604179    3.794652520   -2.805718177   -0.001925398    0.119282966   -0.016141431    0.252186499
  220   21    1.943031757    4.720222610   -2.693773286   -0.002331675    0.267143480   -0.008728176    0.244411603
  221   21    0.724005709    2.603612171   -3.409486300   -0.002367825    0.266566033   -0.008882696    0.256612474
  222   21    1.585802440    3.932612579   -3.922557365   -0.003238861    0.355967158   -0.009098764    0.247466950
  223   21    2.814586519    4.720222610   -3.565328048   -0.002388976    0.267143480   -0.008942670    0.242130428
  224   21    1.289083692    1.951673214   -4.166915380   -0.001316688    0.151990626   -0.008662953    0.247198755
  225   21    2.101322862    2.582279381   -4.786018393   -0.001867971    0.266810619   -0.007001111    0.239699670
  226   21    2.814586519    3.575383262   -4.710167396   -0.002380158    0.267143480   -0.008909662    0.241105003
  227   21    3.757118648    4.023769861   -4.285941056   -0.001714183    0.219276734   -0.007817443    0.240005718
  228   21    3.180613542    2.674153340   -4.946020995   -0.000137062    0.006326352   -0.021665263    0.235610889
  229   21    3.536332251    3.029476704   -4.842923228   -0.000176713    0.008230784   -0.021469724    0.237758814
  230   36   -2.019955039   10.482854845    3.032046725   -0.000532126    0.072620089   -0.007327534    0.203798640
  231   36   -1.388632548    9.887983621    3.657777808   -0.000537417    0.070732240   -0.007597908    0.209441447
  232   36   -0.860511841    9.495805343    3.838048817   -0.000130400    0.009273435   -0.014061694    0.216492857
  233   36   -1.836675673   10.197028703    3.333962757   -0.000226216    0.028821006   -0.007849003    0.204658057
  234   36   -1.049576049    9.584469063    3.802453446   -0.000068049    0.004851025   -0.014027833    0.213819434
  235   36   -1.750816727   10.844381066    2.940466389   -0.000603072    0.110873760   -0.005439269    0.208021013
  236   36   -1.074950541   10.360644131    3.572672664   -0.001101527    0.166956069   -0.006597706    0.213773726
  237   36   -1.074950541   11.476587341    2.456729454   -0.001542647    0.166956069   -0.009239839    0.215122170
  238   36   -0.348969368    9.608295387    3.826330205   -0.001218394    0.170847745   -0.007131464    0.222378534
  239   36    0.019970197   10.986780948    3.082866271   -0.002432795    0.256498196   -0.009484646    0.222412822
  240   36   -0.285757386   11.719252336    1.730827040   -0.001845695    0.185279977   -0.009961656    0.217340535
  241   36    0.805855620    9.099428123    3.397516599   -0.000380037    0.031190028   -0.012184552    0.236739706
  242   36    1.066281846    9.940469300    3.082866271   -0.002091424    0.256498196   -0.008153758    0.229459751
  243   36    1.066281846   10.986780948    2.036554623   -0.002476791    0.256498196   -0.009656175    0.221227336
  244   36    0.440145028   11.476587341    0.941633885   -0.001443117    0.166956069   -0.008643695    0.213652811
  245   36    1.323848142    9.124302252    2.902845583   -0.000253307    0.019651372   -0.012890060    0.236347854
  246   36    1.765299443    9.762372016    1.815192537   -0.000950852    0.130728587   -0.007273480    0.221202186
  247   36    1.600058102   10.254695380    0.922150889   -0.000965166    0.164132232   -0.005880417    0.210537711
  248   36    0.923881963   10.844381066    0.265767699   -0.000563784    0.110873760   -0.005084921    0.205570940
  249   36   -1.292644663   10.975496101    3.071581424   -0.001678943    0.219383011   -0.007653022    0.212760444
  250   36   -0.422456031   10.369597834    3.610522504   -0.002052498    0.267143480   -0.007683128    0.220190781
  251   36   -0.422456031   11.514437182    2.465683157   -0.002434291    0.267143480   -0.009112298    0.218885395
  252   36    0.429142026    9.435852949    3.624320929   -0.001955649    0.252953183   -0.007731268    0.230835521
  253   36    0.806328048   10.726827151    2.822912474   -0.003042573    0.355967158   -0.008547342    0.225141933
  254   36    0.449098731   11.514437182    1.594128395   -0.002385176    0.267143480   -0.008928444    0.217980326
  255   36    1.111692878    9.087371733    3.138392609   -0.000205331    0.014133991   -0.014527455    0.237563304
  256   36    1.565078989    9.484745657    2.525941588   -0.001821308    0.230654014   -0.007896277    0.229874515
  257   36    1.666101736   10.219748284    1.483716631   -0.001755767    0.266300396   -0.006593181    0.216756747
  258   36    1.054996998   10.975496101    0.723939763   -0.001609594    0.219383011   -0.007336915    0.210366891
  259   36   -2.083733144   10.876707524    2.580914946   -0.000540839    0.086847345   -0.006227465    0.205266590
  260   36   -1.806986681   11.411561837    1.802646517   -0.001192951    0.165944806   -0.007188843    0.210314119
  261   36   -1.752188306   11.350689381    0.677322412   -0.000205781    0.010240651   -0.020094489    0.213511135
  262   36   -0.929546367   11.719252336    1.087038059   -0.001722593    0.185279977   -0.009297245    0.213750825
  263   36   -1.434408896   11.366620290    0.361790385   -0.000145833    0.004044494   -0.036057155    0.213740728
  264   36   -0.177102667   11.438228946    0.270777198   -0.001250533    0.160886092   -0.007772787    0.209609195
  265   36    0.590796887   10.943044112    0.029006337   -0.000451918    0.062137450   -0.007272876    0.204341242
  266   36   -2.105349519   11.114183632    2.123150027   -0.000914598    0.132795076   -0.006887288    0.206868480
  267   36   -1.756231054   11.465225861    1.194340458   -0.001905765    0.260998153   -0.007301835    0.211745914
  268   36   -0.894257786   11.507273616    0.359948493   -0.001919949    0.241135616   -0.007962113    0.211852936
  269   36    0.144294316   11.177153569    0.010019949   -0.000613154    0.087574512   -0.007001507    0.206270359
  270   36    1.551743606   10.107330669    0.569989828   -0.000102250    0.009206599   -0.011106179    0.206196098
  271   36    1.122201279   10.504856086    0.150067736   -0.000256406    0.025713307   -0.009971708    0.202896638
  272   36    1.416305924   10.240026261    0.388172275   -0.000059810    0.002074354   -0.028832962    0.204467867
  273   16   -8.128033333   -8.826430231   -0.641387343   -0.000852662    0.085761735   -0.009942223    0.206459090
  274   16   -8.667903251   -8.361053790   -1.695817138   -0.001308281    0.185279977   -0.007061101    0.206055366
  275   16   -6.978700406   -9.865513202   -0.552082067   -0.000994725    0.132103393   -0.007529899    0.195792365
  276   16   -7.935431864   -9.713093021   -1.390089555   -0.002235823    0.256498196   -0.008716719    0.204962894
  277   16   -8.425238256   -9.086956204   -2.485010293   -0.001537083    0.166956069   -0.009206512    0.206115371
  278   16   -5.849790739  -10.315474807   -1.213409198   -0.000512617    0.070892509   -0.007230899    0.191627549
  279   16   -6.583392632  -10.445564409   -1.695817138   -0.001530648    0.185279977   -0.008261270    0.199705291
  280   16   -7.309295046  -10.202899414   -2.485010293   -0.001619961    0.166956069   -0.009702915    0.206134912
  281   16   -7.793031981   -9.570693139   -3.160876479   -0.000908582    0.110873760   -0.008194747    0.206610418
  282   16   -8.565631525   -8.221457208   -1.207924926   -0.001213529    0.159354217   -0.007615291    0.208203326
  283   16   -7.686081043   -9.445676950   -0.606935483   -0.002169505    0.314406436   -0.006900321    0.201750575
  284   16   -8.463088097   -9.095909907   -1.832515783   -0.002183572    0.267143480   -0.008173780    0.206568285
  285   16   -6.424485372  -10.232632168   -0.940618497   -0.001569364    0.244761871   -0.006411799    0.193758132
  286   16   -7.318248749  -10.240749254   -1.832515783   -0.002245958    0.267143480   -0.008407310    0.204039150
  287   16   -7.924147016   -9.701808174   -2.702704415   -0.002049050    0.219383011   -0.009340059    0.207134050
  288   16   -8.677271660   -7.714828800   -2.256176955   -0.001266559    0.165279676   -0.007663128    0.201398261
  289   16   -8.425238256   -8.506457964   -3.065508533   -0.001490874    0.166956069   -0.008929740    0.202340839
  290   16   -8.009498050   -7.633343594   -3.684393246   -0.000924568    0.123560530   -0.007482711    0.193061987
  291   16   -7.793031981   -9.182324150   -3.549245468   -0.000868150    0.110873760   -0.007830081    0.204660385
  292   16   -7.309295046   -8.506457964   -4.181451743   -0.001191292    0.166956069   -0.007135362    0.198872714
  293   16   -6.614048822   -8.178046965   -4.437305791   -0.000206160    0.014264337   -0.014452844    0.196684019
  294   16   -8.666988708   -7.618952929   -1.830470015   -0.000081215    0.003199888   -0.025380427    0.204286279
  295   16   -8.456171984   -7.766137712   -3.069796993   -0.001647238    0.257795446   -0.006389709    0.197187562
  296   16   -7.924147016   -8.724152086   -3.680360503   -0.001735314    0.219383011   -0.007909973    0.201862129
  297   16   -7.283566504   -7.982664018   -4.242616621   -0.001195101    0.197449012   -0.006052707    0.194235595
  298   16   -5.578004703  -10.351448885   -1.588559827   -0.000411577    0.044449135   -0.009259511    0.192936594
  299   16   -5.939603651  -10.445564409   -2.339606119   -0.001393096    0.185279977   -0.007518868    0.200197410
  300   16   -5.143996144  -10.049357169   -2.859324063   -0.000252310    0.015985226   -0.015783967    0.202216856
  301   16   -6.728796806  -10.202899414   -3.065508533   -0.001573095    0.166956069   -0.009422209    0.205878575
  302   16   -5.585588584   -9.666557880   -3.718516676   -0.001983798    0.243995712   -0.008130463    0.206437617
  303   16   -7.404662992   -9.570693139   -3.549245468   -0.000884919    0.110873760   -0.007981317    0.205976232
  304   16   -6.728796806   -9.086956204   -4.181451743   -0.001361353    0.166956069   -0.008153961    0.203007185
  305   16   -6.287153615   -8.449759932   -4.431995497   -0.000305970    0.027659822   -0.011061907    0.199958186
  306   16   -5.369658229  -10.305299961   -2.277029480   -0.001067182    0.164879710   -0.006472491    0.197524487
  307   16   -6.076302296  -10.240749254   -3.074462236   -0.002073097    0.267143480   -0.007760238    0.204314911
  308   16   -5.202917729   -9.855566382   -3.273932349   -0.000606719    0.055422989   -0.010947067    0.205401513
  309   16   -6.946490928   -9.701808174   -3.680360503   -0.001917866    0.219383011   -0.008742092    0.205916015
  310   16   -6.052087500   -9.045947894   -4.240444538   -0.001804875    0.250573574   -0.007202974    0.204255309
  311    5    0.249149285    3.278971166    6.854143919   -0.000224834    0.024870690   -0.009040113    0.282250666
  312    5    0.885542644    2.625262982    7.700731403   -0.001008909    0.119211391   -0.008463189    0.275217911
  313    5    0.814709711    3.620245336    6.633147042   -0.001244770    0.166956069   -0.007455673    0.290230941
  314    5    1.689364856    1.871855314    7.964333676   -0.001205526    0.140154221   -0.008601425    0.273101834
  315    5    1.909630449    3.130438944    7.259283860   -0.002643491    0.256498196   -0.010306082    0.285729846
  316    5    1.603902866    3.862910332    5.907244628   -0.001796891    0.185279977   -0.009698249    0.311010839
  317    5    2.525591661    1.111701836    7.666846935   -0.000809654    0.089500041   -0.009046410    0.273799073
  318    5    2.955942098    2.084127295    7.259283860   -0.002590034    0.256498196   -0.010097669    0.281499233
  319    5    2.955942098    3.130438944    6.212972211   -0.002737759    0.256498196   -0.010673600    0.298537337
  320    5    2.329805281    3.620245336    5.118051473   -0.001594732    0.166956069   -0.009551808    0.327664683
  321    5    3.436427638    0.898904232    6.607884468   -0.001283835    0.165514298   -0.007756640    0.279493938
  322    5    3.688413486    1.778399712    5.907244628   -0.001656383    0.185279977   -0.008939894    0.288090227
  323    5    3.445748490    2.504302126    5.118051473   -0.001494816    0.166956069   -0.008953351    0.302269567
  324    5    2.813542215    2.988039061    4.442185287   -0.000755856    0.110873760   -0.006817270    0.326323514
  325    5    0.561821158    3.110469807    7.241776773   -0.001627597    0.202544445   -0.008035752    0.279384660
  326    5    1.380388833    2.402716833    7.842122734   -0.002119735    0.262955414   -0.008061197    0.275021119
  327    5    1.467204221    3.658095177    6.642100745   -0.002370701    0.267143480   -0.008874263    0.294656576
  328    5    2.260380620    1.571494766    7.827577342   -0.002116758    0.258717093   -0.008181749    0.273996065
  329    5    2.695988300    2.870485146    6.999330062   -0.003452326    0.355967158   -0.009698440    0.288441174
  330    5    2.338758984    3.658095177    5.770545983   -0.002561827    0.267143480   -0.009589704    0.312177378
  331    5    3.018954204    0.903889350    7.221092345   -0.001253931    0.140560763   -0.008920920    0.276048968
  332    5    3.483598331    1.641701067    6.642100745   -0.002373158    0.267143480   -0.008883459    0.282859580
  333    5    3.483598331    2.513255830    5.770545983   -0.002502393    0.267143480   -0.009367225    0.295791776
  334    5    2.944657251    3.119154097    4.900357351   -0.001939299    0.219383011   -0.008839785    0.317548931
  335    5    0.214113528    3.414623970    6.596977164   -0.000098549    0.005521467   -0.017848277    0.285457253
  336    5    0.410367169    3.671602710    6.161199427   -0.000840796    0.095665232   -0.008788941    0.294364545
  337    5    0.952258673    3.862087606    5.265262330   -0.001346671    0.164499842   -0.008186458    0.326026298
  338    5    1.839175520    3.688330064    4.744790606   -0.001437191    0.079568077   -0.018062412    0.348317982
  339    5    2.441993081    3.004615280    4.083415248   -0.000948873    0.092112743   -0.010301216    0.343270283
  340    5    0.213809515    3.470927133    6.479259100   -0.000105708    0.006298545   -0.016782942    0.287131029
  341    5    0.571829103    3.800246423    5.608593639   -0.000755213    0.079834628   -0.009459712    0.308858964
  342    5    1.156792197    3.806251588    4.906357796   -0.001523199    0.041428862   -0.036766616    0.344069390
  343    5    2.086570047    3.276105450    4.157150851   -0.001981066    0.082234732   -0.024090386    0.355940981
  344    5    3.588054181    0.796878900    6.080389064   -0.000464818    0.041233959   -0.011272702    0.282383167
  345    5    3.710405344    1.222224780    5.370830868   -0.001218641    0.131380005   -0.009275697    0.288602004
  346    5    3.454252975    1.935926731    4.560886328   -0.001333299    0.142475034   -0.009358124    0.303656235
  347    5    2.838441662    2.616322124    4.091911870   -0.000919903    0.090507343   -0.010163846    0.328604919
  348    5    3.661605849    0.894455702    5.725471084   -0.000329604    0.029467582   -0.011185319    0.284931344
  349    5    3.607025327    1.517001823    4.818112223   -0.000874985    0.088170866   -0.009923739    0.296146222
  350    5    3.119689719    2.257313622    4.178349474   -0.000877537    0.086812717   -0.010108397    0.317764849
  351   14   -9.279039733   -4.063782640    2.954234934   -0.000885785    0.110873760   -0.007989135    0.228565622
  352   14   -8.795302799   -4.739648826    3.586441208   -0.001309975    0.166956069   -0.007846223    0.227067796
  353   14   -9.911246008   -4.739648826    2.470497999   -0.001604473    0.166956069   -0.009610151    0.223523461
  354   14   -8.060199737   -5.481820613    3.836139514   -0.001149241    0.165375693   -0.006949271    0.218407083
  355   14   -9.421439616   -5.834569564    3.096634816   -0.002399271    0.256498196   -0.009353949    0.220668419
  356   14  -10.153911004   -5.528841981    1.744595584   -0.001850308    0.185279977   -0.009986553    0.218712151
  357   14   -8.267251893   -6.907121189    3.107127159   -0.001569689    0.252160935   -0.006224948    0.206673464
  358   14   -9.421439616   -6.880881212    2.050323167   -0.002183693    0.256498196   -0.008513481    0.214224418
  359   14   -9.911246008   -6.254744395    0.955402429   -0.001462201    0.166956069   -0.008758000    0.213928790
  360   14   -8.420739529   -7.472133077    2.065902779   -0.000339053    0.039480305   -0.008587894    0.206045114
  361   14   -9.032899113   -7.259887291    1.060457913   -0.000742192    0.082829699   -0.008960461    0.212308775
  362   14   -9.414031520   -6.613471058    0.308070452   -0.000533379    0.069880056   -0.007632779    0.212166172
  363   14   -9.410154769   -4.521954704    3.085349969   -0.001901553    0.219383011   -0.008667730    0.226948476
  364   14   -8.804256502   -5.392143336    3.624291049   -0.002048532    0.267143480   -0.007668284    0.222033126
  365   14   -9.949095849   -5.392143336    2.479451702   -0.002475573    0.267143480   -0.009266831    0.222022737
  366   14   -8.066847170   -6.271783574    3.604939152   -0.001328205    0.194696154   -0.006821936    0.210302953
  367   14   -9.161485818   -6.620927414    2.836681018   -0.002821426    0.355967158   -0.007926085    0.214870064
  368   14   -9.949095849   -6.263698098    1.607896939   -0.002342252    0.267143480   -0.008767767    0.216624658
  369   14   -8.246421453   -7.328311025    2.540250958   -0.000769431    0.093251401   -0.008251148    0.204306935
  370   14   -8.830294146   -7.391800928    1.650742172   -0.001673857    0.222563022   -0.007520820    0.209851541
  371   14   -9.365935052   -6.902285284    0.712395170   -0.001619385    0.206154478   -0.007855203    0.213027960
  372   14   -8.861299450   -3.559837375    2.852564675   -0.000725837    0.110023298   -0.006597120    0.232422896
  373   14   -8.251467985   -4.281273515    3.633395008   -0.001103355    0.123080560   -0.008964493    0.232523179
  374   14   -7.892038553   -4.943297591    3.853260025   -0.000232472    0.016644186   -0.013967181    0.224638123
  375   14   -8.564194218   -3.697801024    3.170132009   -0.001049005    0.120913526   -0.008675660    0.235482881
  376   14   -7.970477303   -4.634206039    3.793411675   -0.000281165    0.019470487   -0.014440571    0.228880148
  377   14   -9.166847436   -3.550615555    2.536277219   -0.000632332    0.110369750   -0.005729216    0.228292684
  378   14   -9.911246008   -4.159150586    1.889999759   -0.001523846    0.166956069   -0.009127227    0.220408406
  379   14   -9.163447034   -3.240763025    1.779418088   -0.000357708    0.044285795   -0.008077256    0.221612127
  380   14  -10.153911004   -4.885053000    1.100806604   -0.001708928    0.185279977   -0.009223489    0.214375372
  381   14   -9.587399730   -3.680394598    0.891245906   -0.000891066    0.138385949   -0.006438994    0.209948589
  382   14   -9.861373316   -5.625333824    0.258856141   -0.001124040    0.163485548   -0.006875472    0.208754718
  383   14   -9.717892078   -4.501334262    0.150810401   -0.000376819    0.049274053   -0.007647411    0.203638838
  384   14   -9.520263541   -6.312781270    0.145015822   -0.000285562    0.040126502   -0.007116554    0.210578866
  385   14   -9.283319877   -3.444229084    2.152164533   -0.001439302    0.217889828   -0.006605641    0.224670593
  386   14   -9.949095849   -4.150196883    1.237505249   -0.001792268    0.267143480   -0.006709010    0.214532207
  387   14   -9.302124477   -3.314553627    1.417780910   -0.000293074    0.023344672   -0.012554217    0.216642514
  388   14   -9.898222516   -5.026448839    0.265179636   -0.001628848    0.259748854   -0.006270857    0.206887475
  389   14   -9.667469971   -4.116786889    0.362840027   -0.000297023    0.028209385   -0.010529229    0.204730288
  390   14   -9.633750724   -5.945168754    0.046064800   -0.000597992    0.078378127   -0.007629581    0.208526287
  391    3   -3.437539592    1.524885675    7.113964350   -0.000955416    0.110873760   -0.008617152    0.283293992
  392    3   -2.953802657    0.849019489    7.746170625   -0.001606028    0.166956069   -0.009619463    0.276929407
  393    3   -4.069745867    0.849019489    6.630227415   -0.001819790    0.166956069   -0.010899812    0.293849119
  394    3   -2.363711655    0.093427382    7.971030493   -0.000975136    0.115053995   -0.008475466    0.272581834
  395    3   -3.579939475   -0.245901249    7.256364233   -0.002523470    0.256498196   -0.009838159    0.285058703
  396    3   -4.312410863    0.059826334    5.904325001   -0.001952106    0.185279977   -0.010535977    0.310440158
  397    3   -2.752385359   -0.984027973    7.430778277   -0.000684227    0.068925799   -0.009927011    0.277003525
  398    3   -3.527790555   -1.347276807    6.197571897   -0.001784732    0.242801375   -0.007350586    0.296271987
  399    3   -4.055448134   -0.683665780    5.089615628   -0.002929343    0.154096120   -0.019009844    0.338694089
  400    3   -3.511225511   -1.460543481    5.417053864   -0.000173119    0.008000314   -0.021638983    0.313663072
  401    3   -3.568654628    1.066713611    7.245079385   -0.002177269    0.219383011   -0.009924508    0.284221290
  402    3   -2.962756361    0.196524979    7.784020466   -0.002171528    0.267143480   -0.008128696    0.276668475
  403    3   -4.107595708    0.196524979    6.639181118   -0.002619668    0.267143480   -0.009806222    0.296110692
  404    3   -2.538316449   -0.578187129    7.745016366   -0.000599740    0.042979089   -0.013954222    0.274316998
  405    3   -3.255907416   -1.111384393    6.977572076   -0.002473234    0.342274969   -0.007225870    0.283890126
  406    3   -4.107595708   -0.675029783    5.767626356   -0.002279966    0.267143480   -0.008534612    0.314839935
  407    3   -3.431610524   -1.530211333    5.705162682   -0.000368904    0.031834907   -0.011588024    0.304200347
  408    3   -3.676020290   -1.247411585    5.123089888   -0.000903385    0.070381133   -0.012835607    0.329052326
  409    3   -3.049170603    1.913254664    7.113964350   -0.001045919    0.110873760   -0.009433419    0.280041197
  410    3   -2.285499480    1.594920340    7.675788847   -0.001350103    0.166654591   -0.008101202    0.273776105
  411    3   -2.420245368    2.523145970    6.653819161   -0.001289571    0.146072585   -0.008828289    0.278742584
  412    3   -2.104579897    0.692198659    8.003626393   -0.000191545    0.008334241   -0.022982897    0.271887207
  413    3   -2.449031083    2.071435719    7.270033765   -0.001636084    0.219165481   -0.007465062    0.276079146
  414    3   -2.088610984    1.225546907    7.874292319   -0.000592951    0.055273174   -0.010727636    0.272402211
  415    3   -3.437539592    1.913254664    6.725595361   -0.000935599    0.110873760   -0.008438416    0.284684789
  416    3   -4.069745867    1.429517729    6.049729175   -0.001785615    0.166956069   -0.010695121    0.296583464
  417    3   -2.841115495    2.598744842    6.038930188   -0.001444522    0.164022555   -0.008806847    0.283330199
  418    3   -4.312410863    0.703615315    5.260536020   -0.001895081    0.185279977   -0.010228204    0.316565593
  419    3   -3.436013468    2.161554951    4.882941731   -0.002074247    0.255516541   -0.008117859    0.297833747
  420    3   -4.030316899   -0.025415076    4.433709400   -0.000929088    0.121411085   -0.007652415    0.354239711
  421    3   -3.727710989    0.839168888    4.010759750   -0.001882990    0.153869227   -0.012237598    0.338643090
  422    3   -3.568654628    2.044369699    6.267423297   -0.002117384    0.219383011   -0.009651538    0.287931968
  423    3   -4.107595708    1.438471432    5.397234665   -0.002549092    0.267143480   -0.009542035    0.303684106
  424    3   -3.029029594    2.551360665    5.410680427   -0.001856880    0.235273051   -0.007892447    0.288478952
  425    3   -4.107595708    0.566916670    4.525679903   -0.002423861    0.267143480   -0.009073255    0.334289305
  426    3   -3.512494894    1.755301715    4.345302444   -0.001909448    0.203072857   -0.009402774    0.311114499
  427    3   -3.685074902    0.171977731    3.912418992   -0.000498882    0.007399062   -0.067425050    0.363126240
  428   25    7.663375995    4.288273827   -3.772783397   -0.001058183    0.154952695   -0.006829074    0.206808486
  429   25    9.044707447    3.606369624   -3.587439459   -0.000975952    0.133296054   -0.007321687    0.199760458
  430   25    8.419628316    4.031887596   -4.476741954   -0.001446689    0.166956069   -0.008665090    0.209991332
  431   25    9.794084642    2.223025504   -4.078497993   -0.000354424    0.027722112   -0.012784871    0.206724882
  432   25    9.535571526    2.915944386   -4.476741954   -0.001292489    0.166956069   -0.007741489    0.207381297
  433   25    8.903365251    3.399681321   -5.152608140   -0.000875647    0.110873760   -0.007897696    0.212764558
  434   25    8.421755153    4.064184578   -3.739075226   -0.001537364    0.257372799   -0.005973297    0.203014948
  435   25    9.591399544    2.897980615   -3.904663995   -0.001389200    0.214660146   -0.006471627    0.203117265
  436   25    9.034480286    3.530796356   -4.694436076   -0.001757875    0.219383011   -0.008012811    0.209812135
  437   25    6.054647912    3.767812245   -4.818343219   -0.000718350    0.063629818   -0.011289514    0.225150851
  438   25    7.045600915    4.289696067   -4.175857809   -0.001276280    0.185176070   -0.006892252    0.214147680
  439   25    5.950067339    2.602422318   -5.863478097   -0.000942338    0.110520244   -0.008526386    0.217652041
  440   25    6.744209338    3.542081204   -5.683377011   -0.002146658    0.256498196   -0.008369095    0.220065582
  441   25    7.839130076    4.031887596   -5.057240194   -0.001498437    0.166956069   -0.008975038    0.215684791
  442   25    6.598448590    1.456868218   -6.296525723   -0.000458029    0.062717998   -0.007302994    0.204066406
  443   25    7.049936921    2.190041972   -6.415848399   -0.001479456    0.185279977   -0.007984973    0.211434256
  444   25    7.839130076    2.915944386   -6.173183404   -0.001604057    0.166956069   -0.009607659    0.215994814
  445   25    8.514996262    3.399681321   -5.540977129   -0.000907659    0.110873760   -0.008186418    0.215255773
  446   25    6.469625951    4.111924909   -4.396103145   -0.001024679    0.127558890   -0.008032988    0.220316000
  447   25    6.006291830    3.317617847   -5.435050175   -0.002177302    0.295508319   -0.007367989    0.223100129
  448   25    7.186635566    4.069737437   -5.066193897   -0.002143549    0.267143480   -0.008023960    0.218099151
  449   25    6.325691517    2.041623309   -6.217047225   -0.001548714    0.235804888   -0.006567776    0.210521478
  450   25    7.186635566    2.924898090   -6.211033245   -0.002210905    0.267143480   -0.008276096    0.216577549
  451   25    8.056824198    3.530796356   -5.672092164   -0.002025730    0.219383011   -0.009233759    0.216868030
  452   25    9.781746323    1.788741258   -4.438421668   -0.000480645    0.054151634   -0.008875914    0.209678686
  453   25    8.202742069    0.720018324   -6.006792681   -0.000281441    0.021502573   -0.013088730    0.200434488
  454   25    9.119246865    1.174804307   -5.579103174   -0.001839684    0.252621521   -0.007282374    0.207355866
  455   25    9.535571526    2.335446146   -5.057240194   -0.001486996    0.166956069   -0.008906510    0.210202859
  456   25    6.947306254    1.186575352   -6.323153621   -0.000375532    0.043463366   -0.008640200    0.201362964
  457   25    7.693725902    1.546252991   -6.415848399   -0.001342633    0.185279977   -0.007246511    0.206357460
  458   25    8.419628316    2.335446146   -6.173183404   -0.001567830    0.166956069   -0.009390675    0.212787702
  459   25    8.903365251    3.011312332   -5.540977129   -0.000894153    0.110873760   -0.008064605    0.213729488
  460   25    8.688385157    0.786491295   -5.768625999   -0.000626686    0.080541276   -0.007780927    0.203360243
  461   25    9.579198337    1.576753863   -5.029560289   -0.001902215    0.262273988   -0.007252779    0.209863362
  462   25    7.621175936    0.965128693   -6.272273830   -0.000998321    0.171584277   -0.005818255    0.200465537
  463   25    8.428582019    1.682951637   -6.211033245   -0.002059847    0.267143480   -0.007710640    0.208681272
  464   25    9.034480286    2.553140268   -5.672092164   -0.001948723    0.219383011   -0.008882742    0.212699186
  465   23    2.953649440   -2.462311187    4.924268501   -0.000430969    0.005535908   -0.077849673    0.335987904
  466   23    2.802267090   -3.032537811    5.039503390   -0.002899598    0.155829809   -0.018607465    0.338978554
  467   23    3.723612368   -3.785072963    5.380255775   -0.001805902    0.185279977   -0.009746884    0.295922333
  468   23    2.371573136   -4.090800546    4.647784388   -0.002737093    0.256498196   -0.010671001    0.326224104
  469   23    1.667042631   -3.868236707    3.394390110   -0.001765326    0.139357228   -0.012667628    0.333428257
  470   23    4.512805523   -4.510975378    5.137590780   -0.001606549    0.166956069   -0.009622587    0.275685699
  471   23    3.417884785   -5.137112195    4.647784388   -0.002683319    0.256498196   -0.010461357    0.286597372
  472   23    2.371573136   -5.137112195    3.601472739   -0.002335502    0.256498196   -0.009105337    0.289789686
  473   23    1.985234932   -4.748964385    2.657540919   -0.000656042    0.074340957   -0.008824778    0.288416916
  474   23    5.188671709   -4.994712313    4.505384505   -0.000787325    0.110873760   -0.007101093    0.263780880
  475   23    4.512805523   -5.626918587    4.021647570   -0.001490095    0.166956069   -0.008925075    0.265133927
  476   23    3.723612368   -5.869583583    3.295745156   -0.001517211    0.185279977   -0.008188747    0.262924071
  477   23    3.030195531   -5.639599078    2.493898652   -0.001000069    0.152279085   -0.006567346    0.259578132
  478   23    2.988756251   -3.648374318    5.175440621   -0.002509070    0.267143480   -0.009392218    0.319937418
  479   23    1.852257399   -3.471048949    4.063627039    0.000391885    0.244908576    0.001600126    0.355470188
  480   23    3.860311013   -4.519929081    5.175440621   -0.002554764    0.267143480   -0.009563265    0.287424541
  481   23    2.631526934   -4.877158397    4.387830590   -0.003319827    0.355967158   -0.009326217    0.300270972
  482   23    1.812508022   -4.461325820    3.098091348   -0.002077983    0.255580220   -0.008130452    0.305480908
  483   23    4.730499645   -5.125827348    4.636499540   -0.002004312    0.219383011   -0.009136130    0.268895652
  484   23    3.860311013   -5.664768428    4.030601273   -0.002429414    0.267143480   -0.009094042    0.271224375
  485   23    2.988756251   -5.664768428    3.159046511   -0.002073609    0.267143480   -0.007762155    0.269573200
  486   23    2.384166380   -5.197677017    2.494809651   -0.000881979    0.100383112   -0.008786129    0.271788250
  487   23    3.047353421   -2.337057132    4.906092399   -0.000312359    0.006801187   -0.045927133    0.330649476
  488   23    3.497268399   -2.538528828    5.174413163   -0.001152846    0.113747545   -0.010135133    0.307988176
  489   23    4.401014192   -3.101362245    5.369830889   -0.001309787    0.172267437   -0.007603218    0.278853853
  490   23    5.156299653   -3.903503643    5.111669833   -0.001276490    0.157582427   -0.008100457    0.264780940
  491   23    5.532483812   -4.628233363    4.532556642   -0.000757309    0.089084950   -0.008500976    0.260753217
  492   23    3.177515443   -2.326750079    4.962100923   -0.000289379    0.014982099   -0.019314970    0.323359795
  493   23    4.062781299   -2.698208376    5.300337292   -0.000815615    0.104591468   -0.007798104    0.287494409
  494   23    4.943356400   -3.406619435    5.251719177   -0.001173943    0.162415104   -0.007228039    0.267189060
  495   23    5.494532575   -4.225519462    4.795162931   -0.000900454    0.107329768   -0.008389603    0.260555636
  496   23    5.514061358   -5.039584023    4.138458283   -0.000811726    0.085313666   -0.009514603    0.260340253
  497   23    5.013605913   -5.655545253    3.478161880   -0.001236612    0.129182188   -0.009572623    0.257549172
  498   23    4.197854368   -5.901052336    2.796146017   -0.000979680    0.105101797   -0.009321252    0.253070905
  499   23    3.601769689   -5.808409785    2.425211353   -0.000212781    0.017731847   -0.011999913    0.252498087
  500   23    5.405061500   -5.325976865    3.798235895   -0.000675365    0.068249915   -0.009895466    0.259256544
  501   23    4.739156700   -5.809234344    3.087382266   -0.000648579    0.058956760   -0.011000926    0.254394392
  502   23    3.838127059   -5.855954427    2.494648692   -0.000182790    0.012116117   -0.015086530    0.251534063
  503   15   -1.577927035   -9.703625223   -3.368639363   -0.000243463    0.024292924   -0.010021966    0.198194070
  504   15   -2.217134676   -9.803373482   -3.746711165   -0.000946666    0.118705408   -0.007974918    0.202278996
  505   15   -3.046779285   -9.547167911   -4.437325844   -0.001162122    0.139735548   -0.008316583    0.208541373
  506   15   -3.538137504   -8.919716557   -5.109854937   -0.000750129    0.092332643   -0.008124200    0.209243144
  507   15   -1.857232711   -9.758077825   -3.441108432   -0.000201150    0.018184108   -0.011061870    0.199015110
  508   15   -2.778843579   -9.701882556   -4.035933574   -0.000682588    0.076720863   -0.008897030    0.205886593
  509   15   -3.443705247   -9.204701950   -4.758278989   -0.000674814    0.086582861   -0.007793849    0.210003064
  510   15   -3.550593844   -8.526770713   -5.490680993   -0.000682642    0.094563817   -0.007218854    0.207031387
  511   15   -3.160575977   -7.801914914   -6.085143463   -0.001107363    0.159504932   -0.006942503    0.203460087
  512   15   -2.383271473   -7.013955489   -6.351089619   -0.001124918    0.170838419   -0.006584692    0.203272497
  513   15   -1.470969426   -6.473915728   -6.161356194   -0.000752003    0.104166645   -0.007219229    0.208474272
  514   15   -1.014302035   -6.282388420   -5.895337431   -0.000106807    0.007359886   -0.014511987    0.213343097
  515   15   -3.512550996   -8.123671074   -5.755388531   -0.000821999    0.120011945   -0.006849309    0.204357334
  516   15   -2.941793037   -7.314992877   -6.227680957   -0.001005372    0.164962581   -0.006094545    0.201216303
  517   15   -2.041333526   -6.626997413   -6.286780988   -0.000638332    0.094939766   -0.006723543    0.203712320
  518   15   -1.151894655   -6.277313899   -5.958928981   -0.000110224    0.008946072   -0.012320902    0.211621913
  519   15   -1.014432622   -9.539258354   -3.454698946   -0.000902141    0.156526410   -0.005763509    0.199819034
  520   15    0.009386947   -8.682051608   -3.647003953   -0.000492571    0.067103236   -0.007340490    0.207547176
  521   15   -1.713767533   -9.776157914   -4.274944573   -0.001399703    0.185279977   -0.007554528    0.206631024
  522   15   -0.361728302   -9.043686526   -4.580672156   -0.002129357    0.256498196   -0.008301646    0.212862190
  523   15    0.331056695   -7.809098772   -4.404309767   -0.000968388    0.123308935   -0.007853349    0.219635950
  524   15   -2.502960688   -9.533492918   -5.000846987   -0.001379134    0.166956069   -0.008260459    0.210323776
  525   15   -1.408039950   -9.043686526   -5.626983804   -0.002497693    0.256498196   -0.009737663    0.215296764
  526   15   -0.361728302   -7.997374877   -5.626983804   -0.002354221    0.256498196   -0.009178315    0.219153534
  527   15    0.067965304   -6.982028197   -5.145710711   -0.000955731    0.111127373   -0.008600325    0.224305664
  528   15   -3.178826874   -8.901286643   -5.484583922   -0.000714290    0.110873760   -0.006442369    0.209201036
  529   15   -2.502960688   -8.417549708   -6.116790197   -0.001457491    0.166956069   -0.008729786    0.210388022
  530   15   -1.713767533   -7.691647294   -6.359455192   -0.001615098    0.185279977   -0.008717069    0.211987709
  531   15   -0.987865119   -6.902454139   -6.116790197   -0.001141502    0.166956069   -0.006837140    0.214324895
  532   15   -0.755871841   -6.328660728   -5.763100373   -0.000244853    0.028264189   -0.008663005    0.216634678
  533   15   -0.383599384   -9.112319897   -3.471213348   -0.000738164    0.100998122   -0.007308693    0.202600097
  534   15   -0.978911416   -9.571342759   -4.138245928   -0.001912882    0.267143480   -0.007160505    0.206776377
  535   15    0.185387856   -8.392021443   -4.094195186   -0.001710222    0.250068501   -0.006839015    0.213460124
  536   15   -1.850466178   -9.571342759   -5.009800690   -0.002251256    0.267143480   -0.008427140    0.211460217
  537   15   -0.621682100   -8.783732728   -5.367030006   -0.003053083    0.355967158   -0.008576868    0.216876562
  538   15    0.210807526   -7.485252847   -4.921580919   -0.001912577    0.259597236   -0.007367480    0.222334353
  539   15   -2.720654810   -9.032401679   -5.615698957   -0.001829291    0.219383011   -0.008338343    0.210890217
  540   15   -1.850466178   -8.426503412   -6.154640037   -0.002352099    0.267143480   -0.008804629    0.213681589
  541   15   -0.978911416   -7.554948649   -6.154640037   -0.002171467    0.267143480   -0.008128467    0.216025673
  542   15   -0.378474157   -6.653172921   -5.607818744   -0.001560885    0.201478746   -0.007747144    0.220521706
  543    4    0.310517567   -2.332396336    7.963212774   -0.000972675    0.103617831   -0.009387140    0.272220902
  544    4   -0.567934433   -2.720795839    7.537509916   -0.000413644    0.023554240   -0.017561352    0.273994493
  545    4    1.085949720   -2.889833456    7.747327138   -0.001561898    0.166956069   -0.009355145    0.277628244
  546    4   -0.008971018   -3.515970274    7.257520745   -0.002404312    0.256498196   -0.009373604    0.279443489
  547    4   -0.989661449   -3.631221768    6.042024396   -0.001570636    0.183052753   -0.008580236    0.282455943
  548    4    1.761815906   -3.373570391    7.115120863   -0.000954778    0.110873760   -0.008611396    0.288444622
  549    4    1.085949720   -4.005776666    6.631383928   -0.001821717    0.166956069   -0.010911358    0.292571818
  550    4    0.296756565   -4.248441662    5.905481514   -0.001964511    0.185279977   -0.010602931    0.293012614
  551    4   -0.429145849   -4.005776666    5.116288359   -0.001410095    0.166956069   -0.008445904    0.292602176
  552    4   -0.464663553   -3.795754087    4.579876443   -0.000171874    0.006399739   -0.026856417    0.299573809
  553    4   -0.317254026   -2.560231074    7.729815339   -0.000324341    0.020082738   -0.016150262    0.273087448
  554    4    0.433455211   -2.898787160    7.785176978   -0.002143780    0.267143480   -0.008024825    0.275367868
  555    4   -0.729196238   -3.243953589    7.072195088   -0.002330173    0.294515215   -0.007911893    0.276892159
  556    4    1.303643842   -3.504685426    7.246235898   -0.002171525    0.219383011   -0.009898327    0.285826687
  557    4    0.433455211   -4.043626507    6.640337631   -0.002615186    0.267143480   -0.009789444    0.288008327
  558    4   -0.438099552   -4.043626507    5.768782868   -0.002173583    0.267143480   -0.008136386    0.287529382
  559    4   -0.825608319   -3.747991181    5.054938285   -0.000408671    0.049938530   -0.008183484    0.291072897
  560    4    0.936296189   -2.014974614    8.005819810   -0.000218950    0.011597725   -0.018878722    0.272173417
  561    4    1.666447960   -2.309335216    7.747327138   -0.001347876    0.166956069   -0.008073235    0.276003411
  562    4    2.348209563   -1.785800040    7.316642851   -0.000134381    0.008413253   -0.015972490    0.277972225
  563    4    2.150184895   -2.985201402    7.115120863   -0.000896655    0.110873760   -0.008087171    0.287357920
  564    4    2.782391170   -2.309335216    6.631383928   -0.001242007    0.166956069   -0.007439122    0.289371370
  565    4    3.035205876   -2.072207131    5.908089691   -0.000134321    0.004558890   -0.029463615    0.299322285
  566    4    1.705425031   -1.925893151    7.776737286   -0.000783225    0.109436854   -0.007156867    0.274205413
  567    4    2.281299931   -2.527029338    7.246235898   -0.001742370    0.219383011   -0.007942135    0.282959045
  568    4    2.815544796   -1.954342288    6.660184903   -0.000564843    0.092148200   -0.006129727    0.285978471
  569    4    2.150184895   -3.373570391    6.726751873   -0.000938842    0.110873760   -0.008467664    0.294939913
  570    4    1.666447960   -4.005776666    6.050885688   -0.001788623    0.166956069   -0.010713137    0.304461023
  571    4    2.782391170   -2.889833456    6.050885688   -0.001553329    0.166956069   -0.009303820    0.306004949
  572    4    0.940545546   -4.248441662    5.261692533   -0.002071406    0.185279977   -0.011179868    0.306808815
  573    4    2.251180225   -3.551654517    4.943217906   -0.003538568    0.211027232   -0.016768303    0.340799610
  574    4    3.006523766   -2.346553945    5.379764067   -0.000749137    0.057039167   -0.013133735    0.317431811
  575    4    0.214960884   -3.940451230    4.387047111   -0.001232628    0.165885366   -0.007430604    0.309285635
  576    4    1.268315470   -3.665998133    4.083881059   -0.001764329    0.154818320   -0.011396123    0.338771284
  577    4   -0.384674546   -3.797701848    4.503434875   -0.000168705    0.006174507   -0.027322775    0.301486499
  578    4    2.281299931   -3.504685426    6.268579809   -0.002077729    0.219383011   -0.009470781    0.303879703
  579    4    1.675401664   -4.043626507    5.398391178   -0.002472988    0.267143480   -0.009257152    0.315900399
  580    4    2.812621743   -2.905787730    5.353491967   -0.001754053    0.246361657   -0.007119829    0.327715207
  581    4    0.749612213   -3.960679391    4.362022710   -0.002156800    0.266484669   -0.008093524    0.318217980
  582    4    1.817958512   -3.492483170    4.228705012   -0.003940488    0.118022123   -0.033387704    0.353292622
  583    4   -0.097669763   -3.799760463    4.298200213   -0.000361773    0.039481458   -0.009163120    0.308059125
  584   37   -7.711534583    5.896115325   -3.315210722   -0.000304633    0.030824574   -0.009882794    0.198372433
  585   37   -7.782035807    5.119962376   -3.571933338   -0.001154224    0.170651351   -0.006763637    0.203240787
  586   37   -7.172480052    3.788487808   -3.794052287   -0.000256084    0.017503538   -0.014630390    0.214620806
  587   37   -7.546378056    4.406738022   -4.398354224   -0.001345392    0.166956069   -0.008058360    0.213791557
  588   37   -6.624477343    3.401814262   -4.423184052   -0.000870689    0.086559070   -0.010058898    0.223635723
  589   37   -6.914171781    3.923001087   -5.074220410   -0.000788177    0.110873760   -0.007108778    0.220047706
  590   37   -7.750385323    5.490148110   -3.306138190   -0.000360941    0.051827396   -0.006964299    0.199155846
  591   37   -7.554041843    4.334874136   -3.759642339   -0.001466001    0.237311167   -0.006177548    0.209064452
  592   37   -6.979775435    3.598432932   -3.976386494   -0.000182544    0.010593367   -0.017231913    0.218420293
  593   37   -7.045286817    3.791886052   -4.616048346   -0.001504980    0.219383011   -0.006860055    0.219200917
  594   37   -7.536462282    6.543737503   -3.515488313   -0.000845471    0.136127389   -0.006210883    0.200095575
  595   37   -7.018649432    7.272257679   -3.799267557   -0.000111071    0.004229682   -0.026259885    0.204838544
  596   37   -7.789043052    5.776429417   -4.252950050   -0.001512257    0.185279977   -0.008162010    0.207910246
  597   37   -7.056571664    7.128468648   -4.558677633   -0.001889735    0.256498196   -0.007367440    0.208493793
  598   37   -6.142997314    7.654371605   -4.693020055   -0.000286895    0.015356888   -0.018681876    0.210489759
  599   37   -7.546378056    4.987236262   -4.978852464   -0.001518454    0.166956069   -0.009094934    0.215262658
  600   37   -7.056571664    6.082157000   -5.604989282   -0.002474328    0.256498196   -0.009646570    0.214319959
  601   37   -6.010260015    7.128468648   -5.604989282   -0.001909255    0.256498196   -0.007443543    0.208733639
  602   37   -5.222134828    7.307471595   -5.524442559   -0.000166589    0.008810904   -0.018907151    0.204610031
  603   37   -6.914171781    4.311370076   -5.462589399   -0.000830003    0.110873760   -0.007486019    0.219171995
  604   37   -6.430434847    4.987236262   -6.094795674   -0.001552741    0.166956069   -0.009300297    0.216383242
  605   37   -5.704532432    5.776429417   -6.337460670   -0.001597515    0.185279977   -0.008622169    0.209678708
  606   37   -4.880466879    6.514449120   -6.081037840   -0.001005590    0.158696273   -0.006336571    0.200628034
  607   37   -7.162616881    7.117407079   -3.676990885   -0.000205570    0.015418829   -0.013332411    0.203074152
  608   37   -7.584227897    6.511285534   -4.116251405   -0.001869257    0.267143480   -0.006997203    0.205528966
  609   37   -6.666618891    7.512124553   -4.271254811   -0.000969599    0.113083816   -0.008574160    0.208667655
  610   37   -7.584227897    5.639730772   -4.987806168   -0.002319182    0.267143480   -0.008681411    0.213454411
  611   37   -6.796617866    6.868514851   -5.345035484   -0.002828286    0.355967158   -0.007945358    0.211316245
  612   37   -5.715432787    7.527888412   -5.191400987   -0.001063084    0.126399287   -0.008410519    0.208409310
  613   37   -7.045286817    4.769542140   -5.593704434   -0.001989695    0.219383011   -0.009069502    0.218028500
  614   37   -6.439388550    5.639730772   -6.132645515   -0.002362072    0.267143480   -0.008841962    0.214429946
  615   37   -5.567833787    6.511285534   -6.132645515   -0.001949479    0.267143480   -0.007297497    0.206716556
  616   37   -5.027010544    7.071182845   -5.736047620   -0.000318088    0.037538815   -0.008473581    0.202242665
  617   37   -5.879312541    3.388223091   -5.148301394   -0.000939778    0.093702277   -0.010029405    0.225225746
  618   37   -5.142851036    3.829870257   -5.747916762   -0.000426787    0.039537832   -0.010794390    0.216644089
  619   37   -6.525802792    3.923001087   -5.462589399   -0.000792859    0.110873760   -0.007151010    0.220569865
  620   37   -5.849936607    4.406738022   -6.094795674   -0.001450482    0.166956069   -0.008687804    0.215844447
  621   37   -4.965842399    5.049948725   -6.310259031   -0.001197696    0.181004188   -0.006616950    0.205957849
  622   37   -4.678334116    5.927482901   -6.228509371   -0.000405763    0.053260422   -0.007618465    0.199737231
  623   37   -5.413043385    3.563290370   -5.486782790   -0.000278980    0.019059267   -0.014637482    0.221569332
  624   37   -6.067630728    3.791886052   -5.593704434   -0.001546133    0.219383011   -0.007047644    0.220618165
  625   37   -5.117829826    4.371426500   -6.111599179   -0.001622556    0.257687785   -0.006296598    0.211177882
  626   37   -4.671408430    5.410910349   -6.274187472   -0.000540132    0.087775856   -0.006153542    0.201451508
  627   38   -5.464427342   10.617449640   -0.618939397   -0.000512257    0.068225082   -0.007508336    0.191810530
  628   38   -6.091381267   10.045833757   -1.303027397   -0.000369925    0.043853829   -0.008435403    0.191029673
  629   38   -5.770838753   10.347777671   -0.828617896   -0.000199213    0.019220965   -0.010364377    0.190265747
  630   38   -4.998007313   11.009542392   -0.535177950   -0.000557072    0.087027030   -0.006401139    0.195928563
  631   38   -4.199531272   11.530366082   -0.779957803   -0.001067025    0.166906229   -0.006392963    0.203169635
  632   38   -3.187858896   11.430562147   -0.724181024   -0.000465753    0.043806180   -0.010632131    0.208557656
  633   38   -3.502955588   11.853420832   -1.689843714   -0.001924754    0.185279977   -0.010388356    0.206451944
  634   38   -2.582379381   11.443959349   -1.328729863   -0.000397009    0.034083658   -0.011648066    0.207979961
  635   38   -2.620050860   11.543079818   -2.402879901   -0.001112460    0.166185563   -0.006694083    0.202041906
  636   38   -2.391190779   11.039806802   -3.197341539   -0.000511914    0.076988592   -0.006649216    0.195026733
  637   38   -4.518985189   11.237185777   -0.491381240   -0.000997490    0.145166375   -0.006871355    0.199487471
  638   38   -3.690874222   11.559328419   -0.779584310   -0.001818644    0.266930248   -0.006813182    0.205618696
  639   38   -2.821994141   11.442651193   -1.006881640   -0.000190678    0.007954501   -0.023971115    0.209355733
  640   38   -2.636659752   11.581817085   -1.841901323   -0.001842742    0.264215045   -0.006974400    0.204862356
  641   38   -2.347671402   11.266386767   -2.722969417   -0.000828623    0.122844775   -0.006745283    0.198230516
  642   38   -5.356383917   10.978549561   -0.868573354   -0.000599318    0.110873760   -0.005405407    0.196102396
  643   38   -5.988590192   10.494812626   -1.544439540   -0.001073479    0.166956069   -0.006429712    0.195679873
  644   38   -4.872646983   11.610755836   -1.544439540   -0.001566384    0.166956069   -0.009382014    0.204053928
  645   38   -6.231721239    9.848671993   -2.220690667   -0.001059964    0.142426050   -0.007442208    0.197286428
  646   38   -5.498783800   11.120949444   -2.639360278   -0.002390784    0.256498196   -0.009320861    0.205209119
  647   38   -4.146744568   11.853420832   -2.333632695   -0.001882503    0.185279977   -0.010160316    0.206888674
  648   38   -5.680093327    9.315861303   -3.605127261   -0.000149930    0.005602325   -0.026762167    0.207910327
  649   38   -5.498783800   10.074637795   -3.685671926   -0.001932943    0.256498196   -0.007535892    0.205717946
  650   38   -4.452472151   11.120949444   -3.685671926   -0.002483220    0.256498196   -0.009681239    0.205194071
  651   38   -3.357551413   11.610755836   -3.059535109   -0.001517884    0.166956069   -0.009091515    0.203429467
  652   38   -5.440194724    9.322420179   -3.848353380   -0.000120899    0.004335193   -0.027887889    0.208322963
  653   38   -4.244343783    9.918530377   -4.378110246   -0.000937244    0.121545707   -0.007711039    0.200396511
  654   38   -3.348280404   10.379934596   -4.225459370   -0.000978644    0.164526947   -0.005948229    0.195116944
  655   38   -2.681685228   10.978549561   -3.543272044   -0.000566936    0.110873760   -0.005113344    0.195224991
  656   38   -5.487498953   11.109664597   -1.326745418   -0.001658277    0.219383011   -0.007558821    0.199159536
  657   38   -6.026440033   10.503766330   -2.196934050   -0.001957633    0.267143480   -0.007328020    0.199962683
  658   38   -4.881600686   11.648605677   -2.196934050   -0.002433544    0.267143480   -0.009109502    0.206189012
  659   38   -5.964670888    9.630500469   -3.188818459   -0.001887482    0.221109424   -0.008536414    0.204390494
  660   38   -5.238830002   10.860995646   -3.425718129   -0.002993797    0.355967158   -0.008410318    0.206165825
  661   38   -4.010045923   11.648605677   -3.068488812   -0.002417126    0.267143480   -0.009048045    0.205927103
  662   38   -5.554983680    9.313523144   -3.739984463   -0.000077446    0.002346614   -0.033003148    0.208300072
  663   38   -5.026952737    9.650451381   -4.135786417   -0.001747094    0.208234931   -0.008390015    0.205543145
  664   38   -3.902335027   10.355877412   -4.284618357   -0.001782225    0.266156004   -0.006696165    0.199025809
  665   38   -3.139857292   11.109664597   -3.674387079   -0.001670377    0.219383011   -0.007613977    0.198578469
  666   38   -2.981918645   10.215487389   -4.178979671   -0.000163329    0.016446007   -0.009931204    0.191554203
  667   38   -2.505026833   10.627698704   -3.703504138   -0.000391373    0.047368593   -0.008262296    0.191453737
  668   38   -2.741055324   10.366507404   -4.006215994   -0.000110521    0.006409447   -0.017243508    0.190849717
  669   34   -5.799632174    0.435015509   -1.429999498   -0.000067684    0.002565415   -0.026383451    0.234791168
  670   34   -6.122993205    0.789570759   -2.104300767   -0.000641633    0.081599320   -0.007863218    0.232306076
  671   34   -5.330660188   -0.406269310   -1.747908419   -0.001946577    0.252102931   -0.007721356    0.242051802
  672   34   -5.924271636    0.293796200   -2.906358750   -0.001453829    0.166956069   -0.008707854    0.238860981
  673   34   -4.157788575   -1.075045420   -2.446981807   -0.000707224    0.027175873   -0.026023949    0.251271593
  674   34   -4.808328426   -0.822147010   -2.906358750   -0.001807026    0.166956069   -0.010823362    0.246664051
  675   34   -5.292065361   -0.189940735   -3.582224936   -0.000925590    0.110873760   -0.008348140    0.244150045
  676   34   -5.870617182    0.506373994   -1.518209817    0.000000695    0.003235865    0.000214740    0.233827362
  677   34   -5.443461253   -0.006192096   -1.277492073   -0.000429095    0.133093641   -0.003224012    0.240273249
  678   34   -5.962121476    0.284842497   -2.253864240   -0.001873388    0.267143480   -0.007012665    0.236437146
  679   34   -4.734460533   -0.880011573   -2.101491403   -0.002758398    0.260792028   -0.010577002    0.247427420
  680   34   -5.423180396   -0.321055770   -3.124052872   -0.002027738    0.219383011   -0.009242915    0.243531742
  681   34   -6.182583591    1.187445058   -2.767571621   -0.000265309    0.013894942   -0.019093953    0.233455394
  682   34   -5.924271636    0.874294440   -3.486856990   -0.001355567    0.166956069   -0.008119304    0.238465222
  683   34   -5.480841632    1.529950192   -4.171997594   -0.000556478    0.035939657   -0.015483676    0.240241479
  684   34   -5.292065361    0.198428255   -3.970593925   -0.000907369    0.110873760   -0.008183805    0.243026491
  685   34   -4.808328426    0.874294440   -4.602800200   -0.001402454    0.166956069   -0.008400138    0.240171255
  686   34   -4.074163243    1.292299718   -4.867479938   -0.000486215    0.037118275   -0.013099060    0.235876599
  687   34   -5.968349414    1.319051891   -3.498800490   -0.001084889    0.150004708   -0.007232366    0.237447145
  688   34   -5.423180396    0.656600319   -4.101708960   -0.001895142    0.219383011   -0.008638508    0.241270117
  689   34   -4.835155359    1.373637805   -4.639554217   -0.001314917    0.176402900   -0.007454055    0.238924257
  690   34   -3.453285344   -1.040263979   -2.919033311   -0.001579532    0.096099924   -0.016436348    0.253488098
  691   34   -2.298638570   -0.502255405   -3.118110415   -0.001478193    0.124290460   -0.011893050    0.263741302
  692   34   -4.227830186   -0.822147010   -3.486856990   -0.001680919    0.166956069   -0.010068030    0.248158878
  693   34   -3.132909448   -0.332340617   -4.112993807   -0.002073128    0.256498196   -0.008082426    0.247228700
  694   34   -2.563548423    0.475875086   -4.392462617   -0.000342816    0.027401218   -0.012510970    0.241017193
  695   34   -4.903696372   -0.189940735   -3.970593925   -0.000934872    0.110873760   -0.008431857    0.244994901
  696   34   -4.227830186    0.293796200   -4.602800200   -0.001508326    0.166956069   -0.009034269    0.242136234
  697   34   -3.437547609    0.929477639   -4.831519053   -0.001134990    0.138520478   -0.008193659    0.235750429
  698   34   -2.741601752   -0.797028837   -3.060426317   -0.000709996    0.043995496   -0.016137931    0.258997142
  699   34   -3.575335676   -0.859996850   -3.495810693   -0.002343587    0.267143480   -0.008772764    0.249930032
  700   34   -2.432697109   -0.078589695   -3.928339867   -0.001809693    0.281794675   -0.006422027    0.249630234
  701   34   -4.445524308   -0.321055770   -4.101708960   -0.002052281    0.219383011   -0.009354786    0.245824217
  702   34   -3.575335676    0.284842497   -4.640650040   -0.001948624    0.267143480   -0.007294297    0.241305817
  703   34   -2.833681376    0.688904494   -4.609996304   -0.000279062    0.033427202   -0.008348352    0.237581150
  704   30   -4.890479953    4.475424885    1.413138509    0.000277546    0.124324023    0.002232443    0.184620000
  705   30   -5.750305192    4.276472517    0.788378079    0.000045681    0.009927580    0.004601469    0.173202058
  706   30   -4.814909171    3.623866067    1.718752177    0.000085369    0.024645362    0.003463895    0.196806588
  707   30   -5.704428720    3.691226600    1.048811458    0.000688456    0.187071274    0.003680179    0.181753182
  708   30   -6.434727983    3.629651121    0.038274597    0.000169441    0.044815562    0.003780859    0.174497171
  709   30   -5.089902410    2.830035558    1.596086424    0.000682068    0.190225064    0.003585584    0.206899026
  710   30   -6.253003886    2.786267495    0.426493979    0.000697825    0.220618411    0.003163041    0.187849525
  711   30   -6.782965687    3.026565649   -0.885164735    0.000224846    0.117336920    0.001916246    0.183083444
  712   30   -4.649910361    1.536653792    1.482701117   -0.000015085    0.027385475   -0.000550856    0.250004667
  713   30   -5.539283939    1.634060775    0.883666677    0.000610687    0.259653876    0.002351927    0.219376745
  714   30   -6.451000053    1.876263066   -0.398164782    0.000453372    0.229660155    0.001974097    0.197952101
  715   30   -6.818860908    2.586945210   -1.635888016    0.000074897    0.162473771    0.000460981    0.193523012
  716   30   -4.660793801    0.956189824    1.109901619   -0.000341680    0.057619463   -0.005929936    0.261056344
  717   30   -5.570781831    0.602397223   -0.197448983   -0.000539956    0.215088996   -0.002510384    0.226664629
  718   30   -6.253003886    1.051604305   -1.308169210   -0.000219204    0.220618411   -0.000993588    0.215620884
  719   30   -6.534648200    1.757768513   -2.345819519   -0.000263717    0.154195067   -0.001710281    0.213008884
  720   30   -5.483849681    0.219639538   -1.007551220   -0.000042588    0.024299464   -0.001752649    0.236958526
  721   30   -6.172607664    0.947580237   -1.993672889   -0.000053010    0.005504666   -0.009629980    0.228820473
  722   30   -6.241179797    1.525912143   -2.956682349   -0.000360975    0.035308566   -0.010223453    0.228680286
  723   30   -5.291124314    4.578328324    1.073897016    0.000197659    0.049016134    0.004032533    0.176746160
  724   30   -4.997349684    3.977522162    1.534468510    0.000570822    0.180146139    0.003168659    0.188598283
  725   30   -6.070428417    3.940525380    0.538280847    0.000568980    0.121656393    0.004676945    0.173481231
  726   30   -4.848801842    3.317951639    1.737210526    0.000113747    0.026892239    0.004229736    0.201594869
  727   30   -5.740192262    3.066445388    1.084575000    0.000857391    0.254247539    0.003372268    0.191157277
  728   30   -6.597993824    3.259595775   -0.248265044    0.000584033    0.184493226    0.003165604    0.178542154
  729   30   -4.997962183    2.005094300    1.481530939    0.000600145    0.242016305    0.002479773    0.227379352
  730   30   -6.156120731    2.067199283    0.345381198    0.000643345    0.282695416    0.002275753    0.199612107
  731   30   -6.796931832    2.625018536   -1.146885945    0.000303839    0.207665364    0.001463119    0.189031244
  732   30   -4.463534872    1.090796697    1.313761866   -0.000284258    0.044215008   -0.006428998    0.268500151
  733   30   -5.245041725    0.940666041    0.649799877   -0.000165078    0.253805638   -0.000650413    0.236225833
  734   30   -6.156120731    1.132717087   -0.589100999    0.000211453    0.282695416    0.000747988    0.211019862
  735   30   -6.602663857    1.736676254   -1.766388677   -0.000007120    0.206752512   -0.000034437    0.206026991
  736   30   -5.320645043    0.144457811   -0.773750137   -0.004332626    0.067219145   -0.064455245    0.238030548
  737   30   -5.941965731    0.614270168   -1.484865813   -0.000665258    0.086555324   -0.007685932    0.230586066
  738   30   -6.286260051    1.266237199   -2.427406025   -0.000662669    0.093164712   -0.007112881    0.226672295
  739   30   -4.521878253    4.895721215    1.389637455   -0.000052579    0.062344331   -0.000843358    0.188791914
  740   30   -0.001162166    4.811477719   -3.008934364    0.000212794    0.104363288    0.002038978    0.200823181
  741   30   -0.294912645    4.933512902   -3.403751481    0.000017346    0.003603180    0.004814153    0.190400093
  742   30   -4.226584349    5.126127106    1.370111838    0.000002943    0.002018077    0.001458447    0.195749361
  743   30   -0.053624251    5.153954502   -2.599615056   -0.000139786    0.050642671   -0.002760247    0.203553516
  744   30   -0.263992425    4.983238819   -3.301475797    0.000023109    0.006919740    0.003339533    0.191639984
  745   30   -6.804847605    2.770713959   -2.097911677   -0.000068969    0.051609121   -0.001336364    0.197700765
  746   30   -6.522770062    2.371272122   -2.968292016   -0.000390299    0.147830895   -0.002640172    0.213958224
  747   30   -6.021796632    1.695406371   -3.518294030   -0.000731998    0.112056611   -0.006532396    0.233247785
  748   30   -5.685110397    2.369255160   -4.238005810   -0.000879333    0.122274695   -0.007191459    0.229969741
  749   30   -4.972071167    1.742036320   -4.585693738   -0.000700256    0.086013809   -0.008141202    0.237056097
  750   30   -4.473867507    2.387284795   -5.045354075   -0.000505844    0.151194725   -0.003345645    0.220313138
  751   30   -3.489761497    2.881926854   -5.357329027   -0.000137054    0.076060762   -0.001801898    0.202554204
  752   30   -3.001422781    3.182898471   -5.384691657   -0.000012237    0.004543530   -0.002693213    0.194359152
  753   30   -6.673357872    2.624476223   -2.649249066   -0.000119693    0.047380830   -0.002526181    0.207147279
  754   30   -6.173046584    2.229034649   -3.586693247   -0.000791317    0.189611702   -0.004173358    0.224661095
  755   30   -5.586779351    1.739500187   -4.086508118   -0.000441860    0.030249006   -0.014607429    0.238338220
  756   30   -5.051897377    2.246835696   -4.713129859   -0.000891323    0.191937022   -0.004643832    0.228384793
  757   30   -4.174355962    2.659812030   -5.195369328   -0.000208604    0.065176711   -0.003200591    0.214029126
  758   30   -3.128902641    3.131522444   -5.385636046   -0.000008805    0.002214727   -0.003975635    0.196243871
  759   30   -1.724257724   -0.197102289   -2.969409133   -0.001078168    0.105101287   -0.010258372    0.269982470
  760   30   -0.554332468    0.568466637   -2.943300428   -0.000792653    0.252637730   -0.003137507    0.273218238
  761   30    0.137033874    1.680759796   -3.082456605   -0.000114466    0.070625692   -0.001620747    0.257228597
  762   30   -1.619752918    0.594431607   -4.075493512   -0.000157313    0.259653876   -0.000605855    0.234569190
  763   30   -0.580123751    1.634060775   -4.075493512    0.000519490    0.259653876    0.002000702    0.223260915
  764   30    0.193788696    2.776072812   -3.518440988    0.000690170    0.215241201    0.003206497    0.231596935
  765   30    0.316123972    3.749279535   -3.182700567    0.000083451    0.064295865    0.001297917    0.223275046
  766   30   -2.643000650    0.903679297   -4.675866219   -0.000748454    0.177559139   -0.004215240    0.230799181
  767   30   -1.861955209    1.876263066   -4.987209625    0.000302255    0.229660155    0.001316097    0.204605251
  768   30   -1.037296449    2.786267495   -4.789213459    0.000589625    0.220618411    0.002672602    0.196087969
  769   30   -0.414978970    3.691226600   -4.240638292    0.000687962    0.187071274    0.003677539    0.195130484
  770   30    0.018096972    4.440362660   -3.336695067    0.000333957    0.132310436    0.002524038    0.201806357
  771   30   -4.378806168    1.642704328   -4.848823164   -0.000219940    0.014094732   -0.015604445    0.233365846
  772   30   -3.795893125    1.677649095   -5.042402990   -0.000577078    0.148563965   -0.003884374    0.223908073
  773   30   -3.112900001    2.423940575   -5.330169871   -0.000008856    0.162473823   -0.000054508    0.202614110
  774   30   -2.491348694    3.123678467   -5.343525883    0.000162608    0.144878611    0.001122376    0.190105374
  775   30   -1.532684243    3.686154535   -5.011112657    0.000202680    0.072159223    0.002808791    0.182074038
  776   30   -0.786280616    4.321018253   -4.361164770    0.000117112    0.025407808    0.004609293    0.181940724
  777   30   -0.328388437    4.886163975   -3.500149180    0.000047091    0.006410254    0.007346231    0.189258686
  778   30   -1.109265068    0.025219409   -2.723187870   -0.001750616    0.168384582   -0.010396531    0.284064198
  779   30   -0.137091285    0.983435262   -2.803356805   -0.000674710    0.102898947   -0.006557015    0.277671061
  780   30   -1.986526449    0.157491690   -3.766695502   -0.000754709    0.139893709   -0.005394874    0.249912608
  781   30   -0.871089857    0.885397714   -3.784527405    0.000239349    0.315115371    0.000759561    0.237230259
  782   30    0.104954559    2.110980667   -3.447291816    0.000535353    0.275132119    0.001945805    0.240020135
  783   30    0.352034977    3.252699797   -3.238533988    0.000090500    0.070875107    0.001276899    0.234060770
  784   30   -2.052891427    1.132717087   -4.692330303    0.000001838    0.282695416    0.000006501    0.219518173
  785   30   -1.118409230    2.067199283   -4.692330303    0.000520734    0.282695416    0.001842032    0.205697880
  786   30   -0.379215428    3.066445388   -4.276401835    0.000751450    0.254247539    0.002955585    0.203836064
  787   30    0.117477546    4.062676249   -3.411995568    0.000551534    0.194492707    0.002835757    0.208918321
  788   30   -4.104887169    1.549975378   -4.905747048   -0.000243115    0.027003100   -0.009003220    0.232255918
  789   30   -3.261362817    1.611344719   -5.087336124   -0.000418946    0.204647919   -0.002047153    0.218340055
  790   30   -2.461050455    2.475358312   -5.290953579    0.000241361    0.207665393    0.001162261    0.197103512
  791   30   -1.786322951    3.301954169   -5.159147466    0.000496752    0.198938036    0.002497017    0.185832144
  792   30   -1.007888745    3.976760461   -4.652904263    0.000672979    0.153962000    0.004371070    0.182314033
  793   30   -0.461881111    4.607696916   -3.891391639    0.000417520    0.089013320    0.004690537    0.186184332
  794   28   -3.684457027    4.177030593    2.992508185    0.000039095    0.004975024    0.007858329    0.207119423
  795   28   -4.300798436    4.375363765    2.112559080    0.000276143    0.130887025    0.002109779    0.194372709
  796   28   -2.989528211    3.496820509    3.669558140    0.000066759    0.023914332    0.002791594    0.241664142
  797   28   -3.891399978    3.613187217    2.985363116    0.000661154    0.187071274    0.003534236    0.216862907
  798   28   -4.611682440    3.638337507    1.963655844    0.000171969    0.054700098    0.003143857    0.200359965
  799   28   -2.188939784    3.022341378    4.012359295   -0.000102002    0.008926652   -0.011426695    0.282594937
  800   28   -3.130854202    2.668066939    3.613624758   -0.000123965    0.219368625   -0.000565097    0.271317959
  801   28   -4.506455286    2.694169333    2.251879114    0.000661666    0.216676662    0.003053703    0.225360196
  802   28   -3.740864918    1.532962526    2.791905886   -0.001308498    0.229392649   -0.005704184    0.299924022
  803   28   -4.474934070    1.637302120    1.790621996   -0.000066568    0.088429555   -0.000752781    0.255978771
  804   28   -3.976128363    0.918143703    1.953959878   -0.000386851    0.040561801   -0.009537327    0.309587796
  805   28   -3.929430263    4.488002253    2.564770652    0.000153997    0.038538190    0.003995952    0.197556646
  806   28   -3.432263904    3.831362488    3.323157044    0.000290351    0.093180629    0.003115997    0.220729797
  807   28   -4.409743870    3.960144225    2.194138191    0.000597856    0.192360264    0.003108004    0.198688249
  808   28   -2.629913974    3.073204839    3.869204369   -0.000423501    0.152540484   -0.002776318    0.267747723
  809   28   -3.927163520    2.988406005    3.021126658    0.000726650    0.254247539    0.002858040    0.234826139
  810   28   -4.657212634    3.165901048    1.986679410    0.000257157    0.069655976    0.003691813    0.208848913
  811   28   -3.244728794    1.959522122    3.390826103   -0.001690144    0.203616014   -0.008300645    0.301920325
  812   28   -4.425620884    2.053726714    2.178182934    0.000371994    0.278021767    0.001338002    0.247089649
  813   28   -3.847959099    1.093209694    2.336361049   -0.000665348    0.050644637   -0.013137581    0.313230480
  814   28   -4.246650198    1.068862188    1.627685067   -0.001088666    0.103067600   -0.010562644    0.283846553
  815   28   -4.276810150    4.757946149    1.784183660    0.000019071    0.084770145    0.000224971    0.192230731
  816   28    0.147502797    5.050475316   -2.523865028    0.000001682    0.079739355    0.000021088    0.205962779
  817   28    0.604258167    4.950283884   -2.328594963    0.000022588    0.014078657    0.001604401    0.211345147
  818   28   -4.204995589    5.107680262    1.417263999   -0.000205791    0.014130416   -0.014563679    0.195770275
  819   28   -0.136080977    5.372593218   -2.395846246   -0.000080336    0.002882176   -0.027873231    0.206264964
  820   28    0.392236058    5.061874584   -2.382615621    0.000020647    0.029366051    0.000703094    0.207753097
  821   28    0.328901606    0.997575133   -2.468998798   -0.000456309    0.016066441   -0.028401369    0.300290871
  822   28    0.349979689    1.444925079   -2.727755395   -0.000517292    0.040602379   -0.012740432    0.278370736
  823   28    0.537383261    2.766297184   -2.996198383   -0.000435973    0.038958659   -0.011190650    0.256919657
  824   28    1.531384143    4.402080731   -1.821615102    0.000750894    0.007281060    0.103129809    0.246888994
  825   28    0.575741373    3.488965247   -2.946586991   -0.000168310    0.019844437   -0.008481475    0.242718898
  826   28    0.715787933    4.374897161   -2.594902369    0.000084882    0.116692384    0.000727396    0.225277425
  827   28    0.784199829    4.852660486   -2.266726256    0.000050041    0.023672569    0.002113863    0.215616145
  828   28    0.176317033    1.046512509   -2.582509616   -0.000899296    0.071619101   -0.012556654    0.291147347
  829   28    0.494135967    1.983847332   -2.871101691   -0.000952412    0.082026658   -0.011611002    0.269266255
  830   28    0.576425444    3.243675471   -2.973730644   -0.000262412    0.024565006   -0.010682352    0.248836578
  831   28    0.674035847    3.895071101   -2.801428657    0.000424528    0.128315210    0.003308479    0.236662088
  832   28    1.171134131    4.525980541   -2.145999431   -0.000277218    0.117417090   -0.002360969    0.233132969
  833    7   -7.578272160   -1.625994881    2.946175039   -0.000271397    0.026582000   -0.010209803    0.249451843
  834    7   -7.304044123   -2.485781736    3.781164944   -0.000471488    0.042857511   -0.011001283    0.255057794
  835    7   -7.856371476   -2.226870372    2.722719568   -0.000696588    0.144491466   -0.004820961    0.238355326
  836    7   -5.020493015   -2.951957524    5.163701908   -0.000544965    0.127726594   -0.004266650    0.255802487
  837    7   -6.365471249   -3.208917227    4.641225769   -0.000907414    0.204345777   -0.004440582    0.245025021
  838    7   -7.396923640   -3.204642478    3.695081027   -0.000595410    0.087198663   -0.006828198    0.243838068
  839    7   -4.314796313   -3.604172566    5.163747333    0.000088137    0.162473823    0.000542471    0.234034512
  840    7   -5.687482067   -4.274910526    4.728658065    0.000008234    0.228818570    0.000035985    0.215950552
  841    7   -6.897793104   -3.863409116    4.102197721   -0.000116853    0.009168267   -0.012745335    0.232725671
  842    7   -3.618086368   -4.270344628    4.904435235    0.000280093    0.154195067    0.001816484    0.219982756
  843    7   -4.710950313   -5.066243651    4.558600779    0.000464503    0.214791865    0.002162574    0.197461170
  844    7   -2.971884782   -4.837049926    4.408665578    0.000350218    0.132489679    0.002643357    0.210493938
  845    7   -3.778129787   -5.668420081    4.009147813    0.000642548    0.180361882    0.003562550    0.185990402
  846    7   -2.434391464   -5.259668692    3.735058133    0.000309318    0.101063481    0.003060627    0.203215495
  847    7   -2.997725378   -6.015209074    3.196432222    0.000515914    0.131430853    0.003925366    0.182193039
  848    7   -7.558512208   -2.071615388    3.276622637   -0.000912096    0.124747726   -0.007311522    0.251487106
  849    7   -5.710990590   -3.051131791    4.973081533   -0.000499078    0.066743462   -0.007477555    0.251961146
  850    7   -7.065341205   -2.924594395    4.092859554   -0.001342307    0.228360788   -0.005878008    0.249390665
  851    7   -7.765729432   -2.631960057    3.079249050   -0.000290953    0.044842053   -0.006488398    0.243322823
  852    7   -4.966645859   -3.552754829    5.124531042   -0.000069773    0.207665393   -0.000335990    0.234242387
  853    7   -6.388810010   -3.995751970    4.462864283   -0.000542360    0.273083520   -0.001986060    0.225449721
  854    7   -7.057986174   -3.688148416    3.997603507   -0.000076176    0.002684741   -0.028373683    0.236710525
  855    7   -4.197517209   -4.291436887    4.972450892    0.000336809    0.206752512    0.001629044    0.216245447
  856    7   -5.334070085   -4.815446315    4.587367201    0.000209499    0.219738809    0.000953402    0.203649804
  857    7   -3.449252444   -4.929135868    4.531949475    0.000509986    0.194803870    0.002617945    0.204840093
  858    7   -4.313115086   -5.525769660    4.214020391    0.000474366    0.169285672    0.002802160    0.187924693
  859    7   -2.790850359   -5.391591576    3.866981016    0.000576482    0.161502914    0.003569484    0.197557070
  860    7   -3.399496099   -5.991076186    3.481049491    0.000532981    0.139604464    0.003817796    0.180486496
  861    7   -5.059835835    0.680456892    2.254979855   -0.000157103    0.013255476   -0.011851914    0.282275785
  862    7   -4.387749699   -2.569808067    5.200700476   -0.000322232    0.050414255   -0.006391684    0.271848250
  863    7   -3.929147034    0.498174884    2.932586496   -0.000415313    0.016262767   -0.025537684    0.341935549
  864    7   -4.421188626    0.780155014    2.079562006   -0.000915685    0.162473823   -0.005635894    0.295169088
  865    7   -3.717921343   -3.007297596    5.163747333   -0.000036915    0.162473823   -0.000227207    0.256103674
  866    7   -3.365207861   -1.915562520    4.934623332   -0.001034385    0.072212515   -0.014324183    0.306425198
  867    7   -3.785364337    0.570003550    2.698869485   -0.000367056    0.004829288   -0.076006166    0.344213204
  868    7   -4.235177714    0.834303827    1.408530555   -0.000341428    0.007008246   -0.048718099    0.289264994
  869    7   -3.051749281   -3.704007541    4.904435235    0.000198222    0.154195067    0.001285525    0.240508413
  870    7   -2.615789561   -2.820689750    4.788371624   -0.001359393    0.058742552   -0.023141542    0.276768455
  871    7   -2.485043983   -4.350209127    4.408665578    0.000326138    0.132489679    0.002461608    0.228610907
  872    7   -1.798460096   -3.584185569    4.144374106   -0.000368517    0.121376846   -0.003036143    0.267168912
  873    7   -2.026859800   -4.887879264    3.698784760    0.000297015    0.094036034    0.003158518    0.216700480
  874    7   -1.696911090   -4.185523576    3.820937586    0.000013985    0.009365784    0.001493178    0.244767751
  875    7   -4.483296628    0.670018936    2.535180717   -0.000910316    0.079234594   -0.011488874    0.307730204
  876    7   -3.808645500   -2.341860548    5.128461766   -0.000738451    0.192048539   -0.003845125    0.282536337
  877    7   -3.677938599    0.367336808    3.121225842   -0.001864544    0.042428731   -0.043945306    0.358632582
  878    7   -3.998831166    0.768330244    2.043751292   -0.001845277    0.079078436   -0.023334764    0.316092099
  879    7   -3.030657022   -3.124576700    4.972450892   -0.000210717    0.206752512   -0.001019175    0.258789792
  880    7   -2.998972183   -2.407547085    4.921933485   -0.000179071    0.004398531   -0.040711470    0.286913194
  881    7   -2.392958041   -3.872841465    4.531949475    0.000159960    0.194803870    0.000821133    0.244628825
  882    7   -2.058737603   -3.226922707    4.423318544   -0.000348266    0.024954804   -0.013955886    0.275113138
  883    7   -1.914194026   -4.491270273    3.876137307    0.000368788    0.142409163    0.002589634    0.230706748
  884    7   -1.691327013   -4.030036398    3.888742709    0.000012351    0.007715523    0.001600793    0.251032486
  885    7   -7.543460595   -1.363710024    2.755066561   -0.000322671    0.036525162   -0.008834210    0.247596770
  886    7   -7.879004706   -1.732538246    2.171562302   -0.000429872    0.150459000   -0.002857073    0.228007076
  887    7   -6.978705617   -0.273841386    2.038158661   -0.000738607    0.163861624   -0.004507505    0.241036327
  888    7   -5.695913260    0.537137295    2.075998446   -0.000547475    0.089941379   -0.006087019    0.263819512
  889    7   -7.937935096   -1.739079999    1.043063530   -0.000012916    0.002051773   -0.006294980    0.206861786
  890    7   -7.561292511   -0.931694044    1.141746673    0.000079172    0.220618411    0.000358864    0.210225919
  891    7   -6.390399865    0.239198602    1.141746673    0.000065851    0.220618411    0.000298485    0.226064013
  892    7   -5.018063595    0.780155014    1.482687036   -0.000336456    0.162473823   -0.002070833    0.259601043
  893    7   -7.693007368   -1.517087939    0.311742393    0.000058628    0.076751879    0.000763866    0.195299521
  894    7   -6.847572564   -0.474521345   -0.010460047    0.000535903    0.259653876    0.002063913    0.202112934
  895    7   -5.562829610    0.439269711    0.234714749   -0.000222867    0.202679373   -0.001099602    0.229173668
  896    7   -4.325774932    0.832484508    1.256060503   -0.000439317    0.011187018   -0.039270220    0.281953199
  897    7   -6.836246273   -1.408565562   -0.997263242    0.000664536    0.185767657    0.003577241    0.187153352
  898    7   -5.807943396   -0.474521345   -1.050089214    0.000520969    0.259653876    0.002006399    0.216433445
  899    7   -5.066406829   -0.197115212   -1.076768860   -0.003605565    0.342911871   -0.010514551    0.247705924
  900    7   -5.582928916   -1.804743737   -1.972420327    0.000717884    0.216687541    0.003312992    0.197646146
  901    7   -4.876979231   -0.896123202   -1.713079980   -0.000166758    0.085145832   -0.001958502    0.238432550
  902    7   -4.750238478   -1.826989608   -2.169620186    0.000023336    0.006411309    0.003639890    0.212906265
  903    7   -7.481752332   -1.007916534    2.371275032   -0.000752289    0.171377008   -0.004389673    0.240007456
  904    7   -6.398670929    0.188722411    2.037024251   -0.000321008    0.037013286   -0.008672771    0.251401592
  905    7   -7.914993859   -1.617973738    1.489802259   -0.000199685    0.184178814   -0.001084192    0.214459995
  906    7   -7.048480886   -0.273613022    1.421924567    0.000019772    0.254247539    0.000077765    0.222677402
  907    7   -5.705327916    0.588858572    1.599966140   -0.000207970    0.206752512   -0.001005890    0.247768322
  908    7   -7.464409355   -1.012806825    0.422678462    0.000468009    0.282695416    0.001655524    0.199133998
  909    7   -6.309287084    0.142315446    0.422678462    0.000364338    0.282695416    0.001288801    0.216211614
  910    7   -4.918703031    0.767714485    0.965920324   -0.000714313    0.142731992   -0.005004578    0.253442559
  911    7   -7.317260287   -1.449197610   -0.416363221    0.000145397    0.032861140    0.004424582    0.187988917
  912    7   -6.556606457   -0.765487452   -0.759123108    0.000860735    0.315115371    0.002731493    0.198439744
  913    7   -5.395901130    0.032373412   -0.666807120    0.005757444    0.191322620    0.030092855    0.232987124
  914    7   -6.204456958   -1.674018902   -1.629737852    0.000501521    0.107809258    0.004651929    0.189557050
  915    7   -5.374804887   -1.012806825   -1.666926006    0.001016148    0.282695416    0.003594496    0.219182561
  916    7   -4.871840220   -2.340437516   -2.277212182    0.000062416    0.142752105    0.000437232    0.203067316
  917    7   -4.751713992   -1.650094826   -2.109212004    0.000029028    0.004446844    0.006527691    0.216961797
  918    7   -2.042260262   -5.239149512    3.363300221    0.000293133    0.092091410    0.003183061    0.206178589
  919    7   -2.496191092   -5.961273675    2.779812440    0.000465812    0.129173486    0.003606093    0.186918244
  920    7   -2.602261325   -6.258758571    2.005275850   -0.000001860    0.019615136   -0.000094807    0.185338343
  921    7   -2.244280565   -6.063294153    1.868651421   -0.000013207    0.004971260   -0.002656581    0.191995067
  922    7   -2.388229950   -6.182444617    1.598115471   -0.000064683    0.014076189   -0.004595230    0.193048139
  923    7   -2.070189048   -5.502304521    3.040966618    0.000376283    0.099464787    0.003783075    0.199140943
  924    7   -2.450971179   -6.105246486    2.304366774    0.000333035    0.175101128    0.001901959    0.186411965
  925    7   -2.482080764   -6.228373949    1.733744285   -0.000021220    0.008432329   -0.002516551    0.189755589
  926    7   -2.295245825   -6.112576527    1.742300776   -0.000011438    0.001777604   -0.006434543    0.192485778
  927   13   -8.852062396   -6.509294092   -1.251924210   -0.000046504    0.004070994   -0.011423356    0.193944881
  928   13   -7.826945629   -8.230774708    0.579645133   -0.000110906    0.011859631   -0.009351595    0.196673811
  929   13   -8.384663936   -7.861937355   -0.133832083   -0.000729056    0.152511032   -0.004780349    0.204926800
  930   13   -8.797105275   -7.159580243   -1.414454721   -0.000421315    0.162473823   -0.002593126    0.196833675
  931   13   -4.404058104   -8.180879113    1.976796362    0.000137478    0.036105744    0.003807652    0.153808613
  932   13   -5.284727449   -8.647412202    1.761277878    0.000398183    0.145261980    0.002741135    0.156861860
  933   13   -6.515128404   -8.939232536    1.160134241    0.000158021    0.244594990    0.000646053    0.170348781
  934   13   -7.529500958   -9.001791802    0.078966355   -0.000849957    0.229475977   -0.003703906    0.193552963
  935   13   -8.509418264   -8.027430024   -0.928628517   -0.000231227    0.018990173   -0.012176127    0.208307403
  936   13   -8.683201809   -7.382323363   -2.069307361   -0.000169211    0.020694639   -0.008176557    0.198602828
  937   13   -3.701027639   -8.239970491    1.724359698    0.000440703    0.132469321    0.003326827    0.152642468
  938   13   -4.445633922   -9.154233992    1.283466311    0.000579805    0.187071274    0.003099378    0.151770782
  939   13   -5.350593028   -9.702809159    0.661148832    0.000384835    0.220618411    0.001744345    0.159440593
  940   13   -6.277943686   -9.897917226   -0.172844277   -0.000489468    0.207313850   -0.002361000    0.180838787
  941   13   -3.129247816   -8.815076370    0.944308688    0.000347252    0.101063481    0.003435977    0.150373268
  942   13   -3.666741134   -9.488683815    0.521689922    0.000397625    0.132489679    0.003001177    0.150983340
  943   13   -4.312942720   -9.984453472   -0.045015376    0.000312707    0.154195067    0.002027999    0.156687104
  944   13   -5.009652665  -10.243765570   -0.711187438    0.000067207    0.162473823    0.000413651    0.169605286
  945   13   -5.358918523  -10.288670719   -1.380594570   -0.000221120    0.031096661   -0.007110745    0.187259133
  946   13   -8.005072835   -8.117012965    0.407736288   -0.000127861    0.009767910   -0.013089869    0.200253150
  947   13   -8.788327634   -7.069757336   -0.940517420   -0.000550012    0.131324624   -0.004188184    0.200738833
  948   13   -4.774245561   -8.347501626    1.941556183    0.000106052    0.015820311    0.006703550    0.154594774
  949   13   -5.999841343   -8.750136428    1.549364707    0.000161259    0.100987646    0.001596820    0.163835254
  950   13   -7.345868725   -8.657242978    0.770677866   -0.000389335    0.271255810   -0.001435304    0.185307111
  951   13   -8.234241438   -8.343479741   -0.387136302   -0.001260820    0.218918203   -0.005759319    0.204994038
  952   13   -8.679217267   -7.640089419   -1.478565881   -0.000709214    0.093342387   -0.007597982    0.204381234
  953   13   -4.071229297   -8.317775130    1.819458070    0.000647030    0.194706875    0.003323098    0.152352815
  954   13   -5.070415134   -9.189997534    1.319229853    0.000584498    0.254247539    0.002298933    0.154899209
  955   13   -6.069661240   -9.605926003    0.580036050    0.000249333    0.282695416    0.000881985    0.167322861
  956   13   -6.936390427   -9.542594000   -0.072720049   -0.000486860    0.102171860   -0.004765107    0.189311041
  957   13   -3.485706711   -8.946999253    1.076231572    0.000595194    0.161502914    0.003685346    0.150106220
  958   13   -4.144108796   -9.611967712    0.613775864    0.000465285    0.194803870    0.002388481    0.152258031
  959   13   -4.892373562  -10.052469129   -0.023923117    0.000295611    0.206752512    0.001429782    0.160714088
  960   13   -5.609996620  -10.218727714   -0.802312911   -0.000465231    0.175411260   -0.002652229    0.181181035
  961   13   -3.330698520   -7.871221844    1.723459793    0.000518393    0.132459395    0.003913601    0.156012105
  962   13   -2.570266375   -7.163358075    1.418958666    0.000341006    0.117594911    0.002899839    0.169265686
  963   13   -2.720715233   -8.443008535    0.907239577    0.000390759    0.094156700    0.004150097    0.152432389
  964   13   -2.390104142   -7.742520179    1.027509562    0.000054661    0.009660217    0.005658326    0.160219316
  965   13   -3.049702276   -7.470542932    1.703663711    0.000541535    0.157235955    0.003444094    0.161669781
  966   13   -2.487073592   -6.535250594    1.419894596   -0.000097981    0.060554231   -0.001618073    0.185306075
  967   13   -2.607976895   -8.047744266    1.083640209    0.000626015    0.142799109    0.004383888    0.155956851
  968   13   -2.384274761   -7.584585764    1.096289964    0.000026044    0.007974785    0.003265773    0.162553587
  969   13   -8.850336244   -6.352272334   -1.378842054   -0.000055416    0.006454651   -0.008585362    0.190918091
  970   13   -8.797105275   -6.562705273   -2.011329691   -0.000175226    0.162473823   -0.001078489    0.184158232
  971   13   -8.462509244   -5.293229817   -2.515843873    0.000273598    0.215817577    0.001267726    0.166518727
  972   13   -7.478205516   -4.044876085   -2.930248564    0.000591800    0.173153669    0.003417773    0.157322718
  973   13   -6.407545042   -3.311653516   -2.889527254    0.000229315    0.050581088    0.004533608    0.164477142
  974   13   -8.549087981   -7.196479985   -2.681978485   -0.000569004    0.111302683   -0.005112223    0.191838744
  975   13   -8.256148863   -6.221764910   -3.383665960    0.000178672    0.220618411    0.000809869    0.168080149
  976   13   -7.542428916   -5.069558190   -3.840838659    0.000656913    0.259653876    0.002529957    0.155833229
  977   13   -6.502799748   -4.029929023   -3.840838659    0.001083035    0.259653876    0.004171073    0.155778484
  978   13   -5.389030602   -3.245156696   -3.260653804    0.000600210    0.196465073    0.003055049    0.172656277
  979   13   -7.725304927   -7.169805852   -3.977635691   -0.000491224    0.178278578   -0.002755371    0.181285982
  980   13   -7.085256218   -6.221764910   -4.554558606    0.000355924    0.220618411    0.001613302    0.161433490
  981   13   -6.260597457   -5.311760481   -4.752554772    0.000641584    0.229660155    0.002793621    0.155204093
  982   13   -5.522005824   -4.545375021   -4.570845089    0.000396398    0.111106689    0.003567720    0.155681187
  983   13   -6.727782589   -7.846086179   -4.493614047   -0.000281436    0.050801991   -0.005539870    0.189686993
  984   13   -6.379092010   -7.259415218   -4.836202919   -0.000000943    0.154195067   -0.000006118    0.174191020
  985   13   -5.678093534   -6.580717862   -5.101111077    0.000152031    0.149801420    0.001014884    0.167234330
  986   13   -5.463326861   -5.352013167   -4.948724805    0.000020563    0.004210691    0.004883524    0.157968924
  987   13   -8.783017378   -6.008005151   -1.889399872   -0.000120178    0.174364957   -0.000689232    0.180236129
  988   13   -8.119843909   -4.680737491   -2.657587586    0.000274483    0.099718053    0.002752594    0.161190336
  989   13   -6.896021665   -3.572770302   -2.905647122    0.000179845    0.023328312    0.007709296    0.159849867
  990   13   -8.605808834   -6.679984377   -2.698594011   -0.000096925    0.206752512   -0.000468797    0.180157144
  991   13   -8.159265708   -5.502696699   -3.302553179    0.000535533    0.282695416    0.001894382    0.161385217
  992   13   -7.251462809   -4.320895129   -3.549872552    0.000988949    0.315115371    0.003138371    0.154942761
  993   13   -5.963622233   -3.295396230   -3.157972001    0.000992369    0.282447095    0.003513469    0.166805363
  994   13   -4.931040140   -2.946120240   -2.647718725   -0.000019672    0.094294642   -0.000208619    0.192368812
  995   13   -8.184310351   -7.196983095   -3.399382950   -0.000352436    0.061046131   -0.005773267    0.187655430
  996   13   -7.743337239   -6.501942804   -4.041746982    0.000257211    0.254247539    0.001011655    0.167582580
  997   13   -7.004143436   -5.502696699   -4.457675450    0.000637374    0.282695416    0.002254631    0.156117958
  998   13   -6.069661240   -4.568214502   -4.457675450    0.000983232    0.282695416    0.003478061    0.154211541
  999   13   -5.405530604   -3.803612795   -3.993897516    0.000404541    0.066565663    0.006077319    0.161200648
 1000   13   -7.066334858   -7.466247221   -4.433845334   -0.000370831    0.184567213   -0.002009195    0.182413653
 1001   13   -6.400184268   -6.679984377   -4.904218576    0.000283581    0.206752512    0.001371596    0.165934926
 1002   13   -5.671504563   -5.792454554   -5.033514615    0.000387618    0.172506690    0.002246976    0.159743199
 1003   13   -5.463943387   -5.209429461   -4.899479812    0.000025838    0.002953790    0.008747276    0.157243501
 1004   13   -2.736165375   -8.793821449    0.572275730    0.000333991    0.092221079    0.003621630    0.150906292
 1005   13   -3.071553236   -9.433336484    0.001117661    0.000433968    0.129902678    0.003340719    0.151877400
 1006   13   -3.746605633   -9.984453472   -0.611352463    0.000322473    0.154195067    0.002091328    0.158195329
 1007   13   -2.942313511   -9.621221822   -0.924603555    0.000007297    0.004670312    0.001562456    0.159618516
 1008   13   -4.412777695  -10.243765570   -1.308062408    0.000067425    0.162473823    0.000414990    0.170262540
 1009   13   -3.267594737   -9.846376841   -1.472928279    0.000030364    0.079067260    0.000384032    0.166764947
 1010   13   -5.022029189  -10.244107339   -2.010260444   -0.000498487    0.109853751   -0.004537734    0.190385753
 1011   13   -3.920494107   -9.949517477   -2.470971027   -0.000280773    0.174071099   -0.001612978    0.183352732
 1012   13   -4.702677510   -9.634066463   -3.477271698   -0.000863947    0.197536761   -0.004373603    0.200893312
 1013   13   -5.536069787   -8.860774136   -4.296851909   -0.000385656    0.044119479   -0.008741180    0.203141841
 1014   13   -4.911462754   -8.614090509   -4.510530382   -0.000503344    0.116257730   -0.004329551    0.199487273
 1015   13   -6.403931106   -8.060364477   -4.549744023   -0.000208700    0.033697526   -0.006193329    0.192213171
 1016   13   -5.812754923   -7.825752306   -4.836202919   -0.000154991    0.154195067   -0.001005165    0.183916699
 1017   13   -5.371809392   -7.129407823   -5.088236230   -0.000060954    0.052567789   -0.001159527    0.176368193
 1018   13   -2.764459444   -9.057147625    0.250274204    0.000362964    0.099670177    0.003641647    0.150997052
 1019   13   -3.063169067   -9.616422093   -0.513634710    0.000418281    0.178457765    0.002343865    0.155405849
 1020   13   -3.725513374  -10.052469129   -1.190783305    0.000241042    0.206752512    0.001165849    0.164089431
 1021   13   -2.992265175   -9.669280737   -1.047219981    0.000004105    0.001648011    0.002490662    0.161099202
 1022   13   -4.464195432  -10.204549279   -1.959911954   -0.000184503    0.207665393   -0.000888463    0.179781797
 1023   13   -3.548225977   -9.914324474   -2.056415798   -0.000040957    0.036238623   -0.001130196    0.176048314
 1024   13   -4.912457430  -10.051687754   -2.703065738   -0.000439162    0.050133644   -0.008759830    0.197646990
 1025   13   -4.239174518   -9.712451953   -3.214043331   -0.000484575    0.153839866   -0.003149865    0.195874988
 1026   13   -4.954203397   -9.165600743   -4.063751304   -0.001109121    0.223996819   -0.004951503    0.203123556
 1027   13   -5.948144090   -8.374332237   -4.540689422   -0.000631922    0.132187796   -0.004780489    0.195931702
 1028   13   -5.289364220   -7.836721525   -4.904885457   -0.000332108    0.165810504   -0.002002940    0.186677733
 1029   24    5.193231793   -3.006227101   -2.791293798    0.000192234    0.098963024    0.001942486    0.184504482
 1030   24    6.347200364   -4.098444018   -2.874231183    0.000289978    0.062082157    0.004670867    0.161382577
 1031   24    5.859602955   -3.438878856   -3.300162141    0.000375501    0.101063481    0.003715494    0.165915598
 1032   24    4.928842371   -2.775384283   -2.461948288   -0.000087186    0.022418996   -0.003888928    0.198468330
 1033   24    5.739627045   -3.588140063   -2.935207417    0.000556690    0.146350709    0.003803809    0.169587234
 1034   24    6.919793254    1.212224569    1.338543275   -0.000047426    0.020201954   -0.002347573    0.184470639
 1035   24    7.604949961    1.315645673    1.472251132    0.000351318    0.141553780    0.002481867    0.167545636
 1036   24    8.490125588    1.026576615    1.731725560    0.000601299    0.149864441    0.004012288    0.156311683
 1037   24    8.549956112    1.939645963    0.819523301    0.000589423    0.126989684    0.004641501    0.153316254
 1038   24    9.584928046    0.307949616    1.839237881    0.000324507    0.082048201    0.003955081    0.153418283
 1039   24    9.605121134    1.346268491    1.113018959    0.000933385    0.259653876    0.003594727    0.150347584
 1040   24    9.496984937    2.164659123   -0.055167917    0.000445685    0.141846142    0.003142031    0.151885301
 1041   24   10.490888305   -0.649817741    1.587649854    0.000119990    0.063679753    0.001884275    0.162362906
 1042   24   10.644750302    0.306639323    1.113018959    0.000588398    0.259653876    0.002266085    0.155592544
 1043   24   10.644750302    1.346268491    0.073389791    0.000591169    0.259653876    0.002276758    0.154989847
 1044   24   10.185663002    2.067871529   -1.166238955    0.000259625    0.197837649    0.001312313    0.161948101
 1045   24   10.121012510    2.091039746   -1.751701139   -0.000005199    0.001284215   -0.004048201    0.170217551
 1046   24   11.038156044   -1.670761589    1.047396912   -0.000068883    0.074533390   -0.000924196    0.179150112
 1047   24   11.358470249   -0.845567396    0.655846260    0.000086022    0.220618411    0.000389914    0.171388217
 1048   24   11.556466416    0.064437032   -0.168812500   -0.000082836    0.229660155   -0.000360691    0.171950377
 1049   24   11.358470249    0.889095793   -1.078816929   -0.000105622    0.220618411   -0.000478756    0.173062469
 1050   24   10.809895082    1.511413272   -1.983776035   -0.000057675    0.187071274   -0.000308305    0.175940613
 1051   24   10.440942484    1.618462116   -2.638840784   -0.000091441    0.027155222   -0.003367355    0.185302607
 1052   24   11.163554211   -2.613634996    0.419056286   -0.000361994    0.099943129   -0.003622001    0.196558078
 1053   24   11.606081897   -1.936942746    0.006172375   -0.000540709    0.116058745   -0.004658926    0.194756461
 1054   24   11.779965993   -0.833062324   -0.265109659   -0.000107477    0.015397711   -0.006980091    0.188916576
 1055   24   11.728392815    0.088554262   -0.941611706   -0.000054223    0.001627375   -0.033319054    0.188145277
 1056   24   11.454157577    0.689694451   -1.845418701   -0.000133484    0.013496229   -0.009890470    0.189880907
 1057   24   11.054793116    0.837063221   -2.828681535   -0.000532456    0.085505097   -0.006227190    0.196302266
 1058   24   10.503635062    1.102340377   -3.342297936   -0.000306304    0.077328310   -0.003961089    0.197124520
 1059   24    6.704766604    1.125536281    1.304566175   -0.000110119    0.008256239   -0.013337705    0.192368205
 1060   24    7.202153765    1.213570590    1.450323112    0.000045659    0.054259394    0.000841502    0.176707399
 1061   24    8.081411504    1.482400308    1.375906592    0.000891382    0.242897183    0.003669792    0.159483941
 1062   24    9.175724633    0.792859530    1.738070578    0.000993535    0.253495892    0.003919334    0.152448299
 1063   24    9.138055955    1.996397576    0.538302989    0.001006700    0.264358755    0.003808081    0.150628992
 1064   24   10.164927667   -0.086610172    1.679006098    0.000590523    0.223214306    0.002645542    0.156160457
 1065   24   10.353784195    1.055302384    0.822052852    0.000760926    0.315115371    0.002414753    0.152175368
 1066   24   10.019890684    2.035969211   -0.425410440    0.000707398    0.275790703    0.002564983    0.154667780
 1067   24   10.079123595    2.127680087   -1.636392910   -0.000011502    0.004812649   -0.002389916    0.168410312
 1068   24   10.889710170   -1.097375801    1.268905459    0.000138474    0.205089456    0.000675189    0.169503157
 1069   24   11.261587094   -0.126499185    0.574733479    0.000346360    0.282695416    0.001225207    0.163993836
 1070   24   11.261587094    0.807983012   -0.359748718    0.000296291    0.282695416    0.001048093    0.164292011
 1071   24   10.845658625    1.547176814   -1.358994823    0.000234847    0.254247539    0.000923696    0.167581979
 1072   24   10.341859445    1.870097562   -2.148642277   -0.000094095    0.083617603   -0.001125298    0.176620475
 1073   24   11.246448115   -2.059044223    0.638143115   -0.000296133    0.179568559   -0.001649136    0.187310215
 1074   24   11.692538163   -1.220991358    0.019108785   -0.000560763    0.160362764   -0.003496841    0.187016681
 1075   24   11.777819707   -0.305613328   -0.570462702   -0.000421541    0.061234790   -0.006884011    0.187537203
 1076   24   11.616291758    0.434964929   -1.347526434   -0.000344241    0.060060103   -0.005731608    0.188042713
 1077   24   11.237311797    0.919858436   -2.213043507   -0.000508073    0.143500150   -0.003540575    0.188656564
 1078   24   10.614076881    1.304053959   -2.926111962   -0.000354357    0.139715166   -0.002536282    0.190641416
 1079   24    5.257459643   -2.795724513   -3.141862843    0.000045345    0.009749441    0.004651061    0.179934679
 1080   24    5.859602955   -3.066912608   -3.672128388    0.000357843    0.101063481    0.003540779    0.164331704
 1081   24    6.545558695   -2.582204161   -4.472629787    0.000297255    0.055394893    0.005366102    0.156717273
 1082   24    6.955873173   -2.320044685   -4.757631591   -0.000004717    0.001083026   -0.004355377    0.156681311
 1083   24   10.260099810    1.046708846   -3.653234343   -0.000090212    0.011379139   -0.007927862    0.202019032
 1084   24    5.744699506   -2.827380403   -3.741755032    0.000300676    0.084277261    0.003567702    0.165818325
 1085   24   11.108568360   -3.037276623    0.076150921   -0.000441614    0.126939458   -0.003478935    0.202593219
 1086   24   10.919620770   -3.675022342   -0.798404307   -0.000858594    0.169048162   -0.005078991    0.203919981
 1087   24   11.567405043   -2.435737441   -0.318430125   -0.000276262    0.018486025   -0.014944395    0.204543138
 1088   24    9.371829303   -4.702775256   -1.782489753   -0.000014291    0.002389862   -0.005979954    0.179275976
 1089   24   10.161011702   -4.351723530   -1.535484075   -0.000412371    0.220000478   -0.001874412    0.189611217
 1090   24    8.425487958   -4.765459146   -2.420046995    0.000055141    0.024330960    0.002266289    0.164453430
 1091   24    9.362918843   -4.524607811   -2.564309771    0.000208820    0.229660155    0.000909256    0.170162590
 1092   24   10.536686876   -3.805407519   -2.633804469   -0.000592762    0.110377471   -0.005370317    0.192727323
 1093   24    7.486413709   -4.538294060   -2.888230497    0.000269646    0.084516043    0.003190475    0.157373583
 1094   24    8.452914414   -4.326611645   -3.388968532    0.000524580    0.220618411    0.002377772    0.158355826
 1095   24    9.605121134   -3.612891698   -3.846141230    0.000194648    0.259653876    0.000749643    0.169238721
 1096   24   10.167456440   -2.781369799   -4.131492886   -0.000206640    0.027684956   -0.007463985    0.186399154
 1097   24    6.777416446   -4.179395796   -3.145775611    0.000469993    0.130322386    0.003606390    0.157397854
 1098   24    7.547955308   -3.778036478   -4.011286011    0.000610512    0.187071274    0.003263524    0.154276970
 1099   24    8.452914414   -3.155718999   -4.559861177    0.000511479    0.220618411    0.002318388    0.157784523
 1100   24    9.362918843   -2.331060239   -4.757857344    0.000176139    0.229660155    0.000766954    0.170294707
 1101   24   10.100031076   -1.317619634   -4.621163651   -0.000628103    0.154382151   -0.004068495    0.191576929
 1102   24   10.463166270   -0.538279508   -4.322105833   -0.000204777    0.030433268   -0.006728706    0.204147003
 1103   24   11.018926339    0.522587850   -3.233153351   -0.000160651    0.005926988   -0.027105027    0.205020153
 1104   24    6.231569202   -3.438878856   -3.672128388    0.000367221    0.101063481    0.003633570    0.159907851
 1105   24    6.769062520   -3.016260089   -4.345735834    0.000511903    0.132489679    0.003863717    0.155173787
 1106   24    7.328155086   -2.448636301   -4.821907744    0.000434313    0.137366444    0.003161711    0.156128426
 1107   24    8.205475226   -1.917012525   -5.075237710    0.000151765    0.105393796    0.001439976    0.163277832
 1108   24    8.984616803   -1.222923099   -5.066638245   -0.000033961    0.087831097   -0.000386660    0.176514661
 1109   24    9.671153144   -0.479846889   -4.783444631   -0.000288022    0.085314158   -0.003376012    0.192213942
 1110   24   10.319378398    0.176723047   -4.197336621   -0.000404044    0.091020086   -0.004439066    0.202696376
 1111   24   10.419330578    0.814499109   -3.710678883   -0.000308597    0.096105122   -0.003211033    0.201508651
 1112   24   10.992590437   -2.999794091    0.334036268   -0.000024616    0.001643434   -0.014978261    0.202986884
 1113   24   11.219677189   -3.159899370   -0.400630145   -0.000891290    0.177827918   -0.005012092    0.205013313
 1114   24    9.639371562   -4.619223158   -1.579268816   -0.000072312    0.017073129   -0.004235415    0.184560132
 1115   24   10.705840306   -3.945845099   -1.435440365   -0.000886706    0.211141485   -0.004199584    0.198212824
 1116   24    8.973695729   -4.756477059   -2.134058445    0.000017625    0.086048144    0.000204831    0.171267066
 1117   24   10.106464822   -4.229728489   -2.373373554   -0.000236140    0.282695416   -0.000835314    0.181589488
 1118   24    8.059186368   -4.659440644   -2.754103917    0.000425314    0.162719879    0.002613780    0.159748793
 1119   24    9.171982626   -4.229728489   -3.307855751    0.000380269    0.282695416    0.001345155    0.164062974
 1120   24   10.189656828   -3.377855846   -3.654260553   -0.000579801    0.187611073   -0.003090439    0.183922592
 1121   24    7.188154364   -4.299348160   -3.208230521    0.000637439    0.193247092    0.003298568    0.156018470
 1122   24    8.172736520   -3.813800021   -4.047049553    0.000591880    0.254247539    0.002327969    0.155714515
 1123   24    9.171982626   -3.074606218   -4.462978022    0.000335247    0.282695416    0.001185895    0.164222346
 1124   24   10.012736683   -2.214553629   -4.495060354   -0.000619200    0.205049342   -0.003019760    0.184282924
 1125   24   10.346379182   -0.890362282   -4.457418071   -0.000205708    0.014853391   -0.013849249    0.200350160
 1126   24    6.588028097   -3.570801739   -3.804051272    0.000661386    0.161502914    0.004095193    0.156813392
 1127   24    7.246430182   -3.108346031   -4.469019731    0.000631217    0.194803870    0.003240269    0.154222595
 1128   24    7.926239481   -2.367263044   -4.942923745    0.000503688    0.202820479    0.002483418    0.158370401
 1129   24    8.724465281   -1.688418279   -5.074544302    0.000172173    0.195339715    0.000881405    0.168916796
 1130   24    9.471146779   -0.939768789   -4.920018598   -0.000228370    0.191168427   -0.001194600    0.184368626
 1131   24   10.213652569   -0.156853051   -4.403062786   -0.000754756    0.184433824   -0.004092287    0.200424651
 1132   24   10.581221144    0.462204828   -3.813420091   -0.000780130    0.157270629   -0.004960428    0.203495303
 1133    6   -1.616084810   -3.354961349    4.034593421   -0.000091468    0.001208409   -0.075692609    0.282784782
 1134    6   -1.184214765   -3.848944642    3.825105278   -0.000403261    0.143313516   -0.002813836    0.269870145
 1135    6   -0.574359159   -4.461595338    3.320281591    0.000113730    0.132489679    0.000858403    0.254100193
 1136    6   -1.353251947   -5.223371726    2.985831768    0.000694142    0.187071274    0.003710573    0.212879324
 1137    6   -1.932644738   -5.841914341    2.269771804    0.000163886    0.046777548    0.003503513    0.194036898
 1138    6   -0.036865841   -4.884214104    2.646674145    0.000185504    0.101063481    0.001835521    0.241690940
 1139    6   -0.566005935   -5.595369932    2.156861546    0.000427203    0.126346155    0.003381215    0.208048750
 1140    6   -1.327163973   -5.962474072    1.924131944    0.000200349    0.065852171    0.003042410    0.194280525
 1141    6   -2.293993676   -6.189020141    1.450443928   -0.000080466    0.008166576   -0.009853081    0.194984203
 1142    6   -1.568756476   -3.882324393    3.877934172   -0.000053496    0.056205206   -0.000951796    0.259577282
 1143    6   -1.051726821   -4.553681279    3.443565488    0.000418983    0.194803870    0.002150793    0.241365165
 1144    6   -1.716544952   -5.215623709    3.052558586    0.000172293    0.081720070    0.002108330    0.209065411
 1145    6   -0.393324736   -5.016136987    2.778597028    0.000496742    0.161502914    0.003075743    0.231985784
 1146    6   -1.015185838   -5.729898144    2.219176924    0.000643913    0.189817018    0.003392285    0.201217105
 1147    6   -1.951039364   -6.085482922    1.780487630    0.000068448    0.132769073    0.000515540    0.191900599
 1148    6   -2.396280947   -6.205974299    1.356622279   -0.000051718    0.001274741   -0.040571114    0.197169587
 1149    6   -0.755140653   -3.631197935    3.774066552   -0.000379800    0.021201072   -0.017914204    0.292955614
 1150    6   -0.087518360   -3.974754539    3.320281591   -0.000199093    0.132489679   -0.001502708    0.289469103
 1151    6    0.590880399   -3.662854451    2.916779180   -0.000066970    0.001141589   -0.058663651    0.323964440
 1152    6    0.335100406   -4.512247857    2.646674145    0.000091408    0.101063481    0.000904463    0.264818810
 1153    6    1.068988008   -3.954738964    2.140600778   -0.001628317    0.129258611   -0.012597360    0.304947015
 1154    6    0.033690317   -3.652234588    3.374398339   -0.001128757    0.093160868   -0.012116217    0.312685198
 1155    6    0.467023289   -4.155788962    2.778597028   -0.000573116    0.161502914   -0.003548641    0.287811932
 1156    6    0.993651503   -3.741885898    2.398039290   -0.000379660    0.017922558   -0.021183388    0.322620073
 1157    6   -4.670124013   -1.919843661   -2.237249774    0.000010498    0.002575176    0.004076655    0.212159352
 1158    6   -4.516183855   -1.323011972   -2.171421619    0.000118337    0.143683697    0.000823596    0.231477797
 1159    6   -4.313917965   -2.076896521   -2.595996616    0.000097667    0.055957270    0.001745394    0.210608540
 1160    6   -3.302668137   -1.178909668   -2.920191790    0.000196117    0.065996796    0.002971617    0.244974926
 1161    6   -2.075554639   -0.601591438   -2.891585794   -0.000788920    0.080704589   -0.009775409    0.264847851
 1162    6   -1.347074064   -0.252685357   -2.586584711   -0.000786339    0.035443419   -0.022185749    0.287252398
 1163    6   -0.675564601   -0.459202890   -2.522680639   -0.000269548    0.014454162   -0.018648467    0.297767585
 1164    6   -4.673497963   -1.773632973   -2.191810199    0.000019068    0.006480844    0.002942137    0.215184329
 1165    6   -4.592801533   -2.403673830   -2.390712792   -0.000147105    0.074240982   -0.001981450    0.206181867
 1166    6   -3.962390147   -1.498236199   -2.697815276   -0.000182747    0.204224806   -0.000894832    0.229292186
 1167    6   -2.783305875   -0.944831508   -2.981547724   -0.000288342    0.036463230   -0.007907759    0.253825919
 1168    6   -1.723912575   -0.395801491   -2.748309020   -0.000351407    0.014983817   -0.023452455    0.274910056
 1169    6   -1.668000682   -0.629482985   -2.896078305   -0.000046364    0.002214530   -0.020936434    0.263656456
 1170    6   -1.151058010   -0.418220874   -2.664092321   -0.000751382    0.080166226   -0.009372800    0.282459145
 1171    6    0.335100406   -4.884214104    2.274707898    0.000177375    0.101063481    0.001755083    0.244213099
 1172    6   -0.135246288   -5.519108616    1.875950102    0.000195219    0.049613464    0.003934791    0.212897350
 1173    6    1.065866570   -4.388427687    1.710583534   -0.000197270    0.119665348   -0.001648513    0.271590939
 1174    6    1.390500675   -4.067394928    1.267184666   -0.000169426    0.002359381   -0.071809561    0.285826722
 1175    6    0.449384108   -5.039280434    1.909449105    0.000255517    0.146835085    0.001740163    0.236077332
 1176    6    1.274060269   -4.207622764    1.431783211   -0.000455069    0.043934223   -0.010357969    0.279448254
 1177   22    7.161759718   -2.611827916    4.390309116   -0.000005875    0.001518402   -0.003869070    0.206977591
 1178   22    7.255011440   -3.204308015    4.346401939   -0.000182958    0.147507420   -0.001240329    0.213499371
 1179   22    7.971259640   -3.943008174    4.074960735   -0.000497936    0.154195067   -0.003229258    0.217519623
 1180   22    6.873377612   -4.684164448    3.764840825   -0.000878764    0.205189189   -0.004282702    0.237741208
 1181   22    6.395593826   -5.258577119    3.200358541   -0.000089979    0.005762459   -0.015614762    0.242941735
 1182   22    8.477983608   -3.928071895    3.931318641   -0.000043651    0.001565593   -0.027881315    0.218362959
 1183   22    7.610534150   -4.763597684    3.706876215   -0.000141488    0.005624453   -0.025155871    0.234502799
 1184   22    6.903689264   -5.829783025    2.602479466   -0.000932195    0.182951835   -0.005095305    0.230448260
 1185   22    6.064408293   -6.059895857    1.715894366   -0.000284330    0.179995282   -0.001579654    0.213960329
 1186   22    5.564777846   -6.027017064    0.853267910   -0.000010408    0.053729726   -0.000193711    0.200160897
 1187   22    7.267174704   -6.357918759    1.268212083   -0.000498905    0.143474365   -0.003477309    0.208637647
 1188   22    6.571282412   -6.361021438    0.546820224    0.000220874    0.162473823    0.001359441    0.189953698
 1189   22    5.736538837   -6.051678900   -0.059819614    0.000338996    0.154062697    0.002200376    0.183620884
 1190   22    5.332913156   -5.599284699   -0.802842497    0.000425439    0.117633460    0.003616653    0.178728808
 1191   22    5.025092907   -5.009958586   -1.366432465    0.000245843    0.066478774    0.003698070    0.179681304
 1192   22    7.133759740   -2.786682005    4.386419348   -0.000015955    0.005069844   -0.003146962    0.210077202
 1193   22    7.287218471   -3.955766170    4.149595401   -0.000535058    0.203719980   -0.002626437    0.223645912
 1194   22    6.495882308   -5.054470421    3.419596379   -0.000201255    0.013794766   -0.014589248    0.243975941
 1195   22    8.051085332   -4.327900607    3.884491423   -0.000231768    0.034836472   -0.006653027    0.227137184
 1196   22    7.210146739   -5.158929496    3.421028762   -0.001126761    0.169303866   -0.006655261    0.237469006
 1197   22    6.350930978   -5.700445600    2.640836218   -0.000749748    0.195851480   -0.003828144    0.232385115
 1198   22    5.721676520   -6.038545352    1.293426166   -0.000039947    0.032689986   -0.001221981    0.207859456
 1199   22    7.117334021   -6.185364540    1.902184845   -0.000451146    0.061689432   -0.007313186    0.220396594
 1200   22    6.622700149   -6.321805147    1.198669770   -0.000044039    0.207665393   -0.000212069    0.201858996
 1201   22    5.729791643   -6.106044700    0.400143074    0.000271560    0.206326528    0.001316169    0.190441373
 1202   22    5.384549118   -5.806664802   -0.340451713    0.000329126    0.132515694    0.002483677    0.182868780
 1203   22    5.079499984   -5.279545894   -1.056881433    0.000235943    0.049175282    0.004798007    0.180054948
 1204   22    7.322631397   -2.022696920    4.340997285    0.000061987    0.079397411    0.000780715    0.195572162
 1205   22    7.518073385   -0.627244772    3.806879304    0.000695035    0.192377316    0.003612875    0.176293969
 1206   22    7.394477591    0.571622194    2.627438653    0.000898148    0.218645255    0.004107789    0.170930460
 1207   22    7.488110635    0.980678249    1.733721600    0.000051709    0.008628063    0.005993165    0.171171464
 1208   22    7.871424664   -2.679961141    4.334272834    0.000140334    0.162473823    0.000863735    0.196061852
 1209   22    8.419102174   -1.429016349    3.991312589    0.000612978    0.229660155    0.002669068    0.174162551
 1210   22    8.661304465   -0.147184891    3.079596475    0.001013440    0.259653876    0.003903041    0.160310451
 1211   22    8.349011871    0.699409290    2.026566393    0.000339014    0.085229748    0.003977653    0.158597184
 1212   22    8.537596727   -3.376671086    4.074960735   -0.000215567    0.154195067   -0.001398018    0.203357839
 1213   22    9.243760934   -2.339020778    3.793316422    0.000249505    0.220618411    0.001130935    0.180298890
 1214   22    9.700933632   -1.186814058    3.079596475    0.000654110    0.259653876    0.002519162    0.163760533
 1215   22    9.646132093   -0.167039135    2.162159544    0.000565106    0.176215496    0.003206905    0.155912081
 1216   22    8.536751966   -3.883248194    3.925835149   -0.000041775    0.002057240   -0.020306534    0.217331228
 1217   22    9.910568088   -3.125020908    3.224889654   -0.000503673    0.102799289   -0.004899581    0.199192029
 1218   22   10.414653580   -2.339020778    2.622423777    0.000011975    0.220618411    0.000054280    0.179564457
 1219   22   10.608306565   -1.418751541    1.799743964    0.000161865    0.204222059    0.000792593    0.170121747
 1220   22   10.703224948   -3.250638752    1.962898096   -0.000457766    0.080127347   -0.005712986    0.202726701
 1221   22   10.977800840   -2.667129089    1.107527923   -0.000355255    0.162201015   -0.002190215    0.192068193
 1222   22    7.385077837   -1.278929193    4.139313852    0.000183061    0.048952436    0.003739572    0.185200956
 1223   22    7.372316705    0.089727199    3.239708389    0.000695781    0.153629556    0.004528955    0.172848089
 1224   22    6.994507369    0.972534483    1.767782501    0.000176232    0.181163961    0.000972774    0.181170049
 1225   22    7.820006928   -2.028111596    4.295056542    0.000409011    0.207665393    0.001969565    0.187873855
 1226   22    8.228165956   -0.685470370    3.696433267    0.000953377    0.282695416    0.003372454    0.168602553
 1227   22    8.228165956    0.469651901    2.541310995    0.001192296    0.282695416    0.004217601    0.160425331
 1228   22    7.714398891    0.931666816    1.810207670    0.000038501    0.002475221    0.015554397    0.167018787
 1229   22    8.558688985   -2.797240245    4.142976393    0.000171949    0.206752512    0.000831665    0.191487965
 1230   22    9.162648153   -1.619952567    3.696433267    0.000631906    0.282695416    0.002235290    0.170761811
 1231   22    9.409967526   -0.438150997    2.788630368    0.000975272    0.315115371    0.003094967    0.157981421
 1232   22    9.060484664    0.323712473    2.110768852    0.000218802    0.031382705    0.006972044    0.154780161
 1233   22    8.980632490   -3.519366488    3.837035640   -0.000474020    0.092410622   -0.005129502    0.208191836
 1234   22    9.901841955   -2.619198672    3.280504798    0.000007281    0.254247539    0.000028638    0.184826292
 1235   22   10.317770424   -1.619952567    2.541310995    0.000482870    0.282695416    0.001708093    0.168642269
 1236   22   10.257820678   -0.791016482    1.934178402    0.000209099    0.086549384    0.002415956    0.162200332
 1237   22   10.399438212   -3.119627178    2.606744620   -0.000178157    0.012249666   -0.014543810    0.199857476
 1238   22   10.764313550   -2.797240245    1.937351828   -0.000322693    0.206752512   -0.001560769    0.190615311
 1239   22   10.909768990   -2.103631641    1.301455270   -0.000155719    0.133218860   -0.001168899    0.183295185
 1240   22    4.909915780   -3.164824759   -2.355967505    0.000017882    0.046449823    0.000384966    0.193516825
 1241   22    5.003010218   -4.593724686   -1.762210537    0.000330308    0.071898125    0.004594115    0.180266654
 1242   22    5.334094648   -3.966730810   -2.402122695    0.000497109    0.131090830    0.003792099    0.176414700
 1243   22    4.869141084   -2.853348488   -2.364077080   -0.000036327    0.017925334   -0.002026585    0.199796025
 1244   22    4.973302559   -4.226657518   -1.999349742    0.000373881    0.082461521    0.004534005    0.182369387
 1245   22    5.100331775   -3.593896546   -2.389300730    0.000374463    0.154941034    0.002416812    0.183943261
 1246   22   10.843262105   -3.503363662    1.295319662   -0.000245511    0.020355135   -0.012061399    0.206907067
 1247   22    7.962705259   -6.343502259    0.520296741   -0.000487514    0.113965997   -0.004277715    0.201366691
 1248   22   10.345125178   -4.713372506    0.091869401   -0.000799188    0.077775309   -0.010275605    0.211190853
 1249   22   10.976183414   -3.146445391    0.635771638   -0.000551647    0.161973493   -0.003405784    0.200954735
 1250   22    7.168157382   -6.361021438   -0.050054746    0.000239648    0.162473823    0.001474995    0.181916800
 1251   22    8.419102174   -6.018061193   -0.597732255    0.000065322    0.229660155    0.000284428    0.181249808
 1252   22    9.808482887   -4.940662411   -0.924035454   -0.000370566    0.259598055   -0.001427461    0.190046951
 1253   22   10.615872917   -3.979605364   -0.408524475   -0.000568665    0.080247291   -0.007086409    0.205210284
 1254   22    6.471447437   -6.101709340   -0.716226808    0.000434463    0.154195067    0.002817620    0.173170297
 1255   22    7.509097745   -5.820065027   -1.422391016    0.000548060    0.220618411    0.002484200    0.166348577
 1256   22    8.631215110   -5.126651679   -1.876463061    0.000317733    0.221824647    0.001432362    0.168974457
 1257   22    5.825245850   -5.605939683   -1.282932106    0.000472983    0.132489679    0.003569961    0.171087098
 1258   22    6.604138639   -5.271489860   -2.044708494    0.000710695    0.187071274    0.003799061    0.162329726
 1259   22    7.428023719   -4.814747497   -2.488691039    0.000398269    0.117121607    0.003400477    0.159312750
 1260   22    5.287752533   -4.932332238   -1.705550872    0.000345563    0.101063481    0.003419266    0.174848073
 1261   22    5.854814524   -4.372055893   -2.475146108    0.000542631    0.132212300    0.004104239    0.166788789
 1262   22    6.623441626   -4.376236104   -2.709356024    0.000100854    0.020799905    0.004848766    0.159894034
 1263   22    8.494587711   -6.175712111    0.207661182   -0.000058275    0.002889443   -0.020168354    0.201511473
 1264   22   10.822360302   -3.801427349    0.751714021   -0.000883772    0.123732812   -0.007142584    0.209558261
 1265   22    7.820006928   -6.321805147    0.001362991    0.000014389    0.207665393    0.000069290    0.187221538
 1266   22    9.237584659   -5.720867390   -0.255223897   -0.001059952    0.265651357   -0.003990011    0.197622544
 1267   22   10.281271969   -4.525419303   -0.584088571   -0.000956960    0.282533541   -0.003387067    0.199501590
 1268   22   10.900163279   -3.425426559    0.154379595   -0.000453527    0.071010328   -0.006386771    0.205674791
 1269   22    7.050878278   -6.169724997   -0.737319066    0.000453639    0.206752512    0.002194118    0.172587911
 1270   22    8.228165956   -5.723181871   -1.341278234    0.000484810    0.282695416    0.001714954    0.169905912
 1271   22    9.398682969   -4.943005018   -1.465016845   -0.000044694    0.203454610   -0.000219675    0.180480852
 1272   22    6.302613513   -5.729223580   -1.375018047    0.000604905    0.194803870    0.003105202    0.167889159
 1273   22    7.228919851   -5.307253402   -2.080472037    0.000751020    0.254247539    0.002953894    0.161047167
 1274   22    8.107402282   -4.952256437   -2.259546644    0.000173288    0.063761049    0.002717771    0.163229598
 1275   22    5.644211428   -5.064255121   -1.837473755    0.000692035    0.161502914    0.004284970    0.169956969
 1276   22    6.270814011   -4.479538895   -2.567600548    0.000728073    0.193099570    0.003770453    0.162233026
 1277   22    6.913260626   -4.518933216   -2.670285089    0.000078150    0.007551427    0.010348989    0.158929683
 1278   11   -2.255189372   -6.721556271    1.269257382    0.000016577    0.020862338    0.000794589    0.180881927
 1279   11   -1.938400080   -7.451866123    1.024096158    0.000567262    0.154195067    0.003678859    0.165282751
 1280   11   -1.292198494   -8.018571421    0.528326501    0.000571613    0.132489679    0.004314399    0.159479526
 1281   11   -2.071091282   -8.780347810    0.193876678    0.000785805    0.187071274    0.004200566    0.152274558
 1282   11   -2.634373953   -9.396151948   -0.517939656    0.000171439    0.042010517    0.004080849    0.154955063
 1283   11   -0.754705176   -8.441190187   -0.145280944    0.000315356    0.101063481    0.003120377    0.159566421
 1284   11   -1.292198494   -9.114797633   -0.567899711    0.000418288    0.132489679    0.003157138    0.156163364
 1285   11   -1.938400080   -9.610567289   -1.134605008    0.000433586    0.154195067    0.002811935    0.158295015
 1286   11   -2.717573492   -9.852901497   -1.708502540    0.000213740    0.159349105    0.001341333    0.166236539
 1287   11   -3.276922263   -9.878497745   -2.571317364   -0.000120747    0.125253541   -0.000964020    0.181319448
 1288   11   -3.804436904   -9.652810550   -3.319028506   -0.000295954    0.076394232   -0.003874039    0.195772958
 1289   11   -4.278286171   -9.234781404   -3.946600173   -0.000294228    0.031423753   -0.009363248    0.204147360
 1290   11   -4.541285221   -8.889956626   -4.281205581   -0.000067047    0.002519904   -0.026607004    0.204434843
 1291   11   -2.268580293   -7.522278588    1.052166196    0.000126465    0.052969033    0.002387536    0.163789468
 1292   11   -1.769566156   -8.110657363    0.651610398    0.000827174    0.194803870    0.004246188    0.157008896
 1293   11   -2.422688459   -8.770788028    0.261244301    0.000199561    0.072437300    0.002754950    0.151993324
 1294   11   -1.111164071   -8.573113070   -0.013358061    0.000625598    0.161502914    0.003873600    0.156844931
 1295   11   -1.769566156   -9.238081530   -0.475813769    0.000659389    0.194803870    0.003384888    0.154180938
 1296   11   -2.583996870   -9.669185535   -1.082218050    0.000413486    0.199102986    0.002076745    0.159118485
 1297   11   -3.078124670   -9.878298822   -1.992031994   -0.000001055    0.099228793   -0.000010635    0.172161847
 1298   11   -3.602126134   -9.788914932   -2.884995913   -0.000131947    0.033832455   -0.003900013    0.188699881
 1299   11   -4.078781594   -9.462786688   -3.619887565   -0.000114232    0.008408334   -0.013585612    0.201258156
 1300   11   -2.230991305   -6.440162528    1.299913366   -0.000106172    0.030636254   -0.003465560    0.188803365
 1301   11   -1.574887507   -6.974030794    1.074412741    0.000263001    0.082926934    0.003171481    0.174364532
 1302   11   -0.773707213   -7.511370931    0.517606250    0.000566706    0.123461756    0.004590130    0.167067892
 1303   11   -0.382738929   -8.069223940   -0.145280944    0.000360595    0.101063481    0.003568003    0.164115061
 1304   11    0.263161094   -7.646488894   -0.613399276    0.000212649    0.060408813    0.003520167    0.174411786
 1305   11   -1.887181952   -6.677225168    1.214524983    0.000019497    0.010024422    0.001944945    0.181313711
 1306   11   -1.021312309   -7.246894437    0.767272472    0.000240587    0.050656367    0.004749392    0.170097366
 1307   11   -0.227105157   -7.690525947   -0.022914981    0.000553958    0.150355657    0.003684321    0.168312413
 1308   11   -4.642328731   -2.892414286   -2.633842992   -0.000258156    0.062287635   -0.004144581    0.198592885
 1309   11   -4.967215049   -3.533140584   -4.001252514    0.000601228    0.127109129    0.004730018    0.166026009
 1310   11   -4.138432843   -2.935063217   -3.873396514    0.000361584    0.079005437    0.004576696    0.180067729
 1311   11   -5.389975902   -5.478420979   -5.027504920    0.000019618    0.002735274    0.007172102    0.158895565
 1312   11   -5.178146203   -4.799682202   -4.977912222    0.000797898    0.219054579    0.003642462    0.156159479
 1313   11   -4.128257108   -3.656042840   -4.930428291    0.001082816    0.259653876    0.004170229    0.164624750
 1314   11   -3.198499501   -3.211606922   -4.808797877    0.000249218    0.051132592    0.004873966    0.175362386
 1315   11   -5.099732394   -6.721597784   -5.316463429    0.000041902    0.079695847    0.000525769    0.171159285
 1316   11   -4.710713578   -5.847878728   -5.644148238    0.000467469    0.220618411    0.002118905    0.162514762
 1317   11   -3.886054817   -4.937874299   -5.842144405    0.000627581    0.229660155    0.002732650    0.162669663
 1318   11   -2.976050388   -4.113215539   -5.644148238    0.000631013    0.220618411    0.002860199    0.169805479
 1319   11   -2.182448522   -3.779866272   -5.377384056    0.000150614    0.053195242    0.002831340    0.180613028
 1320   11   -4.770494588   -8.051206769   -4.973767850   -0.000161443    0.040944736   -0.003942941    0.192127882
 1321   11   -4.708164422   -7.490173400   -5.358675441   -0.000117328    0.131532201   -0.000892008    0.182553241
 1322   11   -4.004549370   -6.885529036   -5.925792551   -0.000055915    0.154195067   -0.000362624    0.179257767
 1323   11   -3.338377308   -6.188819091   -6.185104650    0.000074754    0.162473823    0.000460099    0.177351663
 1324   11   -2.635110025   -5.485551808   -6.185104650    0.000195806    0.162473823    0.001205156    0.177506724
 1325   11   -1.938400080   -4.819379746   -5.925792551    0.000216143    0.154195067    0.001401752    0.181994628
 1326   11   -1.305058426   -4.448415429   -5.550856268    0.000016814    0.070582222    0.000238225    0.192545436
 1327   11   -4.619777515   -3.032507368   -3.455928206    0.000709467    0.225463018    0.003146713    0.180730836
 1328   11   -5.393374887   -5.327817208   -4.980699332    0.000034248    0.006874797    0.004981680    0.157976698
 1329   11   -4.933380162   -3.967267496   -4.602120163    0.001267514    0.297518121    0.004260293    0.159420716
 1330   11   -3.744495688   -3.105241181   -4.468605296    0.000888333    0.214130860    0.004148552    0.174539550
 1331   11   -5.229422728   -5.988729410   -5.259983749    0.000226481    0.138904519    0.001630476    0.162762485
 1332   11   -4.629600796   -5.128810517   -5.547265083    0.000816397    0.282695416    0.002887903    0.158814850
 1333   11   -3.695118600   -4.194328320   -5.547265083    0.000894104    0.282695416    0.003162783    0.163898051
 1334   11   -2.742078102   -3.535955801   -5.209277629    0.000601063    0.186771558    0.003218171    0.175448137
 1335   11   -4.879581762   -7.735004714   -5.098560948   -0.000122384    0.062222692   -0.001966867    0.186837269
 1336   11   -4.787591087   -7.092136799   -5.458867092    0.000051103    0.193582884    0.000263984    0.176302877
 1337   11   -4.025641628   -6.306098194   -5.993808209    0.000287455    0.206752512    0.001390332    0.171177621
 1338   11   -3.286959571   -5.536969545   -6.145888359    0.000391848    0.207665393    0.001886921    0.170689483
 1339   11   -2.517830922   -4.798287488   -5.993808209    0.000431342    0.206752512    0.002086272    0.174604289
 1340   11   -1.782814561   -4.186632172   -5.573605551    0.000238139    0.164127686    0.001450936    0.184615838
 1341   11   -0.382738929   -8.441190187   -0.517247192    0.000293546    0.101063481    0.002904575    0.162838469
 1342   11   -0.805357695   -9.114797633   -1.054740509    0.000371092    0.132489679    0.002800909    0.160906958
 1343   11    0.344907944   -7.931145449   -1.055927220    0.000321969    0.128799046    0.002499777    0.174460943
 1344   11   -1.372062993   -9.610567289   -1.700942095    0.000346887    0.154195067    0.002249666    0.164350870
 1345   11   -0.043581306   -8.780347810   -1.833633298    0.000414747    0.187071274    0.002217056    0.172668876
 1346   11    0.705043944   -7.690784320   -1.789983951    0.000069102    0.074148118    0.000931943    0.186072240
 1347   11   -2.038235055   -9.869879388   -2.397652041    0.000145530    0.162473823    0.000895712    0.173950946
 1348   11   -0.665898785   -9.328922976   -2.738592404   -0.000086191    0.220618411   -0.000390677    0.184312789
 1349   11    0.504993860   -8.158030331   -2.738592404    0.000067246    0.220618411    0.000304805    0.191555451
 1350   11    0.924687354   -7.241036405   -2.758146640   -0.000074368    0.014778913   -0.005032016    0.205068867
 1351   11   -2.700190496   -9.859244596   -3.161196031   -0.000320889    0.154451664   -0.002077600    0.189225434
 1352   11   -1.479577531   -9.661367361   -3.142364538   -0.000163500    0.019509195   -0.008380686    0.193678354
 1353   11   -0.056822229   -8.723111615   -3.317039916   -0.000133393    0.010147525   -0.013145354    0.202426547
 1354   11    0.670989314   -7.374408125   -3.696094593   -0.000751472    0.216467273   -0.003471529    0.213511602
 1355   11   -3.438468681   -9.610868870   -3.766148723   -0.000637528    0.136274326   -0.004678268    0.200180703
 1356   11    0.532048086   -6.532396858   -4.410945747   -0.000961023    0.180150960   -0.005334544    0.225255480
 1357   11   -4.084413869   -9.114797633   -4.333796683   -0.000523952    0.132489679   -0.003954666    0.204012004
 1358   11   -0.643620886   -6.136903742   -5.642924944   -0.000384962    0.057749389   -0.006666076    0.215591655
 1359   11   -0.147736013   -5.569486014   -5.206766513   -0.000389716    0.122946954   -0.003169786    0.217082588
 1360   11   -4.622554066   -8.508971364   -4.686020654   -0.000297944    0.096037542   -0.003102369    0.199276752
 1361   11   -4.084413869   -8.018571421   -5.430022895   -0.000472288    0.132489679   -0.003564715    0.196554788
 1362   11   -3.536819945   -7.239696552   -5.976630295   -0.000445691    0.075627041   -0.005893276    0.193661631
 1363   11   -2.899641312   -6.605323926   -6.206485560   -0.000350137    0.077487361   -0.004518636    0.192344953
 1364   11   -2.102276945   -6.059175239   -6.195286612   -0.000311209    0.132312239   -0.002352084    0.193745958
 1365   11   -1.372062993   -5.385716833   -5.925792551    0.000017334    0.154195067    0.000112418    0.193915045
 1366   11   -0.931849727   -4.755866164   -5.513726833   -0.000039031    0.087353572   -0.000446813    0.199660553
 1367   11   -0.250816046   -8.573113070   -0.873706087    0.000488757    0.161502914    0.003026303    0.164652602
 1368   11   -0.713271753   -9.238081530   -1.532108172    0.000429493    0.194803870    0.002204748    0.164929106
 1369   11    0.470900498   -7.994426830   -1.484227902    0.000358083    0.191874883    0.001866231    0.178021655
 1370   11   -1.350970734   -9.678582947   -2.280372937    0.000171502    0.206752512    0.000829505    0.172599569
 1371   11   -0.007817764   -8.816111352   -2.458414510    0.000132069    0.254247539    0.000519452    0.181431272
 1372   11    0.825997422   -7.554774067   -2.374862618   -0.000046192    0.148636204   -0.000310773    0.194977195
 1373   11   -2.026956592   -9.819987568   -3.049319191   -0.000464378    0.183395574   -0.002532114    0.188310906
 1374   11   -0.689819257   -9.275530647   -3.169960934   -0.000438579    0.070840897   -0.006191036    0.197301368
 1375   11    0.363638915   -8.179040103   -3.389022470   -0.000771219    0.229399907   -0.003361897    0.204179619
 1376   11    0.914680885   -6.943332156   -3.308859602   -0.000317742    0.051454848   -0.006175157    0.215969469
 1377   11   -2.986184950   -9.743598505   -3.575069741   -0.000447388    0.098178286   -0.004556899    0.197998941
 1378   11    0.526750737   -7.015459488   -4.256226333   -0.000843574    0.156324092   -0.005396312    0.222424377
 1379   11   -3.736090818   -9.137467513   -4.515108366   -0.000777705    0.117498439   -0.006618856    0.208325077
 1380   11    0.024709096   -6.119296270   -5.098370643   -0.001135483    0.229205036   -0.004954007    0.221654828
 1381   11   -4.265448292   -8.573113070   -4.888338333   -0.000685516    0.161502914   -0.004244606    0.200646306
 1382   11   -3.810063972   -8.138716549   -5.467364232   -0.000402632    0.050248010   -0.008012894    0.204194421
 1383   11   -3.211930988   -6.948508809   -6.116244107   -0.000115407    0.012439427   -0.009277533    0.194192334
 1384   11   -2.430402934   -6.355751569   -6.226443893   -0.000168891    0.030948621   -0.005457151    0.195163996
 1385   11   -1.321061891   -5.931764689   -5.980604340   -0.000544520    0.170503610   -0.003193601    0.202823762
 1386   11   -0.657385371   -5.190513915   -5.508988672   -0.000312356    0.186189499   -0.001677622    0.205464827
 1387   20    4.784179791   -2.596049072   -2.457657469   -0.000124112    0.011781257   -0.010534665    0.203765673
 1388   20    5.050752246   -2.659246517   -3.189350879    0.000178867    0.079134331    0.002260297    0.182938808
 1389   20    4.745414695   -2.260399055   -3.884364067    0.000484400    0.118730016    0.004079843    0.178220188
 1390   20    4.440676485   -1.671389327   -4.449712671    0.000248587    0.067406354    0.003687885    0.176880410
 1391   20    4.815862605   -2.601081144   -2.773798158   -0.000022401    0.028549951   -0.000784621    0.195154753
 1392   20    4.792911673   -2.466632188   -3.417583370    0.000370469    0.137595195    0.002692456    0.183763026
 1393   20    4.491788292   -1.939870728   -4.138117873    0.000254510    0.051073556    0.004983196    0.179096789
 1394   20    6.750646052    1.423155230    1.237362153   -0.000067916    0.064559112   -0.001052005    0.185732337
 1395   20    6.935892258    2.709659072    0.722345645    0.000747621    0.192833435    0.003877028    0.168294409
 1396   20    6.819743796    3.907049196   -0.456539809    0.000790498    0.218083730    0.003624743    0.168856696
 1397   20    6.587401545    4.443221234   -1.833845388    0.000241331    0.162473823    0.001485354    0.181367168
 1398   20    7.828871719    2.068554016    0.849192474    0.000575541    0.137022917    0.004200328    0.159894792
 1399   20    8.080548628    3.188544875   -0.004336420    0.001052052    0.259653876    0.004051749    0.155926301
 1400   20    7.838346337    4.100260989   -1.286167879    0.000617215    0.229660155    0.002687517    0.164879207
 1401   20    7.290668827    4.443221234   -2.537112671    0.000121036    0.162473823    0.000744960    0.183114844
 1402   20    9.058527216    2.395647069   -0.100890439    0.000316868    0.089341944    0.003546691    0.152421338
 1403   20    9.120177795    3.188544875   -1.043965588    0.000761597    0.259653876    0.002933124    0.157142134
 1404   20    8.663005097    3.902264822   -2.196172308    0.000300544    0.220618411    0.001362280    0.170889836
 1405   20    7.970305118    4.189013434   -3.184796755   -0.000471817    0.118478964   -0.003982288    0.195118501
 1406   20    9.745867596    2.324162572   -1.028399928    0.000048204    0.017584528    0.002741283    0.159875468
 1407   20    9.929032130    2.565152765   -2.150961963    0.000147573    0.220473844    0.000669346    0.171035992
 1408   20    9.260097777    3.376413137   -3.110839300   -0.000542857    0.169112910   -0.003210028    0.188966474
 1409   20   10.161455113    1.906711026   -3.218123962   -0.000354251    0.152536269   -0.002322408    0.190627970
 1410   20    9.840377821    2.261632211   -3.795680438   -0.000245869    0.028133566   -0.008739334    0.202172851
 1411   20    6.798522142    2.056317232    1.055828505    0.000176853    0.050750686    0.003484732    0.176034721
 1412   20    6.796017493    3.422855370    0.158191756    0.000669503    0.151529907    0.004418290    0.167810387
 1413   20    6.375853900    4.307089504   -1.320515143    0.000335276    0.180783296    0.001854572    0.179857329
 1414   20    7.144741398    1.644185836    1.154942410    0.000144130    0.048774018    0.002955065    0.174301445
 1415   20    7.647410119    2.650259395    0.612500372    0.001156477    0.282695416    0.004090895    0.159556765
 1416   20    7.647410119    3.805381667   -0.542621900    0.000969994    0.282695416    0.003431234    0.161356602
 1417   20    7.239251090    4.404004942   -1.885263125    0.000427495    0.207665393    0.002058575    0.175093843
 1418   20    8.440826982    2.249197325    0.475298213    0.000191557    0.023241711    0.008241954    0.153619322
 1419   20    8.829211689    2.897578768   -0.295302527    0.001082193    0.315115371    0.003434275    0.153096287
 1420   20    8.581892316    3.805381667   -1.477104096    0.000674271    0.282695416    0.002385151    0.162451915
 1421   20    7.977933148    4.251924793   -2.654391774    0.000122104    0.206752512    0.000590579    0.181687955
 1422   20    9.544303832    2.370022365   -0.700809124    0.000041882    0.004533782    0.009237835    0.156449689
 1423   20    9.815334015    2.536212945   -1.508054312    0.000427994    0.280612175    0.001525217    0.163400362
 1424   20    9.321086118    3.389453198   -2.476350201    0.000241250    0.254247539    0.000948878    0.174074835
 1425   20    8.658285685    3.848064298   -3.151061908   -0.000304886    0.055126682   -0.005530641    0.192818897
 1426   20   10.164396107    2.096050074   -2.654012791   -0.000170565    0.178114854   -0.000957612    0.181528491
 1427   20    9.762709410    2.640018339   -3.429191180   -0.000616387    0.169354351   -0.003639628    0.194406880
 1428   20    6.062901038    4.449130670   -2.265927428   -0.000031233    0.123287075   -0.000253335    0.193442957
 1429   20    5.584887799    4.135856047   -3.713545079   -0.000492577    0.140541022   -0.003504860    0.217664124
 1430   20    6.693793857    4.443221234   -3.133987641   -0.000108201    0.162473823   -0.000665960    0.197433822
 1431   20    4.642718541    2.329018877   -5.268516512   -0.000141610    0.026372257   -0.005369646    0.215826174
 1432   20    5.212083522    3.202727331   -4.955877101   -0.001169212    0.236572879   -0.004942291    0.224224659
 1433   20    6.222274728    4.100953948   -4.123888751   -0.000326417    0.041156920   -0.007931028    0.219301125
 1434   20    7.358033113    4.315417789   -3.405261558   -0.000197939    0.029515045   -0.006706383    0.202050125
 1435   20    4.314693102    0.144236913   -5.423532781    0.000084883    0.048073904    0.001765683    0.183908637
 1436   20    4.615173431    0.966183345   -5.677909109    0.000150954    0.192989290    0.000782187    0.190799858
 1437   20    5.506848299    1.925386095   -5.890531409   -0.000584826    0.219390098   -0.002665688    0.205077868
 1438   20    4.420125620   -1.257295835   -4.844724955    0.000296664    0.072398090    0.004097671    0.175141836
 1439   20    4.623060656   -0.644891446   -5.393677871    0.000374760    0.131415297    0.002851721    0.173754326
 1440   20    5.324354512   -0.040941321   -5.958860869    0.000396395    0.154195067    0.002570735    0.173558128
 1441   20    5.990526575    0.655768624   -6.218172968    0.000141403    0.162473823    0.000870310    0.182605939
 1442   20    6.649145653    1.037813567   -6.260406812   -0.000209217    0.035806410   -0.005843006    0.196765114
 1443   20    5.985927490    4.396119288   -3.072467370   -0.000261618    0.196765348   -0.001329596    0.203912403
 1444   20    4.763444473    2.740403991   -5.076144138   -0.000258277    0.045474926   -0.005679539    0.222273131
 1445   20    5.592898790    3.813525430   -4.390254293   -0.001281598    0.249329604   -0.005140177    0.223573218
 1446   20    6.776640369    4.309859061   -3.660838914   -0.000609569    0.120716272   -0.005049604    0.208871699
 1447   20    4.350733113    0.550190932   -5.500769941    0.000043676    0.042633996    0.001024446    0.188238340
 1448   20    4.726194494    1.778873247   -5.575914217   -0.000260288    0.240007077   -0.001084501    0.203554596
 1449   20    5.451385288    2.612280457   -5.538954457   -0.000822692    0.146721376   -0.005607172    0.217555673
 1450   20    4.392074495   -0.891403398   -5.082581295    0.000289053    0.082639958    0.003497738    0.175766299
 1451   20    4.555549855   -0.232529183   -5.506540897    0.000437289    0.192290380    0.002274110    0.177307050
 1452   20    5.303262254    0.538489521   -6.026876527    0.000317277    0.206752512    0.001534574    0.180485056
 1453   20    6.089061107    1.295891792   -6.188159707   -0.000461253    0.187972311   -0.002453834    0.196689425
 1454   20    5.864998029   -2.661264477   -4.036364086    0.000272546    0.054024976    0.005044821    0.162697335
 1455   20    6.846298570   -2.306691434   -4.771622420    0.000228291    0.055460920    0.004116258    0.156567955
 1456   20    7.938794032   -1.601954272   -5.193977950    0.000103880    0.084904589    0.001223492    0.164596788
 1457   20    8.973279215   -0.635960560   -5.152224282   -0.000234809    0.124405545   -0.001887449    0.183427039
 1458   20    9.761164489    0.437559264   -4.618979869   -0.000740832    0.156599666   -0.004730736    0.201694101
 1459   20   10.153671105    1.437862612   -3.707483745   -0.000545903    0.151215805   -0.003610091    0.199276576
 1460   20    5.244490013   -2.270209918   -4.366865001    0.000561615    0.132489679    0.004238932    0.167177930
 1461   20    6.023382802   -1.935760095   -5.128641389    0.000707571    0.187071274    0.003782361    0.158937716
 1462   20    6.928341908   -1.313442616   -5.677216556    0.000600092    0.220618411    0.002720044    0.160825869
 1463   20    7.838346337   -0.488783855   -5.875212723    0.000210900    0.229660155    0.000918311    0.172879839
 1464   20    8.624385688    0.378146077   -5.697207315   -0.000668423    0.177768357   -0.003760079    0.194866435
 1465   20    9.661076408    1.144591954   -4.732700832   -0.000263315    0.021538193   -0.012225502    0.208670490
 1466   20    9.880296438    2.023356378   -3.949119703   -0.000188432    0.018101045   -0.010409997    0.204222733
 1467   20    4.706996696   -1.596602472   -4.789483767    0.000325404    0.101063481    0.003219799    0.171306453
 1468   20    5.244490013   -1.173983706   -5.463091213    0.000464554    0.132489679    0.003506341    0.165911655
 1469   20    5.890691600   -0.607278408   -5.958860869    0.000406742    0.154195067    0.002637840    0.166625230
 1470   20    6.587401545    0.058893654   -6.218172968    0.000209560    0.162473823    0.001289806    0.174852428
 1471   20    7.299229790    0.653555724   -6.216640341   -0.000403408    0.104504629   -0.003860189    0.193006161
 1472   20    6.314313669   -2.546325415   -4.398784142    0.000055695    0.004442592    0.012536625    0.158020991
 1473   20    7.397754304   -2.005353822   -5.019519394    0.000048182    0.006598819    0.007301627    0.159045504
 1474   20    8.508160210   -1.148802180   -5.209903630   -0.000013031    0.016920231   -0.000770125    0.173580649
 1475   20    9.472706579   -0.094062162   -4.872305217   -0.000223402    0.036860028   -0.006060809    0.195231952
 1476   20   10.095228286    0.998839626   -4.017407191   -0.000491237    0.085583848   -0.005739836    0.203388312
 1477   20    5.721857676   -2.393493815   -4.458950942    0.000808719    0.194803870    0.004151452    0.161729255
 1478   20    6.648164014   -1.971523637   -5.164404932    0.000820492    0.254247539    0.003227139    0.157095375
 1479   20    7.647410119   -1.232329834   -5.580333401    0.000516306    0.282695416    0.001826370    0.164210608
 1480   20    8.581892316   -0.297847638   -5.580333401   -0.000098583    0.282695416   -0.000348724    0.181483714
 1481   20    9.410023009    0.703262544   -5.072418882   -0.001012520    0.194469510   -0.005206574    0.203439613
 1482   20    9.862425952    1.569259114   -4.286639438   -0.000655570    0.099064582   -0.006617607    0.207293130
 1483   20    5.063455591   -1.728525355   -4.921406650    0.000639614    0.161502914    0.003960386    0.166813548
 1484   20    5.721857676   -1.266069648   -5.586375110    0.000604156    0.194803870    0.003101354    0.162764625
 1485   20    6.470122441   -0.628370667   -6.026876527    0.000466373    0.206752512    0.002255708    0.166060073
 1486   20    7.239251090    0.110311391   -6.178956676    0.000059310    0.207665393    0.000285606    0.179144874
 1487   20    7.962226247    0.505286898   -6.031014887   -0.000270848    0.035396927   -0.007651724    0.194632851
 1488   29   -2.242236664    6.655153728    4.399368126    0.000302065    0.132489679    0.002279914    0.192644487
 1489   29   -3.047873748    6.460636160    3.807196229    0.000041503    0.009655963    0.004298142    0.180717356
 1490   29   -1.675531367    6.008952142    4.895137782    0.000263966    0.154195067    0.001711894    0.211122046
 1491   29   -3.004013053    5.876260940    4.064918302    0.000615355    0.187071274    0.003289412    0.189354913
 1492   29   -3.729992357    5.809785612    3.064922226    0.000176216    0.042603230    0.004136221    0.179078572
 1493   29   -1.009359304    5.312242197    5.154449881    0.000104399    0.162473823    0.000642556    0.236421080
 1494   29   -2.381695574    4.971301834    4.613493469    0.000519051    0.220618411    0.002352708    0.216534402
 1495   29   -3.552588220    4.971301834    3.442600824    0.000826962    0.220618411    0.003748383    0.194953787
 1496   29   -4.079448752    5.201310761    2.146255067    0.000204026    0.111748942    0.001825754    0.187251395
 1497   29   -0.200907242    4.625450646    5.154301877   -0.000456728    0.160865879   -0.002839184    0.274671528
 1498   29   -1.557036814    4.061297405    4.811489636    0.000092752    0.229660155    0.000403868    0.254511485
 1499   29   -2.784746527    3.814411357    3.950070102    0.000515933    0.215068988    0.002398919    0.236748987
 1500   29   -3.854552106    4.553078318    2.706596632    0.000093999    0.019879479    0.004728446    0.197409475
 1501   29    0.299709822    3.983179362    4.928466424   -0.000560288    0.036562569   -0.015324098    0.313658405
 1502   29   -0.774136323    3.799277923    4.893962507   -0.000167425    0.012578827   -0.013310029    0.280965461
 1503   29   -2.035509554    3.247394358    4.161294113   -0.000308037    0.024248906   -0.012703116    0.275935496
 1504   29   -2.592462844    6.763052410    4.088711614    0.000180724    0.049536872    0.003648274    0.185461925
 1505   29   -2.334322606    6.177786066    4.522652023    0.000503912    0.194803870    0.002586764    0.196788231
 1506   29   -3.368209411    6.123041622    3.557948841    0.000569147    0.119697156    0.004754893    0.179707798
 1507   29   -1.696623625    5.429521300    4.963153440    0.000338694    0.206752512    0.001638162    0.220151834
 1508   29   -3.039776595    5.251479727    4.100681845    0.000798813    0.254247539    0.003141871    0.199197944
 1509   29   -3.894561594    5.439013222    2.776492527    0.000645015    0.182166299    0.003540805    0.182924331
 1510   29   -0.957941568    4.660392651    5.115233589    0.000058360    0.207665393    0.000281031    0.251457204
 1511   29   -2.300582793    4.252233622    4.516610314    0.000505788    0.282695416    0.001789161    0.234773916
 1512   29   -3.509970242    4.347948620    3.321034710    0.000724002    0.222912941    0.003247913    0.207174174
 1513   29   -4.108047950    4.996438666    1.918120231   -0.000064785    0.058575778   -0.001105996    0.191770659
 1514   29   -0.171902121    4.090367925    5.021467020   -0.000811642    0.141938736   -0.005718254    0.290422884
 1515   29   -1.441469634    3.575003083    4.639351108   -0.000798117    0.099295246   -0.008037821    0.273999978
 1516   29   -2.323676794    3.368199037    4.053816130   -0.000085086    0.040707551   -0.002090169    0.263539336
 1517   29   -1.838998599    7.010160020    4.439158558    0.000145916    0.087685430    0.001664080    0.196904857
 1518   29   -1.109194279    6.575289229    4.895137782    0.000168236    0.154195067    0.001091059    0.214750773
 1519   29   -0.830237342    7.508373844    4.434961225   -0.000040479    0.026047332   -0.001554042    0.213790460
 1520   29   -0.412484334    5.909117167    5.154449881   -0.000127224    0.162473823   -0.000783042    0.241070694
 1521   29   -0.071543971    7.281453437    4.613493469   -0.000322954    0.220618411   -0.001463858    0.230164508
 1522   29    0.314683494    7.943799322    4.010165544   -0.000056683    0.001521356   -0.037258463    0.235623115
 1523   29   -0.008477922    5.142266625    5.192909729   -0.000302555    0.049910313   -0.006061965    0.270165183
 1524   29    0.350201270    6.533403835    4.919154773   -0.000208812    0.021075456   -0.009907823    0.254029704
 1525   29    1.108001276    7.797305116    3.823190740   -0.001354858    0.236183977   -0.005736451    0.246476386
 1526   29    2.033753890    7.784257544    2.925766434   -0.001224903    0.243722434   -0.005025813    0.242596115
 1527   29    2.206954271    7.971616824    2.073227114   -0.000069801    0.003650029   -0.019123402    0.227110474
 1528   29    3.117131233    6.523421701    2.248417932   -0.000291981    0.047720071   -0.006118631    0.243739619
 1529   29    2.834011863    7.281453437    1.707937634   -0.000154279    0.220618411   -0.000699303    0.219980830
 1530   29    2.610163879    7.561182723    0.917585490   -0.000013058    0.039760450   -0.000328407    0.204391976
 1531   29    3.303453978    4.587693418    2.129911060   -0.000061744    0.002107290   -0.029300013    0.267547951
 1532   29    3.389689826    5.037061719    1.935926346   -0.000436514    0.091650135   -0.004762828    0.253206113
 1533   29    3.374968275    5.909117167    1.366997271    0.000015921    0.162473823    0.000097994    0.224883783
 1534   29    3.115656177    6.575289229    0.670287326    0.000241567    0.154195067    0.001566634    0.205442536
 1535   29    2.629744116    7.088931869   -0.024554772    0.000215826    0.107010683    0.002016859    0.191963661
 1536   29    2.399560043    7.124652446   -0.390431546    0.000016346    0.004064243    0.004021871    0.187273470
 1537   29   -1.239233167    7.190437928    4.561135285    0.000078566    0.154972374    0.000506966    0.206943192
 1538   29   -0.529763438    6.596381488    4.963153440   -0.000121807    0.206752512   -0.000589145    0.227239203
 1539   29   -0.199963112    7.735322233    4.285985692   -0.000324133    0.090936922   -0.003564373    0.225805158
 1540   29    0.071672631    5.900947081    5.131302345   -0.000621151    0.110792536   -0.005606433    0.257229555
 1541   29    0.560889920    7.146028593    4.576562017   -0.001243465    0.225992438   -0.005502243    0.247550444
 1542   29    0.612283575    8.011594246    3.838792250   -0.000103697    0.013147026   -0.007887503    0.240124008
 1543   29    1.645828583    7.783530874    3.414328995   -0.000991625    0.143351119   -0.006917456    0.248417983
 1544   29    2.010503764    8.039090068    2.432880407   -0.000157634    0.023917776   -0.006590648    0.234146635
 1545   29    2.771482102    7.153099581    2.410613643   -0.001173585    0.250815053   -0.004679085    0.238930766
 1546   29    2.480653869    7.765803046    1.565079728   -0.000226159    0.115392577   -0.001959905    0.216254617
 1547   29    3.321088905    4.672886797    2.113976842   -0.000046473    0.001594431   -0.029147375    0.265622351
 1548   29    3.343985004    5.887079110    1.931501321   -0.000643014    0.151131844   -0.004254659    0.241676682
 1549   29    3.183671834    6.596381488    1.249718168    0.000029926    0.206752512    0.000144742    0.215398395
 1550   29    2.745640271    7.238387862    0.519239025    0.000203521    0.171214732    0.001188687    0.198714092
 1551   29    2.431954207    7.178558935   -0.281138333    0.000021934    0.007904537    0.002774856    0.188219989
 1552   29    1.988303772    2.978023445    3.332218927   -0.000774758    0.012506900   -0.061946427    0.367172620
 1553   29    2.495693076    3.147107954    2.746426106   -0.001001584    0.045453516   -0.022035341    0.334607103
 1554   29    2.683888925    3.051854672    1.907505383   -0.000663177    0.014932859   -0.044410554    0.313412373
 1555   29    3.157279256    4.028539547    2.119979687   -0.000672355    0.119922349   -0.005606586    0.276934824
 1556   29    2.964218468    3.441933342    1.270198168   -0.001073807    0.090230284   -0.011900739    0.274141495
 1557   29    3.374968275    4.608974914    1.473389584   -0.000168022    0.162473823   -0.001034150    0.244574072
 1558   29    3.147561934    4.225420903    0.418337686   -0.000375196    0.099508413   -0.003770498    0.236847942
 1559   29    3.374968275    5.312242197    0.770122301    0.000165648    0.162473823    0.001019537    0.220444073
 1560   29    2.270765574    4.479138762   -1.196035816    0.000029019    0.002093176    0.013863801    0.244980077
 1561   29    2.834011863    4.971301834   -0.602213969    0.000394178    0.220618411    0.001786697    0.219744136
 1562   29    3.115656177    6.008952142    0.103950239    0.000315912    0.154195067    0.002048782    0.204176703
 1563   29    1.554775318    4.927873229   -1.835076003    0.000794756    0.217786084    0.003649252    0.223188102
 1564   29    2.285436697    5.876260940   -1.224531447    0.000662304    0.187071274    0.003540382    0.198315384
 1565   29    2.619886520    6.655153728   -0.462755059    0.000351715    0.132489679    0.002654657    0.190913625
 1566   29    0.223440486    5.379205035   -2.323612481   -0.000142476    0.078014636   -0.001826271    0.203303372
 1567   29    1.174153810    5.868757576   -1.992562215    0.000257722    0.070603312    0.003650278    0.193206153
 1568   29    1.912710970    6.507040480   -1.345782586    0.000116388    0.025714654    0.004526154    0.185084140
 1569   29    2.364681857    7.074084167   -0.491799619    0.000030916    0.007153553    0.004321799    0.186476355
 1570   29    2.241344419    3.032814524    3.048289520   -0.001080479    0.031332410   -0.034484381    0.353326483
 1571   29    2.745841895    3.280480287    2.322157035   -0.001678256    0.155032599   -0.010825181    0.310899270
 1572   29    2.772667076    3.143323692    1.711172441   -0.000236649    0.005219490   -0.045339486    0.301315571
 1573   29    3.183671834    3.921710593    1.590668687   -0.000429155    0.206752512   -0.002075694    0.262375344
 1574   29    3.106086443    3.836880615    0.838198757   -0.000197269    0.010747770   -0.018354390    0.252019194
 1575   29    3.335751984    4.660392651    0.821540038    0.000046382    0.207665393    0.000223350    0.230978690
 1576   29    2.687941416    4.474946080   -0.693966598   -0.000613935    0.105796398   -0.005802989    0.236183889
 1577   29    3.183671834    5.429521300    0.082857980    0.000336533    0.206752512    0.001627710    0.211755523
 1578   29    1.851617408    4.524965346   -1.570310808   -0.000530180    0.050401778   -0.010519069    0.244329725
 1579   29    2.321200239    5.251479727   -1.260294990    0.000701316    0.254247539    0.002758400    0.214668842
 1580   29    2.743170417    6.177786066   -0.554841000    0.000548591    0.194803870    0.002816118    0.196514418
 1581   29    0.918664926    5.385302689   -2.146456076    0.000505215    0.195773827    0.002580606    0.203442643
 1582   29    1.693031927    6.160888544   -1.636725911    0.000744511    0.153601918    0.004847017    0.189407360
 1583   29    2.234305289    6.793624553   -0.879466390    0.000362910    0.090837008    0.003995182    0.185128160
 1584   19    3.683916701   -1.520350496    5.012324642   -0.000231125    0.067149565   -0.003441950    0.284863511
 1585   19    4.203454580   -2.172210818    5.204690446   -0.000503612    0.120716189   -0.004171866    0.275200565
 1586   19    4.968171380   -2.739341157    5.212171876   -0.000475570    0.074237286   -0.006406081    0.259531455
 1587   19    1.484679898   -3.655106729    2.791788901   -0.001751927    0.073162934   -0.023945548    0.337540461
 1588   19    5.589259254   -3.400876846    4.978754562   -0.000629477    0.083895937   -0.007503074    0.251262311
 1589   19    2.125975675   -4.876850323    2.298637951   -0.000159246    0.007636944   -0.020852035    0.276523995
 1590   19    1.472891773   -4.156412083    1.732166229   -0.002158396    0.208007584   -0.010376525    0.288527672
 1591   19    6.150226639   -4.161287410    4.434785373   -0.000546903    0.132489679   -0.004127889    0.245056159
 1592   19    5.780997693   -4.876910314    4.017453828   -0.000179255    0.006378052   -0.028104981    0.258264455
 1593   19    3.582732518   -5.802336148    2.216788020   -0.000264200    0.032709255   -0.008077217    0.246922679
 1594   19    2.731711555   -5.471638966    1.743354882   -0.000245326    0.220618411   -0.001111994    0.242676306
 1595   19    2.109394076   -4.923063799    0.838395776   -0.000186165    0.187071274   -0.000995155    0.238830116
 1596   19    2.138803494   -4.762508665    0.289797946   -0.000049456    0.002049588   -0.024129826    0.237644279
 1597   19    6.618576341   -4.397141443    3.986335489   -0.000206621    0.035405259   -0.005835889    0.240118457
 1598   19    6.146022389   -5.301298224    3.270663140   -0.000673832    0.119971363   -0.005616603    0.244521560
 1599   19    5.470350076   -5.736333985    2.833789433   -0.000693893    0.146394435   -0.004739888    0.240976674
 1600   19    4.725406438   -5.993028199    2.210827691   -0.000347869    0.159895992   -0.002175597    0.231308978
 1601   19    4.104047825   -6.012595377    1.402414518    0.000076763    0.162473823    0.000472461    0.216897223
 1602   19    3.437875763   -5.753283279    0.705704573    0.000251714    0.154195067    0.001632439    0.212089959
 1603   19    2.871170465   -5.257513622    0.059502987    0.000210755    0.132489679    0.001590731    0.216997221
 1604   19    2.613993870   -4.690953837   -0.536686361   -0.000023986    0.050029823   -0.000479426    0.231536752
 1605   19    3.551454992   -1.988784125    5.038884454   -0.000979947    0.108422736   -0.009038209    0.298776611
 1606   19    4.531077791   -2.475009218    5.234719961   -0.000206390    0.024277591   -0.008501276    0.269668975
 1607   19    1.572429403   -3.301184697    3.244669562   -0.001493777    0.032394097   -0.046112627    0.361198420
 1608   19    5.275207494   -3.101074732    5.119169884   -0.000160810    0.013494790   -0.011916471    0.256449190
 1609   19    1.626384463   -4.230368049    2.337059949   -0.001456946    0.204433495   -0.007126748    0.298715331
 1610   19    1.459445087   -4.138866916    1.223978905   -0.000369608    0.011551981   -0.031995179    0.280531104
 1611   19    5.836359636   -4.274352627    4.491195949   -0.000690523    0.082876272   -0.008331976    0.255539406
 1612   19    2.747272430   -5.410142272    2.186684122   -0.000559879    0.080713419   -0.006936628    0.259009019
 1613   19    2.073630534   -4.958827341    1.463176988   -0.000286539    0.254247539   -0.001127006    0.249375536
 1614   19    1.816558028   -4.551471067    0.698181046   -0.000266687    0.011729357   -0.022736742    0.251417319
 1615   19    6.360993257   -4.734231931    3.854910169   -0.000842782    0.153035758   -0.005507093    0.245061541
 1616   19    5.731449743   -5.308722757    3.512718330   -0.001105830    0.156434206   -0.007068976    0.252403242
 1617   19    5.000317112   -5.865258198    2.657064022   -0.000625614    0.130588717   -0.004790724    0.241394270
 1618   19    4.118771427   -5.956467398    2.117273742   -0.000579901    0.198298835   -0.002924381    0.235473540
 1619   19    3.416783504   -5.821298936    1.285135415    0.000052828    0.206752512    0.000255511    0.221553491
 1620   19    2.779084523   -5.380797519    0.536870650    0.000225109    0.194803870    0.001155568    0.220224550
 1621   19    2.412675859   -4.860330500   -0.034710534   -0.000146661    0.087934162   -0.001667855    0.230136402
 1622   19    3.946455560   -0.965620416    4.918924626   -0.000482302    0.149308006   -0.003230251    0.269706773
 1623   19    4.039131089    0.274875736    4.164850571   -0.000228744    0.140295770   -0.001630441    0.266080843
 1624   19    4.700922795   -1.628267798    5.189867128    0.000002667    0.162473823    0.000016417    0.249045940
 1625   19    5.041863158   -0.255931528    4.648910716    0.000427710    0.220618411    0.001938686    0.229829974
 1626   19    5.140406031    0.793148532    3.643495649    0.000400160    0.125985774    0.003176228    0.220055039
 1627   19    5.404190078   -2.331535080    5.189867128   -0.000108877    0.162473823   -0.000670117    0.237829224
 1628   19    5.951867587   -1.080590288    4.846906883    0.000467982    0.229660155    0.002037717    0.211033695
 1629   19    6.194069878    0.201241170    3.935190769    0.000910421    0.259653876    0.003506287    0.195916879
 1630   19    6.086495996    1.019404927    2.767003240    0.000435706    0.141638947    0.003076173    0.193134402
 1631   19    6.070362140   -3.028245025    4.930555029   -0.000232401    0.154195067   -0.001507187    0.230924511
 1632   19    6.842985243   -1.982509780    4.605089408    0.000249081    0.209884787    0.001186749    0.202282407
 1633   19    7.006297730   -0.769021720    4.105090980    0.000402401    0.117040293    0.003438144    0.186026577
 1634   19    6.882988395    0.415740335    3.061831518    0.000334798    0.064396628    0.005198991    0.179528699
 1635   19    6.562298224    1.045249500    1.688722807   -0.000112034    0.063644688   -0.001760300    0.191115427
 1636   19    6.613256238   -3.703956670    4.435764388   -0.000322864    0.112414964   -0.002872074    0.230415927
 1637   19    6.993249411   -2.758134019    4.476568306   -0.000017999    0.024459429   -0.000735881    0.211215605
 1638   19    6.699140918   -4.130982341    4.130436927   -0.000103042    0.013017224   -0.007915831    0.236048936
 1639   19    3.917438577   -0.272551440    4.561552734   -0.000601684    0.119850304   -0.005020298    0.270832167
 1640   19    4.583643692   -0.941003477    4.998570687    0.000200898    0.206752512    0.000971683    0.246988471
 1641   19    4.728673308    0.457778397    4.079178491    0.000523682    0.242732397    0.002157447    0.236779621
 1642   19    5.352772341   -1.679685534    5.150650837    0.000197816    0.207665393    0.000952571    0.230894736
 1643   19    5.760931369   -0.337044309    4.552027561    0.000686959    0.282695416    0.002430031    0.210442653
 1644   19    5.727635349    0.850577595    3.361454530    0.000934655    0.264079178    0.003539299    0.202610920
 1645   19    6.091454398   -2.448814184    4.998570687    0.000086784    0.206752512    0.000419748    0.222149898
 1646   19    6.792922955   -1.295552694    4.496581411    0.000623309    0.274789167    0.002268319    0.195335734
 1647   19    6.871019541   -0.043517836    3.667939800    0.000913889    0.247709316    0.003689361    0.182403442
 1648   19    6.563746281    0.904821679    2.436850227    0.000587890    0.211167945    0.002783993    0.185173070
 1649   19    6.724089343   -3.162339122    4.571353582   -0.000178916    0.167293665   -0.001069474    0.220593888
 1650   19    7.046795587   -2.395579152    4.472228339   -0.000008263    0.042874107   -0.000192721    0.205086615
 1651   19    6.750000114   -3.958489571    4.205818985   -0.000111142    0.018170486   -0.006116637    0.233062389
 1652   19    2.702532416   -4.267931744   -1.034892619   -0.000376912    0.017201135   -0.021912028    0.245438026
 1653   19    3.147519068   -3.749520519   -1.646736032    0.000044546    0.041985434    0.001060998    0.240489982
 1654   19    3.559242283   -3.437638314   -1.950029974    0.000006930    0.002727051    0.002541258    0.224651069
 1655   19    3.450290270   -3.492548653   -1.890404726   -0.000001929    0.001338039   -0.001441671    0.228800492
 1656   19    6.110453727   -5.566248243    2.767137207   -0.000067507    0.005068691   -0.013318458    0.238380992
 1657   19    5.831796247   -5.800888720    2.350232463   -0.000305994    0.059566820   -0.005136992    0.230123597
 1658   19    5.347705109   -6.020386624    1.577381119   -0.000122823    0.126294153   -0.000972512    0.214230981
 1659   19    4.830255984   -5.981588472    0.649236384    0.000194358    0.162439377    0.001196497    0.199514294
 1660   19    4.004212850   -5.753283279    0.139367486    0.000378610    0.154195067    0.002455397    0.200050116
 1661   19    4.849846862   -5.549372077   -0.457834344    0.000350675    0.099539462    0.003522979    0.186935122
 1662   19    3.358011264   -5.257513622   -0.427337812    0.000307077    0.132489679    0.002317742    0.208138121
 1663   19    4.136904052   -4.923063799   -1.189114200    0.000683643    0.187071274    0.003654452    0.195271897
 1664   19    4.647602069   -4.289806812   -1.755735562    0.000194416    0.031150287    0.006241242    0.188827315
 1665   19    2.820517946   -4.583906177   -0.849956578   -0.000001706    0.101063481   -0.000016878    0.231183677
 1666   19    3.358011264   -4.161287410   -1.523564024    0.000211185    0.132489679    0.001593974    0.225257688
 1667   19    3.931885967   -3.570454991   -2.012020008    0.000355825    0.141897354    0.002507622    0.211302664
 1668   19    4.683592044   -2.823564356   -2.295102423   -0.000192188    0.049817218   -0.003857863    0.203968355
 1669   19    6.062310884   -5.627500039    2.656380118   -0.000030184    0.001957175   -0.015422090    0.236489012
 1670   19    5.644077668   -5.936427052    1.898846833   -0.000117410    0.028874445   -0.004066215    0.220938835
 1671   19    5.177558847   -6.008688144    0.930932761    0.000025946    0.120413203    0.000215475    0.202885996
 1672   19    4.739397048   -5.828014891    0.125318469    0.000420447    0.206690073    0.002034192    0.193314852
 1673   19    3.835378926   -5.380797519   -0.519423753    0.000575989    0.194803870    0.002956762    0.199381837
 1674   19    4.630965902   -4.937713113   -1.243028947    0.000587207    0.168670281    0.003481391    0.186393873
 1675   19    3.176976841   -4.715829060   -0.981879461    0.000440022    0.161502914    0.002724543    0.219612330
 1676   19    3.835378926   -4.253373352   -1.646847920    0.000655169    0.194803870    0.003363226    0.208349998
 1677   19    4.458677561   -3.550393502   -2.103137012    0.000366063    0.150587833    0.002430894    0.198490922
 1678   31   -3.597057052    9.504925378    2.874764090    0.000168937    0.101063481    0.001671593    0.166741378
 1679   31   -3.174438286    8.967432061    3.548371535    0.000284090    0.132489679    0.002144245    0.169366233
 1680   31   -4.343048989    8.952062738    2.344483192    0.000331746    0.130648218    0.002539230    0.158615175
 1681   31   -2.607732988    8.321230474    4.044141192    0.000353135    0.154195067    0.002290182    0.176792710
 1682   31   -3.936214675    8.188539272    3.213921712    0.000623613    0.187071274    0.003333559    0.160665063
 1683   31   -4.654171187    8.209167480    2.198805263    0.000189368    0.052951844    0.003576229    0.154848909
 1684   31   -1.941560926    7.624520529    4.303453290    0.000289048    0.162473823    0.001779041    0.190398703
 1685   31   -3.313897196    7.283580166    3.762496879    0.000788984    0.220618411    0.003576240    0.170669464
 1686   31   -4.548063593    7.272542992    2.486369332    0.000874034    0.215957652    0.004047247    0.157253630
 1687   31   -1.281818012    7.504398756    4.359384297   -0.000007849    0.001813018   -0.004329299    0.205113191
 1688   31   -2.571594500    6.923866265    4.078074651    0.000042325    0.011522510    0.003673256    0.184424276
 1689   31   -3.898866840    6.155294226    2.928547840    0.000815008    0.177993944    0.004578850    0.172794914
 1690   31   -4.513157275    6.204257994    2.025933516    0.000268040    0.084834484    0.003159559    0.167780072
 1691   31   -4.103793776    5.620983258    2.199291754    0.000058545    0.015596826    0.003753677    0.180580020
 1692   31   -3.728979936    9.148466483    3.006686973    0.000425187    0.161502914    0.002632688    0.163777051
 1693   31   -3.266524228    8.490064398    3.671655432    0.000516411    0.194803870    0.002650927    0.167901828
 1694   31   -4.452905404    8.532516148    2.427059939    0.000602069    0.191980260    0.003136098    0.156362721
 1695   31   -2.628825247    7.741799633    4.112156849    0.000564446    0.206752512    0.002730055    0.178204846
 1696   31   -3.971978217    7.563758060    3.249685254    0.001003853    0.254247539    0.003948329    0.161731026
 1697   31   -4.698288948    7.745101532    2.222561475    0.000288815    0.067037144    0.004308276    0.154650208
 1698   31   -1.915218532    7.254711217    4.294893032    0.000032419    0.053499011    0.000605966    0.193948548
 1699   31   -3.202904118    6.720006576    3.730185111    0.000716694    0.191723744    0.003738161    0.175861163
 1700   31   -4.465915966    6.623190031    2.411519649    0.001041521    0.277139729    0.003758109    0.162683855
 1701   31   -4.031228942    5.741413477    2.444123264    0.000068077    0.012852396    0.005296859    0.178249805
 1702   31   -4.249799583    5.517539655    1.752609325   -0.000032383    0.114026373   -0.000283998    0.183886510
 1703   31   -3.225090805    9.876891626    2.874764090    0.000126573    0.101063481    0.001252409    0.173537684
 1704   31   -2.687597487    9.454272859    3.548371535    0.000194217    0.132489679    0.001465906    0.178028277
 1705   31   -2.687597487   10.550499071    2.452145323   -0.000207970    0.132489679   -0.001569708    0.190913441
 1706   31   -2.041395901    8.887567562    4.044141192    0.000213097    0.154195067    0.001381995    0.185819939
 1707   31   -1.972504745   10.016458553    3.384801754   -0.000408906    0.081222679   -0.005034383    0.199944236
 1708   31   -2.390585778   10.992540332    1.776409723   -0.000180651    0.011338526   -0.015932455    0.204416372
 1709   31   -1.344685956    8.221395499    4.303453290    0.000135129    0.162473823    0.000831697    0.198377120
 1710   31   -1.146127607    9.404859939    3.883877926   -0.000460638    0.102219666   -0.004506357    0.208879973
 1711   31   -0.645928768    7.748888934    4.300391732   -0.000107751    0.038750954   -0.002780613    0.216959373
 1712   31   -0.113008615    8.792813347    3.958775032   -0.000765174    0.205781541   -0.003718380    0.222925151
 1713   31    0.717284747    8.102845905    3.739749351   -0.000341754    0.058323418   -0.005859628    0.240494591
 1714   31    1.261172164    8.817026041    3.079622660   -0.000855555    0.122866268   -0.006963305    0.236953370
 1715   31   -0.085447988   11.052675995   -0.322850018   -0.000470932    0.068958080   -0.006829255    0.201651226
 1716   31    1.884054866    8.119930561    2.565453556   -0.000267429    0.042818451   -0.006245654    0.236199836
 1717   31    2.038059305    8.860704422    1.842654887   -0.000540285    0.224808436   -0.002403315    0.217324923
 1718   31    1.944025672    9.532158080    0.807239622   -0.000382256    0.171228308   -0.002232434    0.201597062
 1719   31    1.370330570   10.200551346   -0.040697746   -0.000323734    0.162981337   -0.001986323    0.192917468
 1720   31    0.591458686   10.550499071   -0.826910851    0.000034699    0.132489679    0.000261898    0.182857468
 1721   31    2.330267342    7.941228299    1.625672040   -0.000044913    0.005939184   -0.007562070    0.218014077
 1722   31    2.465973667    8.071129070    0.527278790    0.000217396    0.162350050    0.001339055    0.193914183
 1723   31    2.183454555    8.887567562   -0.180709264    0.000318244    0.154195067    0.002063902    0.180591894
 1724   31    1.687684899    9.454272859   -0.826910851    0.000274182    0.132489679    0.002069458    0.173289016
 1725   31    1.014077453    9.876891626   -1.364404168    0.000165557    0.101063481    0.001638145    0.169680517
 1726   31   -2.868631910   10.008814509    3.006686973    0.000008343    0.161502914    0.000051656    0.180046257
 1727   31   -2.210229825    9.546358801    3.671655432   -0.000028347    0.194803870   -0.000145514    0.187189737
 1728   31   -2.386074149   10.644469906    2.499936384   -0.000473624    0.075163961   -0.006301206    0.200327739
 1729   31   -1.461965059    8.908659820    4.112156849   -0.000006038    0.206752512   -0.000029203    0.196491761
 1730   31   -1.566571494    9.735207538    3.669524766   -0.000084788    0.010776862   -0.007867587    0.204960496
 1731   31   -0.692836410    8.169977763    4.264236999   -0.000163992    0.207665393   -0.000789693    0.211804233
 1732   31   -0.530460281    9.134788466    3.937654594   -0.000308791    0.053573111   -0.005763909    0.218407533
 1733   31   -0.000657484    7.948039863    4.113478278   -0.000080083    0.004958696   -0.016149992    0.229353977
 1734   31    0.659750778    8.615907829    3.646793167   -0.001189249    0.260986989   -0.004556737    0.234508079
 1735   31    1.354023591    8.171001086    3.217165927   -0.000154655    0.006414409   -0.024110502    0.243336195
 1736   31    1.770575160    8.683038381    2.507738481   -0.001081522    0.275890449   -0.003920114    0.229731713
 1737   31    1.973572252    9.280321082    1.457337372   -0.000480114    0.121397702   -0.003954887    0.213004862
 1738   31    1.635363677    9.974232098    0.396985486   -0.000240722    0.070783487   -0.003400818    0.199444789
 1739   31    0.657024395   10.684864746   -0.368487724   -0.000517964    0.166761422   -0.003106021    0.193929392
 1740   31    2.248110699    7.998422270    1.857183348   -0.000032809    0.001255070   -0.026141114    0.222716503
 1741   31    2.413832326    8.086788003    1.181551924   -0.000101223    0.204510634   -0.000494954    0.206417333
 1742   31    2.251470212    8.908659820    0.398721577    0.000227547    0.206752512    0.001100579    0.189385840
 1743   31    1.810968795    9.546358801   -0.349543188    0.000243275    0.194803870    0.001248821    0.179967353
 1744   31    1.146000336   10.008814509   -1.007945273    0.000217080    0.161502914    0.001344127    0.174233003
 1745   31   -3.597057052    9.876891626    2.502797842    0.000135468    0.101063481    0.001340424    0.169775522
 1746   31   -4.295826512    9.429942745    1.943821231    0.000232491    0.125001621    0.001859906    0.163195331
 1747   31   -3.174438286   10.550499071    1.965304525   -0.000053536    0.132489679   -0.000404073    0.182887768
 1748   31   -3.702596835   10.415319740    1.253555499   -0.000076749    0.070279923   -0.001092047    0.181552987
 1749   31   -2.574675317   11.047117457    1.370689773   -0.000606194    0.141208098   -0.004292910    0.199842507
 1750   31   -2.975025636   10.966570028    0.479154672   -0.000017616    0.015183959   -0.001160148    0.200190009
 1751   31   -2.074854818   11.280008600    0.523435375   -0.000510450    0.102024851   -0.005003191    0.207572110
 1752   31   -1.392358432   11.259832176   -0.299612273   -0.000631506    0.121736275   -0.005187496    0.204166077
 1753   31   -0.561043609   11.105225442   -0.591873857   -0.000463418    0.154066582   -0.003007907    0.196859606
 1754   31   -0.577056622   10.463849075   -1.774513819   -0.000057508    0.024910792   -0.002308570    0.179898744
 1755   31    0.104617888   10.550499071   -1.313751649    0.000066610    0.132489679    0.000502759    0.178185172
 1756   31    0.108631905    9.599039162   -2.311449880    0.000149399    0.086943228    0.001718349    0.164466821
 1757   31    0.642111206    9.876891626   -1.736370416    0.000175903    0.101063481    0.001740523    0.167209072
 1758   31   -3.728979936   10.008814509    2.146338947    0.000187867    0.161502914    0.001163242    0.170735800
 1759   31   -4.149222874    9.812401714    1.655947768    0.000013313    0.039237092    0.000339294    0.169162604
 1760   31   -3.266524228   10.673782968    1.487936862   -0.000196329    0.194803870   -0.001007828    0.185390374
 1761   31   -3.382216048   10.717649615    0.884783259   -0.000037961    0.002545452   -0.014913354    0.191067615
 1762   31   -2.531358342   11.146038339    0.802090853   -0.000701987    0.201997153   -0.003475234    0.201706254
 1763   31   -1.984608912   11.261112398    0.044655339   -0.000842047    0.188802852   -0.004459928    0.206256185
 1764   31   -0.995397957   11.104711062   -0.771549852   -0.000473202    0.197753159   -0.002392894    0.196442456
 1765   31   -0.372749775   10.673782968   -1.405837591   -0.000101744    0.194803870   -0.000522290    0.181729546
 1766   31   -0.186484043    9.999956361   -2.123534584    0.000003806    0.008076369    0.000471197    0.170314494
 1767   31    0.285652310   10.008814509   -1.868293299    0.000237092    0.161502914    0.001468034    0.168428619
 1768   31    2.439584381    7.549515975   -0.100656436    0.000314358    0.158751101    0.001980192    0.187573977
 1769   31    0.413271726    5.742128571   -2.280000316    0.000005439    0.002352165    0.002312523    0.195292410
 1770   31    1.007963340    6.190409781   -2.109549830    0.000489029    0.129481715    0.003776816    0.185573165
 1771   31    1.901810242    7.283580166   -1.453210559    0.000856390    0.220618411    0.003881771    0.174388562
 1772   31    2.183454555    8.321230474   -0.747046352    0.000424177    0.154195067    0.002750909    0.174782202
 1773   31    0.260972576    6.075535195   -2.548906571    0.000072437    0.040211959    0.001801385    0.185404769
 1774   31    0.730677466    7.327633887   -2.627918747    0.000851702    0.192882236    0.004415656    0.164777764
 1775   31    1.353235075    8.188539272   -2.075528038    0.000661839    0.187071274    0.003537898    0.163143743
 1776   31    1.687684899    8.967432061   -1.313751649    0.000331117    0.132489679    0.002499194    0.167693654
 1777   31    0.488814737    8.098033887   -2.735827581    0.000099234    0.020335023    0.004879932    0.158919125
 1778   31    0.569715613    8.985988009   -2.414883385    0.000400453    0.118774193    0.003371551    0.159824419
 1779   31    1.014077453    9.504925378   -1.736370416    0.000200674    0.101063481    0.001985622    0.164913204
 1780   31    2.317774910    7.147553678   -0.509561808    0.000026017    0.005077124    0.005124298    0.185677575
 1781   31    0.505888950    5.789591805   -2.253027861    0.000008526    0.001828443    0.004662744    0.194110934
 1782   31    1.890180231    6.812390345   -1.346811648    0.000482881    0.135934771    0.003552303    0.180530377
 1783   31    2.251470212    7.741799633   -0.768138610    0.000642805    0.206752512    0.003109057    0.177435614
 1784   31    0.166816141    5.709944422   -2.393690609   -0.000044732    0.048316021   -0.000925825    0.195943628
 1785   31    0.630582358    6.529422675   -2.527603614    0.000876659    0.250907314    0.003493956    0.176296355
 1786   31    1.388998618    7.563758060   -2.111291580    0.001038826    0.254247539    0.004085885    0.166766147
 1787   31    1.810968795    8.490064398   -1.405837591    0.000583858    0.194803870    0.002997160    0.167688865
 1788   31    0.503921189    7.812123465   -2.760759430    0.000128326    0.025488326    0.005034702    0.160092172
 1789   31    0.675687375    8.457553803   -2.547677385    0.000636767    0.173096167    0.003678691    0.158883861
 1790   31    1.146000336    9.148466483   -1.868293299    0.000468339    0.161502914    0.002899879    0.163096544
 1791   18    0.712389136   -0.140053005   -2.613449242   -0.000817608    0.038575096   -0.021195224    0.293796295
 1792   18    1.179888662   -0.802469428   -3.021533209   -0.000216326    0.119051647   -0.001817073    0.262081953
 1793   18    2.349200445   -1.893300574   -3.136928247    0.000118810    0.066280216    0.001792541    0.244563758
 1794   18    1.862288884   -1.229686862   -3.571679882    0.000188544    0.101063481    0.001865599    0.235102953
 1795   18    0.927543536   -0.531254039   -2.772797669   -0.000242425    0.036006836   -0.006732736    0.278693327
 1796   18    1.739630080   -1.379693414   -3.201398763    0.000088498    0.147868246    0.000598493    0.249609525
 1797   18    2.974422079    3.448356914    1.066946790   -0.000215457    0.009361008   -0.023016402    0.270090933
 1798   18    3.597915599    3.595504739    1.136223646   -0.000018307    0.186528391   -0.000098144    0.242729525
 1799   18    3.417950035    4.550824745   -0.321835688   -0.000137385    0.154195067   -0.000890979    0.221836542
 1800   18    4.494449471    3.237557355    1.458787775    0.000411359    0.148796751    0.002764566    0.218728586
 1801   18    4.455600343    4.269180432    0.384328520    0.000481163    0.220618411    0.002180974    0.206962096
 1802   18    4.114659980    4.810136844   -0.988007750    0.000068685    0.162473823    0.000422742    0.209057959
 1803   18    5.588304725    2.517427759    1.567285463    0.000324431    0.081823065    0.003965031    0.194532566
 1804   18    5.607807063    3.555460485    0.841501218    0.000923814    0.259653876    0.003557869    0.187815888
 1805   18    5.365604772    4.467176599   -0.440330241    0.000523909    0.229660155    0.002281237    0.188689857
 1806   18    4.817927263    4.810136844   -1.691275033    0.000042411    0.162473823    0.000261031    0.202456501
 1807   18    6.477515309    1.512914894    1.335903119   -0.000041509    0.052627445   -0.000788729    0.189162894
 1808   18    6.419784018    2.586630591    1.010797906    0.000436307    0.116952377    0.003730642    0.177542469
 1809   18    6.303897161    3.766641883   -0.035822688    0.000305060    0.067004139    0.004552848    0.174492202
 1810   18    5.921354693    4.421345139   -1.316828213    0.000124282    0.091234910    0.001362222    0.185574701
 1811   18    5.494390243    4.539642554   -2.420863968   -0.000118932    0.138035172   -0.000861605    0.202001308
 1812   18    5.539341312    4.366046662   -2.928012162   -0.000042368    0.006830063   -0.006203099    0.209500327
 1813   18    3.252184989    3.367186117    1.239690742   -0.000113158    0.053168129   -0.002128297    0.261935029
 1814   18    3.136127265    4.134734618    0.349140264   -0.000035618    0.161145135   -0.000221033    0.238512118
 1815   18    4.096073211    3.616175722    1.174720512    0.000565113    0.253942362    0.002225358    0.226284927
 1816   18    3.997380877    4.618840403   -0.300743429    0.000259463    0.206752512    0.001254947    0.210815229
 1817   18    5.179044207    3.002919872    1.465807572    0.000909050    0.253158592    0.003590832    0.201205354
 1818   18    5.174668554    4.172297277    0.303215738    0.000749362    0.282695416    0.002650774    0.193016492
 1819   18    4.766509526    4.770920553   -1.039425487    0.000274695    0.207665393    0.001322777    0.198870855
 1820   18    6.230562688    2.095883946    1.374383237    0.000522543    0.215047408    0.002429898    0.185401533
 1821   18    6.287783904    3.308499214    0.573575031    0.000925800    0.249178814    0.003715405    0.175530046
 1822   18    6.039230626    4.204793797   -0.599834216    0.000609948    0.221721151    0.002750970    0.179587485
 1823   18    5.571458093    4.592672835   -1.817427733    0.000129045    0.196921740    0.000655310    0.193958965
 1824   18    6.561404432    1.223117522    1.297792603   -0.000080007    0.006055499   -0.013212246    0.193908871
 1825   18    5.612721054    4.404149942   -2.735840564   -0.000059959    0.014972166   -0.004004698    0.205973294
 1826   18    2.850925380    4.538795054   -0.835577176   -0.000394609    0.129561150   -0.003045734    0.233862720
 1827   18    3.618369030    4.824201925   -1.503011656   -0.000408241    0.113881994   -0.003584775    0.223734772
 1828   18    0.503251527    1.178984719   -2.602514521   -0.000924983    0.040577076   -0.022795696    0.290332442
 1829   18    0.644304832    1.755376536   -2.859948246   -0.000336511    0.016500674   -0.020393767    0.276351035
 1830   18    4.237148481    4.816548525   -2.248565600   -0.000477776    0.136469012   -0.003500986    0.219974471
 1831   18    0.673386931    0.308012520   -2.890739032   -0.000785544    0.146093337   -0.005376998    0.277816953
 1832   18    0.956957822    1.415811236   -3.624198862   -0.000918086    0.203844156   -0.004503863    0.253318277
 1833   18    4.331375484    4.287415328   -3.645415005   -0.000274201    0.017448022   -0.015715299    0.235429588
 1834   18    4.917762238    4.550824745   -2.954322065   -0.000294599    0.154195067   -0.001910560    0.215697026
 1835   18    1.188681438   -0.320227297   -3.521027363    0.000105218    0.132489679    0.000794158    0.244113117
 1836   18    1.523131261    0.458665492   -4.282803751    0.000219582    0.187071274    0.001173788    0.224807854
 1837   18    2.043560125    1.444840008   -4.755983432   -0.000350783    0.217887594   -0.001609925    0.225072130
 1838   18    3.068173040    2.189748955   -5.090626844   -0.000657024    0.161259621   -0.004074324    0.224575952
 1839   18    3.921405825    3.007240923   -4.890647446   -0.000964849    0.164792730   -0.005854926    0.230906789
 1840   18    4.783100893    3.680563964   -4.322700066   -0.000915052    0.168428576   -0.005432879    0.230086864
 1841   18    5.454168637    4.300449871   -3.160460359   -0.000115423    0.019461628   -0.005930790    0.213754038
 1842   18    1.862288884   -0.857720615   -3.943646129    0.000194959    0.101063481    0.001929077    0.224364055
 1843   18    2.284907650   -0.320227297   -4.617253575    0.000273387    0.132489679    0.002063459    0.207263554
 1844   18    2.851612948    0.325974289   -5.113023231    0.000271766    0.154195067    0.001762480    0.199040710
 1845   18    3.517785010    1.022684234   -5.372335330    0.000128486    0.162473823    0.000790809    0.199074850
 1846   18    4.150447681    1.651177509   -5.384920711   -0.000197343    0.120079226   -0.001643440    0.205808339
 1847   18    4.624928348    2.874842359   -4.943364702   -0.000119443    0.013601130   -0.008781854    0.225524975
 1848   18    2.838254866    4.430020462   -0.475324215   -0.000046209    0.002523514   -0.018311500    0.234488317
 1849   18    3.150390959    4.703954423   -1.223426023   -0.000328371    0.052235185   -0.006286399    0.230852126
 1850   18    0.583260805    1.586385612   -2.760644817   -0.000345361    0.011685554   -0.029554566    0.279753100
 1851   18    3.877406271    4.842483891   -1.951815243   -0.000279032    0.050523690   -0.005522789    0.224448949
 1852   18    0.597364099    0.868460619   -2.894525138   -0.000922858    0.199122215   -0.004634629    0.276970341
 1853   18    0.757210342    1.678059073   -3.179172533   -0.000273506    0.021564057   -0.012683437    0.267453983
 1854   18    4.411785847    4.590521095   -3.037326023   -0.000830714    0.154672920   -0.005370777    0.226939220
 1855   18    1.065397541    0.157140366   -3.613113304    0.000068657    0.194803870    0.000352440    0.243891229
 1856   18    1.485505214    1.217337148   -4.312976459   -0.000404239    0.252396915   -0.001601599    0.233083503
 1857   18    2.385493183    1.850700075   -4.892757097   -0.000497078    0.106166917   -0.004682045    0.228345651
 1858   18    3.457852702    2.664311244   -5.005997538   -0.000418313    0.052793625   -0.007923556    0.230375428
 1859   18    4.298584434    3.798445290   -4.272589085   -0.001048033    0.161067588   -0.006506790    0.236407521
 1860   18    5.118094582    4.196513346   -3.569086492   -0.000736027    0.172990550   -0.004254726    0.221593673
 1861   18    1.730366000   -0.501261719   -4.075569012    0.000299302    0.161502914    0.001853228    0.223032313
 1862   18    2.192821708    0.157140366   -4.740537472    0.000294403    0.194803870    0.001511280    0.208709255
 1863   18    2.830520689    0.905405131   -5.181038889    0.000155367    0.206752512    0.000751465    0.204266886
 1864   18    3.569202747    1.674533780   -5.333119038   -0.000131820    0.207665393   -0.000634771    0.208180878
 1865   18    4.320258246    2.514022509   -5.142164264   -0.000554766    0.163406355   -0.003395006    0.219724232
 1866   18    4.727438826    3.143805855   -4.765481160   -0.000251703    0.023853144   -0.010552201    0.228481973
 1867   18    4.464990470   -2.543008053   -2.726863144   -0.000019591    0.025956286   -0.000754762    0.201219802
 1868   18    3.483589090   -2.331965596   -3.150843861    0.000241149    0.087416367    0.002758630    0.213428704
 1869   18    4.252572235   -2.192265223   -3.556969439    0.000367570    0.095098620    0.003865150    0.190581796
 1870   18    2.783702273   -1.976016590   -3.410121895    0.000367265    0.130860954    0.002806528    0.225822787
 1871   18    3.550641237   -1.568844484   -4.282803751    0.000704550    0.187071274    0.003766213    0.192120021
 1872   18    4.062943456   -0.934154448   -4.850375070    0.000166343    0.031591909    0.005265366    0.180711274
 1873   18    2.234255131   -1.229686862   -3.943646129    0.000211443    0.101063481    0.002092181    0.220069546
 1874   18    2.771748449   -0.807068095   -4.617253575    0.000331691    0.132489679    0.002503525    0.200032401
 1875   18    3.417950035   -0.240362798   -5.113023231    0.000374781    0.154195067    0.002430566    0.189446391
 1876   18    4.030517209    0.602795450   -5.396725204    0.000091599    0.103881918    0.000881763    0.191511109
 1877   18    4.247596215    1.106996707   -5.427902996   -0.000013135    0.002702695   -0.004860139    0.197847757
 1878   18    4.635903743   -2.570208074   -2.563856336   -0.000075093    0.020469169   -0.003668610    0.202723947
 1879   18    4.160256428   -2.458908131   -3.007496969    0.000326993    0.164937542    0.001982525    0.200963527
 1880   18    3.187282057   -2.092710473   -3.473453491    0.000552376    0.193640408    0.002852587    0.214420773
 1881   18    4.042720600   -1.584492413   -4.335642815    0.000569481    0.167443470    0.003401036    0.183625718
 1882   18    2.590714026   -1.361609745   -4.075569012    0.000506079    0.161502914    0.003133561    0.211954652
 1883   18    3.249116111   -0.899154037   -4.740537472    0.000582489    0.194803870    0.002990132    0.191858759
 1884   18    3.921123036   -0.293814554   -5.164146388    0.000364891    0.155212109    0.002350916    0.184132104
 1885   18    4.230480563    0.989645183   -5.427371057   -0.000010398    0.002796821   -0.003717693    0.196187244
 1886    9   -8.207517487   -2.984993415    2.881799540   -0.000341961    0.101063481   -0.003383631    0.235143371
 1887    9   -7.853205849   -3.543207489    3.520889463   -0.000716500    0.126388313   -0.005669034    0.236961733
 1888    9   -7.391267935   -4.261551957    3.999727804   -0.000401841    0.154129041   -0.002607170    0.225231318
 1889    9   -6.552021361   -4.865398264    4.310488741   -0.000088099    0.162473823   -0.000542234    0.207984739
 1890    9   -7.608619198   -5.172083459    3.951601588   -0.000385147    0.069207972   -0.005565063    0.216960792
 1891    9   -5.848754078   -5.568665546    4.310488741    0.000263586    0.162473823    0.001622328    0.190526749
 1892    9   -7.099698870   -6.116343056    3.967528496   -0.000023990    0.229660155   -0.000104458    0.193984242
 1893    9   -7.712141057   -6.648197717    3.422594032   -0.000056232    0.001509557   -0.037250392    0.203156707
 1894    9   -5.152044133   -6.234837609    4.051176642    0.000462393    0.154195067    0.002998755    0.176525511
 1895    9   -6.189694442   -6.941001816    3.769532329    0.000501291    0.220618411    0.002272211    0.173019668
 1896    9   -7.341901161   -7.398174514    3.055812382   -0.000021528    0.259653876   -0.000082912    0.183892426
 1897    9   -8.244009730   -7.614602247    1.847606613   -0.000631251    0.087358484   -0.007225984    0.202888929
 1898    9   -9.324892342   -6.393541907   -0.115208817   -0.000791320    0.114281626   -0.006924301    0.208027213
 1899    9   -4.505842547   -6.801542906    3.555406986    0.000515344    0.132489679    0.003889694    0.166855529
 1900    9   -5.284735336   -7.563319295    3.220957162    0.000612598    0.187071274    0.003274677    0.161183187
 1901    9   -6.189694442   -8.111894462    2.598639684    0.000504637    0.220618411    0.002287376    0.163912819
 1902    9   -7.095511688   -8.355520665    1.640677027    0.000014569    0.228315507    0.000063810    0.177358485
 1903    9   -7.983369157   -8.067190271    0.928557420   -0.000504472    0.171759553   -0.002937084    0.195317995
 1904    9   -8.678250704   -7.438429140    0.017052310   -0.000571883    0.113549052   -0.005036441    0.206225816
 1905    9   -8.973297745   -6.661434586   -0.801964428   -0.000246758    0.083362578   -0.002960058    0.198529329
 1906    9   -3.968349229   -7.224161673    2.881799540    0.000366155    0.101063481    0.003623024    0.161167543
 1907    9   -4.494928956   -7.931002484    2.397161265    0.000479951    0.125617596    0.003820734    0.155026022
 1908    9   -5.262430925   -8.300590476    2.164694212    0.000205569    0.064272426    0.003198407    0.156985716
 1909    9   -6.238187759   -8.519602721    1.711915829    0.000011512    0.010214553    0.001127051    0.167114351
 1910    9   -8.409523050   -3.258476729    2.884084403   -0.000806123    0.116836624   -0.006899579    0.235847299
 1911    9   -7.780628279   -3.984231610    3.733387415   -0.000687983    0.144134281   -0.004773211    0.232564812
 1912    9   -7.401031898   -4.713511324    4.051975179   -0.000458614    0.206551344   -0.002220338    0.218427490
 1913    9   -6.500603624   -5.517247810    4.271272449    0.000162908    0.207665393    0.000784473    0.195296199
 1914    9   -7.600778433   -6.057587783    3.767904331   -0.000549445    0.102934191   -0.005337831    0.206758546
 1915    9   -5.731474975   -6.255929867    4.119192300    0.000469959    0.206752512    0.002273049    0.178690673
 1916    9   -6.908762653   -6.859889035    3.672649174    0.000200713    0.282695416    0.000709997    0.181840312
 1917    9   -7.825141533   -7.189248413    2.924755064   -0.000555343    0.106740788   -0.005202724    0.198915926
 1918    9   -9.145952186   -6.850128403    0.236053851   -0.000089759    0.002352365   -0.038157046    0.213010644
 1919    9   -4.983210210   -6.893628848    3.678690883    0.000616008    0.194803870    0.003162194    0.167044878
 1920    9   -5.909516548   -7.599082837    3.256720705    0.000607476    0.254247539    0.002389308    0.164576710
 1921    9   -6.908762653   -8.015011306    2.517526902    0.000295625    0.282695416    0.001045738    0.172410695
 1922    9   -7.706436707   -8.131075122    1.467237265   -0.000342316    0.282244631   -0.001212833    0.187611336
 1923    9   -8.632482492   -7.547532044    0.630767782   -0.001287785    0.243967430   -0.005278513    0.206626059
 1924    9   -8.969296868   -6.937597157   -0.364568507   -0.000764685    0.183977030   -0.004156418    0.203802195
 1925    9   -4.324808124   -7.356084556    3.013722423    0.000655460    0.161502914    0.004058500    0.159985866
 1926    9   -4.949248843   -8.067920405    2.458836722    0.000636952    0.189253706    0.003365597    0.155799410
 1927    9   -5.845793849   -8.423765895    2.018699947    0.000295085    0.137258344    0.002149849    0.161581063
 1928    9   -6.575589927   -8.518304710    1.555205706   -0.000008918    0.035385988   -0.000252020    0.171982285
 1929    9   -7.858022936   -2.799740900    3.036787694   -0.000340208    0.049680387   -0.006847926    0.241469567
 1930    9   -7.392636346   -3.376576423    3.701952840   -0.000082912    0.016244565   -0.005103962    0.242191567
 1931    9   -6.835795386   -3.967433755    4.124939120   -0.000066439    0.004516155   -0.014711349    0.230654070
 1932    9   -6.207601445   -4.572780839    4.338822335   -0.000058792    0.012701287   -0.004628785    0.214054551
 1933    9   -5.524257342   -5.176739987    4.339316462    0.000020257    0.039203492    0.000516727    0.197631070
 1934    9   -4.793036734   -5.758539612    4.102547146    0.000258506    0.081474570    0.003172840    0.183698746
 1935    9   -3.984462529   -6.293222421    3.543340698    0.000550243    0.123861988    0.004442387    0.173590064
 1936    9   -3.596382982   -6.852195425    2.881799540    0.000401748    0.101063481    0.003975201    0.166311210
 1937    9   -2.945655167   -6.420952292    2.412896071    0.000260040    0.064499220    0.004031672    0.177190221
 1938    9   -7.649206300   -3.047491765    3.371972736   -0.000105892    0.003318030   -0.031914024    0.244235800
 1939    9   -5.855478539   -4.874481358    4.366481353   -0.000007411    0.001177367   -0.006294453    0.205685208
 1940    9   -5.108080233   -5.464654344    4.242522311    0.000038810    0.009133146    0.004249364    0.190356579
 1941    9   -4.233831781   -6.030850212    3.793430049    0.000225371    0.050480234    0.004464543    0.177990551
 1942    9   -3.440867627   -6.469794036    3.006653179    0.000602591    0.151223568    0.003984767    0.172182647
 1943    9   -8.212401077   -2.640267667    2.536114342   -0.000334755    0.085180852   -0.003929930    0.231155408
 1944    9   -8.783103575   -2.944275881    2.049702780   -0.000515240    0.083124282   -0.006198430    0.223157741
 1945    9   -8.174523757   -2.166721857    1.854003998   -0.000109062    0.027762419   -0.003928396    0.220128939
 1946    9   -9.226682183   -3.175070357    1.101945968   -0.000183778    0.026128591   -0.007033602    0.208967486
 1947    9   -8.400625035   -2.121794133    1.128161592   -0.000031163    0.187068822   -0.000166588    0.203339342
 1948    9   -9.525407972   -3.846716647    0.273369901   -0.000138680    0.018369376   -0.007549543    0.199754403
 1949    9   -9.095250276   -2.896187024    0.288488081    0.000143773    0.220618411    0.000651680    0.188782796
 1950    9   -8.054509714   -1.814009344    0.262970808    0.000230144    0.155049225    0.001484326    0.190797024
 1951    9   -9.583905001   -4.825533328   -0.320786270   -0.000268016    0.066576335   -0.004025702    0.195171381
 1952    9   -9.293246443   -3.720845784   -0.621516348    0.000249542    0.229660155    0.001086572    0.178319288
 1953    9   -8.381530329   -2.439014326   -0.863718639    0.000729617    0.259653876    0.002809960    0.173217459
 1954    9   -7.358054960   -1.724143566   -0.853920268    0.000310848    0.075876448    0.004096770    0.181110393
 1955    9   -9.416386246   -5.665451673   -0.632501481   -0.000420939    0.151460636   -0.002779196    0.193559756
 1956    9   -9.095250276   -4.630850213   -1.446175109    0.000294448    0.220618411    0.001334647    0.171971504
 1957    9   -8.381530329   -3.478643493   -1.903347807    0.000769599    0.259653876    0.002963942    0.162892387
 1958    9   -7.341901161   -2.439014326   -1.903347807    0.001061597    0.259653876    0.004088507    0.168767685
 1959    9   -6.413262984   -1.996984813   -1.784456200    0.000272574    0.050326518    0.005416105    0.181972195
 1960    9   -9.004089371   -6.299660601   -1.108844133   -0.000186630    0.069581941   -0.002682161    0.192026532
 1961    9   -8.822064944   -5.426543593   -1.787030559   -0.000000378    0.055394989   -0.000006824    0.175641955
 1962    9   -8.243200734   -4.418486843   -2.362905693    0.000165502    0.056778041    0.002914889    0.162121810
 1963    9   -7.300606487   -3.488840077   -2.643962857    0.000406690    0.089668071    0.004535504    0.159692050
 1964    9   -6.081247440   -2.843386127   -2.591015195    0.000617594    0.176669202    0.003495767    0.173615210
 1965    9   -5.394213789   -2.560426398   -2.348035286    0.000129119    0.054097351    0.002386796    0.190005047
 1966    9   -8.333261424   -2.466548862    2.140294959   -0.000380539    0.144056638   -0.002641590    0.223475878
 1967    9   -8.985311172   -2.893618112    1.449416028   -0.000454022    0.154967669   -0.002929787    0.211606483
 1968    9   -8.156244087   -2.005325060    1.471282243   -0.000118925    0.067929854   -0.001750701    0.212684317
 1969    9   -9.385754833   -3.425147324    0.629287454   -0.000359733    0.114694511   -0.003136449    0.202075381
 1970    9   -8.427527366   -2.092842451    0.657960623    0.000263195    0.254246017    0.001035198    0.194582858
 1971    9   -9.561460585   -4.202412513   -0.105794863   -0.000366430    0.140299240   -0.002611773    0.194153712
 1972    9   -8.998367121   -2.977299805   -0.430580131    0.000508240    0.282695416    0.001797836    0.177683831
 1973    9   -7.829598373   -1.816380978   -0.438921875    0.000719659    0.252368344    0.002851620    0.182055516
 1974    9   -9.481698791   -5.150535508   -0.649205253   -0.000246724    0.203366704   -0.001213196    0.189427310
 1975    9   -8.998367121   -3.911782002   -1.365062327    0.000561851    0.282695416    0.001987477    0.168935985
 1976    9   -8.090564222   -2.729980432   -1.612381700    0.000959950    0.315115371    0.003046345    0.166527668
 1977    9   -6.961344210   -1.891246051   -1.444396283    0.000871435    0.212028664    0.004109986    0.178456368
 1978    9   -9.023556482   -5.825597947   -1.373899144   -0.000124640    0.164697883   -0.000756780    0.183838848
 1979    9   -8.653051576   -4.870934072   -2.031307446    0.000271971    0.191532043    0.001419975    0.167933597
 1980    9   -7.906211989   -3.874474451   -2.467259436    0.000736219    0.222609163    0.003307227    0.159413104
 1981    9   -6.894498138   -3.015532537   -2.548395320    0.001116310    0.261883069    0.004262629    0.164306356
 1982    9   -5.956275841   -2.318505772   -2.181788980    0.000676222    0.186825083    0.003619549    0.183311334
 1983    9   -5.598705820   -2.968027091   -2.660034617    0.000018441    0.002117615    0.008708285    0.179594206
 1984    9   -5.103082811   -2.810213197   -2.471165458   -0.000031334    0.061419609   -0.000510156    0.192843062
 1985    9   -3.596382982   -7.224161673    2.509833293    0.000393417    0.101063481    0.003892773    0.161755533
 1986    9   -4.070318348   -7.856847313    2.119568974    0.000247699    0.046109536    0.005371972    0.155156595
 1987    9   -2.871946007   -6.729118657    1.958682984    0.000333574    0.116870629    0.002854214    0.174377234
 1988    9   -2.480950671   -6.286454050    1.468317249   -0.000102868    0.012793292   -0.008040807    0.192527180
 1989    9   -3.485454241   -7.378061253    2.151561958    0.000554914    0.144738790    0.003833902    0.160576729
 1990    9   -2.650083524   -6.514201913    1.694039597   -0.000001707    0.042387828   -0.000040276    0.182498311
 1991   35   -5.406601689    9.576509160    0.948645610    0.000143417    0.101063481    0.001419079    0.159761589
 1992   35   -4.932847683    9.044786865    1.651282119    0.000316543    0.124158363    0.002549514    0.156848320
 1993   35   -6.080209135    9.039015843    0.526026843    0.000247189    0.132489679    0.001865725    0.155911869
 1994   35   -4.856753240    8.192164405    1.957571171    0.000096414    0.024559530    0.003925733    0.153987184
 1995   35   -5.745759311    8.260123054    1.287803232    0.000544139    0.187071274    0.002908726    0.151097045
 1996   35   -6.575978791    8.392814257   -0.040678454    0.000331992    0.154195067    0.002153066    0.154896434
 1997   35   -5.130482501    7.398727284    1.835539762    0.000801515    0.190475296    0.004207971    0.153139221
 1998   35   -6.294334478    7.355163948    0.665485753    0.000764620    0.220618411    0.003465805    0.150020212
 1999   35   -6.835290890    7.696104311   -0.706850516    0.000345264    0.162473823    0.002125043    0.157658141
 2000   35   -4.689453398    6.107717885    1.723696736    0.000098613    0.027957718    0.003527236    0.168015334
 2001   35   -5.527490031    6.197921998    1.171797759    0.000899134    0.215523348    0.004171865    0.157818049
 2002   35   -6.596319906    6.937676461   -0.070173296    0.000107296    0.019711223    0.005443393    0.152550126
 2003   35   -4.459125629    5.411094701    1.389838372   -0.000137484    0.056329926   -0.002440695    0.184757231
 2004   35   -5.538524572    9.220050265    1.080568493    0.000361830    0.161502914    0.002240391    0.156256581
 2005   35   -5.039591258    8.545933555    1.773036206    0.000552248    0.179947208    0.003068943    0.153828430
 2006   35   -6.203493032    8.561648180    0.618112785    0.000458442    0.194803870    0.002353352    0.152886119
 2007   35   -4.889830822    7.886456040    1.976392846    0.000127223    0.026967269    0.004717694    0.153601927
 2008   35   -5.781522854    7.635341842    1.323566775    0.000894434    0.254247539    0.003517964    0.150373222
 2009   35   -6.643994449    7.813383415   -0.019586196    0.000568684    0.206752512    0.002750553    0.152792253
 2010   35   -5.038307193    6.575474004    1.721657926    0.000928658    0.242577196    0.003828298    0.158858532
 2011   35   -6.251888567    6.731663860    0.543563991    0.000849861    0.223102671    0.003809284    0.151092890
 2012   35   -6.828897941    7.326570370   -0.746137181    0.000077168    0.057270210    0.001347433    0.157864202
 2013   35   -4.537922982    5.711760039    1.571578284    0.000086816    0.046625871    0.001861967    0.176893317
 2014   35   -5.066797820    5.751064740    1.274959124    0.000134702    0.041293597    0.003262055    0.168033269
 2015   35   -5.034635442    9.948475408    0.948645610    0.000112445    0.101063481    0.001112615    0.164922670
 2016   35   -4.493658289    9.588223273    1.583561559    0.000137441    0.108053663    0.001271968    0.164304663
 2017   35   -4.497142124   10.622082853    0.526026843   -0.000084775    0.132489679   -0.000639863    0.179237678
 2018   35   -3.791131732   10.475063132    1.066455643   -0.000113932    0.073513399   -0.001549811    0.182347449
 2019   35   -3.927384519   11.086082297   -0.003484933   -0.000621181    0.122330526   -0.005077887    0.195909242
 2020   35   -2.988185645   11.010286200    0.380353180   -0.000333371    0.050857889   -0.006554959    0.200274284
 2021   35   -2.970894541   11.325439939   -0.466912187   -0.000395663    0.065428964   -0.006047212    0.205520007
 2022   35   -2.152525019   11.187220043   -0.403886133   -0.000364865    0.052497378   -0.006950156    0.206213629
 2023   35   -2.229721987   11.330686008   -1.251078929   -0.000406750    0.072581508   -0.005604042    0.203370985
 2024   35   -1.336674520   10.995288089   -1.220259931   -0.000337746    0.072525697   -0.004656921    0.195187322
 2025   35   -1.801948779   11.113778203   -2.154123704   -0.000520288    0.137183142   -0.003792656    0.192190222
 2026   35   -0.608995672   10.422092974   -2.017200447   -0.000007726    0.111635454   -0.000069205    0.176392998
 2027   35   -1.218085950   10.622082853   -2.753029330    0.000018651    0.132489679    0.000140771    0.174847243
 2028   35   -0.043923046    9.419535723   -2.723581071    0.000312177    0.131325492    0.002377122    0.160890133
 2029   35   -0.795467184    9.948475408   -3.290522648    0.000149273    0.101063481    0.001477021    0.162745064
 2030   35   -4.678176547   10.080398291    1.080568493    0.000141991    0.161502914    0.000879186    0.168128951
 2031   35   -4.185634781    9.967166598    1.434414658   -0.000006858    0.025931140   -0.000264459    0.171381686
 2032   35   -4.019774462   10.745366750    0.618112785   -0.000225770    0.194803870   -0.001158960    0.183965908
 2033   35   -3.398181371   10.764721867    0.772885016   -0.000070797    0.006094953   -0.011615617    0.191877659
 2034   35   -3.283482586   11.198508597   -0.055187518   -0.000767721    0.190460568   -0.004030866    0.200250906
 2035   35   -2.560317040   11.137714934    0.008378264   -0.000094408    0.003920244   -0.024082126    0.205666028
 2036   35   -2.481254841   11.330495151   -0.734290964   -0.000875756    0.175694786   -0.004984530    0.205133324
 2037   35   -1.714305568   11.127146275   -0.802700272   -0.000111714    0.006026786   -0.018536179    0.202665518
 2038   35   -1.829613432   11.208326433   -1.560329335   -0.000627095    0.196754883   -0.003187190    0.196377855
 2039   35   -0.894300038   10.713342252   -1.626831461   -0.000081081    0.016457467   -0.004926729    0.185428469
 2040   35   -1.126000009   10.745366750   -2.275661668   -0.000065377    0.194803870   -0.000335603    0.178956009
 2041   35   -0.154055734    9.777184601   -2.420065160    0.000080340    0.071416937    0.001124940    0.165777158
 2042   35   -0.663544301   10.080398291   -2.934063753    0.000246939    0.161502914    0.001529005    0.165083177
 2043   35   -5.406601689    9.948475408    0.576679363    0.000105429    0.101063481    0.001043198    0.165295625
 2044   35   -6.080209135    9.525856641    0.039186045    0.000176007    0.132489679    0.001328454    0.162983920
 2045   35   -4.983982923   10.622082853    0.039186045   -0.000220388    0.132489679   -0.001663433    0.183180891
 2046   35   -6.575978791    8.959151344   -0.607015541    0.000223115    0.154195067    0.001446965    0.162679964
 2047   35   -5.875250545   10.137922238   -0.687053544   -0.000448315    0.106926762   -0.004192734    0.183522906
 2048   35   -4.329660716   11.035411316   -0.194384190   -0.000088613    0.003346177   -0.026481868    0.198148331
 2049   35   -6.835290890    8.292979281   -1.303725486    0.000197421    0.162473823    0.001215095    0.165848391
 2050   35   -6.370872887    9.551197807   -1.548443629   -0.000507449    0.144568559   -0.003510090    0.184015570
 2051   35   -6.827431009    7.865107406   -2.016231615   -0.000035025    0.010964307   -0.003194448    0.176077475
 2052   35   -6.409815262    8.957890076   -2.658030999   -0.000569593    0.228094484   -0.002497180    0.190822346
 2053   35   -5.622601744    8.889977994   -3.897907414   -0.001108127    0.202549957   -0.005470883    0.203341771
 2054   35   -2.028403849   11.063837935   -2.588504618   -0.000194075    0.016842029   -0.011523251    0.194995215
 2055   35   -4.421035200    8.874286623   -4.690298101   -0.000535429    0.224709979   -0.002382755    0.191752606
 2056   35   -3.333106992    9.605161017   -4.592010451   -0.000468128    0.170666447   -0.002742943    0.184205783
 2057   35   -2.462027751   10.213592889   -4.068626645   -0.000396520    0.141710924   -0.002798090    0.181902322
 2058   35   -1.704926749   10.622082853   -3.239870129   -0.000052146    0.132489679   -0.000393587    0.178474239
 2059   35   -3.041847151    8.255750885   -5.097378061    0.000111726    0.150819457    0.000740794    0.169397735
 2060   35   -2.351128335    8.959151344   -4.831865997    0.000247562    0.154195067    0.001605514    0.163811549
 2061   35   -1.704926749    9.525856641   -4.336096341    0.000215382    0.132489679    0.001625648    0.162414694
 2062   35   -1.167433431    9.948475408   -3.662488895    0.000136291    0.101063481    0.001348569    0.163393281
 2063   35   -5.538524572   10.080398291    0.220220467    0.000011086    0.161502914    0.000068645    0.169586600
 2064   35   -6.203493032    9.617942583   -0.438181618    0.000041044    0.194803870    0.000210696    0.168749449
 2065   35   -5.009005444   10.728442121   -0.257276092   -0.000470144    0.074230477   -0.006333566    0.191460763
 2066   35   -6.643994449    8.980243602   -1.186446383    0.000096592    0.206752512    0.000467187    0.169216538
 2067   35   -6.140947236    9.896269136   -1.130232392   -0.000148264    0.028366883   -0.005226673    0.185432399
 2068   35   -6.796074598    8.241561545   -1.955575032   -0.000061671    0.207665393   -0.000296975    0.174929072
 2069   35   -6.372256968    9.328517940   -2.266820738   -0.000515701    0.112303824   -0.004592017    0.191386651
 2070   35   -6.250528577    8.684503432   -3.191549533   -0.000892387    0.268611948   -0.003322215    0.196207284
 2071   35   -5.010914080    8.886442613   -4.386125393   -0.000914060    0.229556691   -0.003981847    0.199783137
 2072   35   -4.062491815    9.388016611   -4.581869665   -0.000668287    0.147245646   -0.004538583    0.192916361
 2073   35   -2.919942060    9.993663223   -4.325296572   -0.000230801    0.055918234   -0.004127470    0.185442709
 2074   35   -2.071104547   10.746683686   -3.274189343   -0.000555617    0.124147759   -0.004475446    0.187677477
 2075   35   -3.691989358    8.388176468   -5.026450357   -0.000133618    0.128940264   -0.001036276    0.179109819
 2076   35   -2.930559177    8.980243602   -4.899881655    0.000127438    0.206752512    0.000616377    0.170377242
 2077   35   -2.182294411    9.617942583   -4.459380238    0.000142494    0.194803870    0.000731474    0.167616289
 2078   35   -1.523892326   10.080398291   -3.794411779    0.000124941    0.161502914    0.000773613    0.167115654
 2079   35   -0.247996649    5.822774681   -3.064956501    0.000012835    0.001740067    0.007376302    0.183209934
 2080   35    0.091173390    6.243553835   -2.847461893    0.000156348    0.068604962    0.002278960    0.178665162
 2081   35   -0.399581477    6.283037243   -3.642309262    0.000438505    0.107355951    0.004084593    0.167859384
 2082   35    0.149802727    7.347477997   -3.284322047    0.000856013    0.214558578    0.003989646    0.160269080
 2083   35    0.271601709    8.310632770   -2.953656696    0.000218775    0.061517140    0.003556321    0.157247521
 2084   35   -1.168032319    7.313725891   -4.601183564    0.000795612    0.216028510    0.003682901    0.154766471
 2085   35   -0.456309562    8.260123054   -4.001646518    0.000619784    0.187071274    0.003313088    0.154004391
 2086   35   -0.027561208    9.011595416   -3.103504322    0.000321157    0.132154137    0.002430168    0.157026181
 2087   35   -2.425334558    7.825929163   -5.082512407    0.000158688    0.090163357    0.001760001    0.162008119
 2088   35   -1.784791248    8.392814257   -4.831865997    0.000394174    0.154195067    0.002556336    0.157278420
 2089   35   -1.218085950    9.039015843   -4.336096341    0.000276272    0.132489679    0.002085237    0.156769936
 2090   35   -0.795467184    9.576509160   -3.662488895    0.000172501    0.101063481    0.001706859    0.158957918
 2091   35   -0.131230346    5.701125715   -2.691027404   -0.000082726    0.067630396   -0.001223205    0.192457101
 2092   35   -0.266970122    5.867549629   -3.141935682    0.000011984    0.001066623    0.011235851    0.181111053
 2093   35    0.059973981    6.675259722   -3.212124018    0.000944842    0.274245369    0.003445245    0.167875405
 2094   35    0.306972985    7.824480852   -3.006955076    0.000296264    0.068201069    0.004343983    0.158626125
 2095   35   -0.890770453    6.841053414   -4.330447439    0.000388749    0.083396651    0.004661450    0.157203884
 2096   35   -0.420546019    7.635341842   -4.037410060    0.001003893    0.254247539    0.003948485    0.154994777
 2097   35    0.073384354    8.626340641   -3.180659411    0.000596267    0.194224152    0.003069995    0.156007041
 2098   35   -1.782247264    7.719305518   -4.910097321    0.000545245    0.203065387    0.002685073    0.156544177
 2099   35   -1.126000009    8.561648180   -4.459380238    0.000518322    0.194803870    0.002660737    0.154853466
 2100   35   -0.663544301    9.220050265   -3.794411779    0.000419748    0.161502914    0.002599013    0.156508396
 2101   17    2.826335527    2.606276188    2.593379073   -0.000416867    0.012600931   -0.033082251    0.322310399
 2102   17    2.720370734    2.923262286    2.062424353   -0.000786620    0.022291929   -0.035287227    0.317110592
 2103   17    3.627916385    0.773372210    3.915478118   -0.000052587    0.003039517   -0.017301228    0.287710990
 2104   17    3.543508259    1.507301760    3.589717633   -0.001339406    0.188855153   -0.007092237    0.290286393
 2105   17    3.504990174    2.776496747    2.362284077   -0.000260655    0.220618411   -0.001181474    0.273464894
 2106   17    3.444301187    3.201743631    1.446519188   -0.000026893    0.011598620   -0.002318606    0.259079074
 2107   17    4.407570664    0.929604031    3.677601653    0.000107200    0.144281312    0.000742995    0.246747118
 2108   17    4.657196894    2.062776800    2.819456775    0.000803908    0.259653876    0.003096074    0.228957189
 2109   17    4.346990356    2.911557402    1.759660556    0.000189760    0.090126505    0.002105489    0.227695187
 2110   17    5.638812958    1.259841165    2.726290356    0.000275363    0.097524288    0.002823533    0.201857042
 2111   17    5.644279781    2.044021105    1.896778638    0.000528026    0.179105862    0.002948125    0.196913212
 2112   17    6.455975199    1.127927865    1.562387281   -0.000091436    0.021825549   -0.004189393    0.194098843
 2113   17    2.765829437    2.772909863    2.337887354   -0.000162700    0.006347896   -0.025630512    0.321000970
 2114   17    3.579583224    0.917213114    3.869636658   -0.000184650    0.005932498   -0.031125198    0.290497531
 2115   17    3.133195518    2.216153639    3.065783295   -0.001773235    0.236991919   -0.007482258    0.308928671
 2116   17    3.026669870    3.141227665    1.633781625   -0.001750899    0.176369964   -0.009927423    0.284649825
 2117   17    3.764173969    0.583269918    3.955235154   -0.000379713    0.037755072   -0.010057273    0.280078662
 2118   17    4.224058385    1.524491320    3.436293567    0.000497553    0.282695416    0.001760032    0.252509449
 2119   17    4.224058385    2.679613592    2.281171296    0.000693322    0.282695416    0.002452542    0.238732803
 2120   17    3.712455543    3.144817576    1.539759097   -0.000003553    0.003226087   -0.001101444    0.248956488
 2121   17    5.020691366    1.106859847    3.305703528    0.000144393    0.026920941    0.005363598    0.221320377
 2122   17    5.405859955    1.771810693    2.528490669    0.001032289    0.315115371    0.003275908    0.205183106
 2123   17    5.058920719    2.536319621    1.842338898    0.000190580    0.033527939    0.005684226    0.207882085
 2124   17    6.125228179    1.231990756    2.127392050    0.000028098    0.005838779    0.004812372    0.193467619
 2125   17    6.343343795    1.334829727    1.576560832   -0.000044005    0.088866119   -0.000495182    0.192645852
 2126   17    0.863157903   -0.892247038   -2.593093860   -0.000514329    0.042478388   -0.012108018    0.288426351
 2127   17    1.814079953   -1.690100330   -2.943404202   -0.000136244    0.008942616   -0.015235382    0.262598988
 2128   17    0.781303188   -0.573590090   -2.560415414   -0.000696372    0.041614110   -0.016734046    0.293617328
 2129   17    1.356595838   -1.379512531   -2.819437419   -0.001198970    0.091247575   -0.013139747    0.271234029
 2130   17    3.468255780   -3.406466835   -1.977233490   -0.000014216    0.048932709   -0.000290528    0.228405258
 2131   17    4.434313356   -2.809044517   -2.337066065   -0.000070485    0.049629252   -0.001420228    0.206191491
 2132   17    2.821307178   -2.579934157   -2.747871837   -0.000200948    0.007879620   -0.025502211    0.249409823
 2133   17    3.423346537   -2.606649260   -2.747547935    0.000211513    0.115976456    0.001823757    0.222896838
 2134   17    1.942971339   -1.762017377   -2.967194048   -0.000150834    0.004653934   -0.032410081    0.259928946
 2135   17    2.621992241   -2.169537647   -2.968247992   -0.000058516    0.020250820   -0.002889561    0.244517586
 2136   17    3.973069961   -3.128852054   -2.198551017    0.000015427    0.006227775    0.002477189    0.212703889
 2137   17    3.176226271   -2.992927888   -2.440769471   -0.000382426    0.203560671   -0.001878683    0.239970114
 2138   17    4.101605357   -2.745251239   -2.517802832    0.000055641    0.062599061    0.000888854    0.208837368
 2139   17    2.343605293   -2.096095364   -2.944453338   -0.000410280    0.045283625   -0.009060229    0.255420249
 2140   17    2.908446534   -2.311055598   -2.929151413   -0.000036731    0.007293596   -0.005036067    0.236183287
 2141   33   -6.430315229    6.575471547    0.204625546    0.000040871    0.003930944    0.010397334    0.152030916
 2142   33   -6.957843307    6.796684814   -0.554233211    0.000370124    0.132489679    0.002793607    0.154604947
 2143   33   -5.737560386    5.892603507    0.884610487    0.000140452    0.021262407    0.006605640    0.158270843
 2144   33   -6.623393484    6.017792026    0.207543177    0.000718340    0.187071274    0.003839924    0.152927780
 2145   33   -7.453612963    6.150483228   -1.120938509    0.000408196    0.154195067    0.002647273    0.158832914
 2146   33   -4.838902450    5.247009660    1.251518389    0.000131510    0.066720048    0.001971065    0.178289414
 2147   33   -6.001076005    5.112832920    0.756118344    0.000916809    0.220618411    0.004155634    0.162185656
 2148   33   -7.171968650    5.112832920   -0.414774301    0.000753762    0.220618411    0.003416587    0.158890657
 2149   33   -7.712925062    5.453773283   -1.787110571    0.000316275    0.162473823    0.001946624    0.167484034
 2150   33   -5.257939465    4.747541879    1.070966618    0.000047810    0.012346829    0.003872251    0.175581263
 2151   33   -6.589972234    3.985292642   -0.081729137    0.000703906    0.176061906    0.003998058    0.169483836
 2152   33   -7.369964817    4.202828491   -1.239433062    0.000588829    0.229660155    0.002563915    0.170065927
 2153   33   -7.712925062    4.750506000   -2.490377854    0.000058025    0.162473823    0.000357132    0.181414616
 2154   33   -6.794784702    3.463370717   -0.798030993    0.000055346    0.013665671    0.004050027    0.177794121
 2155   33   -7.138065510    3.327998714   -2.132676356    0.000163511    0.206672646    0.000791161    0.188511206
 2156   33   -7.482568444    4.162355808   -3.185237492   -0.000436036    0.137969680   -0.003160375    0.199597104
 2157   33   -6.714802322    2.868395984   -3.124003744   -0.000291574    0.121818333   -0.002393517    0.209500971
 2158   33   -6.878216110    3.361022248   -3.779915381   -0.000419730    0.078498516   -0.005346986    0.214778230
 2159   33   -6.210709109    2.646406070   -3.779802478   -0.000203500    0.029916987   -0.006802169    0.223652186
 2160   33   -6.138224923    2.969940265   -4.386133860   -0.000352010    0.080838384   -0.004354495    0.224333795
 2161   33   -6.670035846    6.888562261   -0.220757507    0.000135576    0.032749581    0.004139765    0.153371471
 2162   33   -6.175074474    6.230384330    0.538942433    0.000405918    0.087016868    0.004664814    0.153205984
 2163   33   -7.081127204    6.319317152   -0.462147270    0.000655969    0.194803870    0.003367329    0.154046073
 2164   33   -5.423014703    5.523372882    1.065514281    0.000539505    0.151865473    0.003552519    0.165126776
 2165   33   -6.659157026    5.393010814    0.243306720    0.001023067    0.254247539    0.004023902    0.156329078
 2166   33   -7.521628621    5.571052386   -1.099846250    0.000547032    0.206752512    0.002645828    0.160329435
 2167   33   -4.608634899    5.065506412    1.285849816   -0.000055690    0.049708753   -0.001120323    0.185771594
 2168   33   -5.891448923    4.547474638    0.722498852    0.000749353    0.192188976    0.003899041    0.168565249
 2169   33   -7.075085495    4.393764708   -0.495887083    0.000896051    0.282695416    0.003169669    0.164752572
 2170   33   -7.673708771    4.801923737   -1.838528308    0.000407379    0.207665393    0.001961709    0.171102862
 2171   33   -6.725134139    3.574898653   -0.567978989    0.000057999    0.011562458    0.005016112    0.175535227
 2172   33   -7.060450500    3.482071673   -1.345370928    0.000435084    0.244951017    0.001776208    0.179586588
 2173   33   -7.521628621    4.063241680   -2.607656957    0.000113621    0.206752512    0.000549551    0.187079913
 2174   33   -6.903192497    2.990834559   -2.539134352   -0.000085906    0.088262950   -0.000973301    0.199343570
 2175   33   -7.113626236    3.499468661   -3.400468175   -0.000462602    0.187975924   -0.002460965    0.206262044
 2176   33   -6.394076080    2.680378635   -3.503211939   -0.000120414    0.014662845   -0.008212190    0.219387303
 2177   33   -6.342669875    2.923236885   -4.063335719   -0.000624234    0.153698080   -0.004061428    0.221482075
 2178   33   -0.188311090    5.450004898   -2.466170194   -0.000049239    0.001551082   -0.031745202    0.203654813
 2179   33   -6.995481740    7.152968160   -0.954596876    0.000194474    0.088615823    0.002194575    0.158685249
 2180   33   -7.453612963    6.716820315   -1.687275596    0.000314695    0.154195067    0.002040890    0.164330475
 2181   33   -6.964479860    7.685044681   -1.951143916   -0.000001892    0.034337706   -0.000055113    0.172785512
 2182   33   -7.712925062    6.050648253   -2.383985541    0.000145400    0.162473823    0.000894915    0.175197201
 2183   33   -7.171968650    7.422984523   -2.724925904   -0.000066212    0.220618411   -0.000300119    0.181409977
 2184   33   -6.510852847    8.150824441   -3.065095907   -0.000094843    0.007963684   -0.011909423    0.193443039
 2185   33   -7.726781559    5.197701637   -2.966883885   -0.000322659    0.098649203   -0.003270770    0.192016538
 2186   33   -7.469005359    6.657625810   -3.216586300   -0.000192585    0.036961399   -0.005210433    0.194339121
 2187   33   -6.447562955    7.883295923   -3.890027748   -0.000997738    0.229639022   -0.004344809    0.202061853
 2188   33   -5.659654480    8.352281698   -4.119982987   -0.000108081    0.004250930   -0.025425289    0.204676982
 2189   33   -7.623266053    4.695548827   -3.205255996   -0.000095535    0.006387491   -0.014956507    0.200299468
 2190   33   -5.411180709    7.911587990   -4.889288361   -0.000986142    0.217684639   -0.004530143    0.202362412
 2191   33   -4.552486853    8.216555441   -4.909244059   -0.000154295    0.020152264   -0.007656448    0.192354698
 2192   33   -4.610644705    6.673316536   -5.951557057   -0.000104206    0.009797790   -0.010635659    0.196346750
 2193   33   -4.266412816    7.422984523   -5.630481739   -0.000107155    0.220618411   -0.000485701    0.183585836
 2194   33   -3.415267651    7.811593758   -5.307664536    0.000011224    0.077539346    0.000144747    0.172865729
 2195   33   -6.186667592    3.242242017   -4.636368731   -0.000081437    0.001415891   -0.057516380    0.227479876
 2196   33   -4.323773331    5.274069645   -6.210110553   -0.000227270    0.047811339   -0.004753465    0.195300348
 2197   33   -3.925472452    6.050648253   -6.171438151    0.000009038    0.162473823    0.000055628    0.181331648
 2198   33   -3.228762507    6.716820315   -5.912126052    0.000314497    0.154195067    0.002039603    0.167812081
 2199   33   -2.589629688    7.353200725   -5.374514760    0.000254083    0.126644922    0.002006261    0.161976717
 2200   33   -2.127083711    7.356355910   -5.104887880    0.000043403    0.014297581    0.003035689    0.158939953
 2201   33   -7.107937071    7.345988277   -1.546593180    0.000220928    0.160730582    0.001374523    0.165213354
 2202   33   -7.521628621    6.737912574   -2.266706438    0.000138887    0.206752512    0.000671757    0.172338272
 2203   33   -6.813621895    7.913864130   -2.565719108   -0.000261889    0.123050710   -0.002128298    0.183204746
 2204   33   -7.681164375    6.036429682   -2.944439210   -0.000471742    0.148791300   -0.003170496    0.188880674
 2205   33   -7.120127966    7.302386584   -3.377632364   -0.000902843    0.230573367   -0.003915643    0.194952088
 2206   33   -6.139977776    8.273791695   -3.638628445   -0.000467450    0.076277709   -0.006128260    0.201549646
 2207   33   -7.656348247    4.841834469   -3.166957473   -0.000063157    0.004069257   -0.015520438    0.199012277
 2208   33   -6.010672959    7.885606942   -4.453534518   -0.000780571    0.103311601   -0.007555506    0.206876063
 2209   33   -5.173123392    8.298884987   -4.568656041   -0.000524409    0.100427760   -0.005221752    0.200885506
 2210   33   -4.832535678    7.295356999   -5.607483548   -0.000841348    0.190071063   -0.004426490    0.196656505
 2211   33   -4.070032904    7.987700787   -5.206394093   -0.000239065    0.173543949   -0.001377550    0.182802562
 2212   33   -4.383984784    6.055874058   -6.148838779   -0.000437971    0.094417838   -0.004638646    0.193647461
 2213   33   -3.808193349    6.737912574   -5.980141710    0.000059155    0.206752512    0.000286114    0.176394512
 2214   33   -3.037062124    7.463128445   -5.475166695    0.000263200    0.189751964    0.001387073    0.166463848
 2215   33   -2.340835590    7.468910127   -5.159238854    0.000050723    0.029845190    0.001699525    0.160720148
 2216   33   -0.451714835    4.862337439   -3.718192501    0.000023247    0.001506341    0.015432692    0.185373389
 2217   33   -0.218442253    5.410151493   -2.917493727    0.000076501    0.142334257    0.000537473    0.192827051
 2218   33   -2.269544312    3.578128529   -5.288088362    0.000010742    0.001973670    0.005442827    0.184483502
 2219   33   -1.680939825    4.018954398   -5.117042632    0.000419383    0.129164023    0.003246901    0.177626039
 2220   33   -0.785368567    5.112832920   -4.459589094    0.000943189    0.220618411    0.004275207    0.171586808
 2221   33   -0.553702378    6.036587872   -3.932236951    0.000336514    0.083469551    0.004031576    0.167209589
 2222   33   -5.316619432    2.656599845   -4.684528986   -0.000204140    0.026133633   -0.007811400    0.227493462
 2223   33   -4.673616458    2.891066808   -5.192086235   -0.000385598    0.111105407   -0.003470562    0.216539197
 2224   33   -3.701970357    3.366236248   -5.623871019   -0.000003401    0.196576323   -0.000017303    0.196430945
 2225   33   -2.780919973    4.202828491   -5.828477906    0.000482310    0.229660155    0.002100101    0.177192704
 2226   33   -1.956261213    5.112832920   -5.630481739    0.000698729    0.220618411    0.003167139    0.165583376
 2227   33   -1.333943734    6.017792026   -5.081906572    0.000715920    0.187071274    0.003826993    0.159417399
 2228   33   -1.156575643    6.687075914   -4.616816007    0.000195831    0.044215519    0.004429019    0.156912392
 2229   33   -5.928854535    2.956892697   -4.580840910   -0.000351620    0.075646579   -0.004648191    0.225235170
 2230   33   -5.296648075    3.274356496   -5.285375777   -0.000386362    0.057530206   -0.006715815    0.220477494
 2231   33   -4.629921047    3.961294578   -5.883111117   -0.000360864    0.092695795   -0.003892993    0.206094594
 2232   33   -4.146080961    4.765694193   -6.170677422   -0.000256897    0.161503047   -0.001590661    0.191904650
 2233   33   -3.328597482    5.453773283   -6.171438151    0.000253139    0.162473823    0.001558031    0.173381916
 2234   33   -2.662425420    6.150483228   -5.912126052    0.000382661    0.154195067    0.002481666    0.163491210
 2235   33   -2.095720123    6.796684814   -5.416356396    0.000386936    0.132489679    0.002920496    0.158153586
 2236   33   -1.945934879    7.257921002   -5.042630002    0.000076635    0.024018386    0.003190674    0.157723581
 2237   33   -0.318962337    5.031397952   -3.353887921    0.000036916    0.009449047    0.003906846    0.189785197
 2238   33   -2.184316757    3.621102459   -5.262755072    0.000010680    0.001579192    0.006763127    0.183640884
 2239   33   -0.799384964    4.635187375   -4.354582959    0.000493195    0.139600687    0.003532901    0.177970668
 2240   33   -0.411488395    5.632813128   -3.698682915    0.000747271    0.200277500    0.003731178    0.175375829
 2241   33   -5.053898854    2.699862466   -4.870310095   -0.000121691    0.011201753   -0.010863567    0.224812884
 2242   33   -4.111855741    3.031563496   -5.393552643   -0.000159246    0.069879499   -0.002278871    0.207312314
 2243   33   -2.831887579    3.559757451   -5.546260299    0.000232958    0.213187190    0.001092738    0.186338310
 2244   33   -2.037373994    4.393764708   -5.533598584    0.000791724    0.282695416    0.002800627    0.172230954
 2245   33   -1.298180191    5.393010814   -5.117670115    0.000965893    0.254247539    0.003799025    0.163912430
 2246   33   -0.890057465    6.323044661   -4.432082300    0.000786042    0.169619289    0.004634153    0.159969374
 2247   33   -5.591431457    2.899825372   -4.785655716   -0.000684839    0.148029297   -0.004626372    0.224724622
 2248   33   -4.904797065    3.421114741   -5.534617461   -0.000601392    0.172434412   -0.003487657    0.213316376
 2249   33   -4.249033918    4.197147212   -6.021697369   -0.000206325    0.205891729   -0.001002103    0.196430758
 2250   33   -3.380015219    4.801923737   -6.132221859    0.000329483    0.207665393    0.001586604    0.177738969
 2251   33   -2.641333162    5.571052386   -5.980141710    0.000502555    0.206752512    0.002430708    0.165855555
 2252   33   -2.003634181    6.319317152   -5.539640293    0.000602104    0.194803870    0.003090823    0.158946461
 2253   33   -1.605517113    6.961568294   -4.947470946    0.000456953    0.123726860    0.003693242    0.156224844
 2254    8   -0.479215033   -5.849306226    1.730279003    0.000119216    0.035779650    0.003331956    0.200782121
 2255    8   -1.413357778   -6.358574069    1.479552684    0.000312447    0.139523997    0.002239379    0.186629419
 2256    8    0.226755376   -5.907135374    1.477749590    0.000378064    0.132460955    0.002854156    0.204562410
 2257    8   -0.546609156   -6.891878997    0.970745322    0.000732757    0.180670209    0.004055772    0.177978020
 2258    8    0.798189150   -6.481215264    0.698426972    0.000259145    0.101063481    0.002564185    0.193941494
 2259    8    0.232863126   -7.242178289    0.151924584    0.000446089    0.131795234    0.003384709    0.176550963
 2260    8   -0.847038748   -6.013536349    1.695752538    0.000102064    0.015850100    0.006439312    0.194933415
 2261    8   -1.990542262   -6.343189674    1.382944784   -0.000066850    0.052646936   -0.001269788    0.189329129
 2262    8   -0.145794585   -5.986263557    1.572863268    0.000630633    0.194668634    0.003239520    0.199797803
 2263    8   -1.079169864   -6.747907231    1.176816061    0.000530636    0.169173911    0.003136630    0.179052151
 2264    8    0.441730255   -6.613138148    0.830349856    0.000613702    0.161502914    0.003799945    0.189180885
 2265    8   -0.167788119   -7.218310106    0.436387368    0.000538803    0.142942273    0.003769377    0.174167488
 2266    8    0.119447753   -0.735773120   -2.588303698   -0.001081316    0.041037732   -0.026349312    0.296444649
 2267    8    0.598105338   -5.537684610    1.476667108    0.000393140    0.132446768    0.002968285    0.217903790
 2268    8    1.480821651   -4.741537249    1.077107319   -0.000188213    0.171813123   -0.001095453    0.248579172
 2269    8    0.975341405   -1.316004473   -2.925189242   -0.001091275    0.131474433   -0.008300284    0.272356357
 2270    8    1.170155398   -6.109249017    0.698426972    0.000228250    0.101063481    0.002258482    0.204007899
 2271    8    1.843762843   -5.571755699    0.275808206    0.000220360    0.132489679    0.001663223    0.216666037
 2272    8    2.356203972   -4.912894285   -0.328398552   -0.000331646    0.133975526   -0.002475426    0.229563141
 2273    8    2.575704347   -4.555002553   -0.933493318   -0.000273938    0.024135349   -0.011350076    0.241189659
 2274    8    0.895716453   -1.593306245   -3.498204096   -0.000183245    0.028225666   -0.006492151    0.256133027
 2275    8    0.879785215   -5.137694962    1.456116156    0.000262051    0.155986442    0.001679960    0.233425508
 2276    8    1.444722019   -4.369877973    1.163288834   -0.000537753    0.056996570   -0.009434839    0.266734165
 2277    8    0.655114265   -0.988429848   -2.610011234   -0.001532569    0.090712183   -0.016894852    0.290256237
 2278    8    1.302078281   -5.752790122    0.830349856    0.000394130    0.161502914    0.002440392    0.213665137
 2279    8    1.983993977   -5.038709203    0.366315115   -0.000202260    0.186372355   -0.001085248    0.230737106
 2280    8    2.504188723   -4.643050680   -0.655859070   -0.000283676    0.032011899   -0.008861576    0.236442759
 2281    8    1.025379412   -1.503194886   -3.206849301   -0.000293098    0.050028204   -0.005858664    0.264201200
 2282    8   -4.389006404   -2.689666266   -2.862558267    0.000000569    0.063837147    0.000008918    0.198070940
 2283    8   -3.553162673   -1.709088690   -3.169401350    0.000493764    0.176990792    0.002789770    0.218175276
 2284    8   -2.465134816   -0.967372648   -3.126646647   -0.000072505    0.054162332   -0.001338660    0.247052724
 2285    8   -3.603617303   -2.626450229   -4.031607573    0.000674390    0.183928277    0.003666591    0.186073555
 2286    8   -2.575362782   -1.696067917   -4.086720375    0.000862168    0.259653876    0.003320452    0.207898862
 2287    8   -1.471360303   -0.882261188   -3.453985002    0.000256525    0.220604591    0.001162828    0.240897123
 2288    8   -0.382246994   -0.658567661   -2.804212566   -0.001036634    0.143489645   -0.007224449    0.280613773
 2289    8   -2.351196106   -3.030000333   -5.009999903    0.000635700    0.217475610    0.002923087    0.183408312
 2290    8   -1.423156062   -2.153240616   -4.800440322    0.000447767    0.220618411    0.002029598    0.201015497
 2291    8   -0.518196956   -1.530923137   -4.251865155    0.000214425    0.187071274    0.001146219    0.222615809
 2292    8    0.260695833   -1.196473314   -3.490088766   -0.000192069    0.132489679   -0.001449687    0.250557150
 2293    8   -1.284556095   -4.157364168   -5.394951687   -0.000012483    0.005619642   -0.002221302    0.194090283
 2294    8   -1.082215699   -3.525576886   -5.341396734    0.000169580    0.162473823    0.001043736    0.194769167
 2295    8   -0.385505753   -2.859404823   -5.082084635    0.000066947    0.154195067    0.000434168    0.207235056
 2296    8    0.260695833   -2.292699526   -4.586314978   -0.000184729    0.132489679   -0.001394286    0.225605703
 2297    8    0.769509330   -1.924759911   -3.989339179   -0.000464473    0.080053438   -0.005802040    0.245638199
 2298    8   -4.196690738   -2.345681525   -2.891619871    0.000199296    0.104650797    0.001904388    0.203288852
 2299    8   -2.971904698   -1.236717503   -3.143393860   -0.000014689    0.025153354   -0.000583986    0.237519256
 2300    8   -4.081817435   -2.662572105   -3.450883489    0.000145019    0.030753979    0.004715440    0.190438852
 2301    8   -3.324025842   -1.987034024   -3.795754268    0.001062063    0.315115371    0.003370394    0.202443733
 2302    8   -2.024911815   -0.955019640   -3.397792752    0.000486005    0.282626789    0.001719600    0.239340187
 2303    8   -0.980140919   -0.668240246   -3.036851882   -0.000223889    0.161211305   -0.001388790    0.262542987
 2304    8   -2.970093367   -2.897178808   -4.668112969    0.000462696    0.108097796    0.004280342    0.181179916
 2305    8   -2.142224273   -2.234353397   -4.703557166    0.000787667    0.282695416    0.002786276    0.194941826
 2306    8   -1.142978168   -1.495159595   -4.287628697    0.000512586    0.254247539    0.002016090    0.216658292
 2307    8   -0.216671830   -1.073189417   -3.582174708    0.000065282    0.194803870    0.000335118    0.244753001
 2308    8   -1.634971642   -3.651139539   -5.328084306    0.000239194    0.175254451    0.001364840    0.188147965
 2309    8   -0.964936595   -2.838312565   -5.150100292    0.000317817    0.206752512    0.001537188    0.198691674
 2310    8   -0.216671830   -2.200613584   -4.709598875    0.000152404    0.194803870    0.000782346    0.215764385
 2311    8    0.441730255   -1.738157876   -4.044630416   -0.000159572    0.161502914   -0.000988042    0.237902848
 2312    8    1.170155398   -6.481215264    0.326460725    0.000222932    0.101063481    0.002205857    0.195490778
 2313    8    0.616087376   -7.246279784   -0.238358148    0.000367471    0.132011173    0.002783639    0.179814130
 2314    8    1.843762843   -6.058596498   -0.211032593    0.000212972    0.132489679    0.001607463    0.205544461
 2315    8    0.606235605   -7.489353082   -1.010385393    0.000038479    0.023477300    0.001638979    0.181211820
 2316    8    1.509313020   -6.820372887   -0.989925381    0.000320689    0.187071274    0.001714260    0.193914284
 2317    8    2.339532500   -5.491891200   -0.857234179   -0.000054775    0.154195067   -0.000355231    0.219306474
 2318    8    1.027819310   -7.281386665   -1.819064571    0.000027434    0.131312862    0.000208924    0.193153677
 2319    8    2.094426325   -6.136798758   -1.910663992   -0.000489745    0.209527348   -0.002337382    0.216664736
 2320    8    2.564508161   -4.829775270   -1.104345125   -0.000118550    0.007244411   -0.016364384    0.237557548
 2321    8    1.411588527   -6.547461733   -3.109599028   -0.000756426    0.237576118   -0.003183930    0.218724673
 2322    8    0.594198128   -6.061289736   -4.404084712   -0.000134462    0.006055704   -0.022204271    0.230089004
 2323    8    1.197944662   -5.763228179   -4.137976138   -0.000876547    0.126003362   -0.006956540    0.235483086
 2324    8    0.244173306   -5.404498097   -4.917240854   -0.000656301    0.139720343   -0.004697250    0.224272085
 2325    8    0.615448407   -4.489371771   -4.954700482   -0.000563475    0.087539276   -0.006436830    0.229123039
 2326    8   -1.136507295   -4.272648881   -5.396689487   -0.000012584    0.003256823   -0.003863885    0.196670662
 2327    8   -0.485340729   -4.122451856   -5.341396734   -0.000042320    0.162473823   -0.000260470    0.204498932
 2328    8    0.259739953   -3.451817212   -5.056736484   -0.000309262    0.147917134   -0.002090779    0.219791926
 2329    8    0.535306371   -2.690143906   -4.668524236   -0.000280586    0.059434242   -0.004720955    0.231558260
 2330    8    0.706223426   -2.365444649   -4.382322588   -0.000057381    0.002408864   -0.023820897    0.239784117
 2331    8    1.302078281   -6.613138148   -0.029998170    0.000389793    0.161502914    0.002413537    0.193563689
 2332    8    0.723512385   -7.340571236   -0.659640825    0.000418223    0.192496146    0.002172632    0.181000216
 2333    8    1.967046740   -6.150682440   -0.688400255    0.000202812    0.194803870    0.001041106    0.205082909
 2334    8    0.737281529   -7.457906388   -1.307318665    0.000023409    0.010253183    0.002283096    0.184892862
 2335    8    1.545076562   -6.856136429   -1.614706593    0.000146059    0.254247539    0.000574475    0.198108705
 2336    8    2.433660479   -5.425311556   -1.342268116   -0.000625470    0.164415158   -0.003804209    0.226907873
 2337    8    1.140613778   -7.064686490   -2.525430838   -0.000163269    0.084638830   -0.001929012    0.204644005
 2338    8    1.890970799   -6.221489540   -2.619876195   -0.000780923    0.195937866   -0.003985564    0.222662311
 2339    8    1.167274606   -6.211318225   -3.826098461   -0.001270986    0.253746589   -0.005008877    0.228416074
 2340    8    0.510445305   -5.939732455   -4.531050991   -0.000131273    0.005261391   -0.024950316    0.229764361
 2341    8    0.743849851   -5.196967040   -4.736896891   -0.001272542    0.225137149   -0.005652295    0.231252714
 2342    8   -0.571881068   -4.583214989   -5.333588424   -0.000269160    0.124071148   -0.002169402    0.206281112
 2343    8    0.290481566   -3.995710504   -5.114923627   -0.000567518    0.200162893   -0.002835280    0.220008938
 2344    8    0.487751279   -3.153487376   -4.876792041   -0.000271770    0.053344154   -0.005094647    0.227964196
 2345    8    0.691029996   -2.431432259   -4.434137828   -0.000036770    0.001405412   -0.026163297    0.238823666
 2346    2   -1.908231812    1.843756711    7.593089182   -0.000123413    0.008098207   -0.015239535    0.271217304
 2347    2   -1.745969066    1.462913580    7.915984596   -0.000443104    0.083771245   -0.005289453    0.264508807
 2348    2   -1.317386546    0.748891622    8.360649847   -0.000336576    0.154195067   -0.002182792    0.251360369
 2349    2   -2.065900384    0.372408172    8.042828789   -0.000052425    0.001196389   -0.043819071    0.270605424
 2350    2   -0.651214484    0.052181676    8.619961946   -0.000234096    0.162473823   -0.001440824    0.242922040
 2351    2   -1.991827304   -0.164928003    8.107568827   -0.000883750    0.179341724   -0.004927742    0.263411574
 2352    2    0.052052799   -0.651085606    8.619961946   -0.000233434    0.162473823   -0.001436750    0.242914945
 2353    2   -1.198891993   -1.198763116    8.277001701   -0.000266851    0.229660155   -0.001161939    0.247662296
 2354    2   -2.537762793   -1.477005568    7.285102440   -0.000850657    0.227046536   -0.003746622    0.269004750
 2355    2   -3.015995727   -1.649498510    6.486723656   -0.000165025    0.011717808   -0.014083241    0.284260999
 2356    2    0.748762744   -1.317257669    8.360649847   -0.000374810    0.154195067   -0.002430751    0.252448022
 2357    2   -0.288887565   -2.023421876    8.079005534   -0.000870524    0.220618411   -0.003945835    0.259788940
 2358    2   -1.441094284   -2.480594574    7.365285587   -0.000510291    0.259653876   -0.001965273    0.259591821
 2359    2   -2.480723452   -2.480594574    6.325656419   -0.000203463    0.259653876   -0.000783592    0.264599457
 2360    2   -3.238717552   -1.947190845    5.202887546   -0.000953184    0.179799304   -0.005301376    0.298510953
 2361    2    1.406336674   -1.625862949    8.008038110   -0.000409253    0.055806805   -0.007333395    0.265642579
 2362    2    0.378292192   -2.082091400    8.031375704   -0.000063834    0.002034808   -0.031371216    0.270229057
 2363    2   -1.359720269   -3.354866562    6.015324255   -0.000792214    0.123247531   -0.006427828    0.277424492
 2364    2   -2.023550754   -3.194314521    5.173449700   -0.000711959    0.220618411   -0.003227106    0.269833077
 2365    2   -2.101296069   -3.134423381    4.509938532   -0.000086214    0.002767352   -0.031153806    0.277165668
 2366    2   -0.854522177   -3.694118437    4.832589491   -0.000617325    0.066560322   -0.009274674    0.291643838
 2367    2   -1.330906501   -3.477879091    4.169300567   -0.001195930    0.125519085   -0.009527873    0.283554637
 2368    2   -1.899452171    1.721370969    7.678536597   -0.000082446    0.006203491   -0.013290194    0.270688981
 2369    2   -1.846813789    0.809476649    8.096110195   -0.000766463    0.108644234   -0.007054798    0.265051741
 2370    2   -1.338478805    0.169460780    8.428665505   -0.000414229    0.206752512   -0.002003501    0.249791525
 2371    2   -2.086091602    0.283453662    8.038824941   -0.000071948    0.002567651   -0.028021099    0.270679808
 2372    2   -0.599796747   -0.599667869    8.580745655   -0.000272705    0.207665393   -0.001313193    0.243194558
 2373    2   -2.031471955   -0.970558323    7.936581446   -0.000818618    0.273774982   -0.002990112    0.259045702
 2374    2   -2.910107873   -1.574943715    6.737938138   -0.000192313    0.015028604   -0.012796436    0.281030876
 2375    2    0.169331902   -1.338349927    8.428665505   -0.000420695    0.206752512   -0.002034775    0.249505229
 2376    2   -1.007955776   -1.942309095    7.982122379   -0.000474436    0.282695416   -0.001678259    0.253336767
 2377    2   -2.189757345   -2.189628468    7.074319480   -0.000219487    0.315115371   -0.000696530    0.259338867
 2378    2   -3.078620230   -1.919545329    5.989548346   -0.000872343    0.246256289   -0.003542417    0.284070543
 2379    2   -3.496985413   -1.466530054    4.923731583   -0.000979984    0.029514965   -0.033202944    0.327488916
 2380    2    0.815736593   -1.819614247    8.109910138   -0.000761285    0.095551900   -0.007967236    0.266137817
 2381    2   -0.175058366   -2.397783540    7.817487409   -0.000273390    0.014813364   -0.018455612    0.273541912
 2382    2   -1.108614530   -2.906757504    7.053713483   -0.000761634    0.119007582   -0.006399879    0.272765598
 2383    2   -1.942437973   -3.097431366    5.892517911   -0.000448934    0.282695416   -0.001588047    0.266498272
 2384    2   -2.515018560   -2.838335587    4.897279605    0.000811347    0.159228598    0.005095483    0.275867479
 2385    2   -1.144217010   -3.580152735    5.388940562   -0.000216565    0.008793665   -0.024627348    0.284968361
 2386    2   -1.338478805   -3.543974492    4.715230233   -0.000850862    0.206752512   -0.004115367    0.279687578
 2387    2   -1.844342733   -3.255236837    4.267040419   -0.000302480    0.012193880   -0.024805881    0.280065533
 2388    2   -1.921490615    2.280002946    7.226500117   -0.000567143    0.084025370   -0.006749668    0.271528363
 2389    2   -1.397251045    1.881934006    7.864880191   -0.000306340    0.132489679   -0.002312177    0.256934623
 2390    2   -1.397251045    2.978160218    6.768653979   -0.000142125    0.132489679   -0.001072728    0.261122497
 2391    2   -0.751049459    1.315228709    8.360649847   -0.000213898    0.154195067   -0.001387193    0.246887131
 2392    2   -0.618358257    2.643710395    7.530430368   -0.000146331    0.187071274   -0.000782223    0.256108825
 2393    2   -0.751049459    3.473929875    6.201948681   -0.000099247    0.154195067   -0.000643645    0.267338157
 2394    2   -0.054339514    0.649056646    8.619961946   -0.000229901    0.162473823   -0.001415005    0.242566981
 2395    2    0.336231332    2.083852571    8.033657408   -0.000687652    0.211435959   -0.003252294    0.258957768
 2396    2    0.038954827    3.199783909    6.916315097   -0.000409935    0.072331787   -0.005667421    0.276452373
 2397    2   -0.030730516    3.753655633    5.406925701   -0.000664941    0.146142747   -0.004549941    0.295092575
 2398    2    0.648927769   -0.054210636    8.619961946   -0.000232672    0.162473823   -0.001432059    0.242570013
 2399    2    1.206098302    1.211544675    8.268361465   -0.000879538    0.207144965   -0.004246004    0.257425279
 2400    2    0.466435507    3.760823865    4.891691774   -0.000827627    0.030451995   -0.027178074    0.326745842
 2401    2    1.315099831   -0.750920581    8.360649847   -0.000235760    0.154195067   -0.001528972    0.247925595
 2402    2    2.021264038    0.286729727    8.079005534   -0.000385695    0.220618411   -0.001748243    0.253773813
 2403    2    1.854567780   -1.486714560    7.838521946   -0.000610175    0.132459747   -0.004606493    0.265017769
 2404    2    2.643581517   -0.618229379    7.530430368   -0.000154106    0.187071274   -0.000823785    0.255660506
 2405    2    3.141977471    0.426658894    6.961273005   -0.001156073    0.216587596   -0.005337671    0.272116179
 2406    2    3.530957411    0.584842792    6.131148778   -0.000108252    0.005108247   -0.021191667    0.280462227
 2407    2    2.573053411    2.564547666    3.807978518   -0.000114333    0.001573477   -0.072662520    0.342169939
 2408    2    2.067975699    2.873223224    3.533818843   -0.001605826    0.055911309   -0.028720956    0.362949367
 2409    2    2.799193500   -1.782062633    6.717664696   -0.000022748    0.001194450   -0.019045099    0.283577291
 2410    2    2.978031340   -1.397122168    6.768653979   -0.000290683    0.132489679   -0.002194008    0.270812304
 2411    2    3.473800997   -0.750920581    6.201948681   -0.000070463    0.154195067   -0.000456972    0.264829633
 2412    2    3.733113096   -0.054210636    5.535776619   -0.000256848    0.162473823   -0.001580858    0.269237446
 2413    2    3.729087165    0.672523113    4.843033253   -0.000720162    0.147930566   -0.004868241    0.281176411
 2414    2    3.479589081    1.265767318    4.079567088   -0.001296036    0.129992424   -0.009970088    0.296961761
 2415    2    2.917741735    2.001167768    3.528697893   -0.001355826    0.079136009   -0.017132860    0.327421749
 2416    2   -1.578285468    2.436475656    7.323195628   -0.000334169    0.161502914   -0.002069123    0.262144248
 2417    2   -0.919883383    1.974019948    7.988164088   -0.000202691    0.194803870   -0.001040490    0.251287861
 2418    2   -0.919883383    3.101444115    6.860739921   -0.000118020    0.194803870   -0.000605841    0.260209556
 2419    2   -0.171618618    1.336320967    8.428665505   -0.000263288    0.206752512   -0.001273447    0.245885351
 2420    2    0.037377288    2.710141151    7.534902515   -0.000836489    0.236163807   -0.003541986    0.265348357
 2421    2   -0.159993066    3.532508165    6.249185616   -0.000672897    0.185461772   -0.003628226    0.279440411
 2422    2    0.597510032    0.597638910    8.580745655   -0.000312606    0.207665393   -0.001505336    0.244195718
 2423    2    0.846353968    1.780709862    8.122571294   -0.000765094    0.137511330   -0.005563864    0.262804760
 2424    2    0.219109960    3.774765563    5.140788035   -0.000502504    0.051429688   -0.009770703    0.309734822
 2425    2    1.336192089   -0.171489740    8.428665505   -0.000260373    0.206752512   -0.001259346    0.245663912
 2426    2    2.077876245    0.857046337    7.937180986   -0.001104041    0.188222661   -0.005865611    0.265680581
 2427    2    1.973891070   -0.919754505    7.988164088   -0.000296361    0.194803870   -0.001521332    0.253668638
 2428    2    2.679345060    0.006551833    7.566193910   -0.000486716    0.254247539   -0.001914338    0.257984466
 2429    2    2.218509513    2.869413749    3.788492444   -0.000749083    0.032429429   -0.023098862    0.355474112
 2430    2    2.521220902   -1.630445957    7.199301214   -0.000998705    0.138267964   -0.007222971    0.275269485
 2431    2    3.101315237   -0.919754505    6.860739921   -0.000123888    0.194803870   -0.000635962    0.262113962
 2432    2    3.541816654   -0.171489740    6.223040940   -0.000321727    0.206752512   -0.001556098    0.265411550
 2433    2    3.687303105    0.528759441    5.581978313   -0.000810778    0.159922908   -0.005069803    0.278402083
 2434    2    3.614276083    1.089748951    4.555446561   -0.000622449    0.083736757   -0.007433407    0.290864238
 2435    2    3.077146225    1.938640586    3.821767040   -0.001353016    0.120778592   -0.011202450    0.319022051
 2436    2    2.492450046    2.492554982    3.494951440   -0.001292686    0.052720690   -0.024519527    0.346569674
 2437    2   -2.000618166    2.612745208    6.767315003   -0.000177464    0.022052205   -0.008047456    0.273071783
 2438    2   -1.921823674    2.951516298    6.287005849   -0.000366948    0.122565392   -0.002993899    0.269518136
 2439    2   -2.378927554    2.901614372    5.425132619   -0.000454031    0.062591701   -0.007253853    0.279687007
 2440    2   -1.317386546    3.473929875    5.635611594   -0.000128964    0.154195067   -0.000836369    0.266761334
 2441    2   -2.911179822    2.370287769    4.357778434   -0.000555303    0.044070554   -0.012600321    0.297450147
 2442    2   -2.009606720    3.198544314    4.571075535   -0.000994716    0.202391582   -0.004914809    0.275778244
 2443    2   -0.585507255    3.740307805    5.062113982   -0.000718387    0.095546125   -0.007518743    0.284878860
 2444    2   -3.623780705    0.238422884    3.795172615   -0.000407727    0.015045068   -0.027100381    0.362967880
 2445    2   -3.354758768    1.178550527    3.569657000   -0.002448574    0.139723218   -0.017524458    0.337302156
 2446    2   -2.628914875    2.563963563    3.944537043   -0.000533497    0.022362963   -0.023856289    0.292850558
 2447    2   -3.484526795    0.410912082    3.448190311   -0.000521630    0.009871630   -0.052841313    0.363228893
 2448    2   -2.064727705    2.715328488    6.538942948   -0.000198610    0.029778083   -0.006669655    0.274361334
 2449    2   -2.033812527    3.062050407    5.810899042   -0.000569533    0.184391178   -0.003088721    0.271385209
 2450    2   -2.591359722    2.766008004    4.818927376   -0.001120191    0.177169591   -0.006322703    0.284909098
 2451    2   -1.318605726    3.550662240    5.027052393   -0.000564570    0.191742066   -0.002944425    0.272446336
 2452    2   -3.579424867    0.523053360    3.749330600   -0.000352991    0.010186028   -0.034654464    0.354903475
 2453    2   -3.028860774    2.053066254    3.893852105   -0.002205069    0.187240574   -0.011776663    0.307495246
 2454    2   -2.246724572    2.952741143    4.109312364   -0.000708931    0.055519229   -0.012769108    0.283676286
 2455    2   -3.537606244    0.209055782    3.536856242   -0.001482953    0.028798982   -0.051493258    0.367830473
 2456    2   -3.440672861    0.681130897    3.445424950   -0.000649483    0.018114908   -0.035853536    0.354802657
 2457    2    3.039883177   -1.705830918    6.374279336   -0.000416903    0.071380361   -0.005840584    0.282426202
 2458    2    3.081005009   -2.167092297    5.308271340   -0.000116338    0.010447790   -0.011135132    0.313563532
 2459    2    3.473800997   -1.317257669    5.635611594   -0.000178776    0.154195067   -0.001159415    0.277567542
 2460    2    3.169671705   -2.076831911    4.969415654   -0.000690079    0.026690494   -0.025854866    0.317784897
 2461    2    3.746583836   -0.561702738    4.987012531   -0.000545753    0.123182949   -0.004430429    0.273670944
 2462    2   -0.064297925   -3.700215046    4.059860329   -0.000826704    0.078288222   -0.010559748    0.311703038
 2463    2    1.179374164   -3.355463649    3.572639344   -0.002859733    0.130788396   -0.021865342    0.351843338
 2464    2    3.742391677    0.208230633    4.326907242   -0.000874788    0.086702479   -0.010089535    0.279923260
 2465    2   -0.726930293   -3.600759019    3.944872809   -0.000570160    0.034073962   -0.016733006    0.295804981
 2466    2    0.410715743   -3.484338217    3.448026327   -0.000393684    0.009892646   -0.039795635    0.332589862
 2467    2    3.607528750    0.763153091    4.011847896   -0.000308657    0.020023613   -0.015414670    0.288711185
 2468    2    3.186280845   -1.870090899    5.732448578   -0.000769552    0.125086213   -0.006152171    0.293765123
 2469    2    3.035997861   -2.263375385    5.051807610   -0.000523250    0.030009740   -0.017436003    0.324649006
 2470    2    3.518741495   -1.384909514    5.141319883   -0.000875134    0.147977989   -0.005913947    0.286237693
 2471    2    0.521080624   -3.597517491    3.807493193   -0.000488763    0.018981448   -0.025749533    0.329333396
 2472    2    1.664277099   -3.187145298    3.683607880   -0.001640148    0.019793668   -0.082862280    0.366308865
 2473    2    3.775696950   -0.242349930    4.668155377   -0.000113607    0.029103128   -0.003903599    0.275675002
 2474    2   -0.068123944   -3.583619349    3.648551697   -0.001696113    0.118562492   -0.014305647    0.315140376
 2475    2    0.681264980   -3.440413864    3.445238800   -0.000400959    0.018157923   -0.022081775    0.340202857
 2476    2    3.670025673    0.501521128    4.085662076   -0.000218033    0.012255571   -0.017790541    0.285018504
 2477    1    2.552590582    2.619034686    3.004760128   -0.002797639    0.149847544   -0.018669904    0.341119504
 2478    1    2.818445076    2.142454015    3.253137637   -0.000838366    0.033466757   -0.025050718    0.332374392
 2479    1    2.155749225    2.830402328    3.218632584   -0.001239255    0.037435027   -0.033104170    0.360953439
 2480    1    2.609716807    2.833911492    2.433346528   -0.001712217    0.056270472   -0.030428333    0.331257840
 2481    1   -3.285295425    1.389846920    3.200888428   -0.001251912    0.043729907   -0.028628281    0.330644087
 2482    1   -3.668733643    0.782471776    2.765765783   -0.001259060    0.060659036   -0.020756340    0.340439673
 2483    1   -3.534210017    0.796318128    3.083759295   -0.002404442    0.132646151   -0.018126738    0.346369603
 2484    1   -3.779961589    0.836803665    2.359096677   -0.001393478    0.042777198   -0.032575261    0.329939923
 2485    1    1.384161085   -3.353390619    3.071659362   -0.002303827    0.069695437   -0.033055642    0.355980781
 2486    1    0.761866416   -3.649767899    2.827329286   -0.000820343    0.031568776   -0.025985910    0.327658093
 2487    1    1.228247178   -3.692441831    2.269275454   -0.001057174    0.024690615   -0.042816841    0.327738257
 2488    1    0.689609574   -3.511859309    3.176165368   -0.002541889    0.134067955   -0.018959703    0.335804407
 2489    1    1.289778355   -3.602360679    2.529776667   -0.000495652    0.007678752   -0.064548555    0.337154882
 2490    1    1.055147679   -3.699211402    2.455591557   -0.000353884    0.016426966   -0.021542867    0.326875461
 2491    1    0.266748071    0.437312719   -2.510931761   -0.002562659    0.115505328   -0.022186502    0.304030222
 2492    1    0.382155032    0.797767441   -2.444476137   -0.000767109    0.018234311   -0.042069555    0.305309531
 2493    1   -0.322236035    0.361370410   -2.514521724   -0.002819337    0.118363253   -0.023819360    0.303456427
 2494    1   -1.066981333   -0.079800191   -2.397617367   -0.000196916    0.001106127   -0.178023037    0.305154020
 2495    1   -0.519875230   -0.278212991   -2.500173757   -0.002800799    0.125511463   -0.022315088    0.302848834
 2496    1   -0.932704610   -0.148556053   -2.430440456   -0.000501250    0.008118601   -0.061740912    0.303868481
 2497    1    0.382039857   -0.333630048   -2.511568157   -0.002483722    0.119819323   -0.020728891    0.303490225
 2498    1    0.528710777   -0.685403871   -2.448726074   -0.000900038    0.027184673   -0.033108276    0.304368160
