# Supplementary material for: Screening Deep Eutectic Solvents for CO2 Capture With COSMO-RS
Source: Front Chem. 2020 Feb 13;8:82. doi: 10.3389/fchem.2020.00082 (PMC7031488; doi:10.3389/fchem.2020.00082)
Supplement: Supplementary file 2 [file Data_Sheet_1.ZIP › COSMOfiles/TriethyleneGlycol.cosmo]

Gaussian COSMO output
$cosmo_data
  fepsi =    1.00
  nps   = 1798
  area  =  837.49
  volume= 1380.46
$coord_rad
#atom   x                  y                  z             element  radius [A]     area   COSMO charge    sigma
   1  11.18371136504205  -0.64839803059638  -0.00062092663302   6     2.00600  20.98601  -0.00110  -0.00005
   2  11.31111046500164  -1.85521937508630   1.68903948575024   1     1.29600   6.36356  -0.02807  -0.00441
   3  12.76085287236200   0.68279955128160  -0.00018148971784   1     1.29600   6.25926  -0.03709  -0.00593
   4  11.31113986914018  -1.85413068496329  -1.69105531414895   1     1.29600   6.36449  -0.02818  -0.00443
   5   6.71772442734054  -0.70917385333556   0.00013611655349   6     2.00600  10.44388  -0.00426  -0.00041
   6   6.65537074047502  -1.93184708992763   1.68347528163521   1     1.29600   6.37074  -0.02794  -0.00439
   7   6.65507450700628  -1.93205545113119  -1.68304030531359   1     1.29600   6.37185  -0.02788  -0.00438
   8   4.45899243485135   1.06919636959486   0.00022878872309   6     2.00600  10.48100  -0.00610  -0.00058
   9   4.52148654726604   2.29020691175076  -1.68282795678792   1     1.29600   6.36427  -0.02889  -0.00454
  10   4.52172389686845   2.29033626350465   1.68318243077624   1     1.29600   6.36326  -0.02886  -0.00454
  11  -0.01981871351818   1.00747815932882   0.00020805842741   6     2.00600  10.48282  -0.00677  -0.00065
  12  -0.11587247256122   2.22649555062545  -1.68298659929686   1     1.29600   6.36454  -0.02920  -0.00459
  13  -0.11592268258464   2.22694432278773   1.68307496205100   1     1.29600   6.36470  -0.02905  -0.00456
  14  -2.22697348434789  -0.83454677072222   0.00042099276818   6     2.00600  10.48518  -0.00643  -0.00061
  15  -2.13089073690597  -2.05345238471803   1.68357150648995   1     1.29600   6.36406  -0.02892  -0.00454
  16  -2.13083663404671  -2.05390924490816  -1.68239515281147   1     1.29600   6.36390  -0.02904  -0.00456
  17  -6.70578754289576  -0.89526881185677   0.00034517695568   6     2.00600  10.41903  -0.00473  -0.00045
  18  -6.77042957472608  -2.11586607090737   1.68383778779948   1     1.29600   6.36235  -0.02808  -0.00441
  19  -6.77008267769960  -2.11671954681846  -1.68254498919662   1     1.29600   6.36539  -0.02811  -0.00442
  20  -8.96599263359786   0.88005555049087  -0.00037509216026   6     2.00600  13.38846  -0.01229  -0.00092
  21  -8.89130417513194   2.09180106776941  -1.68456537099544   1     1.29600   6.33829  -0.03017  -0.00476
  22  -8.89210923625955   2.09217570597539   1.68357504027782   1     1.29600   6.33669  -0.03005  -0.00474
  23 -11.17537285933222  -0.67082367716902  -0.00076231594236   8     1.71760  15.88429   0.19037   0.01198
  24 -12.65385276696729   0.39555851216142   0.00025482914922   1     1.29600   8.46802  -0.12808  -0.01513
  25  -4.48614931678446   0.60844262473422   0.00018832968657   8     1.71760   9.11306   0.13573   0.01489
  26   2.23932937773871  -0.43518242378032   0.00043573263202   8     1.71760   9.10936   0.13522   0.01484
  27   8.93261866606771   0.79766676186291  -0.00017085055971   8     1.71760   9.94261   0.14796   0.01488
$coord_car
!BIOSYM archive 3
PBC=OFF
coordinates from GAUSSIAN/COSMO calculation
!DATE
C1           5.918165159    -0.343117460    -0.000328580 GAUS 1      C       C   0.0000
H2           5.985581859    -0.981739810     0.893801200 GAUS 1      H       H   0.0000
H3           6.752752499     0.361321960    -0.000096040 GAUS 1      H       H   0.0000
H4           5.985597419    -0.981163700    -0.894867930 GAUS 1      H       H   0.0000
C5           3.554866659    -0.375278640     0.000072030 GAUS 1      C       C   0.0000
H6           3.521870509    -1.022289450     0.890856750 GAUS 1      H       H   0.0000
H7           3.521713749    -1.022399710    -0.890626570 GAUS 1      H       H   0.0000
C8           2.359597169     0.565794350     0.000121070 GAUS 1      C       C   0.0000
H9           2.392667628     1.211925300    -0.890514200 GAUS 1      H       H   0.0000
H10          2.392793228     1.211993750     0.890701780 GAUS 1      H       H   0.0000
C11         -0.010487611     0.533134480     0.000110100 GAUS 1      C       C   0.0000
H12         -0.061317072     1.178210700    -0.890598150 GAUS 1      H       H   0.0000
H13         -0.061343642     1.178448180     0.890644910 GAUS 1      H       H   0.0000
C14         -1.178463611    -0.441623130     0.000222780 GAUS 1      C       C   0.0000
H15         -1.127618811    -1.086640200     0.890907670 GAUS 1      H       H   0.0000
H16         -1.127590181    -1.086881960    -0.890285170 GAUS 1      H       H   0.0000
C17         -3.548549931    -0.473755851     0.000182660 GAUS 1      C       C   0.0000
H18         -3.582757021    -1.119668101     0.891048580 GAUS 1      H       H   0.0000
H19         -3.582573451    -1.120119741    -0.890364460 GAUS 1      H       H   0.0000
C20         -4.744598951     0.465705339    -0.000198490 GAUS 1      C       C   0.0000
H21         -4.705075522     1.106933449    -0.891433600 GAUS 1      H       H   0.0000
H22         -4.705501542     1.107131699     0.890909540 GAUS 1      H       H   0.0000
O23         -5.913752611    -0.354984601    -0.000403400 GAUS 1      O       O   0.0000
H24         -6.696130481     0.209320549     0.000134850 GAUS 1      H       H   0.0000
O25         -2.373967971     0.321973970     0.000099660 GAUS 1      O       O   0.0000
O26          1.185002069    -0.230288620     0.000230580 GAUS 1      O       O   0.0000
O27          4.726938209     0.422107070    -0.000090410 GAUS 1      O       O   0.0000
end
end
$screening_charge
  cosmo      =  -0.040373
  correction =   0.040373
  total      =   0.000000
$cosmo_energy
  Total energy corrected [a.u.]  =     -577.4871696700
  Dielectric energy corr. [a.u.] =       -0.0214028329
$segment_information
# n             - segment number
# atom          - atom associated with segment n
# position      - segment coordinates [a.u.]
# charge        - segment charge (corrected)
# area          - segment area [A**2]
# potential     - solute potential on segment (A length scale)
#
#  n   atom              position (X, Y, Z)                   charge         area        charge/area     potential
#
#
    1   10    2.990190057    3.433501114    3.214716270   -0.000385956    0.110873760   -0.003481037    0.024970062
    2   10    3.473926992    2.757634928    3.846922545   -0.000788706    0.166956069   -0.004724030    0.021467009
    3   10    2.428015803    2.791718567    2.850666856   -0.000676979    0.109576477   -0.006178143    0.030495618
    4   10    4.199829406    1.968441773    4.089587540   -0.000836982    0.185279977   -0.004517389    0.014614885
    5   10    3.038090019    1.746570308    3.554322933   -0.000577093    0.125038893   -0.004615306    0.013553526
    6   10    5.078888033    1.349735459    3.874724338   -0.000573610    0.119059695   -0.004817833    0.007562679
    7   10    3.661580885    1.253057480    3.728231184   -0.000069282    0.005216069   -0.013282378    0.006931278
    8   10    5.510321756    1.254878239    3.670270408   -0.000033406    0.002996270   -0.011149232    0.004960751
    9   10    2.859075022    2.975329050    3.345831305   -0.000791196    0.219383011   -0.003606459    0.024714620
   10   10    3.464973289    2.105140418    3.884772386   -0.000954274    0.267143480   -0.003572141    0.016658157
   11   10    2.562073849    2.281112882    3.152095054   -0.000340275    0.045250158   -0.007519859    0.024174244
   12   10    4.228593090    1.347632829    3.924477200   -0.000822183    0.190455131   -0.004316937    0.008844608
   13   10    3.513427920    1.313409939    3.689914066   -0.000078473    0.005435113   -0.014438185    0.007481646
   14   10    5.401579878    1.218499774    3.701854685   -0.000067163    0.006474542   -0.010373375    0.005526282
   15   10    3.378559047    3.821870103    3.214716270   -0.000414720    0.110873760   -0.003740473    0.023759367
   16   10    4.054425232    3.338133168    3.846922545   -0.000909268    0.166956069   -0.005446150    0.022256506
   17   10    4.054425232    4.454076378    2.730979335   -0.000784329    0.166956069   -0.004697818    0.018893437
   18   10    4.843618387    2.612230754    4.089587540   -0.001012410    0.185279977   -0.005464217    0.016127733
   19   10    5.149345970    3.964269985    3.357116153   -0.001473726    0.256498196   -0.005745559    0.014698750
   20   10    4.843618387    4.696741373    2.005076921   -0.000761184    0.185279977   -0.004108288    0.008408122
   21   10    5.569520801    1.823037599    3.846922545   -0.000639353    0.166956069   -0.003829467    0.006258723
   22   10    6.195657619    2.917958337    3.357116153   -0.001129014    0.256498196   -0.004401647   -0.002858630
   23   10    6.195657619    3.964269985    2.310804504   -0.001051011    0.256498196   -0.004097537   -0.009804025
   24   10    5.635222472    4.453702979    1.403927962   -0.000296720    0.070907264   -0.004184615   -0.006088994
   25   10    5.609208967    1.295191835    3.638963980   -0.000071628    0.005945914   -0.012046536    0.004311881
   26   10    6.452746734    2.059104992    3.171705383   -0.000228471    0.026530951   -0.008611482   -0.011175806
   27   10    6.734989070    3.027212970    2.429163443   -0.000195032    0.019188766   -0.010163858   -0.028117364
   28   10    3.836731111    3.952985138    3.345831305   -0.001096313    0.219383011   -0.004997258    0.022742259
   29   10    4.706919742    3.347086871    3.884772386   -0.001449403    0.267143480   -0.005425560    0.019222028
   30   10    4.706919742    4.491926218    2.739933038   -0.001281483    0.267143480   -0.004796983    0.015013785
   31   10    5.578474505    2.475532109    3.884772386   -0.001241306    0.267143480   -0.004646589    0.008678846
   32   10    5.935703821    3.704316188    3.097162355   -0.001633918    0.355967158   -0.004590081    0.002112322
   33   10    5.578474505    4.491926218    1.868378276   -0.001050538    0.267143480   -0.003932486   -0.001315348
   34   10    6.026978931    1.665821534    3.511352640   -0.000612591    0.123302088   -0.004968212   -0.000508285
   35   10    6.633951333    2.596006590    2.884464491   -0.000706445    0.161313730   -0.004379325   -0.019735295
   36   10    6.554665655    3.611934533    2.027483897   -0.000516912    0.096132972   -0.005377052   -0.024251455
   37   10    2.990190057    3.821870103    2.826347281   -0.000362874    0.110873760   -0.003272861    0.024184383
   38   10    2.499838375    3.587207763    2.160802497   -0.000385006    0.073809153   -0.005216238    0.028301129
   39   10    3.473926992    4.454076378    2.150481095   -0.000569662    0.166956069   -0.003412045    0.017919014
   40   10    2.802937308    4.034865942    1.703345318   -0.000028471    0.001037092   -0.027452657    0.021408398
   41   10    4.324267244    4.718780485    1.434813325   -0.000553059    0.134936860   -0.004098652    0.007991035
   42   10    4.903819808    4.665557501    1.224549175   -0.000083068    0.006193310   -0.013412581    0.001903699
   43   10    2.859075022    3.952985138    2.368175217   -0.000658926    0.219383011   -0.003003543    0.023271987
   44   10    2.745536370    3.975228944    1.748849807   -0.000032171    0.001074846   -0.029931236    0.022424368
   45   10    3.358495843    4.445441484    1.662214335   -0.000542266    0.180277129   -0.003007960    0.015598152
   46   10    4.713082033    4.687266810    1.218291372   -0.000098003    0.010536535   -0.009301222    0.003553077
   47   18   -7.859558044   -1.120126284    3.638401456   -0.000070775    0.006081060   -0.011638634    0.003227766
   48   18   -7.818226479   -1.648567406    3.847577902   -0.000624140    0.166956069   -0.003738349    0.004708675
   49   18   -8.702396614   -1.883792432    3.171003839   -0.000222204    0.026809680   -0.008288199   -0.013916664
   50   18   -7.092324065   -2.437760561    4.090242898   -0.000995931    0.185279977   -0.005375278    0.014348960
   51   18   -8.444363297   -2.743488144    3.357771510   -0.001098907    0.256498196   -0.004284266   -0.005848484
   52   18   -8.984405086   -2.851646274    2.428792555   -0.000178003    0.019409309   -0.009171006   -0.032395222
   53   18   -6.303130910   -3.163662975    3.847577902   -0.000892614    0.166956069   -0.005346402    0.020267178
   54   18   -7.398051648   -3.789799793    3.357771510   -0.001446832    0.256498196   -0.005640709    0.011990375
   55   18   -8.444363297   -3.789799793    2.311459861   -0.001019640    0.256498196   -0.003975234   -0.013591742
   56   18   -5.627264724   -3.647399910    3.215371627   -0.000403730    0.110873760   -0.003641352    0.021583857
   57   18   -6.303130910   -4.279606185    2.731634692   -0.000762903    0.166956069   -0.004569483    0.016270074
   58   18   -7.092324065   -4.522271181    2.005732278   -0.000737551    0.185279977   -0.003980738    0.005313339
   59   18   -7.883368078   -4.279444022    1.403987798   -0.000290625    0.071141595   -0.004085159   -0.009682497
   60   18   -8.276758406   -1.490787647    3.510930586   -0.000597140    0.123969517   -0.004816831   -0.002261842
   61   18   -7.827180182   -2.301061916    3.885427743   -0.001217210    0.267143480   -0.004556391    0.006627187
   62   18   -8.883325165   -2.420760064    2.884141732   -0.000671625    0.161964570   -0.004146742   -0.023363048
   63   18   -6.955625420   -3.172616679    3.885427743   -0.001424549    0.267143480   -0.005332523    0.017060855
   64   18   -8.184409499   -3.529845995    3.097817712   -0.001596008    0.355967158   -0.004483582   -0.001079875
   65   18   -8.803959996   -3.436730978    2.027476556   -0.000502924    0.096811112   -0.005194900   -0.028549080
   66   18   -6.085436788   -3.778514946    3.346486662   -0.001072265    0.219383011   -0.004887641    0.020455470
   67   18   -6.955625420   -4.317456026    2.740588396   -0.001251944    0.267143480   -0.004686410    0.012179145
   68   18   -7.827180182   -4.317456026    1.869033633   -0.001020559    0.267143480   -0.003820266   -0.004789242
   69   18   -7.759559920   -1.079371934    3.670120432   -0.000032987    0.003062238   -0.010772125    0.003965077
   70   18   -7.327044123   -1.174412522    3.875153178   -0.000560179    0.119310434   -0.004695137    0.006598841
   71   18   -6.448535084   -1.793971581    4.090242898   -0.000821721    0.185279977   -0.004435026    0.013376885
   72   18   -5.910443269   -1.078384740    3.728849700   -0.000068095    0.005232723   -0.013013295    0.006174775
   73   18   -5.722632670   -2.583164736    3.847577902   -0.000772943    0.166956069   -0.004629618    0.019852365
   74   18   -5.286964965   -1.572351404    3.555185494   -0.000564992    0.124818885   -0.004526496    0.012497908
   75   18   -5.238895735   -3.259030921    3.215371627   -0.000375155    0.110873760   -0.003383624    0.023005341
   76   18   -4.677266196   -2.617470301    2.852203289   -0.000659247    0.109221205   -0.006035889    0.028795888
   77   18   -7.649719302   -1.042724314    3.702063252   -0.000066177    0.006606400   -0.010017111    0.004607210
   78   18   -6.477366395   -1.172730518    3.924959600   -0.000804686    0.190673249   -0.004220237    0.008004823
   79   18   -5.713678967   -1.930670226    3.885427743   -0.000934555    0.267143480   -0.003498326    0.015400024
   80   18   -5.762206498   -1.138916276    3.690594625   -0.000076905    0.005433830   -0.014153038    0.006689085
   81   18   -5.107780700   -2.800858857    3.346486662   -0.000770369    0.219383011   -0.003511524    0.022987641
   82   18   -4.811430123   -2.106818447    3.153619053   -0.000332199    0.044977663   -0.007385863    0.022773097
   83   18   -5.238895735   -3.647399910    2.827002638   -0.000350580    0.110873760   -0.003161975    0.022001288
   84   18   -5.722632670   -4.279606185    2.151136452   -0.000548860    0.166956069   -0.003287453    0.015317756
   85   18   -4.749615894   -3.414373122    2.161550236   -0.000376960    0.073125762   -0.005154949    0.026131889
   86   18   -6.573431554   -4.544394934    1.435932528   -0.000530863    0.134747511   -0.003939686    0.004967315
   87   18   -7.152509505   -4.491116921    1.225344598   -0.000080452    0.006180157   -0.013017729   -0.001358023
   88   18   -5.107780700   -3.778514946    2.368830574   -0.000641886    0.219383011   -0.002925870    0.020982102
   89   18   -5.606611926   -4.270665576    1.664209961   -0.000518492    0.179723064   -0.002884949    0.012942062
   90   18   -6.962213329   -4.512825688    1.219272115   -0.000094732    0.010484758   -0.009035242    0.000360164
   91   12   -0.499832712    4.600850995   -1.221436563   -0.000084565    0.006482344   -0.013045432    0.006126750
   92   12    0.078421868    4.655624668   -1.438857296   -0.000554415    0.133209918   -0.004161968    0.011256308
   93   12    0.931924432    4.390235665   -2.150285264   -0.000567219    0.166956069   -0.003397415    0.019839379
   94   12    1.887725474    3.550522385   -2.163159369   -0.000456271    0.061431791   -0.007427281    0.029155593
   95   12    1.415661367    3.758029390   -2.826151450   -0.000369338    0.110873760   -0.003331157    0.025395269
   96   12   -0.309107450    4.623302176   -1.218232985   -0.000097786    0.010503961   -0.009309411    0.007465945
   97   12    1.057411750    4.376244615   -1.682106682   -0.000527236    0.172343252   -0.003059222    0.017709619
   98   12    1.546776402    3.889144425   -2.367979386   -0.000686137    0.219383011   -0.003127578    0.024569347
   99   12   -1.219904021    4.392868194   -1.389794535   -0.000322002    0.077357652   -0.004162510   -0.000314325
  100   12   -2.340336298    2.946002360   -2.412430440   -0.000219153    0.022857683   -0.009587726   -0.021418798
  101   12   -1.789806195    3.900429273   -2.310608673   -0.001048053    0.256498196   -0.004086004   -0.003195387
  102   12   -0.437766963    4.632900660   -2.004881090   -0.000758824    0.185279977   -0.004095552    0.012346622
  103   12   -2.059642895    1.984118004   -3.153029914   -0.000251851    0.030407713   -0.008282476   -0.007402603
  104   12   -1.789806195    2.854117624   -3.356920321   -0.001144352    0.256498196   -0.004461441    0.002027648
  105   12   -0.743494546    3.900429273   -3.356920321   -0.001475853    0.256498196   -0.005753853    0.018404261
  106   12    0.351426192    4.390235665   -2.730783504   -0.000782645    0.166956069   -0.004687728    0.021366037
  107   12   -1.220346873    1.225477850   -3.626210091   -0.000082524    0.007392075   -0.011163904    0.006419043
  108   12   -1.163669377    1.759196886   -3.846726714   -0.000646314    0.166956069   -0.003871165    0.008879020
  109   12   -0.437766963    2.548390041   -4.089391709   -0.001017338    0.185279977   -0.005490816    0.018475866
  110   12    0.351426192    3.274292455   -3.846726714   -0.000909995    0.166956069   -0.005450504    0.024120061
  111   12    1.027292378    3.758029390   -3.214520439   -0.000414060    0.110873760   -0.003734516    0.025203535
  112   12   -1.828825634    3.971846770   -1.550478987   -0.000063397    0.001913968   -0.033123420   -0.010441927
  113   12   -2.159718136    3.534097695   -2.015986920   -0.000571464    0.108046031   -0.005289079   -0.016940112
  114   12   -1.172623080    4.428085506   -1.868182445   -0.001039782    0.267143480   -0.003892224    0.004119539
  115   12   -2.237731858    2.520280895   -2.870176811   -0.000760542    0.170707657   -0.004455228   -0.014380154
  116   12   -1.529852397    3.640475475   -3.096966523   -0.001643961    0.355967158   -0.004618293    0.007302988
  117   12   -0.301068318    4.428085506   -2.739737207   -0.001280808    0.267143480   -0.004794457    0.018429254
  118   12   -1.633081122    1.594787817   -3.498762173   -0.000645074    0.131129270   -0.004919376    0.002236849
  119   12   -1.172623080    2.411691396   -3.884576554   -0.001248703    0.267143480   -0.004674277    0.011848917
  120   12   -0.301068318    3.283246158   -3.884576554   -0.001452754    0.267143480   -0.005438103    0.021833613
  121   12    0.569120314    3.889144425   -3.345635474   -0.001094459    0.219383011   -0.004988804    0.024673072
  122   12    0.748429831    1.198460428   -3.730947291   -0.000064086    0.004379701   -0.014632617    0.007857515
  123   12    1.358181706    1.689878847   -3.563737638   -0.000557895    0.116836724   -0.004774999    0.013803995
  124   12    1.966493476    2.731860009   -2.868894058   -0.000653739    0.102095743   -0.006403192    0.030626354
  125   12   -1.109580992    1.181316085   -3.662421100   -0.000037905    0.003647073   -0.010393381    0.007059150
  126   12   -0.668914882    1.280474924   -3.873239266   -0.000585112    0.120595471   -0.004851860    0.009470879
  127   12    0.206022018    1.904601060   -4.089391709   -0.000842173    0.185279977   -0.004545406    0.016058927
  128   12    0.931924432    2.693794215   -3.846726714   -0.000791501    0.166956069   -0.004740775    0.022529661
  129   12    1.415661367    3.369660401   -3.214520439   -0.000391839    0.110873760   -0.003534103    0.025962787
  130   12    0.882469789    1.255125720   -3.697377589   -0.000070109    0.004329162   -0.016194547    0.008247087
  131   12    1.828661974    2.222615749   -3.171874914   -0.000316537    0.038975371   -0.008121463    0.023879236
  132   12   -0.991381327    1.143681254   -3.697686360   -0.000074970    0.007641046   -0.009811466    0.007580757
  133   12    0.181348960    1.286196965   -3.924752793   -0.000830374    0.189689960   -0.004377533    0.010183364
  134   12    0.940878135    2.041299705   -3.884576554   -0.000964304    0.267143480   -0.003609685    0.017464378
  135   12    1.546776402    2.911488337   -3.345635474   -0.000803596    0.219383011   -0.003662984    0.025380341
  136   21   -9.259985798    4.474368266   -1.253908797   -0.000054529    0.003781081   -0.014421496    0.024857326
  137   21   -8.696418399    4.519910044   -1.430943580   -0.000586994    0.137150849   -0.004279913    0.019446191
  138   21   -7.191330148    3.853343835   -1.613339921   -0.000089147    0.009179412   -0.009711652   -0.006389811
  139   21   -7.843507271    4.255541182   -2.151864036   -0.000724827    0.166956069   -0.004341424    0.012716541
  140   21   -6.803172610    3.283239755   -2.151682163   -0.000562207    0.114630610   -0.004904508   -0.015894171
  141   21   -7.359770336    3.623334907   -2.827730221   -0.000448741    0.110873760   -0.004047314    0.007385070
  142   21   -9.092908701    4.491173496   -1.236921270   -0.000077596    0.007990782   -0.009710696    0.022861983
  143   21   -7.759090708    4.262093170   -1.607477527   -0.000759678    0.201108412   -0.003777456    0.006968714
  144   21   -7.017071399    3.667223661   -1.742122576   -0.000130340    0.011699571   -0.011140550   -0.010954434
  145   21   -7.228655300    3.754449942   -2.369558157   -0.000822759    0.219383011   -0.003750331    0.000956143
  146   21   -9.670948028    4.391524966   -1.366063987   -0.000213226    0.035407562   -0.006022055    0.029961360
  147   21  -11.053526289    2.902176182   -2.500718165   -0.000134167    0.007065931   -0.018987923    0.047304193
  148   21  -10.603251587    3.764653310   -2.203043060   -0.001067257    0.253135078   -0.004216157    0.042911083
  149   21   -9.213198666    4.498206177   -2.006459861   -0.000808448    0.185279977   -0.004363384    0.028616563
  150   21  -10.769254773    1.905381562   -3.245516042   -0.000150768    0.013643927   -0.011050169    0.028302763
  151   21  -10.565237897    2.719423141   -3.358499093   -0.001133127    0.256498196   -0.004417680    0.036288631
  152   21   -9.518926249    3.765734790   -3.358499093   -0.001495401    0.256498196   -0.005830063    0.035615047
  153   21   -8.424005511    4.255541182   -2.732362276   -0.000888245    0.166956069   -0.005320229    0.024662312
  154   21   -9.919573949    1.117773686   -3.682551760   -0.000035742    0.002153397   -0.016598105    0.010845751
  155   21   -9.939101080    1.624502403   -3.848305485   -0.000613380    0.166956069   -0.003673902    0.019679872
  156   21   -9.213198666    2.413695558   -4.090970481   -0.001038112    0.185279977   -0.005602935    0.027037121
  157   21   -8.424005511    3.139597972   -3.848305485   -0.000996633    0.166956069   -0.005969433    0.026056148
  158   21   -7.748139325    3.623334907   -3.216099210   -0.000504636    0.110873760   -0.004551445    0.017055721
  159   21  -10.972366573    3.236042324   -2.282820267   -0.000238418    0.043241928   -0.005513583    0.047953356
  160   21  -10.050518160    4.245715701   -1.806599665   -0.000947253    0.263273827   -0.003597977    0.035839707
  161   21  -10.962030238    2.447744872   -2.942903663   -0.000639240    0.117791413   -0.005426880    0.039305211
  162   21  -10.305284099    3.505780992   -3.098545295   -0.001659062    0.355967158   -0.004660717    0.039447895
  163   21   -9.076500020    4.293391023   -2.741315979   -0.001342734    0.267143480   -0.005026264    0.031172954
  164   21  -10.352962096    1.496276307   -3.557243683   -0.000473094    0.091012381   -0.005198133    0.018006474
  165   21   -9.948054783    2.276996913   -3.886155326   -0.001230870    0.267143480   -0.004607523    0.028325930
  166   21   -9.076500020    3.148551675   -3.886155326   -0.001500966    0.267143480   -0.005618577    0.031152973
  167   21   -8.206311389    3.754449942   -3.347214246   -0.001231089    0.219383011   -0.005611597    0.024293241
  168   21   -8.049555133    1.012466129   -3.715454910   -0.000103764    0.009989941   -0.010386825    0.009069133
  169   21   -7.362806482    1.517876745   -3.510030614   -0.000719579    0.159124991   -0.004522101    0.003894507
  170   21   -6.753700990    2.577475051   -2.776715123   -0.000591908    0.135116976   -0.004380709   -0.013802233
  171   21   -9.861576273    1.091386546   -3.698457255   -0.000017028    0.001192861   -0.014274805    0.010482429
  172   21   -9.464063538    1.170133828   -3.880127688   -0.000540073    0.113777548   -0.004746748    0.012685352
  173   21   -8.569409685    1.769906577   -4.090970481   -0.000880413    0.185279977   -0.004751800    0.018133556
  174   21   -7.843507271    2.559099732   -3.848305485   -0.000894049    0.166956069   -0.005354996    0.016779686
  175   21   -7.359770336    3.234965918   -3.216099210   -0.000464747    0.110873760   -0.004191676    0.008826977
  176   21   -7.833537013    1.088498908   -3.652440135   -0.000129007    0.012716474   -0.010144884    0.008122097
  177   21   -6.871429750    2.059234693   -3.069146324   -0.000385271    0.076551775   -0.005032819   -0.008341262
  178   21   -9.788020065    1.061465010   -3.717377684   -0.000036339    0.002963007   -0.012264374    0.010110925
  179   21   -8.615765337    1.135726783   -3.922425507   -0.000832718    0.195666945   -0.004255791    0.012013044
  180   21   -7.834553567    1.906605222   -3.886155326   -0.001047640    0.267143480   -0.003921637    0.012922561
  181   21   -7.228655300    2.776793854   -3.347214246   -0.000927629    0.219383011   -0.004228355    0.005087956
  182   19   -8.468526747   -3.879565061   -1.607171828   -0.000092040    0.009686491   -0.009501888   -0.020927454
  183   19   -8.857621034   -3.308878364   -2.150475157   -0.000557614    0.114020856   -0.004890455   -0.029563964
  184   19   -6.396658015   -4.496365466   -1.239987649   -0.000058570    0.004724789   -0.012396280    0.004985936
  185   19   -6.975197464   -4.543195589   -1.421471015   -0.000560005    0.140038228   -0.003998943    0.001664016
  186   19   -7.817879582   -4.280459661   -2.149843654   -0.000705179    0.166956069   -0.004223740   -0.002137573
  187   19   -8.301616517   -3.648253386   -2.825709839   -0.000443259    0.110873760   -0.003997874   -0.005589750
  188   19   -8.644828036   -3.691563025   -1.739250707   -0.000132865    0.011917376   -0.011148878   -0.025302342
  189   19   -6.580799043   -4.514763534   -1.222572793   -0.000082383    0.009776628   -0.008426552    0.003489362
  190   19   -7.901823123   -4.287053168   -1.599881726   -0.000763237    0.203591441   -0.003748866   -0.008344806
  191   19   -8.432731552   -3.779368421   -2.367537775   -0.000820462    0.219383011   -0.003739860   -0.012769877
  192   19   -8.906016587   -2.602764029   -2.777791434   -0.000586692    0.134267046   -0.004369589   -0.025398462
  193   19   -8.294672746   -1.544801136   -3.511903383   -0.000714843    0.156626618   -0.004563997   -0.002684854
  194   19   -7.614009574   -1.042056650   -3.715007715   -0.000100943    0.009386127   -0.010754478    0.004779269
  195   19   -8.301616517   -3.259884397   -3.214078829   -0.000458875    0.110873760   -0.004138716   -0.002971134
  196   19   -7.817879582   -2.584018211   -3.846285104   -0.000872785    0.166956069   -0.005227634    0.007353845
  197   19   -7.091977168   -1.794825056   -4.088950099   -0.000845362    0.185279977   -0.004562617    0.011168163
  198   19   -6.197849116   -1.194896119   -3.878178838   -0.000528857    0.113760029   -0.004648885    0.007967998
  199   19   -5.798895778   -1.114593703   -3.695144671   -0.000018328    0.001261852   -0.014524484    0.006351488
  200   19   -8.786971134   -2.085930926   -3.071512482   -0.000376414    0.074602900   -0.005045573   -0.017858956
  201   19   -7.823055488   -1.116141811   -3.654374123   -0.000125085    0.011835444   -0.010568700    0.003492632
  202   19   -8.432731552   -2.801712333   -3.345193864   -0.000918543    0.219383011   -0.004186936   -0.005627353
  203   19   -7.826833285   -1.931523702   -3.884134944   -0.001032332    0.267143480   -0.003864335    0.005467414
  204   19   -7.047516408   -1.162960404   -3.921158779   -0.000818548    0.194636889   -0.004205513    0.007378988
  205   19   -5.874004424   -1.084581038   -3.714724002   -0.000038923    0.003089557   -0.012598182    0.006098826
  206   19   -5.957585375   -4.404834623   -1.362552473   -0.000212594    0.042578091   -0.004993035    0.008731332
  207   19   -6.448188187   -4.523124657   -2.004439480   -0.000716991    0.185279977   -0.003869768    0.010183436
  208   19   -5.060491381   -3.797316838   -2.183452186   -0.000832187    0.254594381   -0.003268678    0.020611224
  209   19   -4.601567772   -2.918541599   -2.490407711   -0.000199281    0.008193647   -0.024321436    0.031856609
  210   19   -7.237381342   -4.280459661   -2.730341894   -0.000844559    0.166956069   -0.005058569    0.009682274
  211   19   -6.142460604   -3.790653269   -3.356478711   -0.001325643    0.256498196   -0.005168235    0.020284882
  212   19   -5.096148956   -2.744341620   -3.356478711   -0.000935453    0.256498196   -0.003647015    0.022859007
  213   19   -4.887205151   -1.926327377   -3.237067656   -0.000130438    0.014626352   -0.008918028    0.019849061
  214   19   -7.913247528   -3.648253386   -3.214078829   -0.000493837    0.110873760   -0.004454049    0.004486779
  215   19   -7.237381342   -3.164516451   -3.846285104   -0.000955751    0.166956069   -0.005724567    0.014812354
  216   19   -6.448188187   -2.438614037   -4.088950099   -0.000965150    0.185279977   -0.005209142    0.017376622
  217   19   -5.722285773   -1.649420882   -3.846285104   -0.000575400    0.166956069   -0.003446413    0.012668627
  218   19   -5.738698316   -1.141601553   -3.678392898   -0.000038592    0.002302542   -0.016760433    0.006610126
  219   19   -5.587444819   -4.257879095   -1.804287183   -0.000744175    0.264971027   -0.002808515    0.013875119
  220   19   -4.689510723   -3.272922177   -2.259115453   -0.000102838    0.049788687   -0.002065495    0.028062803
  221   19   -6.584886832   -4.318309502   -2.739295597   -0.001210676    0.267143480   -0.004531932    0.014738402
  222   19   -5.356102754   -3.530699471   -3.096524913   -0.001337607    0.355967158   -0.003757671    0.022310272
  223   19   -4.694969933   -2.467021827   -2.935227346   -0.000694711    0.122664699   -0.005663497    0.027674431
  224   19   -7.455075464   -3.779368421   -3.345193864   -0.001178223    0.219383011   -0.005370620    0.011292010
  225   19   -6.584886832   -3.173470155   -3.884134944   -0.001384247    0.267143480   -0.005181663    0.019137226
  226   19   -5.713332070   -2.301915392   -3.884134944   -0.001084101    0.267143480   -0.004058123    0.018209982
  227   19   -5.305606208   -1.518721706   -3.552230773   -0.000495245    0.093524114   -0.005295368    0.011742311
  228    3   12.431234035    2.835261985    1.120655060   -0.000493724    0.102589092   -0.004812638   -0.003676446
  229    3   13.543041132    1.461115389    2.186236508   -0.000152943    0.011969024   -0.012778275    0.016824489
  230    3   13.388474946    2.356733273    1.673752232   -0.001267545    0.256498196   -0.004941731    0.016022175
  231    3   13.082747363    3.089204661    0.321713001   -0.001142879    0.185279977   -0.006168391    0.012072701
  232    3   14.337656412    0.509672848    1.865759404   -0.000113495    0.011122950   -0.010203717    0.027461992
  233    3   14.434786594    1.310421625    1.673752232   -0.001313305    0.256498196   -0.005120135    0.030094359
  234    3   14.434786594    2.356733273    0.627440584   -0.001902592    0.256498196   -0.007417564    0.034234546
  235    3   13.808649777    2.846539666   -0.467480154   -0.001163359    0.166956069   -0.006968055    0.025590370
  236    3   14.906592540    0.111206722    1.032824122   -0.000896910    0.166534271   -0.005385737    0.035437674
  237    3   15.167257982    1.004694042    0.321713001   -0.001357059    0.185279977   -0.007324372    0.040260153
  238    3   14.924592987    1.730596456   -0.467480154   -0.001249920    0.166956069   -0.007486521    0.039244479
  239    3   14.292386712    2.214333391   -1.143346340   -0.000630251    0.110873760   -0.005684398    0.031198420
  240    3   12.615460821    2.435727589    1.703967014   -0.000071290    0.002494571   -0.028577937    0.001001298
  241    3   13.120914668    2.003938212    2.030327269   -0.000493253    0.086806898   -0.005682191    0.010525446
  242    3   12.946048718    2.884389506    1.056569118   -0.001361943    0.267143480   -0.005098169    0.008500532
  243    3   14.017675443    1.022960905    2.074114766   -0.000629186    0.124711881   -0.005045119    0.023200903
  244    3   14.174832797    2.096779475    1.413798434   -0.002017208    0.355967158   -0.005666836    0.028773451
  245    3   13.817603480    2.884389506    0.185014356   -0.001765065    0.267143480   -0.006607178    0.025912109
  246    3   14.588751564    0.251412178    1.571667416   -0.000361243    0.058899390   -0.006133225    0.030988649
  247    3   14.962442827    0.867995397    1.056569118   -0.001555484    0.267143480   -0.005822655    0.036835489
  248    3   14.962442827    1.739550159    0.185014356   -0.001884926    0.267143480   -0.007055857    0.039860504
  249    3   14.423501747    2.345448426   -0.685174276   -0.001548163    0.219383011   -0.007056898    0.033980150
  250    3   12.217439169    3.034852733    0.412813735   -0.000198564    0.017051887   -0.011644723   -0.009491976
  251    3   12.438327598    3.093541174   -0.287096027   -0.000930560    0.160995292   -0.005780044   -0.003413923
  252    3   12.647516248    2.460473160   -1.680969706   -0.000165191    0.014555826   -0.011348815    0.001624378
  253    3   13.228151537    2.846539666   -1.047978394   -0.000988622    0.166956069   -0.005921452    0.014366423
  254    3   13.242082707    1.900153384   -2.070081287   -0.000561713    0.100133344   -0.005609654    0.012474524
  255    3   13.904017723    2.214333391   -1.531715329   -0.000563599    0.110873760   -0.005083251    0.024646649
  256    3   12.200487446    3.065129053    0.092092088   -0.000236295    0.031343945   -0.007538789   -0.010048378
  257    3   12.625188247    2.853768589   -1.125573077   -0.001106336    0.225157950   -0.004913599    0.001115483
  258    3   12.809663407    2.266593608   -1.867594566   -0.000132534    0.011931222   -0.011108199    0.004975195
  259    3   13.445845659    2.345448426   -1.662830364   -0.001034876    0.219383011   -0.004717212    0.017020445
  260    3   15.027995731   -0.099510608    0.495874709   -0.000501840    0.078062532   -0.006428689    0.037452572
  261    3   15.113555754    0.201555652   -0.481025682   -0.000929190    0.185275120   -0.005015190    0.038160735
  262    3   14.598017025    0.303804899   -1.574731777   -0.000517026    0.089366272   -0.005785470    0.031064728
  263    3   14.924592987    1.150098216   -1.047978394   -0.001216603    0.166956069   -0.007286966    0.037076241
  264    3   13.918945124    1.175068058   -2.101255437   -0.000610806    0.115116713   -0.005305973    0.021957065
  265    3   14.292386712    1.825964402   -1.531715329   -0.000574809    0.110873760   -0.005184359    0.029599828
  266    3   15.072792322   -0.115109990   -0.127829537   -0.000757786    0.134516122   -0.005633421    0.038053821
  267    3   14.949359295    0.305261182   -1.032616521   -0.001291363    0.267133034   -0.004834155    0.035867021
  268    3   14.238811872    0.687879277   -1.953033013   -0.000285378    0.040302221   -0.007080955    0.026089252
  269    3   14.423501747    1.367792338   -1.662830364   -0.001112216    0.219383011   -0.005069745    0.030082169
  270    2   10.295117661   -0.885608745    3.695437135   -0.000032990    0.001609873   -0.020492597    0.012020463
  271    2   10.263313560   -1.387920710    3.852779600   -0.000563371    0.166956069   -0.003374369    0.020459550
  272    2    9.449839853   -1.682400171    3.271386764   -0.000106259    0.010580028   -0.010043401    0.025815630
  273    2   10.989215975   -2.177113865    4.095444595   -0.000963131    0.185279977   -0.005198247    0.032100910
  274    2    9.637176743   -2.482841448    3.362973208   -0.000908141    0.256498196   -0.003540536    0.032635331
  275    2    9.166851155   -2.689603819    2.528070050   -0.000131005    0.004355208   -0.030080162    0.040115279
  276    2   11.778409130   -2.903016280    3.852779600   -0.000983151    0.166956069   -0.005888684    0.038861301
  277    2   10.683488392   -3.529153097    3.362973208   -0.001332873    0.256498196   -0.005196423    0.038554364
  278    2    9.592888410   -3.508556627    2.247793975   -0.000743831    0.248534127   -0.002992871    0.033810820
  279    2   12.454275315   -3.386753215    3.220573325   -0.000526229    0.110873760   -0.004746201    0.040349272
  280    2   11.778409130   -4.018959490    2.736836390   -0.000878814    0.166956069   -0.005263743    0.039673804
  281    2   10.989215975   -4.261624485    2.010933976   -0.000680375    0.185279977   -0.003672144    0.033938656
  282    2   10.586834198   -4.172532924    1.367326131   -0.000147949    0.026818749   -0.005516643    0.028759449
  283    2    9.859953275   -1.268337468    3.572581393   -0.000441658    0.081668225   -0.005407955    0.017689561
  284    2   10.254359857   -2.040415220    3.890629441   -0.001073978    0.267143480   -0.004020227    0.028811907
  285    2    9.254096968   -2.227579384    2.964994491   -0.000569783    0.102353154   -0.005566833    0.034848813
  286    2   11.125914620   -2.911969983    3.890629441   -0.001404894    0.267143480   -0.005258949    0.037882353
  287    2    9.897130541   -3.269199299    3.103019410   -0.001274563    0.355967158   -0.003580565    0.035641833
  288    2    9.230727076   -2.971163890    2.340722286   -0.000097548    0.028616967   -0.003408753    0.038524234
  289    2   11.996103251   -3.517868250    3.351688360   -0.001228433    0.219383011   -0.005599492    0.040947038
  290    2   11.125914620   -4.056809330    2.745790093   -0.001218127    0.267143480   -0.004559823    0.038331191
  291    2   10.196217034   -4.032316728    1.812641384   -0.000727672    0.258662519   -0.002813210    0.030755640
  292    2   10.735873815   -0.934494059    3.884349342   -0.000495318    0.113753622   -0.004354304    0.014932493
  293    2   11.633004955   -1.533324885    4.095444595   -0.000819094    0.185279977   -0.004420846    0.026436984
  294    2   12.142585019   -0.752695226    3.711688305   -0.000091932    0.013294196   -0.006915172    0.016839815
  295    2   12.358907370   -2.322518040    3.852779600   -0.000893433    0.166956069   -0.005351304    0.035059022
  296    2   12.863044137   -1.267448997    3.490162896   -0.000615399    0.174310148   -0.003530482    0.024206368
  297    2   12.842644305   -2.998384225    3.220573325   -0.000501382    0.110873760   -0.004522095    0.038528752
  298    2   13.467103689   -2.333863094    2.747628682   -0.000681885    0.144022751   -0.004734566    0.033636346
  299    2   10.411380890   -0.832883476    3.724557523   -0.000033001    0.002436923   -0.013542175    0.011546874
  300    2   11.577562943   -0.888441847    3.923398894   -0.000721553    0.200270620   -0.003602890    0.017363702
  301    2   12.367861073   -1.670023530    3.890629441   -0.000987155    0.267143480   -0.003695224    0.028770502
  302    2   12.396279383   -0.837439489    3.634431529   -0.000112246    0.018160741   -0.006180668    0.018472214
  303    2   12.973759340   -2.540212161    3.351688360   -0.000993550    0.219383011   -0.004528836    0.035919195
  304    2   13.356770767   -1.811363109    3.034910295   -0.000418132    0.093456909   -0.004474060    0.029728038
  305    2   12.842644305   -3.386753215    2.832204336   -0.000489367    0.110873760   -0.004413733    0.039284679
  306    2   12.358907370   -4.018959490    2.156338150   -0.000756306    0.166956069   -0.004529968    0.037885270
  307    2   13.426683749   -2.999037084    2.151693142   -0.000686420    0.129004543   -0.005320900    0.036674272
  308    2   11.506671713   -4.282898251    1.431845493   -0.000531108    0.138670623   -0.003829997    0.031848894
  309    2   13.005325459   -3.620549369    1.582911041   -0.000132585    0.014688271   -0.009026572    0.036748380
  310    2   10.946357762   -4.239884332    1.266728953   -0.000041091    0.003176163   -0.012937390    0.029100081
  311    2   12.973759340   -3.517868250    2.374032272   -0.000941710    0.219383011   -0.004292540    0.038389620
  312    2   12.432513382   -4.030276870    1.591069744   -0.000823652    0.208684766   -0.003946873    0.035479195
  313    2   13.226417988   -3.380578696    1.742832730   -0.000204200    0.020176833   -0.010120496    0.037170362
  314    2   11.107327165   -4.255288897    1.246144085   -0.000062462    0.007329342   -0.008522165    0.029436173
  315    9    4.148130755    4.669911828   -1.240529818   -0.000060663    0.004703501   -0.012897361    0.007978547
  316    9    4.726000553    4.716794699   -1.422321891   -0.000580365    0.139816796   -0.004150895    0.004828585
  317    9    6.220295921    4.052774733   -1.609213671   -0.000093552    0.009443393   -0.009906588   -0.016918849
  318    9    5.569283452    4.453947026   -2.150126621   -0.000723523    0.166956069   -0.004333614    0.001253498
  319    9    6.607929209    3.484232070   -2.150886309   -0.000588450    0.113427675   -0.005187889   -0.025241082
  320    9    6.053020387    3.821740751   -2.825992807   -0.000454886    0.110873760   -0.004102737   -0.002150579
  321    9    4.331609258    4.688293670   -1.223323669   -0.000085002    0.009706048   -0.008757605    0.006549261
  322    9    5.653742586    4.460318590   -1.601407782   -0.000785518    0.203116456   -0.003867326   -0.004774962
  323    9    6.394504037    3.867097407   -1.739744803   -0.000136315    0.011605897   -0.011745326   -0.021087673
  324    9    6.184135422    3.952855786   -2.367820743   -0.000847834    0.219383011   -0.003864629   -0.009015987
  325    9    3.708129689    4.578049823   -1.363073187   -0.000223078    0.042668556   -0.005228150    0.011573325
  326    9    2.352411762    3.091250882   -2.489959181   -0.000204604    0.008298429   -0.024655700    0.033757001
  327    9    2.812035064    3.971197003   -2.182893569   -0.000866196    0.254652466   -0.003401483    0.022927826
  328    9    4.199592057    4.696612021   -2.004722447   -0.000743637    0.185279977   -0.004013583    0.013048325
  329    9    2.637928726    2.099240560   -3.236455797   -0.000134026    0.014767292   -0.009075898    0.021159191
  330    9    2.847552825    2.917828985   -3.356761679   -0.000960473    0.256498196   -0.003744560    0.024570474
  331    9    3.893864474    3.964140634   -3.356761679   -0.001355584    0.256498196   -0.005284966    0.022593280
  332    9    4.988785212    4.453947026   -2.730624861   -0.000863791    0.166956069   -0.005173760    0.012623026
  333    9    3.489205637    1.314753829   -3.678048517   -0.000039731    0.002347701   -0.016923384    0.007431961
  334    9    3.473689643    1.822908247   -3.846568071   -0.000587693    0.166956069   -0.003520047    0.013796390
  335    9    4.199592057    2.612101402   -4.089233067   -0.000982416    0.185279977   -0.005302330    0.019019815
  336    9    4.988785212    3.338003816   -3.846568071   -0.000972704    0.166956069   -0.005826105    0.017095296
  337    9    5.664651398    3.821740751   -3.214361796   -0.000504231    0.110873760   -0.004547794    0.007488610
  338    9    2.440834070    3.446906432   -2.258109772   -0.000110672    0.050246416   -0.002202591    0.030130345
  339    9    3.338002662    4.430901760   -1.804520759   -0.000777195    0.265028058   -0.002932500    0.016510053
  340    9    2.445876552    2.639954907   -2.934841201   -0.000712704    0.123200529   -0.005784908    0.029299355
  341    9    3.107506623    3.704186836   -3.096807881   -0.001377991    0.355967158   -0.003871119    0.024425298
  342    9    4.336290702    4.491796867   -2.739578565   -0.001242065    0.267143480   -0.004649430    0.017449155
  343    9    3.056384672    1.691825014   -3.551900796   -0.000506832    0.093991636   -0.005392310    0.012795727
  344    9    3.464735940    2.475402757   -3.884417912   -0.001106765    0.267143480   -0.004142962    0.019696020
  345    9    4.336290702    3.346957519   -3.884417912   -0.001409760    0.267143480   -0.005277165    0.021207247
  346    9    5.206479334    3.952855786   -3.345476831   -0.001201040    0.219383011   -0.005474626    0.014037831
  347    9    5.365530408    1.215878843   -3.715419121   -0.000103251    0.009342225   -0.011052053    0.005717016
  348    9    6.045542855    1.718679290   -3.512753154   -0.000736043    0.156224613   -0.004711442   -0.000825750
  349    9    6.656775112    2.776511059   -2.779216893   -0.000618860    0.133929116   -0.004620802   -0.021528670
  350    9    3.550003364    1.287504181   -3.694997267   -0.000018889    0.001285384   -0.014695108    0.007154040
  351    9    3.949565943    1.367951038   -3.878361742   -0.000540618    0.113887347   -0.004746952    0.008832831
  352    9    4.843381038    1.968312421   -4.089233067   -0.000861716    0.185279977   -0.004650887    0.012567168
  353    9    5.569283452    2.757505576   -3.846568071   -0.000890431    0.166956069   -0.005333328    0.009617997
  354    9    6.053020387    3.433371762   -3.214361796   -0.000470595    0.110873760   -0.004244419    0.000200185
  355    9    5.573894533    1.289887542   -3.655089671   -0.000128057    0.011745223   -0.010902911    0.004581381
  356    9    6.537536592    2.259712373   -3.073018584   -0.000394853    0.074112842   -0.005327726   -0.014710648
  357    9    3.625742909    1.257306767   -3.714767499   -0.000040056    0.003141947   -0.012748763    0.006881540
  358    9    4.799056635    1.336446348   -3.921424238   -0.000838895    0.194647517   -0.004309817    0.008304845
  359    9    5.578237155    2.105011066   -3.884417912   -0.001056831    0.267143480   -0.003956042    0.007283798
  360    9    6.184135422    2.975199698   -3.345476831   -0.000948038    0.219383011   -0.004321383   -0.002584428
  361   13   -1.647456522    3.370109173    3.214608802   -0.000473071    0.110873760   -0.004266752    0.005408449
  362   13   -1.163719587    2.694242987    3.846815076   -0.000893822    0.166956069   -0.005353638    0.013046059
  363   13   -2.262017500    2.709121408    2.760015058   -0.000645423    0.139389678   -0.004630353   -0.015733750
  364   13   -0.437817173    1.905049832    4.089480072   -0.000868694    0.185279977   -0.004688545    0.014593701
  365   13   -1.651728027    1.647863575    3.500761709   -0.000775249    0.164394651   -0.004715778    0.002031429
  366   13    0.460089462    1.309615381    3.879602972   -0.000543894    0.112510449   -0.004834161    0.009971933
  367   13   -0.955831877    1.142654116    3.712085798   -0.000114137    0.010667673   -0.010699349    0.007766496
  368   13   -1.778571557    2.911937109    3.345723837   -0.000957425    0.219383011   -0.004364172    0.002385461
  369   13   -1.172673290    2.041748477    3.884664917   -0.001066503    0.267143480   -0.003992249    0.010167434
  370   13   -2.146790576    2.190479243    3.051381790   -0.000425645    0.083272809   -0.005111456   -0.010460926
  371   13   -0.389501266    1.270161981    3.920872984   -0.000849641    0.195876271   -0.004337642    0.010028131
  372   13   -1.181584431    1.219977150    3.644808845   -0.000141717    0.014076447   -0.010067653    0.006709899
  373   13    0.784306201    1.204569729    3.718352787   -0.000037822    0.002454191   -0.015411079    0.007780460
  374   13   -1.259087533    3.758478162    3.214608802   -0.000505862    0.110873760   -0.004562501    0.012143284
  375   13   -0.583221347    3.274741227    3.846815076   -0.000974625    0.166956069   -0.005837611    0.020097141
  376   13   -0.583221347    4.390684437    2.730871867   -0.000863306    0.166956069   -0.005170860    0.016520178
  377   13    0.205971808    2.548838813    4.089480072   -0.000985732    0.185279977   -0.005320229    0.020722397
  378   13    0.511699391    3.900878045    3.357008684   -0.001351430    0.256498196   -0.005268771    0.024609662
  379   13    0.205971808    4.633349433    2.004969452   -0.000734507    0.185279977   -0.003964310    0.015978506
  380   13    0.931874222    1.759645658    3.846815076   -0.000597076    0.166956069   -0.003576249    0.014518512
  381   13    1.558011039    2.854566396    3.357008684   -0.000966024    0.256498196   -0.003766201    0.025204376
  382   13    1.597464407    3.896100208    2.208661293   -0.000886409    0.252490015   -0.003510669    0.024448097
  383   13    0.661704371    4.526883400    1.361214613   -0.000207371    0.036249925   -0.005720601    0.013819220
  384   13    0.903157399    1.256375915    3.687442800   -0.000037901    0.001731292   -0.021891798    0.008166581
  385   13    1.754900512    2.046517743    3.253261098   -0.000117403    0.012268237   -0.009569681    0.020932491
  386   13    2.040739442    3.044920749    2.506325060   -0.000178334    0.006149590   -0.028999279    0.034323938
  387   13   -0.800915469    3.889593197    3.345723837   -0.001202040    0.219383011   -0.005479183    0.017863294
  388   13    0.069273163    3.283694931    3.884664917   -0.001410551    0.267143480   -0.005280126    0.023398178
  389   13    0.069273163    4.428534278    2.739825570   -0.001236960    0.267143480   -0.004630319    0.020333356
  390   13    0.940827925    2.412140168    3.884664917   -0.001112625    0.267143480   -0.004164895    0.020648974
  391   13    1.298057242    3.640924247    3.097054886   -0.001366793    0.355967158   -0.003839660    0.025636427
  392   13    1.038835926    4.383211115    1.805809455   -0.000807305    0.262797748   -0.003071962    0.018265533
  393   13    1.339280409    1.635441027    3.562044225   -0.000483353    0.086054483   -0.005616827    0.013044329
  394   13    1.949699625    2.588396132    2.948213196   -0.000666822    0.112212019   -0.005942515    0.029357028
  395   13    1.964095132    3.366851366    2.293120454   -0.000097474    0.039321963   -0.002478865    0.031494894
  396   13   -1.647456522    3.758478162    2.826239812   -0.000457321    0.110873760   -0.004124697    0.003623794
  397   13   -2.218741527    3.392913583    2.148570685   -0.000622695    0.122274423   -0.005092603   -0.018090178
  398   13   -1.163719587    4.390684437    2.150373627   -0.000726298    0.166956069   -0.004350231    0.006554354
  399   13   -1.810851370    3.992192176    1.587500694   -0.000111860    0.012780699   -0.008752275   -0.009757618
  400   13   -0.321434595    4.653167207    1.419968425   -0.000577601    0.140868740   -0.004100281    0.008719562
  401   13    0.254881313    4.608012684    1.245998845   -0.000056900    0.004271811   -0.013319946    0.011044591
  402   13   -1.778571557    3.889593197    2.368067748   -0.000854385    0.219383011   -0.003894492   -0.002453776
  403   13   -2.013615208    3.774139905    1.737541329   -0.000171517    0.016394412   -0.010461905   -0.014198905
  404   13   -1.241284477    4.400095531    1.588247032   -0.000808103    0.207945823   -0.003886123    0.000957515
  405   13    0.074620408    4.625460278    1.226093318   -0.000082236    0.009315962   -0.008827409    0.009887155
  406   24  -14.185386606    1.538723362    1.531788669   -0.001566659    0.110873760   -0.014130114    0.107712631
  407   24  -13.701649672    0.862857177    2.163994944   -0.002213531    0.166956069   -0.013258165    0.074818494
  408   24  -14.817592881    0.862857177    1.048051734   -0.002969213    0.166956069   -0.017784395    0.107758088
  409   24  -13.078345299    0.454412368    2.411553233   -0.000181224    0.015070864   -0.012024815    0.037960146
  410   24  -14.207622797   -0.296411275    1.762354198   -0.003089289    0.253721811   -0.012175889    0.057152914
  411   24  -15.060257877    0.073664022    0.322149320   -0.003307897    0.185279977   -0.017853506    0.097394739
  412   24  -14.481197310   -1.164857914    0.473467443   -0.001978783    0.142431467   -0.013892882    0.047394664
  413   24  -14.817592881   -0.652238392   -0.467043835   -0.002404256    0.166956069   -0.014400531    0.072981430
  414   24  -14.365175556   -0.942043118   -1.131210534   -0.000884600    0.056308676   -0.015709835    0.046880235
  415   24  -14.316501642    1.080551298    1.662903704   -0.003390119    0.219383011   -0.015452970    0.099226040
  416   24  -13.639601542    0.178317499    2.231649768   -0.002385769    0.256883517   -0.009287358    0.049057149
  417   24  -14.855442722    0.210362667    1.057005437   -0.004223771    0.267143480   -0.015810872    0.093883279
  418   24  -14.301704990   -0.813052129    1.350018159   -0.002045608    0.164301573   -0.012450328    0.047167820
  419   24  -14.855442722   -0.661192096    0.185450674   -0.003606408    0.267143480   -0.013499893    0.074279940
  420   24  -14.465323758   -1.158420110   -0.549054707   -0.001699472    0.121590255   -0.013977040    0.046744576
  421   24  -13.797017617    1.927092352    1.531788669   -0.001544530    0.110873760   -0.013930532    0.109074582
  422   24  -13.121151432    1.443355417    2.163994944   -0.001970469    0.166956069   -0.011802318    0.078676829
  423   24  -13.121151432    2.559298627    1.048051734   -0.002803051    0.166956069   -0.016789153    0.114317378
  424   24  -12.868013995    0.739263386    2.415626355   -0.000114405    0.005072862   -0.022552372    0.043275702
  425   24  -12.270820560    2.017927386    1.794474226   -0.001856681    0.081840737   -0.022686518    0.087075628
  426   24  -12.433137762    2.830410929    0.144463958   -0.002698154    0.119128511   -0.022649100    0.115134660
  427   24  -12.258943310    2.785933175   -0.357757977   -0.000172261    0.001583955   -0.108753687    0.113443646
  428   24  -13.338845553    2.058207387    1.662903704   -0.003228431    0.219383011   -0.014715956    0.103477474
  429   24  -12.638909830    1.396401664    2.235452219   -0.001771941    0.182226093   -0.009723857    0.066099421
  430   24  -12.518370378    2.592422739    1.074242618   -0.003875523    0.218060553   -0.017772694    0.108527706
  431   24  -12.260315180    2.798257521   -0.264666512   -0.000179250    0.002303863   -0.077804007    0.113793934
  432   24  -14.185386606    1.927092352    1.143419679   -0.001646320    0.110873760   -0.014848600    0.117459235
  433   24  -14.817592881    1.443355417    0.467553494   -0.003108508    0.166956069   -0.018618720    0.120746348
  434   24  -13.701649672    2.559298627    0.467553494   -0.002991353    0.166956069   -0.017917004    0.123609707
  435   24  -15.060257877    0.717453003   -0.321639661   -0.003472243    0.185279977   -0.018740518    0.111222501
  436   24  -14.327786489    2.069492234   -0.627367244   -0.004708091    0.256498196   -0.018355258    0.123855455
  437   24  -12.975747257    2.801963622   -0.321639661   -0.003188090    0.185279977   -0.017206878    0.119026076
  438   24  -14.817592881   -0.071740152   -1.047542075   -0.002724819    0.166956069   -0.016320573    0.086069068
  439   24  -14.327786489    1.023180586   -1.673678893   -0.004191293    0.256498196   -0.016340439    0.097974446
  440   24  -13.281474840    2.069492234   -1.673678893   -0.003915651    0.256498196   -0.015265804    0.102659854
  441   24  -12.311861164    2.597537794   -1.015789787   -0.001854401    0.088443770   -0.020967008    0.107622846
  442   24  -14.234409477   -0.743640961   -1.483686788   -0.001009858    0.096479560   -0.010467065    0.045759126
  443   24  -13.819734603   -0.024031341   -2.112251166   -0.001209607    0.123207785   -0.009817616    0.049269217
  444   24  -13.141114831    0.864398340   -2.353631866   -0.001044268    0.106592282   -0.009796847    0.057067186
  445   24  -12.358963228    1.746075964   -2.021417857   -0.000782914    0.057230759   -0.013679945    0.076526738
  446   24  -14.316501642    2.058207387    0.685247615   -0.003839153    0.219383011   -0.017499771    0.123377199
  447   24  -14.855442722    1.452309120   -0.184941016   -0.004674613    0.267143480   -0.017498511    0.121829065
  448   24  -13.710603375    2.597148467   -0.184941016   -0.004487328    0.267143480   -0.016797445    0.124674135
  449   24  -14.855442722    0.580754357   -1.056495779   -0.004321203    0.267143480   -0.016175588    0.102339183
  450   24  -14.067832691    1.809538436   -1.413725095   -0.005467842    0.355967158   -0.015360523    0.111876562
  451   24  -12.839048612    2.597148467   -1.056495779   -0.004126417    0.267143480   -0.015446446    0.111651770
  452   24  -14.203178008   -0.344296926   -1.746233907   -0.002530282    0.216786272   -0.011671784    0.055483524
  453   24  -13.632172163    0.524046392   -2.241262448   -0.002724443    0.257219710   -0.010591890    0.060894962
  454   24  -12.821898205    1.456768947   -2.200565659   -0.002687646    0.238648564   -0.011261942    0.072264403
  455   24  -12.229355615    2.009413482   -1.792310925   -0.001214587    0.052308034   -0.023219889    0.086446428
  456    6    5.567404113   -0.936524765    3.638898449   -0.000070502    0.005985591   -0.011778689    0.005818262
  457    6    5.607573836   -1.464548425    3.847215396   -0.000619747    0.166956069   -0.003712036    0.008369052
  458    6    4.724010922   -1.700331833    3.171516819   -0.000223685    0.026627795   -0.008400438   -0.007686372
  459    6    6.333476250   -2.253741580    4.089880391   -0.000987796    0.185279977   -0.005331368    0.018976234
  460    6    4.981437019   -2.559469163    3.357409004   -0.001084641    0.256498196   -0.004228650    0.001016849
  461    6    4.441673531   -2.668079467    2.428810261   -0.000185687    0.019323075   -0.009609608   -0.022691128
  462    6    7.122669405   -2.979643994    3.847215396   -0.000888339    0.166956069   -0.005320795    0.026232004
  463    6    6.027748667   -3.605780812    3.357409004   -0.001429306    0.256498196   -0.005572382    0.018982071
  464    6    4.981437019   -3.605780812    2.311097355   -0.000998785    0.256498196   -0.003893927   -0.004652884
  465    6    7.798535591   -3.463380929    3.215009121   -0.000402569    0.110873760   -0.003630881    0.028977474
  466    6    7.122669405   -4.095587204    2.731272186   -0.000760735    0.166956069   -0.004556497    0.024192701
  467    6    6.333476250   -4.338252200    2.005369772   -0.000729950    0.185279977   -0.003939713    0.013659372
  468    6    5.542210535   -4.095155540    1.402426206   -0.000289879    0.071931503   -0.004029930   -0.000791802
  469    6    5.149795438   -1.307150225    3.511319507   -0.000596824    0.123501401   -0.004832525    0.001825203
  470    6    5.598620133   -2.117042935    3.885065237   -0.001202286    0.267143480   -0.004500525    0.011513149
  471    6    4.542847502   -2.237109350    2.884340884   -0.000688266    0.161609536   -0.004258818   -0.015204597
  472    6    6.470174895   -2.988597698    3.885065237   -0.001412834    0.267143480   -0.005288670    0.022898333
  473    6    5.241390816   -3.345827014    3.097455206   -0.001567864    0.355967158   -0.004404519    0.006511480
  474    6    4.621726327   -3.252508471    2.027221688   -0.000505207    0.096798540   -0.005219161   -0.018620734
  475    6    7.340363527   -3.594495965    3.346124156   -0.001067967    0.219383011   -0.004868048    0.027616917
  476    6    6.470174895   -4.133437045    2.740225889   -0.001240119    0.267143480   -0.004642146    0.019968760
  477    6    5.598620133   -4.133437045    1.868671127   -0.000998605    0.267143480   -0.003738087    0.003864854
  478    6    5.666611499   -0.896070640    3.670316993   -0.000032864    0.003016406   -0.010894929    0.006351566
  479    6    6.098405070   -0.990894931    3.874916806   -0.000560028    0.119163993   -0.004699644    0.008885084
  480    6    6.977265231   -1.609952600    4.089880391   -0.000818971    0.185279977   -0.004420179    0.016800163
  481    6    7.515145735   -0.893835352    3.728306881   -0.000068214    0.005283982   -0.012909594    0.008033431
  482    6    7.703167645   -2.399145755    3.847215396   -0.000770288    0.166956069   -0.004613717    0.025184818
  483    6    8.139579910   -1.387694220    3.554046978   -0.000564853    0.125487755   -0.004501259    0.015984898
  484    6    8.186904580   -3.075011940    3.215009121   -0.000371045    0.110873760   -0.003346550    0.030187126
  485    6    8.749753869   -2.432957320    2.849865235   -0.000655482    0.110012063   -0.005958277    0.035493288
  486    6    5.775713088   -0.859578819    3.702004659   -0.000066011    0.006517521   -0.010128172    0.006807272
  487    6    6.948202603   -0.988671264    3.924610382   -0.000804278    0.190661430   -0.004218355    0.010067273
  488    6    7.712121348   -1.746651245    3.885065237   -0.000932774    0.267143480   -0.003491659    0.019415453
  489    6    7.664302689   -0.954534993    3.689699363   -0.000077161    0.005513635   -0.013994525    0.008748815
  490    6    8.318019615   -2.616839876    3.346124156   -0.000763025    0.219383011   -0.003478049    0.029452691
  491    6    8.615860504   -1.922347514    3.151265226   -0.000332415    0.045608794   -0.007288408    0.028157252
  492    6    8.186904580   -3.463380929    2.826640132   -0.000347939    0.110873760   -0.003138154    0.029934589
  493    6    7.703167645   -4.095587204    2.150773946   -0.000547651    0.166956069   -0.003280212    0.023881875
  494    6    8.678733857   -3.226436679    2.161028599   -0.000379840    0.074700396   -0.005084844    0.034380705
  495    6    6.854604683   -4.359995653    1.433639198   -0.000530446    0.135532102   -0.003913804    0.013596927
  496    6    8.373445340   -3.677108180    1.700826834   -0.000028207    0.001159728   -0.024321865    0.027673332
  497    6    6.272521394   -4.306579557    1.222943235   -0.000081214    0.006377133   -0.012735215    0.007253785
  498    6    8.318019615   -3.594495965    2.368468068   -0.000611906    0.219383011   -0.002789214    0.029391439
  499    6    7.817833341   -4.087341254    1.660166716   -0.000517557    0.181307546   -0.002854581    0.021722943
  500    6    8.434004578   -3.614167100    1.748887318   -0.000031453    0.001199333   -0.026225331    0.028731223
  501    6    6.466003861   -4.328550881    1.216603991   -0.000095755    0.010850521   -0.008824879    0.008990925
  502   22  -10.423643076    3.235340556    3.215108880   -0.000473857    0.110873760   -0.004273841    0.039084265
  503   22   -9.939906141    2.559474371    3.847315155   -0.000888460    0.166956069   -0.005321520    0.031243123
  504   22  -10.980247722    2.595806578    2.860032132   -0.000615320    0.105922097   -0.005809177    0.041547058
  505   22   -9.214003727    1.770281216    4.089980150   -0.000872749    0.185279977   -0.004710432    0.020662069
  506   22  -10.372450442    1.551308639    3.558160437   -0.000556333    0.122018896   -0.004559399    0.019181668
  507   22   -8.336828983    1.148840536    3.874419689   -0.000569117    0.119857735   -0.004748275    0.011338930
  508   22   -9.753070887    1.057060417    3.729375385   -0.000065002    0.005008235   -0.012978989    0.010243291
  509   22   -7.901539986    1.052902720    3.667687411   -0.000033631    0.003243119   -0.010370071    0.008459850
  510   22  -10.554758111    2.777168492    3.346223915   -0.000949758    0.219383011   -0.004329225    0.036792938
  511   22   -9.948859844    1.906979861    3.885164995   -0.001033571    0.267143480   -0.003868973    0.023859695
  512   22  -10.844964374    2.085009653    3.161520620   -0.000306098    0.042426918   -0.007214701    0.032278811
  513   22   -9.186202602    1.149365518    3.924698803   -0.000817620    0.190650344   -0.004288585    0.012695535
  514   22   -9.897337302    1.116790074    3.692593976   -0.000071626    0.005099583   -0.014045380    0.010997972
  515   22   -8.014219825    1.015685005    3.700626262   -0.000067459    0.006953373   -0.009701653    0.008932664
  516   22  -10.035274087    3.623709545    3.215108880   -0.000494939    0.110873760   -0.004463986    0.038181631
  517   22   -9.359407901    3.139972611    3.847315155   -0.000988039    0.166956069   -0.005917957    0.032778942
  518   22   -9.359407901    4.255915820    2.731371945   -0.000872954    0.166956069   -0.005228645    0.033478428
  519   22   -8.570214746    2.414070196    4.089980150   -0.001043579    0.185279977   -0.005632444    0.023453311
  520   22   -8.264487163    3.766109428    3.357508762   -0.001514280    0.256498196   -0.005903666    0.025082667
  521   22   -8.570214746    4.498580816    2.005469531   -0.000794052    0.185279977   -0.004285686    0.021922567
  522   22   -7.844312332    1.624877041    3.847315155   -0.000630655    0.166956069   -0.003777370    0.011247390
  523   22   -7.218175514    2.719797779    3.357508762   -0.001105116    0.256498196   -0.004308476    0.004712994
  524   22   -7.218175514    3.766109428    2.311197114   -0.001020722    0.256498196   -0.003979450    0.000236961
  525   22   -7.780069366    4.256857435    1.408733236   -0.000276633    0.067828585   -0.004078414    0.005846210
  526   22   -7.798456267    1.094815948    3.634783480   -0.000072270    0.006460092   -0.011187217    0.007905513
  527   22   -6.957773170    1.857917119    3.167315104   -0.000224133    0.027527024   -0.008142285   -0.005310280
  528   22   -6.677073713    2.826223436    2.427086464   -0.000188482    0.019739838   -0.009548328   -0.019586890
  529   22   -9.577102023    3.754824581    3.346223915   -0.001214731    0.219383011   -0.005537031    0.035959410
  530   22   -8.706913391    3.148926314    3.885164995   -0.001506437    0.267143480   -0.005639054    0.028601164
  531   22   -8.706913391    4.293765661    2.740325648   -0.001343589    0.267143480   -0.005029467    0.027779800
  532   22   -7.835358629    2.277371551    3.885164995   -0.001240820    0.267143480   -0.004644768    0.015221659
  533   22   -7.478129312    3.506155630    3.097554964   -0.001622877    0.355967158   -0.004559062    0.011364781
  534   22   -7.835358629    4.293765661    1.868770886   -0.001044190    0.267143480   -0.003908724    0.010413081
  535   22   -7.382840320    1.465606053    3.507728402   -0.000597542    0.125790235   -0.004750308    0.004118008
  536   22   -6.777767904    2.395647238    2.881691661   -0.000677783    0.163339143   -0.004149544   -0.012410671
  537   22   -6.859127679    3.413978772    2.026853824   -0.000492336    0.096779826   -0.005087177   -0.014571429
  538   22  -10.423643076    3.623709545    2.826739891   -0.000454528    0.110873760   -0.004099507    0.040732060
  539   22  -10.902246740    3.406919201    2.161920560   -0.000413355    0.066488763   -0.006216920    0.047516440
  540   22   -9.939906141    4.255915820    2.150873705   -0.000684326    0.166956069   -0.004098839    0.035984778
  541   22   -9.079968688    4.522222363    1.443575561   -0.000581805    0.131477616   -0.004425125    0.023888728
  542   22   -8.513232028    4.469549121    1.233502399   -0.000076185    0.005399562   -0.014109437    0.016035039
  543   22  -10.554758111    3.754824581    2.368567827   -0.000858137    0.219383011   -0.003911591    0.042286926
  544   22  -10.061514436    4.244033013    1.679183345   -0.000605056    0.173056238   -0.003496295    0.035647338
  545   22   -8.690450040    4.490138167    1.228462658   -0.000090433    0.009052808   -0.009989493    0.018184903
  546    7    4.956907984   -3.695131868   -1.606819005   -0.000091734    0.009795064   -0.009365365   -0.011356412
  547    7    4.567453948   -3.124037637   -2.151053712   -0.000563715    0.114027106   -0.004943697   -0.019620171
  548    7    7.029279421   -4.311214851   -1.238530563   -0.000059815    0.004889788   -0.012232567    0.013671784
  549    7    6.448304809   -4.358259875   -1.420750272   -0.000555746    0.140502406   -0.003955420    0.010221545
  550    7    5.607277602   -4.095795566   -2.150338970   -0.000691075    0.166956069   -0.004139262    0.006336556
  551    7    5.123540668   -3.463589291   -2.826205156   -0.000434486    0.110873760   -0.003918748    0.002560619
  552    7    4.780011720   -3.506526336   -1.739596979   -0.000133291    0.011992261   -0.011114743   -0.015468174
  553    7    6.842372988   -4.329870876   -1.221068290   -0.000083741    0.010083589   -0.008304681    0.012118108
  554    7    5.523468482   -4.102420711   -1.599373575   -0.000749069    0.204023237   -0.003671486    0.000498495
  555    7    4.992425632   -3.594704326   -2.368033092   -0.000802973    0.219383011   -0.003660140   -0.003883484
  556    7    4.519250256   -2.418111934   -2.778495254   -0.000601116    0.134211133   -0.004478885   -0.016702398
  557    7    5.130701413   -1.360279556   -3.512624049   -0.000716975    0.156464170   -0.004582356    0.001606090
  558    7    5.811141403   -0.857475581   -3.715544351   -0.000101297    0.009374137   -0.010806048    0.006981217
  559    7    5.123540668   -3.075220301   -3.214574145   -0.000450634    0.110873760   -0.004064390    0.004457853
  560    7    5.607277602   -2.399354116   -3.846780420   -0.000861140    0.166956069   -0.005157881    0.012762069
  561    7    6.333180017   -1.610160961   -4.089445415   -0.000840432    0.185279977   -0.004536009    0.014661899
  562    7    7.226901962   -1.009654770   -3.878537521   -0.000529226    0.113929161   -0.004645217    0.010116523
  563    7    7.626645544   -0.929182758   -3.695082491   -0.000018529    0.001292364   -0.014337505    0.008351216
  564    7    4.638402431   -1.901397376   -3.072324833   -0.000383147    0.074459296   -0.005145727   -0.010787091
  565    7    5.602340765   -0.931574813   -3.655046350   -0.000125489    0.011798919   -0.010635665    0.006066340
  566    7    4.992425632   -2.617048237   -3.345689180   -0.000906179    0.219383011   -0.004130580    0.001361466
  567    7    5.598323899   -1.746859606   -3.884630260   -0.001021779    0.267143480   -0.003824833    0.009729591
  568    7    6.377596939   -0.978150365   -3.921586477   -0.000819157    0.194706879   -0.004207127    0.009544342
  569    7    7.550721900   -0.898934413   -3.714909973   -0.000039282    0.003157197   -0.012442104    0.007997458
  570    7    7.472933730   -4.218224292   -1.362796644   -0.000216177    0.043816198   -0.004933732    0.017553825
  571    7    6.976968997   -4.338460561   -2.004934796   -0.000715741    0.185279977   -0.003863023    0.018611482
  572    7    8.364259077   -3.613947974   -2.180979382   -0.000813074    0.254801337   -0.003191011    0.029110097
  573    7    8.824741911   -2.732294474   -2.489376799   -0.000183310    0.008410459   -0.021795449    0.039191331
  574    7    6.187775842   -4.095795566   -2.730837210   -0.000833627    0.166956069   -0.004993093    0.017487466
  575    7    7.282696580   -3.605989173   -3.356974027   -0.001320786    0.256498196   -0.005149301    0.027431197
  576    7    8.329008229   -2.559677525   -3.356974027   -0.000923721    0.256498196   -0.003601277    0.029234040
  577    7    8.539010033   -1.740789107   -3.236173203   -0.000129184    0.014844030   -0.008702766    0.024697799
  578    7    5.511909657   -3.463589291   -3.214574145   -0.000484939    0.110873760   -0.004373791    0.011806848
  579    7    6.187775842   -2.979852356   -3.846780420   -0.000945398    0.166956069   -0.005662555    0.020725678
  580    7    6.976968997   -2.253949942   -4.089445415   -0.000960618    0.185279977   -0.005184682    0.022050484
  581    7    7.702871412   -1.464756787   -3.846780420   -0.000574844    0.166956069   -0.003443086    0.016069444
  582    7    7.687629455   -0.956501798   -3.678069886   -0.000039023    0.002361465   -0.016524832    0.008704763
  583    7    7.841551533   -4.071093991   -1.804712287   -0.000740441    0.265208040   -0.002791926    0.022661414
  584    7    8.735588857   -3.090223548   -2.255861722   -0.000084722    0.050985225   -0.001661699    0.035972984
  585    7    6.840270352   -4.133645406   -2.739790913   -0.001204394    0.267143480   -0.004508415    0.022589812
  586    7    8.069054431   -3.346035375   -3.097020229   -0.001326085    0.355967158   -0.003725302    0.029844205
  587    7    8.731056258   -2.281291102   -2.934580121   -0.000685311    0.123611723   -0.005544061    0.034021638
  588    7    5.970081721   -3.594704326   -3.345689180   -0.001163487    0.219383011   -0.005303450    0.018325808
  589    7    6.840270352   -2.988806059   -3.884630260   -0.001375916    0.267143480   -0.005150475    0.025030218
  590    7    7.711825115   -2.117251296   -3.884630260   -0.001081255    0.267143480   -0.004047469    0.023018597
  591    7    8.120404313   -1.333487351   -3.551874826   -0.000495681    0.094177857   -0.005263248    0.015095947
  592   15   -3.150316055   -1.082746904    3.687697393   -0.000037951    0.001746640   -0.021728106    0.007639232
  593   15   -3.178687641   -1.586153720    3.847311621   -0.000595168    0.166956069   -0.003564816    0.013800036
  594   15   -4.001785430   -1.872955636    3.253664385   -0.000117170    0.012282432   -0.009539657    0.019889585
  595   15   -2.452785227   -2.375346875    4.089976616   -0.000983562    0.185279977   -0.005308517    0.019790245
  596   15   -3.804824459   -2.681074458    3.357505228   -0.000959567    0.256498196   -0.003741028    0.023891207
  597   15   -4.287491194   -2.871506734    2.506905720   -0.000175700    0.006139734   -0.028616952    0.032586117
  598   15   -1.663592072   -3.101249289    3.847311621   -0.000971848    0.166956069   -0.005820979    0.018938554
  599   15   -2.758512810   -3.727386107    3.357505228   -0.001342780    0.256498196   -0.005235045    0.023160402
  600   15   -3.844325747   -3.722419786    2.209599982   -0.000877674    0.252443499   -0.003476715    0.022626381
  601   15   -0.987725887   -3.584986224    3.215105346   -0.000503135    0.110873760   -0.004537911    0.010776778
  602   15   -1.663592072   -4.217192499    2.731368411   -0.000859071    0.166956069   -0.005145492    0.014978636
  603   15   -2.452785227   -4.459857494    2.005465997   -0.000728466    0.185279977   -0.003931702    0.014283693
  604   15   -2.907447470   -4.353770064    1.361832647   -0.000205752    0.036000198   -0.005715305    0.012048075
  605   15   -3.586284027   -1.461888338    3.562374324   -0.000481571    0.086166472   -0.005588841    0.012304840
  606   15   -3.187641345   -2.238648230    3.885161461   -0.001108755    0.267143480   -0.004150408    0.019683290
  607   15   -4.196521668   -2.414936235    2.948686506   -0.000661053    0.112213086   -0.005891049    0.027945531
  608   15   -2.316086582   -3.110202992    3.885161461   -0.001403354    0.267143480   -0.005253186    0.022210162
  609   15   -3.544870661   -3.467432309    3.097551431   -0.001358955    0.355967158   -0.003817641    0.024105510
  610   15   -4.210957655   -3.193027550    2.294069447   -0.000098351    0.039214127   -0.002508061    0.029654880
  611   15   -1.445897951   -3.716101259    3.346220381   -0.001197389    0.219383011   -0.005457982    0.016493163
  612   15   -2.316086582   -4.255042340    2.740322114   -0.001228855    0.267143480   -0.004599982    0.018748780
  613   15   -3.284951992   -4.210092836    1.806299909   -0.000802277    0.262739506   -0.003053508    0.016468198
  614   15   -2.706720763   -1.135808019    3.880015514   -0.000542683    0.112610206   -0.004819128    0.009459467
  615   15   -1.808996247   -1.731557894    4.089976616   -0.000866393    0.185279977   -0.004676128    0.013894425
  616   15   -1.291167176   -0.968809593    3.712470724   -0.000114123    0.010714775   -0.010650997    0.007331507
  617   15   -1.083093832   -2.520751049    3.847311621   -0.000891096    0.166956069   -0.005337309    0.012053625
  618   15   -0.594909249   -1.474322386    3.501093718   -0.000773443    0.164481538   -0.004702310    0.001383184
  619   15   -0.599356897   -3.196617235    3.215105346   -0.000470791    0.110873760   -0.004246189    0.004130305
  620   15    0.015166561   -2.535662349    2.760571646   -0.000642639    0.139370238   -0.004611021   -0.016841923
  621   15   -3.030933175   -1.030692232    3.718738074   -0.000038039    0.002477233   -0.015355575    0.007293689
  622   15   -1.857450518   -1.096383272    3.921263809   -0.000848192    0.196007604   -0.004327340    0.009550126
  623   15   -1.074140129   -1.868256539    3.885161461   -0.001063409    0.267143480   -0.003980667    0.009400167
  624   15   -1.064980226   -1.046312676    3.645081656   -0.000141780    0.014131793   -0.010032674    0.006240796
  625   15   -0.468241862   -2.738445171    3.346220381   -0.000954846    0.219383011   -0.004352415    0.001255627
  626   15   -0.100017885   -2.016930682    3.051869465   -0.000427161    0.083289338   -0.005128640   -0.011349347
  627   15   -0.599356897   -3.584986224    2.826736357   -0.000454529    0.110873760   -0.004099522    0.002202749
  628   15   -1.083093832   -4.217192499    2.150870171   -0.000721210    0.166956069   -0.004319760    0.004957276
  629   15   -0.028246594   -3.219742834    2.149051769   -0.000625228    0.122197248   -0.005116544   -0.019467376
  630   15   -1.925950022   -4.479771761    1.420909623   -0.000573315    0.140699145   -0.004074760    0.007034243
  631   15   -0.435817487   -3.818591003    1.588545121   -0.000111180    0.012695886   -0.008757194   -0.011321085
  632   15   -2.501489844   -4.434651839    1.247036127   -0.000056262    0.004228998   -0.013303782    0.009311184
  633   15   -0.468241862   -3.716101259    2.368564293   -0.000849224    0.219383011   -0.003870963   -0.003951016
  634   15   -1.005400010   -4.226558688    1.589246020   -0.000802435    0.207744779   -0.003862598   -0.000674217
  635   15   -0.233548546   -3.601074362    1.738128877   -0.000170697    0.016309363   -0.010466174   -0.015697138
  636   15   -2.322091533   -4.452034084    1.227210065   -0.000081397    0.009224069   -0.008824424    0.008172755
  637   16   -4.134445173   -3.377903169   -2.162614465   -0.000449999    0.061412687   -0.007327462    0.027275364
  638   16   -1.746763054   -4.428192343   -1.220567337   -0.000084342    0.006509743   -0.012956217    0.004449295
  639   16   -2.325358928   -4.483002120   -1.438086823   -0.000551442    0.133284675   -0.004137322    0.009556102
  640   16   -3.178633539   -4.217649359   -2.149693817   -0.000563243    0.166956069   -0.003373600    0.018108185
  641   16   -3.662370474   -3.585443084   -2.825560003   -0.000366139    0.110873760   -0.003302304    0.023756143
  642   16   -1.937866417   -4.450684212   -1.217368347   -0.000097499    0.010546912   -0.009244333    0.005780988
  643   16   -3.304113034   -4.203662509   -1.681359163   -0.000522905    0.172432165   -0.003032525    0.015903073
  644   16   -3.793485509   -3.716558120   -2.367387939   -0.000678644    0.219383011   -0.003093419    0.022787567
  645   16   -4.213105286   -2.559283866   -2.868469110   -0.000647151    0.102033313   -0.006342544    0.029117869
  646   16   -3.604589278   -1.517423850   -3.563419938   -0.000554547    0.116633808   -0.004754603    0.013016891
  647   16   -2.995441300   -1.026436731   -3.730510550   -0.000063522    0.004333012   -0.014660101    0.007352663
  648   16   -3.662370474   -3.197074095   -3.213928992   -0.000388997    0.110873760   -0.003508469    0.024489611
  649   16   -3.178633539   -2.521207910   -3.846135267   -0.000788447    0.166956069   -0.004722485    0.021452641
  650   16   -2.452731124   -1.732014755   -4.088800263   -0.000839517    0.185279977   -0.004531070    0.015336606
  651   16   -1.577581650   -1.108263178   -3.872755881   -0.000583081    0.120484173   -0.004839486    0.008986439
  652   16   -1.137291086   -1.009056259   -3.662083805   -0.000037685    0.003624331   -0.010397849    0.006612126
  653   16   -4.075182023   -2.050135399   -3.171530621   -0.000314074    0.038894279   -0.008075080    0.022701223
  654   16   -3.128787792   -1.082803579   -3.697107279   -0.000069444    0.004283803   -0.016210815    0.007705796
  655   16   -3.793485509   -2.738902031   -3.345044027   -0.000798065    0.219383011   -0.003637772    0.024039001
  656   16   -3.187587242   -1.868713400   -3.883985108   -0.000960852    0.267143480   -0.003596764    0.016621463
  657   16   -2.428291593   -1.114036553   -3.924308967   -0.000827464    0.189493773   -0.004366708    0.009681945
  658   16   -1.255114240   -0.971550485   -3.697246880   -0.000074535    0.007591775   -0.009817873    0.007146588
  659   16   -1.026839738   -4.220266054   -1.388955706   -0.000321132    0.077502527   -0.004143498   -0.001941753
  660   16   -1.808942144   -4.460314355   -2.004289643   -0.000753805    0.185279977   -0.004068463    0.010711356
  661   16   -0.456902912   -3.727842967   -2.310017226   -0.001040812    0.256498196   -0.004057776   -0.004677353
  662   16    0.093619903   -2.773435148   -2.411842388   -0.000222803    0.022855421   -0.009748387   -0.022607670
  663   16   -2.598135299   -4.217649359   -2.730192057   -0.000778983    0.166956069   -0.004665793    0.019789446
  664   16   -1.503214561   -3.727842967   -3.356328875   -0.001468670    0.256498196   -0.005725851    0.017041915
  665   16   -0.456902912   -2.681531318   -3.356328875   -0.001135296    0.256498196   -0.004426136    0.000933238
  666   16   -0.187179376   -1.811648443   -3.152607330   -0.000250002    0.030369682   -0.008231953   -0.008178460
  667   16   -3.274001484   -3.585443084   -3.213928992   -0.000411620    0.110873760   -0.003712507    0.023715322
  668   16   -2.598135299   -3.101706149   -3.846135267   -0.000906671    0.166956069   -0.005430595    0.022928888
  669   16   -1.808942144   -2.375803735   -4.088800263   -0.001013516    0.185279977   -0.005470189    0.017556872
  670   16   -1.083039730   -1.586610580   -3.846135267   -0.000643456    0.166956069   -0.003854046    0.008214581
  671   16   -1.026816204   -1.053065765   -3.625966324   -0.000082110    0.007349326   -0.011172439    0.005956875
  672   16   -0.417968918   -3.799323701   -1.549616235   -0.000063520    0.001930418   -0.032904675   -0.011982151
  673   16   -1.074086026   -4.255499200   -1.867590998   -0.001032471    0.267143480   -0.003864855    0.002512625
  674   16   -0.086921192   -3.361409832   -2.015365959   -0.000568676    0.108099545   -0.005260668   -0.018347746
  675   16   -1.945640789   -4.255499200   -2.739145761   -0.001274108    0.267143480   -0.004769376    0.016888571
  676   16   -0.716856710   -3.467889169   -3.096375077   -0.001633832    0.355967158   -0.004589840    0.005960745
  677   16   -0.009028433   -2.347726714   -2.869668891   -0.000756120    0.170665191   -0.004430428   -0.015385277
  678   16   -2.815829420   -3.716558120   -3.345044027   -0.001089943    0.219383011   -0.004968218    0.023245242
  679   16   -1.945640789   -3.110659853   -3.883985108   -0.001446828    0.267143480   -0.005415920    0.020676626
  680   16   -1.074086026   -2.239105090   -3.883985108   -0.001242021    0.267143480   -0.004649264    0.010955999
  681   16   -0.613884030   -1.422290056   -3.498415437   -0.000642351    0.130999858   -0.004903448    0.001627074
  682    4    9.258250217   -3.029796907   -2.324672461   -0.000344257    0.047117404   -0.007306360    0.037923174
  683    4   11.692673324   -4.230337135   -1.237080856   -0.000073507    0.005761698   -0.012757829    0.031475818
  684    4   11.128577322   -4.285263706   -1.458072850   -0.000478206    0.128510036   -0.003721160    0.030737597
  685    4   10.080291909   -3.938140251   -2.065134325   -0.000440773    0.166902151   -0.002640907    0.032079306
  686    4    9.779606030   -3.385664524   -2.834220164   -0.000389695    0.110873760   -0.003514764    0.035193453
  687    4   11.516065837   -4.251952117   -1.236659667   -0.000082887    0.008931703   -0.009280133    0.030795736
  688    4   10.357854804   -4.110070488   -1.691985749   -0.000453082    0.159561891   -0.002839536    0.030228722
  689    4    9.617272687   -3.537295081   -2.234920428   -0.000603395    0.219203121   -0.002752676    0.033581304
  690    4    9.239291776   -2.363745108   -2.893451380   -0.000539647    0.094790752   -0.005693039    0.036201247
  691    4    9.841035349   -1.322492373   -3.576306248   -0.000514495    0.112171072   -0.004586696    0.018586297
  692    4   10.448390909   -0.824713857   -3.738976920   -0.000059887    0.004464236   -0.013414797    0.011639760
  693    4    9.779606030   -2.997295535   -3.222589154   -0.000363140    0.110873760   -0.003275255    0.034981821
  694    4   10.263342965   -2.321429350   -3.854795429   -0.000769568    0.166956069   -0.004609403    0.031558090
  695    4   10.989245379   -1.532236195   -4.097460424   -0.000802325    0.185279977   -0.004330337    0.024859355
  696    4   11.856194710   -0.895767858   -3.877942049   -0.000488614    0.124133784   -0.003936186    0.018246717
  697    4   12.313026311   -0.793082658   -3.657884824   -0.000033926    0.004848562   -0.006997208    0.017716899
  698    4    9.379125709   -1.853781828   -3.196159577   -0.000276523    0.034321113   -0.008056933    0.028844218
  699    4   10.315194576   -0.883302952   -3.706893642   -0.000062929    0.004159590   -0.015128739    0.012116064
  700    4    9.648490994   -2.539123471   -3.353704189   -0.000751592    0.219383011   -0.003425936    0.032963189
  701    4   10.254389261   -1.668934840   -3.892645269   -0.000921177    0.267143480   -0.003448246    0.024411880
  702    4   11.014220826   -0.908132613   -3.930462470   -0.000738384    0.192684105   -0.003832098    0.015705042
  703    4   12.178453764   -0.752059347   -3.698845904   -0.000063579    0.009909282   -0.006416121    0.016892404
  704    4   12.407936579   -4.023710058   -1.394441085   -0.000320779    0.077955587   -0.004114897    0.034577847
  705    4   13.091025941   -3.533304427   -1.589080850   -0.000041899    0.001225185   -0.034198217    0.036976943
  706    4   11.633034360   -4.260535795   -2.012949805   -0.000742371    0.185279977   -0.004006755    0.035729388
  707    4   12.985073591   -3.528064407   -2.318677388   -0.001137605    0.256498196   -0.004435139    0.038248795
  708    4   13.545523452   -2.557611404   -2.405661893   -0.000246980    0.026449360   -0.009337862    0.035003853
  709    4   10.843841205   -4.017870799   -2.738852219   -0.000785873    0.166956069   -0.004707067    0.037499782
  710    4   11.938761943   -3.528064407   -3.364989036   -0.001505398    0.256498196   -0.005869041    0.040960060
  711    4   12.985073591   -2.481752758   -3.364989036   -0.001178628    0.256498196   -0.004595073    0.035525358
  712    4   13.268855810   -1.598975191   -3.140283263   -0.000216993    0.035085958   -0.006184616    0.027834524
  713    4   10.167975019   -3.385664524   -3.222589154   -0.000398707    0.110873760   -0.003596048    0.036523079
  714    4   10.843841205   -2.901927590   -3.854795429   -0.000899939    0.166956069   -0.005390273    0.037149041
  715    4   11.633034360   -2.176025175   -4.097460424   -0.000997227    0.185279977   -0.005382270    0.033379354
  716    4   12.358936774   -1.386832020   -3.854795429   -0.000560123    0.166956069   -0.003354912    0.025495844
  717    4   12.441221616   -0.844011135   -3.614747446   -0.000070386    0.009931795   -0.007086964    0.018615595
  718    4   13.021513217   -3.601068096   -1.546658733   -0.000069307    0.002762510   -0.025088259    0.036794272
  719    4   12.367890477   -4.055720640   -1.876251159   -0.001070264    0.267143480   -0.004006328    0.036572826
  720    4   13.362548589   -3.152156457   -2.014890207   -0.000621190    0.116821717   -0.005317420    0.036989553
  721    4   11.496335714   -4.055720640   -2.747805922   -0.001289463    0.267143480   -0.004826855    0.039184484
  722    4   12.725119793   -3.268110609   -3.105035238   -0.001732676    0.355967158   -0.004867516    0.039576302
  723    4   13.442707192   -2.136503361   -2.863533075   -0.000758798    0.179751298   -0.004221375    0.032291411
  724    4   10.626147083   -3.516779560   -3.353704189   -0.001083090    0.219383011   -0.004936981    0.038315996
  725    4   11.496335714   -2.910881293   -3.892645269   -0.001459417    0.267143480   -0.005463047    0.038565078
  726    4   12.367890477   -2.039326530   -3.892645269   -0.001216994    0.267143480   -0.004555583    0.032573365
  727    4   12.844968043   -1.213954753   -3.489822555   -0.000521640    0.140801535   -0.003704787    0.023585081
  728   26    2.808273881   -0.691073280    3.185714082    0.001929564    0.151940405    0.012699480   -0.063007755
  729   26    3.474057897   -1.641309444    2.749231694    0.001954370    0.147354750    0.013263026   -0.069520259
  730   26    3.817903790   -2.374798549    2.069534149    0.000712186    0.059005825    0.012069754   -0.065779776
  731   26    3.219636436   -1.109350717    3.020315089    0.000915444    0.057070864    0.016040473   -0.065944614
  732   26    3.828637337   -1.971875182    2.376956660    0.000579789    0.043504756    0.013327018   -0.059990506
  733   26    2.449159935    0.010765918    3.208593671    0.000916715    0.098283807    0.009327228   -0.044383659
  734   26    2.239329378   -1.083048232    3.180914633    0.002777488    0.193339844    0.014365832   -0.076484671
  735   26    2.914174290   -2.038338533    2.740809973    0.003300239    0.201408548    0.016385796   -0.089763367
  736   26    1.564484466   -2.038338533    2.740809973    0.003235233    0.201408548    0.016063036   -0.088696175
  737   26    3.576145474   -2.774476351    1.810353628    0.002536705    0.192822572    0.013155641   -0.081203801
  738   26    2.239329378   -2.967182869    2.031236040    0.003747554    0.201408548    0.018606725   -0.105623135
  739   26    0.936513362   -2.759101616    1.854416897    0.002509513    0.188703296    0.013298725   -0.079539697
  740   26    2.239329378   -1.761337310    2.962949760    0.003656844    0.223129529    0.016388883   -0.090407322
  741   26    2.884167368   -2.648880662    2.284926972    0.003940087    0.223129529    0.017658296   -0.098002064
  742   26    1.594491388   -2.648880662    2.284926972    0.003830621    0.223129529    0.017167701   -0.096857801
  743   26    1.673875479   -0.697979249    3.185773369    0.001856738    0.149771024    0.012397180   -0.062538441
  744   26    1.021891794   -1.657497064    2.749793620    0.001773706    0.138773606    0.012781291   -0.068469176
  745   26    0.701006609   -2.345796582    2.126063344    0.000544603    0.043931621    0.012396614   -0.064166965
  746   26    1.275450866   -1.121094678    3.022957649    0.000815509    0.051377572    0.015872850   -0.065305988
  747   26    0.680728109   -1.998335516    2.380034573    0.000446912    0.034952443    0.012786275   -0.058867189
  748   26    2.079319265    0.188397710    3.181743754    0.000655888    0.101447249    0.006465315   -0.038038307
  749   26    3.574006742   -3.103743950    1.278164913    0.002494444    0.192689423    0.012945411   -0.084607138
  750   26    2.239329378   -3.383930463    1.356924268    0.003658487    0.201408548    0.018164508   -0.108323843
  751   26    2.914174290   -3.603200866    0.208809529    0.003337404    0.201408547    0.016570317   -0.104413031
  752   26    0.944929218   -3.145791295    1.230193399    0.002390417    0.187040452    0.012780213   -0.083583428
  753   26    1.564484466   -3.603200866    0.208809529    0.003219978    0.201408547    0.015987295   -0.103120532
  754   26    2.239329378   -3.569623631   -0.842448876    0.003333728    0.193339844    0.017242839   -0.109131528
  755   26    2.884167368   -3.468489455    0.958772086    0.003773789    0.223129529    0.016912996   -0.104267642
  756   26    1.594491388   -3.468489455    0.958772086    0.003634752    0.223129529    0.016289874   -0.103034476
  757   26    2.239329378   -3.678010018   -0.138291828    0.003714416    0.223129529    0.016646906   -0.109497803
  758   26    3.792032831   -3.170315530    0.802517412    0.000614950    0.048017769    0.012806721   -0.076543318
  759   26    3.581134275   -3.384990523   -0.182233196    0.002400669    0.183023134    0.013116753   -0.086794673
  760   26    3.741264563   -2.910805885   -1.466075542    0.001067964    0.074047688    0.014422649   -0.075839070
  761   26    2.855486376   -3.369422086   -1.242851966    0.003346885    0.193339844    0.017310892   -0.104158536
  762   26    3.776426193   -3.277927729    0.302608951    0.000530109    0.036078325    0.014693289   -0.078330845
  763   26    3.544565661   -3.248618455   -0.956701711    0.002761646    0.208506230    0.013244910   -0.086917334
  764   26    0.747623467   -3.223682962    0.731362794    0.000418135    0.028685369    0.014576583   -0.076174922
  765   26    0.939724456   -3.406033589   -0.141854619    0.002173886    0.168744906    0.012882678   -0.085568017
  766   26    1.623172379   -3.369422086   -1.242851966    0.003253932    0.193339844    0.016830114   -0.102984707
  767   26    0.786865884   -2.920838214   -1.498577688    0.000884564    0.056247671    0.015726225   -0.074726056
  768   26    0.759758771   -3.302614606    0.352401132    0.000363508    0.021464347    0.016935452   -0.077481549
  769   26    0.973973583   -3.258184617   -0.981760517    0.002566943    0.197268873    0.013012407   -0.085605335
  770   26    3.680534694   -2.494517580   -2.053156752    0.002083703    0.162551663    0.012818710   -0.073737550
  771   26    3.547932787   -1.574453121   -2.742700344    0.000927874    0.072270251    0.012838948   -0.065743234
  772   26    2.620135345   -3.045489182   -1.890717774    0.003409265    0.193339844    0.017633537   -0.104759547
  773   26    2.635679893   -2.128826847   -2.739938508    0.003786294    0.201408548    0.018799072   -0.094585315
  774   26    2.752782938   -0.922352509   -3.167245895    0.002513433    0.191546568    0.013121787   -0.069753665
  775   26    3.795235009   -1.951880548   -2.410779854    0.000814256    0.062762499    0.012973605   -0.061344734
  776   26    3.018823662   -2.605128179   -2.284055507    0.003642635    0.223129529    0.016325206   -0.095157644
  777   26    3.092514310   -1.393562079   -2.980966630    0.002936568    0.220825909    0.013298115   -0.075019908
  778   26    2.698865538   -0.359753953   -3.211777399    0.001021207    0.091447834    0.011167098   -0.054618559
  779   26    1.858523410   -3.045489182   -1.890717774    0.003380773    0.193339844    0.017486170   -0.104063748
  780   26    0.826551273   -2.502766314   -2.064589939    0.001836487    0.151238454    0.012142992   -0.072071050
  781   26    1.842978863   -2.128826847   -2.739938508    0.003742165    0.201408548    0.018579971   -0.093964601
  782   26    0.944014507   -1.607032527   -2.735273109    0.000812859    0.061498665    0.013217510   -0.064759062
  783   26    1.739979691   -0.923466919   -3.169328341    0.002594827    0.190519169    0.013619767   -0.069292981
  784   26    1.459835093   -2.605128179   -2.284055507    0.003556302    0.223129529    0.015938285   -0.093755660
  785   26    0.717074899   -1.967698816   -2.422230351    0.000685201    0.051952193    0.013189067   -0.060378634
  786   26    1.390692713   -1.413601460   -2.975751114    0.002880266    0.219187871    0.013140625   -0.074329931
  787   26    1.790254033   -0.354446029   -3.213127572    0.001038208    0.089027379    0.011661672   -0.054007473
  788   26    2.233811849    0.174219392   -3.187631884    0.000963997    0.121956009    0.007904462   -0.038918471
  789   26    2.226372930    0.590351704   -3.079059035    0.000018297    0.005476167    0.003341151   -0.022397656
  790   25   -4.036931412    0.527705728    3.213731697    0.000999143    0.089077408    0.011216574   -0.053799176
  791   25   -3.986664288    1.096719103    3.169932315    0.002547558    0.190529985    0.013370902   -0.068771004
  792   25   -3.190749732    1.780043029    2.735964006    0.000814656    0.061572409    0.013230865   -0.064019407
  793   25   -4.089798802    2.302087048    2.740562570    0.003748945    0.201408548    0.018613634   -0.092743999
  794   25   -3.073300858    2.676005592    2.065186817    0.001855509    0.151268141    0.012266355   -0.070954443
  795   25   -4.105343349    3.218749383    1.891341836    0.003387699    0.193339844    0.017521990   -0.102358290
  796   25   -3.637470215    1.586689331    2.976419723    0.002917475    0.219204150    0.013309395   -0.073601884
  797   25   -2.963765129    2.140798199    2.422874632    0.000678678    0.051997968    0.013052008   -0.059444041
  798   25   -3.706655033    2.778388380    2.284679569    0.003564748    0.223129529    0.015976137   -0.092423309
  799   25   -4.480549717   -0.000946338    3.188258260    0.000976558    0.121948476    0.008007957   -0.038963816
  800   25   -4.473102612   -0.417091063    3.079682863    0.000020051    0.005475485    0.003661914   -0.022712992
  801   25   -4.945423346    0.533003771    3.212438707    0.001069862    0.091358190    0.011710629   -0.054249476
  802   25   -4.999349892    1.095625010    3.167909062    0.002556549    0.191530486    0.013348001   -0.068973626
  803   25   -5.794593001    1.748160732    2.743214743    0.000978301    0.072124840    0.013563992   -0.064048398
  804   25   -4.882499832    2.302087048    2.740562570    0.003792565    0.201408548    0.018830209   -0.093006183
  805   25   -5.928501388    2.667490566    2.053263638    0.002098462    0.162979494    0.012875619   -0.071002778
  806   25   -4.866955284    3.218749383    1.891341836    0.003413898    0.193339844    0.017657499   -0.102608604
  807   25   -5.339257284    1.567123881    2.981515750    0.002966690    0.220803793    0.013435867   -0.073753720
  808   25   -6.042938260    2.126385477    2.410050116    0.000831911    0.062971539    0.013210906   -0.059062244
  809   25   -5.265643601    2.778388380    2.284679569    0.003649252    0.223129529    0.016354858   -0.092990838
  810   25   -3.033562210    3.094074120    1.499122254    0.000859618    0.056289096    0.015271492   -0.073424217
  811   25   -3.869992318    3.542682287    1.243476028    0.003259876    0.193339844    0.016860860   -0.101230089
  812   25   -3.186437219    3.579242081    0.142579322    0.002195276    0.168786161    0.013006256   -0.084017739
  813   25   -2.994288151    3.396813425   -0.730916783    0.000400592    0.028728329    0.013944143   -0.074723560
  814   25   -3.220692960    3.431421091    0.982323213    0.002590258    0.197301126    0.013128450   -0.084104206
  815   25   -3.006432530    3.475814575   -0.351653219    0.000350933    0.021496646    0.016324996   -0.075999706
  816   25   -5.989819388    3.083658811    1.465608847    0.001109422    0.074715216    0.014848680   -0.072708627
  817   25   -5.102306315    3.542682287    1.243476028    0.003354164    0.193339844    0.017348538   -0.101643139
  818   25   -5.829235883    3.557591275    0.184081931    0.002406802    0.183394246    0.013123652   -0.083577385
  819   25   -6.040530202    3.342049627   -0.803844606    0.000634028    0.048619038    0.013040726   -0.073205852
  820   25   -5.792659350    3.421574981    0.956480137    0.002776138    0.208813484    0.013294821   -0.083804591
  821   25   -6.024915627    3.450444895   -0.300473409    0.000559752    0.036558155    0.015311273   -0.074953901
  822   25   -4.486149317    3.742883832    0.843072939    0.003340419    0.193339844    0.017277450   -0.106960286
  823   25   -5.160994229    3.776461067   -0.208185467    0.003345264    0.201408547    0.016609345   -0.101728795
  824   25   -3.811304405    3.776461067   -0.208185467    0.003228950    0.201408547    0.016031840   -0.101289872
  825   25   -5.821907035    3.275829307   -1.278864346    0.002465845    0.192760962    0.012792243   -0.081556148
  826   25   -4.486149317    3.557190664   -1.356300206    0.003665582    0.201408548    0.018199733   -0.106249552
  827   25   -3.191646409    3.318948287   -1.229688664    0.002414163    0.187062256    0.012905665   -0.082149740
  828   25   -4.486149317    3.851270219    0.138915890    0.003722627    0.223129529    0.016683706   -0.107277847
  829   25   -5.130987307    3.641749656   -0.958148024    0.003779869    0.223129529    0.016940247   -0.101679746
  830   25   -3.841311327    3.641749656   -0.958148024    0.003646786    0.223129529    0.016343806   -0.101253963
  831   25   -4.326060683   -0.015045817   -3.181133712    0.000727445    0.101484656    0.007168028   -0.038118200
  832   25   -2.947728768    2.519125202   -2.125307012    0.000547220    0.043965765    0.012446492   -0.063102184
  833   25   -3.268587857    1.830648819   -2.749162913    0.001762372    0.138835578    0.012693954   -0.067720416
  834   25   -3.920627361    0.871153073   -3.185144350    0.001953522    0.149805048    0.013040431   -0.062150072
  835   25   -2.927429684    2.171389524   -2.379468418    0.000464149    0.034990876    0.013264858   -0.058059819
  836   25   -3.522134889    1.294235844   -3.022317251    0.000809164    0.051426668    0.015734333   -0.064784324
  837   25   -4.695843861    0.162648019   -3.207999868    0.000878433    0.098192513    0.008946032   -0.044353749
  838   25   -6.065854966    2.548899946   -2.067257338    0.000723149    0.059455602    0.012162848   -0.063047736
  839   25   -5.720611646    1.814799844   -2.748626171    0.001928175    0.147231191    0.013096237   -0.067836358
  840   25   -5.054941460    0.864521529   -3.185102118    0.001879995    0.151866864    0.012379233   -0.062415174
  841   25   -6.075893471    2.145916428   -2.375535554    0.000584658    0.043542549    0.013427281   -0.057627682
  842   25   -5.466159421    1.282869315   -3.019729712    0.000894451    0.056958343    0.015703600   -0.064886965
  843   25   -5.823905141    2.948196270   -1.808440537    0.002539068    0.192878256    0.013164097   -0.078396001
  844   25   -4.486149317    3.140443070   -2.030611978    0.003754192    0.201408548    0.018639685   -0.103771378
  845   25   -5.160994229    2.211598734   -2.740185911    0.003307671    0.201408548    0.016422695   -0.088096823
  846   25   -3.183249126    2.932396900   -1.853689703    0.002526619    0.188718488    0.013388295   -0.078270384
  847   25   -3.811304405    2.211598734   -2.740185911    0.003241899    0.201408548    0.016096135   -0.087636020
  848   25   -4.486149317    1.256308433   -3.180290571    0.002786480    0.193339844    0.014412342   -0.075762631
  849   25   -5.130987307    2.822140863   -2.284302909    0.003946954    0.223129529    0.017689069   -0.095919981
  850   25   -3.841311327    2.822140863   -2.284302909    0.003839704    0.223129529    0.017208409   -0.095470688
  851   25   -4.486149317    1.934597511   -2.962325697    0.003664271    0.223129529    0.016422171   -0.089267060
  852   23  -10.599822632   -0.917763595    3.184035756    0.002368367    0.155207020    0.015259403   -0.073897864
  853   23   -9.925171457   -1.863179330    2.747047829    0.002300979    0.154375878    0.014905039   -0.080635379
  854   23   -9.586207413   -2.619262877    2.051873553    0.000862477    0.063269620    0.013631767   -0.077503044
  855   23  -10.178750223   -1.331849440    3.016681040    0.001144338    0.063240932    0.018094889   -0.076586723
  856   23   -9.574178494   -2.178912448    2.386080998    0.000714379    0.048261876    0.014802139   -0.070346852
  857   23  -10.960107022   -0.224257337    3.206949527    0.001297597    0.100517607    0.012909155   -0.053469001
  858   23  -11.175372859   -1.318689486    3.179716585    0.003308754    0.193339844    0.017113670   -0.090603067
  859   23  -10.500527947   -2.273979786    2.739611925    0.003635961    0.201408548    0.018052667   -0.104229218
  860   23  -11.850217771   -2.273979786    2.739611925    0.003767774    0.201408548    0.018707122   -0.108885293
  861   23   -9.829050384   -3.014851168    1.795936617    0.002698951    0.193239892    0.013966843   -0.094239833
  862   23  -11.175372859   -3.202824122    2.030037991    0.003947114    0.201408548    0.019597551   -0.123825763
  863   23  -12.401594176   -3.006438338    1.890391190    0.003150826    0.193339844    0.016296825   -0.110505956
  864   23  -11.175372859   -1.996978564    2.961751711    0.004092405    0.223129529    0.018340939   -0.106564402
  865   23  -10.530534869   -2.884521915    2.283728923    0.004238584    0.223129529    0.018996067   -0.113400553
  866   23  -11.820210850   -2.884521915    2.283728923    0.004036707    0.223129529    0.018091318   -0.118445703
  867   23  -11.791529858   -0.871025222    3.179716585    0.003120007    0.193339844    0.016137423   -0.073914707
  868   23  -12.491526376   -1.808041811    2.739611925    0.003172915    0.201408548    0.015753626   -0.086843923
  869   23  -12.908603469   -0.524410508    2.739611925    0.001638398    0.201408548    0.008134700   -0.028377801
  870   23  -13.017751175   -2.558774074    1.890391190    0.002470056    0.193339844    0.012775721   -0.086012828
  871   23  -13.583448381   -1.453254845    2.030037992    0.001096466    0.201408548    0.005443987   -0.029845496
  872   23  -13.671385665   -0.432986757    2.060433895   -0.000321661    0.019661834   -0.016359660    0.029017924
  873   23  -12.436621105   -1.080628074    2.961751711    0.003017393    0.223129529    0.013523055   -0.067523730
  874   23  -13.081459095   -1.968171426    2.283728923    0.002582657    0.223129529    0.011574699   -0.070934223
  875   23  -13.479990891   -0.741616681    2.283728923    0.000478403    0.223129529    0.002144061   -0.005125194
  876   23  -11.467632174    0.001310865    3.161198436    0.002048979    0.193088455    0.010611607   -0.044174199
  877   23  -12.663645380    0.229492972    2.739611925    0.001007273    0.201408548    0.005001142   -0.001761352
  878   23  -11.783946237    0.930853537    2.755946716    0.000216779    0.096342682    0.002250078    0.006865924
  879   23  -13.282963207    0.048236619    2.360633746   -0.000026597    0.001475946   -0.018020333    0.027791957
  880   23  -12.432332192    1.122466315    2.394929731   -0.000127451    0.024471475   -0.005208125    0.044841583
  881   23  -11.781022773    0.434149939    2.990457775    0.001530153    0.222851628    0.006866239   -0.020245040
  882   23  -12.898063481    0.537230005    2.470698682   -0.000460107    0.065911309   -0.006980702    0.032463832
  883   23  -12.137968877    1.353673878    2.346575474   -0.000588663    0.097425019   -0.006042218    0.046244876
  884   23   -9.829834437   -3.327451167    1.290373957    0.002631437    0.193218903    0.013618940   -0.097682841
  885   23  -11.175372859   -3.619571716    1.355726219    0.003808775    0.201408548    0.018910690   -0.126694091
  886   23  -10.500527948   -3.838842119    0.207611481    0.003491307    0.201408547    0.017334453   -0.120076050
  887   23  -12.401594176   -3.406841427    1.242525382    0.003056627    0.193339844    0.015809606   -0.114383211
  888   23  -11.850217771   -3.838842119    0.207611481    0.003472194    0.201408547    0.017239555   -0.125414560
  889   23  -11.175372859   -3.805264884   -0.843646925    0.003462847    0.193339844    0.017910677   -0.127484312
  890   23  -10.530534869   -3.704130708    0.957574037    0.003966778    0.223129529    0.017777918   -0.120053977
  891   23  -11.820210849   -3.704130708    0.957574037    0.003779315    0.223129529    0.016937762   -0.125203376
  892   23  -11.175372859   -3.913651272   -0.139489877    0.003850055    0.223129529    0.017254799   -0.127796433
  893   23   -9.605611039   -3.390316190    0.821055452    0.000763056    0.054367867    0.014035049   -0.088680607
  894   23   -9.821152967   -3.614170220   -0.195636007    0.002567093    0.186468013    0.013766935   -0.099979367
  895   23   -9.659258115   -3.143641193   -1.457383668    0.001220449    0.079618915    0.015328637   -0.088197356
  896   23  -10.559215861   -3.605063339   -1.244050014    0.003517237    0.193339844    0.018191994   -0.120057110
  897   23   -9.621415806   -3.505956470    0.286318971    0.000626270    0.041094368    0.015239797   -0.090708410
  898   23   -9.858401168   -3.481362512   -0.950305979    0.002944683    0.211216653    0.013941531   -0.100221159
  899   23  -13.398557142   -2.682505433    1.242525382    0.001897488    0.193339844    0.009814260   -0.072628689
  900   23  -13.979798896   -1.582036934    1.355726220    0.000098683    0.201408548    0.000489967   -0.007468705
  901   23  -13.979798896   -2.291610866    0.207611481    0.000682731    0.201408548    0.003389784   -0.032068603
  902   23  -13.964248647   -0.893634629    1.644747716   -0.000063236    0.001335857   -0.047337722    0.027103076
  903   23  -14.294402734   -1.452764926    0.441274634   -0.000268751    0.022680043   -0.011849677    0.026773527
  904   23  -14.156877219   -1.622500774   -0.861063774   -0.000487381    0.172786657   -0.002820710    0.005183128
  905   23  -13.860953379   -2.221444472    0.957574038    0.000939970    0.223129529    0.004212667   -0.037710073
  906   23  -14.166186788   -1.213570391    1.137496964   -0.000757299    0.063129668   -0.011995928    0.027560123
  907   23  -14.258353608   -1.683185580   -0.075121052   -0.000978892    0.189696132   -0.005160316    0.011420559
  908   23  -13.017751174   -3.206639882    0.842122293    0.002400051    0.193339844    0.012413639   -0.095253497
  909   23  -12.491526376   -3.630468322   -0.209136113    0.003083717    0.201408548    0.015310755   -0.113878061
  910   23  -13.583448381   -2.837140548   -0.209136113    0.001632520    0.201408548    0.008105517   -0.066591175
  911   23  -11.791529858   -3.605063339   -1.244050014    0.003407723    0.193339844    0.017625561   -0.124997422
  912   23  -12.908603469   -3.056410952   -1.357250852    0.002762500    0.201408548    0.013715905   -0.097245865
  913   23  -13.775597627   -2.163553727   -1.244050015    0.001062481    0.193339844    0.005495406   -0.041386017
  914   23  -13.081459095   -3.294326311    0.137965244    0.002592440    0.223129529    0.011618543   -0.093924914
  915   23  -12.436621105   -3.503846875   -0.959098670    0.003360496    0.223129529    0.015060742   -0.114346037
  916   23  -13.479990890   -2.745794353   -0.959098670    0.001982444    0.223129529    0.008884721   -0.070028285
  917   23  -14.079643172   -1.231800474   -1.337061358   -0.000442929    0.063439641   -0.006981899    0.017898186
  918   23   -9.726605920   -2.727828567   -2.051367442    0.002346921    0.165329400    0.014195422   -0.086146265
  919   23   -9.855409347   -1.779172928   -2.751114004    0.001160117    0.082791227    0.014012557   -0.076343403
  920   23  -10.794566892   -3.281130436   -1.891915822    0.003599356    0.193339844    0.018616730   -0.121439695
  921   23  -10.779022344   -2.364468101   -2.741136557    0.004123759    0.201408548    0.020474600   -0.110203006
  922   23  -10.644390076   -1.157202130   -3.165674546    0.002785778    0.192484761    0.014472721   -0.081831291
  923   23   -9.604235843   -2.163543902   -2.417059266    0.000995467    0.068488742    0.014534749   -0.071762440
  924   23  -10.395878575   -2.840769433   -2.285253555    0.003920979    0.223129529    0.017572660   -0.110112731
  925   23  -10.316920527   -1.608699551   -2.987168950    0.003262932    0.222084424    0.014692304   -0.087110082
  926   23  -10.698238432   -0.597000587   -3.210445950    0.001343164    0.097325865    0.013800687   -0.064880607
  927   23  -11.556178827   -3.281130436   -1.891915822    0.003599591    0.193339844    0.018617948   -0.124396921
  928   23  -12.663645380   -2.719255067   -2.031562624    0.003102978    0.201408548    0.015406386   -0.100151508
  929   23  -11.571723374   -2.364468101   -2.741136557    0.003947842    0.201408548    0.019601167   -0.112890430
  930   23  -13.540246596   -1.839620823   -1.891915823    0.001444945    0.193339844    0.007473601   -0.045582821
  931   23  -12.663645380   -1.571140326   -2.741136557    0.002859002    0.201408548    0.014195036   -0.075722234
  932   23  -11.556178827   -1.194958126   -3.181241217    0.003452549    0.193339844    0.017857412   -0.086373474
  933   23  -11.954867144   -2.840769433   -2.285253555    0.003953966    0.223129529    0.017720495   -0.116389432
  934   23  -12.998236929   -2.082716911   -2.285253555    0.002779650    0.223129529    0.012457562   -0.077080973
  935   23  -11.954867144   -1.743705517   -2.963276343    0.003824699    0.223129529    0.017141159   -0.096520583
  936   23  -13.790235185   -1.115256298   -1.871631313    0.000038009    0.173220627    0.000219423   -0.001001038
  937   23  -13.266393428   -0.028991623   -2.398857548   -0.000134321    0.023974353   -0.005602675    0.020794113
  938   23  -12.908603469   -0.817236846   -2.741136557    0.002002276    0.201408548    0.009941365   -0.041114022
  939   23  -12.515326385    1.112976774   -2.358251795   -0.000065636    0.001771922   -0.037042476    0.049237454
  940   23  -12.491526376    0.466394457   -2.741136557    0.000751589    0.201408548    0.003731664    0.003448027
  941   23  -11.791529858   -0.470622132   -3.181241217    0.002637591    0.193339844    0.013642254   -0.059897673
  942   23  -13.445865529   -0.560400434   -2.317623531    0.000135915    0.190894090    0.000711994    0.001918789
  943   23  -12.858819609    0.593465051   -2.471138238   -0.000423940    0.067146917   -0.006313614    0.033394400
  944   23  -12.436621105   -0.261019280   -2.963276343    0.002124806    0.223129529    0.009522749   -0.036127360
  945   23  -12.290933410    1.447723715   -2.192213376   -0.000240921    0.014389770   -0.016742508    0.061747324
  946   23  -11.898413610    0.900574342   -2.747232138    0.000490607    0.163190719    0.003006344    0.007584417
  947   23  -11.223357370   -0.045449841   -3.185378650    0.001819625    0.157677262    0.011540185   -0.047154759
  948   23  -12.098863950    1.373581865   -2.346555642   -0.000433835    0.074852766   -0.005795838    0.045663637
  949   23  -11.476490796    0.496321268   -3.014443920    0.000680218    0.070921484    0.009591147   -0.021180141
  950   27    9.380393038    0.717847523    3.213596898    0.001028118    0.088365186    0.011634880   -0.058274654
  951   27    9.431478370    1.285909803    3.169676760    0.002598931    0.190483386    0.013643874   -0.075996276
  952   27   10.228432661    1.969054086    2.735499811    0.000915024    0.061750488    0.014818080   -0.079329383
  953   27    9.328969181    2.491311185    2.740203390    0.003782106    0.201408548    0.018778279   -0.104566062
  954   27   10.504623623    2.812027921    2.001409944    0.002461201    0.196713255    0.012511617   -0.086799006
  955   27    9.313424634    3.407973520    1.890982656    0.003442230    0.193339844    0.017804038   -0.116565551
  956   27    9.781139856    1.776159317    2.976024750    0.002994512    0.219170577    0.013662928   -0.084450156
  957   27   10.488103300    2.372957411    2.373455714    0.000886701    0.066953696    0.013243501   -0.080137499
  958   27    9.712112950    2.967612517    2.284320389    0.003739714    0.223129529    0.016760284   -0.107586757
  959   27    8.937601740    0.189340976    3.188103142    0.001004334    0.120874861    0.008308873   -0.040804549
  960   27    8.944539152   -0.225015728    3.080276287    0.000022942    0.004960654    0.004624846   -0.022847425
  961   27    8.473978485    0.722849595    3.212184628    0.001105074    0.090982919    0.012145950   -0.058284949
  962   27    8.419523570    1.284814253    3.167572335    0.002624788    0.191525454    0.013704641   -0.075048429
  963   27    7.623688422    1.936733563    2.742893965    0.001024663    0.072424502    0.014148019   -0.071893616
  964   27    8.536268151    2.491311185    2.740203390    0.003871485    0.201408548    0.019222049   -0.103130998
  965   27    7.492499418    2.857227479    2.053957273    0.002181340    0.162144928    0.013453023   -0.081409681
  966   27    8.551812698    3.407973520    1.890982656    0.003481994    0.193339844    0.018009708   -0.115075630
  967   27    8.079520703    1.756187123    2.981211166    0.003064155    0.220811598    0.013876786   -0.081273850
  968   27    7.377550287    2.312445202    2.412790972    0.000870029    0.062600425    0.013898127   -0.067910661
  969   27    8.153124382    2.967612517    2.284320389    0.003746346    0.223129529    0.016790003   -0.104018250
  970   27   10.725975956    3.123812107    1.381166763    0.002073685    0.196086585    0.010575356   -0.082596552
  971   27   11.058562290    3.222080575    0.370986148    0.000376375    0.041685294    0.009028954   -0.068035310
  972   27    9.548775665    3.731906424    1.243116848    0.003267974    0.193339844    0.016902744   -0.116811166
  973   27   10.248772182    3.757311407    0.208202946    0.002883579    0.201408548    0.014317066   -0.103357667
  974   27   10.814107749    3.302447553   -0.849434156    0.001818335    0.180550940    0.010071036   -0.080598324
  975   27   11.004008142    3.133778862    0.887016863    0.000534011    0.055455860    0.009629473   -0.070116921
  976   27   10.193866912    3.630689960    0.958165503    0.003164115    0.223129529    0.014180619   -0.104133880
  977   27   10.877847341    3.392854620   -0.127691534    0.001915899    0.207897808    0.009215580   -0.078447601
  978   27   10.916286824    3.010731894   -1.305000151    0.000539141    0.048979762    0.011007429   -0.073127821
  979   27    7.432077559    3.273659945    1.467143119    0.001148829    0.073518563    0.015626379   -0.084093216
  980   27    8.316461668    3.731906424    1.243116848    0.003437608    0.193339844    0.017780132   -0.114479862
  981   27    7.591730697    3.747945806    0.181623418    0.002497744    0.182756421    0.013667063   -0.096010878
  982   27    7.381406245    3.534207849   -0.800332738    0.000653970    0.047504696    0.013766422   -0.085144935
  983   27    7.628309771    3.611319439    0.957593766    0.002877646    0.208280992    0.013816170   -0.095983857
  984   27    7.396756667    3.640964578   -0.303422550    0.000577167    0.035727143    0.016154866   -0.087088137
  985   27    8.932618666    3.932107969    0.842713758    0.003382217    0.193339844    0.017493635   -0.120952089
  986   27    8.257773754    3.965685204   -0.208544647    0.003434863    0.201408547    0.017054205   -0.114921665
  987   27    9.607463578    3.965685204   -0.208544647    0.003337578    0.201408547    0.016571184   -0.117192504
  988   27    7.599031849    3.467394483   -1.276601906    0.002563064    0.192612823    0.013306817   -0.093445145
  989   27    8.932618666    3.746414801   -1.356659386    0.003692859    0.201408548    0.018335167   -0.119980922
  990   27   10.158839983    3.533684511   -1.243458548    0.002850540    0.193339844    0.014743677   -0.104387144
  991   27    8.932618666    4.040494356    0.138556710    0.003774683    0.223129529    0.016917003   -0.121397363
  992   27    8.287780676    3.830973793   -0.958507204    0.003873903    0.223129529    0.017361676   -0.114671630
  993   27    9.577456656    3.830973793   -0.958507204    0.003622401    0.223129529    0.016234523   -0.117009123
  994   27    9.090969956    0.178586385   -3.182440559    0.000748224    0.099606637    0.007511787   -0.039965340
  995   27   10.659291306    2.766254919   -1.918096398    0.001388844    0.126923171    0.010942403   -0.080713864
  996   27   10.149940535    2.019841798   -2.749642035    0.001914859    0.138768037    0.013798992   -0.082490869
  997   27    9.496757771    1.061600547   -3.185647608    0.002005126    0.149206578    0.013438589   -0.068454595
  998   27   10.491054896    2.376427732   -2.369551879    0.000657949    0.040174167    0.016377414   -0.080070046
  999   27    9.895813259    1.484694478   -3.022657449    0.000832600    0.051057059    0.016307239   -0.074706283
 1000   27    8.723333795    0.354047822   -3.208687365    0.000901685    0.097486981    0.009249282   -0.046916040
 1001   27    7.355547983    2.736444866   -2.071200466    0.000753304    0.058403606    0.012898248   -0.073090900
 1002   27    7.697530987    2.003370179   -2.748991295    0.002009084    0.147545078    0.013616746   -0.075917003
 1003   27    8.364116682    1.053846890   -3.185504959    0.001939957    0.151773160    0.012781954   -0.067622429
 1004   27    7.344111018    2.332585440   -2.378372744    0.000612169    0.043449805    0.014089097   -0.066521342
 1005   27    7.952185202    1.471998095   -3.019972768    0.000931935    0.057076423    0.016327853   -0.071426361
 1006   27    7.596796153    3.136457519   -1.811472082    0.002641606    0.192760248    0.013704103   -0.089517338
 1007   27    8.932618666    3.329667207   -2.030971158    0.003777561    0.201408548    0.018755712   -0.116733316
 1008   27    8.257773754    2.400822871   -2.740545091    0.003393368    0.201408548    0.016848184   -0.097684493
 1009   27   10.158839983    3.133281422   -1.891324357    0.002741685    0.193339844    0.014180654   -0.100769086
 1010   27    9.607463578    2.400822871   -2.740545091    0.003258022    0.201408548    0.016176187   -0.100288901
 1011   27    8.932618666    1.445532570   -3.180649751    0.002833065    0.193339844    0.014653290   -0.082765822
 1012   27    8.287780676    3.011365000   -2.284662089    0.004039000    0.223129529    0.018101593   -0.107177062
 1013   27    9.577456656    3.011365000   -2.284662089    0.003720055    0.223129529    0.016672178   -0.109968553
 1014   27    8.932618666    2.123821648   -2.962684878    0.003717345    0.223129529    0.016660031   -0.098782008
 1015   14   -3.689782446    0.482179243    3.240253721    0.000145714    0.018158741    0.008024442   -0.045153704
 1016   14   -3.543216673   -0.084640669    3.475365347    0.000366908    0.154195067    0.002379506   -0.023636927
 1017   14   -4.347250320   -0.440460205    3.117986626    0.000020118    0.004905802    0.004100944   -0.021532872
 1018   14   -2.866849196   -0.742808304    3.735690285   -0.000309821    0.124443453   -0.002489649    0.001293834
 1019   14   -4.087648266   -1.083879013    3.293719696   -0.000231844    0.168646851   -0.001374729    0.000335452
 1020   14   -4.380752392   -2.409465186    2.693182023   -0.000340277    0.023911801   -0.014230510    0.032585223
 1021   14   -4.288678283   -3.575453831    1.615009291   -0.000317384    0.043292579   -0.007331133    0.022065297
 1022   14   -3.546461720   -4.133970806    1.320589690   -0.000280667    0.197833617   -0.001418703    0.012848904
 1023   14   -4.173474641   -4.082625989    0.177079407   -0.000223585    0.160343865   -0.001394411    0.008034163
 1024   14   -4.365640793   -3.935337458   -0.425363948   -0.000080974    0.007351332   -0.011014871    0.011443425
 1025   14   -1.320422260   -4.353502083    1.079870829   -0.000223159    0.056801478   -0.003928754   -0.002290497
 1026   14   -2.261510777   -4.545247807    0.774758488    0.000053244    0.161253220    0.000330191    0.000077275
 1027   14   -2.877044611   -4.568803224   -0.052775164    0.000333753    0.162473823    0.002054195   -0.001579426
 1028   14   -3.543216673   -4.309491125   -0.749485109    0.000098260    0.154195067    0.000637242    0.005361687
 1029   14   -4.093840726   -3.814449199   -1.415588111   -0.000306996    0.113664333   -0.002700899    0.016754985
 1030   14   -4.329657784   -3.280576581   -1.990998215   -0.000397921    0.038155723   -0.010428873    0.028800001
 1031   14   -4.003506833   -0.004096380    3.244550301    0.000412130    0.079923647    0.005156548   -0.034686041
 1032   14   -3.549012252   -0.796524492    3.553006159   -0.000128203    0.206026510   -0.000622266   -0.004135329
 1033   14   -4.408078934   -0.581855649    3.090569820   -0.000008692    0.012903403   -0.000673600   -0.016090937
 1034   14   -4.225421736   -1.810780865    3.070154717   -0.000757800    0.113415958   -0.006681598    0.020143080
 1035   14   -4.263776982   -3.221099908    2.127834726   -0.000768302    0.083106225   -0.009244825    0.029988987
 1036   14   -3.917616261   -3.740471149    1.751827304   -0.000039281    0.001369544   -0.028681646    0.021758281
 1037   14   -4.117812856   -3.945590393    1.056937729   -0.000370729    0.228311123   -0.001623787    0.012427547
 1038   14   -4.365531398   -3.953991913   -0.255949081   -0.000084133    0.008410539   -0.010003269    0.010910160
 1039   14   -1.938940865   -4.478490142    1.004815078   -0.000123732    0.058763355   -0.002105597    0.002078932
 1040   14   -2.803245217   -4.506169436    0.746873571    0.000127019    0.207029122    0.000613534    0.002125226
 1041   14   -3.564308931   -4.377506783   -0.170054267    0.000238250    0.206752512    0.001152345    0.002517196
 1042   14   -4.161427850   -3.983302217   -0.844161158   -0.000291848    0.153136332   -0.001905805    0.010982695
 1043   14   -4.289822391   -3.540795531   -1.670197333   -0.000239688    0.030630212   -0.007825202    0.022976328
 1044   14   -3.540819414    0.723583567    3.196689486    0.000257292    0.030029099    0.008568080   -0.048885358
 1045   14   -2.976879586    0.481696418    3.475365347    0.000310046    0.154195067    0.002010736   -0.026085217
 1046   14   -2.772513312    1.694011254    2.771499153    0.000349476    0.103347551    0.003381559   -0.041600602
 1047   14   -2.270207571   -0.335620910    3.757986343   -0.000149637    0.162360503   -0.000921637   -0.002882029
 1048   14   -2.058246998    0.970232212    3.329744911   -0.000160397    0.101125981   -0.001586108   -0.010114875
 1049   14   -1.438584526   -0.688898090    3.705461191   -0.000266543    0.069579026   -0.003830790    0.004330659
 1050   14   -1.260912389    0.118507451    3.539984125   -0.000172684    0.059952288   -0.002880357   -0.000821997
 1051   14   -0.376538566   -1.277258977    3.279138741   -0.000095192    0.009051503   -0.010516756   -0.003731803
 1052   14   -0.502359964   -0.735495446    3.374734345   -0.000130261    0.039027214   -0.003337708   -0.003555696
 1053   14    0.165461465   -2.044133527    2.680579282   -0.000082202    0.009621925   -0.008543215   -0.024950511
 1054   14    0.156491245   -1.542738231    2.861828740   -0.000113855    0.047658030   -0.002388994   -0.023356410
 1055   14    0.384748504   -2.705499278    2.012519035   -0.000041264    0.037848711   -0.001090234   -0.044327273
 1056   14    0.512929267   -2.165215849    2.257043752    0.000068738    0.023954029    0.002869597   -0.050026762
 1057   14   -3.157625132    1.088643852    3.131765576    0.000809206    0.164180613    0.004928753   -0.045756605
 1058   14   -2.397448744    0.502788676    3.543381005    0.000096138    0.206752512    0.000464992   -0.014940577
 1059   14   -2.461102638    1.486058155    2.988743244   -0.000018986    0.040077855   -0.000473728   -0.024434718
 1060   14   -1.755674541   -0.372042455    3.733256460   -0.000225603    0.207413528   -0.001087694   -0.000044147
 1061   14   -1.649289300    0.589498227    3.465744987   -0.000063945    0.010747006   -0.005949986   -0.003040122
 1062   14   -0.721540794   -0.927290928    3.478231294   -0.000466590    0.123811271   -0.003768558    0.000658146
 1063   14   -0.867137240   -0.296068483    3.497702806   -0.000044265    0.003509232   -0.012613744   -0.000703038
 1064   14   -0.031044427   -1.641165852    2.983264400   -0.000367904    0.075052014   -0.004901986   -0.014653624
 1065   14   -0.140844214   -1.148319788    3.149977267   -0.000043944    0.002409748   -0.018235829   -0.010887089
 1066   14    0.384320372   -2.387412740    2.267543671   -0.000137184    0.100895776   -0.001359662   -0.041755505
 1067   14    0.479666516   -1.925750671    2.419815032    0.000000305    0.009277872    0.000032847   -0.045253564
 1068   14   -2.837710586    1.940375635   -2.508941356    0.000103051    0.012144847    0.008485163   -0.049654204
 1069   14   -4.389569215   -1.275463586   -3.081601984   -0.000099298    0.010489045   -0.009466803    0.007196237
 1070   14   -4.211342168   -0.624104545   -3.222634787    0.000157248    0.159188089    0.000987810   -0.014507958
 1071   14   -3.433829142    0.357279459   -3.389732871    0.000824264    0.204069962    0.004039122   -0.034004049
 1072   14   -2.466666341    1.228138153   -3.171009568    0.000054078    0.212346814    0.000254668   -0.023050438
 1073   14   -4.392308712   -2.846686847   -2.372911944   -0.000509034    0.018026207   -0.028238548    0.034614202
 1074   14   -4.349466449   -2.172872002   -2.841057979   -0.000357754    0.023209931   -0.015413854    0.028739857
 1075   14   -3.922780926   -1.370431836   -3.347288355   -0.000144393    0.033463180   -0.004314982    0.009066088
 1076   14   -2.980837944   -0.735818472   -3.713341878   -0.000213664    0.089853875   -0.002377909    0.000013196
 1077   14   -2.182811371   -0.335549657   -3.757124103   -0.000159564    0.162359088   -0.000982787   -0.002360282
 1078   14   -1.531965684    0.313350026   -3.544912653   -0.000142249    0.075731020   -0.001878348   -0.002605042
 1079   14   -4.392763963   -1.069732938   -3.101857626   -0.000083995    0.012524532   -0.006706459    0.000833537
 1080   14   -3.887215705   -0.028954564   -3.310879435    0.000425244    0.092065510    0.004618932   -0.031649880
 1081   14   -3.087923179    1.242166783   -3.051810977    0.001046903    0.197864203    0.005291018   -0.046991371
 1082   14   -2.623447989    1.743748219   -2.750087410    0.000033606    0.038024114    0.000883797   -0.034311113
 1083   14   -4.382962051   -2.475501082   -2.650819435   -0.000214004    0.016039574   -0.013342245    0.033256147
 1084   14   -4.259645847   -1.662534084   -3.090335167   -0.000593533    0.102980925   -0.005763528    0.016654274
 1085   14   -3.637343748   -0.976999985   -3.515351520   -0.000223927    0.163046825   -0.001373390    0.000047646
 1086   14   -2.690862250   -0.375248833   -3.733738374   -0.000026349    0.207519980   -0.000126969   -0.005612623
 1087   14   -2.019061734    0.590731440   -3.506065609   -0.000076496    0.202064347   -0.000378574   -0.009149324
 1088   14    0.331335202   -2.910311233    1.875614882   -0.000052770    0.053996169   -0.000977289   -0.042282059
 1089   14   -0.437926072   -3.896042186    1.340812256   -0.000345903    0.099809485   -0.003465632   -0.015252162
 1090   14    0.549883781   -3.034339751    1.349519999    0.000091276    0.037864339    0.002410598   -0.061064749
 1091   14   -0.910730296   -4.309491125    0.750327094   -0.000037685    0.154195067   -0.000244399   -0.013434881
 1092   14    0.394730888   -3.493047294    0.655504735    0.000289048    0.156743883    0.001844081   -0.054784466
 1093   14   -1.576902358   -4.568803224    0.053617149    0.000257128    0.162473823    0.001582578   -0.009692728
 1094   14   -0.204566088   -4.027846812   -0.287323214    0.000150608    0.220618411    0.000682663   -0.031662676
 1095   14    0.586342159   -3.312666510   -0.560177978    0.000148430    0.019543189    0.007594971   -0.066745268
 1096   14   -2.221252440   -4.551779649   -0.742707903    0.000076558    0.158488344    0.000483048   -0.000535118
 1097   14   -1.028896386   -4.277461396   -1.039311526   -0.000225807    0.128258522   -0.001760565   -0.007373277
 1098   14    0.289937445   -3.235266696   -1.506827088    0.000025915    0.244628077    0.000105936   -0.043463242
 1099   14   -3.095590177   -4.346336606   -1.132244340   -0.000165792    0.080290330   -0.002064906    0.008861668
 1100   14    0.397675726   -2.148833139   -2.398320641   -0.000108334    0.164778987   -0.000657451   -0.041132175
 1101   14   -3.723593231   -3.939031517   -1.578311839   -0.000172314    0.024833537   -0.006938755    0.018126531
 1102   14   -0.312762580   -1.204394728   -3.250594643   -0.000506181    0.100186220   -0.005052397   -0.006028948
 1103   14   -4.193282403   -3.336151726   -2.060087547    0.000050448    0.024743435    0.002038847    0.028188555
 1104   14   -1.640353155   -0.649563785   -3.740133972   -0.000328194    0.093353840   -0.003515597    0.004210903
 1105   14   -1.176005713   -0.121412556   -3.571273269   -0.000129229    0.056994238   -0.002267413   -0.000742194
 1106   14    0.273297581   -3.174659154    1.626032322   -0.000105991    0.149594273   -0.000708524   -0.041354982
 1107   14   -0.251939056   -3.937005366    0.919161018   -0.000008952    0.194803870   -0.000045956   -0.026537958
 1108   14    0.555326100   -3.195248884    1.028033817    0.000067048    0.028647642    0.002340424   -0.063161093
 1109   14   -0.889638037   -4.377506783    0.170896252    0.000170772    0.206752512    0.000825972   -0.017495507
 1110   14    0.423341636   -3.543702858   -0.079557870    0.000280861    0.206367381    0.001360975   -0.057448523
 1111   14   -1.637566399   -4.511558401   -0.708294970   -0.000010892    0.204128996   -0.000053358   -0.005048016
 1112   14   -0.317352662   -3.927201239   -1.076115217   -0.000317132    0.270272734   -0.001173377   -0.022812379
 1113   14    0.591876825   -3.167620453   -0.990005021    0.000139789    0.046186645    0.003026617   -0.065830279
 1114   14   -2.538834302   -4.474130431   -1.012627462   -0.000115937    0.063201792   -0.001834396    0.005254233
 1115   14    0.346203487   -2.832848800   -1.937527106   -0.000097393    0.096194907   -0.001012453   -0.042495500
 1116   14   -3.402092719   -4.167990309   -1.369740503   -0.000040277    0.006413487   -0.006280081    0.013822106
 1117   14    0.075646832   -1.658075410   -2.896099992   -0.000306060    0.063186162   -0.004843780   -0.019632399
 1118   14   -0.920826911   -0.673754452   -3.554606506   -0.000488148    0.163338085   -0.002988573    0.000831399
 1119   11   -2.631560113    2.878411388    2.012298831   -0.000039190    0.037820644   -0.001036202   -0.043117629
 1120   11   -2.412149358    2.217105068    2.680441330   -0.000081922    0.009633202   -0.008504131   -0.024034634
 1121   11   -2.759608226    2.337976057    2.257069226    0.000091694    0.023925892    0.003832421   -0.049039896
 1122   11   -1.869830867    1.450423836    3.279132840   -0.000095545    0.009096060   -0.010504043   -0.003155050
 1123   11   -2.403072920    1.715736464    2.861774608   -0.000113233    0.047527093   -0.002382500   -0.022660191
 1124   11   -0.806986633    0.862517726    3.705534859   -0.000267411    0.069841282   -0.003828842    0.004654040
 1125   11   -1.744220198    0.908554224    3.374633511   -0.000129838    0.038871960   -0.003340135   -0.003216048
 1126   11    0.023272101    0.509065522    3.757843164   -0.000149629    0.162369899   -0.000921533   -0.002707666
 1127   11   -0.985699196    0.054609327    3.539870393   -0.000172704    0.059797646   -0.002888141   -0.000831597
 1128   11    0.730087388   -0.308765029    3.475152413    0.000320485    0.154195067    0.002078441   -0.026279925
 1129   11   -0.188418267   -0.797076852    3.329659809   -0.000159644    0.100993851   -0.001580730   -0.010478714
 1130   11    1.293905872   -0.550165244    3.196763752    0.000217962    0.029937110    0.007280663   -0.049177377
 1131   11    0.525645210   -1.520716140    2.771633008    0.000330947    0.103217900    0.003206296   -0.042278701
 1132   11   -2.631037352    2.560263325    2.267472713   -0.000170717    0.100888222   -0.001692135   -0.040683973
 1133   11   -2.215593832    1.814226210    2.983129910   -0.000367947    0.075162305   -0.004895366   -0.013918842
 1134   11   -2.726362618    2.098869363    2.419625115   -0.000009306    0.009254716   -0.001005576   -0.044395500
 1135   11   -1.524899886    1.100491293    3.478163317   -0.000467926    0.124013664   -0.003773180    0.001077885
 1136   11   -2.105648518    1.321379086    3.149949920   -0.000043836    0.002389732   -0.018343411   -0.010365918
 1137   11   -0.490203755    0.545539435    3.733228831   -0.000228787    0.207434075   -0.001102939    0.000157472
 1138   11   -1.379383434    0.469215775    3.497628670   -0.000044135    0.003484513   -0.012666052   -0.000544351
 1139   11    0.150656546   -0.329857288    3.543168071    0.000096640    0.206752512    0.000467417   -0.015115172
 1140   11   -0.597295503   -0.416277321    3.465685580   -0.000063936    0.010702633   -0.005973896   -0.003242755
 1141   11    0.910770868   -0.915398968    3.131763605    0.000843819    0.164092275    0.005142346   -0.046185229
 1142   11    0.214436893   -1.312812476    2.988764439   -0.000016779    0.039991762   -0.000419558   -0.025024092
 1143   11   -0.926640641    4.526517912    1.079155124   -0.000224708    0.056574854   -0.003971864   -0.000616229
 1144   11    0.013852311    4.718343970    0.773793706    0.000049217    0.161206114    0.000305306    0.001818245
 1145   11    0.620037116    0.916582483    3.735501361   -0.000311473    0.124802225   -0.002495735    0.001651756
 1146   11    1.300472868    4.306600734    1.320326970   -0.000286863    0.197468242   -0.001452706    0.014755877
 1147   11    0.630252413    4.741734613   -0.052988098    0.000330473    0.162473823    0.002034010    0.000241373
 1148   11    1.296424475    0.257572058    3.475152413    0.000389352    0.154195067    0.002525061   -0.023566470
 1149   11    1.840391949    1.256846686    3.293766193   -0.000238183    0.168639614   -0.001412381    0.000953784
 1150   11    2.133722961    2.582522937    2.693084915   -0.000343168    0.023841558   -0.014393699    0.034122735
 1151   11    2.041447103    3.748584486    1.615018543   -0.000322982    0.043168211   -0.007481930    0.024146622
 1152   11    1.926327240    4.255786114    0.176573933   -0.000235453    0.160174232   -0.001469978    0.010193299
 1153   11    1.296424475    4.482422514   -0.749698043    0.000093449    0.154195067    0.000606043    0.007297206
 1154   11    1.442612517   -0.309119239    3.240263574    0.000188614    0.018099163    0.010421163   -0.045322986
 1155   11    2.100051337    0.613581112    3.118074259    0.000022888    0.004868183    0.004701614   -0.021240988
 1156   11    2.118391678    4.108625534   -0.425273837   -0.000082572    0.007297027   -0.011315795    0.013665428
 1157   11    1.846736667    3.987518737   -1.415921430   -0.000314743    0.113605770   -0.002770480    0.018784275
 1158   11    2.082625871    3.453675732   -1.991258176   -0.000404684    0.038073969   -0.010628884    0.030774035
 1159   11   -0.308903981    4.651606784    1.003627130   -0.000124776    0.058474234   -0.002133862    0.003777390
 1160   11    1.671668089    3.912889607    1.751650399   -0.000039096    0.001334420   -0.029298448    0.023695682
 1161   11    0.556578384    4.679194187    0.746104401    0.000122441    0.207003896    0.000591493    0.003925581
 1162   11    1.302306214    0.969991310    3.552766851   -0.000132050    0.206050724   -0.000640863   -0.003718091
 1163   11    1.978097837    1.983790086    3.070263113   -0.000765616    0.113546870   -0.006742732    0.021224639
 1164   11    2.016774518    3.394308892    2.127511662   -0.000778032    0.082795514   -0.009397032    0.031904531
 1165   11    1.870674640    4.118679306    1.056880130   -0.000386425    0.228155537   -0.001693691    0.014526620
 1166   11    1.317516734    4.550438171   -0.170267201    0.000231082    0.206752512    0.001117675    0.004483963
 1167   11    1.756430915    0.177157239    3.244525858    0.000403068    0.079742890    0.005054591   -0.034670975
 1168   11    2.161074596    0.755078272    3.090530409   -0.000005912    0.012889768   -0.000458689   -0.015704971
 1169   11    2.118273946    4.127214211   -0.256502498   -0.000085517    0.008347395   -0.010244799    0.013139038
 1170   11    1.914306783    4.156492134   -0.844163371   -0.000303110    0.153001328   -0.001981093    0.013099866
 1171   11    2.042652485    3.713932915   -1.670542901   -0.000243827    0.030552145   -0.007980674    0.025026380
 1172   11   -2.578310185    3.083045198    1.875371097   -0.000009281    0.053914999   -0.000172146   -0.040986007
 1173   11   -2.796572199    3.207472388    1.349192504    0.000136384    0.037825203    0.003605649   -0.059685644
 1174   11   -1.808667129    4.069305488    1.340106679   -0.000347189    0.099574318   -0.003486731   -0.013649920
 1175   11   -2.641427050    3.666060707    0.655343256    0.000268570    0.156711903    0.001713784   -0.053261983
 1176   11   -1.336061902    4.482422514    0.750114160   -0.000042023    0.154195067   -0.000272531   -0.011749458
 1177   11   -2.833003289    3.485720128   -0.560508313    0.000121690    0.019513859    0.006236059   -0.065286944
 1178   11   -2.042226110    4.200778201   -0.287536148    0.000145270    0.220618411    0.000658469   -0.030024022
 1179   11   -0.669889840    4.741734613    0.053404215    0.000252681    0.162473823    0.001555210   -0.007973375
 1180   11   -2.536452504    3.408539696   -1.506958629   -0.000057467    0.244673779   -0.000234871   -0.042072388
 1181   11   -1.217766864    4.450256969   -1.040122591   -0.000229776    0.128523943   -0.001787808   -0.005722197
 1182   11   -0.025974841    4.724626067   -0.743342270    0.000073580    0.158535620    0.000464125    0.001190259
 1183   11   -2.644415862    2.321405419   -2.398787257   -0.000100372    0.164774483   -0.000609147   -0.040209427
 1184   11    0.848647442    4.519211095   -1.132749084   -0.000168387    0.080404107   -0.002094258    0.010669834
 1185   11   -1.934647433    1.377164003   -3.250462166   -0.000506705    0.100243679   -0.005054732   -0.005521378
 1186   11    1.476753735    4.111879665   -1.578733283   -0.000174125    0.024921312   -0.006986972    0.020018402
 1187   11   -1.071197342    0.294271046   -3.571350726   -0.000129636    0.057106729   -0.002270068   -0.000653493
 1188   11   -0.606571263    0.821766670   -3.740290070   -0.000328714    0.093068658   -0.003531948    0.004523102
 1189   11    1.946512562    3.509016181   -2.060360407    0.000051752    0.024763445    0.002089853    0.030100978
 1190   11   -2.520306205    3.347478063    1.625648404   -0.000063869    0.149523052   -0.000427148   -0.039959087
 1191   11   -2.802001432    3.368292569    1.027879311    0.000069171    0.028616612    0.002417152   -0.061733867
 1192   11   -1.994853141    4.109936754    0.918948083   -0.000014499    0.194803870   -0.000074430   -0.024910928
 1193   11   -2.670036236    3.716727321   -0.079852039    0.000325549    0.206316349    0.001577911   -0.055907633
 1194   11   -1.357154161    4.550438171    0.170683318    0.000164978    0.206752512    0.000797951   -0.015799636
 1195   11   -2.838520466    3.340852922   -0.989931432    0.000158130    0.046112834    0.003429198   -0.064451773
 1196   11   -1.929423623    4.100017781   -1.076686243   -0.000319564    0.270343809   -0.001182064   -0.021221007
 1197   11   -0.609107782    4.684430342   -0.708914356   -0.000016709    0.204172524   -0.000081840   -0.003343356
 1198   11   -2.592746940    3.006008622   -1.937834740   -0.000154629    0.096277223   -0.001606076   -0.041273490
 1199   11    0.291528014    4.646960508   -1.013362366   -0.000116410    0.063373200   -0.001836900    0.006980149
 1200   11   -2.322900403    1.830940789   -2.895964863   -0.000308132    0.063125358   -0.004881271   -0.018946569
 1201   11    1.155143969    4.340833005   -1.370303426   -0.000040806    0.006446432   -0.006329943    0.015668434
 1202   11   -1.326171853    0.846313083   -3.554726660   -0.000489391    0.163318197   -0.002996548    0.001143383
 1203   11    0.590829851   -1.768053220   -2.508502258    0.000085672    0.012229013    0.007005620   -0.050404280
 1204   11    0.219462657   -1.055090440   -3.171329228    0.000052031    0.212410486    0.000244956   -0.023478982
 1205   11    1.187239555   -0.184563723   -3.389797848    0.000773860    0.204141980    0.003790792   -0.034080423
 1206   11    1.964695750    0.796899421   -3.222749046    0.000151640    0.159251929    0.000952202   -0.014053517
 1207   11    2.142755191    1.448366508   -3.081834305   -0.000101361    0.010485964   -0.009666378    0.008063562
 1208   11   -0.714879213   -0.140931037   -3.544949312   -0.000142758    0.075881195   -0.001881333   -0.002689164
 1209   11   -0.064161066    0.507968916   -3.757266869   -0.000161499    0.162349238   -0.000994760   -0.002159933
 1210   11    0.734906328    0.908203581   -3.713365454   -0.000214821    0.089606304   -0.002397386    0.000397193
 1211   11    1.676495762    1.543092547   -3.347287720   -0.000145964    0.033364354   -0.004374860    0.009864687
 1212   11    2.102770720    2.345784425   -2.841207785   -0.000361356    0.023132093   -0.015621412    0.030144217
 1213   11    2.145423586    3.019676457   -2.373160298   -0.000514605    0.017940605   -0.028683806    0.036429066
 1214   11    0.376139461   -1.570678015   -2.750504835    0.000039939    0.038136351    0.001047263   -0.034936587
 1215   11    0.841571229   -1.069053942   -3.052023152    0.000972439    0.198096411    0.004908920   -0.047455969
 1216   11    1.640675392    0.201637654   -3.310905646    0.000402224    0.092196711    0.004362676   -0.031529458
 1217   11    2.145999349    1.242624121   -3.102054351   -0.000086523    0.012528971   -0.006905870    0.001577101
 1218   11   -0.227762285   -0.418166993   -3.506127483   -0.000078485    0.202102554   -0.000388341   -0.009336810
 1219   11    0.444694519    0.547743003   -3.733819874   -0.000030782    0.207507549   -0.000148340   -0.005384501
 1220   11    1.390942649    1.149661328   -3.515418470   -0.000228421    0.162894896   -0.001402258    0.000604989
 1221   11    2.013004219    1.835328576   -3.090485743   -0.000601341    0.102845358   -0.005847042    0.017710920
 1222   11    2.136152867    2.648421518   -2.651052962   -0.000214347    0.015967378   -0.013424089    0.034858138
 1223   20  -11.306572196    2.857765687    2.231315632   -0.000342082    0.076269243   -0.004485189    0.050086734
 1224   20  -11.195238597    2.166027497    2.782938068   -0.000165190    0.035539047   -0.004648127    0.037651651
 1225   20  -11.945033565    2.280746167    1.879378744   -0.000863097    0.116900879   -0.007383151    0.070756660
 1226   20  -10.682729295    1.403664041    3.338598245   -0.000100174    0.029344402   -0.003413736    0.014669723
 1227   20  -11.576717771    1.507007919    2.675655279   -0.000164308    0.156081534   -0.001052705    0.027294082
 1228   20   -9.732604786    0.770632973    3.710477380   -0.000171641    0.085129596   -0.002016231    0.001580900
 1229   20  -10.926998871    0.636938202    3.234658455    0.000606776    0.172893186    0.003509540   -0.014911380
 1230   20   -8.920086334    0.375661029    3.756428381   -0.000129026    0.162234551   -0.000795308   -0.002391715
 1231   20  -10.167177704   -0.308895737    3.392800828    0.001022406    0.202471517    0.005049626   -0.039229683
 1232   20   -8.275186224   -0.295377479    3.536747645   -0.000127372    0.081314704   -0.001566408   -0.004755385
 1233   20   -9.261578048   -1.282797164    3.098784626    0.000384848    0.216933088    0.001774040   -0.035599484
 1234   20   -9.465822041   -1.938597795    2.484671676    0.000074019    0.005923205    0.012496415   -0.059643741
 1235   20  -11.407119354    2.446533263    2.440350511   -0.000433249    0.141471384   -0.003062450    0.046558668
 1236   20  -11.054269931    1.740193692    3.044186267   -0.000318535    0.132361760   -0.002406551    0.025142168
 1237   20  -11.946489048    1.853802006    2.130012790   -0.000808973    0.089626762   -0.009026018    0.061122199
 1238   20  -10.389942489    1.014602108    3.510231350   -0.000128058    0.158018196   -0.000810402    0.003217544
 1239   20  -11.368802986    1.044828874    2.926986471    0.000143442    0.074798144    0.001917723    0.004188854
 1240   20   -9.437292740    0.415753232    3.732237013    0.000035815    0.207345956    0.000172731   -0.005677583
 1241   20  -10.638347808    0.073325073    3.304546642    0.000536753    0.096183205    0.005580525   -0.035322625
 1242   20   -8.754735209   -0.571591145    3.495077058    0.000009401    0.204502944    0.000045972   -0.013157465
 1243   20   -9.834249504   -0.990094902    3.180624885    0.001074461    0.177983890    0.006036842   -0.051713724
 1244   20   -9.365165394   -1.718007741    2.731075402    0.000205896    0.055490700    0.003710452   -0.048485603
 1245   20  -10.937038515    3.394136741    2.040327596   -0.000028683    0.016701150   -0.001717442    0.048772526
 1246   20  -10.465969893    3.986996311    1.570319306   -0.000169820    0.021185291   -0.008015937    0.040624144
 1247   20   -9.835990006    4.391739809    1.131557681   -0.000188677    0.079883895   -0.002361892    0.028090911
 1248   20   -8.950799745    4.595323648    0.752383634    0.000058834    0.159497986    0.000368872    0.013400864
 1249   20   -8.373215764    0.695807652    3.739245457   -0.000303007    0.093268064   -0.003248780    0.005251806
 1250   20   -7.767796747    4.314848898    1.065746307   -0.000229057    0.139263401   -0.001644774    0.000269312
 1251   20   -8.315921507    4.614312004   -0.053571248    0.000253339    0.162473823    0.001559262    0.000902327
 1252   20   -7.923624393    0.164325659    3.573319457   -0.000109288    0.055503857   -0.001969021   -0.001232969
 1253   20   -7.097663827    1.253317828    3.276836574   -0.000444089    0.088148824   -0.005037941   -0.003436200
 1254   20   -6.409888022    2.258108902    2.436301279   -0.000145273    0.148306776   -0.000979546   -0.035921422
 1255   20   -6.491484626    3.354266338    1.457426218    0.000116625    0.239268647    0.000487421   -0.040981969
 1256   20   -6.943585237    4.073355592    0.287369115    0.000206332    0.220618411    0.000935242   -0.028129336
 1257   20   -7.649749445    4.354999905   -0.750281194   -0.000007393    0.154195067   -0.000047946   -0.006532092
 1258   20   -6.201586240    3.402698794    0.603298592    0.000104169    0.010200398    0.010212279   -0.064059088
 1259   20   -6.381539871    3.569902569   -0.675223590    0.000350753    0.143165646    0.002449979   -0.052361590
 1260   20   -7.173774583    3.931377696   -1.359595894   -0.000323483    0.108903104   -0.002970374   -0.011106777
 1261   20   -6.231912178    3.160331531   -1.302388561    0.000076213    0.023679194    0.003218579   -0.058945672
 1262   20   -6.458444145    3.002388740   -1.891934230   -0.000051889    0.060631670   -0.000855800   -0.038601561
 1263   20  -10.143183342    4.215274551    1.363673960   -0.000039682    0.005873987   -0.006755474    0.034742324
 1264   20   -9.267759480    4.518536564    1.019667183   -0.000125021    0.065445924   -0.001910292    0.020909762
 1265   20   -8.380096415    4.555580021    0.718887756   -0.000010133    0.205173463   -0.000049389    0.005805989
 1266   20   -7.670896514    0.728494932    3.559098040   -0.000439020    0.161009347   -0.002726675    0.001796383
 1267   20   -6.713626784    1.720315083    2.930649568   -0.000333760    0.065750474   -0.005076165   -0.015902962
 1268   20   -6.443231621    2.913404428    1.967177392   -0.000103092    0.107039191   -0.000963121   -0.038708596
 1269   20   -7.058616200    3.966371809    1.098105973   -0.000250333    0.274349941   -0.000912458   -0.018820200
 1270   20   -7.628657187    4.423015563   -0.170850352    0.000191927    0.206752512    0.000928295   -0.010428113
 1271   20   -6.199100025    3.309981197    0.899547240    0.000131002    0.023732792    0.005519869   -0.063309472
 1272   20   -6.352774748    3.623981522    0.109425203    0.000338576    0.185192310    0.001828238   -0.055182946
 1273   20   -6.990958206    3.982514146   -0.919115117    0.000061984    0.194803870    0.000318185   -0.023059711
 1274   20   -6.229886604    3.284562161   -1.050215706    0.000061282    0.017753934    0.003451722   -0.060511501
 1275   20   -6.508468670    3.278983799   -1.605308981   -0.000059408    0.150099687   -0.000395792   -0.038538766
 1276   20  -11.271559886    3.185622803    1.933225913   -0.000277766    0.101063481   -0.002748429    0.051046364
 1277   20  -11.958802272    2.736391315    1.402194534   -0.000970466    0.120419046   -0.008059078    0.078937139
 1278   20  -10.848941120    3.859230249    1.395732595   -0.000258754    0.132489679   -0.001953011    0.042208539
 1279   20  -12.203804362    2.806916768    0.416607660   -0.000200484    0.002865338   -0.069968624    0.109695687
 1280   20  -11.610717509    3.524780425    0.616839807   -0.000455811    0.187071274   -0.002436562    0.061118184
 1281   20  -10.282235822    4.354999905    0.749531009    0.000064508    0.154195067    0.000418356    0.028463005
 1282   20  -12.094149726    3.013382585   -0.183794099   -0.001712421    0.142923005   -0.011981426    0.095753283
 1283   20  -10.988400030    4.073355592   -0.288119299   -0.000025231    0.220618411   -0.000114366    0.039874869
 1284   20   -9.616063760    4.614312004    0.052821064    0.000303399    0.162473823    0.001867373    0.016747160
 1285   20  -12.067710735    2.428173006   -1.534249507   -0.000812684    0.036190101   -0.022455984    0.086159042
 1286   20  -11.445572728    3.359635645   -1.440326019   -0.000552802    0.259653876   -0.002128997    0.054781488
 1287   20  -10.299266820    4.171627158   -1.326282274   -0.000335498    0.194546151   -0.001724516    0.035162813
 1288   20   -9.005405956    4.589911823   -0.778518129    0.000041853    0.161472340    0.000259199    0.014313132
 1289   20  -11.780270593    1.478936895   -2.468425794   -0.000099912    0.018038863   -0.005538714    0.036299292
 1290   20  -11.435178020    2.321191484   -2.489620823   -0.000685419    0.232725610   -0.002945183    0.044764299
 1291   20   -8.066780315    4.397329167   -1.091382457   -0.000222494    0.062056183   -0.003585362    0.006695306
 1292   20  -11.112949656    0.475075726   -3.098222804    0.000108041    0.007603004    0.014210276   -0.023006524
 1293   20  -10.862432768    1.210576468   -3.266008920    0.000051185    0.218828360    0.000233905    0.007118167
 1294   20   -7.695089079    4.207713359   -1.297136916   -0.000023837    0.001411765   -0.016884486    0.003134593
 1295   20  -10.425169017   -0.433198284   -3.243253783    0.000170715    0.017396491    0.009813167   -0.052225936
 1296   20  -10.282235822    0.130149449   -3.475319447    0.000541682    0.154195067    0.003512967   -0.026222583
 1297   20   -9.599002224    0.767300753   -3.736238951   -0.000250550    0.116942363   -0.002142513    0.002627677
 1298   20  -11.403482769    3.317545686    1.576767018   -0.000349110    0.161502914   -0.002161635    0.053701926
 1299   20  -12.060919682    2.911003789    0.816184385   -0.001670768    0.153738363   -0.010867609    0.091079492
 1300   20  -10.941027062    3.982514146    0.918364933   -0.000065027    0.194803870   -0.000333808    0.040619093
 1301   20  -12.205566935    2.823397934    0.313746358   -0.000144661    0.002706432   -0.053450625    0.110087335
 1302   20  -11.646481051    3.560543968   -0.007941405   -0.000672879    0.254247539   -0.002646551    0.062858795
 1303   20  -10.303328081    4.423015563    0.170100168    0.000223133    0.206752512    0.001079228    0.026227932
 1304   20  -12.007335581    2.865832427   -1.085279159   -0.001598985    0.216833399   -0.007374257    0.084842656
 1305   20  -10.907287248    3.976472437   -1.007187510   -0.000148223    0.282695416   -0.000524320    0.040327331
 1306   20   -9.542036568    4.551317934   -0.748773019    0.000087613    0.207111768    0.000423024    0.019700400
 1307   20  -11.958808590    1.947829362   -2.067499979   -0.001225961    0.169987795   -0.007212053    0.064550727
 1308   20  -11.141689889    3.241420520   -2.015416157   -0.000709056    0.201555826   -0.003517915    0.049614907
 1309   20   -8.685084611    4.521643631   -1.015274345   -0.000127452    0.062315157   -0.002045285    0.014426659
 1310   20  -11.434566039    0.993717006   -2.874974191    0.000210561    0.097625105    0.002156831    0.003182891
 1311   20  -11.058866298    1.777366377   -3.031019688   -0.000403329    0.148535834   -0.002715364    0.026153186
 1312   20  -10.748508362    0.041648869   -3.239172010    0.000645521    0.085317937    0.007566065   -0.039121777
 1313   20  -10.285653850    0.823153577   -3.553591945    0.000011658    0.204870428    0.000056904   -0.002504722
 1314   20   -9.472308776   -1.666619969   -2.762291333    0.000451376    0.091825274    0.004915593   -0.053751429
 1315   20   -8.784442220   -0.940941317   -3.320179817   -0.000112147    0.111932688   -0.001001917   -0.015890538
 1316   20   -7.996525911   -0.072119540   -3.539243616   -0.000159173    0.061183065   -0.002601585   -0.002032642
 1317   20   -7.252172654    0.791361250   -3.380470943   -0.000101568    0.029531148   -0.003439343   -0.002517490
 1318   20   -6.610601184    1.601512036   -2.881646551   -0.000067066    0.028079175   -0.002388456   -0.020684333
 1319   20   -6.256649057    2.128065946   -2.339610223    0.000007811    0.014516164    0.000538089   -0.046247464
 1320   20  -10.277239360   -0.649154887   -3.211642913    0.000282043    0.025788224    0.010936894   -0.056476931
 1321   20   -9.715898735   -0.436187638   -3.475319447    0.000441056    0.154195067    0.002860376   -0.031471319
 1322   20   -9.010808277    0.375939284   -3.757229083   -0.000109348    0.162242279   -0.000673981   -0.003043283
 1323   20   -8.170281271    0.733285666   -3.703805338   -0.000245329    0.069343013   -0.003537910    0.005251635
 1324   20   -7.129464065    1.331360284   -3.285733583   -0.000101679    0.010652613   -0.009545019   -0.001947625
 1325   20   -6.593587714    2.099457119   -2.693857647   -0.000083054    0.011982650   -0.006931148   -0.022743638
 1326   20   -6.399128090    2.767678373   -2.054195935   -0.000045347    0.041752772   -0.001086079   -0.040750909
 1327   20   -9.185668330   -1.491584745   -2.949469607    0.000079641    0.053568592    0.001486712   -0.035308466
 1328   20   -8.379994597   -0.558685184   -3.458224852   -0.000051077    0.012873260   -0.003967720   -0.006268105
 1329   20   -7.613347032    0.346297558   -3.501167266   -0.000033780    0.002925090   -0.011548505   -0.000674278
 1330   20   -6.317153885    1.987931720   -2.475523014    0.000003552    0.003844303    0.000923976   -0.040314859
 1331   20   -9.884447496   -1.015011265   -3.152399202    0.001034363    0.153426536    0.006741748   -0.054792928
 1332   20   -9.136467893   -0.457279897   -3.543335104    0.000198702    0.206752512    0.000961062   -0.019153416
 1333   20   -8.487126836    0.412518091   -3.731620170   -0.000189255    0.207191250   -0.000913430    0.000038222
 1334   20   -7.468379379    0.975982017   -3.481473513   -0.000444883    0.127204557   -0.003497385    0.001899996
 1335   20   -6.782644632    1.692574998   -2.990842817   -0.000381424    0.082690544   -0.004612666   -0.012747017
 1336   20   -6.394485223    2.406435350   -2.330097802   -0.000053222    0.102491072   -0.000519280   -0.038086879
 1337    5    5.674211171    0.006611943    3.573485293   -0.000117254    0.055784042   -0.002101922   -0.002126125
 1338    5    6.123497332   -0.537932712    3.740144698   -0.000316315    0.098214499   -0.003220652    0.003466668
 1339    5    4.861322010   -1.084495885    3.283883518   -0.000459990    0.092112786   -0.004993766   -0.005426148
 1340    5    4.166206514   -2.088802437    2.440725158   -0.000130883    0.152808214   -0.000856521   -0.038567242
 1341    5    4.245075329   -3.184608256    1.459013943    0.000020602    0.239874883    0.000085886   -0.044834627
 1342    5    3.952688466   -3.231256487    0.603268672    0.000101550    0.010300698    0.009858512   -0.067636189
 1343    5    5.515145802   -4.144035683    1.061089660   -0.000220251    0.136406411   -0.001614669   -0.006618100
 1344    5    4.695317031   -3.902473895    0.287880323    0.000196145    0.220618411    0.000889070   -0.033166614
 1345    5    4.132827521   -3.398650296   -0.674488228    0.000275071    0.143341503    0.001918991   -0.056258683
 1346    5    3.983202923   -2.988663681   -1.302327637    0.000092365    0.023807437    0.003879665   -0.062369597
 1347    5    8.222296664   -3.821180294    1.556340428   -0.000120513    0.014714853   -0.008189904    0.024830499
 1348    5    7.594531005   -4.222898793    1.120422166   -0.000149445    0.075170144   -0.001988085    0.014484189
 1349    5    6.712613200   -4.426339119    0.743607584    0.000088305    0.158525767    0.000557040    0.003192030
 1350    5    6.067653301   -4.443430307   -0.053060040    0.000270644    0.162473823    0.001665772   -0.007422926
 1351    5    5.401481239   -4.184118208   -0.749769985   -0.000009852    0.154195067   -0.000063896   -0.013037118
 1352    5    4.928746234   -3.763273584   -1.357113095   -0.000325205    0.108581948   -0.002995017   -0.016362284
 1353    5    4.214829753   -2.835458533   -1.893148138   -0.000013641    0.062526359   -0.000218159   -0.041938626
 1354    5    5.421593226   -0.566032687    3.559581028   -0.000449801    0.163749874   -0.002746877    0.000045450
 1355    5    4.475812890   -1.551753255    2.938500656   -0.000361149    0.071887639   -0.005023801   -0.018066403
 1356    5    4.199600861   -2.744934536    1.971132238   -0.000156839    0.110713735   -0.001416616   -0.041996659
 1357    5    3.950178602   -3.137965026    0.901111757    0.000067940    0.023970193    0.002834336   -0.066861927
 1358    5    4.810955378   -3.795784551    1.098844336   -0.000250514    0.274440846   -0.000912817   -0.023984307
 1359    5    4.104041588   -3.452671902    0.109562044    0.000373563    0.185480823    0.002014026   -0.059061544
 1360    5    3.981098837   -3.113199762   -1.049451121    0.000081410    0.017861364    0.004557898   -0.064014098
 1361    5    7.902491838   -4.049045441    1.346121824   -0.000031235    0.004375650   -0.007138410    0.019884777
 1362    5    7.032206436   -4.350737579    1.005227284   -0.000100004    0.060541619   -0.001651822    0.009580214
 1363    5    6.129926726   -4.385911004    0.711607370    0.000007050    0.204425415    0.000034488   -0.002707310
 1364    5    5.380388980   -4.252133866   -0.170339143    0.000188940    0.206752512    0.000913845   -0.016965149
 1365    5    4.742689999   -3.811632448   -0.918603909    0.000042926    0.194803870    0.000220355   -0.028115741
 1366    5    4.262389414   -3.109855753   -1.605525724   -0.000006477    0.150566786   -0.000043021   -0.042299599
 1367    5    6.026645840    0.466240299    3.537211959   -0.000139184    0.081415868   -0.001709539   -0.004849070
 1368    5    6.673819561   -0.210443237    3.757719608   -0.000137309    0.162363881   -0.000845689   -0.003514814
 1369    5    7.018898120    1.463102090    3.092158949    0.000272840    0.217116130    0.001256656   -0.033167738
 1370    5    7.241611067    2.105173025    2.485108550    0.000073270    0.009053021    0.008093441   -0.056645923
 1371    5    7.476707205   -0.602816107    3.712645609   -0.000198016    0.086536405   -0.002288235    0.000215084
 1372    5    7.919470456    0.479284198    3.393286202    0.000780109    0.202517973    0.003852049   -0.036518910
 1373    5    8.439654740   -1.229201532    3.336994035   -0.000130737    0.028290798   -0.004621184    0.012553849
 1374    5    8.702118405   -0.484978682    3.222248875    0.000138469    0.160500385    0.000862736   -0.012279065
 1375    5    8.880305267   -2.029323979    2.819806543   -0.000304619    0.019062915   -0.015979679    0.035232645
 1376    5    8.885607787   -1.155399912    3.077676954   -0.000104967    0.011249988   -0.009330443    0.012531563
 1377    5    8.920599701   -2.724542881    2.335884769   -0.000450403    0.019235090   -0.023415702    0.041302305
 1378    5    6.506527133    0.742204457    3.495703347   -0.000035812    0.204480265   -0.000175139   -0.012498798
 1379    5    7.135773336    1.882701394    2.734639979    0.000184513    0.055559741    0.003320980   -0.045562443
 1380    5    7.182264196   -0.249649654    3.734186715   -0.000006714    0.207512800   -0.000032353   -0.006391466
 1381    5    7.589396067    1.173088590    3.173048061    0.000959198    0.183144684    0.005237378   -0.048635618
 1382    5    8.143763708   -0.843398503    3.509906661   -0.000221782    0.157479092   -0.001408328    0.001977792
 1383    5    8.383957929    0.095414348    3.308670128    0.000425240    0.093783041    0.004534292   -0.032079311
 1384    5    8.775453076   -1.531445234    3.075801271   -0.000570410    0.097351092   -0.005859310    0.022204840
 1385    5    8.882821261   -0.947197132    3.102682519   -0.000091043    0.012422321   -0.007328992    0.005566536
 1386    5    8.918146673   -2.335806865    2.623550027   -0.000291978    0.016201552   -0.018021599    0.040180126
 1387    5    4.007262917   -1.956343717   -2.338252067    0.000007541    0.014562501    0.000517809   -0.048920165
 1388    5    4.361397721   -1.430154695   -2.880489621   -0.000071890    0.028760333   -0.002499617   -0.023056138
 1389    5    5.003650195   -0.620172303   -3.379822731   -0.000109671    0.029780281   -0.003682663   -0.004134711
 1390    5    5.748531379    0.242888298   -3.538837754   -0.000171349    0.061012341   -0.002808438   -0.002484198
 1391    5    6.536764674    1.111014166   -3.320144399   -0.000142764    0.111422867   -0.001281277   -0.014468607
 1392    5    7.232572702    1.844335306   -2.753882000    0.000410796    0.097462297    0.004214918   -0.050271158
 1393    5    4.156351861   -2.598649632   -2.058830959   -0.000062806    0.043599051   -0.001440541   -0.043733691
 1394    5    4.357108224   -1.934057990   -2.701204949   -0.000090457    0.013475122   -0.006712863   -0.025040686
 1395    5    4.895836166   -1.168985562   -3.292186759   -0.000111496    0.012424385   -0.008974002   -0.003942999
 1396    5    5.937837638   -0.573198118   -3.707070481   -0.000257968    0.073681485   -0.003501122    0.003468556
 1397    5    6.760874022   -0.211058007   -3.757537669   -0.000121325    0.162374981   -0.000747189   -0.004041560
 1398    5    7.467630529    0.607069335   -3.474808238    0.000367150    0.154195067    0.002381075   -0.029562993
 1399    5    8.028990286    0.825531995   -3.208501190    0.000210842    0.026476262    0.007963426   -0.052478749
 1400    5    4.066792052   -1.816697312   -2.472927346   -0.000002663    0.004026275   -0.000661290   -0.042976746
 1401    5    5.365018043   -0.175405869   -3.500631047   -0.000035573    0.002928602   -0.012146589   -0.001739142
 1402    5    6.132212803    0.728755326   -3.458133591   -0.000056075    0.012747868   -0.004398774   -0.005826889
 1403    5    6.938053140    1.660223243   -2.950712273    0.000055460    0.052929886    0.001047806   -0.032217650
 1404    5    4.151635206   -2.238524606   -2.333608931   -0.000086393    0.105504358   -0.000818854   -0.040774279
 1405    5    4.543445647   -1.526959318   -2.995499422   -0.000402657    0.088294444   -0.004560384   -0.015003215
 1406    5    5.230331901   -0.811445748   -3.485161215   -0.000461104    0.132326306   -0.003484599    0.000000609
 1407    5    6.249498731   -0.248238912   -3.733280179   -0.000189278    0.207467947   -0.000912325   -0.001281380
 1408    5    6.888199687    0.628161594   -3.542823896    0.000155717    0.206752512    0.000753157   -0.018255942
 1409    5    7.639583987    1.192374560   -3.146986719    0.000908485    0.156232126    0.005814971   -0.051259652
 1410    5    8.753270937   -3.252967825    1.938113463   -0.000273350    0.047723889   -0.005727748    0.033994935
 1411    5    8.621641498   -3.672475390    1.401577287   -0.000242760    0.119993557   -0.002023111    0.024305654
 1412    5    8.033967616   -4.184118208    0.750042218    0.000129089    0.154195067    0.000837182    0.012064162
 1413    5    8.908867534   -3.768007090    0.461140104   -0.000093790    0.014980419   -0.006260849    0.020346833
 1414    5    7.367795554   -4.443430307    0.053332273    0.000361115    0.162473823    0.002222605    0.003678502
 1415    5    8.704127040   -3.930982626   -0.210212302   -0.000109939    0.177983931   -0.000617688    0.016403051
 1416    5    6.739408662   -4.422485369   -0.762058701    0.000069646    0.160367753    0.000434289    0.003651666
 1417    5    8.078824986   -3.988681773   -1.327390392   -0.000257740    0.182029510   -0.001415927    0.019896043
 1418    5    8.826015596   -3.428940468   -1.589854911   -0.000326056    0.057547070   -0.005665900    0.029542223
 1419    5    5.815977692   -4.227605297   -1.085030490   -0.000212966    0.059551582   -0.003576155   -0.000835760
 1420    5    8.913314386   -2.266245027   -2.669134880   -0.000341408    0.023954996   -0.014252066    0.039306841
 1421    5    5.450369562   -4.040644223   -1.290294191   -0.000021960    0.001144452   -0.019188366   -0.003347930
 1422    5    8.599083904   -0.954166879   -3.281716789   -0.000247218    0.167619628   -0.001474876    0.003880556
 1423    5    8.871404672   -0.314436729   -3.094365066    0.000023862    0.006258767    0.003812600   -0.018930563
 1424    5    7.346056573   -0.598569864   -3.736581565   -0.000277570    0.118652239   -0.002339358    0.001108276
 1425    5    8.033967616    0.040732248   -3.474808238    0.000411182    0.154195067    0.002666637   -0.024494939
 1426    5    8.175463252    0.604312541   -3.243294871    0.000194073    0.017239360    0.011257527   -0.048057300
 1427    5    8.825870247   -3.390322094    1.654602458   -0.000221208    0.040751379   -0.005428231    0.030526301
 1428    5    8.690501888   -3.827339456    0.869207993   -0.000172573    0.167426317   -0.001030742    0.019298579
 1429    5    8.055059874   -4.252133866    0.170611376    0.000304326    0.206752512    0.001471934    0.009257624
 1430    5    8.909522491   -3.794468257    0.217099833   -0.000096168    0.017258917   -0.005572076    0.019643127
 1431    5    7.296965824   -4.382548136   -0.735319077    0.000151739    0.206433035    0.000735053    0.007127969
 1432    5    8.646511829   -3.802610632   -1.039345300   -0.000227434    0.244066660   -0.000931852    0.020218252
 1433    5    6.416054822   -4.353901945   -0.997383882   -0.000116008    0.057237410   -0.002026783    0.004787900
 1434    5    8.784959467   -3.098202096   -2.094900137   -0.000640624    0.077469432   -0.008269384    0.036645987
 1435    5    8.753805675   -1.668507356   -3.050133698   -0.000704288    0.099043356   -0.007110908    0.025634389
 1436    5    8.878670252   -0.470377854   -3.105243598   -0.000011076    0.011731158   -0.000944195   -0.012361941
 1437    5    8.037528239   -0.650098416   -3.552992301   -0.000114310    0.204680653   -0.000558478   -0.003241723
 1438    5    8.496387752    0.125813179   -3.241660760    0.000327428    0.082381072    0.003974550   -0.035218307
 1439   17   -7.749511425   -0.179284061    3.573592979   -0.000109136    0.055873549   -0.001953273   -0.002028309
 1440   17   -7.299719537   -0.721407085    3.740279728   -0.000309067    0.097210687   -0.003179349    0.002287917
 1441   17   -8.564082784   -1.270137314    3.283073610   -0.000439994    0.091132662   -0.004828056   -0.009619631
 1442   17   -9.248227236   -2.270652948    2.452775083   -0.000054760    0.145093927   -0.000377409   -0.047872554
 1443   17   -9.167499806   -3.394651752    1.436712543    0.000078316    0.232715089    0.000336531   -0.056175066
 1444   17   -9.448753224   -3.436804711    0.622300247    0.000097129    0.007090393    0.013698622   -0.079609932
 1445   17   -7.907509014   -4.330125496    1.062286148   -0.000231094    0.136956045   -0.001687355   -0.015660795
 1446   17   -8.728194939   -4.088568853    0.288089384    0.000198334    0.220618411    0.000898993   -0.043928053
 1447   17   -9.273631720   -3.598801831   -0.683159803    0.000310288    0.136370815    0.002275325   -0.067923284
 1448   17   -9.419601053   -3.211932844   -1.279646055    0.000093830    0.018245587    0.005142596   -0.074195486
 1449   17   -4.731952364   -3.419866573    2.025307989   -0.000013296    0.010190670   -0.001304684    0.026522375
 1450   17   -5.202119748   -4.006282255    1.559406458   -0.000135388    0.016004185   -0.008459529    0.015964339
 1451   17   -5.830323855   -4.408595083    1.122929429   -0.000148278    0.076111475   -0.001948169    0.005517216
 1452   17   -6.712888585   -4.612063873    0.745648881    0.000090138    0.158728500    0.000567875   -0.005657081
 1453   17   -7.355858669   -4.629525265   -0.052850979    0.000265154    0.162473823    0.001631980   -0.016418250
 1454   17   -8.022030731   -4.370213166   -0.749560924   -0.000019262    0.154195067   -0.000124918   -0.022367408
 1455   17   -8.495135931   -3.949087609   -1.357048156   -0.000329327    0.108578251   -0.003033083   -0.026131730
 1456   17   -9.195071292   -3.033451201   -1.897478853    0.000001597    0.061494938    0.000025974   -0.052390074
 1457   17   -8.001794698   -0.750486665    3.559768886   -0.000436663    0.163234396   -0.002675069   -0.001681163
 1458   17   -8.949130067   -1.737629561    2.937680066   -0.000329969    0.070509359   -0.004679790   -0.024982716
 1459   17   -9.211434764   -2.938882708    1.979099282   -0.000124969    0.108261787   -0.001154324   -0.052327073
 1460   17   -9.450417082   -3.362945794    0.865025791    0.000021545    0.016391754    0.001314408   -0.078895640
 1461   17   -8.612678513   -3.981827360    1.098988301   -0.000251317    0.274419453   -0.000915813   -0.034168546
 1462   17   -9.302682947   -3.654115445    0.122791389    0.000421261    0.174785452    0.002410162   -0.070978810
 1463   17   -9.420923664   -3.319250828   -1.059107791    0.000090835    0.013701548    0.006629530   -0.075743414
 1464   17   -5.522513171   -4.234232326    1.349892499   -0.000032422    0.004653689   -0.006966839    0.010958102
 1465   17   -6.393815139   -4.536232933    1.008386369   -0.000100082    0.061494624   -0.001627496    0.000775458
 1466   17   -7.293220481   -4.571768872    0.713341260    0.000000459    0.204579491    0.000002245   -0.011560095
 1467   17   -8.043122990   -4.438228824   -0.170130083    0.000176215    0.206752512    0.000852298   -0.026445388
 1468   17   -8.680821971   -3.997727407   -0.918394848    0.000040148    0.194803870    0.000206095   -0.038573715
 1469   17   -9.149184755   -3.316447881   -1.592700817    0.000023688    0.147581789    0.000160507   -0.053306461
 1470   17   -7.396754538    0.281992993    3.536828291   -0.000128271    0.081859987   -0.001566960   -0.003233403
 1471   17   -6.750092247   -0.395395685    3.757772157   -0.000133310    0.162341799   -0.000821170   -0.003615475
 1472   17   -6.405302182    1.278244474    3.091565341    0.000250263    0.217329159    0.001151538   -0.027673806
 1473   17   -6.179362476    1.920067703    2.483659599    0.000070202    0.009890764    0.007097776   -0.048500008
 1474   17   -5.945214456   -0.788261832    3.712510535   -0.000199846    0.086240421   -0.002317311   -0.000843729
 1475   17   -5.503587766    0.293530782    3.393214874    0.000741171    0.202663164    0.003657158   -0.033844023
 1476   17   -4.984858319   -1.415989178    3.337611493   -0.000133192    0.028492877   -0.004674558    0.009260142
 1477   17   -4.719226971   -0.671637621    3.221161804    0.000120520    0.161163500    0.000747813   -0.013295471
 1478   17   -4.541965913   -2.214840477    2.819334382   -0.000315928    0.020012788   -0.015786294    0.029310289
 1479   17   -4.533815319   -1.344291953    3.074594425   -0.000113130    0.011863624   -0.009535867    0.009083289
 1480   17   -4.502064351   -2.909332109    2.336420237   -0.000499163    0.020790721   -0.024008914    0.033928959
 1481   17   -6.917134221    0.557687158    3.495247907   -0.000025296    0.204594825   -0.000123641   -0.009867540
 1482   17   -6.286772845    1.695186881    2.736046101    0.000170299    0.056509271    0.003013647   -0.038350952
 1483   17   -6.239849893   -0.434766043    3.734101043   -0.000011858    0.207483577   -0.000057152   -0.006476303
 1484   17   -5.833183885    0.989390627    3.171577621    0.000909883    0.184295689    0.004937085   -0.043608893
 1485   17   -5.280142691   -1.029542974    3.510274060   -0.000227804    0.157577696   -0.001445659    0.000056709
 1486   17   -5.039808446   -0.090479345    3.308958349    0.000405303    0.093743794    0.004323519   -0.030712474
 1487   17   -4.646630268   -1.719474017    3.074536234   -0.000585060    0.099004970   -0.005909404    0.017705742
 1488   17   -4.536671722   -1.130354672    3.100307234   -0.000097925    0.013098505   -0.007476014    0.002624433
 1489   17   -4.504243291   -2.521425340    2.623113069   -0.000317334    0.017629923   -0.017999719    0.033578994
 1490   17   -9.387640434   -2.147952789   -2.367890767    0.000002827    0.011076702    0.000255226   -0.057599322
 1491   17   -9.060470080   -1.616952427   -2.881448790   -0.000057635    0.027609641   -0.002087496   -0.030149830
 1492   17   -8.418893769   -0.807006665   -3.380123786   -0.000100660    0.028994527   -0.003471677   -0.006664152
 1493   17   -7.674643606    0.056273963   -3.538860643   -0.000159871    0.060659549   -0.002635543   -0.001673866
 1494   17   -6.886907897    0.924960057   -3.319904187   -0.000139258    0.111501167   -0.001248941   -0.010599988
 1495   17   -6.189621091    1.661186544   -2.750691313    0.000382906    0.098792915    0.003875844   -0.043108064
 1496   17   -9.253767555   -2.789489756   -2.070842509   -0.000052633    0.042553287   -0.001236868   -0.053999642
 1497   17   -9.067815275   -2.119495200   -2.700060034   -0.000078111    0.013291976   -0.005876517   -0.033720691
 1498   17   -8.529289818   -1.354136805   -3.291215726   -0.000106666    0.012222004   -0.008727354   -0.008365156
 1499   17   -7.486930596   -0.758342107   -3.706561912   -0.000253690    0.073288215   -0.003461541    0.002076996
 1500   17   -6.662522086   -0.396729929   -3.757271174   -0.000120081    0.162367454   -0.000739565   -0.004142671
 1501   17   -5.955881441    0.420974377   -3.474599178    0.000348596    0.154195067    0.002260746   -0.026756624
 1502   17   -5.394221221    0.641466996   -3.207197558    0.000200416    0.026792826    0.007480197   -0.048330859
 1503   17   -9.371343901   -2.012403551   -2.452594455    0.000013353    0.003743970    0.003566415   -0.054378848
 1504   17   -8.057519933   -0.362249175   -3.500912193   -0.000032936    0.002849107   -0.011560282   -0.002440604
 1505   17   -7.291085705    0.542477062   -3.458036876   -0.000052309    0.012707968   -0.004116219   -0.003370185
 1506   17   -6.485682262    1.475301579   -2.949577406    0.000048410    0.053229009    0.000909464   -0.026077005
 1507   17   -9.260435730   -2.412196356   -2.353969379   -0.000019891    0.101533132   -0.000195911   -0.050331993
 1508   17   -8.881118830   -1.712462513   -2.994687679   -0.000377373    0.087655939   -0.004305166   -0.021630199
 1509   17   -8.194272282   -0.996894670   -3.484504737   -0.000451100    0.131798326   -0.003422653   -0.002722436
 1510   17   -7.174793893   -0.433856476   -3.732914158   -0.000179949    0.207451982   -0.000867426   -0.001660875
 1511   17   -6.535312283    0.442066635   -3.542614835    0.000155300    0.206752512    0.000751137   -0.015788635
 1512   17   -5.783232861    1.008052316   -3.145502102    0.000861341    0.156904539    0.005489583   -0.046058126
 1513   17   -4.570924342   -3.318703212    1.985141989   -0.000375305    0.048686295   -0.007708628    0.027821651
 1514   17   -4.798641447   -3.857111232    1.400479745   -0.000278447    0.120485395   -0.002311043    0.015277425
 1515   17   -5.389544354   -4.370213166    0.750251278    0.000128656    0.154195067    0.000834369    0.002731119
 1516   17   -4.510382350   -3.950605531    0.464249406   -0.000112742    0.015721870   -0.007171006    0.010941994
 1517   17   -6.055716417   -4.629525265    0.053541333    0.000366267    0.162473823    0.002254311   -0.005484886
 1518   17   -4.716051130   -4.114835345   -0.212807130   -0.000153882    0.179322225   -0.000858128    0.006867803
 1519   17   -6.682012315   -4.608174665   -0.763761114    0.000069932    0.160521945    0.000435653   -0.005148690
 1520   17   -5.348205861   -4.176321209   -1.326968165   -0.000259365    0.183692851   -0.001411947    0.010853738
 1521   17   -4.592806772   -3.612755543   -1.587317156   -0.000360124    0.059093574   -0.006094134    0.020882906
 1522   17   -7.607267155   -4.413568710   -1.085469675   -0.000217794    0.059828930   -0.003640273   -0.009655288
 1523   17   -4.508033275   -2.451091740   -2.667872347   -0.000365595    0.025981884   -0.014071166    0.032850064
 1524   17   -7.973480200   -4.226372046   -1.290700962   -0.000022403    0.001169377   -0.019158354   -0.012348220
 1525   17   -4.822252373   -1.142853736   -3.280064939   -0.000257307    0.169312805   -0.001519714    0.001289411
 1526   17   -4.548637023   -0.503835328   -3.092157858    0.000019890    0.006259152    0.003177714   -0.019302720
 1527   17   -6.076831021   -0.785023503   -3.736278061   -0.000280437    0.118690763   -0.002362756    0.000058602
 1528   17   -5.389544354   -0.145362710   -3.474599178    0.000393166    0.154195067    0.002549795   -0.023450719
 1529   17   -5.247329992    0.418566215   -3.242621467    0.000184749    0.017358964    0.010642877   -0.044683927
 1530   17   -4.593449315   -3.574011627    1.653359909   -0.000261831    0.041762308   -0.006269554    0.021913232
 1531   17   -4.729809330   -4.010844892    0.871430335   -0.000208590    0.168486182   -0.001238022    0.009961836
 1532   17   -5.368452096   -4.438228824    0.170820437    0.000302266    0.206752512    0.001461971   -0.000203327
 1533   17   -4.509653028   -3.977706695    0.214035252   -0.000111137    0.018121248   -0.006132990    0.010167786
 1534   17   -6.126948412   -4.568385813   -0.736709990    0.000157217    0.206531601    0.000761224   -0.001872669
 1535   17   -4.773609433   -3.987144726   -1.037481706   -0.000275484    0.245343713   -0.001122851    0.010962474
 1536   17   -7.005027841   -4.539642022   -0.999201074   -0.000118279    0.057821694   -0.002045574   -0.003870508
 1537   17   -4.636446117   -3.282033674   -2.095191297   -0.000696728    0.081343672   -0.008565242    0.028660626
 1538   17   -4.667516409   -1.853439485   -3.048827384   -0.000722900    0.101405139   -0.007128830    0.020681465
 1539   17   -4.539924353   -0.660137103   -3.101886807   -0.000016183    0.012536651   -0.001290851   -0.013369375
 1540   17   -5.385946451   -0.836916400   -3.552781340   -0.000122833    0.204740453   -0.000599947   -0.004538430
 1541   17   -4.927001409   -0.060478337   -3.241434938    0.000308162    0.082378174    0.003740816   -0.033732172
 1542    8    2.254085008    3.083665591    2.334835941   -0.000503323    0.020478512   -0.024578126    0.035823311
 1543    8    2.293787834    2.388142691    2.818448652   -0.000318833    0.019728974   -0.016160658    0.030792011
 1544    8    2.737193038    1.589343456    3.337135651   -0.000136358    0.028320897   -0.004814742    0.010206561
 1545    8    2.286887063    1.518325680    3.074368453   -0.000115594    0.011883781   -0.009727066    0.009983105
 1546    8    3.699322862    0.962492264    3.712587868   -0.000209156    0.086378433   -0.002421395   -0.000301987
 1547    8    2.472462463    0.845594402    3.221066318    0.000120416    0.161151195    0.000747223   -0.012837264
 1548    8    4.503049438    0.570023774    3.757751811   -0.000152891    0.162355577   -0.000941703   -0.003455634
 1549    8    3.256951483   -0.119445755    3.393209928    0.000755060    0.202606844    0.003726725   -0.034133838
 1550    8    5.150091769   -0.106452515    3.537222564   -0.000142713    0.081485855   -0.001751381   -0.004096773
 1551    8    4.157177092   -1.104488685    3.091198595    0.000238721    0.217152025    0.001099328   -0.029352882
 1552    8    3.931730086   -1.744735477    2.484957252    0.000080316    0.009604378    0.008362439   -0.050719713
 1553    8    2.255952438    2.694859030    2.622046717   -0.000320353    0.017384125   -0.018427905    0.035258794
 1554    8    2.398972633    1.893132080    3.073914186   -0.000596973    0.098648470   -0.006051519    0.018858043
 1555    8    3.032939215    1.203346173    3.509996531   -0.000242003    0.157453573   -0.001536979    0.000748756
 1556    8    2.289795690    1.304242122    3.100137261   -0.000100704    0.013112380   -0.007680052    0.003381013
 1557    8    3.993895345    0.609286061    3.734162474   -0.000031372    0.207501563   -0.000151191   -0.006234466
 1558    8    2.793151994    0.264573960    3.308952404    0.000349412    0.093664277    0.003730472   -0.030672793
 1559    8    4.670201304   -0.382349993    3.495725539   -0.000055928    0.204492235   -0.000273499   -0.010868305
 1560    8    3.586613204   -0.815043700    3.171772167    0.000894116    0.184060489    0.004857732   -0.044576134
 1561    8    4.038413816   -1.521718000    2.735255281    0.000149421    0.055655595    0.002684745   -0.040493206
 1562    8    2.484716580    3.595307867    2.022872878   -0.000014456    0.009207463   -0.001570022    0.028698254
 1563    8    2.954810854    4.180733563    1.557748491   -0.000130244    0.015304249   -0.008510304    0.018503692
 1564    8    3.582880453    4.582696329    1.121763181   -0.000164414    0.075677487   -0.002172566    0.008342583
 1565    8    4.465572338    4.786081311    0.745088908    0.000068190    0.158679912    0.000429732   -0.002538241
 1566    8    5.053236301    0.897168981    3.740198624   -0.000326269    0.097900969   -0.003332648    0.002794284
 1567    8    5.661134015    4.503700798    1.062833377   -0.000249160    0.137163870   -0.001816513   -0.012051145
 1568    8    5.109063561    4.803452823   -0.052967368    0.000243880    0.162473823    0.001501042   -0.013076049
 1569    8    5.502680232    0.353377833    3.573520432   -0.000120094    0.055831677   -0.002151004   -0.002300858
 1570    8    6.316050579    1.444371016    3.283622246   -0.000463287    0.092053531   -0.005032800   -0.007945230
 1571    8    7.009414536    2.448081960    2.442382591   -0.000130327    0.152086392   -0.000856926   -0.044272054
 1572    8    6.929992749    3.547471446    1.457075951    0.000109661    0.239359476    0.000458144   -0.051687347
 1573    8    6.481399831    4.262496411    0.287972996    0.000163218    0.220618411    0.000739819   -0.039638358
 1574    8    5.775235623    4.544140724   -0.749677313   -0.000034013    0.154195067   -0.000220587   -0.018699946
 1575    8    7.221923623    3.593151003    0.605173262    0.000109384    0.009967729    0.010973773   -0.075870312
 1576    8    7.042184089    3.760081749   -0.675308266    0.000349299    0.142666765    0.002448355   -0.063897894
 1577    8    6.248647290    4.122151555   -1.358702297   -0.000346478    0.109255357   -0.003171266   -0.022141775
 1578    8    7.191249137    3.352852921   -1.299686451    0.000081788    0.023161588    0.003531208   -0.070212319
 1579    8    6.959099097    3.198023819   -1.893881537   -0.000055543    0.062818299   -0.000884180   -0.048443653
 1580    8    3.274978054    4.408623874    1.347977820   -0.000033647    0.004512617   -0.007456121    0.013647204
 1581    8    4.146290393    4.710387321    1.007224045   -0.000110373    0.061151506   -0.001804911    0.003784852
 1582    8    5.046454722    4.745744665    0.712951911   -0.000025032    0.204552509   -0.000122377   -0.008239343
 1583    8    5.755192653    0.925600523    3.559630253   -0.000461512    0.163672439   -0.002819732   -0.001100634
 1584    8    6.701385600    1.911740139    2.938236013   -0.000356046    0.071747391   -0.004962490   -0.022066070
 1585    8    6.975310292    3.106246289    1.972198774   -0.000107098    0.110770180   -0.000966851   -0.048398132
 1586    8    6.365738088    4.155499933    1.099840033   -0.000307430    0.274583999   -0.001119622   -0.030007498
 1587    8    5.796327882    4.612156382   -0.170246471    0.000156583    0.206752512    0.000757347   -0.022742939
 1588    8    7.224315106    3.501867492    0.897555537    0.000137154    0.023174173    0.005918400   -0.074967611
 1589    8    7.071049496    3.814192098    0.110908143    0.000337611    0.184479480    0.001830075   -0.066901719
 1590    8    6.434026863    4.171654965   -0.918511236    0.000024840    0.194803870    0.000127513   -0.034364342
 1591    8    7.193387770    3.475318389   -1.050367491    0.000065349    0.017402927    0.003755066   -0.072002949
 1592    8    6.911855984    3.473122932   -1.604355598   -0.000068497    0.150469501   -0.000455222   -0.049020363
 1593    8    2.323841483    3.492427794    1.984963893   -0.000382489    0.048776454   -0.007841677    0.029931028
 1594    8    2.551497924    4.030880576    1.400223400   -0.000282613    0.120537919   -0.002344602    0.017653733
 1595    8    2.263112704    4.124142924    0.464456447   -0.000116762    0.015805664   -0.007387342    0.013236248
 1596    8    3.142749246    4.544140724    0.750134890    0.000106195    0.154195067    0.000688706    0.005409648
 1597    8    2.468902813    4.288524375   -0.213228581   -0.000178242    0.179463426   -0.000993194    0.009259622
 1598    8    3.808921309    4.803452823    0.053424945    0.000339540    0.162473823    0.002089814   -0.002583945
 1599    8    2.345608697    3.786498252   -1.587213562   -0.000372841    0.059227775   -0.006295044    0.023090324
 1600    8    3.100084213    4.349515979   -1.327538233   -0.000287366    0.183250379   -0.001568161    0.013485137
 1601    8    4.434965258    4.782063798   -0.764056309    0.000049745    0.160535430    0.000309870   -0.002061710
 1602    8    2.259838462    2.624363384   -2.667217729   -0.000368538    0.025626768   -0.014380962    0.034507071
 1603    8    5.359917355    4.587372494   -1.086447154   -0.000229067    0.060220422   -0.003803812   -0.006215529
 1604    8    2.301806686    0.677255896   -3.092185458    0.000009892    0.006298143    0.001570580   -0.018879576
 1605    8    2.574046830    1.316585456   -3.279385864   -0.000277485    0.169188967   -0.001640087    0.002124228
 1606    8    5.728150937    4.398837795   -1.293145957   -0.000023953    0.001262147   -0.018977980   -0.008742194
 1607    8    3.000209455   -0.244741915   -3.242549643    0.000127861    0.017408510    0.007344723   -0.044973298
 1608    8    3.142749246    0.319290268   -3.474715566    0.000361556    0.154195067    0.002344796   -0.023321247
 1609    8    3.830577776    0.957293852   -3.736436356   -0.000293348    0.118092830   -0.002484044    0.000618293
 1610    8    2.346220753    3.747693699    1.653087353   -0.000266953    0.041867793   -0.006376086    0.024129761
 1611    8    2.482661495    4.184485815    0.871538865   -0.000231472    0.168602049   -0.001372889    0.012349969
 1612    8    2.262379779    4.151318356    0.213560596   -0.000114999    0.018217819   -0.006312446    0.012464508
 1613    8    3.121656988    4.612156382    0.170704048    0.000273430    0.206752512    0.001322500    0.002465522
 1614    8    2.526481808    4.160915396   -1.037446353   -0.000308888    0.245468153   -0.001258362    0.013342342
 1615    8    3.880137685    4.742302306   -0.736869250    0.000125075    0.206533901    0.000605591    0.001041373
 1616    8    2.388977728    3.456359718   -2.094188510   -0.000702808    0.080408701   -0.008740441    0.030746714
 1617    8    4.757824985    4.713411453   -1.000015727   -0.000126823    0.058055625   -0.002184506   -0.000675165
 1618    8    2.293194257    0.834035512   -3.102046374   -0.000021651    0.012525657   -0.001728494   -0.012825135
 1619    8    2.418837991    2.026833689   -3.047851618   -0.000733686    0.100342353   -0.007311825    0.021981350
 1620    8    2.679939759    0.234272391   -3.241370675    0.000398462    0.082550006    0.004826919   -0.033581032
 1621    8    3.139309126    1.009323017   -3.552931031   -0.000143022    0.204617690   -0.000698970   -0.003945325
 1622    8    3.942498489   -1.485936505   -2.751974612    0.000377094    0.098624449    0.003823537   -0.044971820
 1623    8    4.639896874   -0.750892919   -3.320108864   -0.000158219    0.111367303   -0.001420694   -0.012096911
 1624    8    5.428106935    0.117215526   -3.538788465   -0.000172940    0.060945022   -0.002837647   -0.002266783
 1625    8    6.172974842    0.980250401   -3.379778087   -0.000108600    0.029711330   -0.003655172   -0.005821681
 1626    8    6.815227943    1.790206422   -2.880464235   -0.000068302    0.028700088   -0.002379868   -0.027257250
 1627    8    7.167440327    2.313215050   -2.342167655    0.000012430    0.014031597    0.000885879   -0.055128438
 1628    8    3.147325798   -0.467879401   -3.207110025    0.000230282    0.026856691    0.008574480   -0.048802165
 1629    8    3.709086333   -0.247046819   -3.474715566    0.000324528    0.154195067    0.002104662   -0.027193801
 1630    8    4.415600285    0.570249971   -3.757332012   -0.000139077    0.162359926   -0.000856595   -0.003933877
 1631    8    5.240692527    0.932206756   -3.706558550   -0.000264374    0.073278237   -0.003607812    0.002653042
 1632    8    6.281335721    1.528779897   -3.291874109   -0.000112126    0.012370681   -0.009063829   -0.006541634
 1633    8    6.819370721    2.294221316   -2.701256319   -0.000089219    0.013507269   -0.006605249   -0.029958475
 1634    8    7.018107114    2.959503289   -2.060781975   -0.000045915    0.043686913   -0.001051006   -0.050178195
 1635    8    4.238608473   -1.300063146   -2.950725941    0.000036281    0.052886423    0.000686026   -0.028000424
 1636    8    5.044414027   -0.368604924   -3.458109332   -0.000056980    0.012726658   -0.004477244   -0.004563707
 1637    8    5.811581331    0.535523319   -3.500598244   -0.000035703    0.002918766   -0.012232342   -0.002418962
 1638    8    7.109808172    2.176743755   -2.472948980    0.000008173    0.004015752    0.002035164   -0.048877044
 1639    8    3.536412536   -0.834319334   -3.145493363    0.000825718    0.156960760    0.005260668   -0.046987344
 1640    8    4.288517175   -0.268139077   -3.542731223    0.000126353    0.206752512    0.000611134   -0.016435352
 1641    8    4.928589118    0.607391879   -3.732907845   -0.000204131    0.207438384   -0.000984055   -0.001460698
 1642    8    5.946823593    1.171095728   -3.484892232   -0.000470934    0.132072481   -0.003565723   -0.001669047
 1643    8    6.633283484    1.886879665   -2.995425734   -0.000403489    0.088260932   -0.004571546   -0.018818081
 1644    8    7.023224480    2.596930788   -2.336614194   -0.000044253    0.105221308   -0.000420567   -0.046759099
 1645    1    9.722677838    0.667567428    3.240321761    0.000157763    0.017866562    0.008830067   -0.049752190
 1646    1    9.867468176    0.101508071    3.474323428    0.000425122    0.154195067    0.002757039   -0.024926527
 1647    1    9.063306042   -0.254330743    3.116859755    0.000022755    0.004914048    0.004630656   -0.021242150
 1648    1   10.531805994   -0.561247064    3.732677569   -0.000230796    0.123847975   -0.001863542    0.004232889
 1649    1    9.336682876   -0.896500849    3.300443192   -0.000187663    0.167460295   -0.001120640    0.003429002
 1650    1    9.055055522   -2.234416227    2.705569042   -0.000347369    0.028198205   -0.012318846    0.038796971
 1651    1    9.452654834   -3.472538812    1.842682004   -0.000042568    0.003173805   -0.013412167    0.033027657
 1652    1    9.126900968   -3.391602611    1.616306152   -0.000250262    0.041919851   -0.005970020    0.030885641
 1653    1    9.923112740   -3.974381552    1.310416175   -0.000085144    0.215374236   -0.000395329    0.024900367
 1654    1    9.240700690   -3.898720078    0.173188354   -0.000093230    0.158675764   -0.000587553    0.018286974
 1655    1    9.049553136   -3.752704854   -0.423399073   -0.000064562    0.006824773   -0.009459973    0.020968775
 1656    1   12.090446699   -4.166459048    1.081585741   -0.000204762    0.057865382   -0.003538586    0.030168926
 1657    1   11.118817905   -4.353131554    0.799898854    0.000135414    0.162335765    0.000834162    0.021824682
 1658    1   10.533640239   -4.382654484   -0.053817083    0.000479545    0.162473823    0.002951522    0.015276489
 1659    1    9.867468176   -4.123342385   -0.750527028    0.000225959    0.154195067    0.001465407    0.017997583
 1660    1    9.320232397   -3.629786804   -1.417963749   -0.000163964    0.113023804   -0.001450703    0.026387157
 1661    1    9.084196243   -3.096590328   -1.992726417   -0.000260823    0.037074048   -0.007035195    0.036851566
 1662    1    9.407911302    0.182074444    3.243904179    0.000438713    0.079567346    0.005513738   -0.036396910
 1663    1    9.860299260   -0.621835809    3.551557054   -0.000072710    0.206464629   -0.000352167   -0.001368492
 1664    1    9.006028176   -0.390157206    3.091482106   -0.000001930    0.012193678   -0.000158258   -0.015456348
 1665    1    9.207543139   -1.635359586    3.080086718   -0.000748951    0.126127566   -0.005938042    0.025516999
 1666    1    9.158579332   -3.019456019    2.155073353   -0.000839024    0.102559722   -0.008180831    0.038329385
 1667    1    9.568394642   -3.599049401    1.747092419   -0.000067094    0.006103174   -0.010993287    0.031635755
 1668    1    9.296419923   -3.761027847    1.057566296   -0.000182977    0.226711320   -0.000807092    0.022448269
 1669    1    9.049696721   -3.770679571   -0.260299651   -0.000067111    0.007804645   -0.008598800    0.020499303
 1670    1   11.436490976   -4.287829679    1.029298149   -0.000101488    0.065576579   -0.001547625    0.027013896
 1671    1   10.611994496   -4.316723193    0.765292832    0.000291809    0.207603109    0.001405611    0.019446858
 1672    1    9.846375918   -4.191358043   -0.171096186    0.000395145    0.206752512    0.001911197    0.015333922
 1673    1    9.252632396   -3.799781862   -0.843121683   -0.000165511    0.151747009   -0.001090700    0.020966543
 1674    1    9.125267638   -3.357097554   -1.672700433   -0.000184023    0.029727783   -0.006190257    0.031644726
 1675    1    9.870528153    0.905592599    3.197934456    0.000278856    0.029339159    0.009504559   -0.055161540
 1676    1   10.433805264    0.667845158    3.474323428    0.000412671    0.154195067    0.002676293   -0.031677731
 1677    1   10.673868325    2.095407071    2.564858989    0.000835542    0.129515890    0.006451271   -0.065712905
 1678    1   11.137986162   -0.139599588    3.755590850   -0.000003216    0.162101090   -0.000019836   -0.002395876
 1679    1   11.471455572    1.374009366    3.192679115    0.000382884    0.220618411    0.001735504   -0.026274492
 1680    1   11.471455572    2.544902011    2.021786470    0.000485285    0.220618411    0.002199656   -0.041920912
 1681    1   11.280725999    3.097736799    0.571354212    0.000271589    0.079957483    0.003396668   -0.054787119
 1682    1   12.003201366   -0.480653749    3.696728334   -0.000117929    0.061052967   -0.001931592    0.010294839
 1683    1   12.381460001    0.549350605    3.390675282    0.000406880    0.229660155    0.001771662   -0.005702596
 1684    1   12.669789023    1.867031718    2.414804488   -0.000090209    0.248862023   -0.000362486   -0.004584073
 1685    1   12.129280066    2.805530066    1.242911982   -0.000218684    0.085685551   -0.002552171   -0.015110785
 1686    1   11.801289094    3.089660860   -0.125549057   -0.000226576    0.131680938   -0.001720647   -0.028112702
 1687    1   13.069373466   -1.070239789    3.260731788   -0.000037036    0.005623311   -0.006586216    0.021113602
 1688    1   13.206118761   -0.360653824    3.192679115    0.000318567    0.220618411    0.001443974    0.008426300
 1689    1   13.649050453    0.784993161    2.496895125   -0.000058636    0.222675799   -0.000263326    0.011385078
 1690    1   12.070329511    2.957131536   -0.764923463   -0.000162795    0.022500551   -0.007235157   -0.015657697
 1691    1   13.608687817   -1.842198748    2.657277231   -0.000061110    0.006322329   -0.009665665    0.028872724
 1692    1   13.828436240   -1.265612930    2.644103948    0.000030552    0.187071274    0.000163320    0.019251138
 1693    1   14.377011407   -0.360653824    2.021786470    0.000080228    0.220618411    0.000363650    0.019450004
 1694    1   14.710400257   -0.107926104    1.280179260   -0.000043262    0.001606998   -0.026920946    0.032824280
 1695    1   13.748446857   -2.538039426    2.054003325   -0.000141057    0.032367833   -0.004357935    0.031703560
 1696    1   14.162886063   -2.044505718    1.882327560   -0.000081332    0.132489679   -0.000613874    0.024608087
 1697    1   14.658655720   -1.398304132    1.315622262   -0.000075986    0.154195067   -0.000492793    0.023439392
 1698    1   14.917967818   -0.701594187    0.649450200   -0.000413228    0.162473823   -0.002543352    0.030656022
 1699    1   14.969691348   -0.467025072   -0.060227780   -0.000148732    0.013767091   -0.010803467    0.036193998
 1700    1   10.254176717    1.271435172    3.133114763    0.001007011    0.163081310    0.006174898   -0.055801169
 1701    1   11.013236105    0.688937416    3.542339086    0.000355135    0.206752512    0.001717680   -0.021896659
 1702    1   11.191277678    2.032090387    2.679867491    0.000637258    0.254247539    0.002506449   -0.044125611
 1703    1   11.103379422    2.800900126    1.569723802    0.000454850    0.105054802    0.004329649   -0.061105918
 1704    1   11.675154217   -0.173916770    3.728111434    0.000061413    0.206770511    0.000297008    0.001750855
 1705    1   12.190523783    1.292896584    3.095795960    0.000368336    0.282695416    0.001302942   -0.013834695
 1706    1   12.235608903    2.457943035    1.900497248   -0.000362404    0.266209823   -0.001361346   -0.014294635
 1707    1   11.786514169    3.043847547    0.610971202   -0.000269249    0.183683011   -0.001465834   -0.029331574
 1708    1   12.713002391   -0.726999777    3.467113822   -0.000154658    0.111153814   -0.001391386    0.015304875
 1709    1   13.125005980    0.358414388    3.095795960    0.000518133    0.282695416    0.001832831    0.001923892
 1710    1   13.221377613    1.439239497    2.420077191   -0.000259145    0.134417450   -0.001927914    0.007339868
 1711    1   12.012121925    3.020513719   -0.472760815   -0.000108765    0.016823826   -0.006464951   -0.017724223
 1712    1   13.403302280   -1.441790681    2.968223601   -0.000229947    0.059328379   -0.003875833    0.025252285
 1713    1   13.864199782   -0.640831718    2.679867491    0.000347586    0.254247539    0.001367116    0.013523421
 1714    1   14.374181842    0.164579493    1.878224262   -0.000450366    0.171009472   -0.002633571    0.024907062
 1715    1   13.760913717   -2.155197873    2.335545983   -0.000291678    0.091482420   -0.003188349    0.029616348
 1716    1   14.286169960   -1.567138056    1.974413501    0.000033678    0.194803870    0.000172881    0.021501016
 1717    1   14.726671377   -0.818873290    1.336714520   -0.000187437    0.206752512   -0.000906577    0.024771333
 1718    1   14.902152715   -0.322282729    0.660390645   -0.000276705    0.040860173   -0.006771998    0.036305245
 1719    1   11.314671463    3.114751552   -0.438397392    0.000241451    0.103902187    0.002323832   -0.053055194
 1720    1   10.857269818    2.406170044   -2.221688993    0.000879994    0.145283800    0.006057071   -0.065399728
 1721    1   11.998752257    2.828159582   -1.273157397   -0.000249428    0.150671710   -0.001655440   -0.021051205
 1722    1    9.025145036   -1.086615908   -3.085851884   -0.000091137    0.009921358   -0.009185892    0.010600937
 1723    1    9.201464403   -0.437257514   -3.224936393    0.000189877    0.158719180    0.001196310   -0.013280570
 1724    1    9.977493697    0.542928791   -3.391177356    0.000936563    0.203867375    0.004593980   -0.037977286
 1725    1   10.895967158    1.374009366   -3.193920968    0.000523556    0.220618411    0.002373128   -0.038890242
 1726    1   11.800926264    1.996326844   -2.645345802    0.000208912    0.187071274    0.001116751   -0.026550686
 1727    1   12.528800122    2.274256874   -2.005344874   -0.000199096    0.085017086   -0.002341839   -0.005076109
 1728    1    9.038249476   -2.652657481   -2.398543131   -0.000491514    0.022527097   -0.021818777    0.041588618
 1729    1    9.084753629   -1.997151324   -2.854624174   -0.000359285    0.028621763   -0.012552847    0.034575479
 1730    1    9.501706941   -1.193628378   -3.353780414   -0.000142841    0.036508014   -0.003912593    0.013755744
 1731    1   10.415577163   -0.544722356   -3.711323658   -0.000163060    0.087419462   -0.001865264    0.002510235
 1732    1   11.232579189   -0.136905037   -3.756427153    0.000004068    0.162003189    0.000025113   -0.001709742
 1733    1   11.933617466    0.667845158   -3.475565281    0.000237289    0.154195067    0.001538890   -0.010834401
 1734    1   12.579819053    1.234550456   -2.979795625    0.000170786    0.132489679    0.001289048   -0.007772447
 1735    1   13.109420571    1.559080612   -2.406608387   -0.000114106    0.070665401   -0.001614737    0.005381247
 1736    1   11.348805886    2.896002477   -1.334810720    0.000526993    0.184823999    0.002851324   -0.050289985
 1737    1    9.022037443   -0.886650151   -3.105535634   -0.000075770    0.011848789   -0.006394740    0.003747504
 1738    1    9.523207519    0.156865215   -3.311870184    0.000453568    0.092086254    0.004925464   -0.033142929
 1739    1   10.325892987    1.430161108   -3.052478246    0.001216494    0.196408755    0.006193685   -0.058735655
 1740    1   11.176145052    2.032090387   -2.681109344    0.000707749    0.254247539    0.002783699   -0.044602830
 1741    1   12.166085314    2.506653609   -1.858222643   -0.000100910    0.192649256   -0.000523803   -0.016600175
 1742    1    9.053000135   -2.297504577   -2.667193786   -0.000224005    0.019492286   -0.011492005    0.039523100
 1743    1    9.165881437   -1.480271365   -3.100047115   -0.000555109    0.107891305   -0.005145076    0.021465191
 1744    1    9.779436289   -0.792585409   -3.518761781   -0.000172535    0.164740666   -0.001047315    0.003362481
 1745    1   10.706482744   -0.179308209   -3.731880921    0.000091623    0.207122442    0.000442361   -0.005257525
 1746    1   11.354186625    0.688937416   -3.543580939    0.000328839    0.206752512    0.001590497   -0.017269651
 1747    1   12.102451390    1.326636397   -3.103079522    0.000250141    0.194803870    0.001284067   -0.015395099
 1748    1   12.780627231    1.823145293   -2.390480102   -0.000098663    0.152601338   -0.000646544   -0.001708114
 1749    1   13.677632795   -2.784503254    1.893449805   -0.000143039    0.046810393   -0.003055703    0.032870383
 1750    1   12.977172532   -3.710477069    1.332519189   -0.000368966    0.094791997   -0.003892379    0.033807762
 1751    1   14.162886063   -2.531346517    1.395486761   -0.000126380    0.132489679   -0.000953886    0.026448921
 1752    1   12.499954554   -4.123342385    0.749285175   -0.000042207    0.154195067   -0.000273724    0.025961727
 1753    1   13.828436240   -3.293122906    0.616593972   -0.000211378    0.187071274   -0.001129931    0.026661786
 1754    1   14.658655720   -1.964641219    0.749285175   -0.000186587    0.154195067   -0.001210070    0.025346368
 1755    1   11.833782491   -4.382654484    0.052575230    0.000329654    0.162473823    0.002028965    0.019579726
 1756    1   13.206118761   -3.841698072   -0.288365134   -0.000039362    0.220618411   -0.000178415    0.024957119
 1757    1   14.377011407   -2.670805427   -0.288365134   -0.000352615    0.220618411   -0.001598304    0.026282517
 1758    1   14.917967818   -1.298469157    0.052575230   -0.000265586    0.162473823   -0.001634638    0.027455421
 1759    1   11.202383261   -4.363225134   -0.755474893    0.000177339    0.159699619    0.001110453    0.021547172
 1760    1   12.373841908   -4.094782422   -1.037981750   -0.000216284    0.128281495   -0.001686011    0.029622646
 1761    1   13.632219613   -3.134312831   -1.482217540   -0.000511135    0.242378695   -0.002108829    0.031094612
 1762    1   14.575007573   -1.846146666   -1.198369562   -0.000192488    0.229660155   -0.000838141    0.024225969
 1763    1   14.927034044   -0.603738687   -0.596971849   -0.000515750    0.139875850   -0.003687198    0.032173374
 1764    1   10.327597849   -4.156500380   -1.154042407   -0.000048681    0.088364183   -0.000550913    0.023928239
 1765    1   13.783879630   -2.014628129   -2.397000252   -0.000371873    0.167071794   -0.002225825    0.028030352
 1766    1   14.377011407   -0.936142237   -2.023028323    0.000116458    0.220618411    0.000527870    0.019086263
 1767    1   14.561757763   -0.084362177   -1.625662356   -0.000141474    0.046534528   -0.003040186    0.027318537
 1768    1    9.696607614   -3.742569471   -1.608327085   -0.000152435    0.037113025   -0.004107331    0.029398780
 1769    1   13.247396416   -0.956090246   -3.165525833   -0.000078124    0.187814525   -0.000415964    0.017470202
 1770    1   13.828436240   -0.031183132   -2.645345802    0.000263786    0.187071274    0.001410082    0.010899283
 1771    1   13.962397656    0.626680847   -2.241863866   -0.000094305    0.032693832   -0.002884486    0.018624169
 1772    1    9.225583013   -3.119980908   -2.104689604   -0.000189131    0.040907456   -0.004623396    0.037159752
 1773    1   11.766730650   -0.433442387   -3.740136423   -0.000160781    0.082290416   -0.001953820    0.008674750
 1774    1   12.499954554    0.101508071   -3.475565281    0.000284968    0.154195067    0.001848102    0.000171098
 1775    1   13.066659851    0.747709657   -2.979795625    0.000200819    0.132489679    0.001515733    0.000071639
 1776    1   13.340216644    1.275499338   -2.453822397   -0.000108164    0.058782133   -0.001840089    0.008673875
 1777    1   13.611480481   -3.086907062    1.589883516   -0.000388367    0.146120407   -0.002657853    0.032083932
 1778    1   13.158745793   -3.750856626    0.918119098   -0.000160983    0.194803870   -0.000826383    0.028261241
 1779    1   14.286169960   -2.623432459    0.918119098   -0.000249545    0.194803870   -0.001281005    0.026170479
 1780    1   12.521046812   -4.191358043    0.169854333    0.000157786    0.206752512    0.000763162    0.022471043
 1781    1   13.864199782   -3.328886448   -0.008187240   -0.000278962    0.254247539   -0.001097206    0.026078452
 1782    1   14.726671377   -1.985733478    0.169854333   -0.000306066    0.206752512   -0.001480351    0.026058668
 1783    1   11.771178359   -4.323938947   -0.718517202    0.000060194    0.205042248    0.000293571    0.023343511
 1784    1   13.095957578   -3.743152198   -1.066409193   -0.000466389    0.267812322   -0.001741478    0.029759876
 1785    1   14.280128251   -2.589692645   -1.007433345   -0.000320249    0.282695416   -0.001132843    0.026131647
 1786    1   14.878751527   -1.247051420   -0.599274316   -0.000248008    0.207665393   -0.001194266    0.026745563
 1787    1   10.889033665   -4.282962900   -1.036573060   -0.000063956    0.070991007   -0.000900899    0.024540122
 1788    1   13.701726250   -2.691565031   -1.964077880   -0.000353876    0.083661235   -0.004229862    0.032643700
 1789    1   14.280128251   -1.655210449   -1.941915541   -0.000004946    0.282695416   -0.000017497    0.022041291
 1790    1   14.724305745   -0.452462921   -1.340730784   -0.000386337    0.187081138   -0.002065077    0.027481704
 1791    1   10.022765689   -3.972390928   -1.405387781   -0.000046586    0.010017394   -0.004650524    0.027152964
 1792    1   13.510168968   -1.470421988   -2.878461296   -0.000157171    0.053490939   -0.002938282    0.024501158
 1793    1   13.864199782   -0.655964344   -2.681109344    0.000329737    0.254247539    0.001296915    0.013631011
 1794    1   14.233748913    0.229817329   -2.073325029   -0.000237573    0.141034411   -0.001684507    0.021212369
 1795    1    9.438662415   -3.454073424   -1.858868303   -0.000042455    0.002792513   -0.015203094    0.033193961
 1796    1   12.503419179   -0.473930510   -3.549990720   -0.000036499    0.182817349   -0.000199646    0.010090172
 1797    1   13.158745793    0.270341994   -3.103079522    0.000375068    0.194803870    0.001925362    0.002681097
 1798    1   13.598479512    0.909588410   -2.472799441   -0.000083200    0.133080086   -0.000625190    0.011428706
