# Supplementary material for: Screening Deep Eutectic Solvents for CO2 Capture With COSMO-RS
Source: Front Chem. 2020 Feb 13;8:82. doi: 10.3389/fchem.2020.00082 (PMC7031488; doi:10.3389/fchem.2020.00082)
Supplement: Supplementary file 3 [file Data_Sheet_2.ZIP]

Archive with 15 entries (14 files):
- Gaussian files/
- Gaussian files/1,4-Butanediol.LOG
- Gaussian files/2,3-Butanediol.LOG
- Gaussian files/Acetylcholine.log
- Gaussian files/ATPP.log
- Gaussian files/BTEA.log
- Gaussian files/BTMA.log
- Gaussian files/DECA.log
- Gaussian files/Ethylene Glycol.LOG
- Gaussian files/Furfuryl Alcohol.LOG
- Gaussian files/Guaiacol.log
- Gaussian files/Lactic Acid.LOG
- Gaussian files/Levulinic Acid.LOG
- Gaussian files/MTPP.log
- Gaussian files/Triethylene Glycol.LOG
