# Supplementary material for: Screening Deep Eutectic Solvents for CO2 Capture With COSMO-RS
Source: Front Chem. 2020 Feb 13;8:82. doi: 10.3389/fchem.2020.00082 (PMC7031488; doi:10.3389/fchem.2020.00082)
Supplement: Supplementary file 3 [file Data_Sheet_2.ZIP › Gaussian files/1,4-Butanediol.LOG]

 Entering Link 1 = C:\G03W\l1.exe PID=     19500.
  
 Copyright (c) 1988,1990,1992,1993,1995,1998,2003, Gaussian, Inc.
                  All Rights Reserved.
  
 This is the Gaussian(R) 03 program.  It is based on the
 the Gaussian(R) 98 system (copyright 1998, Gaussian, Inc.),
 the Gaussian(R) 94 system (copyright 1995, Gaussian, Inc.),
 the Gaussian 92(TM) system (copyright 1992, Gaussian, Inc.),
 the Gaussian 90(TM) system (copyright 1990, Gaussian, Inc.),
 the Gaussian 88(TM) system (copyright 1988, Gaussian, Inc.),
 the Gaussian 86(TM) system (copyright 1986, Carnegie Mellon
 University), and the Gaussian 82(TM) system (copyright 1983,
 Carnegie Mellon University). Gaussian is a federally registered
 trademark of Gaussian, Inc.
  
 This software contains proprietary and confidential information,
 including trade secrets, belonging to Gaussian, Inc.
  
 This software is provided under written license and may be
 used, copied, transmitted, or stored only in accord with that
 written license.
  
 The following legend is applicable only to US Government
 contracts under DFARS:
  
                    RESTRICTED RIGHTS LEGEND
  
 Use, duplication or disclosure by the US Government is subject
 to restrictions as set forth in subparagraph (c)(1)(ii) of the
 Rights in Technical Data and Computer Software clause at DFARS
 252.227-7013.
  
 Gaussian, Inc.
 Carnegie Office Park, Building 6, Pittsburgh, PA 15106 USA
  
 The following legend is applicable only to US Government
 contracts under FAR:
  
                    RESTRICTED RIGHTS LEGEND
  
 Use, reproduction and disclosure by the US Government is subject
 to restrictions as set forth in subparagraph (c) of the
 Commercial Computer Software - Restricted Rights clause at FAR
 52.227-19.
  
 Gaussian, Inc.
 Carnegie Office Park, Building 6, Pittsburgh, PA 15106 USA
  
  
 ---------------------------------------------------------------
 Warning -- This program may not be used in any manner that
 competes with the business of Gaussian, Inc. or will provide
 assistance to any competitor of Gaussian, Inc.  The licensee
 of this program is prohibited from giving any competitor of
 Gaussian, Inc. access to this program.  By using this program,
 the user acknowledges that Gaussian, Inc. is engaged in the
 business of creating and licensing software in the field of
 computational chemistry and represents and warrants to the
 licensee that it is not a competitor of Gaussian, Inc. and that
 it will not use this program in any manner prohibited above.
 ---------------------------------------------------------------
  

 Cite this work as:
 Gaussian 03, Revision B.01,
 M. J. Frisch, G. W. Trucks, H. B. Schlegel, G. E. Scuseria, 
 M. A. Robb, J. R. Cheeseman, J. A. Montgomery, Jr., T. Vreven, 
 K. N. Kudin, J. C. Burant, J. M. Millam, S. S. Iyengar, J. Tomasi, 
 V. Barone, B. Mennucci, M. Cossi, G. Scalmani, N. Rega, 
 G. A. Petersson, H. Nakatsuji, M. Hada, M. Ehara, K. Toyota, 
 R. Fukuda, J. Hasegawa, M. Ishida, T. Nakajima, Y. Honda, O. Kitao, 
 H. Nakai, M. Klene, X. Li, J. E. Knox, H. P. Hratchian, J. B. Cross, 
 C. Adamo, J. Jaramillo, R. Gomperts, R. E. Stratmann, O. Yazyev, 
 A. J. Austin, R. Cammi, C. Pomelli, J. W. Ochterski, P. Y. Ayala, 
 K. Morokuma, G. A. Voth, P. Salvador, J. J. Dannenberg, 
 V. G. Zakrzewski, S. Dapprich, A. D. Daniels, M. C. Strain, 
 O. Farkas, D. K. Malick, A. D. Rabuck, K. Raghavachari, 
 J. B. Foresman, J. V. Ortiz, Q. Cui, A. G. Baboul, S. Clifford, 
 J. Cioslowski, B. B. Stefanov, G. Liu, A. Liashenko, P. Piskorz, 
 I. Komaromi, R. L. Martin, D. J. Fox, T. Keith, M. A. Al-Laham, 
 C. Y. Peng, A. Nanayakkara, M. Challacombe, P. M. W. Gill, 
 B. Johnson, W. Chen, M. W. Wong, C. Gonzalez, and J. A. Pople, 
 Gaussian, Inc., Pittsburgh PA, 2003.
 
 *********************************************
 Gaussian 03:  x86-Win32-G03RevB.01 3-Mar-2003
                  17-Apr-2019 
 *********************************************
 %chk=C:\Users\LYR\Desktop\Gauss\14butanediol.chk
 Default route:  MaxDisk=2000MB
 -----------------------------------------------
 # opt freq b3lyp/6-31++g(d,p) geom=connectivity
 -----------------------------------------------
 1/14=-1,18=20,26=3,38=1,57=2/1,3;
 2/9=110,17=6,18=5,40=1/2;
 3/5=1,6=6,7=1111,11=2,16=1,25=1,30=1,74=-5/1,2,3;
 4//1;
 5/5=2,38=5/2;
 6/7=2,8=2,9=2,10=2,28=1/1;
 7//1,2,3,16;
 1/14=-1,18=20/3(1);
 99//99;
 2/9=110/2;
 3/5=1,6=6,7=1111,11=2,16=1,25=1,30=1,74=-5/1,2,3;
 4/5=5,16=3/1;
 5/5=2,38=5/2;
 7//1,2,3,16;
 1/14=-1,18=20/3(-5);
 2/9=110/2;
 6/7=2,8=2,9=2,10=2,19=2,28=1/1;
 99/9=1/99;
 ------------
 14butanediol
 ------------
 Symbolic Z-matrix:
 Charge =  0 Multiplicity = 1
 C                    -3.60465   1.30491   0. 
 H                    -3.248     0.2961    0. 
 H                    -4.67465   1.30492   0. 
 C                    -3.09131   2.03087   1.2574 
 H                    -2.02131   2.03068   1.2575 
 H                    -3.4478    3.03973   1.25731 
 C                    -3.60488   1.30507   2.51481 
 H                    -3.24842   0.29619   2.51489 
 H                    -4.67488   1.30529   2.51473 
 C                    -3.0915    2.031     3.77221 
 H                    -3.44795   3.03988   3.77213 
 H                    -2.0215    2.03078   3.7723 
 O                    -3.12798   1.97901  -1.16759 
 H                    -3.44631   1.52577  -1.9517 
 O                    -3.56839   1.35705   4.9398 
 H                    -3.24719   1.80826   5.72392 
 

 GradGradGradGradGradGradGradGradGradGradGradGradGradGradGradGradGradGrad
 Berny optimization.
 Initialization pass.
                           ----------------------------
                           !    Initial Parameters    !
                           ! (Angstroms and Degrees)  !
 --------------------------                            --------------------------
 ! Name  Definition              Value          Derivative Info.                !
 --------------------------------------------------------------------------------
 ! R1    R(1,2)                  1.07           estimate D2E/DX2                !
 ! R2    R(1,3)                  1.07           estimate D2E/DX2                !
 ! R3    R(1,4)                  1.54           estimate D2E/DX2                !
 ! R4    R(1,13)                 1.43           estimate D2E/DX2                !
 ! R5    R(4,5)                  1.07           estimate D2E/DX2                !
 ! R6    R(4,6)                  1.07           estimate D2E/DX2                !
 ! R7    R(4,7)                  1.54           estimate D2E/DX2                !
 ! R8    R(7,8)                  1.07           estimate D2E/DX2                !
 ! R9    R(7,9)                  1.07           estimate D2E/DX2                !
 ! R10   R(7,10)                 1.54           estimate D2E/DX2                !
 ! R11   R(10,11)                1.07           estimate D2E/DX2                !
 ! R12   R(10,12)                1.07           estimate D2E/DX2                !
 ! R13   R(10,15)                1.43           estimate D2E/DX2                !
 ! R14   R(13,14)                0.96           estimate D2E/DX2                !
 ! R15   R(15,16)                0.96           estimate D2E/DX2                !
 ! A1    A(2,1,3)              109.4712         estimate D2E/DX2                !
 ! A2    A(2,1,4)              109.4712         estimate D2E/DX2                !
 ! A3    A(2,1,13)             109.4712         estimate D2E/DX2                !
 ! A4    A(3,1,4)              109.4712         estimate D2E/DX2                !
 ! A5    A(3,1,13)             109.4712         estimate D2E/DX2                !
 ! A6    A(4,1,13)             109.4713         estimate D2E/DX2                !
 ! A7    A(1,4,5)              109.4712         estimate D2E/DX2                !
 ! A8    A(1,4,6)              109.4712         estimate D2E/DX2                !
 ! A9    A(1,4,7)              109.4712         estimate D2E/DX2                !
 ! A10   A(5,4,6)              109.4713         estimate D2E/DX2                !
 ! A11   A(5,4,7)              109.4712         estimate D2E/DX2                !
 ! A12   A(6,4,7)              109.4712         estimate D2E/DX2                !
 ! A13   A(4,7,8)              109.4712         estimate D2E/DX2                !
 ! A14   A(4,7,9)              109.4712         estimate D2E/DX2                !
 ! A15   A(4,7,10)             109.4712         estimate D2E/DX2                !
 ! A16   A(8,7,9)              109.4712         estimate D2E/DX2                !
 ! A17   A(8,7,10)             109.4713         estimate D2E/DX2                !
 ! A18   A(9,7,10)             109.4712         estimate D2E/DX2                !
 ! A19   A(7,10,11)            109.4712         estimate D2E/DX2                !
 ! A20   A(7,10,12)            109.4712         estimate D2E/DX2                !
 ! A21   A(7,10,15)            109.4712         estimate D2E/DX2                !
 ! A22   A(11,10,12)           109.4712         estimate D2E/DX2                !
 ! A23   A(11,10,15)           109.4713         estimate D2E/DX2                !
 ! A24   A(12,10,15)           109.4712         estimate D2E/DX2                !
 ! A25   A(1,13,14)            109.5            estimate D2E/DX2                !
 ! A26   A(10,15,16)           109.5            estimate D2E/DX2                !
 ! D1    D(2,1,4,5)             59.9889         estimate D2E/DX2                !
 ! D2    D(2,1,4,6)            179.9889         estimate D2E/DX2                !
 ! D3    D(2,1,4,7)            -60.0111         estimate D2E/DX2                !
 ! D4    D(3,1,4,5)            179.9889         estimate D2E/DX2                !
 ! D5    D(3,1,4,6)            -60.0111         estimate D2E/DX2                !
 ! D6    D(3,1,4,7)             59.9889         estimate D2E/DX2                !
 ! D7    D(13,1,4,5)           -60.0111         estimate D2E/DX2                !
 ! D8    D(13,1,4,6)            59.9889         estimate D2E/DX2                !
 ! D9    D(13,1,4,7)           179.9889         estimate D2E/DX2                !
 ! D10   D(2,1,13,14)           59.888          estimate D2E/DX2                !
 ! D11   D(3,1,13,14)          -60.112          estimate D2E/DX2                !
 ! D12   D(4,1,13,14)          179.888          estimate D2E/DX2                !
 ! D13   D(1,4,7,8)             59.9979         estimate D2E/DX2                !
 ! D14   D(1,4,7,9)            -60.0021         estimate D2E/DX2                !
 ! D15   D(1,4,7,10)           179.9979         estimate D2E/DX2                !
 ! D16   D(5,4,7,8)            -60.0021         estimate D2E/DX2                !
 ! D17   D(5,4,7,9)            179.9979         estimate D2E/DX2                !
 ! D18   D(5,4,7,10)            59.9979         estimate D2E/DX2                !
 ! D19   D(6,4,7,8)            179.9979         estimate D2E/DX2                !
 ! D20   D(6,4,7,9)             59.9979         estimate D2E/DX2                !
 ! D21   D(6,4,7,10)           -60.0021         estimate D2E/DX2                !
 ! D22   D(4,7,10,11)           59.9996         estimate D2E/DX2                !
 ! D23   D(4,7,10,12)          -60.0004         estimate D2E/DX2                !
 ! D24   D(4,7,10,15)          179.9996         estimate D2E/DX2                !
 ! D25   D(8,7,10,11)          179.9996         estimate D2E/DX2                !
 ! D26   D(8,7,10,12)           59.9996         estimate D2E/DX2                !
 ! D27   D(8,7,10,15)          -60.0004         estimate D2E/DX2                !
 ! D28   D(9,7,10,11)          -60.0004         estimate D2E/DX2                !
 ! D29   D(9,7,10,12)          179.9996         estimate D2E/DX2                !
 ! D30   D(9,7,10,15)           59.9996         estimate D2E/DX2                !
 ! D31   D(7,10,15,16)         179.8914         estimate D2E/DX2                !
 ! D32   D(11,10,15,16)        -60.1086         estimate D2E/DX2                !
 ! D33   D(12,10,15,16)         59.8914         estimate D2E/DX2                !
 --------------------------------------------------------------------------------
 Trust Radius=3.00D-01 FncErr=1.00D-07 GrdErr=1.00D-06
 Number of steps in this run=  84 maximum allowed number of steps= 100.
 GradGradGradGradGradGradGradGradGradGradGradGradGradGradGradGradGradGrad

                          Input orientation:                          
 ---------------------------------------------------------------------
 Center     Atomic     Atomic              Coordinates (Angstroms)
 Number     Number      Type              X           Y           Z
 ---------------------------------------------------------------------
    1          6             0       -3.604651    1.304910    0.000000
    2          1             0       -3.247997    0.296100    0.000000
    3          1             0       -4.674651    1.304923    0.000000
    4          6             0       -3.091309    2.030866    1.257405
    5          1             0       -2.021309    2.030683    1.257502
    6          1             0       -3.447804    3.039732    1.257307
    7          6             0       -3.604881    1.305071    2.514810
    8          1             0       -3.248416    0.296194    2.514888
    9          1             0       -4.674881    1.305285    2.514731
   10          6             0       -3.091495    2.030998    3.772214
   11          1             0       -3.447954    3.039877    3.772131
   12          1             0       -2.021495    2.030777    3.772297
   13          8             0       -3.127976    1.979012   -1.167590
   14          1             0       -3.446310    1.525769   -1.951704
   15          8             0       -3.568391    1.357051    4.939804
   16          1             0       -3.247187    1.808263    5.723918
 ---------------------------------------------------------------------
                    Distance matrix (angstroms):
                    1          2          3          4          5
     1  C    0.000000
     2  H    1.070000   0.000000
     3  H    1.070000   1.747303   0.000000
     4  C    1.540000   2.148263   2.148263   0.000000
     5  H    2.148263   2.468776   3.024610   1.070000   0.000000
     6  H    2.148263   3.024610   2.468915   1.070000   1.747303
     7  C    2.514810   2.733067   2.732888   1.540000   2.148263
     8  H    2.732961   2.514888   3.062082   2.148263   2.468859
     9  H    2.732995   3.062405   2.514731   2.148263   3.024610
    10  C    3.875582   4.154993   4.154897   2.514809   2.732960
    11  H    4.154953   4.668754   4.329414   2.732974   3.062212
    12  H    4.154936   4.329392   4.668654   2.732981   2.514795
    13  O    1.430000   2.051796   2.051796   2.425827   2.666169
    14  H    1.970533   2.315289   2.316624   3.267955   3.547474
    15  O    4.940212   5.062602   5.062430   3.773817   4.050505
    16  H    5.757116   5.920294   5.920663   4.474773   4.636930
                    6          7          8          9         10
     6  H    0.000000
     7  C    2.148263   0.000000
     8  H    3.024610   1.070000   0.000000
     9  H    2.468833   1.070000   1.747303   0.000000
    10  C    2.732994   1.540000   2.148263   2.148263   0.000000
    11  H    2.514823   2.148263   3.024610   2.468848   1.070000
    12  H    3.062274   2.148263   2.468844   3.024610   1.070000
    13  O    2.665998   3.773818   4.050559   4.050470   4.940213
    14  H    3.548217   4.474773   4.636967   4.637568   5.757117
    15  O    4.050523   2.425826   2.666087   2.666080   1.430000
    16  H    4.637605   3.267955   3.547426   3.548265   1.970533
                   11         12         13         14         15
    11  H    0.000000
    12  H    1.747303   0.000000
    13  O    5.062476   5.062555   0.000000
    14  H    5.920710   5.920247   0.960000   0.000000
    15  O    2.051796   2.051796   6.154760   6.894654   0.000000
    16  H    2.316604   2.315310   6.894654   7.683400   0.960000
                   16
    16  H    0.000000
 Stoichiometry    C4H10O2
 Framework group  C1[X(C4H10O2)]
 Deg. of freedom    42
 Full point group                 C1      NOp   1
 Largest Abelian subgroup         C1      NOp   1
 Largest concise Abelian subgroup C1      NOp   1
                         Standard orientation:                         
 ---------------------------------------------------------------------
 Center     Atomic     Atomic              Coordinates (Angstroms)
 Number     Number      Type              X           Y           Z
 ---------------------------------------------------------------------
    1          6             0       -1.875288   -0.488188   -0.000006
    2          1             0       -1.861027   -1.105686   -0.873730
    3          1             0       -1.860891   -1.105887    0.873573
    4          6             0       -0.638845    0.429857    0.000003
    5          1             0       -0.653141    1.047420   -0.873674
    6          1             0       -0.653206    1.047491    0.873629
    7          6             0        0.638845   -0.429858    0.000085
    8          1             0        0.653188   -1.047518   -0.873523
    9          1             0        0.653159   -1.047394    0.873780
   10          6             0        1.875288    0.488188    0.000041
   11          1             0        1.860940    1.105854    0.873645
   12          1             0        1.860978    1.105720   -0.873658
   13          8             0       -3.061714    0.310118    0.000178
   14          1             0       -3.832771   -0.261782   -0.001596
   15          8             0        3.061714   -0.310118    0.000127
   16          1             0        3.832770    0.261781   -0.001615
 ---------------------------------------------------------------------
 Rotational constants (GHZ):     17.5827383      1.1340289      1.0936946
 Standard basis: 6-31++G(d,p) (6D, 7F)
 There are   174 symmetry adapted basis functions of A   symmetry.
 Integral buffers will be    262144 words long.
 Raffenetti 2 integral format.
 Two-electron integral symmetry is turned on.
   174 basis functions,   272 primitive gaussians,   174 cartesian basis functions
    25 alpha electrons       25 beta electrons
       nuclear repulsion energy       244.5267697851 Hartrees.
 NAtoms=   16 NActive=   16 NUniq=   16 SFac= 1.00D+00 NAtFMM=   60 Big=F
 One-electron integrals computed using PRISM.
 NBasis=   174 RedAO= T  NBF=   174
 NBsUse=   174 1.00D-06 NBFU=   174
 Harris functional with IExCor=  402 diagonalized for initial guess.
 ExpMin= 3.60D-02 ExpMax= 5.48D+03 ExpMxC= 8.25D+02 IAcc=3 IRadAn=         5 AccDes= 0.00D+00
 HarFok:  IExCor= 402 AccDes= 0.00D+00 IRadAn=         5 IDoV=1
 ScaDFX=  1.000000  1.000000  1.000000  1.000000
 Initial guess orbital symmetries:
       Occupied  (A) (A) (A) (A) (A) (A) (A) (A) (A) (A) (A) (A)
                 (A) (A) (A) (A) (A) (A) (A) (A) (A) (A) (A) (A)
                 (A)
       Virtual   (A) (A) (A) (A) (A) (A) (A) (A) (A) (A) (A) (A)
                 (A) (A) (A) (A) (A) (A) (A) (A) (A) (A) (A) (A)
                 (A) (A) (A) (A) (A) (A) (A) (A) (A) (A) (A) (A)
                 (A) (A) (A) (A) (A) (A) (A) (A) (A) (A) (A) (A)
                 (A) (A) (A) (A) (A) (A) (A) (A) (A) (A) (A) (A)
                 (A) (A) (A) (A) (A) (A) (A) (A) (A) (A) (A) (A)
                 (A) (A) (A) (A) (A) (A) (A) (A) (A) (A) (A) (A)
                 (A) (A) (A) (A) (A) (A) (A) (A) (A) (A) (A) (A)
                 (A) (A) (A) (A) (A) (A) (A) (A) (A) (A) (A) (A)
                 (A) (A) (A) (A) (A) (A) (A) (A) (A) (A) (A) (A)
                 (A) (A) (A) (A) (A) (A) (A) (A) (A) (A) (A) (A)
                 (A) (A) (A) (A) (A) (A) (A) (A) (A) (A) (A) (A)
                 (A) (A) (A) (A) (A)
 The electronic state of the initial guess is 1-A.
 Requested convergence on RMS density matrix=1.00D-08 within 128 cycles.
 Requested convergence on MAX density matrix=1.00D-06.
 Requested convergence on             energy=1.00D-06.
 No special actions if energy rises.
 SCF Done:  E(RB+HF-LYP) =  -308.903241954     A.U. after   10 cycles
             Convg  =    0.9399D-08             -V/T =  2.0086
             S**2   =   0.0000

 **********************************************************************

            Population analysis using the SCF density.

 **********************************************************************

 Orbital symmetries:
       Occupied  (A) (A) (A) (A) (A) (A) (A) (A) (A) (A) (A) (A)
                 (A) (A) (A) (A) (A) (A) (A) (A) (A) (A) (A) (A)
                 (A)
       Virtual   (A) (A) (A) (A) (A) (A) (A) (A) (A) (A) (A) (A)
                 (A) (A) (A) (A) (A) (A) (A) (A) (A) (A) (A) (A)
                 (A) (A) (A) (A) (A) (A) (A) (A) (A) (A) (A) (A)
                 (A) (A) (A) (A) (A) (A) (A) (A) (A) (A) (A) (A)
                 (A) (A) (A) (A) (A) (A) (A) (A) (A) (A) (A) (A)
                 (A) (A) (A) (A) (A) (A) (A) (A) (A) (A) (A) (A)
                 (A) (A) (A) (A) (A) (A) (A) (A) (A) (A) (A) (A)
                 (A) (A) (A) (A) (A) (A) (A) (A) (A) (A) (A) (A)
                 (A) (A) (A) (A) (A) (A) (A) (A) (A) (A) (A) (A)
                 (A) (A) (A) (A) (A) (A) (A) (A) (A) (A) (A) (A)
                 (A) (A) (A) (A) (A) (A) (A) (A) (A) (A) (A) (A)
                 (A) (A) (A) (A) (A) (A) (A) (A) (A) (A) (A) (A)
                 (A) (A) (A) (A) (A)
 The electronic state is 1-A.
 Alpha  occ. eigenvalues --  -19.15631 -19.15631 -10.23245 -10.23245 -10.18412
 Alpha  occ. eigenvalues --  -10.18392  -1.02437  -1.02401  -0.80224  -0.72040
 Alpha  occ. eigenvalues --   -0.63276  -0.59702  -0.52259  -0.50736  -0.50127
 Alpha  occ. eigenvalues --   -0.46410  -0.43289  -0.40136  -0.38367  -0.35967
 Alpha  occ. eigenvalues --   -0.35058  -0.33939  -0.32465  -0.28203  -0.27862
 Alpha virt. eigenvalues --   -0.01194  -0.01027   0.01156   0.01397   0.01460
 Alpha virt. eigenvalues --    0.04090   0.04585   0.05593   0.05864   0.06511
 Alpha virt. eigenvalues --    0.08071   0.08495   0.09602   0.10419   0.11889
 Alpha virt. eigenvalues --    0.12318   0.13846   0.14025   0.14288   0.14507
 Alpha virt. eigenvalues --    0.15611   0.16677   0.17070   0.17680   0.18284
 Alpha virt. eigenvalues --    0.18534   0.20467   0.20746   0.22230   0.22963
 Alpha virt. eigenvalues --    0.23174   0.24393   0.24443   0.24617   0.25415
 Alpha virt. eigenvalues --    0.26801   0.27923   0.30270   0.30723   0.33079
 Alpha virt. eigenvalues --    0.36383   0.36668   0.36738   0.37818   0.39254
 Alpha virt. eigenvalues --    0.40092   0.40452   0.41358   0.41913   0.62397
 Alpha virt. eigenvalues --    0.63728   0.68184   0.70221   0.71671   0.73163
 Alpha virt. eigenvalues --    0.73748   0.75481   0.78584   0.83852   0.87030
 Alpha virt. eigenvalues --    0.89696   0.89756   0.95299   0.98159   1.02747
 Alpha virt. eigenvalues --    1.03810   1.07814   1.09762   1.09985   1.11147
 Alpha virt. eigenvalues --    1.13074   1.15949   1.21171   1.25101   1.26200
 Alpha virt. eigenvalues --    1.27028   1.28827   1.29718   1.36090   1.40669
 Alpha virt. eigenvalues --    1.45164   1.49771   1.56936   1.57229   1.59141
 Alpha virt. eigenvalues --    1.60796   1.61154   1.64555   1.67237   1.67681
 Alpha virt. eigenvalues --    1.68082   1.84480   1.86180   1.88068   1.93841
 Alpha virt. eigenvalues --    1.95511   1.96406   1.96610   2.00532   2.04089
 Alpha virt. eigenvalues --    2.11646   2.12241   2.13212   2.17529   2.18521
 Alpha virt. eigenvalues --    2.25414   2.28804   2.30017   2.31857   2.37676
 Alpha virt. eigenvalues --    2.38127   2.41098   2.44854   2.47165   2.52320
 Alpha virt. eigenvalues --    2.57144   2.62167   2.66569   2.66691   2.68278
 Alpha virt. eigenvalues --    2.73879   2.75765   2.76624   2.79342   2.81956
 Alpha virt. eigenvalues --    2.86381   2.91865   2.92265   2.92415   2.97966
 Alpha virt. eigenvalues --    2.98530   3.03190   3.03357   3.35962   3.37800
 Alpha virt. eigenvalues --    3.38669   3.41313   3.47069   3.48940   3.52710
 Alpha virt. eigenvalues --    3.55498   3.58615   3.62314   4.32405   4.34262
 Alpha virt. eigenvalues --    4.36888   4.49067   4.59625   4.74341
          Condensed to atoms (all electrons):
              1          2          3          4          5          6
     1  C    5.256690   0.453964   0.455206  -0.076328   0.024812   0.023628
     2  H    0.453964   0.669568  -0.095176  -0.078755  -0.047030   0.032870
     3  H    0.455206  -0.095176   0.669482  -0.080086   0.032926  -0.047003
     4  C   -0.076328  -0.078755  -0.080086   6.017478   0.289179   0.290666
     5  H    0.024812  -0.047030   0.032926   0.289179   0.639842  -0.085563
     6  H    0.023628   0.032870  -0.047003   0.290666  -0.085563   0.639646
     7  C    0.081043  -0.000848  -0.000763  -0.173553   0.009160   0.008470
     8  H   -0.024501   0.020736  -0.015529   0.009170  -0.044640   0.038711
     9  H   -0.023974  -0.015500   0.020783   0.008460   0.038708  -0.044614
    10  C   -0.117012  -0.005059  -0.005085   0.081043  -0.024498  -0.023977
    11  H   -0.005079  -0.001265   0.001737  -0.000774  -0.015522   0.020781
    12  H   -0.005065   0.001751  -0.001266  -0.000837   0.020738  -0.015506
    13  O    0.089841  -0.060868  -0.061130  -0.007147   0.007216   0.007166
    14  H   -0.015610  -0.008572  -0.008434   0.022852  -0.001598  -0.001636
    15  O    0.003797  -0.000042  -0.000045   0.025915  -0.002292  -0.002267
    16  H    0.000693   0.000087   0.000086  -0.003721  -0.000092  -0.000083
              7          8          9         10         11         12
     1  C    0.081043  -0.024501  -0.023974  -0.117012  -0.005079  -0.005065
     2  H   -0.000848   0.020736  -0.015500  -0.005059  -0.001265   0.001751
     3  H   -0.000763  -0.015529   0.020783  -0.005085   0.001737  -0.001266
     4  C   -0.173553   0.009170   0.008460   0.081043  -0.000774  -0.000837
     5  H    0.009160  -0.044640   0.038708  -0.024498  -0.015522   0.020738
     6  H    0.008470   0.038711  -0.044614  -0.023977   0.020781  -0.015506
     7  C    6.017474   0.289208   0.290638  -0.076325  -0.080041  -0.078799
     8  H    0.289208   0.639837  -0.085563   0.024785   0.032922  -0.047031
     9  H    0.290638  -0.085563   0.639651   0.023654  -0.047003   0.032874
    10  C   -0.076325   0.024785   0.023654   5.256688   0.455174   0.453996
    11  H   -0.080041   0.032922  -0.047003   0.455174   0.669470  -0.095176
    12  H   -0.078799  -0.047031   0.032874   0.453996  -0.095176   0.669580
    13  O    0.025915  -0.002293  -0.002267   0.003797  -0.000045  -0.000042
    14  H   -0.003721  -0.000091  -0.000084   0.000693   0.000086   0.000087
    15  O   -0.007147   0.007208   0.007174   0.089841  -0.061121  -0.060878
    16  H    0.022852  -0.001596  -0.001638  -0.015610  -0.008436  -0.008570
             13         14         15         16
     1  C    0.089841  -0.015610   0.003797   0.000693
     2  H   -0.060868  -0.008572  -0.000042   0.000087
     3  H   -0.061130  -0.008434  -0.000045   0.000086
     4  C   -0.007147   0.022852   0.025915  -0.003721
     5  H    0.007216  -0.001598  -0.002292  -0.000092
     6  H    0.007166  -0.001636  -0.002267  -0.000083
     7  C    0.025915  -0.003721  -0.007147   0.022852
     8  H   -0.002293  -0.000091   0.007208  -0.001596
     9  H   -0.002267  -0.000084   0.007174  -0.001638
    10  C    0.003797   0.000693   0.089841  -0.015610
    11  H   -0.000045   0.000086  -0.061121  -0.008436
    12  H   -0.000042   0.000087  -0.060878  -0.008570
    13  O    8.303844   0.198382   0.000033  -0.000025
    14  H    0.198382   0.455434  -0.000025   0.000000
    15  O    0.000033  -0.000025   8.303844   0.198382
    16  H   -0.000025   0.000000   0.198382   0.455434
 Mulliken atomic charges:
              1
     1  C   -0.122104
     2  H    0.134140
     3  H    0.134298
     4  C   -0.323562
     5  H    0.158655
     6  H    0.158711
     7  C   -0.323562
     8  H    0.158665
     9  H    0.158700
    10  C   -0.122103
    11  H    0.134293
    12  H    0.134144
    13  O   -0.502376
    14  H    0.362238
    15  O   -0.502376
    16  H    0.362238
 Sum of Mulliken charges=   0.00000
 Atomic charges with hydrogens summed into heavy atoms:
              1
     1  C    0.146334
     2  H    0.000000
     3  H    0.000000
     4  C   -0.006196
     5  H    0.000000
     6  H    0.000000
     7  C   -0.006196
     8  H    0.000000
     9  H    0.000000
    10  C    0.146334
    11  H    0.000000
    12  H    0.000000
    13  O   -0.140138
    14  H    0.000000
    15  O   -0.140138
    16  H    0.000000
 Sum of Mulliken charges=   0.00000
 Electronic spatial extent (au):  <R**2>=  1027.8993
 Charge=     0.0000 electrons
 Dipole moment (field-independent basis, Debye):
    X=     0.0000    Y=     0.0000    Z=    -0.0064  Tot=     0.0064
 Quadrupole moment (field-independent basis, Debye-Ang):
   XX=   -35.1174   YY=   -39.8135   ZZ=   -38.8055
   XY=    12.3301   XZ=     0.0005   YZ=     0.0000
 Traceless Quadrupole moment (field-independent basis, Debye-Ang):
   XX=     2.7947   YY=    -1.9014   ZZ=    -0.8934
   XY=    12.3301   XZ=     0.0005   YZ=     0.0000
 Octapole moment (field-independent basis, Debye-Ang**2):
  XXX=     0.0000  YYY=     0.0000  ZZZ=    -0.0028  XYY=     0.0000
  XXY=     0.0000  XXZ=    -0.1098  XZZ=     0.0000  YZZ=     0.0000
  YYZ=     0.0002  XYZ=    -0.0090
 Hexadecapole moment (field-independent basis, Debye-Ang**3):
 XXXX=  -813.5629 YYYY=  -123.5286 ZZZZ=   -67.6914 XXXY=   136.4659
 XXXZ=     0.0031 YYYX=     2.3940 YYYZ=     0.0004 ZZZX=     0.0003
 ZZZY=    -0.0001 XXYY=  -210.2952 XXZZ=  -202.8882 YYZZ=   -29.6386
 XXYZ=    -0.0002 YYXZ=    -0.0003 ZZXY=     3.1179
 N-N= 2.445267697851D+02 E-N=-1.210136611378D+03  KE= 3.062788651978D+02
 ***** Axes restored to original set *****
 -------------------------------------------------------------------
 Center     Atomic                   Forces (Hartrees/Bohr)
 Number     Number              X              Y              Z
 -------------------------------------------------------------------
    1          6           0.015802468    0.022336598    0.002186926
    2          1           0.005034497   -0.019575754    0.001619404
    3          1          -0.020137454   -0.001778541    0.001613250
    4          6          -0.018601736   -0.026296718   -0.005480528
    5          1           0.017756559    0.002343477   -0.002265467
    6          1          -0.003704094    0.017523297   -0.002268138
    7          6           0.018601516    0.026296931    0.005480351
    8          1           0.003703255   -0.017523241    0.002268554
    9          1          -0.017756891   -0.002342593    0.002265130
   10          6          -0.015796435   -0.022341083   -0.002186947
   11          1          -0.005030828    0.019579724   -0.001615068
   12          1           0.020134927    0.001773686   -0.001617543
   13          8           0.004847003    0.006864703    0.003202563
   14          1          -0.001978675   -0.002803626   -0.003859109
   15          8          -0.004857864   -0.006856886   -0.003202504
   16          1           0.001983752    0.002800025    0.003859125
 -------------------------------------------------------------------
 Cartesian Forces:  Max     0.026296931 RMS     0.011907386

 GradGradGradGradGradGradGradGradGradGradGradGradGradGradGradGradGradGrad
 Berny optimization.
 Internal  Forces:  Max     0.020138566 RMS     0.006700011
 Search for a local minimum.
 Step number   1 out of a maximum of  84
 All quantities printed in internal units (Hartrees-Bohrs-Radians)
 Second derivative matrix not updated -- first step.
     Eigenvalues ---    0.00237   0.00237   0.00237   0.01295   0.01295
     Eigenvalues ---    0.03840   0.03840   0.04896   0.04896   0.05139
     Eigenvalues ---    0.05139   0.05816   0.05816   0.07655   0.07655
     Eigenvalues ---    0.11239   0.11239   0.11701   0.11701   0.13704
     Eigenvalues ---    0.13704   0.16000   0.16000   0.21948   0.21948
     Eigenvalues ---    0.22071   0.22071   0.28519   0.28519   0.28519
     Eigenvalues ---    0.37230   0.37230   0.37230   0.37230   0.37230
     Eigenvalues ---    0.37230   0.37230   0.37230   0.40989   0.40989
     Eigenvalues ---    0.55473   0.554731000.000001000.000001000.00000
     Eigenvalues --- 1000.000001000.000001000.000001000.000001000.00000
     Eigenvalues --- 1000.000001000.000001000.000001000.000001000.00000
     Eigenvalues --- 1000.000001000.000001000.000001000.000001000.00000
     Eigenvalues --- 1000.000001000.000001000.000001000.000001000.00000
     Eigenvalues --- 1000.000001000.000001000.000001000.000001000.00000
     Eigenvalues --- 1000.000001000.000001000.000001000.00000
 RFO step:  Lambda=-9.78330416D-03.
 Linear search not attempted -- first point.
 Iteration  1 RMS(Cart)=  0.02916407 RMS(Int)=  0.00049376
 Iteration  2 RMS(Cart)=  0.00047715 RMS(Int)=  0.00018636
 Iteration  3 RMS(Cart)=  0.00000046 RMS(Int)=  0.00018636
 Variable       Old X    -DE/DX   Delta X   Delta X   Delta X     New X
                                 (Linear)    (Quad)   (Total)
    R1        2.02201   0.02014   0.00000   0.05270   0.05270   2.07471
    R2        2.02201   0.02014   0.00000   0.05271   0.05271   2.07471
    R3        2.91018  -0.00745   0.00000  -0.02526  -0.02526   2.88492
    R4        2.70231   0.00340   0.00000   0.00811   0.00811   2.71042
    R5        2.02201   0.01776   0.00000   0.04647   0.04647   2.06848
    R6        2.02201   0.01776   0.00000   0.04647   0.04647   2.06848
    R7        2.91018   0.00330   0.00000   0.01118   0.01118   2.92136
    R8        2.02201   0.01776   0.00000   0.04647   0.04647   2.06848
    R9        2.02201   0.01776   0.00000   0.04647   0.04647   2.06848
   R10        2.91018  -0.00745   0.00000  -0.02526  -0.02526   2.88492
   R11        2.02201   0.02014   0.00000   0.05271   0.05271   2.07471
   R12        2.02201   0.02014   0.00000   0.05270   0.05270   2.07471
   R13        2.70231   0.00340   0.00000   0.00811   0.00811   2.71042
   R14        1.81414   0.00513   0.00000   0.00909   0.00909   1.82323
   R15        1.81414   0.00513   0.00000   0.00909   0.00909   1.82323
    A1        1.91063  -0.00136   0.00000  -0.01172  -0.01186   1.89877
    A2        1.91063   0.00055   0.00000  -0.00204  -0.00197   1.90866
    A3        1.91063   0.00286   0.00000   0.01877   0.01870   1.92933
    A4        1.91063   0.00056   0.00000  -0.00204  -0.00197   1.90866
    A5        1.91063   0.00286   0.00000   0.01872   0.01864   1.92928
    A6        1.91063  -0.00546   0.00000  -0.02169  -0.02164   1.88899
    A7        1.91063  -0.00261   0.00000  -0.01654  -0.01704   1.89359
    A8        1.91063  -0.00261   0.00000  -0.01656  -0.01706   1.89357
    A9        1.91063   0.00581   0.00000   0.03226   0.03213   1.94277
   A10        1.91063  -0.00034   0.00000  -0.02379  -0.02420   1.88643
   A11        1.91063  -0.00012   0.00000   0.01232   0.01246   1.92310
   A12        1.91063  -0.00012   0.00000   0.01231   0.01245   1.92308
   A13        1.91063  -0.00012   0.00000   0.01233   0.01247   1.92310
   A14        1.91063  -0.00012   0.00000   0.01230   0.01245   1.92308
   A15        1.91063   0.00581   0.00000   0.03226   0.03213   1.94277
   A16        1.91063  -0.00034   0.00000  -0.02379  -0.02420   1.88643
   A17        1.91063  -0.00261   0.00000  -0.01655  -0.01705   1.89358
   A18        1.91063  -0.00261   0.00000  -0.01655  -0.01706   1.89358
   A19        1.91063   0.00055   0.00000  -0.00204  -0.00198   1.90866
   A20        1.91063   0.00055   0.00000  -0.00204  -0.00197   1.90866
   A21        1.91063  -0.00546   0.00000  -0.02169  -0.02164   1.88899
   A22        1.91063  -0.00136   0.00000  -0.01172  -0.01186   1.89877
   A23        1.91063   0.00286   0.00000   0.01871   0.01864   1.92928
   A24        1.91063   0.00286   0.00000   0.01877   0.01870   1.92934
   A25        1.91114  -0.00105   0.00000  -0.00619  -0.00619   1.90494
   A26        1.91114  -0.00105   0.00000  -0.00619  -0.00619   1.90494
    D1        1.04700   0.00231   0.00000   0.03315   0.03293   1.07993
    D2        3.14140  -0.00131   0.00000  -0.01626  -0.01602   3.12538
    D3       -1.04739   0.00050   0.00000   0.00843   0.00844  -1.03895
    D4        3.14140   0.00131   0.00000   0.01630   0.01606  -3.12573
    D5       -1.04739  -0.00230   0.00000  -0.03311  -0.03289  -1.08028
    D6        1.04700  -0.00050   0.00000  -0.00842  -0.00843   1.03858
    D7       -1.04739   0.00181   0.00000   0.02469   0.02446  -1.02293
    D8        1.04700  -0.00181   0.00000  -0.02472  -0.02449   1.02251
    D9        3.14140   0.00000   0.00000  -0.00003  -0.00003   3.14137
   D10        1.04524   0.00092   0.00000   0.00446   0.00465   1.04989
   D11       -1.04915  -0.00091   0.00000  -0.00414  -0.00433  -1.05348
   D12        3.13964   0.00000   0.00000   0.00018   0.00018   3.13982
   D13        1.04716  -0.00028   0.00000  -0.00700  -0.00715   1.04002
   D14       -1.04723   0.00028   0.00000   0.00706   0.00720  -1.04003
   D15        3.14156   0.00000   0.00000   0.00004   0.00004  -3.14159
   D16       -1.04723  -0.00057   0.00000  -0.01405  -0.01433  -1.06157
   D17        3.14156   0.00000   0.00000   0.00001   0.00001   3.14157
   D18        1.04716  -0.00028   0.00000  -0.00701  -0.00715   1.04001
   D19        3.14156   0.00000   0.00000   0.00001   0.00001   3.14157
   D20        1.04716   0.00057   0.00000   0.01407   0.01436   1.06152
   D21       -1.04723   0.00028   0.00000   0.00705   0.00720  -1.04004
   D22        1.04719  -0.00050   0.00000  -0.00846  -0.00847   1.03872
   D23       -1.04720   0.00050   0.00000   0.00839   0.00840  -1.03881
   D24        3.14159   0.00000   0.00000  -0.00007  -0.00007   3.14151
   D25        3.14158   0.00131   0.00000   0.01627   0.01603  -3.12558
   D26        1.04719   0.00231   0.00000   0.03311   0.03289   1.08008
   D27       -1.04720   0.00181   0.00000   0.02465   0.02442  -1.02279
   D28       -1.04720  -0.00231   0.00000  -0.03314  -0.03292  -1.08013
   D29        3.14159  -0.00131   0.00000  -0.01630  -0.01606   3.12553
   D30        1.04719  -0.00181   0.00000  -0.02476  -0.02453   1.02266
   D31        3.13970   0.00000   0.00000   0.00018   0.00018   3.13988
   D32       -1.04909  -0.00091   0.00000  -0.00414  -0.00433  -1.05342
   D33        1.04530   0.00092   0.00000   0.00446   0.00465   1.04995
         Item               Value     Threshold  Converged?
 Maximum Force            0.020139     0.000450     NO 
 RMS     Force            0.006700     0.000300     NO 
 Maximum Displacement     0.080721     0.001800     NO 
 RMS     Displacement     0.029276     0.001200     NO 
 Predicted change in Energy=-5.069920D-03
 GradGradGradGradGradGradGradGradGradGradGradGradGradGradGradGradGradGrad

                          Input orientation:                          
 ---------------------------------------------------------------------
 Center     Atomic     Atomic              Coordinates (Angstroms)
 Number     Number      Type              X           Y           Z
 ---------------------------------------------------------------------
    1          6             0       -3.608475    1.299462   -0.006576
    2          1             0       -3.248674    0.262217   -0.001852
    3          1             0       -4.706337    1.292991   -0.001826
    4          6             0       -3.101252    2.016719    1.241975
    5          1             0       -2.007071    2.029313    1.214787
    6          1             0       -3.453765    3.052633    1.214617
    7          6             0       -3.594844    1.319151    2.530239
    8          1             0       -3.242361    0.283228    2.557603
    9          1             0       -4.689026    1.306589    2.557421
   10          6             0       -3.087623    2.036411    3.778790
   11          1             0       -3.447235    3.073725    3.773943
   12          1             0       -1.989764    2.042681    3.774164
   13          8             0       -3.114337    1.998354   -1.157474
   14          1             0       -3.426267    1.554458   -1.955296
   15          8             0       -3.582098    1.337757    4.929688
   16          1             0       -3.267579    1.779822    5.727510
 ---------------------------------------------------------------------
                    Distance matrix (angstroms):
                    1          2          3          4          5
     1  C    0.000000
     2  H    1.097887   0.000000
     3  H    1.097891   1.785294   0.000000
     4  C    1.526634   2.155718   2.155719   0.000000
     5  H    2.142173   2.478794   3.050960   1.094591   0.000000
     6  H    2.142162   3.050948   2.478914   1.094592   1.772034
     7  C    2.536928   2.765580   2.765404   1.545917   2.180772
     8  H    2.782407   2.559550   3.116653   2.180776   2.525452
     9  H    2.782395   3.116923   2.559342   2.180759   3.085106
    10  C    3.891449   4.179349   4.179231   2.536928   2.782401
    11  H    4.179274   4.711755   4.360366   2.765471   3.116753
    12  H    4.179305   4.360413   4.711678   2.765513   2.559470
    13  O    1.434290   2.089899   2.089862   2.399555   2.618133
    14  H    1.973761   2.348908   2.350104   3.246823   3.505571
    15  O    4.936483   5.058463   5.058237   3.780401   4.093831
    16  H    5.764261   5.926979   5.927253   4.494865   4.692100
                    6          7          8          9         10
     6  H    0.000000
     7  C    2.180763   0.000000
     8  H    3.085111   1.094591   0.000000
     9  H    2.525404   1.094591   1.772034   0.000000
    10  C    2.782401   1.526634   2.142169   2.142165   0.000000
    11  H    2.559422   2.155717   3.050955   2.478858   1.097891
    12  H    3.116823   2.155719   2.478849   3.050952   1.097887
    13  O    2.617925   3.780401   4.093879   4.093731   4.936483
    14  H    3.506227   4.494865   4.692132   4.692613   5.764261
    15  O    4.093779   2.399555   2.618060   2.617998   1.434290
    16  H    4.692646   3.246823   3.505530   3.506269   1.973761
                   11         12         13         14         15
    11  H    0.000000
    12  H    1.785294   0.000000
    13  O    5.058273   5.058427   0.000000
    14  H    5.927292   5.926939   0.964813   0.000000
    15  O    2.089861   2.089900   6.140744   6.890156   0.000000
    16  H    2.350082   2.348930   6.890156   7.687749   0.964813
                   16
    16  H    0.000000
 Stoichiometry    C4H10O2
 Framework group  C1[X(C4H10O2)]
 Deg. of freedom    42
 Full point group                 C1      NOp   1
 Largest Abelian subgroup         C1      NOp   1
 Largest concise Abelian subgroup C1      NOp   1
                         Standard orientation:                         
 ---------------------------------------------------------------------
 Center     Atomic     Atomic              Coordinates (Angstroms)
 Number     Number      Type              X           Y           Z
 ---------------------------------------------------------------------
    1          6             0       -1.879237    0.504293    0.000023
    2          1             0       -1.856602    1.142967    0.892737
    3          1             0       -1.856434    1.143156   -0.892557
    4          6             0       -0.655900   -0.408975    0.000040
    5          1             0       -0.701212   -1.050078    0.886078
    6          1             0       -0.701249   -1.050133   -0.885956
    7          6             0        0.655900    0.408975   -0.000025
    8          1             0        0.701256    1.050158    0.885953
    9          1             0        0.701206    1.050054   -0.886081
   10          6             0        1.879237   -0.504293   -0.000010
   11          1             0        1.856474   -1.143130   -0.892610
   12          1             0        1.856562   -1.142994    0.892684
   13          8             0       -3.053764   -0.318918   -0.000220
   14          1             0       -3.836004    0.245848    0.001384
   15          8             0        3.053764    0.318918   -0.000179
   16          1             0        3.836005   -0.245848    0.001387
 ---------------------------------------------------------------------
 Rotational constants (GHZ):     17.1591506      1.1345455      1.0935510
 Standard basis: 6-31++G(d,p) (6D, 7F)
 There are   174 symmetry adapted basis functions of A   symmetry.
 Integral buffers will be    262144 words long.
 Raffenetti 2 integral format.
 Two-electron integral symmetry is turned on.
   174 basis functions,   272 primitive gaussians,   174 cartesian basis functions
    25 alpha electrons       25 beta electrons
       nuclear repulsion energy       243.6404774295 Hartrees.
 NAtoms=   16 NActive=   16 NUniq=   16 SFac= 1.00D+00 NAtFMM=   60 Big=F
 One-electron integrals computed using PRISM.
 NBasis=   174 RedAO= T  NBF=   174
 NBsUse=   174 1.00D-06 NBFU=   174
 Initial guess read from the read-write file:
 Initial guess orbital symmetries:
       Occupied  (A) (A) (A) (A) (A) (A) (A) (A) (A) (A) (A) (A)
                 (A) (A) (A) (A) (A) (A) (A) (A) (A) (A) (A) (A)
                 (A)
       Virtual   (A) (A) (A) (A) (A) (A) (A) (A) (A) (A) (A) (A)
                 (A) (A) (A) (A) (A) (A) (A) (A) (A) (A) (A) (A)
                 (A) (A) (A) (A) (A) (A) (A) (A) (A) (A) (A) (A)
                 (A) (A) (A) (A) (A) (A) (A) (A) (A) (A) (A) (A)
                 (A) (A) (A) (A) (A) (A) (A) (A) (A) (A) (A) (A)
                 (A) (A) (A) (A) (A) (A) (A) (A) (A) (A) (A) (A)
                 (A) (A) (A) (A) (A) (A) (A) (A) (A) (A) (A) (A)
                 (A) (A) (A) (A) (A) (A) (A) (A) (A) (A) (A) (A)
                 (A) (A) (A) (A) (A) (A) (A) (A) (A) (A) (A) (A)
                 (A) (A) (A) (A) (A) (A) (A) (A) (A) (A) (A) (A)
                 (A) (A) (A) (A) (A) (A) (A) (A) (A) (A) (A) (A)
                 (A) (A) (A) (A) (A) (A) (A) (A) (A) (A) (A) (A)
                 (A) (A) (A) (A) (A)
 Harris functional with IExCor=  402 diagonalized for initial guess.
 ExpMin= 3.60D-02 ExpMax= 5.48D+03 ExpMxC= 8.25D+02 IAcc=3 IRadAn=         5 AccDes= 0.00D+00
 HarFok:  IExCor= 402 AccDes= 0.00D+00 IRadAn=         5 IDoV=1
 ScaDFX=  1.000000  1.000000  1.000000  1.000000
 Requested convergence on RMS density matrix=1.00D-08 within 128 cycles.
 Requested convergence on MAX density matrix=1.00D-06.
 Requested convergence on             energy=1.00D-06.
 No special actions if energy rises.
 SCF Done:  E(RB+HF-LYP) =  -308.908504102     A.U. after   11 cycles
             Convg  =    0.9721D-08             -V/T =  2.0096
             S**2   =   0.0000
 ***** Axes restored to original set *****
 -------------------------------------------------------------------
 Center     Atomic                   Forces (Hartrees/Bohr)
 Number     Number              X              Y              Z
 -------------------------------------------------------------------
    1          6           0.003276274    0.004637461    0.000506561
    2          1          -0.000674403   -0.001711279   -0.000790271
    3          1          -0.001389255   -0.001209995   -0.000791216
    4          6          -0.005352590   -0.007564276    0.001643907
    5          1           0.001335258    0.001348204   -0.000014281
    6          1           0.000826309    0.001708093   -0.000014174
    7          6           0.005350440    0.007565771   -0.001643896
    8          1          -0.000826070   -0.001707790    0.000013992
    9          1          -0.001335469   -0.001348507    0.000014462
   10          6          -0.003281673   -0.004633619   -0.000506547
   11          1           0.000678567    0.001713213    0.000790955
   12          1           0.001388827    0.001205420    0.000790528
   13          8          -0.000374909   -0.000544901    0.002045084
   14          1          -0.000239743   -0.000328301   -0.000401502
   15          8           0.000388782    0.000535066   -0.002045083
   16          1           0.000229653    0.000335443    0.000401479
 -------------------------------------------------------------------
 Cartesian Forces:  Max     0.007565771 RMS     0.002425926

 GradGradGradGradGradGradGradGradGradGradGradGradGradGradGradGradGradGrad
 Berny optimization.
 Internal  Forces:  Max     0.004304672 RMS     0.001010175
 Search for a local minimum.
 Step number   2 out of a maximum of  84
 All quantities printed in internal units (Hartrees-Bohrs-Radians)
 Update second derivatives using D2CorX and points  1  2
 Trust test= 1.04D+00 RLast= 1.95D-01 DXMaxT set to 4.24D-01
     Eigenvalues ---    0.00237   0.00237   0.00237   0.01295   0.01295
     Eigenvalues ---    0.03612   0.03612   0.04639   0.04803   0.05248
     Eigenvalues ---    0.05248   0.05873   0.05886   0.08006   0.08036
     Eigenvalues ---    0.11044   0.11213   0.11967   0.11967   0.13614
     Eigenvalues ---    0.13614   0.15994   0.16000   0.20987   0.21935
     Eigenvalues ---    0.22023   0.22027   0.27855   0.28519   0.28887
     Eigenvalues ---    0.36686   0.37230   0.37230   0.37230   0.37230
     Eigenvalues ---    0.37230   0.37230   0.37245   0.40989   0.42042
     Eigenvalues ---    0.55419   0.554731000.000001000.000001000.00000
     Eigenvalues --- 1000.000001000.000001000.000001000.000001000.00000
     Eigenvalues --- 1000.000001000.000001000.000001000.000001000.00000
     Eigenvalues --- 1000.000001000.000001000.000001000.000001000.00000
     Eigenvalues --- 1000.000001000.000001000.000001000.000001000.00000
     Eigenvalues --- 1000.000001000.000001000.000001000.000001000.00000
     Eigenvalues --- 1000.000001000.000001000.000001000.00000
 RFO step:  Lambda=-4.29906311D-04.
 Quartic linear search produced a step of  0.11078.
 Iteration  1 RMS(Cart)=  0.01017391 RMS(Int)=  0.00008674
 Iteration  2 RMS(Cart)=  0.00012239 RMS(Int)=  0.00004063
 Iteration  3 RMS(Cart)=  0.00000001 RMS(Int)=  0.00004063
 Variable       Old X    -DE/DX   Delta X   Delta X   Delta X     New X
                                 (Linear)    (Quad)   (Total)
    R1        2.07471   0.00139   0.00584   0.00049   0.00633   2.08103
    R2        2.07471   0.00139   0.00584   0.00049   0.00633   2.08104
    R3        2.88492  -0.00106  -0.00280  -0.00237  -0.00517   2.87975
    R4        2.71042  -0.00196   0.00090  -0.00586  -0.00496   2.70545
    R5        2.06848   0.00135   0.00515   0.00079   0.00594   2.07442
    R6        2.06848   0.00135   0.00515   0.00079   0.00594   2.07442
    R7        2.92136  -0.00430   0.00124  -0.01751  -0.01627   2.90509
    R8        2.06848   0.00135   0.00515   0.00079   0.00594   2.07442
    R9        2.06848   0.00135   0.00515   0.00079   0.00594   2.07442
   R10        2.88492  -0.00106  -0.00280  -0.00237  -0.00517   2.87975
   R11        2.07471   0.00139   0.00584   0.00049   0.00633   2.08104
   R12        2.07471   0.00139   0.00584   0.00049   0.00633   2.08103
   R13        2.71042  -0.00196   0.00090  -0.00586  -0.00496   2.70545
   R14        1.82323   0.00056   0.00101   0.00049   0.00149   1.82472
   R15        1.82323   0.00056   0.00101   0.00049   0.00149   1.82472
    A1        1.89877  -0.00119  -0.00131  -0.01191  -0.01329   1.88548
    A2        1.90866   0.00121  -0.00022   0.01043   0.01021   1.91887
    A3        1.92933  -0.00017   0.00207  -0.00375  -0.00169   1.92764
    A4        1.90866   0.00121  -0.00022   0.01043   0.01020   1.91886
    A5        1.92928  -0.00016   0.00207  -0.00373  -0.00168   1.92760
    A6        1.88899  -0.00085  -0.00240  -0.00098  -0.00336   1.88563
    A7        1.89359  -0.00048  -0.00189   0.00175  -0.00026   1.89333
    A8        1.89357  -0.00048  -0.00189   0.00174  -0.00027   1.89330
    A9        1.94277   0.00222   0.00356   0.01395   0.01741   1.96018
   A10        1.88643  -0.00038  -0.00268  -0.01647  -0.01920   1.86723
   A11        1.92310  -0.00047   0.00138  -0.00089   0.00044   1.92354
   A12        1.92308  -0.00047   0.00138  -0.00090   0.00043   1.92352
   A13        1.92310  -0.00047   0.00138  -0.00089   0.00044   1.92354
   A14        1.92308  -0.00047   0.00138  -0.00090   0.00044   1.92351
   A15        1.94277   0.00222   0.00356   0.01395   0.01741   1.96018
   A16        1.88643  -0.00038  -0.00268  -0.01647  -0.01920   1.86723
   A17        1.89358  -0.00048  -0.00189   0.00175  -0.00026   1.89332
   A18        1.89358  -0.00048  -0.00189   0.00174  -0.00027   1.89331
   A19        1.90866   0.00121  -0.00022   0.01043   0.01020   1.91886
   A20        1.90866   0.00121  -0.00022   0.01043   0.01021   1.91887
   A21        1.88899  -0.00085  -0.00240  -0.00098  -0.00336   1.88563
   A22        1.89877  -0.00119  -0.00131  -0.01191  -0.01329   1.88548
   A23        1.92928  -0.00016   0.00207  -0.00373  -0.00168   1.92760
   A24        1.92934  -0.00017   0.00207  -0.00375  -0.00169   1.92765
   A25        1.90494  -0.00020  -0.00069  -0.00099  -0.00168   1.90326
   A26        1.90494  -0.00020  -0.00069  -0.00099  -0.00168   1.90326
    D1        1.07993   0.00049   0.00365   0.00986   0.01348   1.09341
    D2        3.12538  -0.00049  -0.00178  -0.00780  -0.00956   3.11581
    D3       -1.03895   0.00000   0.00093   0.00103   0.00195  -1.03700
    D4       -3.12573   0.00049   0.00178   0.00782   0.00960  -3.11613
    D5       -1.08028  -0.00049  -0.00364  -0.00983  -0.01345  -1.09373
    D6        1.03858   0.00000  -0.00093  -0.00101  -0.00194   1.03664
    D7       -1.02293   0.00049   0.00271   0.00885   0.01154  -1.01139
    D8        1.02251  -0.00049  -0.00271  -0.00881  -0.01150   1.01101
    D9        3.14137   0.00000   0.00000   0.00002   0.00001   3.14138
   D10        1.04989  -0.00085   0.00052  -0.00958  -0.00903   1.04087
   D11       -1.05348   0.00086  -0.00048   0.01026   0.00974  -1.04374
   D12        3.13982   0.00000   0.00002   0.00034   0.00036   3.14018
   D13        1.04002  -0.00053  -0.00079  -0.01067  -0.01149   1.02852
   D14       -1.04003   0.00053   0.00080   0.01080   0.01163  -1.02840
   D15       -3.14159   0.00000   0.00000   0.00007   0.00008  -3.14152
   D16       -1.06157  -0.00106  -0.00159  -0.02142  -0.02306  -1.08463
   D17        3.14157   0.00000   0.00000   0.00006   0.00006  -3.14156
   D18        1.04001  -0.00053  -0.00079  -0.01067  -0.01149   1.02852
   D19        3.14157   0.00000   0.00000   0.00006   0.00006  -3.14156
   D20        1.06152   0.00106   0.00159   0.02154   0.02318   1.08470
   D21       -1.04004   0.00053   0.00080   0.01080   0.01163  -1.02841
   D22        1.03872   0.00000  -0.00094  -0.00116  -0.00209   1.03664
   D23       -1.03881   0.00000   0.00093   0.00088   0.00180  -1.03701
   D24        3.14151   0.00000  -0.00001  -0.00013  -0.00014   3.14138
   D25       -3.12558   0.00049   0.00178   0.00767   0.00944  -3.11614
   D26        1.08008   0.00049   0.00364   0.00971   0.01333   1.09341
   D27       -1.02279   0.00049   0.00271   0.00870   0.01139  -1.01140
   D28       -1.08013  -0.00049  -0.00365  -0.00998  -0.01360  -1.09373
   D29        3.12553  -0.00049  -0.00178  -0.00795  -0.00972   3.11581
   D30        1.02266  -0.00049  -0.00272  -0.00896  -0.01166   1.01101
   D31        3.13988   0.00000   0.00002   0.00034   0.00036   3.14024
   D32       -1.05342   0.00086  -0.00048   0.01025   0.00974  -1.04368
   D33        1.04995  -0.00085   0.00052  -0.00958  -0.00903   1.04093
         Item               Value     Threshold  Converged?
 Maximum Force            0.004305     0.000450     NO 
 RMS     Force            0.001010     0.000300     NO 
 Maximum Displacement     0.028251     0.001800     NO 
 RMS     Displacement     0.010118     0.001200     NO 
 Predicted change in Energy=-2.550147D-04
 GradGradGradGradGradGradGradGradGradGradGradGradGradGradGradGradGradGrad

                          Input orientation:                          
 ---------------------------------------------------------------------
 Center     Atomic     Atomic              Coordinates (Angstroms)
 Number     Number      Type              X           Y           Z
 ---------------------------------------------------------------------
    1          6             0       -3.610806    1.296134   -0.009982
    2          1             0       -3.256828    0.253363   -0.016758
    3          1             0       -4.711939    1.282351   -0.016665
    4          6             0       -3.107480    2.007799    1.240004
    5          1             0       -2.010416    2.030861    1.209318
    6          1             0       -3.451100    3.049914    1.209215
    7          6             0       -3.588467    1.327966    2.532210
    8          1             0       -3.244827    0.285861    2.563040
    9          1             0       -4.685533    1.304884    2.562856
   10          6             0       -3.085230    2.039694    3.782196
   11          1             0       -3.438972    3.082552    3.788738
   12          1             0       -1.984100    2.053226    3.789114
   13          8             0       -3.112594    2.000832   -1.152280
   14          1             0       -3.422354    1.560621   -1.953936
   15          8             0       -3.583912    1.335329    4.924494
   16          1             0       -3.272150    1.774123    5.726150
 ---------------------------------------------------------------------
                    Distance matrix (angstroms):
                    1          2          3          4          5
     1  C    0.000000
     2  H    1.101234   0.000000
     3  H    1.101240   1.782179   0.000000
     4  C    1.523899   2.163284   2.163281   0.000000
     5  H    2.141907   2.493251   3.059662   1.097735   0.000000
     6  H    2.141889   3.059647   2.493346   1.097736   1.764664
     7  C    2.542489   2.786035   2.785864   1.537309   2.175856
     8  H    2.788375   2.580030   3.130541   2.175859   2.530091
     9  H    2.788298   3.130702   2.579755   2.175840   3.084698
    10  C    3.899964   4.201484   4.201321   2.542489   2.788369
    11  H    4.201319   4.745448   4.397984   2.785861   3.130532
    12  H    4.201486   4.398181   4.745451   2.786037   2.580027
    13  O    1.431664   2.088986   2.088957   2.392300   2.606309
    14  H    1.970895   2.342857   2.343818   3.240427   3.495836
    15  O    4.934705   5.068886   5.068561   3.775536   4.094166
    16  H    5.765967   5.940870   5.940940   4.495245   4.696771
                    6          7          8          9         10
     6  H    0.000000
     7  C    2.175842   0.000000
     8  H    3.084701   1.097736   0.000000
     9  H    2.530079   1.097736   1.764664   0.000000
    10  C    2.788303   1.523899   2.141902   2.141893   0.000000
    11  H    2.579758   2.163280   3.059659   2.493353   1.101240
    12  H    3.130711   2.163285   2.493245   3.059651   1.101234
    13  O    2.606112   3.775536   4.094169   4.093986   4.934705
    14  H    3.496333   4.495245   4.696765   4.697066   5.765967
    15  O    4.093989   2.392300   2.606306   2.606114   1.431664
    16  H    4.697060   3.240427   3.495846   3.496322   1.970895
                   11         12         13         14         15
    11  H    0.000000
    12  H    1.782179   0.000000
    13  O    5.068560   5.068887   0.000000
    14  H    5.940947   5.940863   0.965603   0.000000
    15  O    2.088957   2.088986   6.131250   6.884015   0.000000
    16  H    2.343797   2.342878   6.884015   7.684521   0.965603
                   16
    16  H    0.000000
 Stoichiometry    C4H10O2
 Framework group  C1[X(C4H10O2)]
 Deg. of freedom    42
 Full point group                 C1      NOp   1
 Largest Abelian subgroup         C1      NOp   1
 Largest concise Abelian subgroup C1      NOp   1
                         Standard orientation:                         
 ---------------------------------------------------------------------
 Center     Atomic     Atomic              Coordinates (Angstroms)
 Number     Number      Type              X           Y           Z
 ---------------------------------------------------------------------
    1          6             0       -1.882853    0.507240    0.000028
    2          1             0       -1.871911    1.154103    0.891188
    3          1             0       -1.871671    1.154302   -0.890991
    4          6             0       -0.657308   -0.398467    0.000084
    5          1             0       -0.705990   -1.049724    0.882421
    6          1             0       -0.705952   -1.049740   -0.882244
    7          6             0        0.657308    0.398467    0.000087
    8          1             0        0.705992    1.049721    0.882426
    9          1             0        0.705950    1.049744   -0.882238
   10          6             0        1.882853   -0.507240    0.000034
   11          1             0        1.871671   -1.154304   -0.890984
   12          1             0        1.871910   -1.154101    0.891195
   13          8             0       -3.048450   -0.324051   -0.000258
   14          1             0       -3.835002    0.236058    0.000995
   15          8             0        3.048450    0.324051   -0.000255
   16          1             0        3.835002   -0.236058    0.000945
 ---------------------------------------------------------------------
 Rotational constants (GHZ):     17.1449899      1.1357204      1.0944072
 Standard basis: 6-31++G(d,p) (6D, 7F)
 There are   174 symmetry adapted basis functions of A   symmetry.
 Integral buffers will be    262144 words long.
 Raffenetti 2 integral format.
 Two-electron integral symmetry is turned on.
   174 basis functions,   272 primitive gaussians,   174 cartesian basis functions
    25 alpha electrons       25 beta electrons
       nuclear repulsion energy       243.7481955078 Hartrees.
 NAtoms=   16 NActive=   16 NUniq=   16 SFac= 1.00D+00 NAtFMM=   60 Big=F
 One-electron integrals computed using PRISM.
 NBasis=   174 RedAO= T  NBF=   174
 NBsUse=   174 1.00D-06 NBFU=   174
 Initial guess read from the read-write file:
 Initial guess orbital symmetries:
       Occupied  (A) (A) (A) (A) (A) (A) (A) (A) (A) (A) (A) (A)
                 (A) (A) (A) (A) (A) (A) (A) (A) (A) (A) (A) (A)
                 (A)
       Virtual   (A) (A) (A) (A) (A) (A) (A) (A) (A) (A) (A) (A)
                 (A) (A) (A) (A) (A) (A) (A) (A) (A) (A) (A) (A)
                 (A) (A) (A) (A) (A) (A) (A) (A) (A) (A) (A) (A)
                 (A) (A) (A) (A) (A) (A) (A) (A) (A) (A) (A) (A)
                 (A) (A) (A) (A) (A) (A) (A) (A) (A) (A) (A) (A)
                 (A) (A) (A) (A) (A) (A) (A) (A) (A) (A) (A) (A)
                 (A) (A) (A) (A) (A) (A) (A) (A) (A) (A) (A) (A)
                 (A) (A) (A) (A) (A) (A) (A) (A) (A) (A) (A) (A)
                 (A) (A) (A) (A) (A) (A) (A) (A) (A) (A) (A) (A)
                 (A) (A) (A) (A) (A) (A) (A) (A) (A) (A) (A) (A)
                 (A) (A) (A) (A) (A) (A) (A) (A) (A) (A) (A) (A)
                 (A) (A) (A) (A) (A) (A) (A) (A) (A) (A) (A) (A)
                 (A) (A) (A) (A) (A)
 Harris functional with IExCor=  402 diagonalized for initial guess.
 ExpMin= 3.60D-02 ExpMax= 5.48D+03 ExpMxC= 8.25D+02 IAcc=3 IRadAn=         5 AccDes= 0.00D+00
 HarFok:  IExCor= 402 AccDes= 0.00D+00 IRadAn=         5 IDoV=1
 ScaDFX=  1.000000  1.000000  1.000000  1.000000
 Requested convergence on RMS density matrix=1.00D-08 within 128 cycles.
 Requested convergence on MAX density matrix=1.00D-06.
 Requested convergence on             energy=1.00D-06.
 No special actions if energy rises.
 SCF Done:  E(RB+HF-LYP) =  -308.908794188     A.U. after    9 cycles
             Convg  =    0.2472D-08             -V/T =  2.0096
             S**2   =   0.0000
 ***** Axes restored to original set *****
 -------------------------------------------------------------------
 Center     Atomic                   Forces (Hartrees/Bohr)
 Number     Number              X              Y              Z
 -------------------------------------------------------------------
    1          6           0.000446840    0.000636758   -0.000078208
    2          1          -0.000350248    0.000271226    0.000139337
    3          1           0.000373098   -0.000242944    0.000138423
    4          6          -0.000937949   -0.001323743    0.001038749
    5          1          -0.000233081    0.000200070   -0.000220971
    6          1           0.000266176   -0.000153220   -0.000220734
    7          6           0.000936047    0.001325080   -0.001038751
    8          1          -0.000266446    0.000153140    0.000220269
    9          1           0.000233071   -0.000199791    0.000221431
   10          6          -0.000452431   -0.000632793    0.000078203
   11          1           0.000353389   -0.000270843   -0.000138365
   12          1          -0.000372414    0.000239859   -0.000139393
   13          8          -0.000228290   -0.000337490    0.000020574
   14          1           0.000147829    0.000219756    0.000142464
   15          8           0.000242135    0.000327694   -0.000020569
   16          1          -0.000157725   -0.000212758   -0.000142459
 -------------------------------------------------------------------
 Cartesian Forces:  Max     0.001325080 RMS     0.000469859

 GradGradGradGradGradGradGradGradGradGradGradGradGradGradGradGradGradGrad
 Berny optimization.
 Internal  Forces:  Max     0.001289353 RMS     0.000253563
 Search for a local minimum.
 Step number   3 out of a maximum of  84
 All quantities printed in internal units (Hartrees-Bohrs-Radians)
 Update second derivatives using D2CorX and points  1  2  3
 Trust test= 1.14D+00 RLast= 8.01D-02 DXMaxT set to 4.24D-01
     Eigenvalues ---    0.00237   0.00237   0.00237   0.01295   0.01295
     Eigenvalues ---    0.03477   0.03477   0.04041   0.04750   0.05220
     Eigenvalues ---    0.05220   0.05738   0.05810   0.08131   0.08208
     Eigenvalues ---    0.11089   0.11777   0.12119   0.12119   0.13619
     Eigenvalues ---    0.13619   0.16000   0.16065   0.19953   0.21914
     Eigenvalues ---    0.21981   0.21993   0.26547   0.28519   0.29012
     Eigenvalues ---    0.37206   0.37230   0.37230   0.37230   0.37230
     Eigenvalues ---    0.37230   0.37230   0.39245   0.40989   0.42132
     Eigenvalues ---    0.55473   0.556461000.000001000.000001000.00000
     Eigenvalues --- 1000.000001000.000001000.000001000.000001000.00000
     Eigenvalues --- 1000.000001000.000001000.000001000.000001000.00000
     Eigenvalues --- 1000.000001000.000001000.000001000.000001000.00000
     Eigenvalues --- 1000.000001000.000001000.000001000.000001000.00000
     Eigenvalues --- 1000.000001000.000001000.000001000.000001000.00000
     Eigenvalues --- 1000.000001000.000001000.000001000.00000
 RFO step:  Lambda=-2.31165274D-05.
 Quartic linear search produced a step of  0.12462.
 Iteration  1 RMS(Cart)=  0.00228144 RMS(Int)=  0.00000705
 Iteration  2 RMS(Cart)=  0.00000647 RMS(Int)=  0.00000535
 Iteration  3 RMS(Cart)=  0.00000000 RMS(Int)=  0.00000535
 Variable       Old X    -DE/DX   Delta X   Delta X   Delta X     New X
                                 (Linear)    (Quad)   (Total)
    R1        2.08103  -0.00037   0.00079  -0.00121  -0.00042   2.08061
    R2        2.08104  -0.00037   0.00079  -0.00121  -0.00042   2.08062
    R3        2.87975  -0.00068  -0.00064  -0.00245  -0.00310   2.87665
    R4        2.70545  -0.00022  -0.00062  -0.00013  -0.00075   2.70471
    R5        2.07442  -0.00022   0.00074  -0.00078  -0.00004   2.07438
    R6        2.07442  -0.00022   0.00074  -0.00078  -0.00004   2.07438
    R7        2.90509  -0.00129  -0.00203  -0.00366  -0.00568   2.89941
    R8        2.07442  -0.00022   0.00074  -0.00078  -0.00004   2.07438
    R9        2.07442  -0.00022   0.00074  -0.00078  -0.00004   2.07438
   R10        2.87975  -0.00068  -0.00064  -0.00245  -0.00310   2.87665
   R11        2.08104  -0.00037   0.00079  -0.00121  -0.00042   2.08062
   R12        2.08103  -0.00037   0.00079  -0.00121  -0.00042   2.08061
   R13        2.70545  -0.00022  -0.00062  -0.00013  -0.00075   2.70471
   R14        1.82472  -0.00027   0.00019  -0.00059  -0.00040   1.82432
   R15        1.82472  -0.00027   0.00019  -0.00059  -0.00040   1.82432
    A1        1.88548  -0.00015  -0.00166  -0.00181  -0.00347   1.88201
    A2        1.91887  -0.00001   0.00127  -0.00134  -0.00007   1.91880
    A3        1.92764   0.00013  -0.00021   0.00210   0.00188   1.92953
    A4        1.91886  -0.00001   0.00127  -0.00134  -0.00007   1.91879
    A5        1.92760   0.00014  -0.00021   0.00211   0.00190   1.92950
    A6        1.88563  -0.00009  -0.00042   0.00028  -0.00014   1.88549
    A7        1.89333  -0.00022  -0.00003  -0.00193  -0.00198   1.89134
    A8        1.89330  -0.00022  -0.00003  -0.00193  -0.00198   1.89133
    A9        1.96018   0.00037   0.00217   0.00151   0.00367   1.96385
   A10        1.86723  -0.00006  -0.00239  -0.00161  -0.00401   1.86322
   A11        1.92354   0.00005   0.00006   0.00185   0.00190   1.92544
   A12        1.92352   0.00005   0.00005   0.00185   0.00190   1.92542
   A13        1.92354   0.00005   0.00005   0.00184   0.00189   1.92543
   A14        1.92351   0.00005   0.00005   0.00186   0.00190   1.92542
   A15        1.96018   0.00037   0.00217   0.00151   0.00367   1.96385
   A16        1.86723  -0.00006  -0.00239  -0.00161  -0.00401   1.86322
   A17        1.89332  -0.00022  -0.00003  -0.00193  -0.00198   1.89134
   A18        1.89331  -0.00022  -0.00003  -0.00193  -0.00198   1.89132
   A19        1.91886  -0.00001   0.00127  -0.00134  -0.00007   1.91879
   A20        1.91887  -0.00001   0.00127  -0.00134  -0.00007   1.91880
   A21        1.88563  -0.00009  -0.00042   0.00028  -0.00014   1.88549
   A22        1.88548  -0.00015  -0.00166  -0.00181  -0.00347   1.88201
   A23        1.92760   0.00014  -0.00021   0.00211   0.00190   1.92950
   A24        1.92765   0.00013  -0.00021   0.00209   0.00188   1.92953
   A25        1.90326   0.00026  -0.00021   0.00187   0.00167   1.90493
   A26        1.90326   0.00026  -0.00021   0.00187   0.00167   1.90493
    D1        1.09341   0.00026   0.00168   0.00395   0.00563   1.09904
    D2        3.11581  -0.00005  -0.00119  -0.00001  -0.00120   3.11462
    D3       -1.03700   0.00010   0.00024   0.00198   0.00222  -1.03478
    D4       -3.11613   0.00005   0.00120   0.00008   0.00128  -3.11485
    D5       -1.09373  -0.00026  -0.00168  -0.00388  -0.00555  -1.09928
    D6        1.03664  -0.00010  -0.00024  -0.00189  -0.00213   1.03451
    D7       -1.01139   0.00016   0.00144   0.00203   0.00346  -1.00793
    D8        1.01101  -0.00015  -0.00143  -0.00193  -0.00337   1.00765
    D9        3.14138   0.00000   0.00000   0.00005   0.00005   3.14143
   D10        1.04087  -0.00001  -0.00112   0.00048  -0.00065   1.04022
   D11       -1.04374   0.00001   0.00121   0.00004   0.00126  -1.04248
   D12        3.14018   0.00000   0.00004   0.00026   0.00030   3.14048
   D13        1.02852  -0.00001  -0.00143   0.00009  -0.00134   1.02718
   D14       -1.02840   0.00001   0.00145  -0.00019   0.00126  -1.02714
   D15       -3.14152   0.00000   0.00001  -0.00005  -0.00004  -3.14156
   D16       -1.08463  -0.00001  -0.00287   0.00024  -0.00264  -1.08727
   D17       -3.14156   0.00000   0.00001  -0.00004  -0.00004  -3.14159
   D18        1.02852  -0.00001  -0.00143   0.00010  -0.00134   1.02718
   D19       -3.14156   0.00000   0.00001  -0.00004  -0.00004  -3.14159
   D20        1.08470   0.00001   0.00289  -0.00033   0.00257   1.08727
   D21       -1.02841   0.00001   0.00145  -0.00019   0.00127  -1.02714
   D22        1.03664  -0.00010  -0.00026  -0.00186  -0.00212   1.03452
   D23       -1.03701   0.00010   0.00022   0.00201   0.00223  -1.03477
   D24        3.14138   0.00000  -0.00002   0.00009   0.00007   3.14144
   D25       -3.11614   0.00005   0.00118   0.00011   0.00129  -3.11485
   D26        1.09341   0.00026   0.00166   0.00398   0.00564   1.09905
   D27       -1.01140   0.00016   0.00142   0.00206   0.00348  -1.00792
   D28       -1.09373  -0.00026  -0.00170  -0.00385  -0.00554  -1.09927
   D29        3.11581  -0.00005  -0.00121   0.00002  -0.00119   3.11462
   D30        1.01101  -0.00015  -0.00145  -0.00190  -0.00335   1.00765
   D31        3.14024   0.00000   0.00004   0.00024   0.00029   3.14052
   D32       -1.04368   0.00001   0.00121   0.00003   0.00124  -1.04243
   D33        1.04093  -0.00001  -0.00112   0.00046  -0.00066   1.04027
         Item               Value     Threshold  Converged?
 Maximum Force            0.001289     0.000450     NO 
 RMS     Force            0.000254     0.000300     YES
 Maximum Displacement     0.005541     0.001800     NO 
 RMS     Displacement     0.002283     0.001200     NO 
 Predicted change in Energy=-1.513083D-05
 GradGradGradGradGradGradGradGradGradGradGradGradGradGradGradGradGradGrad

                          Input orientation:                          
 ---------------------------------------------------------------------
 Center     Atomic     Atomic              Coordinates (Angstroms)
 Number     Number      Type              X           Y           Z
 ---------------------------------------------------------------------
    1          6             0       -3.610866    1.295995   -0.009398
    2          1             0       -3.258796    0.252810   -0.015678
    3          1             0       -4.711752    1.280322   -0.015653
    4          6             0       -3.108903    2.005784    1.240206
    5          1             0       -2.011993    2.030940    1.206633
    6          1             0       -3.450517    3.048443    1.206507
    7          6             0       -3.587045    1.329983    2.532009
    8          1             0       -3.245439    0.287322    2.565723
    9          1             0       -4.683957    1.304834    2.565566
   10          6             0       -3.085125    2.039802    3.781612
   11          1             0       -3.437007    3.083055    3.787729
   12          1             0       -1.984241    2.055275    3.788031
   13          8             0       -3.111910    2.001614   -1.150308
   14          1             0       -3.420464    1.563553   -1.953350
   15          8             0       -3.584420    1.334422    4.922522
   16          1             0       -3.274272    1.771356    5.725564
 ---------------------------------------------------------------------
                    Distance matrix (angstroms):
                    1          2          3          4          5
     1  C    0.000000
     2  H    1.101011   0.000000
     3  H    1.101016   1.779568   0.000000
     4  C    1.522260   2.161626   2.161620   0.000000
     5  H    2.138988   2.492049   3.057141   1.097713   0.000000
     6  H    2.138975   3.057133   2.492116   1.097713   1.762006
     7  C    2.541746   2.785455   2.785321   1.534301   2.174569
     8  H    2.789660   2.581666   3.130435   2.174568   2.531545
     9  H    2.789631   3.130600   2.581485   2.174558   3.084367
    10  C    3.898899   4.200347   4.200232   2.541746   2.789661
    11  H    4.200236   4.744255   4.397788   2.785326   3.130442
    12  H    4.200343   4.397906   4.744248   2.785450   2.581662
    13  O    1.431269   2.089802   2.089784   2.390519   2.601124
    14  H    1.971494   2.344942   2.345701   3.239049   3.491094
    15  O    4.932141   5.065742   5.065509   3.773101   4.094569
    16  H    5.764465   5.938694   5.938775   4.494524   4.699093
                    6          7          8          9         10
     6  H    0.000000
     7  C    2.174557   0.000000
     8  H    3.084366   1.097713   0.000000
     9  H    2.531519   1.097713   1.762006   0.000000
    10  C    2.789630   1.522260   2.138989   2.138975   0.000000
    11  H    2.581489   2.161621   3.057142   2.492115   1.101016
    12  H    3.130593   2.161625   2.492051   3.057131   1.101011
    13  O    2.600977   3.773101   4.094570   4.094453   4.932141
    14  H    3.491490   4.494524   4.699087   4.699356   5.764465
    15  O    4.094455   2.390519   2.601121   2.600981   1.431269
    16  H    4.699350   3.239049   3.491101   3.491482   1.971494
                   11         12         13         14         15
    11  H    0.000000
    12  H    1.779568   0.000000
    13  O    5.065511   5.065739   0.000000
    14  H    5.938783   5.938686   0.965391   0.000000
    15  O    2.089785   2.089801   6.127615   6.881642   0.000000
    16  H    2.345686   2.344957   6.881642   7.683117   0.965391
                   16
    16  H    0.000000
 Stoichiometry    C4H10O2
 Framework group  C1[X(C4H10O2)]
 Deg. of freedom    42
 Full point group                 C1      NOp   1
 Largest Abelian subgroup         C1      NOp   1
 Largest concise Abelian subgroup C1      NOp   1
                         Standard orientation:                         
 ---------------------------------------------------------------------
 Center     Atomic     Atomic              Coordinates (Angstroms)
 Number     Number      Type              X           Y           Z
 ---------------------------------------------------------------------
    1          6             0        1.882149   -0.507807    0.000023
    2          1             0        1.870521   -1.156095    0.889862
    3          1             0        1.870349   -1.156251   -0.889705
    4          6             0        0.657130    0.395854    0.000051
    5          1             0        0.708892    1.048639    0.881054
    6          1             0        0.708877    1.048641   -0.880952
    7          6             0       -0.657130   -0.395854    0.000047
    8          1             0       -0.708893   -1.048646    0.881044
    9          1             0       -0.708877   -1.048634   -0.880961
   10          6             0       -1.882149    0.507807    0.000024
   11          1             0       -1.870353    1.156254   -0.889703
   12          1             0       -1.870518    1.156092    0.889865
   13          8             0        3.046582    0.324435   -0.000188
   14          1             0        3.834459   -0.233444    0.000807
   15          8             0       -3.046582   -0.324435   -0.000182
   16          1             0       -3.834459    0.233444    0.000776
 ---------------------------------------------------------------------
 Rotational constants (GHZ):     17.1680677      1.1369090      1.0955155
 Standard basis: 6-31++G(d,p) (6D, 7F)
 There are   174 symmetry adapted basis functions of A   symmetry.
 Integral buffers will be    262144 words long.
 Raffenetti 2 integral format.
 Two-electron integral symmetry is turned on.
   174 basis functions,   272 primitive gaussians,   174 cartesian basis functions
    25 alpha electrons       25 beta electrons
       nuclear repulsion energy       243.8823810100 Hartrees.
 NAtoms=   16 NActive=   16 NUniq=   16 SFac= 1.00D+00 NAtFMM=   60 Big=F
 One-electron integrals computed using PRISM.
 NBasis=   174 RedAO= T  NBF=   174
 NBsUse=   174 1.00D-06 NBFU=   174
 Initial guess read from the read-write file:
 Initial guess orbital symmetries:
       Occupied  (A) (A) (A) (A) (A) (A) (A) (A) (A) (A) (A) (A)
                 (A) (A) (A) (A) (A) (A) (A) (A) (A) (A) (A) (A)
                 (A)
       Virtual   (A) (A) (A) (A) (A) (A) (A) (A) (A) (A) (A) (A)
                 (A) (A) (A) (A) (A) (A) (A) (A) (A) (A) (A) (A)
                 (A) (A) (A) (A) (A) (A) (A) (A) (A) (A) (A) (A)
                 (A) (A) (A) (A) (A) (A) (A) (A) (A) (A) (A) (A)
                 (A) (A) (A) (A) (A) (A) (A) (A) (A) (A) (A) (A)
                 (A) (A) (A) (A) (A) (A) (A) (A) (A) (A) (A) (A)
                 (A) (A) (A) (A) (A) (A) (A) (A) (A) (A) (A) (A)
                 (A) (A) (A) (A) (A) (A) (A) (A) (A) (A) (A) (A)
                 (A) (A) (A) (A) (A) (A) (A) (A) (A) (A) (A) (A)
                 (A) (A) (A) (A) (A) (A) (A) (A) (A) (A) (A) (A)
                 (A) (A) (A) (A) (A) (A) (A) (A) (A) (A) (A) (A)
                 (A) (A) (A) (A) (A) (A) (A) (A) (A) (A) (A) (A)
                 (A) (A) (A) (A) (A)
 Requested convergence on RMS density matrix=1.00D-08 within 128 cycles.
 Requested convergence on MAX density matrix=1.00D-06.
 Requested convergence on             energy=1.00D-06.
 No special actions if energy rises.
 SCF Done:  E(RB+HF-LYP) =  -308.908809170     A.U. after   11 cycles
             Convg  =    0.9477D-08             -V/T =  2.0096
             S**2   =   0.0000
 ***** Axes restored to original set *****
 -------------------------------------------------------------------
 Center     Atomic                   Forces (Hartrees/Bohr)
 Number     Number              X              Y              Z
 -------------------------------------------------------------------
    1          6          -0.000127793   -0.000176582   -0.000279886
    2          1          -0.000026744    0.000145874   -0.000052959
    3          1           0.000147052    0.000020902   -0.000054346
    4          6           0.000100383    0.000144190    0.000408172
    5          1          -0.000082416    0.000007021   -0.000005896
    6          1           0.000034255   -0.000075452   -0.000005975
    7          6          -0.000102380   -0.000142778   -0.000408168
    8          1          -0.000034084    0.000075434    0.000006089
    9          1           0.000082493   -0.000007177    0.000005781
   10          6           0.000124452    0.000178943    0.000279889
   11          1           0.000029099   -0.000145747    0.000054304
   12          1          -0.000146386   -0.000023163    0.000052999
   13          8          -0.000125826   -0.000188344    0.000125084
   14          1           0.000026130    0.000045011    0.000067917
   15          8           0.000135349    0.000181606   -0.000125083
   16          1          -0.000033584   -0.000039739   -0.000067922
 -------------------------------------------------------------------
 Cartesian Forces:  Max     0.000408172 RMS     0.000138621

 GradGradGradGradGradGradGradGradGradGradGradGradGradGradGradGradGradGrad
 Berny optimization.
 Internal  Forces:  Max     0.000264986 RMS     0.000079957
 Search for a local minimum.
 Step number   4 out of a maximum of  84
 All quantities printed in internal units (Hartrees-Bohrs-Radians)
 Update second derivatives using D2CorX and points  1  2  3  4
 Trust test= 9.90D-01 RLast= 2.02D-02 DXMaxT set to 4.24D-01
     Eigenvalues ---    0.00237   0.00237   0.00237   0.01294   0.01295
     Eigenvalues ---    0.03449   0.03449   0.04028   0.04737   0.05213
     Eigenvalues ---    0.05213   0.05815   0.05916   0.08015   0.08252
     Eigenvalues ---    0.11083   0.12025   0.12150   0.12150   0.13621
     Eigenvalues ---    0.13621   0.16000   0.16025   0.20063   0.21909
     Eigenvalues ---    0.21973   0.22007   0.26344   0.28519   0.30542
     Eigenvalues ---    0.36520   0.37202   0.37230   0.37230   0.37230
     Eigenvalues ---    0.37230   0.37230   0.37230   0.40989   0.41635
     Eigenvalues ---    0.55406   0.554731000.000001000.000001000.00000
     Eigenvalues --- 1000.000001000.000001000.000001000.000001000.00000
     Eigenvalues --- 1000.000001000.000001000.000001000.000001000.00000
     Eigenvalues --- 1000.000001000.000001000.000001000.000001000.00000
     Eigenvalues --- 1000.000001000.000001000.000001000.000001000.00000
     Eigenvalues --- 1000.000001000.000001000.000001000.000001000.00000
     Eigenvalues --- 1000.000001000.000001000.000001000.00000
 RFO step:  Lambda=-1.43343274D-06.
 Quartic linear search produced a step of -0.01304.
 Iteration  1 RMS(Cart)=  0.00032434 RMS(Int)=  0.00000007
 Iteration  2 RMS(Cart)=  0.00000006 RMS(Int)=  0.00000004
 Variable       Old X    -DE/DX   Delta X   Delta X   Delta X     New X
                                 (Linear)    (Quad)   (Total)
    R1        2.08061  -0.00015   0.00001  -0.00039  -0.00039   2.08022
    R2        2.08062  -0.00015   0.00001  -0.00039  -0.00039   2.08023
    R3        2.87665   0.00026   0.00004   0.00076   0.00080   2.87745
    R4        2.70471  -0.00026   0.00001  -0.00061  -0.00060   2.70411
    R5        2.07438  -0.00008   0.00000  -0.00021  -0.00021   2.07417
    R6        2.07438  -0.00008   0.00000  -0.00021  -0.00021   2.07417
    R7        2.89941  -0.00022   0.00007  -0.00091  -0.00084   2.89857
    R8        2.07438  -0.00008   0.00000  -0.00021  -0.00021   2.07417
    R9        2.07438  -0.00008   0.00000  -0.00021  -0.00021   2.07417
   R10        2.87665   0.00026   0.00004   0.00076   0.00080   2.87745
   R11        2.08062  -0.00015   0.00001  -0.00040  -0.00039   2.08023
   R12        2.08061  -0.00015   0.00001  -0.00039  -0.00039   2.08022
   R13        2.70471  -0.00026   0.00001  -0.00061  -0.00060   2.70411
   R14        1.82432  -0.00009   0.00001  -0.00017  -0.00017   1.82416
   R15        1.82432  -0.00009   0.00001  -0.00017  -0.00017   1.82416
    A1        1.88201   0.00000   0.00005   0.00011   0.00015   1.88216
    A2        1.91880   0.00004   0.00000   0.00028   0.00028   1.91908
    A3        1.92953  -0.00004  -0.00002  -0.00028  -0.00030   1.92923
    A4        1.91879   0.00004   0.00000   0.00028   0.00028   1.91907
    A5        1.92950  -0.00004  -0.00002  -0.00027  -0.00030   1.92920
    A6        1.88549   0.00000   0.00000  -0.00010  -0.00010   1.88539
    A7        1.89134   0.00000   0.00003  -0.00013  -0.00010   1.89124
    A8        1.89133   0.00000   0.00003  -0.00013  -0.00010   1.89122
    A9        1.96385  -0.00003  -0.00005   0.00000  -0.00005   1.96380
   A10        1.86322  -0.00001   0.00005  -0.00021  -0.00016   1.86306
   A11        1.92544   0.00001  -0.00002   0.00022   0.00020   1.92563
   A12        1.92542   0.00001  -0.00002   0.00023   0.00020   1.92562
   A13        1.92543   0.00001  -0.00002   0.00022   0.00020   1.92563
   A14        1.92542   0.00001  -0.00002   0.00023   0.00020   1.92562
   A15        1.96385  -0.00003  -0.00005   0.00000  -0.00005   1.96380
   A16        1.86322  -0.00001   0.00005  -0.00021  -0.00016   1.86306
   A17        1.89134   0.00000   0.00003  -0.00013  -0.00011   1.89124
   A18        1.89132   0.00000   0.00003  -0.00013  -0.00010   1.89122
   A19        1.91879   0.00004   0.00000   0.00028   0.00028   1.91907
   A20        1.91880   0.00004   0.00000   0.00028   0.00028   1.91908
   A21        1.88549   0.00000   0.00000  -0.00010  -0.00010   1.88539
   A22        1.88201   0.00000   0.00005   0.00011   0.00015   1.88216
   A23        1.92950  -0.00004  -0.00002  -0.00028  -0.00030   1.92920
   A24        1.92953  -0.00004  -0.00002  -0.00028  -0.00030   1.92922
   A25        1.90493   0.00001  -0.00002   0.00016   0.00014   1.90507
   A26        1.90493   0.00001  -0.00002   0.00016   0.00014   1.90507
    D1        1.09904  -0.00002  -0.00007  -0.00003  -0.00010   1.09894
    D2        3.11462  -0.00003   0.00002  -0.00041  -0.00040   3.11422
    D3       -1.03478  -0.00002  -0.00003  -0.00022  -0.00024  -1.03503
    D4       -3.11485   0.00003  -0.00002   0.00045   0.00043  -3.11442
    D5       -1.09928   0.00002   0.00007   0.00006   0.00013  -1.09915
    D6        1.03451   0.00002   0.00003   0.00026   0.00029   1.03479
    D7       -1.00793   0.00000  -0.00005   0.00021   0.00017  -1.00776
    D8        1.00765   0.00000   0.00004  -0.00017  -0.00013   1.00752
    D9        3.14143   0.00000   0.00000   0.00003   0.00002   3.14146
   D10        1.04022  -0.00002   0.00001   0.00010   0.00011   1.04033
   D11       -1.04248   0.00003  -0.00002   0.00032   0.00031  -1.04217
   D12        3.14048   0.00000   0.00000   0.00021   0.00021   3.14069
   D13        1.02718   0.00000   0.00002   0.00000   0.00002   1.02720
   D14       -1.02714   0.00000  -0.00002  -0.00001  -0.00003  -1.02717
   D15       -3.14156   0.00000   0.00000  -0.00001  -0.00001  -3.14156
   D16       -1.08727   0.00001   0.00003   0.00001   0.00005  -1.08722
   D17       -3.14159   0.00000   0.00000   0.00000   0.00000  -3.14159
   D18        1.02718   0.00000   0.00002   0.00000   0.00002   1.02720
   D19       -3.14159   0.00000   0.00000   0.00000   0.00000  -3.14159
   D20        1.08727  -0.00001  -0.00003  -0.00001  -0.00005   1.08722
   D21       -1.02714   0.00000  -0.00002  -0.00001  -0.00003  -1.02717
   D22        1.03452   0.00002   0.00003   0.00026   0.00028   1.03480
   D23       -1.03477  -0.00002  -0.00003  -0.00022  -0.00025  -1.03502
   D24        3.14144   0.00000   0.00000   0.00002   0.00002   3.14146
   D25       -3.11485   0.00003  -0.00002   0.00045   0.00043  -3.11442
   D26        1.09905  -0.00002  -0.00007  -0.00003  -0.00010   1.09895
   D27       -1.00792   0.00000  -0.00005   0.00021   0.00017  -1.00776
   D28       -1.09927   0.00002   0.00007   0.00006   0.00013  -1.09914
   D29        3.11462  -0.00003   0.00002  -0.00041  -0.00040   3.11422
   D30        1.00765   0.00000   0.00004  -0.00018  -0.00013   1.00752
   D31        3.14052   0.00000   0.00000   0.00020   0.00020   3.14072
   D32       -1.04243   0.00003  -0.00002   0.00031   0.00030  -1.04214
   D33        1.04027  -0.00002   0.00001   0.00009   0.00010   1.04037
         Item               Value     Threshold  Converged?
 Maximum Force            0.000265     0.000450     YES
 RMS     Force            0.000080     0.000300     YES
 Maximum Displacement     0.001130     0.001800     YES
 RMS     Displacement     0.000324     0.001200     YES
 Predicted change in Energy=-7.193578D-07
 Optimization completed.
    -- Stationary point found.
                           ----------------------------
                           !   Optimized Parameters   !
                           ! (Angstroms and Degrees)  !
 --------------------------                            --------------------------
 ! Name  Definition              Value          Derivative Info.                !
 --------------------------------------------------------------------------------
 ! R1    R(1,2)                  1.101          -DE/DX =   -0.0001              !
 ! R2    R(1,3)                  1.101          -DE/DX =   -0.0001              !
 ! R3    R(1,4)                  1.5223         -DE/DX =    0.0003              !
 ! R4    R(1,13)                 1.4313         -DE/DX =   -0.0003              !
 ! R5    R(4,5)                  1.0977         -DE/DX =   -0.0001              !
 ! R6    R(4,6)                  1.0977         -DE/DX =   -0.0001              !
 ! R7    R(4,7)                  1.5343         -DE/DX =   -0.0002              !
 ! R8    R(7,8)                  1.0977         -DE/DX =   -0.0001              !
 ! R9    R(7,9)                  1.0977         -DE/DX =   -0.0001              !
 ! R10   R(7,10)                 1.5223         -DE/DX =    0.0003              !
 ! R11   R(10,11)                1.101          -DE/DX =   -0.0001              !
 ! R12   R(10,12)                1.101          -DE/DX =   -0.0001              !
 ! R13   R(10,15)                1.4313         -DE/DX =   -0.0003              !
 ! R14   R(13,14)                0.9654         -DE/DX =   -0.0001              !
 ! R15   R(15,16)                0.9654         -DE/DX =   -0.0001              !
 ! A1    A(2,1,3)              107.8311         -DE/DX =    0.0                 !
 ! A2    A(2,1,4)              109.9392         -DE/DX =    0.0                 !
 ! A3    A(2,1,13)             110.5539         -DE/DX =    0.0                 !
 ! A4    A(3,1,4)              109.9384         -DE/DX =    0.0                 !
 ! A5    A(3,1,13)             110.5521         -DE/DX =    0.0                 !
 ! A6    A(4,1,13)             108.0308         -DE/DX =    0.0                 !
 ! A7    A(1,4,5)              108.366          -DE/DX =    0.0                 !
 ! A8    A(1,4,6)              108.365          -DE/DX =    0.0                 !
 ! A9    A(1,4,7)              112.5202         -DE/DX =    0.0                 !
 ! A10   A(5,4,6)              106.7544         -DE/DX =    0.0                 !
 ! A11   A(5,4,7)              110.3193         -DE/DX =    0.0                 !
 ! A12   A(6,4,7)              110.3183         -DE/DX =    0.0                 !
 ! A13   A(4,7,8)              110.3192         -DE/DX =    0.0                 !
 ! A14   A(4,7,9)              110.3184         -DE/DX =    0.0                 !
 ! A15   A(4,7,10)             112.5202         -DE/DX =    0.0                 !
 ! A16   A(8,7,9)              106.7544         -DE/DX =    0.0                 !
 ! A17   A(8,7,10)             108.3661         -DE/DX =    0.0                 !
 ! A18   A(9,7,10)             108.3649         -DE/DX =    0.0                 !
 ! A19   A(7,10,11)            109.9385         -DE/DX =    0.0                 !
 ! A20   A(7,10,12)            109.9391         -DE/DX =    0.0                 !
 ! A21   A(7,10,15)            108.0308         -DE/DX =    0.0                 !
 ! A22   A(11,10,12)           107.8311         -DE/DX =    0.0                 !
 ! A23   A(11,10,15)           110.5522         -DE/DX =    0.0                 !
 ! A24   A(12,10,15)           110.5538         -DE/DX =    0.0                 !
 ! A25   A(1,13,14)            109.1444         -DE/DX =    0.0                 !
 ! A26   A(10,15,16)           109.1444         -DE/DX =    0.0                 !
 ! D1    D(2,1,4,5)             62.9704         -DE/DX =    0.0                 !
 ! D2    D(2,1,4,6)            178.4543         -DE/DX =    0.0                 !
 ! D3    D(2,1,4,7)            -59.2886         -DE/DX =    0.0                 !
 ! D4    D(3,1,4,5)           -178.468          -DE/DX =    0.0                 !
 ! D5    D(3,1,4,6)            -62.984          -DE/DX =    0.0                 !
 ! D6    D(3,1,4,7)             59.273          -DE/DX =    0.0                 !
 ! D7    D(13,1,4,5)           -57.7501         -DE/DX =    0.0                 !
 ! D8    D(13,1,4,6)            57.7338         -DE/DX =    0.0                 !
 ! D9    D(13,1,4,7)           179.9909         -DE/DX =    0.0                 !
 ! D10   D(2,1,13,14)           59.6002         -DE/DX =    0.0                 !
 ! D11   D(3,1,13,14)          -59.7298         -DE/DX =    0.0                 !
 ! D12   D(4,1,13,14)          179.9362         -DE/DX =    0.0                 !
 ! D13   D(1,4,7,8)             58.8531         -DE/DX =    0.0                 !
 ! D14   D(1,4,7,9)            -58.851          -DE/DX =    0.0                 !
 ! D15   D(1,4,7,10)          -179.9979         -DE/DX =    0.0                 !
 ! D16   D(5,4,7,8)            -62.2958         -DE/DX =    0.0                 !
 ! D17   D(5,4,7,9)           -180.0            -DE/DX =    0.0                 !
 ! D18   D(5,4,7,10)            58.8531         -DE/DX =    0.0                 !
 ! D19   D(6,4,7,8)           -180.0            -DE/DX =    0.0                 !
 ! D20   D(6,4,7,9)             62.2959         -DE/DX =    0.0                 !
 ! D21   D(6,4,7,10)           -58.851          -DE/DX =    0.0                 !
 ! D22   D(4,7,10,11)           59.2734         -DE/DX =    0.0                 !
 ! D23   D(4,7,10,12)          -59.2882         -DE/DX =    0.0                 !
 ! D24   D(4,7,10,15)          179.9915         -DE/DX =    0.0                 !
 ! D25   D(8,7,10,11)         -178.4676         -DE/DX =    0.0                 !
 ! D26   D(8,7,10,12)           62.9707         -DE/DX =    0.0                 !
 ! D27   D(8,7,10,15)          -57.7496         -DE/DX =    0.0                 !
 ! D28   D(9,7,10,11)          -62.9837         -DE/DX =    0.0                 !
 ! D29   D(9,7,10,12)          178.4547         -DE/DX =    0.0                 !
 ! D30   D(9,7,10,15)           57.7343         -DE/DX =    0.0                 !
 ! D31   D(7,10,15,16)         179.9387         -DE/DX =    0.0                 !
 ! D32   D(11,10,15,16)        -59.7271         -DE/DX =    0.0                 !
 ! D33   D(12,10,15,16)         59.6029         -DE/DX =    0.0                 !
 --------------------------------------------------------------------------------
 GradGradGradGradGradGradGradGradGradGradGradGradGradGradGradGradGradGrad

                          Input orientation:                          
 ---------------------------------------------------------------------
 Center     Atomic     Atomic              Coordinates (Angstroms)
 Number     Number      Type              X           Y           Z
 ---------------------------------------------------------------------
    1          6             0       -3.610866    1.295995   -0.009398
    2          1             0       -3.258796    0.252810   -0.015678
    3          1             0       -4.711752    1.280322   -0.015653
    4          6             0       -3.108903    2.005784    1.240206
    5          1             0       -2.011993    2.030940    1.206633
    6          1             0       -3.450517    3.048443    1.206507
    7          6             0       -3.587045    1.329983    2.532009
    8          1             0       -3.245439    0.287322    2.565723
    9          1             0       -4.683957    1.304834    2.565566
   10          6             0       -3.085125    2.039802    3.781612
   11          1             0       -3.437007    3.083055    3.787729
   12          1             0       -1.984241    2.055275    3.788031
   13          8             0       -3.111910    2.001614   -1.150308
   14          1             0       -3.420464    1.563553   -1.953350
   15          8             0       -3.584420    1.334422    4.922522
   16          1             0       -3.274272    1.771356    5.725564
 ---------------------------------------------------------------------
                    Distance matrix (angstroms):
                    1          2          3          4          5
     1  C    0.000000
     2  H    1.101011   0.000000
     3  H    1.101016   1.779568   0.000000
     4  C    1.522260   2.161626   2.161620   0.000000
     5  H    2.138988   2.492049   3.057141   1.097713   0.000000
     6  H    2.138975   3.057133   2.492116   1.097713   1.762006
     7  C    2.541746   2.785455   2.785321   1.534301   2.174569
     8  H    2.789660   2.581666   3.130435   2.174568   2.531545
     9  H    2.789631   3.130600   2.581485   2.174558   3.084367
    10  C    3.898899   4.200347   4.200232   2.541746   2.789661
    11  H    4.200236   4.744255   4.397788   2.785326   3.130442
    12  H    4.200343   4.397906   4.744248   2.785450   2.581662
    13  O    1.431269   2.089802   2.089784   2.390519   2.601124
    14  H    1.971494   2.344942   2.345701   3.239049   3.491094
    15  O    4.932141   5.065742   5.065509   3.773101   4.094569
    16  H    5.764465   5.938694   5.938775   4.494524   4.699093
                    6          7          8          9         10
     6  H    0.000000
     7  C    2.174557   0.000000
     8  H    3.084366   1.097713   0.000000
     9  H    2.531519   1.097713   1.762006   0.000000
    10  C    2.789630   1.522260   2.138989   2.138975   0.000000
    11  H    2.581489   2.161621   3.057142   2.492115   1.101016
    12  H    3.130593   2.161625   2.492051   3.057131   1.101011
    13  O    2.600977   3.773101   4.094570   4.094453   4.932141
    14  H    3.491490   4.494524   4.699087   4.699356   5.764465
    15  O    4.094455   2.390519   2.601121   2.600981   1.431269
    16  H    4.699350   3.239049   3.491101   3.491482   1.971494
                   11         12         13         14         15
    11  H    0.000000
    12  H    1.779568   0.000000
    13  O    5.065511   5.065739   0.000000
    14  H    5.938783   5.938686   0.965391   0.000000
    15  O    2.089785   2.089801   6.127615   6.881642   0.000000
    16  H    2.345686   2.344957   6.881642   7.683117   0.965391
                   16
    16  H    0.000000
 Stoichiometry    C4H10O2
 Framework group  C1[X(C4H10O2)]
 Deg. of freedom    42
 Full point group                 C1      NOp   1
 Largest Abelian subgroup         C1      NOp   1
 Largest concise Abelian subgroup C1      NOp   1
                         Standard orientation:                         
 ---------------------------------------------------------------------
 Center     Atomic     Atomic              Coordinates (Angstroms)
 Number     Number      Type              X           Y           Z
 ---------------------------------------------------------------------
    1          6             0        1.882149   -0.507807    0.000023
    2          1             0        1.870521   -1.156095    0.889862
    3          1             0        1.870349   -1.156251   -0.889705
    4          6             0        0.657130    0.395854    0.000051
    5          1             0        0.708892    1.048639    0.881054
    6          1             0        0.708877    1.048641   -0.880952
    7          6             0       -0.657130   -0.395854    0.000047
    8          1             0       -0.708893   -1.048646    0.881044
    9          1             0       -0.708877   -1.048634   -0.880961
   10          6             0       -1.882149    0.507807    0.000024
   11          1             0       -1.870353    1.156254   -0.889703
   12          1             0       -1.870518    1.156092    0.889865
   13          8             0        3.046582    0.324435   -0.000188
   14          1             0        3.834459   -0.233444    0.000807
   15          8             0       -3.046582   -0.324435   -0.000182
   16          1             0       -3.834459    0.233444    0.000776
 ---------------------------------------------------------------------
 Rotational constants (GHZ):     17.1680677      1.1369090      1.0955155

 **********************************************************************

            Population analysis using the SCF density.

 **********************************************************************

 Orbital symmetries:
       Occupied  (A) (A) (A) (A) (A) (A) (A) (A) (A) (A) (A) (A)
                 (A) (A) (A) (A) (A) (A) (A) (A) (A) (A) (A) (A)
                 (A)
       Virtual   (A) (A) (A) (A) (A) (A) (A) (A) (A) (A) (A) (A)
                 (A) (A) (A) (A) (A) (A) (A) (A) (A) (A) (A) (A)
                 (A) (A) (A) (A) (A) (A) (A) (A) (A) (A) (A) (A)
                 (A) (A) (A) (A) (A) (A) (A) (A) (A) (A) (A) (A)
                 (A) (A) (A) (A) (A) (A) (A) (A) (A) (A) (A) (A)
                 (A) (A) (A) (A) (A) (A) (A) (A) (A) (A) (A) (A)
                 (A) (A) (A) (A) (A) (A) (A) (A) (A) (A) (A) (A)
                 (A) (A) (A) (A) (A) (A) (A) (A) (A) (A) (A) (A)
                 (A) (A) (A) (A) (A) (A) (A) (A) (A) (A) (A) (A)
                 (A) (A) (A) (A) (A) (A) (A) (A) (A) (A) (A) (A)
                 (A) (A) (A) (A) (A) (A) (A) (A) (A) (A) (A) (A)
                 (A) (A) (A) (A) (A) (A) (A) (A) (A) (A) (A) (A)
                 (A) (A) (A) (A) (A)
 The electronic state is 1-A.
 Alpha  occ. eigenvalues --  -19.15968 -19.15968 -10.23862 -10.23861 -10.18857
 Alpha  occ. eigenvalues --  -10.18836  -1.02525  -1.02489  -0.79961  -0.72109
 Alpha  occ. eigenvalues --   -0.62764  -0.58946  -0.52370  -0.50640  -0.49342
 Alpha  occ. eigenvalues --   -0.45794  -0.43256  -0.39141  -0.38510  -0.36336
 Alpha  occ. eigenvalues --   -0.34335  -0.33891  -0.32845  -0.28265  -0.27908
 Alpha virt. eigenvalues --   -0.01205  -0.01090   0.01030   0.01265   0.01373
 Alpha virt. eigenvalues --    0.04039   0.04403   0.05463   0.05801   0.06444
 Alpha virt. eigenvalues --    0.08013   0.08376   0.09670   0.10295   0.11883
 Alpha virt. eigenvalues --    0.12272   0.13754   0.13801   0.14259   0.14328
 Alpha virt. eigenvalues --    0.15572   0.16177   0.16702   0.17469   0.18183
 Alpha virt. eigenvalues --    0.18737   0.20457   0.20614   0.21053   0.22013
 Alpha virt. eigenvalues --    0.22862   0.23591   0.24392   0.24978   0.25408
 Alpha virt. eigenvalues --    0.26707   0.27682   0.30407   0.30879   0.32710
 Alpha virt. eigenvalues --    0.35981   0.36053   0.36187   0.37799   0.38512
 Alpha virt. eigenvalues --    0.40314   0.40353   0.41505   0.42076   0.62328
 Alpha virt. eigenvalues --    0.63319   0.68085   0.69849   0.72385   0.73485
 Alpha virt. eigenvalues --    0.74628   0.75584   0.79516   0.83198   0.86301
 Alpha virt. eigenvalues --    0.88085   0.89468   0.93557   0.97218   1.01853
 Alpha virt. eigenvalues --    1.02886   1.06410   1.09100   1.09528   1.10593
 Alpha virt. eigenvalues --    1.12023   1.14073   1.20878   1.25556   1.25630
 Alpha virt. eigenvalues --    1.27197   1.28499   1.29710   1.35915   1.39616
 Alpha virt. eigenvalues --    1.45811   1.50508   1.56329   1.56596   1.58670
 Alpha virt. eigenvalues --    1.61247   1.61697   1.65001   1.66770   1.68460
 Alpha virt. eigenvalues --    1.68823   1.85232   1.86749   1.87596   1.93837
 Alpha virt. eigenvalues --    1.94412   1.94691   1.94703   1.99634   2.02478
 Alpha virt. eigenvalues --    2.09249   2.09385   2.09883   2.13786   2.15643
 Alpha virt. eigenvalues --    2.24359   2.25456   2.28772   2.30044   2.35689
 Alpha virt. eigenvalues --    2.36059   2.41625   2.42381   2.48138   2.49522
 Alpha virt. eigenvalues --    2.56233   2.61124   2.65436   2.66067   2.66618
 Alpha virt. eigenvalues --    2.69158   2.73413   2.74702   2.75885   2.80328
 Alpha virt. eigenvalues --    2.81862   2.87100   2.88222   2.88443   2.96391
 Alpha virt. eigenvalues --    2.98859   3.00355   3.02317   3.29870   3.31838
 Alpha virt. eigenvalues --    3.33121   3.36053   3.40961   3.43278   3.50959
 Alpha virt. eigenvalues --    3.52687   3.54777   3.57848   4.31579   4.34342
 Alpha virt. eigenvalues --    4.36178   4.48775   4.59596   4.73676
          Condensed to atoms (all electrons):
              1          2          3          4          5          6
     1  C    5.324341   0.448243   0.449052  -0.140577   0.026613   0.025973
     2  H    0.448243   0.674969  -0.094469  -0.081127  -0.044547   0.031207
     3  H    0.449052  -0.094469   0.674911  -0.081962   0.031237  -0.044524
     4  C   -0.140577  -0.081127  -0.081962   6.125784   0.289628   0.290414
     5  H    0.026613  -0.044547   0.031237   0.289628   0.634882  -0.079610
     6  H    0.025973   0.031207  -0.044524   0.290414  -0.079610   0.634781
     7  C    0.131849   0.002460   0.002510  -0.281995   0.006890   0.006528
     8  H   -0.024180   0.018389  -0.013147   0.006890  -0.037014   0.032992
     9  H   -0.023903  -0.013134   0.018417   0.006529   0.032992  -0.037004
    10  C   -0.145789  -0.006969  -0.007004   0.131849  -0.024181  -0.023902
    11  H   -0.007001  -0.001166   0.001613   0.002507  -0.013147   0.018417
    12  H   -0.006973   0.001623  -0.001166   0.002463   0.018389  -0.013134
    13  O    0.077498  -0.058571  -0.058714   0.004601   0.005271   0.005243
    14  H   -0.012878  -0.008511  -0.008431   0.020331  -0.001454  -0.001476
    15  O    0.002208  -0.000005  -0.000007   0.030688  -0.002070  -0.002056
    16  H    0.000997   0.000077   0.000077  -0.004575  -0.000159  -0.000156
              7          8          9         10         11         12
     1  C    0.131849  -0.024180  -0.023903  -0.145789  -0.007001  -0.006973
     2  H    0.002460   0.018389  -0.013134  -0.006969  -0.001166   0.001623
     3  H    0.002510  -0.013147   0.018417  -0.007004   0.001613  -0.001166
     4  C   -0.281995   0.006890   0.006529   0.131849   0.002507   0.002463
     5  H    0.006890  -0.037014   0.032992  -0.024181  -0.013147   0.018389
     6  H    0.006528   0.032992  -0.037004  -0.023902   0.018417  -0.013134
     7  C    6.125783   0.289642   0.290401  -0.140576  -0.081943  -0.081147
     8  H    0.289642   0.634880  -0.079610   0.026601   0.031236  -0.044546
     9  H    0.290401  -0.079610   0.634783   0.025985  -0.044524   0.031207
    10  C   -0.140576   0.026601   0.025985   5.324340   0.449032   0.448262
    11  H   -0.081943   0.031236  -0.044524   0.449032   0.674912  -0.094469
    12  H   -0.081147  -0.044546   0.031207   0.448262  -0.094469   0.674969
    13  O    0.030688  -0.002070  -0.002056   0.002208  -0.000007  -0.000005
    14  H   -0.004575  -0.000159  -0.000156   0.000997   0.000077   0.000077
    15  O    0.004601   0.005270   0.005244   0.077497  -0.058711  -0.058574
    16  H    0.020331  -0.001454  -0.001476  -0.012878  -0.008433  -0.008509
             13         14         15         16
     1  C    0.077498  -0.012878   0.002208   0.000997
     2  H   -0.058571  -0.008511  -0.000005   0.000077
     3  H   -0.058714  -0.008431  -0.000007   0.000077
     4  C    0.004601   0.020331   0.030688  -0.004575
     5  H    0.005271  -0.001454  -0.002070  -0.000159
     6  H    0.005243  -0.001476  -0.002056  -0.000156
     7  C    0.030688  -0.004575   0.004601   0.020331
     8  H   -0.002070  -0.000159   0.005270  -0.001454
     9  H   -0.002056  -0.000156   0.005244  -0.001476
    10  C    0.002208   0.000997   0.077497  -0.012878
    11  H   -0.000007   0.000077  -0.058711  -0.008433
    12  H   -0.000005   0.000077  -0.058574  -0.008509
    13  O    8.291777   0.196216   0.000028  -0.000022
    14  H    0.196216   0.456683  -0.000022   0.000002
    15  O    0.000028  -0.000022   8.291777   0.196216
    16  H   -0.000022   0.000002   0.196216   0.456683
 Mulliken atomic charges:
              1
     1  C   -0.125473
     2  H    0.131532
     3  H    0.131608
     4  C   -0.321447
     5  H    0.156279
     6  H    0.156306
     7  C   -0.321447
     8  H    0.156281
     9  H    0.156305
    10  C   -0.125473
    11  H    0.131606
    12  H    0.131533
    13  O   -0.492084
    14  H    0.363279
    15  O   -0.492084
    16  H    0.363279
 Sum of Mulliken charges=   0.00000
 Atomic charges with hydrogens summed into heavy atoms:
              1
     1  C    0.137666
     2  H    0.000000
     3  H    0.000000
     4  C   -0.008861
     5  H    0.000000
     6  H    0.000000
     7  C   -0.008862
     8  H    0.000000
     9  H    0.000000
    10  C    0.137667
    11  H    0.000000
    12  H    0.000000
    13  O   -0.128805
    14  H    0.000000
    15  O   -0.128805
    16  H    0.000000
 Sum of Mulliken charges=   0.00000
 Electronic spatial extent (au):  <R**2>=  1028.5042
 Charge=     0.0000 electrons
 Dipole moment (field-independent basis, Debye):
    X=     0.0000    Y=     0.0000    Z=     0.0038  Tot=     0.0038
 Quadrupole moment (field-independent basis, Debye-Ang):
   XX=   -34.1330   YY=   -40.0892   ZZ=   -39.2150
   XY=   -11.8538   XZ=     0.0003   YZ=     0.0000
 Traceless Quadrupole moment (field-independent basis, Debye-Ang):
   XX=     3.6794   YY=    -2.2768   ZZ=    -1.4026
   XY=   -11.8538   XZ=     0.0003   YZ=     0.0000
 Octapole moment (field-independent basis, Debye-Ang**2):
  XXX=     0.0000  YYY=     0.0000  ZZZ=     0.0014  XYY=     0.0000
  XXY=     0.0000  XXZ=     0.0609  XZZ=     0.0000  YZZ=     0.0000
  YYZ=    -0.0004  XYZ=    -0.0036
 Hexadecapole moment (field-independent basis, Debye-Ang**3):
 XXXX=  -795.1061 YYYY=  -127.4549 ZZZZ=   -70.3041 XXXY=  -128.0652
 XXXZ=     0.0045 YYYX=    -1.0337 YYYZ=    -0.0001 ZZZX=     0.0002
 ZZZY=     0.0000 XXYY=  -212.1620 XXZZ=  -203.4354 YYZZ=   -30.6671
 XXYZ=    -0.0003 YYXZ=     0.0000 ZZXY=    -2.5660
 N-N= 2.438823810100D+02 E-N=-1.208624122355D+03  KE= 3.059855592770D+02
 1|1|UNPC-UNK|FOpt|RB3LYP|6-31++G(d,p)|C4H10O2|PCUSER|17-Apr-2019|0||# 
 OPT FREQ B3LYP/6-31++G(D,P) GEOM=CONNECTIVITY||14butanediol||0,1|C,-0.
 2628512279,-0.3719170306,-1.8955052942|H,0.0892179817,-1.4151014417,-1
 .901785544|H,-1.3637376645,-0.3875894811,-1.9017604357|C,0.2391109122,
 0.337871937,-0.6459015396|H,1.3360214793,0.3630284479,-0.6794740792|H,
 -0.1025025106,1.3805317012,-0.6795998333|C,-0.2390309488,-0.3379284924
 ,0.645901542|H,0.1025749811,-1.3805894049,0.6796154785|H,-1.335942928,
 -0.3630775509,0.6794584353|C,0.2628893012,0.371890098,1.8955053014|H,-
 0.0889928242,1.4151432881,1.9016216823|H,1.3637731783,0.3873632534,1.9
 01924333|O,0.2361039951,0.3337024675,-3.0364147798|H,-0.0724496805,-0.
 104358776,-3.8394571402|O,-0.236405542,-0.3334891836,3.0364147492|H,0.
 0737421428,0.1034446213,3.8394572901||Version=x86-Win32-G03RevB.01|Sta
 te=1-A|HF=-308.9088092|RMSD=9.477e-009|RMSF=1.386e-004|Dipole=0.001213
 7,-0.0008585,0.0000002|PG=C01 [X(C4H10O2)]||@


 KNOWLEDGE IS EXPERIMENT'S DAUGHTER.
 -- LEONARDO DA VINCI, IN "PENSIERI" CA. 1492
 Job cpu time:  0 days  0 hours 10 minutes 33.0 seconds.
 File lengths (MBytes):  RWF=     31 Int=      0 D2E=      0 Chk=      6 Scr=      1
 Normal termination of Gaussian 03 at Wed Apr 17 11:26:15 2019.
 Link1:  Proceeding to internal job step number  2.
 ----------------------------------------------------------------------
 #N Geom=AllCheck Guess=Read SCRF=Check GenChk RB3LYP/6-31++G(d,p) Freq
 ----------------------------------------------------------------------
 1/10=4,29=7,30=1,38=1,40=1,46=1/1,3;
 2/40=1/2;
 3/5=1,6=6,7=1111,11=2,16=1,25=1,30=1,70=2,71=2,74=-5/1,2,3;
 4/5=1,7=1/1;
 5/5=2,38=6/2;
 8/6=4,10=90,11=11,27=262144000/1;
 11/6=1,8=1,9=11,15=111,16=1/1,2,10;
 10/6=1/2;
 6/7=2,8=2,9=2,10=2,18=1,28=1/1;
 7/8=1,10=1,25=1/1,2,3,16;
 1/10=4,30=1,46=1/3;
 99//99;
 ------------
 14butanediol
 ------------
 Redundant internal coordinates taken from checkpoint file:
 C:\Users\LYR\Desktop\Gauss\14butanediol.chk
 Charge =  0 Multiplicity = 1
 C,0,-0.2628512279,-0.3719170306,-1.8955052942
 H,0,0.0892179817,-1.4151014417,-1.901785544
 H,0,-1.3637376645,-0.3875894811,-1.9017604357
 C,0,0.2391109122,0.337871937,-0.6459015396
 H,0,1.3360214793,0.3630284479,-0.6794740792
 H,0,-0.1025025106,1.3805317012,-0.6795998333
 C,0,-0.2390309488,-0.3379284924,0.645901542
 H,0,0.1025749811,-1.3805894049,0.6796154785
 H,0,-1.335942928,-0.3630775509,0.6794584353
 C,0,0.2628893012,0.371890098,1.8955053014
 H,0,-0.0889928242,1.4151432881,1.9016216823
 H,0,1.3637731783,0.3873632534,1.901924333
 O,0,0.2361039951,0.3337024675,-3.0364147798
 H,0,-0.0724496805,-0.104358776,-3.8394571402
 O,0,-0.236405542,-0.3334891836,3.0364147492
 H,0,0.0737421428,0.1034446213,3.8394572901
 Recover connectivity data from disk.

 GradGradGradGradGradGradGradGradGradGradGradGradGradGradGradGradGradGrad
 Berny optimization.
 Initialization pass.
                           ----------------------------
                           !    Initial Parameters    !
                           ! (Angstroms and Degrees)  !
 --------------------------                            --------------------------
 ! Name  Definition              Value          Derivative Info.                !
 --------------------------------------------------------------------------------
 ! R1    R(1,2)                  1.101          calculate D2E/DX2 analytically  !
 ! R2    R(1,3)                  1.101          calculate D2E/DX2 analytically  !
 ! R3    R(1,4)                  1.5223         calculate D2E/DX2 analytically  !
 ! R4    R(1,13)                 1.4313         calculate D2E/DX2 analytically  !
 ! R5    R(4,5)                  1.0977         calculate D2E/DX2 analytically  !
 ! R6    R(4,6)                  1.0977         calculate D2E/DX2 analytically  !
 ! R7    R(4,7)                  1.5343         calculate D2E/DX2 analytically  !
 ! R8    R(7,8)                  1.0977         calculate D2E/DX2 analytically  !
 ! R9    R(7,9)                  1.0977         calculate D2E/DX2 analytically  !
 ! R10   R(7,10)                 1.5223         calculate D2E/DX2 analytically  !
 ! R11   R(10,11)                1.101          calculate D2E/DX2 analytically  !
 ! R12   R(10,12)                1.101          calculate D2E/DX2 analytically  !
 ! R13   R(10,15)                1.4313         calculate D2E/DX2 analytically  !
 ! R14   R(13,14)                0.9654         calculate D2E/DX2 analytically  !
 ! R15   R(15,16)                0.9654         calculate D2E/DX2 analytically  !
 ! A1    A(2,1,3)              107.8311         calculate D2E/DX2 analytically  !
 ! A2    A(2,1,4)              109.9392         calculate D2E/DX2 analytically  !
 ! A3    A(2,1,13)             110.5539         calculate D2E/DX2 analytically  !
 ! A4    A(3,1,4)              109.9384         calculate D2E/DX2 analytically  !
 ! A5    A(3,1,13)             110.5521         calculate D2E/DX2 analytically  !
 ! A6    A(4,1,13)             108.0308         calculate D2E/DX2 analytically  !
 ! A7    A(1,4,5)              108.366          calculate D2E/DX2 analytically  !
 ! A8    A(1,4,6)              108.365          calculate D2E/DX2 analytically  !
 ! A9    A(1,4,7)              112.5202         calculate D2E/DX2 analytically  !
 ! A10   A(5,4,6)              106.7544         calculate D2E/DX2 analytically  !
 ! A11   A(5,4,7)              110.3193         calculate D2E/DX2 analytically  !
 ! A12   A(6,4,7)              110.3183         calculate D2E/DX2 analytically  !
 ! A13   A(4,7,8)              110.3192         calculate D2E/DX2 analytically  !
 ! A14   A(4,7,9)              110.3184         calculate D2E/DX2 analytically  !
 ! A15   A(4,7,10)             112.5202         calculate D2E/DX2 analytically  !
 ! A16   A(8,7,9)              106.7544         calculate D2E/DX2 analytically  !
 ! A17   A(8,7,10)             108.3661         calculate D2E/DX2 analytically  !
 ! A18   A(9,7,10)             108.3649         calculate D2E/DX2 analytically  !
 ! A19   A(7,10,11)            109.9385         calculate D2E/DX2 analytically  !
 ! A20   A(7,10,12)            109.9391         calculate D2E/DX2 analytically  !
 ! A21   A(7,10,15)            108.0308         calculate D2E/DX2 analytically  !
 ! A22   A(11,10,12)           107.8311         calculate D2E/DX2 analytically  !
 ! A23   A(11,10,15)           110.5522         calculate D2E/DX2 analytically  !
 ! A24   A(12,10,15)           110.5538         calculate D2E/DX2 analytically  !
 ! A25   A(1,13,14)            109.1444         calculate D2E/DX2 analytically  !
 ! A26   A(10,15,16)           109.1444         calculate D2E/DX2 analytically  !
 ! D1    D(2,1,4,5)             62.9704         calculate D2E/DX2 analytically  !
 ! D2    D(2,1,4,6)            178.4543         calculate D2E/DX2 analytically  !
 ! D3    D(2,1,4,7)            -59.2886         calculate D2E/DX2 analytically  !
 ! D4    D(3,1,4,5)           -178.468          calculate D2E/DX2 analytically  !
 ! D5    D(3,1,4,6)            -62.984          calculate D2E/DX2 analytically  !
 ! D6    D(3,1,4,7)             59.273          calculate D2E/DX2 analytically  !
 ! D7    D(13,1,4,5)           -57.7501         calculate D2E/DX2 analytically  !
 ! D8    D(13,1,4,6)            57.7338         calculate D2E/DX2 analytically  !
 ! D9    D(13,1,4,7)           179.9909         calculate D2E/DX2 analytically  !
 ! D10   D(2,1,13,14)           59.6002         calculate D2E/DX2 analytically  !
 ! D11   D(3,1,13,14)          -59.7298         calculate D2E/DX2 analytically  !
 ! D12   D(4,1,13,14)          179.9362         calculate D2E/DX2 analytically  !
 ! D13   D(1,4,7,8)             58.8531         calculate D2E/DX2 analytically  !
 ! D14   D(1,4,7,9)            -58.851          calculate D2E/DX2 analytically  !
 ! D15   D(1,4,7,10)          -179.9979         calculate D2E/DX2 analytically  !
 ! D16   D(5,4,7,8)            -62.2958         calculate D2E/DX2 analytically  !
 ! D17   D(5,4,7,9)           -180.0            calculate D2E/DX2 analytically  !
 ! D18   D(5,4,7,10)            58.8531         calculate D2E/DX2 analytically  !
 ! D19   D(6,4,7,8)           -180.0            calculate D2E/DX2 analytically  !
 ! D20   D(6,4,7,9)             62.2959         calculate D2E/DX2 analytically  !
 ! D21   D(6,4,7,10)           -58.851          calculate D2E/DX2 analytically  !
 ! D22   D(4,7,10,11)           59.2734         calculate D2E/DX2 analytically  !
 ! D23   D(4,7,10,12)          -59.2882         calculate D2E/DX2 analytically  !
 ! D24   D(4,7,10,15)          179.9915         calculate D2E/DX2 analytically  !
 ! D25   D(8,7,10,11)         -178.4676         calculate D2E/DX2 analytically  !
 ! D26   D(8,7,10,12)           62.9707         calculate D2E/DX2 analytically  !
 ! D27   D(8,7,10,15)          -57.7496         calculate D2E/DX2 analytically  !
 ! D28   D(9,7,10,11)          -62.9837         calculate D2E/DX2 analytically  !
 ! D29   D(9,7,10,12)          178.4547         calculate D2E/DX2 analytically  !
 ! D30   D(9,7,10,15)           57.7343         calculate D2E/DX2 analytically  !
 ! D31   D(7,10,15,16)         179.9387         calculate D2E/DX2 analytically  !
 ! D32   D(11,10,15,16)        -59.7271         calculate D2E/DX2 analytically  !
 ! D33   D(12,10,15,16)         59.6029         calculate D2E/DX2 analytically  !
 --------------------------------------------------------------------------------
 Trust Radius=3.00D-01 FncErr=1.00D-07 GrdErr=1.00D-07
 Number of steps in this run=   2 maximum allowed number of steps=   2.
 GradGradGradGradGradGradGradGradGradGradGradGradGradGradGradGradGradGrad

                          Input orientation:                          
 ---------------------------------------------------------------------
 Center     Atomic     Atomic              Coordinates (Angstroms)
 Number     Number      Type              X           Y           Z
 ---------------------------------------------------------------------
    1          6             0       -0.262851   -0.371917   -1.895505
    2          1             0        0.089218   -1.415101   -1.901786
    3          1             0       -1.363738   -0.387589   -1.901760
    4          6             0        0.239111    0.337872   -0.645902
    5          1             0        1.336021    0.363028   -0.679474
    6          1             0       -0.102503    1.380532   -0.679600
    7          6             0       -0.239031   -0.337928    0.645902
    8          1             0        0.102575   -1.380589    0.679615
    9          1             0       -1.335943   -0.363078    0.679458
   10          6             0        0.262889    0.371890    1.895505
   11          1             0       -0.088993    1.415143    1.901622
   12          1             0        1.363773    0.387363    1.901924
   13          8             0        0.236104    0.333702   -3.036415
   14          1             0       -0.072450   -0.104359   -3.839457
   15          8             0       -0.236406   -0.333489    3.036415
   16          1             0        0.073742    0.103445    3.839457
 ---------------------------------------------------------------------
                    Distance matrix (angstroms):
                    1          2          3          4          5
     1  C    0.000000
     2  H    1.101011   0.000000
     3  H    1.101016   1.779568   0.000000
     4  C    1.522260   2.161626   2.161620   0.000000
     5  H    2.138988   2.492049   3.057141   1.097713   0.000000
     6  H    2.138975   3.057133   2.492116   1.097713   1.762006
     7  C    2.541746   2.785455   2.785321   1.534301   2.174569
     8  H    2.789660   2.581666   3.130435   2.174568   2.531545
     9  H    2.789631   3.130600   2.581485   2.174558   3.084367
    10  C    3.898899   4.200347   4.200232   2.541746   2.789661
    11  H    4.200236   4.744255   4.397788   2.785326   3.130442
    12  H    4.200343   4.397906   4.744248   2.785450   2.581662
    13  O    1.431269   2.089802   2.089784   2.390519   2.601124
    14  H    1.971494   2.344942   2.345701   3.239049   3.491094
    15  O    4.932141   5.065742   5.065509   3.773101   4.094569
    16  H    5.764465   5.938694   5.938775   4.494524   4.699093
                    6          7          8          9         10
     6  H    0.000000
     7  C    2.174557   0.000000
     8  H    3.084366   1.097713   0.000000
     9  H    2.531519   1.097713   1.762006   0.000000
    10  C    2.789630   1.522260   2.138989   2.138975   0.000000
    11  H    2.581489   2.161621   3.057142   2.492115   1.101016
    12  H    3.130593   2.161625   2.492051   3.057131   1.101011
    13  O    2.600977   3.773101   4.094570   4.094453   4.932141
    14  H    3.491490   4.494524   4.699087   4.699356   5.764465
    15  O    4.094455   2.390519   2.601121   2.600981   1.431269
    16  H    4.699350   3.239049   3.491101   3.491482   1.971494
                   11         12         13         14         15
    11  H    0.000000
    12  H    1.779568   0.000000
    13  O    5.065511   5.065739   0.000000
    14  H    5.938783   5.938686   0.965391   0.000000
    15  O    2.089785   2.089801   6.127615   6.881642   0.000000
    16  H    2.345686   2.344957   6.881642   7.683117   0.965391
                   16
    16  H    0.000000
 Stoichiometry    C4H10O2
 Framework group  C1[X(C4H10O2)]
 Deg. of freedom    42
 Full point group                 C1      NOp   1
 Largest Abelian subgroup         C1      NOp   1
 Largest concise Abelian subgroup C1      NOp   1
                         Standard orientation:                         
 ---------------------------------------------------------------------
 Center     Atomic     Atomic              Coordinates (Angstroms)
 Number     Number      Type              X           Y           Z
 ---------------------------------------------------------------------
    1          6             0        1.882149   -0.507807    0.000023
    2          1             0        1.870521   -1.156095    0.889862
    3          1             0        1.870349   -1.156251   -0.889705
    4          6             0        0.657130    0.395854    0.000051
    5          1             0        0.708892    1.048639    0.881054
    6          1             0        0.708877    1.048641   -0.880952
    7          6             0       -0.657130   -0.395854    0.000047
    8          1             0       -0.708893   -1.048646    0.881044
    9          1             0       -0.708877   -1.048634   -0.880961
   10          6             0       -1.882149    0.507807    0.000024
   11          1             0       -1.870353    1.156254   -0.889703
   12          1             0       -1.870518    1.156092    0.889865
   13          8             0        3.046582    0.324435   -0.000188
   14          1             0        3.834459   -0.233444    0.000807
   15          8             0       -3.046582   -0.324435   -0.000182
   16          1             0       -3.834459    0.233444    0.000776
 ---------------------------------------------------------------------
 Rotational constants (GHZ):     17.1680677      1.1369090      1.0955155
 Standard basis: 6-31++G(d,p) (6D, 7F)
 There are   174 symmetry adapted basis functions of A   symmetry.
 Integral buffers will be    262144 words long.
 Raffenetti 2 integral format.
 Two-electron integral symmetry is turned on.
   174 basis functions,   272 primitive gaussians,   174 cartesian basis functions
    25 alpha electrons       25 beta electrons
       nuclear repulsion energy       243.8823810100 Hartrees.
 NAtoms=   16 NActive=   16 NUniq=   16 SFac= 1.00D+00 NAtFMM=   60 Big=F
 One-electron integrals computed using PRISM.
 NBasis=   174 RedAO= T  NBF=   174
 NBsUse=   174 1.00D-06 NBFU=   174
 Initial guess read from the checkpoint file:
 C:\Users\LYR\Desktop\Gauss\14butanediol.chk
 Initial guess orbital symmetries:
       Occupied  (A) (A) (A) (A) (A) (A) (A) (A) (A) (A) (A) (A)
                 (A) (A) (A) (A) (A) (A) (A) (A) (A) (A) (A) (A)
                 (A)
       Virtual   (A) (A) (A) (A) (A) (A) (A) (A) (A) (A) (A) (A)
                 (A) (A) (A) (A) (A) (A) (A) (A) (A) (A) (A) (A)
                 (A) (A) (A) (A) (A) (A) (A) (A) (A) (A) (A) (A)
                 (A) (A) (A) (A) (A) (A) (A) (A) (A) (A) (A) (A)
                 (A) (A) (A) (A) (A) (A) (A) (A) (A) (A) (A) (A)
                 (A) (A) (A) (A) (A) (A) (A) (A) (A) (A) (A) (A)
                 (A) (A) (A) (A) (A) (A) (A) (A) (A) (A) (A) (A)
                 (A) (A) (A) (A) (A) (A) (A) (A) (A) (A) (A) (A)
                 (A) (A) (A) (A) (A) (A) (A) (A) (A) (A) (A) (A)
                 (A) (A) (A) (A) (A) (A) (A) (A) (A) (A) (A) (A)
                 (A) (A) (A) (A) (A) (A) (A) (A) (A) (A) (A) (A)
                 (A) (A) (A) (A) (A) (A) (A) (A) (A) (A) (A) (A)
                 (A) (A) (A) (A) (A)
 Requested convergence on RMS density matrix=1.00D-08 within 128 cycles.
 Requested convergence on MAX density matrix=1.00D-06.
 Requested convergence on             energy=1.00D-06.
 No special actions if energy rises.
 SCF Done:  E(RB+HF-LYP) =  -308.908809170     A.U. after    1 cycles
             Convg  =    0.1709D-08             -V/T =  2.0096
             S**2   =   0.0000
 Range of M.O.s used for correlation:     1   174
 NBasis=   174 NAE=    25 NBE=    25 NFC=     0 NFV=     0
 NROrb=    174 NOA=    25 NOB=    25 NVA=   149 NVB=   149

 **** Warning!!: The largest alpha MO coefficient is  0.49956837D+02

 Symmetrizing basis deriv contribution to polar:
 IMax=3 JMax=2 DiffMx= 0.00D+00
 G2DrvN: will do   17 centers at a time, making    1 passes doing MaxLOS=2.
 FoFDir/FoFCou used for L=0 through L=2.
          Differentiating once with respect to electric field.
                with respect to dipole field.
          Differentiating once with respect to nuclear coordinates.
 Integrals replicated using symmetry in FoFDir.
 MinBra= 0 MaxBra= 2 Meth= 1.
 IRaf=       0 NMat=  51 IRICut=      51 DoRegI=T DoRafI=T ISym2E= 2 JSym2E=2.
          There are  51 degrees of freedom in the 1st order CPHF.
    50 vectors were produced by pass  0.
 AX will form  50 AO Fock derivatives at one time.
    48 vectors were produced by pass  1.
    48 vectors were produced by pass  2.
    48 vectors were produced by pass  3.
    48 vectors were produced by pass  4.
    30 vectors were produced by pass  5.
     5 vectors were produced by pass  6.
     2 vectors were produced by pass  7.
 Inv2:  IOpt= 1 Iter= 1 AM= 3.13D-15 Conv= 1.00D-12.
 Inverted reduced A of dimension  279 with in-core refinement.
 Isotropic polarizability for W=    0.000000       58.94 Bohr**3.
 End of Minotr Frequency-dependent properties file   721 does not exist.

 **********************************************************************

            Population analysis using the SCF density.

 **********************************************************************

 Orbital symmetries:
       Occupied  (A) (A) (A) (A) (A) (A) (A) (A) (A) (A) (A) (A)
                 (A) (A) (A) (A) (A) (A) (A) (A) (A) (A) (A) (A)
                 (A)
       Virtual   (A) (A) (A) (A) (A) (A) (A) (A) (A) (A) (A) (A)
                 (A) (A) (A) (A) (A) (A) (A) (A) (A) (A) (A) (A)
                 (A) (A) (A) (A) (A) (A) (A) (A) (A) (A) (A) (A)
                 (A) (A) (A) (A) (A) (A) (A) (A) (A) (A) (A) (A)
                 (A) (A) (A) (A) (A) (A) (A) (A) (A) (A) (A) (A)
                 (A) (A) (A) (A) (A) (A) (A) (A) (A) (A) (A) (A)
                 (A) (A) (A) (A) (A) (A) (A) (A) (A) (A) (A) (A)
                 (A) (A) (A) (A) (A) (A) (A) (A) (A) (A) (A) (A)
                 (A) (A) (A) (A) (A) (A) (A) (A) (A) (A) (A) (A)
                 (A) (A) (A) (A) (A) (A) (A) (A) (A) (A) (A) (A)
                 (A) (A) (A) (A) (A) (A) (A) (A) (A) (A) (A) (A)
                 (A) (A) (A) (A) (A) (A) (A) (A) (A) (A) (A) (A)
                 (A) (A) (A) (A) (A)
 The electronic state is 1-A.
 Alpha  occ. eigenvalues --  -19.15968 -19.15968 -10.23862 -10.23861 -10.18857
 Alpha  occ. eigenvalues --  -10.18836  -1.02525  -1.02489  -0.79961  -0.72109
 Alpha  occ. eigenvalues --   -0.62764  -0.58946  -0.52370  -0.50640  -0.49342
 Alpha  occ. eigenvalues --   -0.45794  -0.43256  -0.39141  -0.38510  -0.36336
 Alpha  occ. eigenvalues --   -0.34335  -0.33891  -0.32845  -0.28265  -0.27908
 Alpha virt. eigenvalues --   -0.01205  -0.01090   0.01030   0.01265   0.01373
 Alpha virt. eigenvalues --    0.04039   0.04403   0.05463   0.05801   0.06444
 Alpha virt. eigenvalues --    0.08013   0.08376   0.09670   0.10295   0.11883
 Alpha virt. eigenvalues --    0.12272   0.13754   0.13801   0.14259   0.14328
 Alpha virt. eigenvalues --    0.15572   0.16177   0.16702   0.17469   0.18183
 Alpha virt. eigenvalues --    0.18737   0.20457   0.20614   0.21053   0.22013
 Alpha virt. eigenvalues --    0.22862   0.23591   0.24392   0.24978   0.25408
 Alpha virt. eigenvalues --    0.26707   0.27682   0.30407   0.30879   0.32710
 Alpha virt. eigenvalues --    0.35981   0.36053   0.36187   0.37799   0.38512
 Alpha virt. eigenvalues --    0.40314   0.40353   0.41505   0.42076   0.62328
 Alpha virt. eigenvalues --    0.63319   0.68085   0.69849   0.72385   0.73485
 Alpha virt. eigenvalues --    0.74628   0.75584   0.79516   0.83198   0.86301
 Alpha virt. eigenvalues --    0.88085   0.89468   0.93557   0.97218   1.01853
 Alpha virt. eigenvalues --    1.02886   1.06410   1.09100   1.09528   1.10593
 Alpha virt. eigenvalues --    1.12023   1.14073   1.20878   1.25556   1.25630
 Alpha virt. eigenvalues --    1.27197   1.28499   1.29710   1.35915   1.39616
 Alpha virt. eigenvalues --    1.45811   1.50508   1.56329   1.56596   1.58670
 Alpha virt. eigenvalues --    1.61247   1.61697   1.65001   1.66770   1.68460
 Alpha virt. eigenvalues --    1.68823   1.85232   1.86750   1.87596   1.93837
 Alpha virt. eigenvalues --    1.94412   1.94691   1.94703   1.99634   2.02478
 Alpha virt. eigenvalues --    2.09249   2.09385   2.09883   2.13786   2.15643
 Alpha virt. eigenvalues --    2.24359   2.25456   2.28772   2.30044   2.35689
 Alpha virt. eigenvalues --    2.36059   2.41625   2.42381   2.48138   2.49522
 Alpha virt. eigenvalues --    2.56233   2.61124   2.65436   2.66067   2.66618
 Alpha virt. eigenvalues --    2.69158   2.73413   2.74702   2.75885   2.80328
 Alpha virt. eigenvalues --    2.81862   2.87100   2.88222   2.88443   2.96391
 Alpha virt. eigenvalues --    2.98859   3.00355   3.02317   3.29870   3.31838
 Alpha virt. eigenvalues --    3.33121   3.36053   3.40961   3.43278   3.50959
 Alpha virt. eigenvalues --    3.52687   3.54777   3.57848   4.31579   4.34342
 Alpha virt. eigenvalues --    4.36178   4.48775   4.59596   4.73676
          Condensed to atoms (all electrons):
              1          2          3          4          5          6
     1  C    5.324341   0.448243   0.449052  -0.140577   0.026613   0.025973
     2  H    0.448243   0.674969  -0.094469  -0.081127  -0.044547   0.031207
     3  H    0.449052  -0.094469   0.674911  -0.081962   0.031237  -0.044524
     4  C   -0.140577  -0.081127  -0.081962   6.125784   0.289628   0.290414
     5  H    0.026613  -0.044547   0.031237   0.289628   0.634882  -0.079610
     6  H    0.025973   0.031207  -0.044524   0.290414  -0.079610   0.634781
     7  C    0.131849   0.002460   0.002510  -0.281995   0.006890   0.006528
     8  H   -0.024180   0.018389  -0.013147   0.006890  -0.037014   0.032992
     9  H   -0.023903  -0.013134   0.018417   0.006529   0.032992  -0.037004
    10  C   -0.145789  -0.006969  -0.007004   0.131849  -0.024181  -0.023902
    11  H   -0.007001  -0.001166   0.001613   0.002507  -0.013147   0.018417
    12  H   -0.006973   0.001623  -0.001166   0.002463   0.018389  -0.013134
    13  O    0.077498  -0.058571  -0.058714   0.004601   0.005271   0.005243
    14  H   -0.012878  -0.008511  -0.008431   0.020331  -0.001454  -0.001476
    15  O    0.002208  -0.000005  -0.000007   0.030688  -0.002070  -0.002056
    16  H    0.000997   0.000077   0.000077  -0.004575  -0.000159  -0.000156
              7          8          9         10         11         12
     1  C    0.131849  -0.024180  -0.023903  -0.145789  -0.007001  -0.006973
     2  H    0.002460   0.018389  -0.013134  -0.006969  -0.001166   0.001623
     3  H    0.002510  -0.013147   0.018417  -0.007004   0.001613  -0.001166
     4  C   -0.281995   0.006890   0.006529   0.131849   0.002507   0.002463
     5  H    0.006890  -0.037014   0.032992  -0.024181  -0.013147   0.018389
     6  H    0.006528   0.032992  -0.037004  -0.023902   0.018417  -0.013134
     7  C    6.125784   0.289642   0.290401  -0.140576  -0.081943  -0.081147
     8  H    0.289642   0.634880  -0.079610   0.026601   0.031236  -0.044546
     9  H    0.290401  -0.079610   0.634783   0.025985  -0.044524   0.031207
    10  C   -0.140576   0.026601   0.025985   5.324340   0.449032   0.448262
    11  H   -0.081943   0.031236  -0.044524   0.449032   0.674912  -0.094469
    12  H   -0.081147  -0.044546   0.031207   0.448262  -0.094469   0.674969
    13  O    0.030688  -0.002070  -0.002056   0.002208  -0.000007  -0.000005
    14  H   -0.004575  -0.000159  -0.000156   0.000997   0.000077   0.000077
    15  O    0.004601   0.005270   0.005244   0.077498  -0.058711  -0.058574
    16  H    0.020331  -0.001454  -0.001476  -0.012878  -0.008433  -0.008509
             13         14         15         16
     1  C    0.077498  -0.012878   0.002208   0.000997
     2  H   -0.058571  -0.008511  -0.000005   0.000077
     3  H   -0.058714  -0.008431  -0.000007   0.000077
     4  C    0.004601   0.020331   0.030688  -0.004575
     5  H    0.005271  -0.001454  -0.002070  -0.000159
     6  H    0.005243  -0.001476  -0.002056  -0.000156
     7  C    0.030688  -0.004575   0.004601   0.020331
     8  H   -0.002070  -0.000159   0.005270  -0.001454
     9  H   -0.002056  -0.000156   0.005244  -0.001476
    10  C    0.002208   0.000997   0.077498  -0.012878
    11  H   -0.000007   0.000077  -0.058711  -0.008433
    12  H   -0.000005   0.000077  -0.058574  -0.008509
    13  O    8.291777   0.196216   0.000028  -0.000022
    14  H    0.196216   0.456683  -0.000022   0.000002
    15  O    0.000028  -0.000022   8.291777   0.196216
    16  H   -0.000022   0.000002   0.196216   0.456683
 Mulliken atomic charges:
              1
     1  C   -0.125473
     2  H    0.131532
     3  H    0.131608
     4  C   -0.321447
     5  H    0.156279
     6  H    0.156306
     7  C   -0.321447
     8  H    0.156281
     9  H    0.156305
    10  C   -0.125473
    11  H    0.131606
    12  H    0.131533
    13  O   -0.492083
    14  H    0.363279
    15  O   -0.492084
    16  H    0.363279
 Sum of Mulliken charges=   0.00000
 Atomic charges with hydrogens summed into heavy atoms:
              1
     1  C    0.137666
     2  H    0.000000
     3  H    0.000000
     4  C   -0.008861
     5  H    0.000000
     6  H    0.000000
     7  C   -0.008862
     8  H    0.000000
     9  H    0.000000
    10  C    0.137667
    11  H    0.000000
    12  H    0.000000
    13  O   -0.128805
    14  H    0.000000
    15  O   -0.128805
    16  H    0.000000
 Sum of Mulliken charges=   0.00000
 APT atomic charges:
              1
     1  C    0.570142
     2  H   -0.085814
     3  H   -0.085825
     4  C    0.071173
     5  H   -0.032212
     6  H   -0.032188
     7  C    0.071162
     8  H   -0.032206
     9  H   -0.032182
    10  C    0.570135
    11  H   -0.085823
    12  H   -0.085811
    13  O   -0.647093
    14  H    0.241817
    15  O   -0.647059
    16  H    0.241782
 Sum of APT charges=   0.00000
 APT Atomic charges with hydrogens summed into heavy atoms:
              1
     1  C    0.398504
     2  H    0.000000
     3  H    0.000000
     4  C    0.006772
     5  H    0.000000
     6  H    0.000000
     7  C    0.006774
     8  H    0.000000
     9  H    0.000000
    10  C    0.398501
    11  H    0.000000
    12  H    0.000000
    13  O   -0.405275
    14  H    0.000000
    15  O   -0.405277
    16  H    0.000000
 Sum of APT charges=   0.00000
 Electronic spatial extent (au):  <R**2>=  1028.5042
 Charge=     0.0000 electrons
 Dipole moment (field-independent basis, Debye):
    X=     0.0000    Y=     0.0000    Z=     0.0038  Tot=     0.0038
 Quadrupole moment (field-independent basis, Debye-Ang):
   XX=   -34.1330   YY=   -40.0892   ZZ=   -39.2150
   XY=   -11.8538   XZ=     0.0003   YZ=     0.0000
 Traceless Quadrupole moment (field-independent basis, Debye-Ang):
   XX=     3.6794   YY=    -2.2768   ZZ=    -1.4026
   XY=   -11.8538   XZ=     0.0003   YZ=     0.0000
 Octapole moment (field-independent basis, Debye-Ang**2):
  XXX=     0.0000  YYY=     0.0000  ZZZ=     0.0014  XYY=     0.0000
  XXY=     0.0000  XXZ=     0.0609  XZZ=     0.0000  YZZ=     0.0000
  YYZ=    -0.0004  XYZ=    -0.0036
 Hexadecapole moment (field-independent basis, Debye-Ang**3):
 XXXX=  -795.1062 YYYY=  -127.4549 ZZZZ=   -70.3041 XXXY=  -128.0652
 XXXZ=     0.0045 YYYX=    -1.0337 YYYZ=    -0.0001 ZZZX=     0.0002
 ZZZY=     0.0000 XXYY=  -212.1620 XXZZ=  -203.4354 YYZZ=   -30.6671
 XXYZ=    -0.0003 YYXZ=     0.0000 ZZXY=    -2.5660
 N-N= 2.438823810100D+02 E-N=-1.208624119009D+03  KE= 3.059855577637D+02
  Exact polarizability:  69.837  -0.039  55.929   0.000   0.000  51.053
 Approx polarizability:  77.626   1.067  76.941   0.000   0.000  72.067
 Full mass-weighted force constant matrix:
 Low frequencies ---    0.0004    0.0005    0.0013    7.7239   12.9038   37.9898
 Low frequencies ---   83.1028  103.9368  140.4379
 Diagonal vibrational polarizability:
       19.4935616       3.0701290     170.0312757
 Harmonic frequencies (cm**-1), IR intensities (KM/Mole), Raman scattering
 activities (A**4/AMU), depolarization ratios for plane and unpolarized
 incident light, reduced masses (AMU), force constants (mDyne/A),
 and normal coordinates:
                     1                      2                      3
                     A                      A                      A
 Frequencies --    83.1028               103.9368               140.4379
 Red. masses --     4.4322                 1.8169                 4.0410
 Frc consts  --     0.0180                 0.0116                 0.0470
 IR Inten    --     6.8686                17.9380                 7.1540
 Atom AN      X      Y      Z        X      Y      Z        X      Y      Z
   1   6     0.00   0.00   0.12     0.00   0.00   0.13    -0.10   0.05   0.00
   2   1     0.18   0.15   0.23    -0.04   0.22   0.29    -0.24   0.04   0.00
   3   1    -0.18  -0.15   0.23     0.04  -0.22   0.29    -0.23   0.04   0.00
   4   6     0.00   0.00   0.20     0.00   0.00  -0.14     0.03   0.23   0.00
   5   1     0.02   0.00   0.20    -0.08   0.14  -0.23     0.07   0.22   0.01
   6   1    -0.02   0.00   0.20     0.08  -0.14  -0.23     0.07   0.22  -0.01
   7   6     0.00   0.00   0.20     0.00   0.00  -0.14     0.03   0.23   0.00
   8   1    -0.02   0.00   0.20     0.08  -0.14  -0.23     0.07   0.22  -0.01
   9   1     0.02   0.00   0.20    -0.08   0.14  -0.23     0.07   0.22   0.01
  10   6     0.00   0.00   0.12     0.00   0.00   0.13    -0.10   0.05   0.00
  11   1     0.18   0.15   0.23    -0.04   0.22   0.29    -0.23   0.04   0.00
  12   1    -0.18  -0.15   0.23     0.04  -0.22   0.29    -0.24   0.04   0.00
  13   8     0.00   0.00  -0.27     0.00   0.00  -0.02     0.08  -0.22   0.00
  14   1     0.00   0.00  -0.26     0.00   0.00   0.18    -0.05  -0.40   0.00
  15   8     0.00   0.00  -0.27     0.00   0.00  -0.02     0.08  -0.22   0.00
  16   1     0.00   0.00  -0.26     0.00   0.00   0.18    -0.05  -0.40   0.00
                     4                      5                      6
                     A                      A                      A
 Frequencies --   153.1014               265.1423               267.8518
 Red. masses --     2.4879                 1.0725                 1.0813
 Frc consts  --     0.0344                 0.0444                 0.0457
 IR Inten    --     0.0000                 0.0003               261.1383
 Atom AN      X      Y      Z        X      Y      Z        X      Y      Z
   1   6     0.00   0.00   0.13     0.00   0.00  -0.03     0.00   0.00   0.03
   2   1     0.11   0.08   0.19     0.00  -0.01  -0.04    -0.01   0.01   0.04
   3   1    -0.11  -0.08   0.19     0.00   0.01  -0.04     0.01  -0.01   0.04
   4   6     0.00   0.00   0.19     0.00   0.00   0.00     0.00   0.00  -0.02
   5   1    -0.13  -0.19   0.33     0.02  -0.02   0.01    -0.02   0.03  -0.04
   6   1     0.13   0.19   0.33    -0.02   0.02   0.01     0.02  -0.03  -0.04
   7   6     0.00   0.00  -0.19     0.00   0.00   0.00     0.00   0.00  -0.02
   8   1    -0.13  -0.19  -0.33     0.02  -0.02  -0.01     0.02  -0.03  -0.04
   9   1     0.13   0.19  -0.33    -0.02   0.02  -0.01    -0.02   0.03  -0.04
  10   6     0.00   0.00  -0.13     0.00   0.00   0.03     0.00   0.00   0.03
  11   1    -0.11  -0.08  -0.19     0.00   0.01   0.04    -0.01   0.01   0.04
  12   1     0.11   0.08  -0.19     0.00  -0.01   0.04     0.01  -0.01   0.04
  13   8     0.00   0.00  -0.11     0.00   0.00  -0.04     0.00   0.00   0.04
  14   1     0.00   0.00   0.00     0.00   0.00   0.70     0.00   0.00  -0.70
  15   8     0.00   0.00   0.11     0.00   0.00   0.04     0.00   0.00   0.04
  16   1     0.00   0.00   0.00     0.00   0.00  -0.70     0.00   0.00  -0.70
                     7                      8                      9
                     A                      A                      A
 Frequencies --   337.5605               359.9738               520.7601
 Red. masses --     6.2747                 3.2989                 3.6368
 Frc consts  --     0.4213                 0.2519                 0.5811
 IR Inten    --     0.0002                 0.0000                42.9436
 Atom AN      X      Y      Z        X      Y      Z        X      Y      Z
   1   6     0.11   0.20   0.00     0.20  -0.12   0.00    -0.01  -0.14   0.00
   2   1     0.03   0.19  -0.01     0.30  -0.12   0.00    -0.03  -0.13   0.01
   3   1     0.03   0.19   0.01     0.30  -0.12   0.00    -0.03  -0.13  -0.01
   4   6    -0.01   0.13   0.00     0.11  -0.14   0.00     0.20   0.10   0.00
   5   1    -0.15   0.13   0.00     0.21  -0.13  -0.01     0.38   0.08   0.01
   6   1    -0.15   0.13   0.00     0.21  -0.13   0.01     0.38   0.08  -0.01
   7   6     0.01  -0.13   0.00    -0.11   0.14   0.00     0.20   0.10   0.00
   8   1     0.15  -0.13   0.00    -0.21   0.13  -0.01     0.38   0.08  -0.01
   9   1     0.15  -0.13   0.00    -0.21   0.13   0.01     0.38   0.08   0.01
  10   6    -0.11  -0.20   0.00    -0.20   0.12   0.00    -0.01  -0.14   0.00
  11   1    -0.03  -0.19   0.01    -0.30   0.12   0.00    -0.03  -0.13   0.01
  12   1    -0.03  -0.19  -0.01    -0.30   0.12   0.00    -0.03  -0.13  -0.01
  13   8     0.35  -0.09   0.00     0.10   0.07   0.00    -0.19   0.02   0.00
  14   1     0.15  -0.36   0.00     0.18   0.19   0.00    -0.02   0.25   0.00
  15   8    -0.35   0.09   0.00    -0.10  -0.07   0.00    -0.19   0.02   0.00
  16   1    -0.15   0.36   0.00    -0.18  -0.19   0.00    -0.02   0.25   0.00
                    10                     11                     12
                     A                      A                      A
 Frequencies --   760.0379               819.6880               949.5279
 Red. masses --     1.0706                 1.1382                 1.1725
 Frc consts  --     0.3644                 0.4506                 0.6229
 IR Inten    --     0.3815                 0.0000                 1.6072
 Atom AN      X      Y      Z        X      Y      Z        X      Y      Z
   1   6     0.00   0.00  -0.01     0.00   0.00  -0.05     0.00   0.00   0.08
   2   1    -0.10   0.15   0.10    -0.16   0.28   0.16     0.13  -0.28  -0.13
   3   1     0.10  -0.15   0.10     0.16  -0.28   0.16    -0.13   0.28  -0.13
   4   6     0.00   0.00  -0.05     0.00   0.00  -0.06     0.00   0.00  -0.04
   5   1    -0.08  -0.38   0.24     0.15  -0.27   0.14    -0.36  -0.06   0.04
   6   1     0.08   0.38   0.24    -0.15   0.27   0.14     0.36   0.06   0.04
   7   6     0.00   0.00  -0.05     0.00   0.00   0.06     0.00   0.00  -0.04
   8   1     0.08   0.38   0.24     0.15  -0.27  -0.14     0.36   0.06   0.04
   9   1    -0.08  -0.38   0.24    -0.15   0.27  -0.14    -0.36  -0.06   0.04
  10   6     0.00   0.00  -0.01     0.00   0.00   0.05     0.00   0.00   0.08
  11   1    -0.10   0.15   0.10     0.16  -0.28  -0.16     0.13  -0.28  -0.13
  12   1     0.10  -0.15   0.10    -0.16   0.28  -0.16    -0.13   0.28  -0.13
  13   8     0.00   0.00   0.00     0.00   0.00   0.02     0.00   0.00  -0.02
  14   1     0.00   0.00  -0.02     0.00   0.00  -0.02     0.00   0.00   0.01
  15   8     0.00   0.00   0.00     0.00   0.00  -0.02     0.00   0.00  -0.02
  16   1     0.00   0.00  -0.02     0.00   0.00   0.02     0.00   0.00   0.01
                    13                     14                     15
                     A                      A                      A
 Frequencies --   983.8744              1025.2775              1053.8345
 Red. masses --     3.4852                 3.5191                 2.2395
 Frc consts  --     1.9877                 2.1796                 1.4654
 IR Inten    --     0.7391                 0.0000                 0.0000
 Atom AN      X      Y      Z        X      Y      Z        X      Y      Z
   1   6    -0.02   0.22   0.00     0.16  -0.04   0.00     0.00   0.13   0.00
   2   1    -0.09   0.20  -0.01     0.03  -0.05   0.00    -0.02   0.13   0.00
   3   1    -0.09   0.20   0.01     0.03  -0.05   0.00    -0.02   0.13   0.00
   4   6     0.16  -0.15   0.00     0.08   0.25   0.00     0.19  -0.01   0.00
   5   1     0.07  -0.14   0.00     0.01   0.24   0.01     0.38  -0.01  -0.01
   6   1     0.07  -0.14   0.00     0.01   0.24  -0.01     0.38  -0.01   0.01
   7   6     0.16  -0.15   0.00    -0.08  -0.25   0.00    -0.19   0.01   0.00
   8   1     0.07  -0.14   0.00    -0.01  -0.24   0.01    -0.38   0.01  -0.01
   9   1     0.07  -0.14   0.00    -0.01  -0.24  -0.01    -0.38   0.01   0.01
  10   6    -0.02   0.22   0.00    -0.16   0.04   0.00     0.00  -0.13   0.00
  11   1    -0.09   0.20  -0.01    -0.03   0.05   0.00     0.02  -0.13   0.00
  12   1    -0.09   0.20   0.01    -0.03   0.05   0.00     0.02  -0.13   0.00
  13   8    -0.09  -0.04   0.00    -0.09  -0.08   0.00    -0.05  -0.02   0.00
  14   1    -0.32  -0.37   0.00     0.27   0.44   0.00    -0.23  -0.26   0.00
  15   8    -0.09  -0.04   0.00     0.09   0.08   0.00     0.05   0.02   0.00
  16   1    -0.32  -0.37   0.00    -0.27  -0.44   0.00     0.23   0.26   0.00
                    16                     17                     18
                     A                      A                      A
 Frequencies --  1061.6018              1066.1972              1175.5598
 Red. masses --     4.3339                 3.7433                 1.6800
 Frc consts  --     2.8778                 2.5072                 1.3679
 IR Inten    --   232.6025                 0.0000                 0.0008
 Atom AN      X      Y      Z        X      Y      Z        X      Y      Z
   1   6     0.27   0.08   0.00    -0.20  -0.14   0.00     0.00   0.00  -0.12
   2   1     0.21   0.03  -0.02    -0.27  -0.08   0.02     0.20   0.33   0.12
   3   1     0.21   0.03   0.02    -0.27  -0.08  -0.02    -0.20  -0.33   0.12
   4   6    -0.06   0.07   0.00     0.11   0.12   0.00     0.00   0.00   0.12
   5   1    -0.30   0.12  -0.01     0.28   0.08   0.02     0.02   0.26  -0.08
   6   1    -0.30   0.12   0.01     0.28   0.08  -0.02    -0.01  -0.26  -0.08
   7   6    -0.06   0.07   0.00    -0.11  -0.12   0.00     0.00   0.00  -0.12
   8   1    -0.30   0.12   0.01    -0.28  -0.08   0.02     0.02   0.26   0.08
   9   1    -0.30   0.12  -0.01    -0.28  -0.08  -0.02    -0.01  -0.26   0.08
  10   6     0.27   0.08   0.00     0.20   0.14   0.00     0.00   0.00   0.12
  11   1     0.21   0.03  -0.02     0.27   0.08  -0.02    -0.20  -0.33  -0.12
  12   1     0.21   0.03   0.02     0.27   0.08   0.02     0.20   0.33  -0.12
  13   8    -0.15  -0.15   0.00     0.13   0.11   0.00     0.00   0.00   0.04
  14   1     0.10   0.23   0.00     0.18   0.16   0.00     0.00   0.00   0.00
  15   8    -0.15  -0.15   0.00    -0.13  -0.11   0.00     0.00   0.00  -0.04
  16   1     0.10   0.23   0.00    -0.18  -0.16   0.00     0.00   0.00   0.00
                    19                     20                     21
                     A                      A                      A
 Frequencies --  1200.7255              1217.4100              1252.6298
 Red. masses --     1.1420                 1.2316                 1.3294
 Frc consts  --     0.9700                 1.0755                 1.2290
 IR Inten    --    56.7021                 2.3139                 0.0000
 Atom AN      X      Y      Z        X      Y      Z        X      Y      Z
   1   6    -0.02   0.02   0.00     0.00   0.00   0.09     0.01  -0.07   0.00
   2   1    -0.28   0.04   0.01    -0.34  -0.24  -0.08     0.26  -0.09  -0.01
   3   1    -0.28   0.04  -0.01     0.34   0.24  -0.08     0.26  -0.09   0.01
   4   6     0.06  -0.02   0.00     0.00   0.00  -0.03    -0.02   0.08   0.00
   5   1    -0.20  -0.02   0.01     0.25  -0.07   0.02     0.00   0.07   0.01
   6   1    -0.20  -0.02  -0.01    -0.25   0.07   0.02     0.00   0.07  -0.01
   7   6     0.06  -0.02   0.00     0.00   0.00  -0.03     0.02  -0.08   0.00
   8   1    -0.20  -0.02  -0.01    -0.25   0.07   0.02     0.00  -0.07   0.01
   9   1    -0.20  -0.02   0.01     0.25  -0.07   0.02     0.00  -0.07  -0.01
  10   6    -0.02   0.02   0.00     0.00   0.00   0.09    -0.01   0.07   0.00
  11   1    -0.28   0.04   0.01    -0.34  -0.24  -0.08    -0.26   0.09   0.01
  12   1    -0.28   0.04  -0.01     0.34   0.24  -0.08    -0.26   0.09  -0.01
  13   8     0.01  -0.02   0.00     0.00   0.00  -0.04    -0.01   0.04   0.00
  14   1     0.31   0.40   0.00     0.00   0.00  -0.01    -0.35  -0.45   0.00
  15   8     0.01  -0.02   0.00     0.00   0.00  -0.04     0.01  -0.04   0.00
  16   1     0.31   0.40   0.00     0.00   0.00  -0.01     0.35   0.45   0.00
                    22                     23                     24
                     A                      A                      A
 Frequencies --  1287.4108              1302.6609              1318.5829
 Red. masses --     1.1972                 1.3181                 1.0465
 Frc consts  --     1.1691                 1.3178                 1.0720
 IR Inten    --     0.0001                52.5133                 0.0000
 Atom AN      X      Y      Z        X      Y      Z        X      Y      Z
   1   6     0.00   0.00   0.01    -0.01   0.06   0.00     0.00   0.00   0.04
   2   1    -0.43  -0.04  -0.01     0.01   0.06   0.00     0.21  -0.07  -0.01
   3   1     0.43   0.04  -0.01     0.01   0.06   0.00    -0.21   0.07  -0.01
   4   6     0.00   0.00   0.09    -0.08  -0.03   0.00     0.00   0.00   0.01
   5   1     0.19   0.16  -0.04     0.41  -0.05  -0.01     0.45  -0.02   0.00
   6   1    -0.19  -0.16  -0.04     0.41  -0.05   0.01    -0.45   0.02   0.00
   7   6     0.00   0.00  -0.09    -0.08  -0.03   0.00     0.00   0.00  -0.01
   8   1     0.19   0.16   0.04     0.41  -0.05   0.01     0.45  -0.02   0.00
   9   1    -0.19  -0.16   0.04     0.41  -0.05  -0.01    -0.45   0.02   0.00
  10   6     0.00   0.00  -0.01    -0.01   0.06   0.00     0.00   0.00  -0.04
  11   1     0.43   0.04   0.01     0.01   0.06   0.00    -0.21   0.07   0.01
  12   1    -0.43  -0.04   0.01     0.01   0.06   0.00     0.21  -0.07   0.01
  13   8     0.00   0.00  -0.02     0.00  -0.04   0.00     0.00   0.00   0.00
  14   1     0.00   0.00  -0.01     0.23   0.29   0.00     0.00   0.00   0.00
  15   8     0.00   0.00   0.02     0.00  -0.04   0.00     0.00   0.00   0.00
  16   1     0.00   0.00   0.01     0.23   0.29   0.00     0.00   0.00   0.00
                    25                     26                     27
                     A                      A                      A
 Frequencies --  1324.8387              1382.8812              1452.7261
 Red. masses --     1.1233                 1.4783                 1.4174
 Frc consts  --     1.1617                 1.6657                 1.7624
 IR Inten    --     2.7320                 0.0000                23.4679
 Atom AN      X      Y      Z        X      Y      Z        X      Y      Z
   1   6     0.00   0.00   0.04     0.03  -0.03   0.00     0.12  -0.03   0.00
   2   1     0.37  -0.06  -0.01    -0.21  -0.02   0.01    -0.44   0.01   0.03
   3   1    -0.37   0.06  -0.01    -0.21  -0.02  -0.01    -0.44   0.01  -0.03
   4   6     0.00   0.00  -0.06     0.13  -0.02   0.00    -0.05  -0.01   0.00
   5   1     0.29  -0.13   0.02    -0.42   0.02   0.00     0.12   0.03  -0.04
   6   1    -0.29   0.13   0.02    -0.42   0.02   0.00     0.12   0.03   0.04
   7   6     0.00   0.00  -0.06    -0.13   0.02   0.00    -0.05  -0.01   0.00
   8   1    -0.29   0.13   0.02     0.42  -0.02   0.00     0.12   0.03   0.04
   9   1     0.29  -0.13   0.02     0.42  -0.02   0.00     0.12   0.03  -0.04
  10   6     0.00   0.00   0.04    -0.03   0.03   0.00     0.12  -0.03   0.00
  11   1     0.37  -0.06  -0.01     0.21   0.02  -0.01    -0.44   0.01   0.03
  12   1    -0.37   0.06  -0.01     0.21   0.02   0.01    -0.44   0.01  -0.03
  13   8     0.00   0.00   0.01     0.00   0.03   0.00     0.00   0.03   0.00
  14   1     0.00   0.00   0.01    -0.12  -0.14   0.00    -0.15  -0.18   0.00
  15   8     0.00   0.00   0.01     0.00  -0.03   0.00     0.00   0.03   0.00
  16   1     0.00   0.00   0.01     0.12   0.14   0.00    -0.15  -0.18   0.00
                    28                     29                     30
                     A                      A                      A
 Frequencies --  1453.0743              1499.6303              1507.7709
 Red. masses --     1.5230                 1.0851                 1.0957
 Frc consts  --     1.8946                 1.4378                 1.4676
 IR Inten    --     0.0000                 0.0000                 3.4786
 Atom AN      X      Y      Z        X      Y      Z        X      Y      Z
   1   6     0.12  -0.04   0.00     0.02   0.00   0.00    -0.01   0.03   0.00
   2   1    -0.41   0.02   0.04    -0.04   0.04   0.03     0.00  -0.19  -0.14
   3   1    -0.41   0.02  -0.04    -0.04   0.04  -0.03     0.00  -0.19   0.14
   4   6    -0.09   0.00   0.00     0.00   0.06   0.00     0.01  -0.06   0.00
   5   1     0.19   0.05  -0.04    -0.01  -0.38   0.31     0.01   0.34  -0.28
   6   1     0.19   0.05   0.04    -0.01  -0.38  -0.31     0.01   0.34   0.28
   7   6     0.09   0.00   0.00     0.00  -0.06   0.00     0.01  -0.06   0.00
   8   1    -0.19  -0.05  -0.04     0.01   0.38   0.31     0.01   0.34   0.28
   9   1    -0.19  -0.05   0.04     0.01   0.38  -0.31     0.01   0.34  -0.28
  10   6    -0.12   0.04   0.00    -0.02   0.00   0.00    -0.01   0.03   0.00
  11   1     0.41  -0.02  -0.04     0.04  -0.04  -0.03     0.00  -0.19  -0.14
  12   1     0.41  -0.02   0.04     0.04  -0.04   0.03     0.00  -0.19   0.14
  13   8     0.00   0.03   0.00     0.00   0.00   0.00     0.00   0.00   0.00
  14   1    -0.15  -0.18   0.00    -0.01  -0.02   0.00     0.01   0.01   0.00
  15   8     0.00  -0.03   0.00     0.00   0.00   0.00     0.00   0.00   0.00
  16   1     0.15   0.18   0.00     0.01   0.02   0.00     0.01   0.01   0.00
                    31                     32                     33
                     A                      A                      A
 Frequencies --  1527.6412              1531.5661              2984.7703
 Red. masses --     1.0868                 1.0892                 1.0544
 Frc consts  --     1.4942                 1.5054                 5.5345
 IR Inten    --     0.0000                 7.0203               112.6321
 Atom AN      X      Y      Z        X      Y      Z        X      Y      Z
   1   6     0.01   0.06   0.00    -0.01  -0.05   0.00     0.00   0.05   0.00
   2   1    -0.06  -0.39  -0.30     0.05   0.35   0.27     0.00  -0.28   0.41
   3   1    -0.06  -0.39   0.30     0.05   0.35  -0.27     0.00  -0.28  -0.41
   4   6     0.00   0.00   0.00     0.00  -0.03   0.00     0.00  -0.01   0.00
   5   1     0.02  -0.04   0.03     0.00   0.18  -0.15     0.00   0.03   0.05
   6   1     0.02  -0.04  -0.03     0.00   0.18   0.15     0.00   0.03  -0.05
   7   6     0.00   0.00   0.00     0.00  -0.03   0.00     0.00  -0.01   0.00
   8   1    -0.02   0.04   0.03     0.00   0.18   0.15     0.00   0.03  -0.05
   9   1    -0.02   0.04  -0.03     0.00   0.18  -0.15     0.00   0.03   0.05
  10   6    -0.01  -0.06   0.00    -0.01  -0.05   0.00     0.00   0.05   0.00
  11   1     0.06   0.39   0.30     0.05   0.35   0.27     0.00  -0.28   0.41
  12   1     0.06   0.39  -0.30     0.05   0.35  -0.27     0.00  -0.28  -0.41
  13   8     0.00   0.01   0.00     0.00  -0.01   0.00     0.00   0.00   0.00
  14   1     0.00   0.00   0.00     0.00   0.00   0.00     0.00   0.00   0.00
  15   8     0.00  -0.01   0.00     0.00  -0.01   0.00     0.00   0.00   0.00
  16   1     0.00   0.00   0.00     0.00   0.00   0.00     0.00   0.00   0.00
                    34                     35                     36
                     A                      A                      A
 Frequencies --  2985.0478              3015.4089              3017.1549
 Red. masses --     1.0552                 1.1069                 1.1074
 Frc consts  --     5.5396                 5.9299                 5.9394
 IR Inten    --     0.0010                77.2504                 0.0000
 Atom AN      X      Y      Z        X      Y      Z        X      Y      Z
   1   6     0.00  -0.05   0.00     0.00   0.00  -0.07     0.00   0.00   0.07
   2   1     0.00   0.28  -0.42     0.00  -0.29   0.39     0.00   0.29  -0.39
   3   1     0.00   0.28   0.42     0.00   0.29   0.39     0.00  -0.29  -0.39
   4   6     0.00   0.00   0.00     0.00   0.00   0.01     0.00   0.00  -0.01
   5   1     0.00   0.00   0.00    -0.01  -0.07  -0.09     0.01   0.06   0.08
   6   1     0.00   0.00   0.00     0.01   0.07  -0.09    -0.01  -0.06   0.08
   7   6     0.00   0.00   0.00     0.00   0.00   0.01     0.00   0.00   0.01
   8   1     0.00   0.00   0.00     0.01   0.07  -0.09     0.01   0.06  -0.08
   9   1     0.00   0.00   0.00    -0.01  -0.07  -0.09    -0.01  -0.06  -0.08
  10   6     0.00   0.05   0.00     0.00   0.00  -0.07     0.00   0.00  -0.07
  11   1     0.00  -0.28   0.41     0.00  -0.29   0.39     0.00  -0.29   0.39
  12   1     0.00  -0.28  -0.41     0.00   0.29   0.39     0.00   0.29   0.39
  13   8     0.00   0.00   0.00     0.00   0.00   0.00     0.00   0.00   0.00
  14   1     0.00   0.00   0.00     0.00   0.00   0.00     0.00   0.00   0.00
  15   8     0.00   0.00   0.00     0.00   0.00   0.00     0.00   0.00   0.00
  16   1     0.00   0.00   0.00     0.00   0.00   0.00     0.00   0.00   0.00
                    37                     38                     39
                     A                      A                      A
 Frequencies --  3030.0250              3037.9991              3064.6942
 Red. masses --     1.0590                 1.0588                 1.1046
 Frc consts  --     5.7283                 5.7574                 6.1129
 IR Inten    --     0.0000                74.4450                 0.0000
 Atom AN      X      Y      Z        X      Y      Z        X      Y      Z
   1   6     0.00   0.00   0.00     0.00   0.01   0.00     0.00   0.00  -0.01
   2   1     0.00   0.00   0.00     0.00  -0.03   0.05     0.00  -0.06   0.08
   3   1     0.00   0.00   0.00     0.00  -0.03  -0.05     0.00   0.06   0.08
   4   6     0.00  -0.05   0.00     0.00   0.05   0.00     0.00   0.00  -0.06
   5   1     0.02   0.29   0.41    -0.02  -0.28  -0.41     0.02   0.29   0.39
   6   1     0.02   0.29  -0.41    -0.02  -0.28   0.41    -0.02  -0.29   0.39
   7   6     0.00   0.05   0.00     0.00   0.05   0.00     0.00   0.00   0.06
   8   1    -0.02  -0.29   0.41    -0.02  -0.28   0.41     0.02   0.29  -0.39
   9   1    -0.02  -0.29  -0.41    -0.02  -0.28  -0.41    -0.02  -0.29  -0.39
  10   6     0.00   0.00   0.00     0.00   0.01   0.00     0.00   0.00   0.01
  11   1     0.00   0.00   0.00     0.00  -0.03   0.05     0.00   0.06  -0.08
  12   1     0.00   0.00   0.00     0.00  -0.03  -0.05     0.00  -0.06  -0.08
  13   8     0.00   0.00   0.00     0.00   0.00   0.00     0.00   0.00   0.00
  14   1     0.00   0.00   0.00     0.00   0.00   0.00     0.00   0.00   0.00
  15   8     0.00   0.00   0.00     0.00   0.00   0.00     0.00   0.00   0.00
  16   1     0.00   0.00   0.00     0.00   0.00   0.00     0.00   0.00   0.00
                    40                     41                     42
                     A                      A                      A
 Frequencies --  3088.1141              3833.7889              3833.8550
 Red. masses --     1.1064                 1.0668                 1.0668
 Frc consts  --     6.2164                 9.2383                 9.2386
 IR Inten    --    88.5839                52.3683                 0.2795
 Atom AN      X      Y      Z        X      Y      Z        X      Y      Z
   1   6     0.00   0.00  -0.02     0.00   0.00   0.00     0.00   0.00   0.00
   2   1     0.00  -0.07   0.09     0.00   0.00   0.00     0.00   0.00   0.00
   3   1     0.00   0.07   0.09     0.00   0.00   0.00     0.00   0.00   0.00
   4   6     0.00   0.00  -0.06     0.00   0.00   0.00     0.00   0.00   0.00
   5   1     0.02   0.29   0.39     0.00   0.00   0.00     0.00   0.00   0.00
   6   1    -0.02  -0.29   0.39     0.00   0.00   0.00     0.00   0.00   0.00
   7   6     0.00   0.00  -0.06     0.00   0.00   0.00     0.00   0.00   0.00
   8   1    -0.02  -0.29   0.39     0.00   0.00   0.00     0.00   0.00   0.00
   9   1     0.02   0.29   0.39     0.00   0.00   0.00     0.00   0.00   0.00
  10   6     0.00   0.00  -0.02     0.00   0.00   0.00     0.00   0.00   0.00
  11   1     0.00  -0.07   0.09     0.00   0.00   0.00     0.00   0.00   0.00
  12   1     0.00   0.07   0.09     0.00   0.00   0.00     0.00   0.00   0.00
  13   8     0.00   0.00   0.00     0.04  -0.03   0.00    -0.03   0.02   0.00
  14   1     0.00   0.00   0.00    -0.62   0.43   0.00     0.54  -0.37   0.00
  15   8     0.00   0.00   0.00     0.03  -0.02   0.00     0.04  -0.03   0.00
  16   1     0.00   0.00   0.00    -0.54   0.37   0.00    -0.62   0.43   0.00

 -------------------
 - Thermochemistry -
 -------------------
 Temperature   298.150 Kelvin.  Pressure   1.00000 Atm.
 Atom  1 has atomic number  6 and mass  12.00000
 Atom  2 has atomic number  1 and mass   1.00783
 Atom  3 has atomic number  1 and mass   1.00783
 Atom  4 has atomic number  6 and mass  12.00000
 Atom  5 has atomic number  1 and mass   1.00783
 Atom  6 has atomic number  1 and mass   1.00783
 Atom  7 has atomic number  6 and mass  12.00000
 Atom  8 has atomic number  1 and mass   1.00783
 Atom  9 has atomic number  1 and mass   1.00783
 Atom 10 has atomic number  6 and mass  12.00000
 Atom 11 has atomic number  1 and mass   1.00783
 Atom 12 has atomic number  1 and mass   1.00783
 Atom 13 has atomic number  8 and mass  15.99491
 Atom 14 has atomic number  1 and mass   1.00783
 Atom 15 has atomic number  8 and mass  15.99491
 Atom 16 has atomic number  1 and mass   1.00783
 Molecular mass:    90.06808 amu.
 Principal axes and moments of inertia in atomic units:
                           1         2         3
     EIGENVALUES --   105.121981587.410451647.38987
           X            0.99984  -0.01783   0.00000
           Y            0.01783   0.99984   0.00000
           Z            0.00000   0.00000   1.00000
 This molecule is an asymmetric top.
 Rotational symmetry number  1.
 Rotational temperatures (Kelvin)      0.82394     0.05456     0.05258
 Rotational constants (GHZ):          17.16807     1.13691     1.09552
 Zero-point vibrational energy     372504.4 (Joules/Mol)
                                   89.03069 (Kcal/Mol)
 Warning -- explicit consideration of   9 degrees of freedom as
           vibrations may cause significant error
 Vibrational temperatures:    119.57   149.54   202.06   220.28   381.48
          (Kelvin)            385.38   485.67   517.92   749.26  1093.52
                             1179.35  1366.16  1415.57  1475.14  1516.23
                             1527.41  1534.02  1691.37  1727.57  1751.58
                             1802.25  1852.29  1874.24  1897.14  1906.15
                             1989.66  2090.15  2090.65  2157.63  2169.34
                             2197.93  2203.58  4294.41  4294.81  4338.50
                             4341.01  4359.52  4371.00  4409.41  4443.10
                             5515.96  5516.06
 
 Zero-point correction=                           0.141879 (Hartree/Particle)
 Thermal correction to Energy=                    0.149881
 Thermal correction to Enthalpy=                  0.150826
 Thermal correction to Gibbs Free Energy=         0.109658
 Sum of electronic and zero-point Energies=           -308.766930
 Sum of electronic and thermal Energies=              -308.758928
 Sum of electronic and thermal Enthalpies=            -308.757984
 Sum of electronic and thermal Free Energies=         -308.799151
 
                     E (Thermal)             CV                S
                      KCal/Mol        Cal/Mol-Kelvin    Cal/Mol-Kelvin
 Total                   94.052             26.917             86.644
 Electronic               0.000              0.000              0.000
 Translational            0.889              2.981             39.406
 Rotational               0.889              2.981             27.111
 Vibrational             92.275             20.955             20.128
 Vibration  1             0.600              1.961              3.816
 Vibration  2             0.605              1.946              3.379
 Vibration  3             0.615              1.913              2.798
 Vibration  4             0.619              1.899              2.633
 Vibration  5             0.671              1.737              1.628
 Vibration  6             0.673              1.732              1.610
 Vibration  7             0.718              1.600              1.224
 Vibration  8             0.734              1.555              1.122
 Vibration  9             0.876              1.204              0.608
                       Q            Log10(Q)             Ln(Q)
 Total Bot       0.363843D-50        -50.439086       -116.140289
 Total V=0       0.661892D+15         14.820787         34.126123
 Vib (Bot)       0.576987D-63        -63.238834       -145.612796
 Vib (Bot)  1    0.247697D+01          0.393920          0.907034
 Vib (Bot)  2    0.197301D+01          0.295130          0.679561
 Vib (Bot)  3    0.144770D+01          0.160678          0.369975
 Vib (Bot)  4    0.132321D+01          0.121630          0.280062
 Vib (Bot)  5    0.730689D+00         -0.136267         -0.313767
 Vib (Bot)  6    0.722311D+00         -0.141275         -0.325299
 Vib (Bot)  7    0.550925D+00         -0.258907         -0.596156
 Vib (Bot)  8    0.509187D+00         -0.293123         -0.674941
 Vib (Bot)  9    0.309742D+00         -0.509000         -1.172015
 Vib (V=0)       0.104964D+03          2.021039          4.653615
 Vib (V=0)  1    0.302693D+01          0.481002          1.107548
 Vib (V=0)  2    0.253538D+01          0.404043          0.930344
 Vib (V=0)  3    0.203161D+01          0.307840          0.708829
 Vib (V=0)  4    0.191453D+01          0.282062          0.649471
 Vib (V=0)  5    0.138538D+01          0.141570          0.325978
 Vib (V=0)  6    0.137848D+01          0.139402          0.320984
 Vib (V=0)  7    0.124399D+01          0.094816          0.218323
 Vib (V=0)  8    0.121363D+01          0.084087          0.193618
 Vib (V=0)  9    0.108817D+01          0.036695          0.084494
 Electronic      0.100000D+01          0.000000          0.000000
 Translational   0.335979D+08          7.526312         17.329973
 Rotational      0.187688D+06          5.273436         12.142535
 ***** Axes restored to original set *****
 -------------------------------------------------------------------
 Center     Atomic                   Forces (Hartrees/Bohr)
 Number     Number              X              Y              Z
 -------------------------------------------------------------------
    1          6          -0.000127780   -0.000176575   -0.000279914
    2          1          -0.000026749    0.000145872   -0.000052952
    3          1           0.000147046    0.000020898   -0.000054340
    4          6           0.000100381    0.000144173    0.000408183
    5          1          -0.000082415    0.000007021   -0.000005896
    6          1           0.000034250   -0.000075444   -0.000005974
    7          6          -0.000102363   -0.000142768   -0.000408182
    8          1          -0.000034084    0.000075431    0.000006089
    9          1           0.000082481   -0.000007176    0.000005781
   10          6           0.000124456    0.000178936    0.000279904
   11          1           0.000029099   -0.000145744    0.000054301
   12          1          -0.000146390   -0.000023161    0.000052995
   13          8          -0.000125833   -0.000188353    0.000125075
   14          1           0.000026135    0.000045018    0.000067941
   15          8           0.000135356    0.000181618   -0.000125074
   16          1          -0.000033589   -0.000039747   -0.000067938
 -------------------------------------------------------------------
 Cartesian Forces:  Max     0.000408183 RMS     0.000138623

 GradGradGradGradGradGradGradGradGradGradGradGradGradGradGradGradGradGrad
 Berny optimization.
 Internal  Forces:  Max     0.000264985 RMS     0.000079958
 Search for a local minimum.
 Step number   1 out of a maximum of   2
 All quantities printed in internal units (Hartrees-Bohrs-Radians)
 Second derivative matrix not updated -- analytic derivatives used.
     Eigenvalues ---    0.00163   0.00192   0.00219   0.00300   0.00336
     Eigenvalues ---    0.03346   0.03771   0.03889   0.03970   0.04986
     Eigenvalues ---    0.05004   0.06299   0.06399   0.06754   0.07059
     Eigenvalues ---    0.09783   0.10266   0.10278   0.11954   0.14136
     Eigenvalues ---    0.14566   0.14703   0.15326   0.15801   0.18434
     Eigenvalues ---    0.23508   0.24298   0.28281   0.29622   0.30259
     Eigenvalues ---    0.31544   0.31574   0.31597   0.32325   0.32699
     Eigenvalues ---    0.32926   0.33544   0.33760   0.36825   0.37972
     Eigenvalues ---    0.52885   0.529001000.000001000.000001000.00000
     Eigenvalues --- 1000.000001000.000001000.000001000.000001000.00000
     Eigenvalues --- 1000.000001000.000001000.000001000.000001000.00000
     Eigenvalues --- 1000.000001000.000001000.000001000.000001000.00000
     Eigenvalues --- 1000.000001000.000001000.000001000.000001000.00000
     Eigenvalues --- 1000.000001000.000001000.000001000.000001000.00000
     Eigenvalues --- 1000.000001000.000001000.000001000.00000
 Angle between quadratic step and forces=  51.45 degrees.
 Linear search not attempted -- first point.
 Iteration  1 RMS(Cart)=  0.00040241 RMS(Int)=  0.00000022
 Iteration  2 RMS(Cart)=  0.00000018 RMS(Int)=  0.00000003
 Variable       Old X    -DE/DX   Delta X   Delta X   Delta X     New X
                                 (Linear)    (Quad)   (Total)
    R1        2.08061  -0.00015   0.00000  -0.00044  -0.00044   2.08017
    R2        2.08062  -0.00015   0.00000  -0.00045  -0.00045   2.08017
    R3        2.87665   0.00026   0.00000   0.00108   0.00108   2.87773
    R4        2.70471  -0.00026   0.00000  -0.00074  -0.00074   2.70397
    R5        2.07438  -0.00008   0.00000  -0.00025  -0.00025   2.07413
    R6        2.07438  -0.00008   0.00000  -0.00025  -0.00025   2.07413
    R7        2.89941  -0.00022   0.00000  -0.00095  -0.00095   2.89846
    R8        2.07438  -0.00008   0.00000  -0.00025  -0.00025   2.07413
    R9        2.07438  -0.00008   0.00000  -0.00025  -0.00025   2.07413
   R10        2.87665   0.00026   0.00000   0.00108   0.00108   2.87773
   R11        2.08062  -0.00015   0.00000  -0.00045  -0.00045   2.08017
   R12        2.08061  -0.00015   0.00000  -0.00044  -0.00044   2.08017
   R13        2.70471  -0.00026   0.00000  -0.00074  -0.00074   2.70397
   R14        1.82432  -0.00009   0.00000  -0.00018  -0.00018   1.82415
   R15        1.82432  -0.00009   0.00000  -0.00018  -0.00018   1.82415
    A1        1.88201   0.00000   0.00000   0.00028   0.00028   1.88229
    A2        1.91880   0.00004   0.00000   0.00011   0.00011   1.91891
    A3        1.92953  -0.00004   0.00000  -0.00021  -0.00021   1.92932
    A4        1.91879   0.00004   0.00000   0.00013   0.00013   1.91891
    A5        1.92950  -0.00004   0.00000  -0.00018  -0.00018   1.92932
    A6        1.88549   0.00000   0.00000  -0.00013  -0.00013   1.88536
    A7        1.89134   0.00000   0.00000  -0.00028  -0.00028   1.89107
    A8        1.89133   0.00000   0.00000  -0.00026  -0.00026   1.89107
    A9        1.96385  -0.00003   0.00000  -0.00005  -0.00005   1.96379
   A10        1.86322  -0.00001   0.00000  -0.00004  -0.00004   1.86317
   A11        1.92544   0.00001   0.00000   0.00030   0.00030   1.92573
   A12        1.92542   0.00001   0.00000   0.00032   0.00032   1.92573
   A13        1.92543   0.00001   0.00000   0.00030   0.00030   1.92573
   A14        1.92542   0.00001   0.00000   0.00032   0.00032   1.92573
   A15        1.96385  -0.00003   0.00000  -0.00005  -0.00005   1.96379
   A16        1.86322  -0.00001   0.00000  -0.00004  -0.00004   1.86317
   A17        1.89134   0.00000   0.00000  -0.00028  -0.00028   1.89107
   A18        1.89132   0.00000   0.00000  -0.00026  -0.00026   1.89107
   A19        1.91879   0.00004   0.00000   0.00012   0.00012   1.91891
   A20        1.91880   0.00004   0.00000   0.00011   0.00011   1.91891
   A21        1.88549   0.00000   0.00000  -0.00013  -0.00013   1.88536
   A22        1.88201   0.00000   0.00000   0.00028   0.00028   1.88229
   A23        1.92950  -0.00004   0.00000  -0.00018  -0.00018   1.92932
   A24        1.92953  -0.00004   0.00000  -0.00021  -0.00021   1.92932
   A25        1.90493   0.00001   0.00000   0.00028   0.00028   1.90521
   A26        1.90493   0.00001   0.00000   0.00028   0.00028   1.90521
    D1        1.09904  -0.00002   0.00000   0.00004   0.00004   1.09908
    D2        3.11462  -0.00003   0.00000  -0.00029  -0.00029   3.11432
    D3       -1.03478  -0.00002   0.00000  -0.00011  -0.00011  -1.03489
    D4       -3.11485   0.00003   0.00000   0.00053   0.00053  -3.11432
    D5       -1.09928   0.00002   0.00000   0.00020   0.00020  -1.09908
    D6        1.03451   0.00002   0.00000   0.00038   0.00038   1.03489
    D7       -1.00793   0.00000   0.00000   0.00031   0.00031  -1.00762
    D8        1.00765   0.00000   0.00000  -0.00002  -0.00002   1.00762
    D9        3.14143   0.00000   0.00000   0.00016   0.00016   3.14159
   D10        1.04022  -0.00002   0.00000   0.00118   0.00118   1.04140
   D11       -1.04248   0.00003   0.00000   0.00108   0.00108  -1.04140
   D12        3.14048   0.00000   0.00000   0.00111   0.00111  -3.14159
   D13        1.02718   0.00000   0.00000   0.00015   0.00015   1.02733
   D14       -1.02714   0.00000   0.00000  -0.00018  -0.00018  -1.02732
   D15       -3.14156   0.00000   0.00000  -0.00004  -0.00004  -3.14159
   D16       -1.08727   0.00001   0.00000   0.00033   0.00033  -1.08694
   D17       -3.14159   0.00000   0.00000   0.00000   0.00000  -3.14159
   D18        1.02718   0.00000   0.00000   0.00015   0.00015   1.02733
   D19       -3.14159   0.00000   0.00000   0.00000   0.00000  -3.14159
   D20        1.08727  -0.00001   0.00000  -0.00033  -0.00033   1.08694
   D21       -1.02714   0.00000   0.00000  -0.00018  -0.00018  -1.02732
   D22        1.03452   0.00002   0.00000   0.00038   0.00038   1.03489
   D23       -1.03477  -0.00002   0.00000  -0.00012  -0.00012  -1.03489
   D24        3.14144   0.00000   0.00000   0.00015   0.00015   3.14159
   D25       -3.11485   0.00003   0.00000   0.00053   0.00053  -3.11432
   D26        1.09905  -0.00002   0.00000   0.00003   0.00003   1.09908
   D27       -1.00792   0.00000   0.00000   0.00030   0.00030  -1.00762
   D28       -1.09927   0.00002   0.00000   0.00019   0.00019  -1.09908
   D29        3.11462  -0.00003   0.00000  -0.00030  -0.00030   3.11432
   D30        1.00765   0.00000   0.00000  -0.00003  -0.00003   1.00762
   D31        3.14052   0.00000   0.00000   0.00107   0.00107  -3.14159
   D32       -1.04243   0.00003   0.00000   0.00103   0.00103  -1.04140
   D33        1.04027  -0.00002   0.00000   0.00114   0.00114   1.04140
         Item               Value     Threshold  Converged?
 Maximum Force            0.000265     0.000450     YES
 RMS     Force            0.000080     0.000300     YES
 Maximum Displacement     0.001191     0.001800     YES
 RMS     Displacement     0.000402     0.001200     YES
 Predicted change in Energy=-8.480523D-07
 Optimization completed.
    -- Stationary point found.
                           ----------------------------
                           !   Optimized Parameters   !
                           ! (Angstroms and Degrees)  !
 --------------------------                            --------------------------
 ! Name  Definition              Value          Derivative Info.                !
 --------------------------------------------------------------------------------
 ! R1    R(1,2)                  1.101          -DE/DX =   -0.0001              !
 ! R2    R(1,3)                  1.101          -DE/DX =   -0.0001              !
 ! R3    R(1,4)                  1.5223         -DE/DX =    0.0003              !
 ! R4    R(1,13)                 1.4313         -DE/DX =   -0.0003              !
 ! R5    R(4,5)                  1.0977         -DE/DX =   -0.0001              !
 ! R6    R(4,6)                  1.0977         -DE/DX =   -0.0001              !
 ! R7    R(4,7)                  1.5343         -DE/DX =   -0.0002              !
 ! R8    R(7,8)                  1.0977         -DE/DX =   -0.0001              !
 ! R9    R(7,9)                  1.0977         -DE/DX =   -0.0001              !
 ! R10   R(7,10)                 1.5223         -DE/DX =    0.0003              !
 ! R11   R(10,11)                1.101          -DE/DX =   -0.0001              !
 ! R12   R(10,12)                1.101          -DE/DX =   -0.0001              !
 ! R13   R(10,15)                1.4313         -DE/DX =   -0.0003              !
 ! R14   R(13,14)                0.9654         -DE/DX =   -0.0001              !
 ! R15   R(15,16)                0.9654         -DE/DX =   -0.0001              !
 ! A1    A(2,1,3)              107.8311         -DE/DX =    0.0                 !
 ! A2    A(2,1,4)              109.9392         -DE/DX =    0.0                 !
 ! A3    A(2,1,13)             110.5539         -DE/DX =    0.0                 !
 ! A4    A(3,1,4)              109.9384         -DE/DX =    0.0                 !
 ! A5    A(3,1,13)             110.5521         -DE/DX =    0.0                 !
 ! A6    A(4,1,13)             108.0308         -DE/DX =    0.0                 !
 ! A7    A(1,4,5)              108.366          -DE/DX =    0.0                 !
 ! A8    A(1,4,6)              108.365          -DE/DX =    0.0                 !
 ! A9    A(1,4,7)              112.5202         -DE/DX =    0.0                 !
 ! A10   A(5,4,6)              106.7544         -DE/DX =    0.0                 !
 ! A11   A(5,4,7)              110.3193         -DE/DX =    0.0                 !
 ! A12   A(6,4,7)              110.3183         -DE/DX =    0.0                 !
 ! A13   A(4,7,8)              110.3192         -DE/DX =    0.0                 !
 ! A14   A(4,7,9)              110.3184         -DE/DX =    0.0                 !
 ! A15   A(4,7,10)             112.5202         -DE/DX =    0.0                 !
 ! A16   A(8,7,9)              106.7544         -DE/DX =    0.0                 !
 ! A17   A(8,7,10)             108.3661         -DE/DX =    0.0                 !
 ! A18   A(9,7,10)             108.3649         -DE/DX =    0.0                 !
 ! A19   A(7,10,11)            109.9385         -DE/DX =    0.0                 !
 ! A20   A(7,10,12)            109.9391         -DE/DX =    0.0                 !
 ! A21   A(7,10,15)            108.0308         -DE/DX =    0.0                 !
 ! A22   A(11,10,12)           107.8311         -DE/DX =    0.0                 !
 ! A23   A(11,10,15)           110.5522         -DE/DX =    0.0                 !
 ! A24   A(12,10,15)           110.5538         -DE/DX =    0.0                 !
 ! A25   A(1,13,14)            109.1444         -DE/DX =    0.0                 !
 ! A26   A(10,15,16)           109.1444         -DE/DX =    0.0                 !
 ! D1    D(2,1,4,5)             62.9704         -DE/DX =    0.0                 !
 ! D2    D(2,1,4,6)            178.4543         -DE/DX =    0.0                 !
 ! D3    D(2,1,4,7)            -59.2886         -DE/DX =    0.0                 !
 ! D4    D(3,1,4,5)           -178.468          -DE/DX =    0.0                 !
 ! D5    D(3,1,4,6)            -62.984          -DE/DX =    0.0                 !
 ! D6    D(3,1,4,7)             59.273          -DE/DX =    0.0                 !
 ! D7    D(13,1,4,5)           -57.7501         -DE/DX =    0.0                 !
 ! D8    D(13,1,4,6)            57.7338         -DE/DX =    0.0                 !
 ! D9    D(13,1,4,7)           179.9909         -DE/DX =    0.0                 !
 ! D10   D(2,1,13,14)           59.6002         -DE/DX =    0.0                 !
 ! D11   D(3,1,13,14)          -59.7298         -DE/DX =    0.0                 !
 ! D12   D(4,1,13,14)         -180.0638         -DE/DX =    0.0                 !
 ! D13   D(1,4,7,8)             58.8531         -DE/DX =    0.0                 !
 ! D14   D(1,4,7,9)            -58.851          -DE/DX =    0.0                 !
 ! D15   D(1,4,7,10)          -179.9979         -DE/DX =    0.0                 !
 ! D16   D(5,4,7,8)            -62.2958         -DE/DX =    0.0                 !
 ! D17   D(5,4,7,9)           -180.0            -DE/DX =    0.0                 !
 ! D18   D(5,4,7,10)            58.8531         -DE/DX =    0.0                 !
 ! D19   D(6,4,7,8)           -180.0            -DE/DX =    0.0                 !
 ! D20   D(6,4,7,9)             62.2959         -DE/DX =    0.0                 !
 ! D21   D(6,4,7,10)           -58.851          -DE/DX =    0.0                 !
 ! D22   D(4,7,10,11)           59.2734         -DE/DX =    0.0                 !
 ! D23   D(4,7,10,12)          -59.2882         -DE/DX =    0.0                 !
 ! D24   D(4,7,10,15)          179.9915         -DE/DX =    0.0                 !
 ! D25   D(8,7,10,11)         -178.4676         -DE/DX =    0.0                 !
 ! D26   D(8,7,10,12)           62.9707         -DE/DX =    0.0                 !
 ! D27   D(8,7,10,15)          -57.7496         -DE/DX =    0.0                 !
 ! D28   D(9,7,10,11)          -62.9837         -DE/DX =    0.0                 !
 ! D29   D(9,7,10,12)          178.4547         -DE/DX =    0.0                 !
 ! D30   D(9,7,10,15)           57.7343         -DE/DX =    0.0                 !
 ! D31   D(7,10,15,16)        -180.0613         -DE/DX =    0.0                 !
 ! D32   D(11,10,15,16)        -59.7271         -DE/DX =    0.0                 !
 ! D33   D(12,10,15,16)         59.6029         -DE/DX =    0.0                 !
 --------------------------------------------------------------------------------
 GradGradGradGradGradGradGradGradGradGradGradGradGradGradGradGradGradGrad

 1|1|UNPC-UNK|Freq|RB3LYP|6-31++G(d,p)|C4H10O2|PCUSER|17-Apr-2019|0||#N
  GEOM=ALLCHECK GUESS=READ SCRF=CHECK GENCHK RB3LYP/6-31++G(D,P) FREQ||
 14butanediol||0,1|C,-0.2628512279,-0.3719170306,-1.8955052942|H,0.0892
 179817,-1.4151014417,-1.901785544|H,-1.3637376645,-0.3875894811,-1.901
 7604357|C,0.2391109122,0.337871937,-0.6459015396|H,1.3360214793,0.3630
 284479,-0.6794740792|H,-0.1025025106,1.3805317012,-0.6795998333|C,-0.2
 390309488,-0.3379284924,0.645901542|H,0.1025749811,-1.3805894049,0.679
 6154785|H,-1.335942928,-0.3630775509,0.6794584353|C,0.2628893012,0.371
 890098,1.8955053014|H,-0.0889928242,1.4151432881,1.9016216823|H,1.3637
 731783,0.3873632534,1.901924333|O,0.2361039951,0.3337024675,-3.0364147
 798|H,-0.0724496805,-0.104358776,-3.8394571402|O,-0.236405542,-0.33348
 91836,3.0364147492|H,0.0737421428,0.1034446213,3.8394572901||Version=x
 86-Win32-G03RevB.01|State=1-A|HF=-308.9088092|RMSD=1.709e-009|RMSF=1.3
 86e-004|Dipole=0.001214,-0.0008585,0.|DipoleDeriv=0.4285531,0.0069941,
 -0.1157979,0.0070174,0.4333117,-0.1635898,-0.1549856,-0.2190336,0.8485
 624,0.0050881,0.0769508,0.0205985,0.0308085,-0.2135897,0.0328477,0.007
 4974,0.0296341,-0.0489391,-0.2231874,-0.0498877,0.0241556,-0.0037454,0
 .0146438,0.0303353,0.0254778,0.0169447,-0.04893,0.1296027,-0.0333535,-
 0.0620096,-0.0333516,0.1059577,-0.0877134,-0.0095949,-0.0136257,-0.022
 0427,-0.1566957,-0.0309296,0.004971,-0.0039208,0.0419939,-0.0045694,-0
 .0107125,0.0004232,0.0180649,0.0309041,0.0623315,-0.0059707,0.0353293,
 -0.1455609,0.0031982,0.0039598,-0.0099414,0.0180935,0.129535,-0.033386
 1,-0.0620259,-0.0333754,0.1060132,-0.0877199,-0.0096287,-0.0136042,-0.
 0220635,0.030896,0.0623389,-0.0059845,0.0353427,-0.1455882,0.003234,0.
 003964,-0.0099346,0.0180747,-0.1566457,-0.030909,0.0050238,-0.0039189,
 0.0419985,-0.0045706,-0.010716,0.0004186,0.018102,0.4284166,0.0069757,
 -0.115808,0.0069371,0.4334443,-0.163713,-0.1549645,-0.2190455,0.848544
 3,0.0051006,0.0768935,0.0205452,0.0307491,-0.213647,0.0329433,0.007495
 8,0.0296894,-0.0489217,-0.223178,-0.0498255,0.0241505,-0.0036787,0.014
 6763,0.0303651,0.0254234,0.0169253,-0.0489313,-0.5085712,0.0572108,0.1
 813383,0.0571429,-0.4675177,0.2566107,0.170344,0.2410483,-0.9651887,0.
 2943155,-0.089312,-0.0472908,-0.0892794,0.2307504,-0.0671215,-0.031985
 7,-0.0454467,0.2003853,-0.5080392,0.0573352,0.1816482,0.0573968,-0.468
 0455,0.2564707,0.1705979,0.2408693,-0.9650923,0.2939054,-0.0894271,-0.
 0475438,-0.0894537,0.2311592,-0.0670076,-0.0321724,-0.0453214,0.200282
 3|Polar=52.6822878,2.3028056,54.3090343,-0.2008684,-0.2820092,69.82813
 65|PG=C01 [X(C4H10O2)]|NImag=0||0.57057526,-0.02454845,0.55327898,0.01
 522460,0.02158358,0.45773369,-0.08600288,0.08226769,0.00283324,0.08387
 348,0.07927374,-0.25993351,-0.01078799,-0.08304503,0.29023384,0.002093
 24,-0.01242146,-0.04980773,-0.00451434,0.00251658,0.06034143,-0.291361
 75,0.00669620,-0.01112273,-0.01100661,0.00140521,-0.00195866,0.3194923
 8,0.00968342,-0.05456344,-0.00093382,0.03058531,0.00029780,0.00102561,
 0.00023250,0.05460746,-0.01240480,-0.00217211,-0.04980204,0.00162083,-
 0.00150493,0.00295744,0.00387378,-0.00341537,0.06034378,-0.09696046,-0
 .02380449,-0.04134863,0.00415543,0.00637238,0.00983309,-0.01146986,-0.
 01670536,-0.02806398,0.57485417,-0.02380082,-0.11378787,-0.05846120,-0
 .01118364,-0.01511812,-0.02629088,0.00085219,0.00050583,0.00051066,-0.
 02728962,0.55556297,-0.03257229,-0.04605206,-0.14140536,-0.00186377,-0
 .00190034,-0.00111818,-0.00117180,-0.00239289,-0.00112028,0.00055161,0
 .00076446,0.46744296,-0.01394032,-0.00043083,0.00023246,0.00099453,-0.
 00030059,-0.00000473,0.00062092,-0.00169914,-0.00180318,-0.30291952,-0
 .00104247,0.00605102,0.33030379,-0.01868573,-0.00107794,-0.00053632,-0
 .00030169,0.00062656,0.00090148,-0.00142099,-0.00070962,-0.00299289,0.
 00028798,-0.05111618,-0.00061470,0.00418998,0.05140095,-0.03032869,-0.
 00102201,-0.00153832,0.00077033,0.00054413,0.00111814,-0.00170428,-0.0
 0257365,-0.00472378,0.00783234,0.00016084,-0.04721867,-0.00744499,0.00
 050887,0.05437894,0.00349844,-0.01252166,-0.00058025,0.00041829,-0.001
 49220,-0.00222068,0.00085634,-0.00035022,0.00085146,-0.07881034,0.0794
 4615,-0.00260603,-0.01001546,0.03102583,-0.00075938,0.07970619,0.00573
 060,-0.01851851,0.00004073,-0.00177068,-0.00050658,-0.00269692,-0.0003
 4938,0.00076432,0.00029566,0.07811678,-0.27522282,0.00552881,0.0001523
 8,0.00099794,-0.00010124,-0.08432548,0.30199601,0.00913792,-0.02893811
 ,-0.00153493,-0.00185860,-0.00246465,-0.00472428,0.00025663,0.00090769
 ,0.00111795,-0.00246656,0.00746437,-0.04721933,0.00015615,-0.00074630,
 -0.00020762,0.00296852,-0.00687956,0.05438048,0.00401190,0.00793631,-0
 .00505435,0.00011007,0.00006298,0.00009943,-0.00021775,-0.00001715,-0.
 00105831,-0.09192080,-0.01727718,0.02681385,-0.00946332,-0.01539544,0.
 02933537,0.00320295,0.00429339,-0.00988731,0.57484339,0.00793658,0.009
 61973,-0.00715065,0.00009915,-0.00020115,-0.00108639,-0.00005221,0.000
 12667,-0.00026803,-0.01727721,-0.10411798,0.03789803,-0.00017919,-0.00
 071928,-0.00012472,-0.01092576,-0.01338352,0.02761944,-0.02729310,0.55
 557463,0.00940110,0.01329031,-0.02668179,0.00039134,0.00082554,0.00169
 669,0.00064851,0.00064412,0.00169668,0.02681338,0.03789886,-0.15035637
 ,0.00125209,0.00083457,-0.00165363,0.00037155,0.00146061,-0.00165723,0
 .00055364,0.00076279,0.46744290,0.00011992,0.00029007,-0.00014953,0.00
 021655,0.00003351,-0.00018224,0.00001703,0.00011378,0.00002738,0.00320
 313,-0.01092540,0.00037149,0.00063646,-0.00027390,-0.00068583,0.000407
 51,-0.00140565,0.00198278,-0.07880975,0.07944666,-0.00260656,0.0797058
 6,0.00002962,-0.00031556,-0.00097940,0.00005933,0.00082612,0.00065465,
 -0.00006135,0.00004199,0.00003670,0.00429325,-0.01338191,0.00146062,-0
 .00032998,0.00042311,-0.00022239,-0.00140543,-0.00006909,0.00215442,0.
 07811593,-0.27522438,0.00553237,-0.08432489,0.30199713,-0.00051044,0.0
 0200074,0.00103520,0.00020161,-0.00073014,-0.00041524,-0.00000152,-0.0
 0012376,-0.00007006,-0.00988756,0.02761873,-0.00165760,0.00001858,-0.0
 0072071,0.00113569,0.00198288,0.00215450,-0.00476660,-0.00246832,0.007
 47022,-0.04722059,0.00297051,-0.00688449,0.05438106,-0.00036806,-0.000
 14294,-0.00087413,0.00002280,-0.00005928,0.00002542,0.00072987,0.00024
 078,0.00067800,-0.00946482,-0.00017964,0.00125277,0.00086614,-0.001243
 68,0.00137203,0.00063659,-0.00032994,0.00001865,-0.30291913,-0.0010421
 6,0.00604790,-0.01001496,0.00015307,0.00015618,0.33030417,0.00011848,0
 .00017194,-0.00046717,0.00011573,0.00003632,0.00003790,0.00021455,0.00
 031331,0.00004614,-0.01539616,-0.00071959,0.00083466,-0.00124359,-0.00
 052767,0.00258666,-0.00027389,0.00042311,-0.00072058,0.00028805,-0.051
 11652,-0.00061539,0.03102602,0.00099740,-0.00074577,0.00418918,0.05140
 076,0.00205719,0.00018503,0.00103489,-0.00011628,-0.00004250,-0.000070
 11,-0.00075570,-0.00005330,-0.00041540,0.02933601,-0.00012418,-0.00165
 319,0.00137176,0.00258654,-0.00476672,-0.00068565,-0.00022249,0.001135
 73,0.00782624,0.00016055,-0.04721753,-0.00075991,-0.00010133,-0.000207
 58,-0.00743956,0.00050863,0.05437845,-0.00275704,-0.00179603,0.0008735
 9,-0.00002742,-0.00018167,-0.00004129,0.00052157,-0.00002870,-0.000164
 61,0.00401260,0.00793863,0.00940399,-0.00036828,0.00011807,0.00205613,
 0.00011996,0.00002908,-0.00051101,-0.09696178,-0.02380406,-0.03256654,
 0.00349731,0.00573054,0.00913746,-0.01393901,-0.01868533,-0.03032940,0
 .57061060,-0.00179496,-0.00402507,0.00123540,-0.00022286,0.00044677,-0
 .00018934,0.00001198,-0.00010187,-0.00010179,0.00793501,0.00961941,0.0
 1328877,-0.00014323,0.00017193,0.00018487,0.00029066,-0.00031613,0.002
 00126,-0.02380272,-0.11378728,-0.04605609,-0.01252241,-0.01851873,-0.0
 2893772,-0.00042938,-0.00107661,-0.00102199,-0.02453638,0.55324238,0.0
 0087402,0.00123511,-0.00239760,0.00003684,-0.00001042,0.00009664,-0.00
 002211,0.00003136,0.00009665,-0.00505603,-0.00715016,-0.02668157,-0.00
 087332,-0.00046706,0.00103535,-0.00014964,-0.00097914,0.00103468,-0.04
 134440,-0.05846463,-0.14140515,-0.00058132,0.00004312,-0.00153454,0.00
 023032,-0.00053606,-0.00153881,0.01529617,0.02153290,0.45773381,-0.000
 02735,-0.00022239,0.00003688,-0.00004388,0.00004109,-0.00003867,-0.000
 03189,-0.00001332,0.00000992,0.00011025,0.00009890,0.00039128,0.000022
 60,0.00011578,-0.00011625,0.00021658,0.00005928,0.00020145,0.00415482,
 -0.01118293,-0.00186425,0.00041825,-0.00177041,-0.00185828,0.00099440,
 -0.00030155,0.00077040,-0.08597556,0.08223288,0.00281211,0.08384557,-0
 .00018212,0.00044675,-0.00001035,0.00004117,0.00019237,0.00028520,-0.0
 0001006,-0.00004011,-0.00000459,0.00006342,-0.00020135,0.00082577,-0.0
 0005895,0.00003628,-0.00004249,0.00003316,0.00082686,-0.00073026,0.006
 37303,-0.01512181,-0.00189981,-0.00149233,-0.00050781,-0.00246464,-0.0
 0030155,0.00062652,0.00054434,0.07924579,-0.25995230,-0.01076935,-0.08
 300496,0.29025577,-0.00004116,-0.00018921,0.00009670,-0.00003870,0.000
 28506,0.00003399,-0.00000764,0.00000783,0.00003800,0.00009956,-0.00108
 688,0.00169667,0.00002548,0.00003804,-0.00007004,-0.00018223,0.0006545
 2,-0.00041536,0.00982865,-0.02629160,-0.00111667,-0.00222059,-0.002697
 81,-0.00472382,-0.00000497,0.00090132,0.00111794,0.00207183,-0.0123904
 7,-0.04979955,-0.00450012,0.00248375,0.06034210,0.00052106,0.00001172,
 -0.00002195,-0.00003179,-0.00001014,-0.00000771,0.00014021,0.00010622,
 0.00028169,-0.00021763,-0.00005264,0.00064740,0.00072979,0.00021459,-0
 .00075527,0.00001691,-0.00006104,-0.00000115,-0.01146522,0.00085389,-0
 .00117266,0.00085668,-0.00035031,0.00025660,0.00062021,-0.00142054,-0.
 00170404,-0.29136704,0.00673269,-0.01114732,-0.01100238,0.00140649,-0.
 00196074,0.31950073,-0.00002901,-0.00010175,0.00003126,-0.00001326,-0.
 00004015,0.00000787,0.00010617,0.00000818,0.00005846,-0.00001672,0.000
 12653,0.00064410,0.00024047,0.00031333,-0.00005310,0.00011376,0.000041
 97,-0.00012378,-0.01670492,0.00050639,-0.00239268,-0.00035048,0.000764
 68,0.00090759,-0.00169904,-0.00070950,-0.00257392,0.00972571,-0.054565
 99,-0.00092008,0.03058678,0.00029365,0.00103119,0.00018568,0.05460468,
 -0.00016478,-0.00010207,0.00009666,0.00000996,-0.00000459,0.00003789,0
 .00028185,0.00005854,0.00003406,-0.00105771,-0.00026786,0.00169649,0.0
 0067806,0.00004616,-0.00041523,0.00002727,0.00003652,-0.00007008,-0.02
 806457,0.00051538,-0.00112191,0.00085163,0.00029559,0.00111818,-0.0018
 0267,-0.00299270,-0.00472421,-0.01244111,-0.00216218,-0.04981028,0.001
 61487,-0.00150479,0.00295745,0.00390951,-0.00341785,0.06034315,-0.0901
 7834,-0.03948115,0.02353612,0.00719458,-0.00149787,-0.00290018,-0.0085
 1379,-0.02265899,0.03485760,0.00648592,0.00552069,-0.00719913,0.001668
 04,0.00126397,0.00105061,0.00000113,0.00002409,-0.00012787,-0.00068166
 ,-0.00109245,-0.00195896,-0.00009164,-0.00016825,0.00016024,0.00056611
 ,0.00008086,-0.00064004,0.00054126,0.00021381,-0.00045890,-0.00000315,
 -0.00003260,0.00000057,0.00009009,0.00008503,0.00019372,0.15008174,-0.
 03944674,-0.11814148,0.03319334,-0.01710573,-0.01705733,0.03594729,-0.
 00705966,-0.00134069,0.00924832,0.00552820,0.01039992,-0.01019905,0.00
 061299,0.00045555,0.00023575,0.00067516,0.00212124,0.00106987,-0.00109
 544,-0.00145848,-0.00277601,-0.00015141,0.00053537,-0.00062157,0.00006
 433,-0.00012252,-0.00005588,0.00021477,0.00069401,-0.00064922,0.000052
 16,0.00010850,0.00020555,0.00000024,0.00001536,0.00006901,0.15069245,0
 .25736634,0.04857198,0.06869451,-0.16339082,0.00345873,0.01367689,-0.0
 1148600,0.01175467,0.00782662,-0.01148516,0.01491392,0.02108141,-0.041
 18188,0.00017099,0.00114499,0.00219118,0.00102185,0.00054212,0.0021907
 7,-0.00418875,-0.00592474,-0.00544861,-0.00014767,-0.00014394,0.000218
 46,-0.00008673,-0.00018704,0.00021823,0.00167803,0.00237243,0.00104612
 ,0.00008863,-0.00027642,-0.00018119,-0.00028996,-0.00000829,-0.0001813
 5,0.06796855,0.09694990,0.59176937,0.00232375,0.00571966,0.01678168,0.
 00014009,-0.00059256,-0.00019900,0.00014276,0.00043379,0.00112341,-0.0
 0125723,-0.00105097,0.00118018,0.00032408,-0.00006989,0.00013279,-0.00
 013479,-0.00004237,-0.00000282,0.00088220,0.00004013,0.00071017,-0.000
 02852,0.00004683,-0.00002706,-0.00002572,0.00009423,-0.00011525,0.0000
 0436,-0.00018801,0.00009223,-0.00001014,0.00002318,0.00001573,-0.00000
 941,-0.00000800,-0.00002285,-0.06718605,-0.09288856,-0.14483124,0.0648
 6175,0.00568911,0.00638328,0.02376109,0.00043061,0.00009268,0.00112149
 ,-0.00058874,0.00007956,0.00018620,-0.00105395,-0.00200394,0.00168095,
 0.00012001,-0.00017377,0.00004383,-0.00023182,0.00028561,0.00014013,0.
 00004128,0.00091260,0.00100750,0.00009330,0.00002383,-0.00013204,0.000
 04772,0.00002125,-0.00006959,-0.00018830,-0.00012944,0.00013046,-0.000
 00833,-0.00000393,-0.00001866,0.00002346,-0.00000479,0.00000867,-0.092
 85690,-0.13353596,-0.20563105,0.08844736,0.12805523,-0.01339057,-0.018
 99419,-0.02430105,-0.00103090,-0.00010177,0.00150117,0.00024588,-0.001
 00261,0.00149386,0.00382751,0.00541212,-0.00495125,0.00014307,0.000240
 61,0.00054939,0.00017959,0.00021573,0.00055028,-0.00113660,-0.00160684
 ,-0.00082360,-0.00007173,0.00009461,-0.00003308,0.00011285,-0.00003619
 ,-0.00003275,0.00037479,0.00052991,-0.00018376,0.00001102,-0.00002471,
 0.00001948,-0.00002714,0.00000209,0.00001947,-0.11423210,-0.16226173,-
 0.36168203,0.12505748,0.17762220,0.38814893,0.00054241,0.00021501,-0.0
 0045958,-0.00000306,-0.00003273,0.00000061,0.00008990,0.00008513,0.000
 19368,-0.00068430,-0.00109601,-0.00196412,0.00056613,0.00008093,-0.000
 63933,-0.00009167,-0.00016810,0.00016053,0.00649451,0.00552771,-0.0072
 1307,0.00000035,0.00002443,-0.00012783,0.00166681,0.00126337,0.0010512
 8,-0.09026058,-0.03947970,0.02347422,0.00719653,-0.00151259,-0.0028870
 4,-0.00853111,-0.02265606,0.03486317,0.00005418,-0.00014295,-0.0001666
 1,-0.00002855,0.00005001,-0.00008495,0.15078630,0.00021471,0.00069334,
 -0.00064907,0.00005224,0.00010833,0.00020563,-0.00000002,0.00001547,0.
 00006898,-0.00109376,-0.00145586,-0.00277210,0.00006402,-0.00012247,-0
 .00005575,-0.00015138,0.00053522,-0.00062202,0.00552661,0.01039042,-0.
 01018924,0.00067476,0.00212374,0.00106938,0.00061294,0.00045603,0.0002
 3613,-0.03950596,-0.11805878,0.03323768,-0.01711371,-0.01704706,0.0359
 4579,-0.00705126,-0.00133634,0.00923612,-0.00014281,-0.00004679,-0.000
 23485,0.00005000,0.00000683,-0.00011985,0.15094179,0.25666259,0.001678
 52,0.00237323,0.00104589,0.00008895,-0.00027657,-0.00018128,-0.0002904
 6,-0.00000840,-0.00018119,-0.00419011,-0.00592290,-0.00544853,-0.00008
 756,-0.00018715,0.00021858,-0.00014721,-0.00014501,0.00021849,0.014916
 05,0.02107902,-0.04118229,0.00102204,0.00054350,0.00219143,0.00017152,
 0.00114437,0.00219109,0.04860784,0.06866924,-0.16339044,0.00346887,0.0
 1368969,-0.01148967,0.01174475,0.00781298,-0.01148181,-0.00016596,-0.0
 0023610,-0.00238764,0.00008303,0.00011823,-0.00020936,0.06869139,0.096
 43980,0.59177051,0.00000347,-0.00018873,0.00009255,-0.00001018,0.00002
 316,0.00001571,-0.00000932,-0.00000807,-0.00002289,0.00088347,0.000041
 82,0.00071354,-0.00002560,0.00009419,-0.00011557,-0.00002864,0.0000470
 3,-0.00002730,-0.00126044,-0.00105505,0.00119235,-0.00013418,-0.000042
 39,-0.00000306,0.00032460,-0.00006941,0.00013297,0.00234906,0.00570263
 ,0.01681715,0.00013535,-0.00059108,-0.00019861,0.00014890,0.00043389,0
 .00112364,-0.00002841,0.00005018,0.00008362,0.00000143,-0.00001482,0.0
 0002182,-0.06779786,-0.09307818,-0.14559167,0.06544834,-0.00018845,-0.
 00012889,0.00013058,-0.00000835,-0.00000394,-0.00001869,0.00002359,-0.
 00000485,0.00000860,0.00004023,0.00091097,0.00100498,0.00004812,0.0000
 2128,-0.00006959,0.00009313,0.00002435,-0.00013194,-0.00105164,-0.0020
 0004,0.00167255,-0.00023163,0.00028411,0.00013969,0.00011958,-0.000174
 23,0.00004397,0.00572384,0.00635771,0.02373550,0.00043072,0.00008766,0
 .00112158,-0.00058905,0.00008375,0.00018606,0.00005012,0.00000695,0.00
 011747,-0.00001481,-0.00000905,0.00003063,-0.09310024,-0.13292468,-0.2
 0509393,0.08865483,0.12746889,0.00037417,0.00052871,-0.00018338,0.0000
 1075,-0.00002430,0.00001943,-0.00002641,0.00000204,0.00001948,-0.00113
 684,-0.00160736,-0.00082391,0.00011413,-0.00003613,-0.00003326,-0.0000
 7205,0.00009516,-0.00003294,0.00382938,0.00541217,-0.00495090,0.000179
 55,0.00021378,0.00054909,0.00014239,0.00024124,0.00054996,-0.01344587,
 -0.01895519,-0.02430155,-0.00102787,-0.00010133,0.00149394,0.00024799,
 -0.00100583,0.00150152,-0.00008426,-0.00011947,-0.00020947,0.00002151,
 0.00003060,-0.00006570,-0.11489233,-0.16179663,-0.36168377,0.12576575,
 0.17712256,0.38815146||0.00012778,0.00017658,0.00027991,0.00002675,-0.
 00014587,0.00005295,-0.00014705,-0.00002090,0.00005434,-0.00010038,-0.
 00014417,-0.00040818,0.00008242,-0.00000702,0.00000590,-0.00003425,0.0
 0007544,0.00000597,0.00010236,0.00014277,0.00040818,0.00003408,-0.0000
 7543,-0.00000609,-0.00008248,0.00000718,-0.00000578,-0.00012446,-0.000
 17894,-0.00027990,-0.00002910,0.00014574,-0.00005430,0.00014639,0.0000
 2316,-0.00005300,0.00012583,0.00018835,-0.00012508,-0.00002614,-0.0000
 4502,-0.00006794,-0.00013536,-0.00018162,0.00012507,0.00003359,0.00003
 975,0.00006794|||@


 A MUSTACHE HAIR ACROSS A CHIP IS LIKE A REDWOOD
 TREE FALLING THROUGH A HOUSING PROJECT.
 - AN IBM MANAGER IN EAST FISHKILL, NEW YORK
   AS QUOTED IN "FROM SANDS TO CIRCUITS", IBM INNOVATION JANUARY 1985.
 Job cpu time:  0 days  0 hours 26 minutes  3.0 seconds.
 File lengths (MBytes):  RWF=     48 Int=      0 D2E=      0 Chk=      6 Scr=      1
 Normal termination of Gaussian 03 at Wed Apr 17 11:52:18 2019.
