# Supplementary material for: Screening Deep Eutectic Solvents for CO2 Capture With COSMO-RS
Source: Front Chem. 2020 Feb 13;8:82. doi: 10.3389/fchem.2020.00082 (PMC7031488; doi:10.3389/fchem.2020.00082)
Supplement: Supplementary file 3 [file Data_Sheet_2.ZIP › Gaussian files/2,3-Butanediol.LOG]

 Entering Link 1 = C:\G03W\l1.exe PID=     15552.
  
 Copyright (c) 1988,1990,1992,1993,1995,1998,2003, Gaussian, Inc.
                  All Rights Reserved.
  
 This is the Gaussian(R) 03 program.  It is based on the
 the Gaussian(R) 98 system (copyright 1998, Gaussian, Inc.),
 the Gaussian(R) 94 system (copyright 1995, Gaussian, Inc.),
 the Gaussian 92(TM) system (copyright 1992, Gaussian, Inc.),
 the Gaussian 90(TM) system (copyright 1990, Gaussian, Inc.),
 the Gaussian 88(TM) system (copyright 1988, Gaussian, Inc.),
 the Gaussian 86(TM) system (copyright 1986, Carnegie Mellon
 University), and the Gaussian 82(TM) system (copyright 1983,
 Carnegie Mellon University). Gaussian is a federally registered
 trademark of Gaussian, Inc.
  
 This software contains proprietary and confidential information,
 including trade secrets, belonging to Gaussian, Inc.
  
 This software is provided under written license and may be
 used, copied, transmitted, or stored only in accord with that
 written license.
  
 The following legend is applicable only to US Government
 contracts under DFARS:
  
                    RESTRICTED RIGHTS LEGEND
  
 Use, duplication or disclosure by the US Government is subject
 to restrictions as set forth in subparagraph (c)(1)(ii) of the
 Rights in Technical Data and Computer Software clause at DFARS
 252.227-7013.
  
 Gaussian, Inc.
 Carnegie Office Park, Building 6, Pittsburgh, PA 15106 USA
  
 The following legend is applicable only to US Government
 contracts under FAR:
  
                    RESTRICTED RIGHTS LEGEND
  
 Use, reproduction and disclosure by the US Government is subject
 to restrictions as set forth in subparagraph (c) of the
 Commercial Computer Software - Restricted Rights clause at FAR
 52.227-19.
  
 Gaussian, Inc.
 Carnegie Office Park, Building 6, Pittsburgh, PA 15106 USA
  
  
 ---------------------------------------------------------------
 Warning -- This program may not be used in any manner that
 competes with the business of Gaussian, Inc. or will provide
 assistance to any competitor of Gaussian, Inc.  The licensee
 of this program is prohibited from giving any competitor of
 Gaussian, Inc. access to this program.  By using this program,
 the user acknowledges that Gaussian, Inc. is engaged in the
 business of creating and licensing software in the field of
 computational chemistry and represents and warrants to the
 licensee that it is not a competitor of Gaussian, Inc. and that
 it will not use this program in any manner prohibited above.
 ---------------------------------------------------------------
  

 Cite this work as:
 Gaussian 03, Revision B.01,
 M. J. Frisch, G. W. Trucks, H. B. Schlegel, G. E. Scuseria, 
 M. A. Robb, J. R. Cheeseman, J. A. Montgomery, Jr., T. Vreven, 
 K. N. Kudin, J. C. Burant, J. M. Millam, S. S. Iyengar, J. Tomasi, 
 V. Barone, B. Mennucci, M. Cossi, G. Scalmani, N. Rega, 
 G. A. Petersson, H. Nakatsuji, M. Hada, M. Ehara, K. Toyota, 
 R. Fukuda, J. Hasegawa, M. Ishida, T. Nakajima, Y. Honda, O. Kitao, 
 H. Nakai, M. Klene, X. Li, J. E. Knox, H. P. Hratchian, J. B. Cross, 
 C. Adamo, J. Jaramillo, R. Gomperts, R. E. Stratmann, O. Yazyev, 
 A. J. Austin, R. Cammi, C. Pomelli, J. W. Ochterski, P. Y. Ayala, 
 K. Morokuma, G. A. Voth, P. Salvador, J. J. Dannenberg, 
 V. G. Zakrzewski, S. Dapprich, A. D. Daniels, M. C. Strain, 
 O. Farkas, D. K. Malick, A. D. Rabuck, K. Raghavachari, 
 J. B. Foresman, J. V. Ortiz, Q. Cui, A. G. Baboul, S. Clifford, 
 J. Cioslowski, B. B. Stefanov, G. Liu, A. Liashenko, P. Piskorz, 
 I. Komaromi, R. L. Martin, D. J. Fox, T. Keith, M. A. Al-Laham, 
 C. Y. Peng, A. Nanayakkara, M. Challacombe, P. M. W. Gill, 
 B. Johnson, W. Chen, M. W. Wong, C. Gonzalez, and J. A. Pople, 
 Gaussian, Inc., Pittsburgh PA, 2003.
 
 *********************************************
 Gaussian 03:  x86-Win32-G03RevB.01 3-Mar-2003
                  17-Apr-2019 
 *********************************************
 %chk=C:\Users\LYR\Desktop\Gauss\23butanediol.chk
 Default route:  MaxDisk=2000MB
 -----------------------------------------------
 # opt freq b3lyp/6-31++g(d,p) geom=connectivity
 -----------------------------------------------
 1/14=-1,18=20,26=3,38=1,57=2/1,3;
 2/9=110,17=6,18=5,40=1/2;
 3/5=1,6=6,7=1111,11=2,16=1,25=1,30=1,74=-5/1,2,3;
 4//1;
 5/5=2,38=5/2;
 6/7=2,8=2,9=2,10=2,28=1/1;
 7//1,2,3,16;
 1/14=-1,18=20/3(1);
 99//99;
 2/9=110/2;
 3/5=1,6=6,7=1111,11=2,16=1,25=1,30=1,74=-5/1,2,3;
 4/5=5,16=3/1;
 5/5=2,38=5/2;
 7//1,2,3,16;
 1/14=-1,18=20/3(-5);
 2/9=110/2;
 6/7=2,8=2,9=2,10=2,19=2,28=1/1;
 99/9=1/99;
 ------------
 23butanediol
 ------------
 Symbolic Z-matrix:
 Charge =  0 Multiplicity = 1
 C                    -0.60724   0.21964   0. 
 H                    -1.67724   0.21965   0. 
 C                    -0.09389   0.94559  -1.2574 
 H                     0.97611   0.94728  -1.25643 
 C                    -0.09392  -1.23229   0. 
 H                     0.97608  -1.23231  -0.00038 
 H                    -0.45028  -1.73658   0.87384 
 H                    -0.4509   -1.7368   -0.87346 
 C                    -0.60494   0.21801  -2.51481 
 H                    -0.6348    0.90329  -3.33603 
 H                     0.05303  -0.59228  -2.75018 
 H                    -1.58811  -0.1625   -2.33186 
 O                    -0.13056   0.89374   1.16759 
 H                    -0.86735   1.07689   1.75512 
 O                    -0.57268   2.29306  -1.25871 
 H                     0.0114    2.84016  -1.78894 
 

 GradGradGradGradGradGradGradGradGradGradGradGradGradGradGradGradGradGrad
 Berny optimization.
 Initialization pass.
                           ----------------------------
                           !    Initial Parameters    !
                           ! (Angstroms and Degrees)  !
 --------------------------                            --------------------------
 ! Name  Definition              Value          Derivative Info.                !
 --------------------------------------------------------------------------------
 ! R1    R(1,2)                  1.07           estimate D2E/DX2                !
 ! R2    R(1,3)                  1.54           estimate D2E/DX2                !
 ! R3    R(1,5)                  1.54           estimate D2E/DX2                !
 ! R4    R(1,13)                 1.43           estimate D2E/DX2                !
 ! R5    R(3,4)                  1.07           estimate D2E/DX2                !
 ! R6    R(3,9)                  1.54           estimate D2E/DX2                !
 ! R7    R(3,15)                 1.43           estimate D2E/DX2                !
 ! R8    R(5,6)                  1.07           estimate D2E/DX2                !
 ! R9    R(5,7)                  1.07           estimate D2E/DX2                !
 ! R10   R(5,8)                  1.07           estimate D2E/DX2                !
 ! R11   R(9,10)                 1.07           estimate D2E/DX2                !
 ! R12   R(9,11)                 1.07           estimate D2E/DX2                !
 ! R13   R(9,12)                 1.07           estimate D2E/DX2                !
 ! R14   R(13,14)                0.96           estimate D2E/DX2                !
 ! R15   R(15,16)                0.96           estimate D2E/DX2                !
 ! A1    A(2,1,3)              109.4712         estimate D2E/DX2                !
 ! A2    A(2,1,5)              109.4712         estimate D2E/DX2                !
 ! A3    A(2,1,13)             109.4712         estimate D2E/DX2                !
 ! A4    A(3,1,5)              109.4712         estimate D2E/DX2                !
 ! A5    A(3,1,13)             109.4713         estimate D2E/DX2                !
 ! A6    A(5,1,13)             109.4712         estimate D2E/DX2                !
 ! A7    A(1,3,4)              109.4712         estimate D2E/DX2                !
 ! A8    A(1,3,9)              109.4712         estimate D2E/DX2                !
 ! A9    A(1,3,15)             109.4712         estimate D2E/DX2                !
 ! A10   A(4,3,9)              109.4712         estimate D2E/DX2                !
 ! A11   A(4,3,15)             109.4712         estimate D2E/DX2                !
 ! A12   A(9,3,15)             109.4713         estimate D2E/DX2                !
 ! A13   A(1,5,6)              109.4712         estimate D2E/DX2                !
 ! A14   A(1,5,7)              109.4712         estimate D2E/DX2                !
 ! A15   A(1,5,8)              109.4712         estimate D2E/DX2                !
 ! A16   A(6,5,7)              109.4713         estimate D2E/DX2                !
 ! A17   A(6,5,8)              109.4712         estimate D2E/DX2                !
 ! A18   A(7,5,8)              109.4712         estimate D2E/DX2                !
 ! A19   A(3,9,10)             109.4712         estimate D2E/DX2                !
 ! A20   A(3,9,11)             109.4712         estimate D2E/DX2                !
 ! A21   A(3,9,12)             109.4712         estimate D2E/DX2                !
 ! A22   A(10,9,11)            109.4713         estimate D2E/DX2                !
 ! A23   A(10,9,12)            109.4712         estimate D2E/DX2                !
 ! A24   A(11,9,12)            109.4712         estimate D2E/DX2                !
 ! A25   A(1,13,14)            109.5            estimate D2E/DX2                !
 ! A26   A(3,15,16)            109.5            estimate D2E/DX2                !
 ! D1    D(2,1,3,4)            179.8889         estimate D2E/DX2                !
 ! D2    D(2,1,3,9)            -60.1111         estimate D2E/DX2                !
 ! D3    D(2,1,3,15)            59.8889         estimate D2E/DX2                !
 ! D4    D(5,1,3,4)            -60.1111         estimate D2E/DX2                !
 ! D5    D(5,1,3,9)             59.8889         estimate D2E/DX2                !
 ! D6    D(5,1,3,15)           179.8889         estimate D2E/DX2                !
 ! D7    D(13,1,3,4)            59.8889         estimate D2E/DX2                !
 ! D8    D(13,1,3,9)           179.8889         estimate D2E/DX2                !
 ! D9    D(13,1,3,15)          -60.1111         estimate D2E/DX2                !
 ! D10   D(2,1,5,6)            179.9786         estimate D2E/DX2                !
 ! D11   D(2,1,5,7)            -60.0214         estimate D2E/DX2                !
 ! D12   D(2,1,5,8)             59.9786         estimate D2E/DX2                !
 ! D13   D(3,1,5,6)             59.9786         estimate D2E/DX2                !
 ! D14   D(3,1,5,7)            179.9786         estimate D2E/DX2                !
 ! D15   D(3,1,5,8)            -60.0214         estimate D2E/DX2                !
 ! D16   D(13,1,5,6)           -60.0215         estimate D2E/DX2                !
 ! D17   D(13,1,5,7)            59.9786         estimate D2E/DX2                !
 ! D18   D(13,1,5,8)           179.9786         estimate D2E/DX2                !
 ! D19   D(2,1,13,14)            8.5898         estimate D2E/DX2                !
 ! D20   D(3,1,13,14)          128.5898         estimate D2E/DX2                !
 ! D21   D(5,1,13,14)         -111.4102         estimate D2E/DX2                !
 ! D22   D(1,3,9,10)           155.3905         estimate D2E/DX2                !
 ! D23   D(1,3,9,11)           -84.6095         estimate D2E/DX2                !
 ! D24   D(1,3,9,12)            35.3905         estimate D2E/DX2                !
 ! D25   D(4,3,9,10)           -84.6095         estimate D2E/DX2                !
 ! D26   D(4,3,9,11)            35.3905         estimate D2E/DX2                !
 ! D27   D(4,3,9,12)           155.3905         estimate D2E/DX2                !
 ! D28   D(15,3,9,10)           35.3905         estimate D2E/DX2                !
 ! D29   D(15,3,9,11)          155.3905         estimate D2E/DX2                !
 ! D30   D(15,3,9,12)          -84.6095         estimate D2E/DX2                !
 ! D31   D(1,3,15,16)          155.8826         estimate D2E/DX2                !
 ! D32   D(4,3,15,16)           35.8826         estimate D2E/DX2                !
 ! D33   D(9,3,15,16)          -84.1174         estimate D2E/DX2                !
 --------------------------------------------------------------------------------
 Trust Radius=3.00D-01 FncErr=1.00D-07 GrdErr=1.00D-06
 Number of steps in this run=  84 maximum allowed number of steps= 100.
 GradGradGradGradGradGradGradGradGradGradGradGradGradGradGradGradGradGrad

                          Input orientation:                          
 ---------------------------------------------------------------------
 Center     Atomic     Atomic              Coordinates (Angstroms)
 Number     Number      Type              X           Y           Z
 ---------------------------------------------------------------------
    1          6             0       -0.607235    0.219638    0.000000
    2          1             0       -1.677235    0.219651    0.000000
    3          6             0       -0.093893    0.945595   -1.257405
    4          1             0        0.976105    0.947276   -1.256428
    5          6             0       -0.093919   -1.232294    0.000000
    6          1             0        0.976080   -1.232307   -0.000378
    7          1             0       -0.450284   -1.736583    0.873840
    8          1             0       -0.450900   -1.736802   -0.873462
    9          6             0       -0.604935    0.218013   -2.514808
   10          1             0       -0.634801    0.903294   -3.336025
   11          1             0        0.053034   -0.592280   -2.750184
   12          1             0       -1.588114   -0.162502   -2.331864
   13          8             0       -0.130560    0.893740    1.167590
   14          1             0       -0.867351    1.076892    1.755123
   15          8             0       -0.572677    2.293060   -1.258713
   16          1             0        0.011395    2.840162   -1.788939
 ---------------------------------------------------------------------
                    Distance matrix (angstroms):
                    1          2          3          4          5
     1  C    0.000000
     2  H    1.070000   0.000000
     3  C    1.540000   2.148263   0.000000
     4  H    2.148263   3.024610   1.070000   0.000000
     5  C    1.540000   2.148263   2.514809   2.733878   0.000000
     6  H    2.148263   3.024610   2.732803   2.515600   1.070000
     7  H    2.148263   2.468979   3.444314   3.711567   1.070000
     8  H    2.148263   2.468713   2.733151   3.063867   1.070000
     9  C    2.514809   2.733878   1.540000   2.148263   2.947675
    10  H    3.405468   3.561334   2.148263   2.630908   3.997793
    11  H    2.942563   3.349115   2.148263   2.335294   2.827494
    12  H    2.558465   2.364650   2.148263   2.993892   2.968949
    13  O    1.430000   2.051796   2.425827   2.665227   2.425826
    14  H    1.970533   2.114528   3.113005   3.533351   3.001831
    15  O    2.425826   2.665227   1.430000   2.051796   3.773816
    16  H    3.232669   3.594280   1.970533   2.190263   4.449302
                    6          7          8          9         10
     6  H    0.000000
     7  H    1.747303   0.000000
     8  H    1.747303   1.747303   0.000000
     9  C    3.305359   3.915009   2.557155   0.000000
    10  H    4.275777   4.972521   3.614988   1.070000   0.000000
    11  H    2.970367   3.833576   2.255208   1.070000   1.747303
    12  H    3.627038   3.748190   2.428705   1.070000   1.747303
    13  O    2.666248   2.665917   3.344887   3.773817   4.531766
    14  H    3.436920   2.977624   3.872953   4.363352   5.099412
    15  O    4.050959   4.560788   4.050066   2.425827   2.500107
    16  H    4.551326   5.315086   4.690459   2.789698   2.561738
                   11         12         13         14         15
    11  H    0.000000
    12  H    1.747303   0.000000
    13  O    4.194152   3.935262   0.000000
    14  H    4.891935   4.331172   0.960000   0.000000
    15  O    3.307746   2.865755   2.835579   3.263297   0.000000
    16  H    3.564741   3.445168   3.542566   4.054836   0.960000
                   16
    16  H    0.000000
 Stoichiometry    C4H10O2
 Framework group  C1[X(C4H10O2)]
 Deg. of freedom    42
 Full point group                 C1      NOp   1
 Largest Abelian subgroup         C1      NOp   1
 Largest concise Abelian subgroup C1      NOp   1
                         Standard orientation:                         
 ---------------------------------------------------------------------
 Center     Atomic     Atomic              Coordinates (Angstroms)
 Number     Number      Type              X           Y           Z
 ---------------------------------------------------------------------
    1          6             0        0.708770   -0.057427   -0.312830
    2          1             0        0.620442   -0.065409   -1.379148
    3          6             0       -0.695825   -0.051597    0.318580
    4          1             0       -0.607501   -0.045571    1.384911
    5          6             0        1.475582    1.202770    0.129325
    6          1             0        1.563584    1.210940    1.195669
    7          1             0        2.451636    1.198532   -0.309082
    8          1             0        0.944313    2.074428   -0.191400
    9          6             0       -1.459731    1.204365   -0.140342
   10          1             0       -2.512574    1.022739   -0.081748
   11          1             0       -1.204180    2.028388    0.492573
   12          1             0       -1.193203    1.434618   -1.150711
   13          8             0        1.419041   -1.222357    0.115368
   14          1             0        1.773700   -1.680787   -0.649916
   15          8             0       -1.408793   -1.220485   -0.094066
   16          1             0       -2.090980   -1.423810    0.550046
 ---------------------------------------------------------------------
 Rotational constants (GHZ):      4.4910632      3.0549779      1.9728165
 Standard basis: 6-31++G(d,p) (6D, 7F)
 There are   174 symmetry adapted basis functions of A   symmetry.
 Integral buffers will be    262144 words long.
 Raffenetti 2 integral format.
 Two-electron integral symmetry is turned on.
   174 basis functions,   272 primitive gaussians,   174 cartesian basis functions
    25 alpha electrons       25 beta electrons
       nuclear repulsion energy       265.5313553245 Hartrees.
 NAtoms=   16 NActive=   16 NUniq=   16 SFac= 1.00D+00 NAtFMM=   60 Big=F
 One-electron integrals computed using PRISM.
 NBasis=   174 RedAO= T  NBF=   174
 NBsUse=   174 1.00D-06 NBFU=   174
 Harris functional with IExCor=  402 diagonalized for initial guess.
 ExpMin= 3.60D-02 ExpMax= 5.48D+03 ExpMxC= 8.25D+02 IAcc=3 IRadAn=         5 AccDes= 0.00D+00
 HarFok:  IExCor= 402 AccDes= 0.00D+00 IRadAn=         5 IDoV=1
 ScaDFX=  1.000000  1.000000  1.000000  1.000000
 Initial guess orbital symmetries:
       Occupied  (A) (A) (A) (A) (A) (A) (A) (A) (A) (A) (A) (A)
                 (A) (A) (A) (A) (A) (A) (A) (A) (A) (A) (A) (A)
                 (A)
       Virtual   (A) (A) (A) (A) (A) (A) (A) (A) (A) (A) (A) (A)
                 (A) (A) (A) (A) (A) (A) (A) (A) (A) (A) (A) (A)
                 (A) (A) (A) (A) (A) (A) (A) (A) (A) (A) (A) (A)
                 (A) (A) (A) (A) (A) (A) (A) (A) (A) (A) (A) (A)
                 (A) (A) (A) (A) (A) (A) (A) (A) (A) (A) (A) (A)
                 (A) (A) (A) (A) (A) (A) (A) (A) (A) (A) (A) (A)
                 (A) (A) (A) (A) (A) (A) (A) (A) (A) (A) (A) (A)
                 (A) (A) (A) (A) (A) (A) (A) (A) (A) (A) (A) (A)
                 (A) (A) (A) (A) (A) (A) (A) (A) (A) (A) (A) (A)
                 (A) (A) (A) (A) (A) (A) (A) (A) (A) (A) (A) (A)
                 (A) (A) (A) (A) (A) (A) (A) (A) (A) (A) (A) (A)
                 (A) (A) (A) (A) (A) (A) (A) (A) (A) (A) (A) (A)
                 (A) (A) (A) (A) (A)
 The electronic state of the initial guess is 1-A.
 Requested convergence on RMS density matrix=1.00D-08 within 128 cycles.
 Requested convergence on MAX density matrix=1.00D-06.
 Requested convergence on             energy=1.00D-06.
 No special actions if energy rises.
 SCF Done:  E(RB+HF-LYP) =  -308.906291145     A.U. after   11 cycles
             Convg  =    0.9473D-08             -V/T =  2.0085
             S**2   =   0.0000

 **********************************************************************

            Population analysis using the SCF density.

 **********************************************************************

 Orbital symmetries:
       Occupied  (A) (A) (A) (A) (A) (A) (A) (A) (A) (A) (A) (A)
                 (A) (A) (A) (A) (A) (A) (A) (A) (A) (A) (A) (A)
                 (A)
       Virtual   (A) (A) (A) (A) (A) (A) (A) (A) (A) (A) (A) (A)
                 (A) (A) (A) (A) (A) (A) (A) (A) (A) (A) (A) (A)
                 (A) (A) (A) (A) (A) (A) (A) (A) (A) (A) (A) (A)
                 (A) (A) (A) (A) (A) (A) (A) (A) (A) (A) (A) (A)
                 (A) (A) (A) (A) (A) (A) (A) (A) (A) (A) (A) (A)
                 (A) (A) (A) (A) (A) (A) (A) (A) (A) (A) (A) (A)
                 (A) (A) (A) (A) (A) (A) (A) (A) (A) (A) (A) (A)
                 (A) (A) (A) (A) (A) (A) (A) (A) (A) (A) (A) (A)
                 (A) (A) (A) (A) (A) (A) (A) (A) (A) (A) (A) (A)
                 (A) (A) (A) (A) (A) (A) (A) (A) (A) (A) (A) (A)
                 (A) (A) (A) (A) (A) (A) (A) (A) (A) (A) (A) (A)
                 (A) (A) (A) (A) (A) (A) (A) (A) (A) (A) (A) (A)
                 (A) (A) (A) (A) (A)
 The electronic state is 1-A.
 Alpha  occ. eigenvalues --  -19.15176 -19.15079 -10.24012 -10.23786 -10.17491
 Alpha  occ. eigenvalues --  -10.17364  -1.03116  -1.01329  -0.79283  -0.72523
 Alpha  occ. eigenvalues --   -0.65569  -0.58379  -0.54070  -0.50974  -0.46862
 Alpha  occ. eigenvalues --   -0.43001  -0.40664  -0.39989  -0.39682  -0.38815
 Alpha  occ. eigenvalues --   -0.37588  -0.34343  -0.32191  -0.27676  -0.27009
 Alpha virt. eigenvalues --   -0.01174  -0.00392   0.00726   0.01497   0.03241
 Alpha virt. eigenvalues --    0.04031   0.04229   0.05430   0.05967   0.07488
 Alpha virt. eigenvalues --    0.08490   0.09643   0.09842   0.10225   0.10998
 Alpha virt. eigenvalues --    0.12005   0.12323   0.13033   0.13648   0.14189
 Alpha virt. eigenvalues --    0.14581   0.15342   0.16008   0.16230   0.17647
 Alpha virt. eigenvalues --    0.18572   0.19628   0.21424   0.22178   0.22757
 Alpha virt. eigenvalues --    0.23626   0.24378   0.25060   0.25253   0.26380
 Alpha virt. eigenvalues --    0.27531   0.28555   0.31092   0.32687   0.33412
 Alpha virt. eigenvalues --    0.35291   0.35686   0.36901   0.38279   0.38454
 Alpha virt. eigenvalues --    0.39349   0.39911   0.44728   0.45944   0.63414
 Alpha virt. eigenvalues --    0.66871   0.68113   0.68920   0.70445   0.73020
 Alpha virt. eigenvalues --    0.75989   0.76293   0.79291   0.82721   0.85535
 Alpha virt. eigenvalues --    0.91011   0.97290   0.97938   1.00737   1.02873
 Alpha virt. eigenvalues --    1.03917   1.06043   1.07763   1.09180   1.13276
 Alpha virt. eigenvalues --    1.14709   1.15777   1.20901   1.21382   1.26048
 Alpha virt. eigenvalues --    1.31161   1.32516   1.33326   1.36005   1.40557
 Alpha virt. eigenvalues --    1.43403   1.51757   1.56408   1.58654   1.59256
 Alpha virt. eigenvalues --    1.61830   1.63933   1.66032   1.71488   1.72445
 Alpha virt. eigenvalues --    1.80888   1.81765   1.84990   1.86599   1.88018
 Alpha virt. eigenvalues --    1.94338   2.00969   2.03175   2.05811   2.06822
 Alpha virt. eigenvalues --    2.11187   2.12873   2.15385   2.17299   2.18268
 Alpha virt. eigenvalues --    2.20391   2.22588   2.29435   2.29821   2.37970
 Alpha virt. eigenvalues --    2.40428   2.46058   2.49133   2.51957   2.52260
 Alpha virt. eigenvalues --    2.58289   2.61880   2.64353   2.65093   2.68050
 Alpha virt. eigenvalues --    2.70648   2.74180   2.75998   2.78884   2.83268
 Alpha virt. eigenvalues --    2.86920   2.90587   2.92472   2.94801   2.99700
 Alpha virt. eigenvalues --    3.04300   3.05984   3.07736   3.33404   3.33859
 Alpha virt. eigenvalues --    3.39868   3.48111   3.49001   3.50772   3.51996
 Alpha virt. eigenvalues --    3.53732   3.56770   3.62962   4.30301   4.45878
 Alpha virt. eigenvalues --    4.50358   4.50997   4.62396   4.75075
          Condensed to atoms (all electrons):
              1          2          3          4          5          6
     1  C    7.111019   0.465446  -1.330581  -0.174871  -0.115842  -0.065068
     2  H    0.465446   0.713110  -0.101223   0.018903  -0.124831   0.006295
     3  C   -1.330581  -0.101223   7.476737   0.492116  -0.498887  -0.004329
     4  H   -0.174871   0.018903   0.492116   0.697013  -0.009510   0.008882
     5  C   -0.115842  -0.124831  -0.498887  -0.009510   6.018098   0.419843
     6  H   -0.065068   0.006295  -0.004329   0.008882   0.419843   0.502330
     7  H   -0.013877  -0.002008  -0.024923  -0.002795   0.405392  -0.014457
     8  H   -0.130703  -0.011547   0.107241   0.003839   0.385038  -0.026235
     9  C   -0.068377  -0.045207  -0.151676  -0.105243   0.181077  -0.001746
    10  H   -0.011912   0.000369  -0.005272   0.004189  -0.007683   0.000188
    11  H    0.108942   0.009276  -0.167697  -0.014268  -0.009157  -0.002624
    12  H   -0.029194   0.006783  -0.040346   0.006869  -0.001697   0.003678
    13  O    0.505197  -0.025323  -0.231818  -0.003832  -0.203768  -0.002180
    14  H   -0.007994  -0.037299   0.026391  -0.002034   0.000895  -0.000138
    15  O   -0.177319  -0.004824   0.401177  -0.025661   0.033336   0.000938
    16  H    0.047867   0.001152  -0.010452  -0.031197  -0.009917   0.000189
              7          8          9         10         11         12
     1  C   -0.013877  -0.130703  -0.068377  -0.011912   0.108942  -0.029194
     2  H   -0.002008  -0.011547  -0.045207   0.000369   0.009276   0.006783
     3  C   -0.024923   0.107241  -0.151676  -0.005272  -0.167697  -0.040346
     4  H   -0.002795   0.003839  -0.105243   0.004189  -0.014268   0.006869
     5  C    0.405392   0.385038   0.181077  -0.007683  -0.009157  -0.001697
     6  H   -0.014457  -0.026235  -0.001746   0.000188  -0.002624   0.003678
     7  H    0.521667  -0.028686   0.001972   0.000009   0.003531   0.000192
     8  H   -0.028686   0.549617   0.003940   0.002623  -0.017039  -0.002283
     9  C    0.001972   0.003940   5.636332   0.386563   0.420664   0.413003
    10  H    0.000009   0.002623   0.386563   0.522880  -0.021962  -0.015176
    11  H    0.003531  -0.017039   0.420664  -0.021962   0.556452  -0.031705
    12  H    0.000192  -0.002283   0.413003  -0.015176  -0.031705   0.515099
    13  O   -0.004288   0.007209   0.020114  -0.001784   0.000555   0.001511
    14  H    0.000495   0.000373   0.000552   0.000555  -0.000922   0.000525
    15  O   -0.000507  -0.001372  -0.165801   0.000880   0.008737  -0.001956
    16  H    0.000585  -0.001083  -0.014745   0.000610   0.002522  -0.000184
             13         14         15         16
     1  C    0.505197  -0.007994  -0.177319   0.047867
     2  H   -0.025323  -0.037299  -0.004824   0.001152
     3  C   -0.231818   0.026391   0.401177  -0.010452
     4  H   -0.003832  -0.002034  -0.025661  -0.031197
     5  C   -0.203768   0.000895   0.033336  -0.009917
     6  H   -0.002180  -0.000138   0.000938   0.000189
     7  H   -0.004288   0.000495  -0.000507   0.000585
     8  H    0.007209   0.000373  -0.001372  -0.001083
     9  C    0.020114   0.000552  -0.165801  -0.014745
    10  H   -0.001784   0.000555   0.000880   0.000610
    11  H    0.000555  -0.000922   0.008737   0.002522
    12  H    0.001511   0.000525  -0.001956  -0.000184
    13  O    8.168314   0.220102   0.006485  -0.003292
    14  H    0.220102   0.436691  -0.001473   0.000366
    15  O    0.006485  -0.001473   8.203419   0.207610
    16  H   -0.003292   0.000366   0.207610   0.447236
 Mulliken atomic charges:
              1
     1  C   -0.112733
     2  H    0.130927
     3  C    0.063541
     4  H    0.137600
     5  C   -0.462386
     6  H    0.174436
     7  H    0.157699
     8  H    0.159068
     9  C   -0.511422
    10  H    0.144924
    11  H    0.154694
    12  H    0.174881
    13  O   -0.453202
    14  H    0.362913
    15  O   -0.483671
    16  H    0.362732
 Sum of Mulliken charges=   0.00000
 Atomic charges with hydrogens summed into heavy atoms:
              1
     1  C    0.018194
     2  H    0.000000
     3  C    0.201141
     4  H    0.000000
     5  C    0.028816
     6  H    0.000000
     7  H    0.000000
     8  H    0.000000
     9  C   -0.036923
    10  H    0.000000
    11  H    0.000000
    12  H    0.000000
    13  O   -0.090289
    14  H    0.000000
    15  O   -0.120939
    16  H    0.000000
 Sum of Mulliken charges=   0.00000
 Electronic spatial extent (au):  <R**2>=   657.5037
 Charge=     0.0000 electrons
 Dipole moment (field-independent basis, Debye):
    X=    -0.4794    Y=     1.4288    Z=    -0.2161  Tot=     1.5225
 Quadrupole moment (field-independent basis, Debye-Ang):
   XX=   -36.4088   YY=   -40.4446   ZZ=   -37.0531
   XY=     0.0688   XZ=    -6.4095   YZ=     0.8195
 Traceless Quadrupole moment (field-independent basis, Debye-Ang):
   XX=     1.5600   YY=    -2.4757   ZZ=     0.9158
   XY=     0.0688   XZ=    -6.4095   YZ=     0.8195
 Octapole moment (field-independent basis, Debye-Ang**2):
  XXX=    -8.1906  YYY=   -10.8812  ZZZ=     0.0710  XYY=     1.6775
  XXY=    -9.9240  XXZ=     0.5826  XZZ=     0.8611  YZZ=    -4.5068
  YYZ=    -1.7768  XYZ=     9.1618
 Hexadecapole moment (field-independent basis, Debye-Ang**3):
 XXXX=  -428.1150 YYYY=  -319.6657 ZZZZ=   -79.3052 XXXY=     9.9783
 XXXZ=   -27.6433 YYYX=    -6.0735 YYYZ=     4.6938 ZZZX=    -5.1870
 ZZZY=     1.0457 XXYY=  -117.9753 XXZZ=   -86.7956 YYZZ=   -64.5359
 XXYZ=    -0.0093 YYXZ=   -15.3480 ZZXY=    -0.7055
 N-N= 2.655313553245D+02 E-N=-1.252247542010D+03  KE= 3.063042246184D+02
 ***** Axes restored to original set *****
 -------------------------------------------------------------------
 Center     Atomic                   Forces (Hartrees/Bohr)
 Number     Number              X              Y              Z
 -------------------------------------------------------------------
    1          6           0.027160801   -0.000045210   -0.000430822
    2          1          -0.019083206    0.002089383   -0.003051748
    3          6          -0.025469824    0.000005027   -0.005701713
    4          1           0.019571854   -0.000210998    0.003930002
    5          6          -0.010945539    0.020493433    0.000250267
    6          1           0.016995227   -0.001473092    0.000950774
    7          1          -0.004059929   -0.008795515    0.013150898
    8          1          -0.004281105   -0.011564565   -0.010913046
    9          6           0.011015354    0.008193138    0.015503309
   10          1          -0.000509357    0.008797495   -0.013498061
   11          1           0.007643236   -0.014007708   -0.007307555
   12          1          -0.016811822   -0.005596864   -0.001618546
   13          8           0.004617843   -0.001440321    0.000750973
   14          1          -0.002095610    0.002272108    0.001304244
   15          8          -0.006647317   -0.000526571    0.008818793
   16          1           0.002899396    0.001810260   -0.002137770
 -------------------------------------------------------------------
 Cartesian Forces:  Max     0.027160801 RMS     0.010259365

 GradGradGradGradGradGradGradGradGradGradGradGradGradGradGradGradGradGrad
 Berny optimization.
 Internal  Forces:  Max     0.019574934 RMS     0.006653812
 Search for a local minimum.
 Step number   1 out of a maximum of  84
 All quantities printed in internal units (Hartrees-Bohrs-Radians)
 Second derivative matrix not updated -- first step.
     Eigenvalues ---    0.00237   0.00237   0.00237   0.01295   0.01295
     Eigenvalues ---    0.04530   0.04530   0.04906   0.04906   0.05720
     Eigenvalues ---    0.05720   0.05720   0.05720   0.06926   0.06926
     Eigenvalues ---    0.16000   0.16000   0.16000   0.16000   0.16000
     Eigenvalues ---    0.16000   0.16000   0.16000   0.16074   0.16074
     Eigenvalues ---    0.19695   0.19695   0.28519   0.28519   0.28519
     Eigenvalues ---    0.37230   0.37230   0.37230   0.37230   0.37230
     Eigenvalues ---    0.37230   0.37230   0.37230   0.40989   0.40989
     Eigenvalues ---    0.55473   0.554731000.000001000.000001000.00000
     Eigenvalues --- 1000.000001000.000001000.000001000.000001000.00000
     Eigenvalues --- 1000.000001000.000001000.000001000.000001000.00000
     Eigenvalues --- 1000.000001000.000001000.000001000.000001000.00000
     Eigenvalues --- 1000.000001000.000001000.000001000.000001000.00000
     Eigenvalues --- 1000.000001000.000001000.000001000.000001000.00000
     Eigenvalues --- 1000.000001000.000001000.000001000.00000
 RFO step:  Lambda=-1.16339424D-02.
 Linear search not attempted -- first point.
 Iteration  1 RMS(Cart)=  0.08138118 RMS(Int)=  0.00213791
 Iteration  2 RMS(Cart)=  0.00339877 RMS(Int)=  0.00050245
 Iteration  3 RMS(Cart)=  0.00000888 RMS(Int)=  0.00050243
 Iteration  4 RMS(Cart)=  0.00000001 RMS(Int)=  0.00050243
 Variable       Old X    -DE/DX   Delta X   Delta X   Delta X     New X
                                 (Linear)    (Quad)   (Total)
    R1        2.02201   0.01908   0.00000   0.04970   0.04970   2.07171
    R2        2.91018  -0.00185   0.00000  -0.00624  -0.00624   2.90393
    R3        2.91018   0.00049   0.00000   0.00165   0.00165   2.91183
    R4        2.70231   0.00292   0.00000   0.00692   0.00692   2.70922
    R5        2.02201   0.01957   0.00000   0.05099   0.05099   2.07299
    R6        2.91018   0.00645   0.00000   0.02174   0.02174   2.93192
    R7        2.70231   0.00245   0.00000   0.00582   0.00582   2.70813
    R8        2.02201   0.01700   0.00000   0.04427   0.04427   2.06627
    R9        2.02201   0.01624   0.00000   0.04230   0.04230   2.06430
   R10        2.02201   0.01578   0.00000   0.04111   0.04111   2.06312
   R11        2.02201   0.01600   0.00000   0.04169   0.04169   2.06369
   R12        2.02201   0.01692   0.00000   0.04407   0.04407   2.06607
   R13        2.02201   0.01716   0.00000   0.04471   0.04471   2.06671
   R14        1.81414   0.00284   0.00000   0.00501   0.00501   1.81915
   R15        1.81414   0.00398   0.00000   0.00703   0.00703   1.82116
    A1        1.91063  -0.00505   0.00000  -0.03583  -0.03634   1.87430
    A2        1.91063  -0.00134   0.00000   0.00530   0.00574   1.91638
    A3        1.91063   0.00330   0.00000   0.00711   0.00655   1.91718
    A4        1.91063   0.01156   0.00000   0.05921   0.05935   1.96998
    A5        1.91063  -0.00399   0.00000  -0.01957  -0.01970   1.89094
    A6        1.91063  -0.00448   0.00000  -0.01622  -0.01596   1.89467
    A7        1.91063  -0.00421   0.00000  -0.03972  -0.04080   1.86983
    A8        1.91063   0.01217   0.00000   0.06294   0.06337   1.97401
    A9        1.91063  -0.00930   0.00000  -0.05251  -0.05369   1.85695
   A10        1.91063  -0.00249   0.00000   0.00761   0.00822   1.91885
   A11        1.91063   0.00334   0.00000   0.00547   0.00361   1.91424
   A12        1.91063   0.00050   0.00000   0.01622   0.01722   1.92786
   A13        1.91063   0.00079   0.00000   0.00411   0.00390   1.91453
   A14        1.91063   0.00064   0.00000  -0.00013  -0.00020   1.91044
   A15        1.91063   0.00621   0.00000   0.04053   0.04026   1.95089
   A16        1.91063  -0.00197   0.00000  -0.02023  -0.02022   1.89041
   A17        1.91063  -0.00239   0.00000  -0.00621  -0.00660   1.90403
   A18        1.91063  -0.00328   0.00000  -0.01806  -0.01818   1.89245
   A19        1.91063   0.00026   0.00000  -0.00317  -0.00311   1.90753
   A20        1.91063   0.00584   0.00000   0.03754   0.03705   1.94769
   A21        1.91063   0.00456   0.00000   0.02772   0.02726   1.93789
   A22        1.91063  -0.00338   0.00000  -0.02197  -0.02194   1.88869
   A23        1.91063  -0.00342   0.00000  -0.02696  -0.02687   1.88377
   A24        1.91063  -0.00386   0.00000  -0.01317  -0.01409   1.89654
   A25        1.91114   0.00095   0.00000   0.00553   0.00553   1.91666
   A26        1.91114  -0.00114   0.00000  -0.00666  -0.00666   1.90447
    D1        3.13965  -0.00356   0.00000  -0.05967  -0.05829   3.08136
    D2       -1.04914  -0.00174   0.00000  -0.03613  -0.03559  -1.08472
    D3        1.04526   0.00063   0.00000  -0.00988  -0.01045   1.03481
    D4       -1.04914  -0.00121   0.00000  -0.03886  -0.03812  -1.08726
    D5        1.04526   0.00060   0.00000  -0.01533  -0.01542   1.02984
    D6        3.13965   0.00297   0.00000   0.01092   0.00972  -3.13381
    D7        1.04526  -0.00207   0.00000  -0.03445  -0.03379   1.01147
    D8        3.13965  -0.00025   0.00000  -0.01091  -0.01109   3.12857
    D9       -1.04914   0.00212   0.00000   0.01534   0.01405  -1.03508
   D10        3.14122   0.00059   0.00000  -0.00531  -0.00495   3.13627
   D11       -1.04757  -0.00095   0.00000  -0.02765  -0.02742  -1.07499
   D12        1.04682  -0.00077   0.00000  -0.02504  -0.02485   1.02198
   D13        1.04682   0.00052   0.00000  -0.00093  -0.00105   1.04578
   D14        3.14122  -0.00102   0.00000  -0.02327  -0.02352   3.11770
   D15       -1.04757  -0.00084   0.00000  -0.02066  -0.02095  -1.06852
   D16       -1.04757   0.00107   0.00000  -0.00330  -0.00324  -1.05081
   D17        1.04682  -0.00047   0.00000  -0.02563  -0.02571   1.02112
   D18        3.14122  -0.00029   0.00000  -0.02302  -0.02313   3.11808
   D19        0.14992   0.00043   0.00000  -0.02232  -0.02210   0.12782
   D20        2.24432  -0.00617   0.00000  -0.07384  -0.07399   2.17033
   D21       -1.94448   0.00280   0.00000  -0.02323  -0.02331  -1.96778
   D22        2.71208  -0.00108   0.00000   0.03994   0.04001   2.75209
   D23       -1.47671  -0.00149   0.00000   0.03409   0.03393  -1.44279
   D24        0.61768   0.00016   0.00000   0.05792   0.05828   0.67596
   D25       -1.47671  -0.00031   0.00000   0.03450   0.03481  -1.44190
   D26        0.61768  -0.00072   0.00000   0.02864   0.02872   0.64640
   D27        2.71208   0.00093   0.00000   0.05248   0.05307   2.76515
   D28        0.61768   0.00255   0.00000   0.05578   0.05534   0.67302
   D29        2.71208   0.00215   0.00000   0.04993   0.04926   2.76133
   D30       -1.47671   0.00379   0.00000   0.07376   0.07361  -1.40311
   D31        2.72066  -0.00623   0.00000  -0.04910  -0.04897   2.67169
   D32        0.62627   0.00258   0.00000   0.02836   0.02863   0.65490
   D33       -1.46813   0.00328   0.00000   0.00576   0.00537  -1.46276
         Item               Value     Threshold  Converged?
 Maximum Force            0.019575     0.000450     NO 
 RMS     Force            0.006654     0.000300     NO 
 Maximum Displacement     0.280501     0.001800     NO 
 RMS     Displacement     0.082884     0.001200     NO 
 Predicted change in Energy=-6.248867D-03
 GradGradGradGradGradGradGradGradGradGradGradGradGradGradGradGradGradGrad

                          Input orientation:                          
 ---------------------------------------------------------------------
 Center     Atomic     Atomic              Coordinates (Angstroms)
 Number     Number      Type              X           Y           Z
 ---------------------------------------------------------------------
    1          6             0       -0.588069    0.199680   -0.008191
    2          1             0       -1.684025    0.226732   -0.003194
    3          6             0       -0.116451    0.928720   -1.276068
    4          1             0        0.979811    0.953957   -1.245463
    5          6             0       -0.101691   -1.260884    0.058763
    6          1             0        0.991391   -1.286115    0.048209
    7          1             0       -0.446567   -1.716999    0.989527
    8          1             0       -0.480644   -1.852704   -0.776746
    9          6             0       -0.593701    0.245097   -2.584523
   10          1             0       -0.586363    0.975282   -3.396538
   11          1             0        0.059278   -0.585447   -2.865879
   12          1             0       -1.614861   -0.132336   -2.480299
   13          8             0       -0.078624    0.902959    1.132530
   14          1             0       -0.804262    1.147832    1.715785
   15          8             0       -0.632420    2.262987   -1.191048
   16          1             0       -0.058090    2.855796   -1.688516
 ---------------------------------------------------------------------
                    Distance matrix (angstroms):
                    1          2          3          4          5
     1  C    0.000000
     2  H    1.096301   0.000000
     3  C    1.536695   2.137822   0.000000
     4  H    2.134952   3.027889   1.096980   0.000000
     5  C    1.540874   2.172699   2.564441   2.788579   0.000000
     6  H    2.169208   3.073955   2.808295   2.586821   1.093424
     7  H    2.165438   2.508961   3.498817   3.763474   1.092383
     8  H    2.194196   2.523997   2.849259   3.198432   1.091756
     9  C    2.576738   2.802213   1.551503   2.184377   3.081722
    10  H    3.475983   3.644170   2.172414   2.660918   4.144207
    11  H    3.033457   3.448725   2.202517   2.417207   3.005937
    12  H    2.697379   2.503949   2.195733   3.071999   3.163880
    13  O    1.433660   2.079535   2.409033   2.603409   2.415724
    14  H    1.979350   2.139462   3.077707   3.462585   3.006865
    15  O    2.378730   2.581318   1.433081   2.077454   3.776423
    16  H    3.187369   3.520789   1.971584   2.211454   4.472353
                    6          7          8          9         10
     6  H    0.000000
     7  H    1.771853   0.000000
     8  H    1.780017   1.771806   0.000000
     9  C    3.433425   4.079865   2.771571   0.000000
    10  H    4.412427   5.148348   3.856423   1.092059   0.000000
    11  H    3.138739   4.049746   2.502386   1.093318   1.770403
    12  H    3.810132   3.989455   2.673613   1.093658   1.767519
    13  O    2.666971   2.649530   3.376483   3.809799   4.558014
    14  H    3.453879   2.977021   3.914161   4.399081   5.119873
    15  O    4.094955   4.541997   4.139275   2.452581   2.554309
    16  H    4.612272   5.313500   4.814546   2.811664   2.594753
                   11         12         13         14         15
    11  H    0.000000
    12  H    1.776717   0.000000
    13  O    4.268682   4.060098   0.000000
    14  H    4.974093   4.461280   0.962652   0.000000
    15  O    3.375956   2.892219   2.748706   3.118137   0.000000
    16  H    3.638971   3.461126   3.431078   3.881132   0.963718
                   16
    16  H    0.000000
 Stoichiometry    C4H10O2
 Framework group  C1[X(C4H10O2)]
 Deg. of freedom    42
 Full point group                 C1      NOp   1
 Largest Abelian subgroup         C1      NOp   1
 Largest concise Abelian subgroup C1      NOp   1
                         Standard orientation:                         
 ---------------------------------------------------------------------
 Center     Atomic     Atomic              Coordinates (Angstroms)
 Number     Number      Type              X           Y           Z
 ---------------------------------------------------------------------
    1          6             0        0.704304   -0.031054   -0.305687
    2          1             0        0.584999   -0.069806   -1.394788
    3          6             0       -0.703069   -0.043526    0.311222
    4          1             0       -0.578115   -0.067779    1.400793
    5          6             0        1.518900    1.216841    0.086086
    6          1             0        1.632204    1.256681    1.172894
    7          1             0        2.513906    1.156983   -0.360770
    8          1             0        1.041177    2.136584   -0.257113
    9          6             0       -1.557270    1.185902   -0.096219
   10          1             0       -2.615855    0.944693    0.021299
   11          1             0       -1.333693    2.055683    0.527351
   12          1             0       -1.386905    1.452689   -1.143066
   13          8             0        1.406462   -1.195451    0.148774
   14          1             0        1.721566   -1.702104   -0.606680
   15          8             0       -1.327408   -1.255649   -0.130004
   16          1             0       -1.988906   -1.523801    0.517505
 ---------------------------------------------------------------------
 Rotational constants (GHZ):      4.4588054      3.0119850      1.9478269
 Standard basis: 6-31++G(d,p) (6D, 7F)
 There are   174 symmetry adapted basis functions of A   symmetry.
 Integral buffers will be    262144 words long.
 Raffenetti 2 integral format.
 Two-electron integral symmetry is turned on.
   174 basis functions,   272 primitive gaussians,   174 cartesian basis functions
    25 alpha electrons       25 beta electrons
       nuclear repulsion energy       263.7676112674 Hartrees.
 NAtoms=   16 NActive=   16 NUniq=   16 SFac= 1.00D+00 NAtFMM=   60 Big=F
 One-electron integrals computed using PRISM.
 NBasis=   174 RedAO= T  NBF=   174
 NBsUse=   174 1.00D-06 NBFU=   174
 Initial guess read from the read-write file:
 Initial guess orbital symmetries:
       Occupied  (A) (A) (A) (A) (A) (A) (A) (A) (A) (A) (A) (A)
                 (A) (A) (A) (A) (A) (A) (A) (A) (A) (A) (A) (A)
                 (A)
       Virtual   (A) (A) (A) (A) (A) (A) (A) (A) (A) (A) (A) (A)
                 (A) (A) (A) (A) (A) (A) (A) (A) (A) (A) (A) (A)
                 (A) (A) (A) (A) (A) (A) (A) (A) (A) (A) (A) (A)
                 (A) (A) (A) (A) (A) (A) (A) (A) (A) (A) (A) (A)
                 (A) (A) (A) (A) (A) (A) (A) (A) (A) (A) (A) (A)
                 (A) (A) (A) (A) (A) (A) (A) (A) (A) (A) (A) (A)
                 (A) (A) (A) (A) (A) (A) (A) (A) (A) (A) (A) (A)
                 (A) (A) (A) (A) (A) (A) (A) (A) (A) (A) (A) (A)
                 (A) (A) (A) (A) (A) (A) (A) (A) (A) (A) (A) (A)
                 (A) (A) (A) (A) (A) (A) (A) (A) (A) (A) (A) (A)
                 (A) (A) (A) (A) (A) (A) (A) (A) (A) (A) (A) (A)
                 (A) (A) (A) (A) (A) (A) (A) (A) (A) (A) (A) (A)
                 (A) (A) (A) (A) (A)
 Harris functional with IExCor=  402 diagonalized for initial guess.
 ExpMin= 3.60D-02 ExpMax= 5.48D+03 ExpMxC= 8.25D+02 IAcc=3 IRadAn=         5 AccDes= 0.00D+00
 HarFok:  IExCor= 402 AccDes= 0.00D+00 IRadAn=         5 IDoV=1
 ScaDFX=  1.000000  1.000000  1.000000  1.000000
 Requested convergence on RMS density matrix=1.00D-08 within 128 cycles.
 Requested convergence on MAX density matrix=1.00D-06.
 Requested convergence on             energy=1.00D-06.
 No special actions if energy rises.
 SCF Done:  E(RB+HF-LYP) =  -308.912369939     A.U. after   11 cycles
             Convg  =    0.4926D-08             -V/T =  2.0096
             S**2   =   0.0000
 ***** Axes restored to original set *****
 -------------------------------------------------------------------
 Center     Atomic                   Forces (Hartrees/Bohr)
 Number     Number              X              Y              Z
 -------------------------------------------------------------------
    1          6           0.003750002   -0.004279410   -0.000021847
    2          1          -0.001955316    0.000271764   -0.000236218
    3          6          -0.004295325   -0.002001700   -0.003563117
    4          1           0.001958114    0.000794826   -0.000364313
    5          6          -0.002987484    0.007129923   -0.000747773
    6          1           0.001064851   -0.000739420    0.000162256
    7          1           0.000244354   -0.000508613    0.000740541
    8          1          -0.000262273   -0.001221696   -0.001346778
    9          6           0.003951195    0.002869113    0.007834101
   10          1           0.000618395    0.000399341   -0.001351253
   11          1          -0.000048883   -0.001378319    0.000150190
   12          1          -0.001520017    0.000501232   -0.000427332
   13          8           0.001975127   -0.002969317    0.001098582
   14          1          -0.000364506    0.001740954   -0.001282414
   15          8          -0.002231421   -0.001035574   -0.000301297
   16          1           0.000103187    0.000426896   -0.000343328
 -------------------------------------------------------------------
 Cartesian Forces:  Max     0.007834101 RMS     0.002326431

 GradGradGradGradGradGradGradGradGradGradGradGradGradGradGradGradGradGrad
 Berny optimization.
 Internal  Forces:  Max     0.007202003 RMS     0.001272659
 Search for a local minimum.
 Step number   2 out of a maximum of  84
 All quantities printed in internal units (Hartrees-Bohrs-Radians)
 Update second derivatives using D2CorX and points  1  2
 Trust test= 9.73D-01 RLast= 2.84D-01 DXMaxT set to 4.24D-01
     Eigenvalues ---    0.00227   0.00237   0.00241   0.01272   0.01295
     Eigenvalues ---    0.04186   0.04214   0.04780   0.04846   0.05382
     Eigenvalues ---    0.05431   0.05636   0.05703   0.07302   0.07545
     Eigenvalues ---    0.15810   0.16000   0.16000   0.16000   0.16000
     Eigenvalues ---    0.16000   0.16000   0.16107   0.16704   0.16722
     Eigenvalues ---    0.19562   0.19931   0.28229   0.28519   0.28945
     Eigenvalues ---    0.36698   0.37230   0.37230   0.37230   0.37230
     Eigenvalues ---    0.37230   0.37230   0.37652   0.40987   0.41018
     Eigenvalues ---    0.55449   0.554831000.000001000.000001000.00000
     Eigenvalues --- 1000.000001000.000001000.000001000.000001000.00000
     Eigenvalues --- 1000.000001000.000001000.000001000.000001000.00000
     Eigenvalues --- 1000.000001000.000001000.000001000.000001000.00000
     Eigenvalues --- 1000.000001000.000001000.000001000.000001000.00000
     Eigenvalues --- 1000.000001000.000001000.000001000.000001000.00000
     Eigenvalues --- 1000.000001000.000001000.000001000.00000
 RFO step:  Lambda=-2.90557706D-03.
 Quartic linear search produced a step of  0.07865.
 Maximum step size (   0.424) exceeded in Quadratic search.
    -- Step size scaled by   0.644
 Iteration  1 RMS(Cart)=  0.07371447 RMS(Int)=  0.00165918
 Iteration  2 RMS(Cart)=  0.00263940 RMS(Int)=  0.00004320
 Iteration  3 RMS(Cart)=  0.00000339 RMS(Int)=  0.00004313
 Iteration  4 RMS(Cart)=  0.00000000 RMS(Int)=  0.00004313
 Variable       Old X    -DE/DX   Delta X   Delta X   Delta X     New X
                                 (Linear)    (Quad)   (Total)
    R1        2.07171   0.00196   0.00391   0.00594   0.00984   2.08155
    R2        2.90393  -0.00152  -0.00049  -0.00389  -0.00438   2.89956
    R3        2.91183  -0.00509   0.00013  -0.01190  -0.01177   2.90006
    R4        2.70922  -0.00017   0.00054   0.00005   0.00059   2.70982
    R5        2.07299   0.00197   0.00401   0.00601   0.01002   2.08301
    R6        2.93192  -0.00720   0.00171  -0.01590  -0.01419   2.91773
    R7        2.70813   0.00016   0.00046   0.00054   0.00100   2.70913
    R8        2.06627   0.00108   0.00348   0.00408   0.00756   2.07384
    R9        2.06430   0.00077   0.00333   0.00343   0.00675   2.07106
   R10        2.06312   0.00178   0.00323   0.00520   0.00843   2.07155
   R11        2.06369   0.00127   0.00328   0.00431   0.00759   2.07128
   R12        2.06607   0.00098   0.00347   0.00390   0.00736   2.07344
   R13        2.06671   0.00121   0.00352   0.00433   0.00785   2.07456
   R14        1.81915  -0.00006   0.00039   0.00017   0.00056   1.81971
   R15        1.82116   0.00050   0.00055   0.00095   0.00150   1.82267
    A1        1.87430  -0.00043  -0.00286  -0.00617  -0.00906   1.86523
    A2        1.91638  -0.00005   0.00045  -0.00092  -0.00043   1.91595
    A3        1.91718   0.00058   0.00052   0.00741   0.00787   1.92506
    A4        1.96998   0.00009   0.00467   0.00161   0.00629   1.97628
    A5        1.89094  -0.00005  -0.00155  -0.00107  -0.00263   1.88831
    A6        1.89467  -0.00012  -0.00126  -0.00058  -0.00181   1.89286
    A7        1.86983   0.00033  -0.00321  -0.00071  -0.00400   1.86583
    A8        1.97401  -0.00089   0.00498  -0.00215   0.00287   1.97687
    A9        1.85695   0.00056  -0.00422  -0.00074  -0.00505   1.85190
   A10        1.91885  -0.00022   0.00065  -0.00356  -0.00287   1.91598
   A11        1.91424   0.00050   0.00028   0.00853   0.00867   1.92291
   A12        1.92786  -0.00020   0.00135  -0.00085   0.00058   1.92844
   A13        1.91453   0.00082   0.00031   0.00322   0.00350   1.91803
   A14        1.91044   0.00027  -0.00002   0.00106   0.00103   1.91147
   A15        1.95089   0.00037   0.00317   0.00388   0.00701   1.95790
   A16        1.89041  -0.00069  -0.00159  -0.00472  -0.00631   1.88410
   A17        1.90403  -0.00061  -0.00052  -0.00273  -0.00330   1.90073
   A18        1.89245  -0.00021  -0.00143  -0.00104  -0.00249   1.88996
   A19        1.90753   0.00047  -0.00024   0.00182   0.00158   1.90911
   A20        1.94769   0.00011   0.00291   0.00246   0.00532   1.95301
   A21        1.93789   0.00013   0.00214   0.00156   0.00366   1.94155
   A22        1.88869  -0.00022  -0.00173  -0.00150  -0.00323   1.88546
   A23        1.88377  -0.00038  -0.00211  -0.00334  -0.00545   1.87832
   A24        1.89654  -0.00013  -0.00111  -0.00128  -0.00248   1.89406
   A25        1.91666  -0.00053   0.00043  -0.00194  -0.00151   1.91515
   A26        1.90447   0.00033  -0.00052   0.00106   0.00054   1.90501
    D1        3.08136  -0.00007  -0.00458  -0.10239  -0.10685   2.97451
    D2       -1.08472  -0.00067  -0.00280  -0.10867  -0.11141  -1.19614
    D3        1.03481  -0.00109  -0.00082  -0.11154  -0.11240   0.92242
    D4       -1.08726  -0.00037  -0.00300  -0.10676  -0.10970  -1.19696
    D5        1.02984  -0.00097  -0.00121  -0.11303  -0.11426   0.91559
    D6       -3.13381  -0.00139   0.00076  -0.11590  -0.11524   3.03414
    D7        1.01147  -0.00050  -0.00266  -0.10720  -0.10981   0.90166
    D8        3.12857  -0.00110  -0.00087  -0.11348  -0.11437   3.01420
    D9       -1.03508  -0.00152   0.00111  -0.11635  -0.11535  -1.15044
   D10        3.13627  -0.00031  -0.00039  -0.00564  -0.00599   3.13028
   D11       -1.07499  -0.00050  -0.00216  -0.00884  -0.01098  -1.08597
   D12        1.02198  -0.00035  -0.00195  -0.00695  -0.00889   1.01309
   D13        1.04578   0.00021  -0.00008   0.00177   0.00168   1.04746
   D14        3.11770   0.00002  -0.00185  -0.00143  -0.00330   3.11440
   D15       -1.06852   0.00018  -0.00165   0.00046  -0.00121  -1.06973
   D16       -1.05081   0.00030  -0.00025   0.00249   0.00224  -1.04857
   D17        1.02112   0.00011  -0.00202  -0.00071  -0.00274   1.01838
   D18        3.11808   0.00026  -0.00182   0.00118  -0.00065   3.11743
   D19        0.12782  -0.00110  -0.00174  -0.05275  -0.05446   0.07336
   D20        2.17033  -0.00132  -0.00582  -0.05664  -0.06249   2.10784
   D21       -1.96778  -0.00131  -0.00183  -0.05570  -0.05754  -2.02532
   D22        2.75209   0.00065   0.00315   0.08094   0.08409   2.83618
   D23       -1.44279   0.00075   0.00267   0.08181   0.08446  -1.35832
   D24        0.67596   0.00075   0.00458   0.08296   0.08757   0.76353
   D25       -1.44190   0.00032   0.00274   0.07613   0.07889  -1.36301
   D26        0.64640   0.00043   0.00226   0.07700   0.07927   0.72567
   D27        2.76515   0.00042   0.00417   0.07815   0.08238   2.84753
   D28        0.67302   0.00067   0.00435   0.08391   0.08822   0.76125
   D29        2.76133   0.00078   0.00387   0.08478   0.08859   2.84993
   D30       -1.40311   0.00077   0.00579   0.08593   0.09170  -1.31140
   D31        2.67169   0.00069  -0.00385   0.00599   0.00213   2.67382
   D32        0.65490  -0.00024   0.00225   0.00298   0.00526   0.66017
   D33       -1.46276  -0.00017   0.00042   0.00238   0.00276  -1.46000
         Item               Value     Threshold  Converged?
 Maximum Force            0.007202     0.000450     NO 
 RMS     Force            0.001273     0.000300     NO 
 Maximum Displacement     0.249896     0.001800     NO 
 RMS     Displacement     0.073878     0.001200     NO 
 Predicted change in Energy=-1.507828D-03
 GradGradGradGradGradGradGradGradGradGradGradGradGradGradGradGradGradGrad

                          Input orientation:                          
 ---------------------------------------------------------------------
 Center     Atomic     Atomic              Coordinates (Angstroms)
 Number     Number      Type              X           Y           Z
 ---------------------------------------------------------------------
    1          6             0       -0.577065    0.207631    0.003163
    2          1             0       -1.675874    0.274157    0.042134
    3          6             0       -0.130885    0.947273   -1.264974
    4          1             0        0.966952    1.033342   -1.216316
    5          6             0       -0.144778   -1.264647    0.029000
    6          1             0        0.949322   -1.333553   -0.021419
    7          1             0       -0.469260   -1.725121    0.969104
    8          1             0       -0.575298   -1.836983   -0.800924
    9          6             0       -0.541238    0.226846   -2.567478
   10          1             0       -0.481227    0.929716   -3.406376
   11          1             0        0.115749   -0.623489   -2.789241
   12          1             0       -1.575583   -0.136802   -2.511975
   13          8             0        0.001889    0.870599    1.135225
   14          1             0       -0.695558    1.176891    1.724315
   15          8             0       -0.732107    2.247078   -1.199592
   16          1             0       -0.190329    2.871616   -1.696296
 ---------------------------------------------------------------------
                    Distance matrix (angstroms):
                    1          2          3          4          5
     1  C    0.000000
     2  H    1.101511   0.000000
     3  C    1.534379   2.132747   0.000000
     4  H    2.133757   3.024002   1.102280   0.000000
     5  C    1.534647   2.170793   2.562645   2.840336   0.000000
     6  H    2.169265   3.079030   2.813440   2.651468   1.097427
     7  H    2.163375   2.512430   3.499613   3.801037   1.095957
     8  H    2.197045   2.525654   2.857434   3.284791   1.096216
     9  C    2.570963   2.845999   1.543995   2.179613   3.020501
    10  H    3.486481   3.707986   2.169943   2.627608   4.090261
    11  H    2.994708   3.468770   2.202615   2.437976   2.901972
    12  H    2.727929   2.588903   2.194854   3.084227   3.126626
    13  O    1.433973   2.089374   2.405091   2.547073   2.409257
    14  H    1.978855   2.146085   3.050808   3.381103   3.023004
    15  O    2.372762   2.514955   1.433609   2.088118   3.766510
    16  H    3.183480   3.460604   1.972985   2.224620   4.481896
                    6          7          8          9         10
     6  H    0.000000
     7  H    1.773932   0.000000
     8  H    1.784807   1.776727   0.000000
     9  C    3.337519   4.040145   2.716848   0.000000
    10  H    4.315877   5.117922   3.801559   1.096074   0.000000
    11  H    2.976554   3.959923   2.429716   1.097215   1.774734
    12  H    3.743025   3.983042   2.611299   1.097811   1.770601
    13  O    2.663408   2.643358   3.378287   3.797290   4.567607
    14  H    3.472110   3.007195   3.933793   4.398396   5.141111
    15  O    4.127495   4.533287   4.106468   2.447218   2.582301
    16  H    4.667705   5.320917   4.808409   2.806582   2.603838
                   11         12         13         14         15
    11  H    0.000000
    12  H    1.781670   0.000000
    13  O    4.200797   4.099433   0.000000
    14  H    4.926639   4.521768   0.962951   0.000000
    15  O    3.389100   2.848980   2.807991   3.113819   0.000000
    16  H    3.674775   3.410988   3.472539   3.850706   0.964514
                   16
    16  H    0.000000
 Stoichiometry    C4H10O2
 Framework group  C1[X(C4H10O2)]
 Deg. of freedom    42
 Full point group                 C1      NOp   1
 Largest Abelian subgroup         C1      NOp   1
 Largest concise Abelian subgroup C1      NOp   1
                         Standard orientation:                         
 ---------------------------------------------------------------------
 Center     Atomic     Atomic              Coordinates (Angstroms)
 Number     Number      Type              X           Y           Z
 ---------------------------------------------------------------------
    1          6             0        0.704252   -0.054777   -0.301684
    2          1             0        0.580182   -0.151375   -1.391915
    3          6             0       -0.703218   -0.064701    0.309255
    4          1             0       -0.577955   -0.144056    1.401516
    5          6             0        1.494809    1.220650    0.019945
    6          1             0        1.609600    1.324881    1.106364
    7          1             0        2.496028    1.151719   -0.420429
    8          1             0        1.007137    2.120102   -0.373568
    9          6             0       -1.525152    1.196985   -0.032060
   10          1             0       -2.587328    1.000484    0.153809
   11          1             0       -1.226886    2.057594    0.579717
   12          1             0       -1.417516    1.467516   -1.090557
   13          8             0        1.426003   -1.179432    0.218416
   14          1             0        1.706587   -1.748751   -0.505755
   15          8             0       -1.349900   -1.238112   -0.200788
   16          1             0       -2.022824   -1.526698    0.427048
 ---------------------------------------------------------------------
 Rotational constants (GHZ):      4.4621969      3.0195342      1.9557070
 Standard basis: 6-31++G(d,p) (6D, 7F)
 There are   174 symmetry adapted basis functions of A   symmetry.
 Integral buffers will be    262144 words long.
 Raffenetti 2 integral format.
 Two-electron integral symmetry is turned on.
   174 basis functions,   272 primitive gaussians,   174 cartesian basis functions
    25 alpha electrons       25 beta electrons
       nuclear repulsion energy       263.9594066918 Hartrees.
 NAtoms=   16 NActive=   16 NUniq=   16 SFac= 1.00D+00 NAtFMM=   60 Big=F
 One-electron integrals computed using PRISM.
 NBasis=   174 RedAO= T  NBF=   174
 NBsUse=   174 1.00D-06 NBFU=   174
 Initial guess read from the read-write file:
 Initial guess orbital symmetries:
       Occupied  (A) (A) (A) (A) (A) (A) (A) (A) (A) (A) (A) (A)
                 (A) (A) (A) (A) (A) (A) (A) (A) (A) (A) (A) (A)
                 (A)
       Virtual   (A) (A) (A) (A) (A) (A) (A) (A) (A) (A) (A) (A)
                 (A) (A) (A) (A) (A) (A) (A) (A) (A) (A) (A) (A)
                 (A) (A) (A) (A) (A) (A) (A) (A) (A) (A) (A) (A)
                 (A) (A) (A) (A) (A) (A) (A) (A) (A) (A) (A) (A)
                 (A) (A) (A) (A) (A) (A) (A) (A) (A) (A) (A) (A)
                 (A) (A) (A) (A) (A) (A) (A) (A) (A) (A) (A) (A)
                 (A) (A) (A) (A) (A) (A) (A) (A) (A) (A) (A) (A)
                 (A) (A) (A) (A) (A) (A) (A) (A) (A) (A) (A) (A)
                 (A) (A) (A) (A) (A) (A) (A) (A) (A) (A) (A) (A)
                 (A) (A) (A) (A) (A) (A) (A) (A) (A) (A) (A) (A)
                 (A) (A) (A) (A) (A) (A) (A) (A) (A) (A) (A) (A)
                 (A) (A) (A) (A) (A) (A) (A) (A) (A) (A) (A) (A)
                 (A) (A) (A) (A) (A)
 Harris functional with IExCor=  402 diagonalized for initial guess.
 ExpMin= 3.60D-02 ExpMax= 5.48D+03 ExpMxC= 8.25D+02 IAcc=3 IRadAn=         5 AccDes= 0.00D+00
 HarFok:  IExCor= 402 AccDes= 0.00D+00 IRadAn=         5 IDoV=1
 ScaDFX=  1.000000  1.000000  1.000000  1.000000
 Requested convergence on RMS density matrix=1.00D-08 within 128 cycles.
 Requested convergence on MAX density matrix=1.00D-06.
 Requested convergence on             energy=1.00D-06.
 No special actions if energy rises.
 SCF Done:  E(RB+HF-LYP) =  -308.913732766     A.U. after   10 cycles
             Convg  =    0.8212D-08             -V/T =  2.0097
             S**2   =   0.0000
 ***** Axes restored to original set *****
 -------------------------------------------------------------------
 Center     Atomic                   Forces (Hartrees/Bohr)
 Number     Number              X              Y              Z
 -------------------------------------------------------------------
    1          6           0.000113026   -0.003257973   -0.001579445
    2          1           0.001311011    0.000157768    0.000545844
    3          6          -0.000785144   -0.003580649   -0.002745521
    4          1          -0.001436182    0.001245701   -0.000345785
    5          6          -0.000557882    0.001525594    0.000425888
    6          1          -0.001238197   -0.000503213    0.000015268
    7          1           0.000774634    0.000564283   -0.001126287
    8          1           0.000587998    0.000843251    0.001090297
    9          6           0.001280165    0.001976827    0.002233197
   10          1           0.000583714   -0.001033932    0.000320200
   11          1          -0.001181900    0.001057888    0.000964693
   12          1           0.000977454    0.001355603   -0.000097348
   13          8           0.000238331   -0.002084361    0.001690893
   14          1          -0.000054633    0.001829365   -0.001262917
   15          8          -0.000290633   -0.000248092   -0.000102264
   16          1          -0.000321761    0.000151939   -0.000026710
 -------------------------------------------------------------------
 Cartesian Forces:  Max     0.003580649 RMS     0.001288540

 GradGradGradGradGradGradGradGradGradGradGradGradGradGradGradGradGradGrad
 Berny optimization.
 Internal  Forces:  Max     0.004877579 RMS     0.000916453
 Search for a local minimum.
 Step number   3 out of a maximum of  84
 All quantities printed in internal units (Hartrees-Bohrs-Radians)
 Update second derivatives using D2CorX and points  2  3
 Trust test= 9.04D-01 RLast= 4.36D-01 DXMaxT set to 6.00D-01
     Eigenvalues ---    0.00181   0.00237   0.00454   0.01041   0.01295
     Eigenvalues ---    0.04198   0.04268   0.04793   0.05255   0.05329
     Eigenvalues ---    0.05380   0.05617   0.05680   0.07284   0.07617
     Eigenvalues ---    0.15440   0.16000   0.16000   0.16000   0.16000
     Eigenvalues ---    0.16000   0.16014   0.16218   0.16733   0.16779
     Eigenvalues ---    0.19035   0.19843   0.28351   0.28525   0.28845
     Eigenvalues ---    0.37170   0.37230   0.37230   0.37230   0.37230
     Eigenvalues ---    0.37230   0.37327   0.40172   0.40987   0.41119
     Eigenvalues ---    0.55457   0.554831000.000001000.000001000.00000
     Eigenvalues --- 1000.000001000.000001000.000001000.000001000.00000
     Eigenvalues --- 1000.000001000.000001000.000001000.000001000.00000
     Eigenvalues --- 1000.000001000.000001000.000001000.000001000.00000
     Eigenvalues --- 1000.000001000.000001000.000001000.000001000.00000
     Eigenvalues --- 1000.000001000.000001000.000001000.000001000.00000
     Eigenvalues --- 1000.000001000.000001000.000001000.00000
 RFO step:  Lambda=-1.45236465D-03.
 Quartic linear search produced a step of  0.76452.
 Iteration  1 RMS(Cart)=  0.08721848 RMS(Int)=  0.00544783
 Iteration  2 RMS(Cart)=  0.00597965 RMS(Int)=  0.00004276
 Iteration  3 RMS(Cart)=  0.00003229 RMS(Int)=  0.00003591
 Iteration  4 RMS(Cart)=  0.00000000 RMS(Int)=  0.00003591
 Variable       Old X    -DE/DX   Delta X   Delta X   Delta X     New X
                                 (Linear)    (Quad)   (Total)
    R1        2.08155  -0.00128   0.00753  -0.00396   0.00357   2.08512
    R2        2.89956  -0.00006  -0.00335   0.00032  -0.00302   2.89653
    R3        2.90006  -0.00246  -0.00900  -0.01041  -0.01941   2.88065
    R4        2.70982   0.00030   0.00045   0.00160   0.00205   2.71186
    R5        2.08301  -0.00135   0.00766  -0.00419   0.00346   2.08647
    R6        2.91773  -0.00488  -0.01085  -0.02156  -0.03240   2.88532
    R7        2.70913   0.00016   0.00076   0.00083   0.00159   2.71072
    R8        2.07384  -0.00121   0.00578  -0.00348   0.00230   2.07614
    R9        2.07106  -0.00143   0.00516  -0.00438   0.00078   2.07184
   R10        2.07155  -0.00150   0.00644  -0.00526   0.00118   2.07273
   R11        2.07128  -0.00088   0.00580  -0.00231   0.00348   2.07476
   R12        2.07344  -0.00172   0.00563  -0.00564  -0.00001   2.07342
   R13        2.07456  -0.00137   0.00600  -0.00423   0.00177   2.07633
   R14        1.81971  -0.00015   0.00043  -0.00017   0.00026   1.81998
   R15        1.82267  -0.00006   0.00115   0.00000   0.00115   1.82382
    A1        1.86523  -0.00045  -0.00693  -0.00448  -0.01154   1.85370
    A2        1.91595  -0.00014  -0.00033   0.00434   0.00405   1.92000
    A3        1.92506   0.00007   0.00602  -0.01044  -0.00452   1.92054
    A4        1.97628   0.00145   0.00481   0.01823   0.02304   1.99932
    A5        1.88831  -0.00067  -0.00201  -0.00679  -0.00885   1.87946
    A6        1.89286  -0.00027  -0.00139  -0.00163  -0.00296   1.88989
    A7        1.86583  -0.00018  -0.00306   0.00130  -0.00183   1.86400
    A8        1.97687   0.00121   0.00219   0.01646   0.01863   1.99551
    A9        1.85190  -0.00032  -0.00386  -0.00628  -0.01012   1.84178
   A10        1.91598  -0.00021  -0.00219   0.00216  -0.00009   1.91590
   A11        1.92291   0.00013   0.00662  -0.00823  -0.00164   1.92127
   A12        1.92844  -0.00062   0.00044  -0.00591  -0.00541   1.92303
   A13        1.91803   0.00081   0.00267   0.00739   0.01004   1.92806
   A14        1.91147   0.00010   0.00079   0.00060   0.00139   1.91286
   A15        1.95790  -0.00025   0.00536  -0.00096   0.00437   1.96227
   A16        1.88410  -0.00045  -0.00483  -0.00451  -0.00934   1.87476
   A17        1.90073  -0.00031  -0.00253  -0.00263  -0.00521   1.89552
   A18        1.88996   0.00008  -0.00190  -0.00018  -0.00210   1.88787
   A19        1.90911   0.00071   0.00121   0.00688   0.00808   1.91719
   A20        1.95301  -0.00056   0.00407  -0.00432  -0.00026   1.95275
   A21        1.94155  -0.00046   0.00280  -0.00338  -0.00059   1.94096
   A22        1.88546  -0.00008  -0.00247  -0.00163  -0.00410   1.88136
   A23        1.87832  -0.00007  -0.00417  -0.00061  -0.00477   1.87355
   A24        1.89406   0.00049  -0.00190   0.00319   0.00128   1.89534
   A25        1.91515  -0.00023  -0.00115  -0.00137  -0.00252   1.91263
   A26        1.90501   0.00055   0.00041   0.00477   0.00518   1.91019
    D1        2.97451  -0.00068  -0.08169  -0.00639  -0.08801   2.88650
    D2       -1.19614  -0.00032  -0.08518   0.00729  -0.07779  -1.27393
    D3        0.92242  -0.00059  -0.08593   0.00556  -0.08033   0.84209
    D4       -1.19696  -0.00027  -0.08387   0.00711  -0.07677  -1.27372
    D5        0.91559   0.00009  -0.08735   0.02080  -0.06655   0.84903
    D6        3.03414  -0.00018  -0.08810   0.01906  -0.06908   2.96505
    D7        0.90166  -0.00016  -0.08395   0.01189  -0.07211   0.82955
    D8        3.01420   0.00020  -0.08744   0.02558  -0.06189   2.95230
    D9       -1.15044  -0.00007  -0.08819   0.02384  -0.06443  -1.21486
   D10        3.13028   0.00007  -0.00458  -0.02764  -0.03216   3.09811
   D11       -1.08597   0.00007  -0.00839  -0.02836  -0.03671  -1.12268
   D12        1.01309   0.00007  -0.00679  -0.02881  -0.03556   0.97753
   D13        1.04746  -0.00021   0.00128  -0.03688  -0.03561   1.01184
   D14        3.11440  -0.00021  -0.00252  -0.03760  -0.04016   3.07424
   D15       -1.06973  -0.00021  -0.00093  -0.03805  -0.03901  -1.10874
   D16       -1.04857  -0.00009   0.00171  -0.03878  -0.03707  -1.08564
   D17        1.01838  -0.00010  -0.00210  -0.03950  -0.04162   0.97676
   D18        3.11743  -0.00010  -0.00050  -0.03994  -0.04047   3.07696
   D19        0.07336  -0.00107  -0.04164  -0.11636  -0.15798  -0.08462
   D20        2.10784  -0.00197  -0.04777  -0.13143  -0.17920   1.92864
   D21       -2.02532  -0.00078  -0.04399  -0.11438  -0.15839  -2.18371
   D22        2.83618   0.00035   0.06429   0.13021   0.19448   3.03066
   D23       -1.35832   0.00037   0.06457   0.13000   0.19456  -1.16376
   D24        0.76353   0.00027   0.06695   0.12866   0.19560   0.95913
   D25       -1.36301   0.00077   0.06032   0.14415   0.20448  -1.15854
   D26        0.72567   0.00079   0.06060   0.14394   0.20455   0.93022
   D27        2.84753   0.00069   0.06298   0.14260   0.20559   3.05312
   D28        0.76125   0.00040   0.06745   0.13142   0.19886   0.96011
   D29        2.84993   0.00041   0.06773   0.13121   0.19894   3.04887
   D30       -1.31140   0.00032   0.07011   0.12987   0.19998  -1.11142
   D31        2.67382  -0.00031   0.00163   0.00248   0.00409   2.67792
   D32        0.66017   0.00001   0.00403   0.00843   0.01247   0.67264
   D33       -1.46000   0.00059   0.00211   0.01508   0.01720  -1.44280
         Item               Value     Threshold  Converged?
 Maximum Force            0.004878     0.000450     NO 
 RMS     Force            0.000916     0.000300     NO 
 Maximum Displacement     0.373347     0.001800     NO 
 RMS     Displacement     0.087932     0.001200     NO 
 Predicted change in Energy=-1.270215D-03
 GradGradGradGradGradGradGradGradGradGradGradGradGradGradGradGradGradGrad

                          Input orientation:                          
 ---------------------------------------------------------------------
 Center     Atomic     Atomic              Coordinates (Angstroms)
 Number     Number      Type              X           Y           Z
 ---------------------------------------------------------------------
    1          6             0       -0.563872    0.183813    0.007074
    2          1             0       -1.661627    0.271631    0.075706
    3          6             0       -0.151820    0.946547   -1.256992
    4          1             0        0.940545    1.095864   -1.197761
    5          6             0       -0.156207   -1.284966    0.021773
    6          1             0        0.932271   -1.382738   -0.090829
    7          1             0       -0.427961   -1.732428    0.985076
    8          1             0       -0.643538   -1.862526   -0.773205
    9          6             0       -0.506342    0.238692   -2.562564
   10          1             0       -0.283661    0.894462   -3.414505
   11          1             0        0.066387   -0.687903   -2.693985
   12          1             0       -1.577449   -0.002340   -2.605891
   13          8             0        0.052461    0.833335    1.128521
   14          1             0       -0.621937    1.270950    1.658825
   15          8             0       -0.826510    2.210086   -1.180098
   16          1             0       -0.326032    2.872077   -1.672796
 ---------------------------------------------------------------------
                    Distance matrix (angstroms):
                    1          2          3          4          5
     1  C    0.000000
     2  H    1.103399   0.000000
     3  C    1.532779   2.123938   0.000000
     4  H    2.132307   3.012039   1.104113   0.000000
     5  C    1.524375   2.166148   2.571947   2.891104   0.000000
     6  H    2.168435   3.081068   2.821481   2.714560   1.098645
     7  H    2.155677   2.522923   3.504288   3.825810   1.096369
     8  H    2.191504   2.512327   2.892530   3.382550   1.096840
     9  C    2.570868   2.880319   1.526848   2.165852   3.020419
    10  H    3.505815   3.803719   2.162164   2.540314   4.071137
    11  H    2.907376   3.402635   2.187233   2.486898   2.789511
    12  H    2.808839   2.696870   2.179984   3.086937   3.251104
    13  O    1.435057   2.088547   2.396919   2.503837   2.399090
    14  H    1.978262   2.141463   2.971235   3.260688   3.070757
    15  O    2.363078   2.456027   1.434452   2.089088   3.756221
    16  H    3.178882   3.406375   1.977601   2.232668   4.492373
                    6          7          8          9         10
     6  H    0.000000
     7  H    1.769205   0.000000
     8  H    1.782977   1.776219   0.000000
     9  C    3.287570   4.059213   2.763285   0.000000
    10  H    4.208438   5.126176   3.834965   1.097918   0.000000
    11  H    2.830012   3.856281   2.360747   1.097209   1.773573
    12  H    3.811788   4.148442   2.773305   1.098746   1.769745
    13  O    2.678032   2.614292   3.371742   3.780208   4.555853
    14  H    3.538207   3.084128   3.966600   4.347304   5.098514
    15  O    4.145866   4.515556   4.096976   2.429016   2.649175
    16  H    4.710562   5.317532   4.829756   2.785483   2.635584
                   11         12         13         14         15
    11  H    0.000000
    12  H    1.783243   0.000000
    13  O    4.114111   4.159422   0.000000
    14  H    4.822639   4.552151   0.963090   0.000000
    15  O    3.389316   2.737083   2.828031   2.997217   0.000000
    16  H    3.724281   3.270930   3.485270   3.708216   0.965123
                   16
    16  H    0.000000
 Stoichiometry    C4H10O2
 Framework group  C1[X(C4H10O2)]
 Deg. of freedom    42
 Full point group                 C1      NOp   1
 Largest Abelian subgroup         C1      NOp   1
 Largest concise Abelian subgroup C1      NOp   1
                         Standard orientation:                         
 ---------------------------------------------------------------------
 Center     Atomic     Atomic              Coordinates (Angstroms)
 Number     Number      Type              X           Y           Z
 ---------------------------------------------------------------------
    1          6             0        0.706209   -0.063902   -0.296210
    2          1             0        0.576272   -0.208493   -1.382350
    3          6             0       -0.703024   -0.061115    0.306671
    4          1             0       -0.583807   -0.185739    1.397232
    5          6             0        1.510980    1.203341   -0.031335
    6          1             0        1.607138    1.378646    1.048963
    7          1             0        2.523191    1.087565   -0.436367
    8          1             0        1.058151    2.090381   -0.490860
    9          6             0       -1.509063    1.202702    0.016273
   10          1             0       -2.537341    1.081102    0.381350
   11          1             0       -1.080049    2.083787    0.509732
   12          1             0       -1.565777    1.398674   -1.063367
   13          8             0        1.418725   -1.175455    0.266069
   14          1             0        1.562989   -1.843187   -0.412801
   15          8             0       -1.361468   -1.207057   -0.250932
   16          1             0       -2.049429   -1.508792    0.354978
 ---------------------------------------------------------------------
 Rotational constants (GHZ):      4.4994898      3.0125987      1.9669126
 Standard basis: 6-31++G(d,p) (6D, 7F)
 There are   174 symmetry adapted basis functions of A   symmetry.
 Integral buffers will be    262144 words long.
 Raffenetti 2 integral format.
 Two-electron integral symmetry is turned on.
   174 basis functions,   272 primitive gaussians,   174 cartesian basis functions
    25 alpha electrons       25 beta electrons
       nuclear repulsion energy       264.4587399226 Hartrees.
 NAtoms=   16 NActive=   16 NUniq=   16 SFac= 1.00D+00 NAtFMM=   60 Big=F
 One-electron integrals computed using PRISM.
 NBasis=   174 RedAO= T  NBF=   174
 NBsUse=   174 1.00D-06 NBFU=   174
 Initial guess read from the read-write file:
 Initial guess orbital symmetries:
       Occupied  (A) (A) (A) (A) (A) (A) (A) (A) (A) (A) (A) (A)
                 (A) (A) (A) (A) (A) (A) (A) (A) (A) (A) (A) (A)
                 (A)
       Virtual   (A) (A) (A) (A) (A) (A) (A) (A) (A) (A) (A) (A)
                 (A) (A) (A) (A) (A) (A) (A) (A) (A) (A) (A) (A)
                 (A) (A) (A) (A) (A) (A) (A) (A) (A) (A) (A) (A)
                 (A) (A) (A) (A) (A) (A) (A) (A) (A) (A) (A) (A)
                 (A) (A) (A) (A) (A) (A) (A) (A) (A) (A) (A) (A)
                 (A) (A) (A) (A) (A) (A) (A) (A) (A) (A) (A) (A)
                 (A) (A) (A) (A) (A) (A) (A) (A) (A) (A) (A) (A)
                 (A) (A) (A) (A) (A) (A) (A) (A) (A) (A) (A) (A)
                 (A) (A) (A) (A) (A) (A) (A) (A) (A) (A) (A) (A)
                 (A) (A) (A) (A) (A) (A) (A) (A) (A) (A) (A) (A)
                 (A) (A) (A) (A) (A) (A) (A) (A) (A) (A) (A) (A)
                 (A) (A) (A) (A) (A) (A) (A) (A) (A) (A) (A) (A)
                 (A) (A) (A) (A) (A)
 Harris functional with IExCor=  402 diagonalized for initial guess.
 ExpMin= 3.60D-02 ExpMax= 5.48D+03 ExpMxC= 8.25D+02 IAcc=3 IRadAn=         5 AccDes= 0.00D+00
 HarFok:  IExCor= 402 AccDes= 0.00D+00 IRadAn=         5 IDoV=1
 ScaDFX=  1.000000  1.000000  1.000000  1.000000
 Requested convergence on RMS density matrix=1.00D-08 within 128 cycles.
 Requested convergence on MAX density matrix=1.00D-06.
 Requested convergence on             energy=1.00D-06.
 No special actions if energy rises.
 SCF Done:  E(RB+HF-LYP) =  -308.915068991     A.U. after   11 cycles
             Convg  =    0.4581D-08             -V/T =  2.0096
             S**2   =   0.0000
 ***** Axes restored to original set *****
 -------------------------------------------------------------------
 Center     Atomic                   Forces (Hartrees/Bohr)
 Number     Number              X              Y              Z
 -------------------------------------------------------------------
    1          6          -0.003474306    0.002055567   -0.000956591
    2          1           0.002283931   -0.001172510    0.000899615
    3          6           0.002681659   -0.001754948   -0.000794854
    4          1          -0.002497223    0.000386268    0.000018726
    5          6           0.002112093   -0.003265410    0.000707749
    6          1          -0.001594781    0.000098672   -0.000126742
    7          1           0.000170621    0.001059793   -0.001423042
    8          1           0.000582919    0.001602232    0.001149665
    9          6          -0.001088011   -0.001172012   -0.003975572
   10          1           0.000010919   -0.001154121    0.001021720
   11          1          -0.000657081    0.001713548    0.000166689
   12          1           0.001696085    0.000583911    0.000792346
   13          8          -0.000341695   -0.002828574    0.003689146
   14          1           0.000293320    0.002179076   -0.001665413
   15          8           0.000225160    0.002082564    0.000373249
   16          1          -0.000403609   -0.000414058    0.000123308
 -------------------------------------------------------------------
 Cartesian Forces:  Max     0.003975572 RMS     0.001643751

 GradGradGradGradGradGradGradGradGradGradGradGradGradGradGradGradGradGrad
 Berny optimization.
 Internal  Forces:  Max     0.002415967 RMS     0.000887809
 Search for a local minimum.
 Step number   4 out of a maximum of  84
 All quantities printed in internal units (Hartrees-Bohrs-Radians)
 Update second derivatives using D2CorX and points  3  4
 Trust test= 1.05D+00 RLast= 7.11D-01 DXMaxT set to 8.49D-01
     Eigenvalues ---    0.00200   0.00238   0.00393   0.00910   0.01295
     Eigenvalues ---    0.04064   0.04145   0.04776   0.05188   0.05300
     Eigenvalues ---    0.05335   0.05576   0.05655   0.07604   0.07749
     Eigenvalues ---    0.15599   0.16000   0.16000   0.16000   0.16000
     Eigenvalues ---    0.16014   0.16086   0.16179   0.16883   0.17111
     Eigenvalues ---    0.19721   0.19893   0.28366   0.28608   0.30989
     Eigenvalues ---    0.37178   0.37230   0.37230   0.37230   0.37230
     Eigenvalues ---    0.37241   0.37341   0.38436   0.41009   0.41483
     Eigenvalues ---    0.55466   0.554831000.000001000.000001000.00000
     Eigenvalues --- 1000.000001000.000001000.000001000.000001000.00000
     Eigenvalues --- 1000.000001000.000001000.000001000.000001000.00000
     Eigenvalues --- 1000.000001000.000001000.000001000.000001000.00000
     Eigenvalues --- 1000.000001000.000001000.000001000.000001000.00000
     Eigenvalues --- 1000.000001000.000001000.000001000.000001000.00000
     Eigenvalues --- 1000.000001000.000001000.000001000.00000
 RFO step:  Lambda=-1.02255523D-03.
 Quartic linear search produced a step of  0.38577.
 Iteration  1 RMS(Cart)=  0.05278758 RMS(Int)=  0.00956675
 Iteration  2 RMS(Cart)=  0.00924935 RMS(Int)=  0.00022788
 Iteration  3 RMS(Cart)=  0.00021119 RMS(Int)=  0.00002841
 Iteration  4 RMS(Cart)=  0.00000009 RMS(Int)=  0.00002841
 Variable       Old X    -DE/DX   Delta X   Delta X   Delta X     New X
                                 (Linear)    (Quad)   (Total)
    R1        2.08512  -0.00231   0.00138  -0.00365  -0.00228   2.08285
    R2        2.89653   0.00201  -0.00117   0.00674   0.00557   2.90210
    R3        2.88065   0.00082  -0.00749  -0.00356  -0.01105   2.86961
    R4        2.71186   0.00126   0.00079   0.00425   0.00504   2.71691
    R5        2.08647  -0.00242   0.00134  -0.00397  -0.00264   2.08384
    R6        2.88532   0.00173  -0.01250  -0.00184  -0.01434   2.87099
    R7        2.71072   0.00158   0.00061   0.00546   0.00607   2.71679
    R8        2.07614  -0.00158   0.00089  -0.00229  -0.00140   2.07474
    R9        2.07184  -0.00172   0.00030  -0.00325  -0.00295   2.06888
   R10        2.07273  -0.00194   0.00045  -0.00306  -0.00260   2.07013
   R11        2.07476  -0.00148   0.00134  -0.00181  -0.00047   2.07429
   R12        2.07342  -0.00181   0.00000  -0.00330  -0.00330   2.07012
   R13        2.07633  -0.00182   0.00068  -0.00300  -0.00231   2.07402
   R14        1.81998  -0.00013   0.00010  -0.00010   0.00000   1.81998
   R15        1.82382  -0.00055   0.00044  -0.00059  -0.00014   1.82368
    A1        1.85370   0.00018  -0.00445   0.00100  -0.00350   1.85020
    A2        1.92000   0.00004   0.00156  -0.00326  -0.00171   1.91829
    A3        1.92054  -0.00035  -0.00174  -0.00417  -0.00597   1.91457
    A4        1.99932  -0.00020   0.00889   0.00429   0.01317   2.01249
    A5        1.87946   0.00100  -0.00341   0.00823   0.00481   1.88427
    A6        1.88989  -0.00066  -0.00114  -0.00604  -0.00723   1.88267
    A7        1.86400  -0.00014  -0.00071  -0.00021  -0.00105   1.86295
    A8        1.99551   0.00095   0.00719   0.01044   0.01759   2.01310
    A9        1.84178  -0.00055  -0.00390  -0.00566  -0.00956   1.83221
   A10        1.91590  -0.00006  -0.00003   0.00159   0.00147   1.91737
   A11        1.92127  -0.00027  -0.00063  -0.00723  -0.00790   1.91337
   A12        1.92303   0.00002  -0.00209   0.00025  -0.00177   1.92126
   A13        1.92806   0.00035   0.00387   0.00603   0.00989   1.93796
   A14        1.91286  -0.00044   0.00053  -0.00243  -0.00190   1.91096
   A15        1.96227  -0.00099   0.00169  -0.00624  -0.00456   1.95771
   A16        1.87476   0.00030  -0.00360   0.00190  -0.00170   1.87306
   A17        1.89552   0.00025  -0.00201  -0.00085  -0.00286   1.89266
   A18        1.88787   0.00059  -0.00081   0.00188   0.00106   1.88893
   A19        1.91719   0.00044   0.00312   0.00526   0.00838   1.92557
   A20        1.95275  -0.00009  -0.00010   0.00055   0.00045   1.95320
   A21        1.94096  -0.00101  -0.00023  -0.00633  -0.00655   1.93441
   A22        1.88136  -0.00025  -0.00158  -0.00436  -0.00594   1.87542
   A23        1.87355   0.00043  -0.00184   0.00249   0.00067   1.87421
   A24        1.89534   0.00053   0.00049   0.00249   0.00298   1.89832
   A25        1.91263  -0.00029  -0.00097  -0.00334  -0.00431   1.90832
   A26        1.91019   0.00003   0.00200   0.00087   0.00287   1.91306
    D1        2.88650  -0.00019  -0.03395  -0.01626  -0.05018   2.83632
    D2       -1.27393   0.00023  -0.03001  -0.00778  -0.03773  -1.31166
    D3        0.84209   0.00044  -0.03099  -0.00516  -0.03616   0.80593
    D4       -1.27372  -0.00013  -0.02961  -0.01699  -0.04663  -1.32036
    D5        0.84903   0.00029  -0.02567  -0.00852  -0.03419   0.81485
    D6        2.96505   0.00050  -0.02665  -0.00590  -0.03261   2.93245
    D7        0.82955  -0.00038  -0.02782  -0.01601  -0.04383   0.78572
    D8        2.95230   0.00004  -0.02388  -0.00754  -0.03138   2.92092
    D9       -1.21486   0.00025  -0.02485  -0.00492  -0.02980  -1.24466
   D10        3.09811   0.00014  -0.01241  -0.00472  -0.01712   3.08100
   D11       -1.12268   0.00046  -0.01416  -0.00025  -0.01439  -1.13707
   D12        0.97753   0.00026  -0.01372  -0.00362  -0.01732   0.96020
   D13        1.01184   0.00001  -0.01374  -0.00653  -0.02029   0.99155
   D14        3.07424   0.00033  -0.01549  -0.00205  -0.01757   3.05667
   D15       -1.10874   0.00013  -0.01505  -0.00543  -0.02050  -1.12924
   D16       -1.08564  -0.00066  -0.01430  -0.01547  -0.02976  -1.11540
   D17        0.97676  -0.00035  -0.01606  -0.01099  -0.02703   0.94972
   D18        3.07696  -0.00055  -0.01561  -0.01436  -0.02996   3.04700
   D19       -0.08462  -0.00196  -0.06094  -0.18190  -0.24281  -0.32743
   D20        1.92864  -0.00137  -0.06913  -0.17834  -0.24746   1.68119
   D21       -2.18371  -0.00140  -0.06110  -0.17172  -0.23286  -2.41657
   D22        3.03066  -0.00008   0.07503   0.01289   0.08789   3.11856
   D23       -1.16376  -0.00016   0.07505   0.01128   0.08632  -1.07744
   D24        0.95913  -0.00027   0.07546   0.01038   0.08582   1.04496
   D25       -1.15854   0.00034   0.07888   0.02084   0.09973  -1.05880
   D26        0.93022   0.00025   0.07891   0.01923   0.09816   1.02839
   D27        3.05312   0.00015   0.07931   0.01833   0.09767  -3.13240
   D28        0.96011  -0.00002   0.07671   0.01302   0.08973   1.04984
   D29        3.04887  -0.00010   0.07674   0.01142   0.08816   3.13702
   D30       -1.11142  -0.00021   0.07715   0.01051   0.08766  -1.02376
   D31        2.67792  -0.00035   0.00158   0.00692   0.00852   2.68644
   D32        0.67264   0.00023   0.00481   0.01361   0.01840   0.69104
   D33       -1.44280   0.00047   0.00663   0.01618   0.02281  -1.41999
         Item               Value     Threshold  Converged?
 Maximum Force            0.002416     0.000450     NO 
 RMS     Force            0.000888     0.000300     NO 
 Maximum Displacement     0.240032     0.001800     NO 
 RMS     Displacement     0.058804     0.001200     NO 
 Predicted change in Energy=-7.150944D-04
 GradGradGradGradGradGradGradGradGradGradGradGradGradGradGradGradGradGrad

                          Input orientation:                          
 ---------------------------------------------------------------------
 Center     Atomic     Atomic              Coordinates (Angstroms)
 Number     Number      Type              X           Y           Z
 ---------------------------------------------------------------------
    1          6             0       -0.559883    0.159099    0.014546
    2          1             0       -1.654883    0.252298    0.098933
    3          6             0       -0.164485    0.939074   -1.247895
    4          1             0        0.919641    1.128171   -1.177870
    5          6             0       -0.163504   -1.306763    0.022690
    6          1             0        0.918530   -1.423250   -0.122314
    7          1             0       -0.411384   -1.746787    0.994046
    8          1             0       -0.680949   -1.879205   -0.754871
    9          6             0       -0.484380    0.251134   -2.564162
   10          1             0       -0.190206    0.887830   -3.408530
   11          1             0        0.048936   -0.700038   -2.668461
   12          1             0       -1.561944    0.063515   -2.654760
   13          8             0        0.068652    0.792326    1.141943
   14          1             0       -0.555123    1.397969    1.556248
   15          8             0       -0.878725    2.183295   -1.154876
   16          1             0       -0.405581    2.865890   -1.646319
 ---------------------------------------------------------------------
                    Distance matrix (angstroms):
                    1          2          3          4          5
     1  C    0.000000
     2  H    1.102194   0.000000
     3  C    1.535728   2.122945   0.000000
     4  H    2.133060   3.004256   1.102719   0.000000
     5  C    1.518530   2.158864   2.580343   2.922917   0.000000
     6  H    2.169854   3.078777   2.832036   2.761150   1.097904
     7  H    2.147994   2.518702   3.507294   3.841123   1.094806
     8  H    2.182051   2.494160   2.907319   3.432947   1.095463
     9  C    2.581454   2.908978   1.519260   2.159230   3.036742
    10  H    3.519255   3.853761   2.161395   2.503072   4.073109
    11  H    2.882240   3.386505   2.179506   2.514426   2.766864
    12  H    2.852798   2.761721   2.167664   3.077818   3.316931
    13  O    1.437726   2.085683   2.405663   2.493693   2.390146
    14  H    1.977793   2.155412   2.868170   3.118192   3.133806
    15  O    2.359359   2.429652   1.437664   2.085170   3.752160
    16  H    3.179465   3.381941   1.982294   2.235023   4.500580
                    6          7          8          9         10
     6  H    0.000000
     7  H    1.766241   0.000000
     8  H    1.779425   1.774517   0.000000
     9  C    3.276330   4.081404   2.801877   0.000000
    10  H    4.167685   5.135446   3.865128   1.097669   0.000000
    11  H    2.786053   3.836866   2.363259   1.095460   1.768111
    12  H    3.844022   4.232585   2.856553   1.097522   1.768991
    13  O    2.688758   2.588321   3.361084   3.786020   4.558830
    14  H    3.598403   3.197847   4.012104   4.277617   5.004241
    15  O    4.159745   4.503534   4.086934   2.423807   2.689097
    16  H    4.740526   5.314918   4.835953   2.772291   2.657912
                   11         12         13         14         15
    11  H    0.000000
    12  H    1.782733   0.000000
    13  O    4.092276   4.195827   0.000000
    14  H    4.755490   4.530678   0.963092   0.000000
    15  O    3.386016   2.685127   2.847401   2.841064   0.000000
    16  H    3.737273   3.194908   3.506989   3.526130   0.965048
                   16
    16  H    0.000000
 Stoichiometry    C4H10O2
 Framework group  C1[X(C4H10O2)]
 Deg. of freedom    42
 Full point group                 C1      NOp   1
 Largest Abelian subgroup         C1      NOp   1
 Largest concise Abelian subgroup C1      NOp   1
                         Standard orientation:                         
 ---------------------------------------------------------------------
 Center     Atomic     Atomic              Coordinates (Angstroms)
 Number     Number      Type              X           Y           Z
 ---------------------------------------------------------------------
    1          6             0        0.710390   -0.066025   -0.293612
    2          1             0        0.581526   -0.233528   -1.375355
    3          6             0       -0.703894   -0.056062    0.304852
    4          1             0       -0.590313   -0.210118    1.390833
    5          6             0        1.523500    1.194790   -0.058813
    6          1             0        1.611120    1.413245    1.013565
    7          1             0        2.537520    1.052956   -0.446429
    8          1             0        1.085715    2.067478   -0.555602
    9          6             0       -1.511485    1.204074    0.044068
   10          1             0       -2.512193    1.113920    0.486031
   11          1             0       -1.038248    2.090480    0.480373
   12          1             0       -1.642342    1.367869   -1.033244
   13          8             0        1.428978   -1.168574    0.285243
   14          1             0        1.382852   -1.925933   -0.307908
   15          8             0       -1.362037   -1.193580   -0.278053
   16          1             0       -2.062238   -1.499791    0.311245
 ---------------------------------------------------------------------
 Rotational constants (GHZ):      4.5174888      2.9928786      1.9660854
 Standard basis: 6-31++G(d,p) (6D, 7F)
 There are   174 symmetry adapted basis functions of A   symmetry.
 Integral buffers will be    262144 words long.
 Raffenetti 2 integral format.
 Two-electron integral symmetry is turned on.
   174 basis functions,   272 primitive gaussians,   174 cartesian basis functions
    25 alpha electrons       25 beta electrons
       nuclear repulsion energy       264.4768568245 Hartrees.
 NAtoms=   16 NActive=   16 NUniq=   16 SFac= 1.00D+00 NAtFMM=   60 Big=F
 One-electron integrals computed using PRISM.
 NBasis=   174 RedAO= T  NBF=   174
 NBsUse=   174 1.00D-06 NBFU=   174
 Initial guess read from the read-write file:
 Initial guess orbital symmetries:
       Occupied  (A) (A) (A) (A) (A) (A) (A) (A) (A) (A) (A) (A)
                 (A) (A) (A) (A) (A) (A) (A) (A) (A) (A) (A) (A)
                 (A)
       Virtual   (A) (A) (A) (A) (A) (A) (A) (A) (A) (A) (A) (A)
                 (A) (A) (A) (A) (A) (A) (A) (A) (A) (A) (A) (A)
                 (A) (A) (A) (A) (A) (A) (A) (A) (A) (A) (A) (A)
                 (A) (A) (A) (A) (A) (A) (A) (A) (A) (A) (A) (A)
                 (A) (A) (A) (A) (A) (A) (A) (A) (A) (A) (A) (A)
                 (A) (A) (A) (A) (A) (A) (A) (A) (A) (A) (A) (A)
                 (A) (A) (A) (A) (A) (A) (A) (A) (A) (A) (A) (A)
                 (A) (A) (A) (A) (A) (A) (A) (A) (A) (A) (A) (A)
                 (A) (A) (A) (A) (A) (A) (A) (A) (A) (A) (A) (A)
                 (A) (A) (A) (A) (A) (A) (A) (A) (A) (A) (A) (A)
                 (A) (A) (A) (A) (A) (A) (A) (A) (A) (A) (A) (A)
                 (A) (A) (A) (A) (A) (A) (A) (A) (A) (A) (A) (A)
                 (A) (A) (A) (A) (A)
 Harris functional with IExCor=  402 diagonalized for initial guess.
 ExpMin= 3.60D-02 ExpMax= 5.48D+03 ExpMxC= 8.25D+02 IAcc=3 IRadAn=         5 AccDes= 0.00D+00
 HarFok:  IExCor= 402 AccDes= 0.00D+00 IRadAn=         5 IDoV=1
 ScaDFX=  1.000000  1.000000  1.000000  1.000000
 Requested convergence on RMS density matrix=1.00D-08 within 128 cycles.
 Requested convergence on MAX density matrix=1.00D-06.
 Requested convergence on             energy=1.00D-06.
 No special actions if energy rises.
 SCF Done:  E(RB+HF-LYP) =  -308.916231528     A.U. after   10 cycles
             Convg  =    0.9653D-08             -V/T =  2.0095
             S**2   =   0.0000
 ***** Axes restored to original set *****
 -------------------------------------------------------------------
 Center     Atomic                   Forces (Hartrees/Bohr)
 Number     Number              X              Y              Z
 -------------------------------------------------------------------
    1          6          -0.003247142    0.005647970   -0.000491402
    2          1           0.001313114   -0.001673334    0.000946178
    3          6           0.003704000    0.000580414    0.001566591
    4          1          -0.001668419   -0.000451731    0.000319095
    5          6           0.003347708   -0.004314567    0.000368721
    6          1          -0.000953849    0.000508872   -0.000183296
    7          1          -0.000272463    0.000712658   -0.000715959
    8          1           0.000252199    0.001212732    0.000516280
    9          6          -0.002373954   -0.002458500   -0.005676615
   10          1          -0.000350049   -0.000331976    0.001101838
   11          1          -0.000036554    0.000647570    0.000103801
   12          1           0.001051895   -0.000309139    0.000514302
   13          8          -0.001026645   -0.004487144    0.002944630
   14          1           0.000179938    0.002715015   -0.002324198
   15          8           0.000224417    0.002452290    0.001162381
   16          1          -0.000144198   -0.000451128   -0.000152347
 -------------------------------------------------------------------
 Cartesian Forces:  Max     0.005676615 RMS     0.002037858

 GradGradGradGradGradGradGradGradGradGradGradGradGradGradGradGradGradGrad
 Berny optimization.
 Internal  Forces:  Max     0.004887783 RMS     0.000995548
 Search for a local minimum.
 Step number   5 out of a maximum of  84
 All quantities printed in internal units (Hartrees-Bohrs-Radians)
 Update second derivatives using D2CorX and points  4  5
 Trust test= 1.63D+00 RLast= 5.20D-01 DXMaxT set to 1.00D+00
     Eigenvalues ---    0.00023   0.00241   0.00352   0.01098   0.01298
     Eigenvalues ---    0.03986   0.04061   0.04749   0.05146   0.05309
     Eigenvalues ---    0.05358   0.05542   0.05609   0.07619   0.07923
     Eigenvalues ---    0.15724   0.15851   0.16000   0.16000   0.16000
     Eigenvalues ---    0.16003   0.16094   0.16667   0.17119   0.17181
     Eigenvalues ---    0.19602   0.22731   0.28571   0.29184   0.30747
     Eigenvalues ---    0.37110   0.37225   0.37230   0.37230   0.37230
     Eigenvalues ---    0.37244   0.37330   0.39858   0.41071   0.48781
     Eigenvalues ---    0.55453   0.564461000.000001000.000001000.00000
     Eigenvalues --- 1000.000001000.000001000.000001000.000001000.00000
     Eigenvalues --- 1000.000001000.000001000.000001000.000001000.00000
     Eigenvalues --- 1000.000001000.000001000.000001000.000001000.00000
     Eigenvalues --- 1000.000001000.000001000.000001000.000001000.00000
     Eigenvalues --- 1000.000001000.000001000.000001000.000001000.00000
     Eigenvalues --- 1000.000001000.000001000.000001000.00000
 RFO step:  Lambda=-1.65180338D-03.
 Quartic linear search produced a step of  1.25150.
 Iteration  1 RMS(Cart)=  0.05591273 RMS(Int)=  0.07474191
 Iteration  2 RMS(Cart)=  0.03690794 RMS(Int)=  0.03458979
 Iteration  3 RMS(Cart)=  0.03114249 RMS(Int)=  0.00273574
 Iteration  4 RMS(Cart)=  0.00263012 RMS(Int)=  0.00013520
 Iteration  5 RMS(Cart)=  0.00001262 RMS(Int)=  0.00013499
 Iteration  6 RMS(Cart)=  0.00000000 RMS(Int)=  0.00013499
 Variable       Old X    -DE/DX   Delta X   Delta X   Delta X     New X
                                 (Linear)    (Quad)   (Total)
    R1        2.08285  -0.00137  -0.00285  -0.00600  -0.00885   2.07400
    R2        2.90210   0.00082   0.00697   0.00691   0.01388   2.91599
    R3        2.86961   0.00244  -0.01382  -0.00620  -0.02002   2.84958
    R4        2.71691  -0.00067   0.00631   0.00317   0.00948   2.72639
    R5        2.08384  -0.00170  -0.00330  -0.00702  -0.01032   2.07352
    R6        2.87099   0.00489  -0.01794  -0.00419  -0.02213   2.84886
    R7        2.71679   0.00176   0.00760   0.00875   0.01635   2.73314
    R8        2.07474  -0.00097  -0.00175  -0.00451  -0.00626   2.06848
    R9        2.06888  -0.00086  -0.00370  -0.00575  -0.00945   2.05943
   R10        2.07013  -0.00111  -0.00326  -0.00541  -0.00867   2.06145
   R11        2.07429  -0.00113  -0.00059  -0.00382  -0.00441   2.06988
   R12        2.07012  -0.00059  -0.00414  -0.00546  -0.00960   2.06052
   R13        2.07402  -0.00103  -0.00290  -0.00541  -0.00831   2.06571
   R14        1.81998   0.00059   0.00001   0.00058   0.00058   1.82056
   R15        1.82368  -0.00031  -0.00018  -0.00072  -0.00090   1.82278
    A1        1.85020   0.00053  -0.00438   0.00305  -0.00126   1.84894
    A2        1.91829   0.00040  -0.00215  -0.00219  -0.00459   1.91370
    A3        1.91457  -0.00052  -0.00747  -0.00646  -0.01411   1.90046
    A4        2.01249  -0.00131   0.01649   0.00372   0.02023   2.03272
    A5        1.88427   0.00151   0.00602   0.01198   0.01813   1.90240
    A6        1.88267  -0.00057  -0.00904  -0.01019  -0.01962   1.86304
    A7        1.86295   0.00013  -0.00131   0.00034  -0.00159   1.86136
    A8        2.01310  -0.00061   0.02202   0.00983   0.03169   2.04479
    A9        1.83221  -0.00022  -0.01197  -0.00753  -0.01956   1.81266
   A10        1.91737   0.00042   0.00185   0.00393   0.00547   1.92284
   A11        1.91337  -0.00053  -0.00989  -0.00900  -0.01902   1.89435
   A12        1.92126   0.00074  -0.00221   0.00105  -0.00090   1.92036
   A13        1.93796  -0.00027   0.01238   0.00843   0.02085   1.95881
   A14        1.91096  -0.00041  -0.00238  -0.00296  -0.00541   1.90554
   A15        1.95771  -0.00095  -0.00571  -0.01063  -0.01634   1.94137
   A16        1.87306   0.00063  -0.00213   0.00325   0.00108   1.87414
   A17        1.89266   0.00051  -0.00358  -0.00133  -0.00480   1.88786
   A18        1.88893   0.00058   0.00133   0.00375   0.00497   1.89389
   A19        1.92557  -0.00041   0.01049   0.00634   0.01687   1.94244
   A20        1.95320  -0.00017   0.00056  -0.00178  -0.00124   1.95196
   A21        1.93441  -0.00012  -0.00820  -0.00739  -0.01556   1.91885
   A22        1.87542   0.00027  -0.00744  -0.00370  -0.01114   1.86427
   A23        1.87421   0.00040   0.00083   0.00388   0.00480   1.87901
   A24        1.89832   0.00007   0.00373   0.00298   0.00667   1.90499
   A25        1.90832  -0.00144  -0.00539  -0.01131  -0.01670   1.89162
   A26        1.91306  -0.00043   0.00359   0.00098   0.00458   1.91764
    D1        2.83632   0.00026  -0.06280   0.01361  -0.04920   2.78712
    D2       -1.31166   0.00049  -0.04722   0.02537  -0.02176  -1.33342
    D3        0.80593   0.00091  -0.04525   0.02721  -0.01818   0.78776
    D4       -1.32036   0.00032  -0.05836   0.01541  -0.04306  -1.36342
    D5        0.81485   0.00055  -0.04278   0.02717  -0.01562   0.79922
    D6        2.93245   0.00097  -0.04081   0.02901  -0.01204   2.92041
    D7        0.78572  -0.00015  -0.05485   0.01363  -0.04107   0.74465
    D8        2.92092   0.00008  -0.03927   0.02539  -0.01363   2.90729
    D9       -1.24466   0.00049  -0.03729   0.02724  -0.01005  -1.25471
   D10        3.08100   0.00012  -0.02142   0.01096  -0.01055   3.07045
   D11       -1.13707   0.00047  -0.01801   0.01825   0.00017  -1.13690
   D12        0.96020   0.00032  -0.02168   0.01410  -0.00757   0.95263
   D13        0.99155   0.00004  -0.02540   0.00608  -0.01944   0.97211
   D14        3.05667   0.00039  -0.02199   0.01336  -0.00872   3.04795
   D15       -1.12924   0.00023  -0.02565   0.00922  -0.01646  -1.14570
   D16       -1.11540  -0.00062  -0.03724  -0.00422  -0.04137  -1.15677
   D17        0.94972  -0.00027  -0.03383   0.00307  -0.03066   0.91907
   D18        3.04700  -0.00042  -0.03750  -0.00108  -0.03839   3.00860
   D19       -0.32743  -0.00241  -0.30388  -0.27157  -0.57527  -0.90270
   D20        1.68119  -0.00123  -0.30969  -0.26479  -0.57443   1.10675
   D21       -2.41657  -0.00225  -0.29143  -0.25913  -0.55079  -2.96736
   D22        3.11856  -0.00022   0.11000  -0.01081   0.09911  -3.06552
   D23       -1.07744  -0.00027   0.10803  -0.01238   0.09560  -0.98185
   D24        1.04496  -0.00038   0.10741  -0.01501   0.09238   1.13734
   D25       -1.05880  -0.00016   0.12482  -0.00047   0.12442  -0.93438
   D26        1.02839  -0.00021   0.12285  -0.00204   0.12091   1.14929
   D27       -3.13240  -0.00032   0.12223  -0.00467   0.11770  -3.01471
   D28        1.04984  -0.00008   0.11229  -0.00846   0.10376   1.15359
   D29        3.13702  -0.00013   0.11033  -0.01002   0.10024  -3.04592
   D30       -1.02376  -0.00024   0.10970  -0.01266   0.09703  -0.92674
   D31        2.68644   0.00025   0.01066   0.01518   0.02599   2.71242
   D32        0.69104   0.00046   0.02303   0.02274   0.04565   0.73669
   D33       -1.41999  -0.00019   0.02854   0.02296   0.05147  -1.36852
         Item               Value     Threshold  Converged?
 Maximum Force            0.004888     0.000450     NO 
 RMS     Force            0.000996     0.000300     NO 
 Maximum Displacement     0.508363     0.001800     NO 
 RMS     Displacement     0.109276     0.001200     NO 
 Predicted change in Energy=-2.672712D-03
 GradGradGradGradGradGradGradGradGradGradGradGradGradGradGradGradGradGrad

                          Input orientation:                          
 ---------------------------------------------------------------------
 Center     Atomic     Atomic              Coordinates (Angstroms)
 Number     Number      Type              X           Y           Z
 ---------------------------------------------------------------------
    1          6             0       -0.576025    0.110603    0.026140
    2          1             0       -1.667278    0.190168    0.111978
    3          6             0       -0.189671    0.919982   -1.229534
    4          1             0        0.875967    1.162483   -1.131652
    5          6             0       -0.170886   -1.341816    0.040457
    6          1             0        0.904642   -1.473305   -0.114718
    7          1             0       -0.414660   -1.771957    1.011656
    8          1             0       -0.697260   -1.906404   -0.730373
    9          6             0       -0.456595    0.281458   -2.568842
   10          1             0       -0.077567    0.902034   -3.387976
   11          1             0        0.029092   -0.690629   -2.658770
   12          1             0       -1.532901    0.159482   -2.715850
   13          8             0        0.029388    0.722441    1.184001
   14          1             0       -0.338028    1.607024    1.287234
   15          8             0       -0.952900    2.141929   -1.102419
   16          1             0       -0.520608    2.851062   -1.592983
 ---------------------------------------------------------------------
                    Distance matrix (angstroms):
                    1          2          3          4          5
     1  C    0.000000
     2  H    1.097512   0.000000
     3  C    1.543075   2.124995   0.000000
     4  H    2.134295   2.993344   1.097257   0.000000
     5  C    1.507934   2.142727   2.594024   2.956561   0.000000
     6  H    2.172782   3.071369   2.857999   2.825306   1.094591
     7  H    2.131036   2.495678   3.509999   3.856219   1.089804
     8  H    2.157621   2.458883   2.914664   3.471906   1.090875
     9  C    2.603341   2.942938   1.507550   2.148824   3.086274
    10  H    3.539917   3.909426   2.161426   2.463343   4.098503
    11  H    2.866510   3.366084   2.164404   2.546235   2.783857
    12  H    2.904567   2.831186   2.142840   3.052596   3.421434
    13  O    1.442745   2.076348   2.431494   2.504513   2.368324
    14  H    1.971364   2.270597   2.613074   2.742701   3.205939
    15  O    2.354138   2.407170   1.446316   2.074831   3.748892
    16  H    3.183511   3.361860   1.992657   2.239319   4.513387
                    6          7          8          9         10
     6  H    0.000000
     7  H    1.760247   0.000000
     8  H    1.769943   1.769916   0.000000
     9  C    3.309816   4.127740   2.867861   0.000000
    10  H    4.161873   5.159517   3.915890   1.095335   0.000000
    11  H    2.802030   3.852040   2.392574   1.090382   1.754905
    12  H    3.920905   4.344563   2.984678   1.093125   1.766673
    13  O    2.697043   2.539469   3.332217   3.809787   4.576753
    14  H    3.605291   3.391067   4.067427   4.079277   4.735234
    15  O    4.182814   4.480795   4.073422   2.420345   2.743596
    16  H    4.787145   5.307323   4.838262   2.749412   2.686447
                   11         12         13         14         15
    11  H    0.000000
    12  H    1.779261   0.000000
    13  O    4.094345   4.238692   0.000000
    14  H    4.580932   4.421287   0.963400   0.000000
    15  O    3.377858   2.621003   2.864883   2.524803   0.000000
    16  H    3.739205   3.087097   3.541916   3.142708   0.964571
                   16
    16  H    0.000000
 Stoichiometry    C4H10O2
 Framework group  C1[X(C4H10O2)]
 Deg. of freedom    42
 Full point group                 C1      NOp   1
 Largest Abelian subgroup         C1      NOp   1
 Largest concise Abelian subgroup C1      NOp   1
                         Standard orientation:                         
 ---------------------------------------------------------------------
 Center     Atomic     Atomic              Coordinates (Angstroms)
 Number     Number      Type              X           Y           Z
 ---------------------------------------------------------------------
    1          6             0       -0.716871   -0.062869    0.294727
    2          1             0       -0.590303   -0.239533    1.370507
    3          6             0        0.706395   -0.038183   -0.300911
    4          1             0        0.600816   -0.232590   -1.375635
    5          6             0       -1.557204    1.170467    0.078887
    6          1             0       -1.651130    1.427332   -0.980985
    7          1             0       -2.562003    0.990376    0.460490
    8          1             0       -1.137312    2.031039    0.601490
    9          6             0        1.524959    1.207632   -0.075958
   10          1             0        2.484366    1.153509   -0.601666
   11          1             0        1.014997    2.099506   -0.441241
   12          1             0        1.737044    1.327017    0.989730
   13          8             0       -1.446396   -1.168273   -0.277452
   14          1             0       -1.010882   -1.987131   -0.016802
   15          8             0        1.357520   -1.175804    0.310388
   16          1             0        2.081738   -1.479192   -0.249845
 ---------------------------------------------------------------------
 Rotational constants (GHZ):      4.5666503      2.9522819      1.9593264
 Standard basis: 6-31++G(d,p) (6D, 7F)
 There are   174 symmetry adapted basis functions of A   symmetry.
 Integral buffers will be    262144 words long.
 Raffenetti 2 integral format.
 Two-electron integral symmetry is turned on.
   174 basis functions,   272 primitive gaussians,   174 cartesian basis functions
    25 alpha electrons       25 beta electrons
       nuclear repulsion energy       264.5490457245 Hartrees.
 NAtoms=   16 NActive=   16 NUniq=   16 SFac= 1.00D+00 NAtFMM=   60 Big=F
 One-electron integrals computed using PRISM.
 NBasis=   174 RedAO= T  NBF=   174
 NBsUse=   174 1.00D-06 NBFU=   174
 Initial guess read from the read-write file:
 Initial guess orbital symmetries:
       Occupied  (A) (A) (A) (A) (A) (A) (A) (A) (A) (A) (A) (A)
                 (A) (A) (A) (A) (A) (A) (A) (A) (A) (A) (A) (A)
                 (A)
       Virtual   (A) (A) (A) (A) (A) (A) (A) (A) (A) (A) (A) (A)
                 (A) (A) (A) (A) (A) (A) (A) (A) (A) (A) (A) (A)
                 (A) (A) (A) (A) (A) (A) (A) (A) (A) (A) (A) (A)
                 (A) (A) (A) (A) (A) (A) (A) (A) (A) (A) (A) (A)
                 (A) (A) (A) (A) (A) (A) (A) (A) (A) (A) (A) (A)
                 (A) (A) (A) (A) (A) (A) (A) (A) (A) (A) (A) (A)
                 (A) (A) (A) (A) (A) (A) (A) (A) (A) (A) (A) (A)
                 (A) (A) (A) (A) (A) (A) (A) (A) (A) (A) (A) (A)
                 (A) (A) (A) (A) (A) (A) (A) (A) (A) (A) (A) (A)
                 (A) (A) (A) (A) (A) (A) (A) (A) (A) (A) (A) (A)
                 (A) (A) (A) (A) (A) (A) (A) (A) (A) (A) (A) (A)
                 (A) (A) (A) (A) (A) (A) (A) (A) (A) (A) (A) (A)
                 (A) (A) (A) (A) (A)
 Harris functional with IExCor=  402 diagonalized for initial guess.
 ExpMin= 3.60D-02 ExpMax= 5.48D+03 ExpMxC= 8.25D+02 IAcc=3 IRadAn=         5 AccDes= 0.00D+00
 HarFok:  IExCor= 402 AccDes= 0.00D+00 IRadAn=         5 IDoV=1
 ScaDFX=  1.000000  1.000000  1.000000  1.000000
 Requested convergence on RMS density matrix=1.00D-08 within 128 cycles.
 Requested convergence on MAX density matrix=1.00D-06.
 Requested convergence on             energy=1.00D-06.
 No special actions if energy rises.
 SCF Done:  E(RB+HF-LYP) =  -308.918222791     A.U. after   13 cycles
             Convg  =    0.3731D-08             -V/T =  2.0093
             S**2   =   0.0000
 ***** Axes restored to original set *****
 -------------------------------------------------------------------
 Center     Atomic                   Forces (Hartrees/Bohr)
 Number     Number              X              Y              Z
 -------------------------------------------------------------------
    1          6           0.000068585    0.010717760    0.001721305
    2          1          -0.002406465   -0.001425324    0.000502730
    3          6           0.003661818    0.006006511    0.008884126
    4          1           0.002150593   -0.001380013    0.000373591
    5          6           0.004310183   -0.005230315   -0.002045420
    6          1           0.001272050    0.001531212   -0.000317673
    7          1          -0.001175683   -0.000998709    0.001880987
    8          1          -0.001348912   -0.001233009   -0.001094383
    9          6          -0.003960489   -0.004312967   -0.006589025
   10          1          -0.000372391    0.001868859    0.000751532
   11          1           0.001079613   -0.002831210    0.000012811
   12          1          -0.001412714   -0.001857379   -0.000865941
   13          8          -0.001298752   -0.005942511   -0.002698178
   14          1          -0.001694613    0.003579111   -0.002204193
   15          8           0.000653012    0.001694505    0.002827972
   16          1           0.000474165   -0.000186520   -0.001140241
 -------------------------------------------------------------------
 Cartesian Forces:  Max     0.010717760 RMS     0.003229373

 GradGradGradGradGradGradGradGradGradGradGradGradGradGradGradGradGradGrad
 Berny optimization.
 Internal  Forces:  Max     0.009774378 RMS     0.002211293
 Search for a local minimum.
 Step number   6 out of a maximum of  84
 All quantities printed in internal units (Hartrees-Bohrs-Radians)
 Update second derivatives using D2CorX and points  5  6
 Trust test= 7.45D-01 RLast= 1.04D+00 DXMaxT set to 1.00D+00
     Eigenvalues ---    0.00177   0.00241   0.00355   0.00677   0.01304
     Eigenvalues ---    0.03771   0.03884   0.04696   0.05047   0.05320
     Eigenvalues ---    0.05376   0.05505   0.05587   0.07608   0.08181
     Eigenvalues ---    0.14930   0.15775   0.16000   0.16000   0.16003
     Eigenvalues ---    0.16022   0.16098   0.16746   0.17360   0.17551
     Eigenvalues ---    0.19375   0.21590   0.27386   0.28646   0.29826
     Eigenvalues ---    0.37107   0.37226   0.37230   0.37230   0.37231
     Eigenvalues ---    0.37249   0.37330   0.39976   0.40930   0.51782
     Eigenvalues ---    0.55439   0.586711000.000001000.000001000.00000
     Eigenvalues --- 1000.000001000.000001000.000001000.000001000.00000
     Eigenvalues --- 1000.000001000.000001000.000001000.000001000.00000
     Eigenvalues --- 1000.000001000.000001000.000001000.000001000.00000
     Eigenvalues --- 1000.000001000.000001000.000001000.000001000.00000
     Eigenvalues --- 1000.000001000.000001000.000001000.000001000.00000
     Eigenvalues --- 1000.000001000.000001000.000001000.00000
 RFO step:  Lambda=-1.63013739D-03.
 Quartic linear search produced a step of -0.04826.
 Iteration  1 RMS(Cart)=  0.04974899 RMS(Int)=  0.00113600
 Iteration  2 RMS(Cart)=  0.00155498 RMS(Int)=  0.00001761
 Iteration  3 RMS(Cart)=  0.00000226 RMS(Int)=  0.00001751
 Iteration  4 RMS(Cart)=  0.00000000 RMS(Int)=  0.00001751
 Variable       Old X    -DE/DX   Delta X   Delta X   Delta X     New X
                                 (Linear)    (Quad)   (Total)
    R1        2.07400   0.00233   0.00043  -0.00758  -0.00716   2.06684
    R2        2.91599  -0.00341  -0.00067   0.00429   0.00362   2.91960
    R3        2.84958   0.00653   0.00097   0.01052   0.01149   2.86107
    R4        2.72639  -0.00620  -0.00046  -0.00273  -0.00319   2.72320
    R5        2.07352   0.00182   0.00050  -0.00853  -0.00803   2.06548
    R6        2.84886   0.00977   0.00107   0.01522   0.01629   2.86514
    R7        2.73314   0.00083  -0.00079   0.00721   0.00642   2.73956
    R8        2.06848   0.00111   0.00030  -0.00694  -0.00664   2.06184
    R9        2.05943   0.00233   0.00046  -0.00577  -0.00531   2.05412
   R10        2.06145   0.00207   0.00042  -0.00590  -0.00548   2.05597
   R11        2.06988   0.00037   0.00021  -0.00708  -0.00687   2.06302
   R12        2.06052   0.00300   0.00046  -0.00556  -0.00509   2.05543
   R13        2.06571   0.00171   0.00040  -0.00702  -0.00662   2.05909
   R14        1.82056   0.00369  -0.00003   0.00351   0.00348   1.82404
   R15        1.82278   0.00065   0.00004  -0.00110  -0.00105   1.82172
    A1        1.84894   0.00171   0.00006   0.01371   0.01376   1.86270
    A2        1.91370   0.00063   0.00022  -0.00224  -0.00197   1.91173
    A3        1.90046  -0.00087   0.00068  -0.00749  -0.00685   1.89361
    A4        2.03272  -0.00346  -0.00098  -0.01236  -0.01332   2.01940
    A5        1.90240  -0.00009  -0.00088   0.00656   0.00566   1.90806
    A6        1.86304   0.00209   0.00095   0.00159   0.00257   1.86561
    A7        1.86136   0.00132   0.00008   0.00666   0.00677   1.86814
    A8        2.04479  -0.00492  -0.00153  -0.00854  -0.01006   2.03473
    A9        1.81266   0.00121   0.00094   0.00251   0.00347   1.81613
   A10        1.92284   0.00138  -0.00026   0.00330   0.00306   1.92590
   A11        1.89435  -0.00117   0.00092  -0.01017  -0.00925   1.88510
   A12        1.92036   0.00223   0.00004   0.00551   0.00556   1.92592
   A13        1.95881  -0.00237  -0.00101  -0.00189  -0.00291   1.95590
   A14        1.90554   0.00019   0.00026  -0.00282  -0.00256   1.90298
   A15        1.94137   0.00051   0.00079  -0.00928  -0.00852   1.93285
   A16        1.87414   0.00112  -0.00005   0.00845   0.00840   1.88254
   A17        1.88786   0.00100   0.00023   0.00450   0.00470   1.89256
   A18        1.89389  -0.00037  -0.00024   0.00183   0.00157   1.89546
   A19        1.94244  -0.00256  -0.00081  -0.00130  -0.00211   1.94032
   A20        1.95196  -0.00011   0.00006  -0.00287  -0.00282   1.94915
   A21        1.91885   0.00217   0.00075  -0.00551  -0.00477   1.91409
   A22        1.86427   0.00142   0.00054   0.00064   0.00118   1.86545
   A23        1.87901   0.00019  -0.00023   0.00788   0.00764   1.88666
   A24        1.90499  -0.00113  -0.00032   0.00182   0.00149   1.90647
   A25        1.89162  -0.00408   0.00081  -0.01709  -0.01628   1.87534
   A26        1.91764  -0.00141  -0.00022  -0.00292  -0.00314   1.91450
    D1        2.78712   0.00114   0.00237   0.07943   0.08186   2.86897
    D2       -1.33342   0.00059   0.00105   0.08324   0.08432  -1.24910
    D3        0.78776   0.00137   0.00088   0.08700   0.08792   0.87568
    D4       -1.36342   0.00102   0.00208   0.07902   0.08109  -1.28232
    D5        0.79922   0.00047   0.00075   0.08282   0.08356   0.88279
    D6        2.92041   0.00125   0.00058   0.08659   0.08716   3.00757
    D7        0.74465   0.00129   0.00198   0.07763   0.07959   0.82424
    D8        2.90729   0.00074   0.00066   0.08144   0.08206   2.98935
    D9       -1.25471   0.00152   0.00048   0.08520   0.08566  -1.16905
   D10        3.07045  -0.00005   0.00051  -0.00301  -0.00248   3.06797
   D11       -1.13690  -0.00001  -0.00001   0.00449   0.00449  -1.13241
   D12        0.95263  -0.00003   0.00037  -0.00084  -0.00045   0.95218
   D13        0.97211  -0.00036   0.00094  -0.01066  -0.00972   0.96240
   D14        3.04795  -0.00032   0.00042  -0.00316  -0.00275   3.04520
   D15       -1.14570  -0.00035   0.00079  -0.00848  -0.00769  -1.15340
   D16       -1.15677   0.00044   0.00200  -0.01219  -0.01019  -1.16696
   D17        0.91907   0.00048   0.00148  -0.00469  -0.00323   0.91584
   D18        3.00860   0.00045   0.00185  -0.01001  -0.00817   3.00043
   D19       -0.90270  -0.00080   0.02776  -0.11860  -0.09082  -0.99352
   D20        1.10675   0.00071   0.02772  -0.10284  -0.07514   1.03161
   D21       -2.96736  -0.00224   0.02658  -0.11289  -0.08631  -3.05367
   D22       -3.06552  -0.00019  -0.00478  -0.03859  -0.04338  -3.10889
   D23       -0.98185  -0.00020  -0.00461  -0.04058  -0.04520  -1.02705
   D24        1.13734  -0.00022  -0.00446  -0.04401  -0.04847   1.08887
   D25       -0.93438  -0.00096  -0.00600  -0.03327  -0.03928  -0.97365
   D26        1.14929  -0.00097  -0.00583  -0.03526  -0.04110   1.10819
   D27       -3.01471  -0.00099  -0.00568  -0.03868  -0.04437  -3.05907
   D28        1.15359  -0.00013  -0.00501  -0.04030  -0.04530   1.10829
   D29       -3.04592  -0.00014  -0.00484  -0.04229  -0.04713  -3.09305
   D30       -0.92674  -0.00016  -0.00468  -0.04572  -0.05039  -0.97713
   D31        2.71242   0.00224  -0.00125   0.03043   0.02916   2.74158
   D32        0.73669   0.00065  -0.00220   0.02589   0.02370   0.76039
   D33       -1.36852  -0.00167  -0.00248   0.02485   0.02238  -1.34615
         Item               Value     Threshold  Converged?
 Maximum Force            0.009774     0.000450     NO 
 RMS     Force            0.002211     0.000300     NO 
 Maximum Displacement     0.166488     0.001800     NO 
 RMS     Displacement     0.049567     0.001200     NO 
 Predicted change in Energy=-8.990236D-04
 GradGradGradGradGradGradGradGradGradGradGradGradGradGradGradGradGradGrad

                          Input orientation:                          
 ---------------------------------------------------------------------
 Center     Atomic     Atomic              Coordinates (Angstroms)
 Number     Number      Type              X           Y           Z
 ---------------------------------------------------------------------
    1          6             0       -0.591472    0.101850    0.024183
    2          1             0       -1.682801    0.146354    0.081219
    3          6             0       -0.178210    0.910862   -1.225498
    4          1             0        0.892847    1.110458   -1.137989
    5          6             0       -0.141775   -1.343622    0.048942
    6          1             0        0.937388   -1.439401   -0.080231
    7          1             0       -0.402520   -1.779564    1.009940
    8          1             0       -0.634195   -1.913892   -0.735915
    9          6             0       -0.489826    0.286460   -2.571523
   10          1             0       -0.132209    0.914466   -3.389770
   11          1             0       -0.010753   -0.683413   -2.685085
   12          1             0       -1.567617    0.169410   -2.680819
   13          8             0       -0.046198    0.730212    1.200823
   14          1             0       -0.393289    1.630221    1.235514
   15          8             0       -0.882153    2.169663   -1.078679
   16          1             0       -0.432507    2.854490   -1.586765
 ---------------------------------------------------------------------
                    Distance matrix (angstroms):
                    1          2          3          4          5
     1  C    0.000000
     2  H    1.093724   0.000000
     3  C    1.544988   2.134426   0.000000
     4  H    2.138022   3.008310   1.093005   0.000000
     5  C    1.514012   2.143789   2.590024   2.915777   0.000000
     6  H    2.173424   3.066932   2.842522   2.760909   1.091078
     7  H    2.132402   2.492148   3.505124   3.826722   1.086992
     8  H    2.154714   2.451917   2.902904   3.411777   1.087973
     9  C    2.604247   2.912019   1.516168   2.155407   3.105663
    10  H    3.539257   3.878414   2.164764   2.481869   4.113853
    11  H    2.879932   3.337169   2.167983   2.535345   2.815661
    12  H    2.876537   2.764535   2.144333   3.052832   3.431310
    13  O    1.441056   2.067092   2.436616   2.548811   2.374185
    14  H    1.960233   2.279715   2.572997   2.749148   3.211691
    15  O    2.361493   2.465802   1.449714   2.067863   3.763357
    16  H    3.193345   3.417515   1.993206   2.235981   4.514887
                    6          7          8          9         10
     6  H    0.000000
     7  H    1.760550   0.000000
     8  H    1.767749   1.766275   0.000000
     9  C    3.349936   4.135572   2.869120   0.000000
    10  H    4.199735   5.166073   3.910824   1.091701   0.000000
    11  H    2.873283   3.874048   2.387892   1.087686   1.750585
    12  H    3.953022   4.333320   2.999013   1.089624   1.765819
    13  O    2.704767   2.542120   3.329862   3.824175   4.595094
    14  H    3.595061   3.417251   4.062672   4.038383   4.687613
    15  O    4.163288   4.493192   4.105410   2.434945   2.734790
    16  H    4.752237   5.312084   4.847896   2.750966   2.665464
                   11         12         13         14         15
    11  H    0.000000
    12  H    1.775148   0.000000
    13  O    4.135200   4.206705   0.000000
    14  H    4.568406   4.341737   0.965242   0.000000
    15  O    3.388203   2.652871   2.822582   2.425999   0.000000
    16  H    3.728397   3.113693   3.525967   3.076626   0.964014
                   16
    16  H    0.000000
 Stoichiometry    C4H10O2
 Framework group  C1[X(C4H10O2)]
 Deg. of freedom    42
 Full point group                 C1      NOp   1
 Largest Abelian subgroup         C1      NOp   1
 Largest concise Abelian subgroup C1      NOp   1
                         Standard orientation:                         
 ---------------------------------------------------------------------
 Center     Atomic     Atomic              Coordinates (Angstroms)
 Number     Number      Type              X           Y           Z
 ---------------------------------------------------------------------
    1          6             0       -0.717975   -0.052068    0.300231
    2          1             0       -0.599033   -0.182237    1.379648
    3          6             0        0.703917   -0.022374   -0.303367
    4          1             0        0.597928   -0.176309   -1.380275
    5          6             0       -1.572271    1.168013    0.028551
    6          1             0       -1.656947    1.379743   -1.038432
    7          1             0       -2.573349    0.992798    0.414158
    8          1             0       -1.159039    2.045361    0.521689
    9          6             0        1.532509    1.216916   -0.027034
   10          1             0        2.504830    1.159135   -0.520050
   11          1             0        1.044684    2.116693   -0.395123
   12          1             0        1.701799    1.313375    1.045028
   13          8             0       -1.433721   -1.188929   -0.221207
   14          1             0       -0.934820   -1.979765    0.018311
   15          8             0        1.348284   -1.194538    0.255645
   16          1             0        2.080362   -1.463976   -0.310736
 ---------------------------------------------------------------------
 Rotational constants (GHZ):      4.5442223      2.9715666      1.9491015
 Standard basis: 6-31++G(d,p) (6D, 7F)
 There are   174 symmetry adapted basis functions of A   symmetry.
 Integral buffers will be    262144 words long.
 Raffenetti 2 integral format.
 Two-electron integral symmetry is turned on.
   174 basis functions,   272 primitive gaussians,   174 cartesian basis functions
    25 alpha electrons       25 beta electrons
       nuclear repulsion energy       264.4265552777 Hartrees.
 NAtoms=   16 NActive=   16 NUniq=   16 SFac= 1.00D+00 NAtFMM=   60 Big=F
 One-electron integrals computed using PRISM.
 NBasis=   174 RedAO= T  NBF=   174
 NBsUse=   174 1.00D-06 NBFU=   174
 Initial guess read from the read-write file:
 Initial guess orbital symmetries:
       Occupied  (A) (A) (A) (A) (A) (A) (A) (A) (A) (A) (A) (A)
                 (A) (A) (A) (A) (A) (A) (A) (A) (A) (A) (A) (A)
                 (A)
       Virtual   (A) (A) (A) (A) (A) (A) (A) (A) (A) (A) (A) (A)
                 (A) (A) (A) (A) (A) (A) (A) (A) (A) (A) (A) (A)
                 (A) (A) (A) (A) (A) (A) (A) (A) (A) (A) (A) (A)
                 (A) (A) (A) (A) (A) (A) (A) (A) (A) (A) (A) (A)
                 (A) (A) (A) (A) (A) (A) (A) (A) (A) (A) (A) (A)
                 (A) (A) (A) (A) (A) (A) (A) (A) (A) (A) (A) (A)
                 (A) (A) (A) (A) (A) (A) (A) (A) (A) (A) (A) (A)
                 (A) (A) (A) (A) (A) (A) (A) (A) (A) (A) (A) (A)
                 (A) (A) (A) (A) (A) (A) (A) (A) (A) (A) (A) (A)
                 (A) (A) (A) (A) (A) (A) (A) (A) (A) (A) (A) (A)
                 (A) (A) (A) (A) (A) (A) (A) (A) (A) (A) (A) (A)
                 (A) (A) (A) (A) (A) (A) (A) (A) (A) (A) (A) (A)
                 (A) (A) (A) (A) (A)
 Harris functional with IExCor=  402 diagonalized for initial guess.
 ExpMin= 3.60D-02 ExpMax= 5.48D+03 ExpMxC= 8.25D+02 IAcc=3 IRadAn=         5 AccDes= 0.00D+00
 HarFok:  IExCor= 402 AccDes= 0.00D+00 IRadAn=         5 IDoV=1
 ScaDFX=  1.000000  1.000000  1.000000  1.000000
 Requested convergence on RMS density matrix=1.00D-08 within 128 cycles.
 Requested convergence on MAX density matrix=1.00D-06.
 Requested convergence on             energy=1.00D-06.
 No special actions if energy rises.
 SCF Done:  E(RB+HF-LYP) =  -308.919516601     A.U. after   10 cycles
             Convg  =    0.4527D-08             -V/T =  2.0093
             S**2   =   0.0000
 ***** Axes restored to original set *****
 -------------------------------------------------------------------
 Center     Atomic                   Forces (Hartrees/Bohr)
 Number     Number              X              Y              Z
 -------------------------------------------------------------------
    1          6           0.003755773    0.008009534    0.001109274
    2          1          -0.005027358   -0.000957057   -0.000658143
    3          6           0.000019820    0.005165533    0.007202750
    4          1           0.004851321   -0.001619846    0.000529980
    5          6           0.001646667    0.000296096   -0.002289459
    6          1           0.003241527    0.001106449   -0.000253149
    7          1          -0.001204692   -0.001946383    0.003466994
    8          1          -0.001824197   -0.002828032   -0.002365737
    9          6          -0.002585580   -0.001156644    0.000141797
   10          1           0.000180409    0.003095827   -0.000952695
   11          1           0.001688150   -0.004435955    0.000016091
   12          1          -0.003582749   -0.001743458   -0.001671577
   13          8          -0.001240400   -0.004213240   -0.003789151
   14          1          -0.000588597    0.002575689   -0.001535631
   15          8          -0.000000111   -0.001617248    0.002326764
   16          1           0.000670018    0.000268738   -0.001278108
 -------------------------------------------------------------------
 Cartesian Forces:  Max     0.008009534 RMS     0.002806501

 GradGradGradGradGradGradGradGradGradGradGradGradGradGradGradGradGradGrad
 Berny optimization.
 Internal  Forces:  Max     0.005837468 RMS     0.002103605
 Search for a local minimum.
 Step number   7 out of a maximum of  84
 All quantities printed in internal units (Hartrees-Bohrs-Radians)
 Update second derivatives using D2CorX and points  6  7
 Trust test= 1.44D+00 RLast= 3.27D-01 DXMaxT set to 1.00D+00
     Eigenvalues ---    0.00170   0.00239   0.00309   0.00439   0.01289
     Eigenvalues ---    0.03804   0.03876   0.04714   0.05356   0.05367
     Eigenvalues ---    0.05437   0.05554   0.05698   0.07750   0.08137
     Eigenvalues ---    0.15007   0.15850   0.15951   0.16000   0.16002
     Eigenvalues ---    0.16069   0.16115   0.16245   0.17015   0.17280
     Eigenvalues ---    0.19630   0.21011   0.27592   0.28776   0.31172
     Eigenvalues ---    0.37196   0.37220   0.37228   0.37230   0.37234
     Eigenvalues ---    0.37255   0.37324   0.40667   0.40975   0.43905
     Eigenvalues ---    0.55269   0.555471000.000001000.000001000.00000
     Eigenvalues --- 1000.000001000.000001000.000001000.000001000.00000
     Eigenvalues --- 1000.000001000.000001000.000001000.000001000.00000
     Eigenvalues --- 1000.000001000.000001000.000001000.000001000.00000
     Eigenvalues --- 1000.000001000.000001000.000001000.000001000.00000
     Eigenvalues --- 1000.000001000.000001000.000001000.000001000.00000
     Eigenvalues --- 1000.000001000.000001000.000001000.00000
 RFO step:  Lambda=-2.08818585D-03.
 Quartic linear search produced a step of  1.17683.
 Iteration  1 RMS(Cart)=  0.10973867 RMS(Int)=  0.00493249
 Iteration  2 RMS(Cart)=  0.00757081 RMS(Int)=  0.00008941
 Iteration  3 RMS(Cart)=  0.00003925 RMS(Int)=  0.00008392
 Iteration  4 RMS(Cart)=  0.00000000 RMS(Int)=  0.00008392
 Variable       Old X    -DE/DX   Delta X   Delta X   Delta X     New X
                                 (Linear)    (Quad)   (Total)
    R1        2.06684   0.00495  -0.00842   0.01626   0.00784   2.07468
    R2        2.91960  -0.00584   0.00425  -0.02533  -0.02107   2.89853
    R3        2.86107   0.00376   0.01352   0.00661   0.02013   2.88119
    R4        2.72320  -0.00576  -0.00376  -0.01260  -0.01636   2.70685
    R5        2.06548   0.00450  -0.00946   0.01528   0.00582   2.07130
    R6        2.86514   0.00481   0.01917   0.00011   0.01927   2.88442
    R7        2.73956  -0.00139   0.00756  -0.00543   0.00213   2.74169
    R8        2.06184   0.00314  -0.00781   0.01000   0.00219   2.06402
    R9        2.05412   0.00413  -0.00625   0.01270   0.00645   2.06057
   R10        2.05597   0.00402  -0.00645   0.01288   0.00642   2.06239
   R11        2.06302   0.00256  -0.00808   0.00913   0.00105   2.06407
   R12        2.05543   0.00469  -0.00600   0.01327   0.00728   2.06271
   R13        2.05909   0.00389  -0.00779   0.01229   0.00450   2.06359
   R14        1.82404   0.00255   0.00410   0.00475   0.00885   1.83289
   R15        1.82172   0.00117  -0.00124   0.00250   0.00126   1.82298
    A1        1.86270   0.00081   0.01619   0.00060   0.01687   1.87957
    A2        1.91173   0.00050  -0.00232   0.00735   0.00513   1.91686
    A3        1.89361   0.00005  -0.00806   0.01510   0.00696   1.90056
    A4        2.01940  -0.00200  -0.01567  -0.01133  -0.02699   1.99241
    A5        1.90806  -0.00101   0.00666  -0.01985  -0.01323   1.89483
    A6        1.86561   0.00171   0.00302   0.00974   0.01242   1.87803
    A7        1.86814   0.00090   0.00797   0.00560   0.01366   1.88179
    A8        2.03473  -0.00368  -0.01184  -0.02170  -0.03355   2.00118
    A9        1.81613   0.00063   0.00409  -0.00689  -0.00296   1.81317
   A10        1.92590   0.00107   0.00360   0.00658   0.01024   1.93614
   A11        1.88510  -0.00012  -0.01089   0.02073   0.00975   1.89484
   A12        1.92592   0.00134   0.00654  -0.00172   0.00451   1.93043
   A13        1.95590  -0.00224  -0.00343  -0.01409  -0.01753   1.93837
   A14        1.90298   0.00041  -0.00302   0.00173  -0.00131   1.90166
   A15        1.93285   0.00144  -0.01002   0.01434   0.00430   1.93715
   A16        1.88254   0.00064   0.00989  -0.00132   0.00853   1.89108
   A17        1.89256   0.00052   0.00554   0.00427   0.00980   1.90237
   A18        1.89546  -0.00077   0.00185  -0.00520  -0.00338   1.89208
   A19        1.94032  -0.00244  -0.00249  -0.01300  -0.01551   1.92481
   A20        1.94915  -0.00041  -0.00331  -0.00384  -0.00720   1.94195
   A21        1.91409   0.00276  -0.00561   0.01465   0.00906   1.92315
   A22        1.86545   0.00154   0.00138   0.00899   0.01029   1.87574
   A23        1.88666  -0.00032   0.00899  -0.00296   0.00608   1.89273
   A24        1.90647  -0.00119   0.00175  -0.00406  -0.00231   1.90416
   A25        1.87534  -0.00215  -0.01916  -0.00759  -0.02675   1.84859
   A26        1.91450  -0.00119  -0.00369  -0.00593  -0.00963   1.90487
    D1        2.86897   0.00114   0.09633   0.09714   0.19356   3.06253
    D2       -1.24910   0.00067   0.09923   0.09502   0.19422  -1.05488
    D3        0.87568   0.00062   0.10347   0.07461   0.17821   1.05389
    D4       -1.28232   0.00108   0.09543   0.09962   0.19492  -1.08740
    D5        0.88279   0.00061   0.09834   0.09751   0.19558   1.07837
    D6        3.00757   0.00056   0.10257   0.07710   0.17958  -3.09604
    D7        0.82424   0.00115   0.09367   0.08927   0.18307   1.00732
    D8        2.98935   0.00069   0.09657   0.08716   0.18373  -3.11010
    D9       -1.16905   0.00063   0.10080   0.06675   0.16773  -1.00132
   D10        3.06797  -0.00024  -0.00291  -0.01701  -0.01993   3.04805
   D11       -1.13241  -0.00057   0.00529  -0.02629  -0.02100  -1.15342
   D12        0.95218  -0.00038  -0.00053  -0.02286  -0.02338   0.92880
   D13        0.96240  -0.00029  -0.01144  -0.01555  -0.02705   0.93535
   D14        3.04520  -0.00061  -0.00324  -0.02483  -0.02812   3.01707
   D15       -1.15340  -0.00043  -0.00905  -0.02140  -0.03050  -1.18390
   D16       -1.16696   0.00104  -0.01200   0.01015  -0.00180  -1.16876
   D17        0.91584   0.00071  -0.00380   0.00087  -0.00288   0.91296
   D18        3.00043   0.00090  -0.00961   0.00430  -0.00526   2.99518
   D19       -0.99352  -0.00032  -0.10688  -0.05141  -0.15820  -1.15172
   D20        1.03161   0.00013  -0.08843  -0.05312  -0.14152   0.89009
   D21       -3.05367  -0.00186  -0.10157  -0.07321  -0.17489   3.05463
   D22       -3.10889  -0.00037  -0.05105  -0.00105  -0.05211   3.12218
   D23       -1.02705  -0.00033  -0.05320  -0.00098  -0.05414  -1.08119
   D24        1.08887  -0.00022  -0.05704   0.00134  -0.05567   1.03321
   D25       -0.97365  -0.00106  -0.04622  -0.00445  -0.05073  -1.02438
   D26        1.10819  -0.00102  -0.04837  -0.00438  -0.05276   1.05543
   D27       -3.05907  -0.00091  -0.05221  -0.00206  -0.05429  -3.11336
   D28        1.10829   0.00033  -0.05331   0.02434  -0.02899   1.07930
   D29       -3.09305   0.00036  -0.05546   0.02440  -0.03102  -3.12407
   D30       -0.97713   0.00047  -0.05930   0.02673  -0.03255  -1.00967
   D31        2.74158   0.00184   0.03431   0.04404   0.07840   2.81997
   D32        0.76039   0.00059   0.02789   0.03231   0.06022   0.82061
   D33       -1.34615  -0.00145   0.02633   0.01235   0.03862  -1.30753
         Item               Value     Threshold  Converged?
 Maximum Force            0.005837     0.000450     NO 
 RMS     Force            0.002104     0.000300     NO 
 Maximum Displacement     0.302212     0.001800     NO 
 RMS     Displacement     0.109333     0.001200     NO 
 Predicted change in Energy=-1.856939D-03
 GradGradGradGradGradGradGradGradGradGradGradGradGradGradGradGradGradGrad

                          Input orientation:                          
 ---------------------------------------------------------------------
 Center     Atomic     Atomic              Coordinates (Angstroms)
 Number     Number      Type              X           Y           Z
 ---------------------------------------------------------------------
    1          6             0       -0.626024    0.081004    0.005826
    2          1             0       -1.723342    0.056719   -0.019196
    3          6             0       -0.149787    0.886660   -1.209399
    4          1             0        0.940113    0.981817   -1.142539
    5          6             0       -0.078499   -1.340709    0.065369
    6          1             0        1.011514   -1.344757   -0.004139
    7          1             0       -0.363484   -1.790491    1.016927
    8          1             0       -0.488181   -1.951509   -0.740965
    9          6             0       -0.564871    0.308029   -2.559469
   10          1             0       -0.206743    0.945502   -3.370886
   11          1             0       -0.140091   -0.685876   -2.711674
   12          1             0       -1.653155    0.245232   -2.624029
   13          8             0       -0.204054    0.757898    1.195585
   14          1             0       -0.495235    1.677686    1.095790
   15          8             0       -0.740868    2.196840   -1.011937
   16          1             0       -0.272583    2.840514   -1.556914
 ---------------------------------------------------------------------
                    Distance matrix (angstroms):
                    1          2          3          4          5
     1  C    0.000000
     2  H    1.097872   0.000000
     3  C    1.533836   2.140435   0.000000
     4  H    2.140792   3.035078   1.096087   0.000000
     5  C    1.524663   2.159968   2.567350   2.809046   0.000000
     6  H    2.171272   3.073076   2.789354   2.591138   1.092234
     7  H    2.143303   2.516933   3.488457   3.748113   1.090404
     8  H    2.169748   2.465675   2.896402   3.287201   1.091371
     9  C    2.576047   2.803248   1.526367   2.174087   3.137622
    10  H    3.510746   3.784685   2.163038   2.506417   4.129293
    11  H    2.865143   3.210541   2.174809   2.531842   2.853870
    12  H    2.828092   2.612588   2.161648   3.076102   3.496800
    13  O    1.432401   2.067748   2.409040   2.612677   2.386902
    14  H    1.937659   2.319261   2.461494   2.748558   3.216542
    15  O    2.350700   2.555564   1.450841   2.078229   3.756804
    16  H    3.190920   3.495539   1.988313   2.257674   4.489108
                    6          7          8          9         10
     6  H    0.000000
     7  H    1.769710   0.000000
     8  H    1.777680   1.769650   0.000000
     9  C    3.427303   4.151500   2.901440   0.000000
    10  H    4.250226   5.173310   3.922801   1.092257   0.000000
    11  H    3.015139   3.895195   2.367845   1.091537   1.760795
    12  H    4.061077   4.366232   3.119097   1.092004   1.772085
    13  O    2.708893   2.559614   3.342431   3.799080   4.570325
    14  H    3.551802   3.471574   4.067527   3.904065   4.535473
    15  O    4.077917   4.489712   4.164862   2.448149   2.723192
    16  H    4.645052   5.298974   4.865772   2.739348   2.624100
                   11         12         13         14         15
    11  H    0.000000
    12  H    1.778766   0.000000
    13  O    4.165963   4.117301   0.000000
    14  H    4.495479   4.150874   0.969925   0.000000
    15  O    3.400013   2.690702   2.689216   2.184576   0.000000
    16  H    3.713011   3.127331   3.452280   2.904923   0.964679
                   16
    16  H    0.000000
 Stoichiometry    C4H10O2
 Framework group  C1[X(C4H10O2)]
 Deg. of freedom    42
 Full point group                 C1      NOp   1
 Largest Abelian subgroup         C1      NOp   1
 Largest concise Abelian subgroup C1      NOp   1
                         Standard orientation:                         
 ---------------------------------------------------------------------
 Center     Atomic     Atomic              Coordinates (Angstroms)
 Number     Number      Type              X           Y           Z
 ---------------------------------------------------------------------
    1          6             0        0.709428   -0.032378   -0.317017
    2          1             0        0.579369   -0.055566   -1.406911
    3          6             0       -0.685897    0.018026    0.317950
    4          1             0       -0.561882   -0.041161    1.405389
    5          6             0        1.614030    1.131913    0.071207
    6          1             0        1.681416    1.231558    1.156797
    7          1             0        2.615313    0.948102   -0.319469
    8          1             0        1.246695    2.069549   -0.349501
    9          6             0       -1.518638    1.236844   -0.070407
   10          1             0       -2.501411    1.190732    0.403993
   11          1             0       -1.040814    2.162753    0.254907
   12          1             0       -1.658659    1.268197   -1.152944
   13          8             0        1.356306   -1.240875    0.098743
   14          1             0        0.727784   -1.956128   -0.085998
   15          8             0       -1.321874   -1.202347   -0.141574
   16          1             0       -2.076803   -1.398694    0.425996
 ---------------------------------------------------------------------
 Rotational constants (GHZ):      4.5193390      3.0562497      1.9699783
 Standard basis: 6-31++G(d,p) (6D, 7F)
 There are   174 symmetry adapted basis functions of A   symmetry.
 Integral buffers will be    262144 words long.
 Raffenetti 2 integral format.
 Two-electron integral symmetry is turned on.
   174 basis functions,   272 primitive gaussians,   174 cartesian basis functions
    25 alpha electrons       25 beta electrons
       nuclear repulsion energy       265.3839693779 Hartrees.
 NAtoms=   16 NActive=   16 NUniq=   16 SFac= 1.00D+00 NAtFMM=   60 Big=F
 One-electron integrals computed using PRISM.
 NBasis=   174 RedAO= T  NBF=   174
 NBsUse=   174 1.00D-06 NBFU=   174
 Initial guess read from the read-write file:
 Initial guess orbital symmetries:
       Occupied  (A) (A) (A) (A) (A) (A) (A) (A) (A) (A) (A) (A)
                 (A) (A) (A) (A) (A) (A) (A) (A) (A) (A) (A) (A)
                 (A)
       Virtual   (A) (A) (A) (A) (A) (A) (A) (A) (A) (A) (A) (A)
                 (A) (A) (A) (A) (A) (A) (A) (A) (A) (A) (A) (A)
                 (A) (A) (A) (A) (A) (A) (A) (A) (A) (A) (A) (A)
                 (A) (A) (A) (A) (A) (A) (A) (A) (A) (A) (A) (A)
                 (A) (A) (A) (A) (A) (A) (A) (A) (A) (A) (A) (A)
                 (A) (A) (A) (A) (A) (A) (A) (A) (A) (A) (A) (A)
                 (A) (A) (A) (A) (A) (A) (A) (A) (A) (A) (A) (A)
                 (A) (A) (A) (A) (A) (A) (A) (A) (A) (A) (A) (A)
                 (A) (A) (A) (A) (A) (A) (A) (A) (A) (A) (A) (A)
                 (A) (A) (A) (A) (A) (A) (A) (A) (A) (A) (A) (A)
                 (A) (A) (A) (A) (A) (A) (A) (A) (A) (A) (A) (A)
                 (A) (A) (A) (A) (A) (A) (A) (A) (A) (A) (A) (A)
                 (A) (A) (A) (A) (A)
 Harris functional with IExCor=  402 diagonalized for initial guess.
 ExpMin= 3.60D-02 ExpMax= 5.48D+03 ExpMxC= 8.25D+02 IAcc=3 IRadAn=         5 AccDes= 0.00D+00
 HarFok:  IExCor= 402 AccDes= 0.00D+00 IRadAn=         5 IDoV=1
 ScaDFX=  1.000000  1.000000  1.000000  1.000000
 Requested convergence on RMS density matrix=1.00D-08 within 128 cycles.
 Requested convergence on MAX density matrix=1.00D-06.
 Requested convergence on             energy=1.00D-06.
 No special actions if energy rises.
 SCF Done:  E(RB+HF-LYP) =  -308.921329868     A.U. after   13 cycles
             Convg  =    0.2340D-08             -V/T =  2.0094
             S**2   =   0.0000
 ***** Axes restored to original set *****
 -------------------------------------------------------------------
 Center     Atomic                   Forces (Hartrees/Bohr)
 Number     Number              X              Y              Z
 -------------------------------------------------------------------
    1          6           0.004792221    0.001580407    0.002475540
    2          1          -0.002788378   -0.000912374   -0.001051429
    3          6          -0.004986772    0.002472422    0.000534685
    4          1           0.002343154   -0.001018743   -0.000189061
    5          6          -0.002020276    0.003469695   -0.000356982
    6          1           0.002038419    0.000094331    0.000199147
    7          1          -0.000132713   -0.001167350    0.001591662
    8          1          -0.000303249   -0.001406377   -0.000958479
    9          6           0.001327066    0.001296873    0.002735320
   10          1          -0.000150093    0.001368148   -0.001974574
   11          1           0.000650456   -0.001758931   -0.000394100
   12          1          -0.001755800   -0.000448383   -0.000629226
   13          8          -0.001674840   -0.001795851   -0.000326171
   14          1           0.001239478   -0.000515734    0.000346392
   15          8           0.001604012   -0.001966706   -0.001538848
   16          1          -0.000182684    0.000708571   -0.000463878
 -------------------------------------------------------------------
 Cartesian Forces:  Max     0.004986772 RMS     0.001756993

 GradGradGradGradGradGradGradGradGradGradGradGradGradGradGradGradGradGrad
 Berny optimization.
 Internal  Forces:  Max     0.002833627 RMS     0.001039107
 Search for a local minimum.
 Step number   8 out of a maximum of  84
 All quantities printed in internal units (Hartrees-Bohrs-Radians)
 Update second derivatives using D2CorX and points  7  8
 Trust test= 9.76D-01 RLast= 6.54D-01 DXMaxT set to 1.00D+00
     Eigenvalues ---    0.00178   0.00237   0.00276   0.00491   0.01284
     Eigenvalues ---    0.03989   0.04174   0.04826   0.05404   0.05461
     Eigenvalues ---    0.05484   0.05588   0.05712   0.07629   0.08031
     Eigenvalues ---    0.15151   0.15710   0.15963   0.16000   0.16015
     Eigenvalues ---    0.16062   0.16156   0.16270   0.16904   0.18539
     Eigenvalues ---    0.19532   0.20492   0.28499   0.28817   0.31292
     Eigenvalues ---    0.37114   0.37211   0.37230   0.37233   0.37243
     Eigenvalues ---    0.37254   0.37356   0.38219   0.40927   0.41516
     Eigenvalues ---    0.55365   0.555981000.000001000.000001000.00000
     Eigenvalues --- 1000.000001000.000001000.000001000.000001000.00000
     Eigenvalues --- 1000.000001000.000001000.000001000.000001000.00000
     Eigenvalues --- 1000.000001000.000001000.000001000.000001000.00000
     Eigenvalues --- 1000.000001000.000001000.000001000.000001000.00000
     Eigenvalues --- 1000.000001000.000001000.000001000.000001000.00000
     Eigenvalues --- 1000.000001000.000001000.000001000.00000
 RFO step:  Lambda=-5.86150033D-04.
 Quartic linear search produced a step of  0.11625.
 Iteration  1 RMS(Cart)=  0.03331371 RMS(Int)=  0.00132092
 Iteration  2 RMS(Cart)=  0.00142721 RMS(Int)=  0.00002110
 Iteration  3 RMS(Cart)=  0.00000545 RMS(Int)=  0.00002078
 Iteration  4 RMS(Cart)=  0.00000000 RMS(Int)=  0.00002078
 Variable       Old X    -DE/DX   Delta X   Delta X   Delta X     New X
                                 (Linear)    (Quad)   (Total)
    R1        2.07468   0.00283   0.00091   0.00669   0.00760   2.08228
    R2        2.89853   0.00151  -0.00245   0.00662   0.00417   2.90270
    R3        2.88119  -0.00105   0.00234  -0.00467  -0.00233   2.87887
    R4        2.70685  -0.00121  -0.00190  -0.00307  -0.00498   2.70187
    R5        2.07130   0.00223   0.00068   0.00464   0.00532   2.07662
    R6        2.88442   0.00003   0.00224  -0.00283  -0.00059   2.88383
    R7        2.74169  -0.00198   0.00025  -0.00256  -0.00231   2.73938
    R8        2.06402   0.00202   0.00025   0.00424   0.00449   2.06852
    R9        2.06057   0.00190   0.00075   0.00397   0.00472   2.06528
   R10        2.06239   0.00161   0.00075   0.00306   0.00380   2.06619
   R11        2.06407   0.00222   0.00012   0.00512   0.00524   2.06931
   R12        2.06271   0.00191   0.00085   0.00367   0.00452   2.06722
   R13        2.06359   0.00181   0.00052   0.00345   0.00397   2.06756
   R14        1.83289  -0.00090   0.00103  -0.00045   0.00058   1.83347
   R15        1.82298   0.00064   0.00015   0.00115   0.00129   1.82427
    A1        1.87957  -0.00087   0.00196  -0.00587  -0.00398   1.87559
    A2        1.91686   0.00041   0.00060  -0.00604  -0.00547   1.91139
    A3        1.90056   0.00040   0.00081   0.00609   0.00684   1.90741
    A4        1.99241  -0.00022  -0.00314  -0.00061  -0.00373   1.98867
    A5        1.89483   0.00254  -0.00154   0.01911   0.01755   1.91238
    A6        1.87803  -0.00219   0.00144  -0.01183  -0.01041   1.86762
    A7        1.88179  -0.00029   0.00159  -0.00142   0.00014   1.88193
    A8        2.00118  -0.00033  -0.00390   0.00174  -0.00216   1.99902
    A9        1.81317   0.00171  -0.00034   0.01272   0.01235   1.82552
   A10        1.93614  -0.00001   0.00119  -0.00761  -0.00642   1.92972
   A11        1.89484   0.00023   0.00113   0.00129   0.00237   1.89722
   A12        1.93043  -0.00119   0.00052  -0.00542  -0.00494   1.92548
   A13        1.93837  -0.00044  -0.00204  -0.00227  -0.00430   1.93407
   A14        1.90166   0.00059  -0.00015   0.00273   0.00257   1.90423
   A15        1.93715   0.00092   0.00050   0.00578   0.00627   1.94342
   A16        1.89108  -0.00035   0.00099  -0.00424  -0.00325   1.88782
   A17        1.90237  -0.00019   0.00114  -0.00005   0.00110   1.90347
   A18        1.89208  -0.00057  -0.00039  -0.00221  -0.00261   1.88946
   A19        1.92481   0.00062  -0.00180   0.00661   0.00480   1.92961
   A20        1.94195   0.00002  -0.00084  -0.00036  -0.00120   1.94075
   A21        1.92315   0.00065   0.00105   0.00057   0.00163   1.92478
   A22        1.87574  -0.00013   0.00120  -0.00003   0.00116   1.87690
   A23        1.89273  -0.00078   0.00071  -0.00458  -0.00387   1.88886
   A24        1.90416  -0.00044  -0.00027  -0.00243  -0.00270   1.90146
   A25        1.84859   0.00124  -0.00311   0.00331   0.00020   1.84878
   A26        1.90487   0.00086  -0.00112   0.00612   0.00501   1.90988
    D1        3.06253   0.00110   0.02250   0.04380   0.06631   3.12884
    D2       -1.05488   0.00064   0.02258   0.03400   0.05656  -0.99832
    D3        1.05389   0.00016   0.02072   0.03696   0.05768   1.11157
    D4       -1.08740   0.00085   0.02266   0.03138   0.05404  -1.03336
    D5        1.07837   0.00040   0.02274   0.02158   0.04430   1.12267
    D6       -3.09604  -0.00009   0.02088   0.02453   0.04541  -3.05063
    D7        1.00732  -0.00027   0.02128   0.02954   0.05084   1.05815
    D8       -3.11010  -0.00072   0.02136   0.01974   0.04109  -3.06900
    D9       -1.00132  -0.00121   0.01950   0.02269   0.04221  -0.95912
   D10        3.04805   0.00004  -0.00232   0.00190  -0.00043   3.04761
   D11       -1.15342  -0.00029  -0.00244  -0.00298  -0.00544  -1.15885
   D12        0.92880  -0.00005  -0.00272  -0.00045  -0.00317   0.92563
   D13        0.93535   0.00100  -0.00314   0.01439   0.01124   0.94659
   D14        3.01707   0.00068  -0.00327   0.00952   0.00624   3.02331
   D15       -1.18390   0.00091  -0.00355   0.01204   0.00850  -1.17540
   D16       -1.16876  -0.00053  -0.00021  -0.00103  -0.00123  -1.16999
   D17        0.91296  -0.00085  -0.00033  -0.00591  -0.00623   0.90673
   D18        2.99518  -0.00062  -0.00061  -0.00338  -0.00397   2.99121
   D19       -1.15172  -0.00084  -0.01839  -0.10518  -0.12364  -1.27536
   D20        0.89009  -0.00025  -0.01645  -0.09821  -0.11458   0.77550
   D21        3.05463  -0.00032  -0.02033  -0.09463  -0.11498   2.93965
   D22        3.12218   0.00027  -0.00606  -0.03750  -0.04357   3.07862
   D23       -1.08119   0.00052  -0.00629  -0.03345  -0.03975  -1.12094
   D24        1.03321   0.00042  -0.00647  -0.03637  -0.04285   0.99036
   D25       -1.02438  -0.00036  -0.00590  -0.04408  -0.04999  -1.07437
   D26        1.05543  -0.00011  -0.00613  -0.04003  -0.04617   1.00926
   D27       -3.11336  -0.00021  -0.00631  -0.04295  -0.04927   3.12056
   D28        1.07930  -0.00087  -0.00337  -0.05111  -0.05447   1.02483
   D29       -3.12407  -0.00062  -0.00361  -0.04706  -0.05065   3.10846
   D30       -1.00967  -0.00072  -0.00378  -0.04998  -0.05375  -1.06343
   D31        2.81997   0.00039   0.00911   0.02646   0.03560   2.85557
   D32        0.82061  -0.00021   0.00700   0.02139   0.02837   0.84898
   D33       -1.30753   0.00040   0.00449   0.03340   0.03788  -1.26964
         Item               Value     Threshold  Converged?
 Maximum Force            0.002834     0.000450     NO 
 RMS     Force            0.001039     0.000300     NO 
 Maximum Displacement     0.105073     0.001800     NO 
 RMS     Displacement     0.033254     0.001200     NO 
 Predicted change in Energy=-3.532126D-04
 GradGradGradGradGradGradGradGradGradGradGradGradGradGradGradGradGradGrad

                          Input orientation:                          
 ---------------------------------------------------------------------
 Center     Atomic     Atomic              Coordinates (Angstroms)
 Number     Number      Type              X           Y           Z
 ---------------------------------------------------------------------
    1          6             0       -0.639335    0.074814    0.004880
    2          1             0       -1.738596    0.025877   -0.053435
    3          6             0       -0.148964    0.882319   -1.206279
    4          1             0        0.946475    0.946112   -1.146883
    5          6             0       -0.070296   -1.336435    0.078441
    6          1             0        1.023512   -1.317206    0.041154
    7          1             0       -0.370963   -1.794512    1.024062
    8          1             0       -0.444510   -1.959603   -0.738329
    9          6             0       -0.580758    0.321892   -2.558433
   10          1             0       -0.251889    0.979418   -3.369972
   11          1             0       -0.142972   -0.664822   -2.735674
   12          1             0       -1.670845    0.240352   -2.604563
   13          8             0       -0.259656    0.742202    1.210978
   14          1             0       -0.462882    1.680579    1.071336
   15          8             0       -0.703050    2.207462   -1.010372
   16          1             0       -0.240560    2.836106   -1.578559
 ---------------------------------------------------------------------
                    Distance matrix (angstroms):
                    1          2          3          4          5
     1  C    0.000000
     2  H    1.101894   0.000000
     3  C    1.536045   2.142305   0.000000
     4  H    2.144880   3.041721   1.098902   0.000000
     5  C    1.523430   2.157895   2.565066   2.783031   0.000000
     6  H    2.168892   3.072794   2.787239   2.557337   1.094612
     7  H    2.145957   2.518975   3.491293   3.736263   1.092902
     8  H    2.174665   2.466956   2.895314   3.247296   1.093383
     9  C    2.575860   2.775469   1.526056   2.171305   3.156537
    10  H    3.515402   3.757520   2.168315   2.525730   4.157848
    11  H    2.881679   3.196480   2.175485   2.511227   2.894061
    12  H    2.810802   2.561024   2.164126   3.077871   3.499504
    13  O    1.429768   2.073433   2.423843   2.656283   2.374706
    14  H    1.935703   2.372888   2.433782   2.728778   3.200366
    15  O    2.362835   2.597576   1.449619   2.081003   3.760997
    16  H    3.207965   3.530935   1.991047   2.273208   4.492743
                    6          7          8          9         10
     6  H    0.000000
     7  H    1.771578   0.000000
     8  H    1.781952   1.771634   0.000000
     9  C    3.466724   4.166227   2.921739   0.000000
    10  H    4.305451   5.197730   3.949746   1.095030   0.000000
    11  H    3.081730   3.932403   2.399327   1.093927   1.765708
    12  H    4.084772   4.358587   3.134730   1.094105   1.773557
    13  O    2.693728   2.546025   3.336723   3.806341   4.587094
    14  H    3.501051   3.476627   4.065237   3.877519   4.501263
    15  O    4.063251   4.501666   4.183932   2.442708   2.698027
    16  H    4.633719   5.313498   4.873029   2.719773   2.580035
                   11         12         13         14         15
    11  H    0.000000
    12  H    1.780710   0.000000
    13  O    4.191586   4.098983   0.000000
    14  H    4.482921   4.128640   0.970233   0.000000
    15  O    3.397112   2.710644   2.697774   2.160740   0.000000
    16  H    3.688488   3.136294   3.488024   2.899417   0.965363
                   16
    16  H    0.000000
 Stoichiometry    C4H10O2
 Framework group  C1[X(C4H10O2)]
 Deg. of freedom    42
 Full point group                 C1      NOp   1
 Largest Abelian subgroup         C1      NOp   1
 Largest concise Abelian subgroup C1      NOp   1
                         Standard orientation:                         
 ---------------------------------------------------------------------
 Center     Atomic     Atomic              Coordinates (Angstroms)
 Number     Number      Type              X           Y           Z
 ---------------------------------------------------------------------
    1          6             0        0.710626   -0.025150   -0.320015
    2          1             0        0.576159   -0.009140   -1.413556
    3          6             0       -0.686310    0.022654    0.316944
    4          1             0       -0.559668   -0.006384    1.408138
    5          6             0        1.620214    1.123316    0.097736
    6          1             0        1.692158    1.185622    1.188203
    7          1             0        2.622882    0.948516   -0.300428
    8          1             0        1.258899    2.079072   -0.291456
    9          6             0       -1.528839    1.227183   -0.093057
   10          1             0       -2.530030    1.163465    0.345859
   11          1             0       -1.076721    2.161819    0.251500
   12          1             0       -1.634085    1.263577   -1.181480
   13          8             0        1.367800   -1.237590    0.057273
   14          1             0        0.706559   -1.940701   -0.041454
   15          8             0       -1.324620   -1.206916   -0.109803
   16          1             0       -2.095741   -1.377813    0.445258
 ---------------------------------------------------------------------
 Rotational constants (GHZ):      4.5513144      3.0285809      1.9639576
 Standard basis: 6-31++G(d,p) (6D, 7F)
 There are   174 symmetry adapted basis functions of A   symmetry.
 Integral buffers will be    262144 words long.
 Raffenetti 2 integral format.
 Two-electron integral symmetry is turned on.
   174 basis functions,   272 primitive gaussians,   174 cartesian basis functions
    25 alpha electrons       25 beta electrons
       nuclear repulsion energy       265.1898430335 Hartrees.
 NAtoms=   16 NActive=   16 NUniq=   16 SFac= 1.00D+00 NAtFMM=   60 Big=F
 One-electron integrals computed using PRISM.
 NBasis=   174 RedAO= T  NBF=   174
 NBsUse=   174 1.00D-06 NBFU=   174
 Initial guess read from the read-write file:
 Initial guess orbital symmetries:
       Occupied  (A) (A) (A) (A) (A) (A) (A) (A) (A) (A) (A) (A)
                 (A) (A) (A) (A) (A) (A) (A) (A) (A) (A) (A) (A)
                 (A)
       Virtual   (A) (A) (A) (A) (A) (A) (A) (A) (A) (A) (A) (A)
                 (A) (A) (A) (A) (A) (A) (A) (A) (A) (A) (A) (A)
                 (A) (A) (A) (A) (A) (A) (A) (A) (A) (A) (A) (A)
                 (A) (A) (A) (A) (A) (A) (A) (A) (A) (A) (A) (A)
                 (A) (A) (A) (A) (A) (A) (A) (A) (A) (A) (A) (A)
                 (A) (A) (A) (A) (A) (A) (A) (A) (A) (A) (A) (A)
                 (A) (A) (A) (A) (A) (A) (A) (A) (A) (A) (A) (A)
                 (A) (A) (A) (A) (A) (A) (A) (A) (A) (A) (A) (A)
                 (A) (A) (A) (A) (A) (A) (A) (A) (A) (A) (A) (A)
                 (A) (A) (A) (A) (A) (A) (A) (A) (A) (A) (A) (A)
                 (A) (A) (A) (A) (A) (A) (A) (A) (A) (A) (A) (A)
                 (A) (A) (A) (A) (A) (A) (A) (A) (A) (A) (A) (A)
                 (A) (A) (A) (A) (A)
 Harris functional with IExCor=  402 diagonalized for initial guess.
 ExpMin= 3.60D-02 ExpMax= 5.48D+03 ExpMxC= 8.25D+02 IAcc=3 IRadAn=         5 AccDes= 0.00D+00
 HarFok:  IExCor= 402 AccDes= 0.00D+00 IRadAn=         5 IDoV=1
 ScaDFX=  1.000000  1.000000  1.000000  1.000000
 Requested convergence on RMS density matrix=1.00D-08 within 128 cycles.
 Requested convergence on MAX density matrix=1.00D-06.
 Requested convergence on             energy=1.00D-06.
 No special actions if energy rises.
 SCF Done:  E(RB+HF-LYP) =  -308.921637400     A.U. after   10 cycles
             Convg  =    0.5454D-08             -V/T =  2.0095
             S**2   =   0.0000
 ***** Axes restored to original set *****
 -------------------------------------------------------------------
 Center     Atomic                   Forces (Hartrees/Bohr)
 Number     Number              X              Y              Z
 -------------------------------------------------------------------
    1          6           0.000912806    0.000103366    0.001523563
    2          1          -0.000746101    0.000073907   -0.000175975
    3          6          -0.001462609    0.003169414   -0.000012751
    4          1           0.000907890   -0.000450148   -0.000059429
    5          6          -0.000768940    0.000672892   -0.001014738
    6          1           0.000530779   -0.000122208    0.000157609
    7          1           0.000029515   -0.000148204    0.000239114
    8          1           0.000165550   -0.000571983   -0.000278326
    9          6           0.000538638   -0.000699043    0.001383747
   10          1          -0.000110265    0.000328262   -0.000207816
   11          1           0.000011956   -0.000454889   -0.000304989
   12          1          -0.000516237   -0.000186143   -0.000482870
   13          8          -0.000443477    0.000952498   -0.002248649
   14          1          -0.000014275   -0.000367832    0.001147295
   15          8           0.001079744   -0.002037257    0.000433817
   16          1          -0.000114975   -0.000262633   -0.000099602
 -------------------------------------------------------------------
 Cartesian Forces:  Max     0.003169414 RMS     0.000875361

 GradGradGradGradGradGradGradGradGradGradGradGradGradGradGradGradGradGrad
 Berny optimization.
 Internal  Forces:  Max     0.002422174 RMS     0.000514263
 Search for a local minimum.
 Step number   9 out of a maximum of  84
 All quantities printed in internal units (Hartrees-Bohrs-Radians)
 Update second derivatives using D2CorX and points  8  9
 Trust test= 8.71D-01 RLast= 3.02D-01 DXMaxT set to 1.00D+00
     Eigenvalues ---    0.00177   0.00243   0.00358   0.00520   0.01268
     Eigenvalues ---    0.03894   0.04105   0.04816   0.05378   0.05459
     Eigenvalues ---    0.05487   0.05544   0.05651   0.07579   0.07924
     Eigenvalues ---    0.14377   0.15361   0.15901   0.15994   0.16000
     Eigenvalues ---    0.16037   0.16123   0.16277   0.16889   0.18903
     Eigenvalues ---    0.19758   0.21503   0.28500   0.28888   0.31192
     Eigenvalues ---    0.35004   0.37201   0.37226   0.37231   0.37243
     Eigenvalues ---    0.37262   0.37343   0.37438   0.40989   0.41470
     Eigenvalues ---    0.55296   0.555061000.000001000.000001000.00000
     Eigenvalues --- 1000.000001000.000001000.000001000.000001000.00000
     Eigenvalues --- 1000.000001000.000001000.000001000.000001000.00000
     Eigenvalues --- 1000.000001000.000001000.000001000.000001000.00000
     Eigenvalues --- 1000.000001000.000001000.000001000.000001000.00000
     Eigenvalues --- 1000.000001000.000001000.000001000.000001000.00000
     Eigenvalues --- 1000.000001000.000001000.000001000.00000
 RFO step:  Lambda=-2.30327375D-04.
 Quartic linear search produced a step of -0.04383.
 Iteration  1 RMS(Cart)=  0.02884226 RMS(Int)=  0.00074211
 Iteration  2 RMS(Cart)=  0.00070017 RMS(Int)=  0.00001477
 Iteration  3 RMS(Cart)=  0.00000039 RMS(Int)=  0.00001477
 Variable       Old X    -DE/DX   Delta X   Delta X   Delta X     New X
                                 (Linear)    (Quad)   (Total)
    R1        2.08228   0.00075  -0.00033   0.00532   0.00498   2.08726
    R2        2.90270  -0.00071  -0.00018  -0.00034  -0.00052   2.90218
    R3        2.87887   0.00010   0.00010   0.00235   0.00245   2.88131
    R4        2.70187  -0.00078   0.00022  -0.00395  -0.00373   2.69814
    R5        2.07662   0.00088  -0.00023   0.00499   0.00475   2.08138
    R6        2.88383   0.00004   0.00003   0.00386   0.00388   2.88771
    R7        2.73938  -0.00242   0.00010  -0.00973  -0.00963   2.72976
    R8        2.06852   0.00052  -0.00020   0.00367   0.00347   2.07199
    R9        2.06528   0.00026  -0.00021   0.00331   0.00310   2.06839
   R10        2.06619   0.00048  -0.00017   0.00310   0.00293   2.06912
   R11        2.06931   0.00032  -0.00023   0.00329   0.00306   2.07237
   R12        2.06722   0.00046  -0.00020   0.00361   0.00341   2.07063
   R13        2.06756   0.00055  -0.00017   0.00358   0.00341   2.07097
   R14        1.83347  -0.00052  -0.00003  -0.00166  -0.00169   1.83179
   R15        1.82427  -0.00017  -0.00006   0.00017   0.00011   1.82438
    A1        1.87559   0.00025   0.00017  -0.00274  -0.00261   1.87298
    A2        1.91139   0.00017   0.00024  -0.00201  -0.00181   1.90958
    A3        1.90741  -0.00020  -0.00030   0.00509   0.00480   1.91220
    A4        1.98867  -0.00096   0.00016  -0.00832  -0.00818   1.98050
    A5        1.91238   0.00007  -0.00077   0.00723   0.00646   1.91884
    A6        1.86762   0.00069   0.00046   0.00134   0.00181   1.86943
    A7        1.88193   0.00037  -0.00001  -0.00098  -0.00106   1.88087
    A8        1.99902  -0.00089   0.00009  -0.00828  -0.00822   1.99080
    A9        1.82552  -0.00020  -0.00054   0.00788   0.00735   1.83287
   A10        1.92972  -0.00007   0.00028  -0.00602  -0.00578   1.92394
   A11        1.89722  -0.00007  -0.00010   0.00594   0.00584   1.90305
   A12        1.92548   0.00088   0.00022   0.00281   0.00306   1.92854
   A13        1.93407   0.00005   0.00019  -0.00444  -0.00425   1.92982
   A14        1.90423  -0.00003  -0.00011   0.00142   0.00129   1.90553
   A15        1.94342   0.00063  -0.00027   0.00892   0.00864   1.95206
   A16        1.88782  -0.00017   0.00014  -0.00400  -0.00386   1.88396
   A17        1.90347  -0.00030  -0.00005  -0.00037  -0.00041   1.90306
   A18        1.88946  -0.00021   0.00011  -0.00185  -0.00176   1.88771
   A19        1.92961  -0.00023  -0.00021  -0.00111  -0.00132   1.92830
   A20        1.94075   0.00034   0.00005   0.00231   0.00235   1.94310
   A21        1.92478   0.00062  -0.00007   0.00557   0.00549   1.93027
   A22        1.87690  -0.00004  -0.00005   0.00151   0.00145   1.87836
   A23        1.88886  -0.00031   0.00017  -0.00526  -0.00509   1.88378
   A24        1.90146  -0.00042   0.00012  -0.00338  -0.00327   1.89819
   A25        1.84878   0.00178  -0.00001   0.01680   0.01679   1.86558
   A26        1.90988  -0.00029  -0.00022   0.00051   0.00029   1.91017
    D1        3.12884   0.00024  -0.00291   0.03486   0.03195  -3.12240
    D2       -0.99832  -0.00019  -0.00248   0.02060   0.01813  -0.98019
    D3        1.11157   0.00025  -0.00253   0.02474   0.02219   1.13376
    D4       -1.03336   0.00001  -0.00237   0.02501   0.02265  -1.01071
    D5        1.12267  -0.00041  -0.00194   0.01075   0.00883   1.13150
    D6       -3.05063   0.00002  -0.00199   0.01489   0.01290  -3.03773
    D7        1.05815   0.00030  -0.00223   0.02636   0.02413   1.08228
    D8       -3.06900  -0.00013  -0.00180   0.01210   0.01030  -3.05870
    D9       -0.95912   0.00031  -0.00185   0.01624   0.01437  -0.94474
   D10        3.04761  -0.00001   0.00002   0.01990   0.01992   3.06754
   D11       -1.15885  -0.00020   0.00024   0.01319   0.01343  -1.14543
   D12        0.92563  -0.00009   0.00014   0.01732   0.01747   0.94309
   D13        0.94659   0.00020  -0.00049   0.03047   0.02997   0.97656
   D14        3.02331   0.00000  -0.00027   0.02375   0.02347   3.04678
   D15       -1.17540   0.00012  -0.00037   0.02788   0.02751  -1.14789
   D16       -1.16999   0.00023   0.00005   0.02563   0.02568  -1.14430
   D17        0.90673   0.00003   0.00027   0.01892   0.01919   0.92592
   D18        2.99121   0.00015   0.00017   0.02305   0.02323   3.01444
   D19       -1.27536   0.00038   0.00542   0.07609   0.08151  -1.19385
   D20        0.77550   0.00060   0.00502   0.07993   0.08496   0.86046
   D21        2.93965  -0.00010   0.00504   0.07500   0.08004   3.01969
   D22        3.07862  -0.00009   0.00191  -0.04363  -0.04173   3.03688
   D23       -1.12094  -0.00007   0.00174  -0.04097  -0.03925  -1.16019
   D24        0.99036   0.00005   0.00188  -0.03995  -0.03808   0.95228
   D25       -1.07437  -0.00031   0.00219  -0.05562  -0.05341  -1.12778
   D26        1.00926  -0.00029   0.00202  -0.05296  -0.05092   0.95834
   D27        3.12056  -0.00017   0.00216  -0.05194  -0.04976   3.07080
   D28        1.02483   0.00013   0.00239  -0.05027  -0.04789   0.97694
   D29        3.10846   0.00015   0.00222  -0.04762  -0.04540   3.06306
   D30       -1.06343   0.00027   0.00236  -0.04659  -0.04424  -1.10766
   D31        2.85557   0.00044  -0.00156   0.01345   0.01189   2.86746
   D32        0.84898   0.00015  -0.00124   0.00803   0.00679   0.85577
   D33       -1.26964  -0.00026  -0.00166   0.00992   0.00826  -1.26138
         Item               Value     Threshold  Converged?
 Maximum Force            0.002422     0.000450     NO 
 RMS     Force            0.000514     0.000300     NO 
 Maximum Displacement     0.113802     0.001800     NO 
 RMS     Displacement     0.028825     0.001200     NO 
 Predicted change in Energy=-1.213447D-04
 GradGradGradGradGradGradGradGradGradGradGradGradGradGradGradGradGradGrad

                          Input orientation:                          
 ---------------------------------------------------------------------
 Center     Atomic     Atomic              Coordinates (Angstroms)
 Number     Number      Type              X           Y           Z
 ---------------------------------------------------------------------
    1          6             0       -0.635347    0.083585    0.005602
    2          1             0       -1.736765    0.033448   -0.060382
    3          6             0       -0.140727    0.884127   -1.208097
    4          1             0        0.959012    0.921738   -1.160360
    5          6             0       -0.066935   -1.329592    0.073649
    6          1             0        1.029191   -1.304838    0.063796
    7          1             0       -0.385192   -1.800516    1.009047
    8          1             0       -0.417642   -1.950251   -0.757414
    9          6             0       -0.592260    0.318222   -2.553828
   10          1             0       -0.298862    0.989147   -3.370171
   11          1             0       -0.137067   -0.659374   -2.748069
   12          1             0       -1.682571    0.210880   -2.580628
   13          8             0       -0.258441    0.746547    1.212670
   14          1             0       -0.523104    1.674325    1.118865
   15          8             0       -0.666441    2.216013   -1.017417
   16          1             0       -0.202140    2.831094   -1.598914
 ---------------------------------------------------------------------
                    Distance matrix (angstroms):
                    1          2          3          4          5
     1  C    0.000000
     2  H    1.104531   0.000000
     3  C    1.535768   2.142018   0.000000
     4  H    2.145682   3.044047   1.101417   0.000000
     5  C    1.524726   2.159669   2.559076   2.764749   0.000000
     6  H    2.168361   3.075214   2.788904   2.541875   1.096450
     7  H    2.149259   2.516714   3.490387   3.731472   1.094544
     8  H    2.183134   2.482136   2.883313   3.210275   1.094933
     9  C    2.570524   2.758308   1.528111   2.170813   3.145615
    10  H    3.511283   3.733046   2.170392   2.543630   4.158153
    11  H    2.895337   3.203545   2.180350   2.494419   2.901069
    12  H    2.793111   2.527066   2.171264   3.082278   3.468216
    13  O    1.427792   2.077164   2.427529   2.672856   2.375794
    14  H    1.944842   2.357133   2.487042   2.820979   3.213111
    15  O    2.365330   2.612489   1.444525   2.082709   3.757812
    16  H    3.211067   3.542454   1.986753   2.277332   4.486319
                    6          7          8          9         10
     6  H    0.000000
     7  H    1.771913   0.000000
     8  H    1.784452   1.773093   0.000000
     9  C    3.480716   4.150423   2.898890   0.000000
    10  H    4.337997   5.192997   3.934548   1.096648   0.000000
    11  H    3.111810   3.934424   2.389099   1.095730   1.769410
    12  H    4.079709   4.314473   3.097522   1.095910   1.773056
    13  O    2.680688   2.558331   3.343545   3.805444   4.589436
    14  H    3.521108   3.479311   4.082780   3.915670   4.546559
    15  O    4.054699   4.507568   4.181777   2.442882   2.678761
    16  H    4.624577   5.318532   4.859611   2.716354   2.557239
                   11         12         13         14         15
    11  H    0.000000
    12  H    1.781561   0.000000
    13  O    4.204617   4.087076   0.000000
    14  H    4.533030   4.143945   0.969339   0.000000
    15  O    3.397535   2.738011   2.701682   2.208546   0.000000
    16  H    3.675345   3.165589   3.500502   2.971104   0.965421
                   16
    16  H    0.000000
 Stoichiometry    C4H10O2
 Framework group  C1[X(C4H10O2)]
 Deg. of freedom    42
 Full point group                 C1      NOp   1
 Largest Abelian subgroup         C1      NOp   1
 Largest concise Abelian subgroup C1      NOp   1
                         Standard orientation:                         
 ---------------------------------------------------------------------
 Center     Atomic     Atomic              Coordinates (Angstroms)
 Number     Number      Type              X           Y           Z
 ---------------------------------------------------------------------
    1          6             0        0.709743   -0.024353   -0.319334
    2          1             0        0.572511    0.003591   -1.414951
    3          6             0       -0.687119    0.018204    0.317492
    4          1             0       -0.558165    0.010776    1.411309
    5          6             0        1.607748    1.131209    0.108510
    6          1             0        1.695935    1.166570    1.200835
    7          1             0        2.609525    0.980615   -0.305966
    8          1             0        1.231099    2.094505   -0.250761
    9          6             0       -1.529188    1.220556   -0.107236
   10          1             0       -2.546236    1.137917    0.294537
   11          1             0       -1.100967    2.158254    0.264213
   12          1             0       -1.601188    1.274280   -1.199457
   13          8             0        1.375946   -1.232483    0.048341
   14          1             0        0.756723   -1.958574   -0.121874
   15          8             0       -1.322101   -1.213474   -0.090453
   16          1             0       -2.097099   -1.373968    0.462411
 ---------------------------------------------------------------------
 Rotational constants (GHZ):      4.5424195      3.0321175      1.9646302
 Standard basis: 6-31++G(d,p) (6D, 7F)
 There are   174 symmetry adapted basis functions of A   symmetry.
 Integral buffers will be    262144 words long.
 Raffenetti 2 integral format.
 Two-electron integral symmetry is turned on.
   174 basis functions,   272 primitive gaussians,   174 cartesian basis functions
    25 alpha electrons       25 beta electrons
       nuclear repulsion energy       265.1129469347 Hartrees.
 NAtoms=   16 NActive=   16 NUniq=   16 SFac= 1.00D+00 NAtFMM=   60 Big=F
 One-electron integrals computed using PRISM.
 NBasis=   174 RedAO= T  NBF=   174
 NBsUse=   174 1.00D-06 NBFU=   174
 Initial guess read from the read-write file:
 Initial guess orbital symmetries:
       Occupied  (A) (A) (A) (A) (A) (A) (A) (A) (A) (A) (A) (A)
                 (A) (A) (A) (A) (A) (A) (A) (A) (A) (A) (A) (A)
                 (A)
       Virtual   (A) (A) (A) (A) (A) (A) (A) (A) (A) (A) (A) (A)
                 (A) (A) (A) (A) (A) (A) (A) (A) (A) (A) (A) (A)
                 (A) (A) (A) (A) (A) (A) (A) (A) (A) (A) (A) (A)
                 (A) (A) (A) (A) (A) (A) (A) (A) (A) (A) (A) (A)
                 (A) (A) (A) (A) (A) (A) (A) (A) (A) (A) (A) (A)
                 (A) (A) (A) (A) (A) (A) (A) (A) (A) (A) (A) (A)
                 (A) (A) (A) (A) (A) (A) (A) (A) (A) (A) (A) (A)
                 (A) (A) (A) (A) (A) (A) (A) (A) (A) (A) (A) (A)
                 (A) (A) (A) (A) (A) (A) (A) (A) (A) (A) (A) (A)
                 (A) (A) (A) (A) (A) (A) (A) (A) (A) (A) (A) (A)
                 (A) (A) (A) (A) (A) (A) (A) (A) (A) (A) (A) (A)
                 (A) (A) (A) (A) (A) (A) (A) (A) (A) (A) (A) (A)
                 (A) (A) (A) (A) (A)
 Harris functional with IExCor=  402 diagonalized for initial guess.
 ExpMin= 3.60D-02 ExpMax= 5.48D+03 ExpMxC= 8.25D+02 IAcc=3 IRadAn=         5 AccDes= 0.00D+00
 HarFok:  IExCor= 402 AccDes= 0.00D+00 IRadAn=         5 IDoV=1
 ScaDFX=  1.000000  1.000000  1.000000  1.000000
 Requested convergence on RMS density matrix=1.00D-08 within 128 cycles.
 Requested convergence on MAX density matrix=1.00D-06.
 Requested convergence on             energy=1.00D-06.
 No special actions if energy rises.
 SCF Done:  E(RB+HF-LYP) =  -308.921639488     A.U. after   10 cycles
             Convg  =    0.4087D-08             -V/T =  2.0096
             S**2   =   0.0000
 ***** Axes restored to original set *****
 -------------------------------------------------------------------
 Center     Atomic                   Forces (Hartrees/Bohr)
 Number     Number              X              Y              Z
 -------------------------------------------------------------------
    1          6          -0.001074370   -0.000217281   -0.000156150
    2          1           0.000698426    0.000281990    0.000424557
    3          6           0.000689897    0.001331479   -0.000994788
    4          1          -0.000536109    0.000172943    0.000088319
    5          6           0.000209455   -0.000002374    0.000744906
    6          1          -0.000577574   -0.000236172   -0.000073819
    7          1           0.000210818    0.000325029   -0.000581167
    8          1           0.000228431    0.000755717    0.000411779
    9          6           0.000139335   -0.000674269    0.000148193
   10          1          -0.000000948   -0.000478389    0.000495889
   11          1          -0.000327072    0.000731803   -0.000015376
   12          1           0.000439688    0.000151625   -0.000063281
   13          8          -0.000601817   -0.000500174   -0.000400594
   14          1           0.000695615   -0.000411395   -0.000698844
   15          8           0.000054092   -0.000901450    0.000587288
   16          1          -0.000247867   -0.000329083    0.000083086
 -------------------------------------------------------------------
 Cartesian Forces:  Max     0.001331479 RMS     0.000518341

 GradGradGradGradGradGradGradGradGradGradGradGradGradGradGradGradGradGrad
 Berny optimization.
 Internal  Forces:  Max     0.001332850 RMS     0.000427986
 Search for a local minimum.
 Step number  10 out of a maximum of  84
 All quantities printed in internal units (Hartrees-Bohrs-Radians)
 Update second derivatives using D2CorX and points  8  9 10
 Trust test= 1.72D-02 RLast= 2.21D-01 DXMaxT set to 5.00D-01
     Eigenvalues ---    0.00213   0.00236   0.00316   0.00845   0.01241
     Eigenvalues ---    0.03901   0.04225   0.04851   0.05331   0.05443
     Eigenvalues ---    0.05455   0.05517   0.05660   0.07498   0.07871
     Eigenvalues ---    0.13844   0.15375   0.15864   0.15994   0.16002
     Eigenvalues ---    0.16068   0.16133   0.16272   0.17297   0.19404
     Eigenvalues ---    0.19764   0.21598   0.28215   0.28935   0.30872
     Eigenvalues ---    0.33918   0.37197   0.37226   0.37231   0.37243
     Eigenvalues ---    0.37285   0.37333   0.37454   0.41012   0.43035
     Eigenvalues ---    0.55192   0.555571000.000001000.000001000.00000
     Eigenvalues --- 1000.000001000.000001000.000001000.000001000.00000
     Eigenvalues --- 1000.000001000.000001000.000001000.000001000.00000
     Eigenvalues --- 1000.000001000.000001000.000001000.000001000.00000
     Eigenvalues --- 1000.000001000.000001000.000001000.000001000.00000
     Eigenvalues --- 1000.000001000.000001000.000001000.000001000.00000
     Eigenvalues --- 1000.000001000.000001000.000001000.00000
 RFO step:  Lambda=-4.65553848D-05.
 Quartic linear search produced a step of -0.50255.
 Iteration  1 RMS(Cart)=  0.01665245 RMS(Int)=  0.00038071
 Iteration  2 RMS(Cart)=  0.00035731 RMS(Int)=  0.00000666
 Iteration  3 RMS(Cart)=  0.00000014 RMS(Int)=  0.00000666
 Variable       Old X    -DE/DX   Delta X   Delta X   Delta X     New X
                                 (Linear)    (Quad)   (Total)
    R1        2.08726  -0.00073  -0.00250   0.00148  -0.00103   2.08624
    R2        2.90218  -0.00018   0.00026  -0.00059  -0.00033   2.90185
    R3        2.88131  -0.00073  -0.00123  -0.00096  -0.00219   2.87913
    R4        2.69814  -0.00133   0.00188  -0.00349  -0.00161   2.69653
    R5        2.08138  -0.00053  -0.00239   0.00163  -0.00076   2.08062
    R6        2.88771  -0.00048  -0.00195  -0.00017  -0.00212   2.88559
    R7        2.72976  -0.00097   0.00484  -0.00545  -0.00061   2.72914
    R8        2.07199  -0.00058  -0.00175   0.00088  -0.00086   2.07113
    R9        2.06839  -0.00070  -0.00156   0.00027  -0.00129   2.06709
   R10        2.06912  -0.00081  -0.00147   0.00022  -0.00125   2.06787
   R11        2.07237  -0.00066  -0.00154   0.00053  -0.00100   2.07136
   R12        2.07063  -0.00079  -0.00171   0.00042  -0.00129   2.06934
   R13        2.07097  -0.00046  -0.00171   0.00093  -0.00079   2.07018
   R14        1.83179  -0.00052   0.00085  -0.00097  -0.00012   1.83167
   R15        1.82438  -0.00038  -0.00006  -0.00034  -0.00039   1.82399
    A1        1.87298  -0.00013   0.00131  -0.00066   0.00066   1.87365
    A2        1.90958  -0.00001   0.00091   0.00113   0.00205   1.91163
    A3        1.91220   0.00017  -0.00241   0.00010  -0.00231   1.90989
    A4        1.98050   0.00071   0.00411  -0.00121   0.00290   1.98340
    A5        1.91884  -0.00049  -0.00325   0.00074  -0.00251   1.91633
    A6        1.86943  -0.00025  -0.00091  -0.00005  -0.00097   1.86846
    A7        1.88087   0.00024   0.00053   0.00016   0.00072   1.88159
    A8        1.99080   0.00012   0.00413  -0.00310   0.00105   1.99185
    A9        1.83287  -0.00096  -0.00369  -0.00251  -0.00621   1.82666
   A10        1.92394  -0.00020   0.00290  -0.00169   0.00123   1.92517
   A11        1.90305   0.00014  -0.00293   0.00254  -0.00040   1.90265
   A12        1.92854   0.00065  -0.00154   0.00475   0.00320   1.93174
   A13        1.92982   0.00040   0.00213   0.00066   0.00280   1.93262
   A14        1.90553   0.00004  -0.00065   0.00049  -0.00015   1.90538
   A15        1.95206  -0.00055  -0.00434   0.00237  -0.00196   1.95010
   A16        1.88396  -0.00009   0.00194  -0.00211  -0.00017   1.88379
   A17        1.90306  -0.00002   0.00021  -0.00127  -0.00106   1.90199
   A18        1.88771   0.00023   0.00088  -0.00033   0.00056   1.88827
   A19        1.92830  -0.00013   0.00066  -0.00085  -0.00018   1.92811
   A20        1.94310   0.00019  -0.00118   0.00253   0.00134   1.94445
   A21        1.93027   0.00007  -0.00276   0.00317   0.00041   1.93068
   A22        1.87836  -0.00013  -0.00073  -0.00109  -0.00183   1.87653
   A23        1.88378   0.00002   0.00256  -0.00275  -0.00020   1.88358
   A24        1.89819  -0.00003   0.00164  -0.00129   0.00036   1.89855
   A25        1.86558  -0.00086  -0.00844   0.00506  -0.00338   1.86220
   A26        1.91017  -0.00014  -0.00015  -0.00066  -0.00081   1.90936
    D1       -3.12240  -0.00039  -0.01606   0.00061  -0.01545  -3.13785
    D2       -0.98019  -0.00040  -0.00911  -0.00352  -0.01263  -0.99282
    D3        1.13376  -0.00019  -0.01115  -0.00115  -0.01229   1.12147
    D4       -1.01071  -0.00005  -0.01138   0.00081  -0.01058  -1.02129
    D5        1.13150  -0.00006  -0.00444  -0.00331  -0.00776   1.12374
    D6       -3.03773   0.00015  -0.00648  -0.00094  -0.00742  -3.04516
    D7        1.08228  -0.00024  -0.01212   0.00046  -0.01166   1.07062
    D8       -3.05870  -0.00025  -0.00518  -0.00366  -0.00884  -3.06754
    D9       -0.94474  -0.00004  -0.00722  -0.00129  -0.00851  -0.95325
   D10        3.06754   0.00001  -0.01001   0.01197   0.00196   3.06949
   D11       -1.14543   0.00016  -0.00675   0.01008   0.00334  -1.14209
   D12        0.94309   0.00013  -0.00878   0.01149   0.00271   0.94580
   D13        0.97656  -0.00029  -0.01506   0.01281  -0.00225   0.97431
   D14        3.04678  -0.00014  -0.01179   0.01092  -0.00087   3.04591
   D15       -1.14789  -0.00017  -0.01383   0.01233  -0.00150  -1.14938
   D16       -1.14430   0.00006  -0.01291   0.01267  -0.00024  -1.14454
   D17        0.92592   0.00021  -0.00964   0.01079   0.00115   0.92706
   D18        3.01444   0.00018  -0.01167   0.01219   0.00051   3.01495
   D19       -1.19385  -0.00037  -0.04096  -0.02007  -0.06103  -1.25488
   D20        0.86046  -0.00072  -0.04270  -0.02037  -0.06307   0.79739
   D21        3.01969  -0.00031  -0.04022  -0.02144  -0.06166   2.95802
   D22        3.03688  -0.00023   0.02097  -0.00282   0.01816   3.05504
   D23       -1.16019  -0.00035   0.01972  -0.00311   0.01662  -1.14356
   D24        0.95228  -0.00022   0.01914  -0.00088   0.01826   0.97054
   D25       -1.12778   0.00001   0.02684  -0.00606   0.02077  -1.10701
   D26        0.95834  -0.00011   0.02559  -0.00635   0.01923   0.97757
   D27        3.07080   0.00002   0.02501  -0.00412   0.02087   3.09167
   D28        0.97694   0.00047   0.02407  -0.00091   0.02316   1.00010
   D29        3.06306   0.00035   0.02282  -0.00120   0.02162   3.08468
   D30       -1.10766   0.00049   0.02223   0.00103   0.02326  -1.08440
   D31        2.86746   0.00007  -0.00597   0.01515   0.00918   2.87663
   D32        0.85577   0.00023  -0.00341   0.01508   0.01167   0.86744
   D33       -1.26138  -0.00002  -0.00415   0.01253   0.00837  -1.25301
         Item               Value     Threshold  Converged?
 Maximum Force            0.001333     0.000450     NO 
 RMS     Force            0.000428     0.000300     NO 
 Maximum Displacement     0.092921     0.001800     NO 
 RMS     Displacement     0.016672     0.001200     NO 
 Predicted change in Energy=-7.466990D-05
 GradGradGradGradGradGradGradGradGradGradGradGradGradGradGradGradGradGrad

                          Input orientation:                          
 ---------------------------------------------------------------------
 Center     Atomic     Atomic              Coordinates (Angstroms)
 Number     Number      Type              X           Y           Z
 ---------------------------------------------------------------------
    1          6             0       -0.638649    0.081033    0.005708
    2          1             0       -1.739820    0.033354   -0.057065
    3          6             0       -0.145273    0.885458   -1.205711
    4          1             0        0.953373    0.934376   -1.152587
    5          6             0       -0.070784   -1.331118    0.073695
    6          1             0        1.024943   -1.309585    0.062813
    7          1             0       -0.389147   -1.801670    1.008442
    8          1             0       -0.422794   -1.949829   -0.757395
    9          6             0       -0.585870    0.317951   -2.553118
   10          1             0       -0.277617    0.982661   -3.368356
   11          1             0       -0.136486   -0.663021   -2.739880
   12          1             0       -1.676232    0.219595   -2.592365
   13          8             0       -0.260201    0.742818    1.211931
   14          1             0       -0.473932    1.680826    1.093784
   15          8             0       -0.685303    2.210392   -1.009160
   16          1             0       -0.231498    2.831315   -1.592385
 ---------------------------------------------------------------------
                    Distance matrix (angstroms):
                    1          2          3          4          5
     1  C    0.000000
     2  H    1.103988   0.000000
     3  C    1.535595   2.141973   0.000000
     4  H    2.145780   3.043895   1.101017   0.000000
     5  C    1.523569   2.159759   2.560397   2.772206   0.000000
     6  H    2.169013   3.075999   2.792270   2.552975   1.095993
     7  H    2.147626   2.515340   3.490359   3.736088   1.093859
     8  H    2.180211   2.481539   2.883896   3.220039   1.094269
     9  C    2.570312   2.764576   1.526989   2.170423   3.144024
    10  H    3.511066   3.742175   2.168871   2.535212   4.152598
    11  H    2.888604   3.202048   2.179803   2.501793   2.892555
    12  H    2.801029   2.542927   2.170258   3.081995   3.477075
    13  O    1.426941   2.074358   2.424572   2.664658   2.373325
    14  H    1.941747   2.375098   2.455260   2.764158   3.205451
    15  O    2.359302   2.599613   1.444201   2.081837   3.753998
    16  H    3.206825   3.529990   1.985778   2.279412   4.486368
                    6          7          8          9         10
     6  H    0.000000
     7  H    1.770879   0.000000
     8  H    1.782862   1.772361   0.000000
     9  C    3.476592   4.149241   2.897247   0.000000
    10  H    4.327122   5.188574   3.929083   1.096117   0.000000
    11  H    3.101943   3.925593   2.380776   1.095048   1.767249
    12  H    4.084693   4.325265   3.105579   1.095493   1.772161
    13  O    2.680379   2.555868   3.339916   3.802916   4.586596
    14  H    3.500299   3.484574   4.075677   3.894850   4.520694
    15  O    4.057624   4.500564   4.176091   2.444387   2.690602
    16  H    4.633075   5.315422   4.857277   2.713962   2.563927
                   11         12         13         14         15
    11  H    0.000000
    12  H    1.780895   0.000000
    13  O    4.196249   4.092870   0.000000
    14  H    4.506048   4.143479   0.969277   0.000000
    15  O    3.398985   2.729790   2.695873   2.178873   0.000000
    16  H    3.679152   3.147745   3.496689   2.932218   0.965213
                   16
    16  H    0.000000
 Stoichiometry    C4H10O2
 Framework group  C1[X(C4H10O2)]
 Deg. of freedom    42
 Full point group                 C1      NOp   1
 Largest Abelian subgroup         C1      NOp   1
 Largest concise Abelian subgroup C1      NOp   1
                         Standard orientation:                         
 ---------------------------------------------------------------------
 Center     Atomic     Atomic              Coordinates (Angstroms)
 Number     Number      Type              X           Y           Z
 ---------------------------------------------------------------------
    1          6             0        0.708713   -0.025390   -0.320183
    2          1             0        0.571259   -0.004439   -1.415381
    3          6             0       -0.687540    0.017635    0.317532
    4          1             0       -0.558986    0.000975    1.410891
    5          6             0        1.609138    1.128747    0.102268
    6          1             0        1.699889    1.170587    1.193695
    7          1             0        2.609234    0.974745   -0.313206
    8          1             0        1.232796    2.090055   -0.260609
    9          6             0       -1.527015    1.223246   -0.098979
   10          1             0       -2.537770    1.149292    0.318607
   11          1             0       -1.088794    2.159478    0.262355
   12          1             0       -1.615752    1.273270   -1.189726
   13          8             0        1.372971   -1.232260    0.051819
   14          1             0        0.731377   -1.949792   -0.062215
   15          8             0       -1.318502   -1.212231   -0.100835
   16          1             0       -2.098789   -1.373667    0.443891
 ---------------------------------------------------------------------
 Rotational constants (GHZ):      4.5469571      3.0393142      1.9679106
 Standard basis: 6-31++G(d,p) (6D, 7F)
 There are   174 symmetry adapted basis functions of A   symmetry.
 Integral buffers will be    262144 words long.
 Raffenetti 2 integral format.
 Two-electron integral symmetry is turned on.
   174 basis functions,   272 primitive gaussians,   174 cartesian basis functions
    25 alpha electrons       25 beta electrons
       nuclear repulsion energy       265.3274065378 Hartrees.
 NAtoms=   16 NActive=   16 NUniq=   16 SFac= 1.00D+00 NAtFMM=   60 Big=F
 One-electron integrals computed using PRISM.
 NBasis=   174 RedAO= T  NBF=   174
 NBsUse=   174 1.00D-06 NBFU=   174
 Initial guess read from the read-write file:
 Initial guess orbital symmetries:
       Occupied  (A) (A) (A) (A) (A) (A) (A) (A) (A) (A) (A) (A)
                 (A) (A) (A) (A) (A) (A) (A) (A) (A) (A) (A) (A)
                 (A)
       Virtual   (A) (A) (A) (A) (A) (A) (A) (A) (A) (A) (A) (A)
                 (A) (A) (A) (A) (A) (A) (A) (A) (A) (A) (A) (A)
                 (A) (A) (A) (A) (A) (A) (A) (A) (A) (A) (A) (A)
                 (A) (A) (A) (A) (A) (A) (A) (A) (A) (A) (A) (A)
                 (A) (A) (A) (A) (A) (A) (A) (A) (A) (A) (A) (A)
                 (A) (A) (A) (A) (A) (A) (A) (A) (A) (A) (A) (A)
                 (A) (A) (A) (A) (A) (A) (A) (A) (A) (A) (A) (A)
                 (A) (A) (A) (A) (A) (A) (A) (A) (A) (A) (A) (A)
                 (A) (A) (A) (A) (A) (A) (A) (A) (A) (A) (A) (A)
                 (A) (A) (A) (A) (A) (A) (A) (A) (A) (A) (A) (A)
                 (A) (A) (A) (A) (A) (A) (A) (A) (A) (A) (A) (A)
                 (A) (A) (A) (A) (A) (A) (A) (A) (A) (A) (A) (A)
                 (A) (A) (A) (A) (A)
 Harris functional with IExCor=  402 diagonalized for initial guess.
 ExpMin= 3.60D-02 ExpMax= 5.48D+03 ExpMxC= 8.25D+02 IAcc=3 IRadAn=         5 AccDes= 0.00D+00
 HarFok:  IExCor= 402 AccDes= 0.00D+00 IRadAn=         5 IDoV=1
 ScaDFX=  1.000000  1.000000  1.000000  1.000000
 Requested convergence on RMS density matrix=1.00D-08 within 128 cycles.
 Requested convergence on MAX density matrix=1.00D-06.
 Requested convergence on             energy=1.00D-06.
 No special actions if energy rises.
 SCF Done:  E(RB+HF-LYP) =  -308.921715356     A.U. after   10 cycles
             Convg  =    0.3655D-08             -V/T =  2.0095
             S**2   =   0.0000
 ***** Axes restored to original set *****
 -------------------------------------------------------------------
 Center     Atomic                   Forces (Hartrees/Bohr)
 Number     Number              X              Y              Z
 -------------------------------------------------------------------
    1          6          -0.000432752   -0.000358419    0.000035863
    2          1           0.000404921    0.000105865    0.000047035
    3          6           0.000057324    0.000471226   -0.000131132
    4          1          -0.000258644   -0.000002138    0.000010278
    5          6           0.000064087   -0.000328194    0.000205129
    6          1          -0.000303100    0.000029879   -0.000039477
    7          1           0.000078201    0.000095112   -0.000213833
    8          1           0.000032435    0.000238752    0.000181954
    9          6          -0.000034118   -0.000192499   -0.000169956
   10          1           0.000001182   -0.000148075    0.000159065
   11          1          -0.000089997    0.000395506    0.000090720
   12          1           0.000213953    0.000037488    0.000061899
   13          8           0.000219695    0.000132331   -0.000081355
   14          1          -0.000178300   -0.000151310   -0.000107527
   15          8           0.000405306   -0.000356891    0.000040256
   16          1          -0.000180194    0.000031367   -0.000088920
 -------------------------------------------------------------------
 Cartesian Forces:  Max     0.000471226 RMS     0.000204918

 GradGradGradGradGradGradGradGradGradGradGradGradGradGradGradGradGradGrad
 Berny optimization.
 Internal  Forces:  Max     0.000409081 RMS     0.000139730
 Search for a local minimum.
 Step number  11 out of a maximum of  84
 All quantities printed in internal units (Hartrees-Bohrs-Radians)
 Update second derivatives using D2CorX and points  8  9 10 11
 Trust test= 1.02D+00 RLast= 1.29D-01 DXMaxT set to 5.00D-01
     Eigenvalues ---    0.00215   0.00246   0.00363   0.00871   0.01232
     Eigenvalues ---    0.03920   0.04208   0.04848   0.05359   0.05428
     Eigenvalues ---    0.05493   0.05551   0.05653   0.07515   0.07910
     Eigenvalues ---    0.14714   0.15373   0.15891   0.15997   0.16011
     Eigenvalues ---    0.16094   0.16230   0.16489   0.17280   0.19133
     Eigenvalues ---    0.19746   0.21483   0.28201   0.29025   0.31035
     Eigenvalues ---    0.34794   0.37179   0.37231   0.37234   0.37251
     Eigenvalues ---    0.37287   0.37336   0.37513   0.39409   0.41474
     Eigenvalues ---    0.55077   0.555441000.000001000.000001000.00000
     Eigenvalues --- 1000.000001000.000001000.000001000.000001000.00000
     Eigenvalues --- 1000.000001000.000001000.000001000.000001000.00000
     Eigenvalues --- 1000.000001000.000001000.000001000.000001000.00000
     Eigenvalues --- 1000.000001000.000001000.000001000.000001000.00000
     Eigenvalues --- 1000.000001000.000001000.000001000.000001000.00000
     Eigenvalues --- 1000.000001000.000001000.000001000.00000
 RFO step:  Lambda=-1.00004555D-05.
 Quartic linear search produced a step of -0.03501.
 Iteration  1 RMS(Cart)=  0.00449376 RMS(Int)=  0.00001301
 Iteration  2 RMS(Cart)=  0.00001471 RMS(Int)=  0.00000021
 Iteration  3 RMS(Cart)=  0.00000000 RMS(Int)=  0.00000021
 Variable       Old X    -DE/DX   Delta X   Delta X   Delta X     New X
                                 (Linear)    (Quad)   (Total)
    R1        2.08624  -0.00041   0.00004  -0.00102  -0.00099   2.08525
    R2        2.90185   0.00019   0.00001   0.00056   0.00057   2.90243
    R3        2.87913  -0.00007   0.00008  -0.00042  -0.00034   2.87879
    R4        2.69653  -0.00016   0.00006  -0.00042  -0.00036   2.69616
    R5        2.08062  -0.00026   0.00003  -0.00059  -0.00057   2.08005
    R6        2.88559  -0.00019   0.00007  -0.00052  -0.00044   2.88515
    R7        2.72914  -0.00039   0.00002  -0.00112  -0.00110   2.72805
    R8        2.07113  -0.00030   0.00003  -0.00068  -0.00065   2.07048
    R9        2.06709  -0.00025   0.00005  -0.00060  -0.00056   2.06654
   R10        2.06787  -0.00028   0.00004  -0.00072  -0.00068   2.06719
   R11        2.07136  -0.00021   0.00004  -0.00048  -0.00045   2.07092
   R12        2.06934  -0.00041   0.00005  -0.00098  -0.00093   2.06841
   R13        2.07018  -0.00022   0.00003  -0.00047  -0.00044   2.06974
   R14        1.83167  -0.00010   0.00000  -0.00036  -0.00035   1.83132
   R15        1.82399  -0.00001   0.00001  -0.00006  -0.00004   1.82394
    A1        1.87365   0.00000  -0.00002  -0.00010  -0.00013   1.87352
    A2        1.91163  -0.00008  -0.00007   0.00040   0.00033   1.91196
    A3        1.90989   0.00002   0.00008  -0.00038  -0.00030   1.90959
    A4        1.98340   0.00020  -0.00010   0.00153   0.00143   1.98482
    A5        1.91633  -0.00025   0.00009  -0.00170  -0.00161   1.91473
    A6        1.86846   0.00010   0.00003   0.00019   0.00023   1.86869
    A7        1.88159   0.00002  -0.00003  -0.00008  -0.00010   1.88148
    A8        1.99185   0.00003  -0.00004   0.00034   0.00031   1.99215
    A9        1.82666  -0.00004   0.00022  -0.00064  -0.00043   1.82624
   A10        1.92517  -0.00004  -0.00004  -0.00017  -0.00022   1.92496
   A11        1.90265   0.00000   0.00001   0.00024   0.00025   1.90291
   A12        1.93174   0.00003  -0.00011   0.00030   0.00018   1.93192
   A13        1.93262  -0.00003  -0.00010  -0.00001  -0.00011   1.93250
   A14        1.90538   0.00006   0.00001   0.00060   0.00060   1.90598
   A15        1.95010  -0.00015   0.00007  -0.00118  -0.00112   1.94898
   A16        1.88379   0.00002   0.00001   0.00036   0.00037   1.88416
   A17        1.90199   0.00007   0.00004  -0.00006  -0.00002   1.90197
   A18        1.88827   0.00004  -0.00002   0.00036   0.00034   1.88860
   A19        1.92811  -0.00001   0.00001  -0.00029  -0.00029   1.92782
   A20        1.94445  -0.00008  -0.00005  -0.00036  -0.00040   1.94405
   A21        1.93068  -0.00004  -0.00001   0.00020   0.00019   1.93087
   A22        1.87653   0.00000   0.00006  -0.00043  -0.00037   1.87616
   A23        1.88358   0.00005   0.00001   0.00035   0.00036   1.88393
   A24        1.89855   0.00008  -0.00001   0.00055   0.00054   1.89909
   A25        1.86220  -0.00035   0.00012  -0.00182  -0.00170   1.86050
   A26        1.90936   0.00018   0.00003   0.00092   0.00095   1.91031
    D1       -3.13785  -0.00006   0.00054  -0.00690  -0.00636   3.13898
    D2       -0.99282  -0.00007   0.00044  -0.00695  -0.00651  -0.99933
    D3        1.12147  -0.00004   0.00043  -0.00682  -0.00639   1.11508
    D4       -1.02129  -0.00003   0.00037  -0.00550  -0.00513  -1.02642
    D5        1.12374  -0.00004   0.00027  -0.00555  -0.00528   1.11846
    D6       -3.04516  -0.00001   0.00026  -0.00543  -0.00517  -3.05033
    D7        1.07062   0.00006   0.00041  -0.00544  -0.00503   1.06559
    D8       -3.06754   0.00004   0.00031  -0.00549  -0.00518  -3.07272
    D9       -0.95325   0.00007   0.00030  -0.00537  -0.00507  -0.95832
   D10        3.06949  -0.00002  -0.00007  -0.00199  -0.00206   3.06744
   D11       -1.14209   0.00002  -0.00012  -0.00118  -0.00129  -1.14338
   D12        0.94580   0.00002  -0.00009  -0.00108  -0.00118   0.94462
   D13        0.97431  -0.00011   0.00008  -0.00315  -0.00307   0.97123
   D14        3.04591  -0.00006   0.00003  -0.00234  -0.00231   3.04360
   D15       -1.14938  -0.00006   0.00005  -0.00225  -0.00220  -1.15158
   D16       -1.14454   0.00002   0.00001  -0.00211  -0.00210  -1.14664
   D17        0.92706   0.00006  -0.00004  -0.00130  -0.00134   0.92572
   D18        3.01495   0.00006  -0.00002  -0.00121  -0.00123   3.01373
   D19       -1.25488   0.00013   0.00214   0.00950   0.01164  -1.24324
   D20        0.79739  -0.00001   0.00221   0.00816   0.01037   0.80776
   D21        2.95802   0.00015   0.00216   0.00912   0.01128   2.96931
   D22        3.05504   0.00002  -0.00064  -0.00212  -0.00275   3.05229
   D23       -1.14356  -0.00004  -0.00058  -0.00309  -0.00367  -1.14723
   D24        0.97054  -0.00002  -0.00064  -0.00249  -0.00313   0.96741
   D25       -1.10701   0.00004  -0.00073  -0.00211  -0.00284  -1.10985
   D26        0.97757  -0.00002  -0.00067  -0.00308  -0.00375   0.97382
   D27        3.09167   0.00000  -0.00073  -0.00248  -0.00321   3.08846
   D28        1.00010   0.00003  -0.00081  -0.00173  -0.00254   0.99756
   D29        3.08468  -0.00002  -0.00076  -0.00270  -0.00346   3.08123
   D30       -1.08440  -0.00001  -0.00081  -0.00210  -0.00292  -1.08732
   D31        2.87663   0.00009  -0.00032   0.00583   0.00551   2.88214
   D32        0.86744   0.00009  -0.00041   0.00614   0.00573   0.87316
   D33       -1.25301   0.00012  -0.00029   0.00601   0.00572  -1.24729
         Item               Value     Threshold  Converged?
 Maximum Force            0.000409     0.000450     YES
 RMS     Force            0.000140     0.000300     YES
 Maximum Displacement     0.015638     0.001800     NO 
 RMS     Displacement     0.004495     0.001200     NO 
 Predicted change in Energy=-5.138958D-06
 GradGradGradGradGradGradGradGradGradGradGradGradGradGradGradGradGradGrad

                          Input orientation:                          
 ---------------------------------------------------------------------
 Center     Atomic     Atomic              Coordinates (Angstroms)
 Number     Number      Type              X           Y           Z
 ---------------------------------------------------------------------
    1          6             0       -0.637205    0.081555    0.006343
    2          1             0       -1.738172    0.037572   -0.053463
    3          6             0       -0.144607    0.886376   -1.205512
    4          1             0        0.953620    0.937257   -1.151793
    5          6             0       -0.073508   -1.332118    0.073358
    6          1             0        1.021874   -1.313902    0.057448
    7          1             0       -0.389298   -1.801307    1.009318
    8          1             0       -0.431069   -1.949270   -0.756048
    9          6             0       -0.583035    0.317643   -2.552846
   10          1             0       -0.277854    0.984113   -3.367486
   11          1             0       -0.128696   -0.660395   -2.740115
   12          1             0       -1.672691    0.214134   -2.591870
   13          8             0       -0.253804    0.742807    1.211066
   14          1             0       -0.475162    1.679163    1.095417
   15          8             0       -0.687244    2.209697   -1.009536
   16          1             0       -0.238439    2.831231   -1.595933
 ---------------------------------------------------------------------
                    Distance matrix (angstroms):
                    1          2          3          4          5
     1  C    0.000000
     2  H    1.103467   0.000000
     3  C    1.535899   2.141760   0.000000
     4  H    2.145746   3.043271   1.100716   0.000000
     5  C    1.523389   2.159453   2.561695   2.775976   0.000000
     6  H    2.168515   3.075164   2.792306   2.556294   1.095649
     7  H    2.147693   2.516036   3.491273   3.738122   1.093564
     8  H    2.178987   2.479855   2.885302   3.225836   1.093911
     9  C    2.570627   2.767615   1.526756   2.169833   3.142972
    10  H    3.510907   3.743156   2.168279   2.535354   4.152841
    11  H    2.890000   3.208686   2.178935   2.499333   2.893075
    12  H    2.800093   2.545382   2.170009   3.081272   3.471559
    13  O    1.426747   2.073581   2.423301   2.660599   2.373226
    14  H    1.940282   2.368531   2.456024   2.764380   3.205268
    15  O    2.358709   2.595507   1.443620   2.081291   3.754169
    16  H    3.207339   3.526038   1.985873   2.281535   4.488564
                    6          7          8          9         10
     6  H    0.000000
     7  H    1.770600   0.000000
     8  H    1.782277   1.772048   0.000000
     9  C    3.471499   4.149276   2.896631   0.000000
    10  H    4.324389   5.189161   3.930371   1.095881   0.000000
    11  H    3.094711   3.927828   2.385194   1.094555   1.766422
    12  H    4.076084   4.321765   3.097125   1.095257   1.772010
    13  O    2.681090   2.555695   3.338898   3.802130   4.584970
    14  H    3.503847   3.482594   4.073745   3.895536   4.521010
    15  O    4.058977   4.500300   4.174553   2.443877   2.688788
    16  H    4.637261   5.317001   4.857541   2.711559   2.559648
                   11         12         13         14         15
    11  H    0.000000
    12  H    1.780646   0.000000
    13  O    4.194813   4.093294   0.000000
    14  H    4.506093   4.144451   0.969091   0.000000
    15  O    3.397691   2.730780   2.696426   2.181118   0.000000
    16  H    3.675955   3.146135   3.498714   2.937119   0.965189
                   16
    16  H    0.000000
 Stoichiometry    C4H10O2
 Framework group  C1[X(C4H10O2)]
 Deg. of freedom    42
 Full point group                 C1      NOp   1
 Largest Abelian subgroup         C1      NOp   1
 Largest concise Abelian subgroup C1      NOp   1
                         Standard orientation:                         
 ---------------------------------------------------------------------
 Center     Atomic     Atomic              Coordinates (Angstroms)
 Number     Number      Type              X           Y           Z
 ---------------------------------------------------------------------
    1          6             0        0.708974   -0.026520   -0.319697
    2          1             0        0.571760   -0.009689   -1.414470
    3          6             0       -0.687814    0.016867    0.317553
    4          1             0       -0.559740   -0.002352    1.410623
    5          6             0        1.609730    1.128519    0.098916
    6          1             0        1.698350    1.175350    1.189971
    7          1             0        2.610176    0.972471   -0.314170
    8          1             0        1.233818    2.087703   -0.268911
    9          6             0       -1.525718    1.224214   -0.096228
   10          1             0       -2.537248    1.148691    0.318571
   11          1             0       -1.088464    2.158138    0.270713
   12          1             0       -1.611473    1.278956   -1.186750
   13          8             0        1.372186   -1.232409    0.056588
   14          1             0        0.732374   -1.949945   -0.065562
   15          8             0       -1.319368   -1.210923   -0.104003
   16          1             0       -2.103122   -1.371136    0.436045
 ---------------------------------------------------------------------
 Rotational constants (GHZ):      4.5485944      3.0397360      1.9681496
 Standard basis: 6-31++G(d,p) (6D, 7F)
 There are   174 symmetry adapted basis functions of A   symmetry.
 Integral buffers will be    262144 words long.
 Raffenetti 2 integral format.
 Two-electron integral symmetry is turned on.
   174 basis functions,   272 primitive gaussians,   174 cartesian basis functions
    25 alpha electrons       25 beta electrons
       nuclear repulsion energy       265.3623458820 Hartrees.
 NAtoms=   16 NActive=   16 NUniq=   16 SFac= 1.00D+00 NAtFMM=   60 Big=F
 One-electron integrals computed using PRISM.
 NBasis=   174 RedAO= T  NBF=   174
 NBsUse=   174 1.00D-06 NBFU=   174
 Initial guess read from the read-write file:
 Initial guess orbital symmetries:
       Occupied  (A) (A) (A) (A) (A) (A) (A) (A) (A) (A) (A) (A)
                 (A) (A) (A) (A) (A) (A) (A) (A) (A) (A) (A) (A)
                 (A)
       Virtual   (A) (A) (A) (A) (A) (A) (A) (A) (A) (A) (A) (A)
                 (A) (A) (A) (A) (A) (A) (A) (A) (A) (A) (A) (A)
                 (A) (A) (A) (A) (A) (A) (A) (A) (A) (A) (A) (A)
                 (A) (A) (A) (A) (A) (A) (A) (A) (A) (A) (A) (A)
                 (A) (A) (A) (A) (A) (A) (A) (A) (A) (A) (A) (A)
                 (A) (A) (A) (A) (A) (A) (A) (A) (A) (A) (A) (A)
                 (A) (A) (A) (A) (A) (A) (A) (A) (A) (A) (A) (A)
                 (A) (A) (A) (A) (A) (A) (A) (A) (A) (A) (A) (A)
                 (A) (A) (A) (A) (A) (A) (A) (A) (A) (A) (A) (A)
                 (A) (A) (A) (A) (A) (A) (A) (A) (A) (A) (A) (A)
                 (A) (A) (A) (A) (A) (A) (A) (A) (A) (A) (A) (A)
                 (A) (A) (A) (A) (A) (A) (A) (A) (A) (A) (A) (A)
                 (A) (A) (A) (A) (A)
 Requested convergence on RMS density matrix=1.00D-08 within 128 cycles.
 Requested convergence on MAX density matrix=1.00D-06.
 Requested convergence on             energy=1.00D-06.
 No special actions if energy rises.
 SCF Done:  E(RB+HF-LYP) =  -308.921721902     A.U. after    8 cycles
             Convg  =    0.7301D-08             -V/T =  2.0095
             S**2   =   0.0000
 ***** Axes restored to original set *****
 -------------------------------------------------------------------
 Center     Atomic                   Forces (Hartrees/Bohr)
 Number     Number              X              Y              Z
 -------------------------------------------------------------------
    1          6          -0.000129824   -0.000204838   -0.000009152
    2          1           0.000103550    0.000031177   -0.000036277
    3          6          -0.000052576    0.000123798   -0.000149360
    4          1          -0.000069569   -0.000017098    0.000047729
    5          6           0.000043852   -0.000087238   -0.000000395
    6          1          -0.000072799   -0.000001090   -0.000015060
    7          1           0.000004306    0.000061293   -0.000058647
    8          1          -0.000002573    0.000040377    0.000018674
    9          6          -0.000024511   -0.000052427   -0.000076233
   10          1           0.000007450   -0.000042015    0.000018789
   11          1          -0.000013754    0.000071970    0.000036081
   12          1           0.000061455    0.000015123    0.000017209
   13          8           0.000091729    0.000101232    0.000112930
   14          1          -0.000040014    0.000080138    0.000028090
   15          8           0.000213438   -0.000120038    0.000162873
   16          1          -0.000120159   -0.000000362   -0.000097251
 -------------------------------------------------------------------
 Cartesian Forces:  Max     0.000213438 RMS     0.000081253

 GradGradGradGradGradGradGradGradGradGradGradGradGradGradGradGradGradGrad
 Berny optimization.
 Internal  Forces:  Max     0.000213064 RMS     0.000050018
 Search for a local minimum.
 Step number  12 out of a maximum of  84
 All quantities printed in internal units (Hartrees-Bohrs-Radians)
 Update second derivatives using D2CorX and points  8  9 10 11 12

 Trust test= 1.27D+00 RLast= 2.99D-02 DXMaxT set to 5.00D-01
     Eigenvalues ---    0.00219   0.00249   0.00365   0.00675   0.00967
     Eigenvalues ---    0.03907   0.04283   0.04873   0.05382   0.05447
     Eigenvalues ---    0.05483   0.05525   0.05640   0.07508   0.07885
     Eigenvalues ---    0.14429   0.15316   0.15672   0.15967   0.16007
     Eigenvalues ---    0.16074   0.16160   0.16949   0.17324   0.18968
     Eigenvalues ---    0.20078   0.22100   0.28323   0.29203   0.31131
     Eigenvalues ---    0.34477   0.36908   0.37226   0.37233   0.37264
     Eigenvalues ---    0.37303   0.37343   0.37549   0.37985   0.45223
     Eigenvalues ---    0.55562   0.557671000.000001000.000001000.00000
     Eigenvalues --- 1000.000001000.000001000.000001000.000001000.00000
     Eigenvalues --- 1000.000001000.000001000.000001000.000001000.00000
     Eigenvalues --- 1000.000001000.000001000.000001000.000001000.00000
     Eigenvalues --- 1000.000001000.000001000.000001000.000001000.00000
     Eigenvalues --- 1000.000001000.000001000.000001000.000001000.00000
     Eigenvalues --- 1000.000001000.000001000.000001000.00000
 RFO step:  Lambda=-3.78996597D-06.
 Quartic linear search produced a step of  0.41107.
 Iteration  1 RMS(Cart)=  0.00356956 RMS(Int)=  0.00001787
 Iteration  2 RMS(Cart)=  0.00001726 RMS(Int)=  0.00000019
 Iteration  3 RMS(Cart)=  0.00000000 RMS(Int)=  0.00000019
 Variable       Old X    -DE/DX   Delta X   Delta X   Delta X     New X
                                 (Linear)    (Quad)   (Total)
    R1        2.08525  -0.00010  -0.00041  -0.00012  -0.00053   2.08472
    R2        2.90243   0.00003   0.00024   0.00015   0.00039   2.90282
    R3        2.87879  -0.00002  -0.00014  -0.00028  -0.00042   2.87837
    R4        2.69616   0.00021  -0.00015   0.00038   0.00023   2.69640
    R5        2.08005  -0.00007  -0.00023  -0.00001  -0.00024   2.07981
    R6        2.88515  -0.00001  -0.00018   0.00002  -0.00016   2.88499
    R7        2.72805  -0.00013  -0.00045  -0.00100  -0.00146   2.72659
    R8        2.07048  -0.00007  -0.00027  -0.00010  -0.00036   2.07011
    R9        2.06654  -0.00008  -0.00023  -0.00018  -0.00041   2.06613
   R10        2.06719  -0.00003  -0.00028  -0.00003  -0.00031   2.06689
   R11        2.07092  -0.00003  -0.00018   0.00003  -0.00016   2.07076
   R12        2.06841  -0.00008  -0.00038  -0.00015  -0.00053   2.06788
   R13        2.06974  -0.00007  -0.00018  -0.00008  -0.00026   2.06948
   R14        1.83132   0.00008  -0.00014   0.00010  -0.00004   1.83127
   R15        1.82394   0.00000  -0.00002   0.00000  -0.00002   1.82392
    A1        1.87352  -0.00001  -0.00005  -0.00091  -0.00096   1.87256
    A2        1.91196  -0.00001   0.00013  -0.00008   0.00005   1.91202
    A3        1.90959   0.00000  -0.00012   0.00032   0.00020   1.90979
    A4        1.98482  -0.00002   0.00059  -0.00019   0.00040   1.98522
    A5        1.91473  -0.00004  -0.00066   0.00017  -0.00049   1.91424
    A6        1.86869   0.00008   0.00009   0.00071   0.00081   1.86950
    A7        1.88148   0.00000  -0.00004  -0.00044  -0.00048   1.88100
    A8        1.99215   0.00002   0.00013  -0.00014  -0.00001   1.99214
    A9        1.82624  -0.00008  -0.00017  -0.00070  -0.00087   1.82536
   A10        1.92496  -0.00002  -0.00009  -0.00028  -0.00037   1.92458
   A11        1.90291   0.00000   0.00010   0.00040   0.00050   1.90340
   A12        1.93192   0.00007   0.00008   0.00115   0.00122   1.93315
   A13        1.93250   0.00001  -0.00005   0.00017   0.00012   1.93262
   A14        1.90598  -0.00004   0.00025  -0.00023   0.00002   1.90600
   A15        1.94898  -0.00003  -0.00046  -0.00010  -0.00056   1.94842
   A16        1.88416   0.00002   0.00015   0.00009   0.00024   1.88441
   A17        1.90197   0.00001  -0.00001  -0.00007  -0.00008   1.90190
   A18        1.88860   0.00003   0.00014   0.00014   0.00028   1.88889
   A19        1.92782   0.00002  -0.00012   0.00012   0.00000   1.92783
   A20        1.94405  -0.00005  -0.00017  -0.00031  -0.00048   1.94357
   A21        1.93087  -0.00001   0.00008   0.00041   0.00048   1.93135
   A22        1.87616   0.00000  -0.00015  -0.00024  -0.00039   1.87577
   A23        1.88393   0.00001   0.00015  -0.00006   0.00009   1.88402
   A24        1.89909   0.00003   0.00022   0.00007   0.00029   1.89938
   A25        1.86050   0.00005  -0.00070   0.00083   0.00013   1.86062
   A26        1.91031   0.00007   0.00039   0.00062   0.00101   1.91132
    D1        3.13898  -0.00001  -0.00261  -0.00012  -0.00273   3.13625
    D2       -0.99933  -0.00002  -0.00267  -0.00090  -0.00358  -1.00290
    D3        1.11508   0.00003  -0.00263  -0.00004  -0.00266   1.11241
    D4       -1.02642  -0.00004  -0.00211  -0.00098  -0.00309  -1.02951
    D5        1.11846  -0.00005  -0.00217  -0.00176  -0.00393   1.11453
    D6       -3.05033   0.00000  -0.00212  -0.00090  -0.00302  -3.05335
    D7        1.06559   0.00002  -0.00207  -0.00007  -0.00214   1.06345
    D8       -3.07272   0.00001  -0.00213  -0.00085  -0.00298  -3.07571
    D9       -0.95832   0.00006  -0.00208   0.00001  -0.00207  -0.96039
   D10        3.06744  -0.00003  -0.00085  -0.00042  -0.00127   3.06617
   D11       -1.14338  -0.00002  -0.00053  -0.00035  -0.00089  -1.14427
   D12        0.94462  -0.00003  -0.00049  -0.00039  -0.00087   0.94375
   D13        0.97123   0.00000  -0.00126   0.00092  -0.00034   0.97089
   D14        3.04360   0.00001  -0.00095   0.00099   0.00004   3.04364
   D15       -1.15158   0.00000  -0.00090   0.00096   0.00005  -1.15153
   D16       -1.14664   0.00001  -0.00086   0.00032  -0.00054  -1.14719
   D17        0.92572   0.00002  -0.00055   0.00039  -0.00016   0.92556
   D18        3.01373   0.00001  -0.00050   0.00036  -0.00015   3.01358
   D19       -1.24324   0.00005   0.00478  -0.00011   0.00467  -1.23857
   D20        0.80776   0.00001   0.00426  -0.00092   0.00334   0.81110
   D21        2.96931   0.00001   0.00464  -0.00060   0.00404   2.97335
   D22        3.05229   0.00001  -0.00113   0.00152   0.00039   3.05268
   D23       -1.14723  -0.00001  -0.00151   0.00110  -0.00041  -1.14764
   D24        0.96741  -0.00001  -0.00129   0.00125  -0.00004   0.96737
   D25       -1.10985   0.00000  -0.00117   0.00064  -0.00053  -1.11037
   D26        0.97382  -0.00001  -0.00154   0.00022  -0.00133   0.97249
   D27        3.08846  -0.00001  -0.00132   0.00037  -0.00095   3.08750
   D28        0.99756   0.00004  -0.00104   0.00170   0.00065   0.99822
   D29        3.08123   0.00002  -0.00142   0.00128  -0.00014   3.08108
   D30       -1.08732   0.00002  -0.00120   0.00143   0.00023  -1.08709
   D31        2.88214   0.00007   0.00226   0.01096   0.01322   2.89536
   D32        0.87316   0.00011   0.00236   0.01163   0.01399   0.88715
   D33       -1.24729   0.00008   0.00235   0.01100   0.01335  -1.23395
         Item               Value     Threshold  Converged?
 Maximum Force            0.000213     0.000450     YES
 RMS     Force            0.000050     0.000300     YES
 Maximum Displacement     0.018384     0.001800     NO 
 RMS     Displacement     0.003572     0.001200     NO 
 Predicted change in Energy=-2.458379D-06
 GradGradGradGradGradGradGradGradGradGradGradGradGradGradGradGradGradGrad

                          Input orientation:                          
 ---------------------------------------------------------------------
 Center     Atomic     Atomic              Coordinates (Angstroms)
 Number     Number      Type              X           Y           Z
 ---------------------------------------------------------------------
    1          6             0       -0.636028    0.082087    0.007218
    2          1             0       -1.736843    0.040489   -0.051908
    3          6             0       -0.143837    0.887237   -1.204846
    4          1             0        0.954225    0.938448   -1.150710
    5          6             0       -0.075267   -1.332598    0.072478
    6          1             0        1.019929   -1.316813    0.054591
    7          1             0       -0.390593   -1.801662    1.008407
    8          1             0       -0.435589   -1.947894   -0.756900
    9          6             0       -0.580980    0.317557   -2.552099
   10          1             0       -0.275955    0.983887   -3.366801
   11          1             0       -0.124908   -0.659519   -2.738534
   12          1             0       -1.670317    0.212485   -2.592016
   13          8             0       -0.250172    0.742696    1.211657
   14          1             0       -0.473399    1.678808    1.097824
   15          8             0       -0.687388    2.209199   -1.007905
   16          1             0       -0.248167    2.830148   -1.602108
 ---------------------------------------------------------------------
                    Distance matrix (angstroms):
                    1          2          3          4          5
     1  C    0.000000
     2  H    1.103186   0.000000
     3  C    1.536105   2.141009   0.000000
     4  H    2.145474   3.042293   1.100588   0.000000
     5  C    1.523170   2.159091   2.562017   2.777354   0.000000
     6  H    2.168262   3.074639   2.792556   2.557981   1.095456
     7  H    2.147354   2.515984   3.491355   3.738787   1.093350
     8  H    2.178273   2.478698   2.885090   3.227637   1.093750
     9  C    2.570716   2.768347   1.526669   2.169390   3.141204
    10  H    3.510968   3.743355   2.168143   2.535048   4.151508
    11  H    2.889702   3.210344   2.178305   2.497842   2.890898
    12  H    2.800495   2.546794   2.170177   3.081007   3.468572
    13  O    1.426872   2.073616   2.423156   2.658885   2.373850
    14  H    1.940461   2.366910   2.457130   2.764444   3.205996
    15  O    2.357482   2.592025   1.442850   2.080888   3.753165
    16  H    3.208147   3.521573   1.985851   2.286491   4.490278
                    6          7          8          9         10
     6  H    0.000000
     7  H    1.770429   0.000000
     8  H    1.781941   1.771924   0.000000
     9  C    3.468272   4.147836   2.894158   0.000000
    10  H    4.321858   5.187954   3.928410   1.095799   0.000000
    11  H    3.089374   3.926149   2.383968   1.094275   1.765877
    12  H    4.071941   4.319436   3.091834   1.095120   1.771891
    13  O    2.682076   2.556323   3.338992   3.802109   4.584878
    14  H    3.506010   3.482603   4.073622   3.896988   4.522695
    15  O    4.059137   4.498957   4.172269   2.444211   2.689806
    16  H    4.642198   5.318716   4.855841   2.706725   2.554132
                   11         12         13         14         15
    11  H    0.000000
    12  H    1.780490   0.000000
    13  O    4.193555   4.094614   0.000000
    14  H    4.506314   4.147003   0.969068   0.000000
    15  O    3.397206   2.731744   2.695968   2.182018   0.000000
    16  H    3.672116   3.139202   3.503532   2.943798   0.965178
                   16
    16  H    0.000000
 Stoichiometry    C4H10O2
 Framework group  C1[X(C4H10O2)]
 Deg. of freedom    42
 Full point group                 C1      NOp   1
 Largest Abelian subgroup         C1      NOp   1
 Largest concise Abelian subgroup C1      NOp   1
                         Standard orientation:                         
 ---------------------------------------------------------------------
 Center     Atomic     Atomic              Coordinates (Angstroms)
 Number     Number      Type              X           Y           Z
 ---------------------------------------------------------------------
    1          6             0        0.709077   -0.026912   -0.319219
    2          1             0        0.571100   -0.012200   -1.413644
    3          6             0       -0.688115    0.015778    0.317689
    4          1             0       -0.559887   -0.004182    1.410599
    5          6             0        1.608347    1.129949    0.096750
    6          1             0        1.696666    1.179654    1.187508
    7          1             0        2.608784    0.974203   -0.315904
    8          1             0        1.230884    2.087442   -0.273410
    9          6             0       -1.525618    1.223797   -0.094619
   10          1             0       -2.537114    1.148049    0.320003
   11          1             0       -1.088282    2.156572    0.274310
   12          1             0       -1.611226    1.280584   -1.184910
   13          8             0        1.372987   -1.231906    0.059169
   14          1             0        0.734807   -1.950494   -0.065134
   15          8             0       -1.317886   -1.211547   -0.105251
   16          1             0       -2.108680   -1.367677    0.425632
 ---------------------------------------------------------------------
 Rotational constants (GHZ):      4.5480385      3.0414042      1.9684743
 Standard basis: 6-31++G(d,p) (6D, 7F)
 There are   174 symmetry adapted basis functions of A   symmetry.
 Integral buffers will be    262144 words long.
 Raffenetti 2 integral format.
 Two-electron integral symmetry is turned on.
   174 basis functions,   272 primitive gaussians,   174 cartesian basis functions
    25 alpha electrons       25 beta electrons
       nuclear repulsion energy       265.3903053043 Hartrees.
 NAtoms=   16 NActive=   16 NUniq=   16 SFac= 1.00D+00 NAtFMM=   60 Big=F
 One-electron integrals computed using PRISM.
 NBasis=   174 RedAO= T  NBF=   174
 NBsUse=   174 1.00D-06 NBFU=   174
 Initial guess read from the read-write file:
 Initial guess orbital symmetries:
       Occupied  (A) (A) (A) (A) (A) (A) (A) (A) (A) (A) (A) (A)
                 (A) (A) (A) (A) (A) (A) (A) (A) (A) (A) (A) (A)
                 (A)
       Virtual   (A) (A) (A) (A) (A) (A) (A) (A) (A) (A) (A) (A)
                 (A) (A) (A) (A) (A) (A) (A) (A) (A) (A) (A) (A)
                 (A) (A) (A) (A) (A) (A) (A) (A) (A) (A) (A) (A)
                 (A) (A) (A) (A) (A) (A) (A) (A) (A) (A) (A) (A)
                 (A) (A) (A) (A) (A) (A) (A) (A) (A) (A) (A) (A)
                 (A) (A) (A) (A) (A) (A) (A) (A) (A) (A) (A) (A)
                 (A) (A) (A) (A) (A) (A) (A) (A) (A) (A) (A) (A)
                 (A) (A) (A) (A) (A) (A) (A) (A) (A) (A) (A) (A)
                 (A) (A) (A) (A) (A) (A) (A) (A) (A) (A) (A) (A)
                 (A) (A) (A) (A) (A) (A) (A) (A) (A) (A) (A) (A)
                 (A) (A) (A) (A) (A) (A) (A) (A) (A) (A) (A) (A)
                 (A) (A) (A) (A) (A) (A) (A) (A) (A) (A) (A) (A)
                 (A) (A) (A) (A) (A)
 Requested convergence on RMS density matrix=1.00D-08 within 128 cycles.
 Requested convergence on MAX density matrix=1.00D-06.
 Requested convergence on             energy=1.00D-06.
 No special actions if energy rises.
 SCF Done:  E(RB+HF-LYP) =  -308.921725111     A.U. after    8 cycles
             Convg  =    0.8531D-08             -V/T =  2.0095
             S**2   =   0.0000
 ***** Axes restored to original set *****
 -------------------------------------------------------------------
 Center     Atomic                   Forces (Hartrees/Bohr)
 Number     Number              X              Y              Z
 -------------------------------------------------------------------
    1          6          -0.000046443    0.000008779   -0.000149159
    2          1          -0.000068886   -0.000006017    0.000023177
    3          6           0.000004221   -0.000232165    0.000004955
    4          1           0.000048218    0.000028067    0.000026112
    5          6           0.000062008    0.000038088   -0.000004859
    6          1           0.000057859   -0.000011280    0.000000379
    7          1          -0.000025032   -0.000014168    0.000053086
    8          1          -0.000034062   -0.000043638   -0.000030978
    9          6          -0.000025804    0.000097983   -0.000040611
   10          1           0.000013106    0.000019474   -0.000046899
   11          1           0.000030939   -0.000088093   -0.000006654
   12          1          -0.000033492   -0.000002997    0.000023312
   13          8           0.000040365   -0.000024214    0.000112722
   14          1          -0.000000877    0.000073116    0.000021024
   15          8           0.000028194    0.000171571    0.000112938
   16          1          -0.000050315   -0.000014506   -0.000098544
 -------------------------------------------------------------------
 Cartesian Forces:  Max     0.000232165 RMS     0.000065392

 GradGradGradGradGradGradGradGradGradGradGradGradGradGradGradGradGradGrad
 Berny optimization.
 Internal  Forces:  Max     0.000157384 RMS     0.000039888
 Search for a local minimum.
 Step number  13 out of a maximum of  84
 All quantities printed in internal units (Hartrees-Bohrs-Radians)
 Update second derivatives using D2CorX and points  8  9 10 11 12
                                                       13
 Trust test= 1.31D+00 RLast= 2.64D-02 DXMaxT set to 5.00D-01
     Eigenvalues ---    0.00221   0.00245   0.00337   0.00389   0.00947
     Eigenvalues ---    0.03969   0.04375   0.04856   0.05391   0.05447
     Eigenvalues ---    0.05499   0.05555   0.05645   0.07566   0.08030
     Eigenvalues ---    0.14510   0.15365   0.15915   0.16005   0.16050
     Eigenvalues ---    0.16092   0.16224   0.17049   0.17371   0.19572
     Eigenvalues ---    0.20111   0.22362   0.28533   0.29293   0.31573
     Eigenvalues ---    0.34669   0.37191   0.37224   0.37233   0.37288
     Eigenvalues ---    0.37295   0.37349   0.37573   0.41139   0.49770
     Eigenvalues ---    0.55601   0.566861000.000001000.000001000.00000
     Eigenvalues --- 1000.000001000.000001000.000001000.000001000.00000
     Eigenvalues --- 1000.000001000.000001000.000001000.000001000.00000
     Eigenvalues --- 1000.000001000.000001000.000001000.000001000.00000
     Eigenvalues --- 1000.000001000.000001000.000001000.000001000.00000
     Eigenvalues --- 1000.000001000.000001000.000001000.000001000.00000
     Eigenvalues --- 1000.000001000.000001000.000001000.00000
 RFO step:  Lambda=-2.19916244D-06.
 Quartic linear search produced a step of  0.57787.
 Iteration  1 RMS(Cart)=  0.00328935 RMS(Int)=  0.00002735
 Iteration  2 RMS(Cart)=  0.00002640 RMS(Int)=  0.00000009
 Iteration  3 RMS(Cart)=  0.00000000 RMS(Int)=  0.00000009
 Variable       Old X    -DE/DX   Delta X   Delta X   Delta X     New X
                                 (Linear)    (Quad)   (Total)
    R1        2.08472   0.00007  -0.00031   0.00027  -0.00003   2.08469
    R2        2.90282   0.00002   0.00023   0.00012   0.00035   2.90317
    R3        2.87837   0.00005  -0.00024   0.00016  -0.00008   2.87830
    R4        2.69640   0.00014   0.00014  -0.00013   0.00001   2.69641
    R5        2.07981   0.00005  -0.00014   0.00027   0.00013   2.07994
    R6        2.88499   0.00005  -0.00010   0.00013   0.00004   2.88502
    R7        2.72659   0.00016  -0.00084  -0.00009  -0.00093   2.72566
    R8        2.07011   0.00006  -0.00021   0.00019  -0.00002   2.07009
    R9        2.06613   0.00006  -0.00023   0.00019  -0.00004   2.06609
   R10        2.06689   0.00006  -0.00018   0.00015  -0.00003   2.06686
   R11        2.07076   0.00005  -0.00009   0.00018   0.00009   2.07085
   R12        2.06788   0.00009  -0.00031   0.00024  -0.00006   2.06782
   R13        2.06948   0.00003  -0.00015   0.00014  -0.00001   2.06946
   R14        1.83127   0.00007  -0.00002   0.00004   0.00001   1.83129
   R15        1.82392   0.00003  -0.00001   0.00005   0.00004   1.82396
    A1        1.87256   0.00001  -0.00056   0.00055   0.00000   1.87255
    A2        1.91202   0.00002   0.00003   0.00028   0.00031   1.91232
    A3        1.90979  -0.00001   0.00011  -0.00018  -0.00006   1.90973
    A4        1.98522  -0.00002   0.00023  -0.00013   0.00010   1.98532
    A5        1.91424   0.00005  -0.00028   0.00011  -0.00018   1.91406
    A6        1.86950  -0.00004   0.00047  -0.00064  -0.00017   1.86932
    A7        1.88100  -0.00001  -0.00028   0.00032   0.00004   1.88104
    A8        1.99214   0.00002  -0.00001  -0.00015  -0.00016   1.99198
    A9        1.82536   0.00002  -0.00051   0.00016  -0.00034   1.82502
   A10        1.92458   0.00001  -0.00022  -0.00010  -0.00032   1.92426
   A11        1.90340  -0.00001   0.00029  -0.00019   0.00010   1.90350
   A12        1.93315  -0.00003   0.00071  -0.00003   0.00068   1.93383
   A13        1.93262   0.00002   0.00007   0.00016   0.00023   1.93285
   A14        1.90600  -0.00003   0.00001  -0.00005  -0.00004   1.90595
   A15        1.94842   0.00001  -0.00032   0.00006  -0.00026   1.94816
   A16        1.88441   0.00000   0.00014  -0.00008   0.00007   1.88447
   A17        1.90190   0.00000  -0.00004   0.00007   0.00003   1.90192
   A18        1.88889   0.00000   0.00016  -0.00018  -0.00001   1.88887
   A19        1.92783   0.00002   0.00000   0.00008   0.00009   1.92791
   A20        1.94357  -0.00001  -0.00028  -0.00005  -0.00033   1.94324
   A21        1.93135  -0.00003   0.00028   0.00003   0.00031   1.93166
   A22        1.87577   0.00000  -0.00023  -0.00006  -0.00029   1.87548
   A23        1.88402   0.00001   0.00005   0.00005   0.00010   1.88413
   A24        1.89938   0.00001   0.00017  -0.00005   0.00012   1.89949
   A25        1.86062   0.00006   0.00007   0.00019   0.00026   1.86088
   A26        1.91132  -0.00003   0.00059  -0.00012   0.00047   1.91179
    D1        3.13625   0.00000  -0.00158   0.00065  -0.00093   3.13532
    D2       -1.00290   0.00002  -0.00207   0.00065  -0.00141  -1.00431
    D3        1.11241   0.00000  -0.00154   0.00065  -0.00089   1.11152
    D4       -1.02951   0.00001  -0.00178   0.00131  -0.00048  -1.02998
    D5        1.11453   0.00003  -0.00227   0.00131  -0.00096   1.11357
    D6       -3.05335   0.00002  -0.00175   0.00130  -0.00044  -3.05379
    D7        1.06345  -0.00002  -0.00124   0.00048  -0.00076   1.06269
    D8       -3.07571   0.00000  -0.00172   0.00048  -0.00124  -3.07695
    D9       -0.96039  -0.00002  -0.00120   0.00048  -0.00072  -0.96112
   D10        3.06617   0.00002  -0.00073  -0.00028  -0.00102   3.06515
   D11       -1.14427   0.00002  -0.00051  -0.00031  -0.00082  -1.14509
   D12        0.94375   0.00000  -0.00050  -0.00053  -0.00103   0.94272
   D13        0.97089   0.00001  -0.00020  -0.00110  -0.00130   0.96959
   D14        3.04364   0.00001   0.00002  -0.00113  -0.00111   3.04254
   D15       -1.15153  -0.00001   0.00003  -0.00135  -0.00132  -1.15284
   D16       -1.14719  -0.00001  -0.00031  -0.00071  -0.00102  -1.14821
   D17        0.92556  -0.00001  -0.00009  -0.00073  -0.00083   0.92474
   D18        3.01358  -0.00003  -0.00008  -0.00095  -0.00104   3.01254
   D19       -1.23857  -0.00001   0.00270  -0.00176   0.00094  -1.23762
   D20        0.81110   0.00002   0.00193  -0.00113   0.00080   0.81190
   D21        2.97335   0.00000   0.00234  -0.00162   0.00071   2.97406
   D22        3.05268   0.00001   0.00022  -0.00080  -0.00057   3.05211
   D23       -1.14764   0.00001  -0.00024  -0.00086  -0.00109  -1.14873
   D24        0.96737   0.00000  -0.00002  -0.00093  -0.00095   0.96642
   D25       -1.11037   0.00002  -0.00030  -0.00057  -0.00087  -1.11124
   D26        0.97249   0.00002  -0.00077  -0.00062  -0.00139   0.97110
   D27        3.08750   0.00001  -0.00055  -0.00070  -0.00125   3.08625
   D28        0.99822  -0.00002   0.00038  -0.00089  -0.00051   0.99771
   D29        3.08108  -0.00001  -0.00008  -0.00095  -0.00103   3.08005
   D30       -1.08709  -0.00002   0.00013  -0.00102  -0.00089  -1.08798
   D31        2.89536   0.00005   0.00764   0.00984   0.01748   2.91284
   D32        0.88715   0.00005   0.00808   0.00948   0.01756   0.90471
   D33       -1.23395   0.00007   0.00771   0.00974   0.01746  -1.21649
         Item               Value     Threshold  Converged?
 Maximum Force            0.000157     0.000450     YES
 RMS     Force            0.000040     0.000300     YES
 Maximum Displacement     0.017332     0.001800     NO 
 RMS     Displacement     0.003290     0.001200     NO 
 Predicted change in Energy=-1.267605D-06
 GradGradGradGradGradGradGradGradGradGradGradGradGradGradGradGradGradGrad

                          Input orientation:                          
 ---------------------------------------------------------------------
 Center     Atomic     Atomic              Coordinates (Angstroms)
 Number     Number      Type              X           Y           Z
 ---------------------------------------------------------------------
    1          6             0       -0.635698    0.082218    0.007784
    2          1             0       -1.736566    0.042105   -0.051069
    3          6             0       -0.142735    0.887789   -1.203921
    4          1             0        0.955416    0.938373   -1.149565
    5          6             0       -0.076371   -1.333027    0.072229
    6          1             0        1.018809   -1.318652    0.053025
    7          1             0       -0.391238   -1.801868    1.008399
    8          1             0       -0.438510   -1.947636   -0.756848
    9          6             0       -0.579485    0.318470   -2.551476
   10          1             0       -0.274568    0.985178   -3.365977
   11          1             0       -0.122504   -0.658103   -2.738119
   12          1             0       -1.668721    0.212581   -2.591778
   13          8             0       -0.248734    0.741666    1.212511
   14          1             0       -0.471489    1.678035    1.099809
   15          8             0       -0.685557    2.209373   -1.006058
   16          1             0       -0.257339    2.828054   -1.610599
 ---------------------------------------------------------------------
                    Distance matrix (angstroms):
                    1          2          3          4          5
     1  C    0.000000
     2  H    1.103170   0.000000
     3  C    1.536290   2.141155   0.000000
     4  H    2.145717   3.042492   1.100659   0.000000
     5  C    1.523129   2.159269   2.562223   2.777881   0.000000
     6  H    2.168382   3.074832   2.792397   2.558203   1.095443
     7  H    2.147271   2.516470   3.491471   3.738878   1.093329
     8  H    2.178039   2.478335   2.885653   3.228979   1.093735
     9  C    2.570757   2.768980   1.526689   2.169229   3.140764
    10  H    3.511127   3.743720   2.168259   2.535258   4.151460
    11  H    2.889884   3.211811   2.178062   2.496828   2.890624
    12  H    2.800331   2.547325   2.170411   3.081046   3.467191
    13  O    1.426877   2.073563   2.423166   2.658585   2.373669
    14  H    1.940648   2.366687   2.457589   2.764569   3.206016
    15  O    2.356936   2.591075   1.442356   2.080584   3.752654
    16  H    3.209662   3.518772   1.985736   2.292209   4.492133
                    6          7          8          9         10
     6  H    0.000000
     7  H    1.770444   0.000000
     8  H    1.781935   1.771886   0.000000
     9  C    3.466719   4.147769   2.894098   0.000000
    10  H    4.320883   5.188102   3.928846   1.095849   0.000000
    11  H    3.086973   3.926425   2.384993   1.094241   1.765702
    12  H    4.069702   4.318708   3.089810   1.095113   1.771991
    13  O    2.682533   2.555687   3.338672   3.802116   4.585032
    14  H    3.506691   3.482029   4.073543   3.897687   4.523503
    15  O    4.058754   4.498302   4.171793   2.444398   2.690127
    16  H    4.646651   5.321020   4.854784   2.699451   2.545160
                   11         12         13         14         15
    11  H    0.000000
    12  H    1.780532   0.000000
    13  O    4.193181   4.094985   0.000000
    14  H    4.506554   4.148341   0.969076   0.000000
    15  O    3.396982   2.732818   2.695742   2.182389   0.000000
    16  H    3.666439   3.129762   3.510418   2.952070   0.965198
                   16
    16  H    0.000000
 Stoichiometry    C4H10O2
 Framework group  C1[X(C4H10O2)]
 Deg. of freedom    42
 Full point group                 C1      NOp   1
 Largest Abelian subgroup         C1      NOp   1
 Largest concise Abelian subgroup C1      NOp   1
                         Standard orientation:                         
 ---------------------------------------------------------------------
 Center     Atomic     Atomic              Coordinates (Angstroms)
 Number     Number      Type              X           Y           Z
 ---------------------------------------------------------------------
    1          6             0        0.709092   -0.027036   -0.319248
    2          1             0        0.570925   -0.013517   -1.413647
    3          6             0       -0.688200    0.015134    0.317921
    4          1             0       -0.559851   -0.004615    1.410892
    5          6             0        1.607775    1.130552    0.095820
    6          1             0        1.695380    1.181977    1.186542
    7          1             0        2.608481    0.974506   -0.316014
    8          1             0        1.230199    2.087306   -0.276085
    9          6             0       -1.525875    1.223168   -0.094068
   10          1             0       -2.537590    1.146992    0.320074
   11          1             0       -1.088976    2.155599    0.276143
   12          1             0       -1.610914    1.281032   -1.184339
   13          8             0        1.373773   -1.231286    0.060171
   14          1             0        0.736429   -1.950638   -0.064063
   15          8             0       -1.316848   -1.212252   -0.104824
   16          1             0       -2.116230   -1.361245    0.415171
 ---------------------------------------------------------------------
 Rotational constants (GHZ):      4.5491357      3.0414225      1.9685372
 Standard basis: 6-31++G(d,p) (6D, 7F)
 There are   174 symmetry adapted basis functions of A   symmetry.
 Integral buffers will be    262144 words long.
 Raffenetti 2 integral format.
 Two-electron integral symmetry is turned on.
   174 basis functions,   272 primitive gaussians,   174 cartesian basis functions
    25 alpha electrons       25 beta electrons
       nuclear repulsion energy       265.3999926260 Hartrees.
 NAtoms=   16 NActive=   16 NUniq=   16 SFac= 1.00D+00 NAtFMM=   60 Big=F
 One-electron integrals computed using PRISM.
 NBasis=   174 RedAO= T  NBF=   174
 NBsUse=   174 1.00D-06 NBFU=   174
 Initial guess read from the read-write file:
 Initial guess orbital symmetries:
       Occupied  (A) (A) (A) (A) (A) (A) (A) (A) (A) (A) (A) (A)
                 (A) (A) (A) (A) (A) (A) (A) (A) (A) (A) (A) (A)
                 (A)
       Virtual   (A) (A) (A) (A) (A) (A) (A) (A) (A) (A) (A) (A)
                 (A) (A) (A) (A) (A) (A) (A) (A) (A) (A) (A) (A)
                 (A) (A) (A) (A) (A) (A) (A) (A) (A) (A) (A) (A)
                 (A) (A) (A) (A) (A) (A) (A) (A) (A) (A) (A) (A)
                 (A) (A) (A) (A) (A) (A) (A) (A) (A) (A) (A) (A)
                 (A) (A) (A) (A) (A) (A) (A) (A) (A) (A) (A) (A)
                 (A) (A) (A) (A) (A) (A) (A) (A) (A) (A) (A) (A)
                 (A) (A) (A) (A) (A) (A) (A) (A) (A) (A) (A) (A)
                 (A) (A) (A) (A) (A) (A) (A) (A) (A) (A) (A) (A)
                 (A) (A) (A) (A) (A) (A) (A) (A) (A) (A) (A) (A)
                 (A) (A) (A) (A) (A) (A) (A) (A) (A) (A) (A) (A)
                 (A) (A) (A) (A) (A) (A) (A) (A) (A) (A) (A) (A)
                 (A) (A) (A) (A) (A)
 Requested convergence on RMS density matrix=1.00D-08 within 128 cycles.
 Requested convergence on MAX density matrix=1.00D-06.
 Requested convergence on             energy=1.00D-06.
 No special actions if energy rises.
 SCF Done:  E(RB+HF-LYP) =  -308.921726933     A.U. after    8 cycles
             Convg  =    0.9568D-08             -V/T =  2.0095
             S**2   =   0.0000
 ***** Axes restored to original set *****
 -------------------------------------------------------------------
 Center     Atomic                   Forces (Hartrees/Bohr)
 Number     Number              X              Y              Z
 -------------------------------------------------------------------
    1          6           0.000048479    0.000082872   -0.000185253
    2          1          -0.000064185   -0.000026698    0.000005509
    3          6           0.000040662   -0.000431399    0.000030990
    4          1           0.000035699    0.000025197    0.000029227
    5          6           0.000030292    0.000032701   -0.000044746
    6          1           0.000059615   -0.000000481    0.000003844
    7          1          -0.000027417   -0.000017328    0.000064571
    8          1          -0.000024733   -0.000068349   -0.000041075
    9          6          -0.000019629    0.000116598   -0.000025701
   10          1           0.000010040    0.000019139   -0.000047639
   11          1           0.000022171   -0.000107010   -0.000020049
   12          1          -0.000043866   -0.000004908    0.000022882
   13          8           0.000014471    0.000035014    0.000139881
   14          1           0.000022298    0.000052279    0.000040462
   15          8          -0.000109114    0.000312794    0.000088547
   16          1           0.000005217   -0.000020422   -0.000061450
 -------------------------------------------------------------------
 Cartesian Forces:  Max     0.000431399 RMS     0.000095689

 GradGradGradGradGradGradGradGradGradGradGradGradGradGradGradGradGradGrad
 Berny optimization.
 Internal  Forces:  Max     0.000313802 RMS     0.000056098
 Search for a local minimum.
 Step number  14 out of a maximum of  84
 All quantities printed in internal units (Hartrees-Bohrs-Radians)
 Update second derivatives using D2CorX and points  8  9 10 11 12
                                                       13 14
 Trust test= 1.44D+00 RLast= 3.08D-02 DXMaxT set to 5.00D-01
     Eigenvalues ---    0.00217   0.00234   0.00262   0.00376   0.00944
     Eigenvalues ---    0.03982   0.04450   0.04863   0.05393   0.05452
     Eigenvalues ---    0.05491   0.05531   0.05652   0.07585   0.08010
     Eigenvalues ---    0.14513   0.15377   0.15940   0.16005   0.16059
     Eigenvalues ---    0.16160   0.16350   0.17126   0.17460   0.19406
     Eigenvalues ---    0.20181   0.22441   0.28661   0.29397   0.31895
     Eigenvalues ---    0.34724   0.37200   0.37222   0.37233   0.37286
     Eigenvalues ---    0.37301   0.37353   0.37582   0.41762   0.51828
     Eigenvalues ---    0.55583   0.562001000.000001000.000001000.00000
     Eigenvalues --- 1000.000001000.000001000.000001000.000001000.00000
     Eigenvalues --- 1000.000001000.000001000.000001000.000001000.00000
     Eigenvalues --- 1000.000001000.000001000.000001000.000001000.00000
     Eigenvalues --- 1000.000001000.000001000.000001000.000001000.00000
     Eigenvalues --- 1000.000001000.000001000.000001000.000001000.00000
     Eigenvalues --- 1000.000001000.000001000.000001000.00000
 RFO step:  Lambda=-7.97336362D-07.
 Quartic linear search produced a step of  0.25870.
 Iteration  1 RMS(Cart)=  0.00129551 RMS(Int)=  0.00000426
 Iteration  2 RMS(Cart)=  0.00000427 RMS(Int)=  0.00000001
 Iteration  3 RMS(Cart)=  0.00000000 RMS(Int)=  0.00000001
 Variable       Old X    -DE/DX   Delta X   Delta X   Delta X     New X
                                 (Linear)    (Quad)   (Total)
    R1        2.08469   0.00007  -0.00001   0.00006   0.00005   2.08474
    R2        2.90317  -0.00007   0.00009  -0.00024  -0.00015   2.90302
    R3        2.87830   0.00007  -0.00002   0.00011   0.00009   2.87839
    R4        2.69641   0.00020   0.00000   0.00033   0.00033   2.69674
    R5        2.07994   0.00004   0.00003   0.00003   0.00006   2.08001
    R6        2.88502   0.00006   0.00001   0.00004   0.00005   2.88507
    R7        2.72566   0.00031  -0.00024   0.00060   0.00035   2.72601
    R8        2.07009   0.00006  -0.00001   0.00005   0.00005   2.07013
    R9        2.06609   0.00007  -0.00001   0.00010   0.00009   2.06618
   R10        2.06686   0.00008  -0.00001   0.00012   0.00011   2.06697
   R11        2.07085   0.00005   0.00002   0.00007   0.00009   2.07095
   R12        2.06782   0.00011  -0.00002   0.00014   0.00013   2.06794
   R13        2.06946   0.00004   0.00000   0.00004   0.00003   2.06950
   R14        1.83129   0.00004   0.00000   0.00004   0.00004   1.83133
   R15        1.82396   0.00003   0.00001   0.00004   0.00005   1.82401
    A1        1.87255   0.00001   0.00000   0.00009   0.00009   1.87264
    A2        1.91232   0.00001   0.00008  -0.00017  -0.00009   1.91223
    A3        1.90973  -0.00001  -0.00002   0.00002   0.00001   1.90973
    A4        1.98532  -0.00004   0.00003  -0.00016  -0.00013   1.98519
    A5        1.91406   0.00006  -0.00005   0.00032   0.00028   1.91434
    A6        1.86932  -0.00003  -0.00005  -0.00009  -0.00014   1.86919
    A7        1.88104  -0.00003   0.00001  -0.00005  -0.00004   1.88101
    A8        1.99198   0.00003  -0.00004   0.00014   0.00010   1.99208
    A9        1.82502   0.00003  -0.00009   0.00016   0.00007   1.82510
   A10        1.92426   0.00002  -0.00008   0.00018   0.00010   1.92436
   A11        1.90350  -0.00001   0.00003  -0.00022  -0.00020   1.90331
   A12        1.93383  -0.00005   0.00018  -0.00023  -0.00005   1.93377
   A13        1.93285   0.00000   0.00006  -0.00004   0.00002   1.93287
   A14        1.90595  -0.00003  -0.00001  -0.00015  -0.00016   1.90579
   A15        1.94816   0.00004  -0.00007   0.00018   0.00011   1.94828
   A16        1.88447   0.00001   0.00002   0.00001   0.00003   1.88450
   A17        1.90192  -0.00001   0.00001   0.00005   0.00006   1.90198
   A18        1.88887  -0.00001   0.00000  -0.00005  -0.00006   1.88881
   A19        1.92791   0.00002   0.00002   0.00015   0.00017   1.92809
   A20        1.94324   0.00002  -0.00008   0.00003  -0.00005   1.94319
   A21        1.93166  -0.00004   0.00008  -0.00023  -0.00015   1.93151
   A22        1.87548  -0.00001  -0.00007  -0.00001  -0.00008   1.87540
   A23        1.88413   0.00001   0.00003   0.00012   0.00014   1.88427
   A24        1.89949   0.00000   0.00003  -0.00006  -0.00003   1.89947
   A25        1.86088   0.00010   0.00007   0.00024   0.00031   1.86119
   A26        1.91179  -0.00007   0.00012  -0.00029  -0.00017   1.91163
    D1        3.13532   0.00001  -0.00024   0.00127   0.00103   3.13635
    D2       -1.00431   0.00004  -0.00037   0.00155   0.00119  -1.00313
    D3        1.11152   0.00001  -0.00023   0.00146   0.00123   1.11275
    D4       -1.02998   0.00000  -0.00012   0.00101   0.00089  -1.02910
    D5        1.11357   0.00003  -0.00025   0.00130   0.00105   1.11461
    D6       -3.05379   0.00000  -0.00011   0.00120   0.00109  -3.05270
    D7        1.06269  -0.00002  -0.00020   0.00101   0.00082   1.06351
    D8       -3.07695   0.00001  -0.00032   0.00130   0.00098  -3.07597
    D9       -0.96112  -0.00001  -0.00019   0.00121   0.00102  -0.96010
   D10        3.06515   0.00001  -0.00026   0.00006  -0.00020   3.06495
   D11       -1.14509   0.00000  -0.00021  -0.00005  -0.00026  -1.14535
   D12        0.94272   0.00000  -0.00027  -0.00010  -0.00037   0.94235
   D13        0.96959   0.00002  -0.00034   0.00018  -0.00016   0.96943
   D14        3.04254   0.00001  -0.00029   0.00007  -0.00022   3.04232
   D15       -1.15284   0.00001  -0.00034   0.00002  -0.00032  -1.15317
   D16       -1.14821  -0.00001  -0.00026  -0.00006  -0.00032  -1.14853
   D17        0.92474  -0.00002  -0.00021  -0.00017  -0.00038   0.92435
   D18        3.01254  -0.00003  -0.00027  -0.00022  -0.00049   3.01205
   D19       -1.23762  -0.00002   0.00024  -0.00151  -0.00126  -1.23888
   D20        0.81190   0.00002   0.00021  -0.00120  -0.00099   0.81091
   D21        2.97406  -0.00001   0.00018  -0.00126  -0.00108   2.97298
   D22        3.05211   0.00001  -0.00015   0.00104   0.00089   3.05300
   D23       -1.14873   0.00002  -0.00028   0.00115   0.00087  -1.14786
   D24        0.96642   0.00001  -0.00025   0.00094   0.00070   0.96712
   D25       -1.11124   0.00001  -0.00022   0.00121   0.00099  -1.11026
   D26        0.97110   0.00002  -0.00036   0.00132   0.00096   0.97207
   D27        3.08625   0.00001  -0.00032   0.00112   0.00079   3.08705
   D28        0.99771  -0.00002  -0.00013   0.00090   0.00077   0.99848
   D29        3.08005  -0.00001  -0.00027   0.00102   0.00075   3.08080
   D30       -1.08798  -0.00002  -0.00023   0.00081   0.00058  -1.08740
   D31        2.91284   0.00001   0.00452   0.00239   0.00691   2.91975
   D32        0.90471   0.00003   0.00454   0.00246   0.00700   0.91171
   D33       -1.21649   0.00004   0.00452   0.00253   0.00704  -1.20945
         Item               Value     Threshold  Converged?
 Maximum Force            0.000314     0.000450     YES
 RMS     Force            0.000056     0.000300     YES
 Maximum Displacement     0.006469     0.001800     NO 
 RMS     Displacement     0.001295     0.001200     NO 
 Predicted change in Energy=-4.976922D-07
 GradGradGradGradGradGradGradGradGradGradGradGradGradGradGradGradGradGrad

                          Input orientation:                          
 ---------------------------------------------------------------------
 Center     Atomic     Atomic              Coordinates (Angstroms)
 Number     Number      Type              X           Y           Z
 ---------------------------------------------------------------------
    1          6             0       -0.635704    0.082036    0.007833
    2          1             0       -1.736560    0.041596   -0.051528
    3          6             0       -0.142319    0.887642   -1.203578
    4          1             0        0.955893    0.937574   -1.149177
    5          6             0       -0.076092   -1.333146    0.072356
    6          1             0        1.019115   -1.318568    0.053449
    7          1             0       -0.391168   -1.801951    1.008529
    8          1             0       -0.437970   -1.947962   -0.756760
    9          6             0       -0.579517    0.319190   -2.551382
   10          1             0       -0.273435    0.985495   -3.365841
   11          1             0       -0.123854   -0.658075   -2.738025
   12          1             0       -1.668910    0.214793   -2.591801
   13          8             0       -0.249429    0.741275    1.213102
   14          1             0       -0.471262    1.677892    1.100441
   15          8             0       -0.684190    2.209750   -1.005247
   16          1             0       -0.259886    2.827013   -1.614022
 ---------------------------------------------------------------------
                    Distance matrix (angstroms):
                    1          2          3          4          5
     1  C    0.000000
     2  H    1.103197   0.000000
     3  C    1.536213   2.141173   0.000000
     4  H    2.145647   3.042518   1.100691   0.000000
     5  C    1.523177   2.159263   2.562088   2.777284   0.000000
     6  H    2.168455   3.074868   2.792206   2.557438   1.095467
     7  H    2.147230   2.516439   3.491312   3.738351   1.093375
     8  H    2.178209   2.478312   2.885777   3.228493   1.093795
     9  C    2.570793   2.768588   1.526713   2.169345   3.141282
    10  H    3.511290   3.743843   2.168443   2.535181   4.151656
    11  H    2.889549   3.210550   2.178097   2.497275   2.890717
    12  H    2.800578   2.547069   2.170338   3.081098   3.468561
    13  O    1.427052   2.073740   2.423476   2.659266   2.373725
    14  H    1.941028   2.367589   2.457886   2.765072   3.206161
    15  O    2.357085   2.591902   1.442543   2.080630   3.752749
    16  H    3.210383   3.518595   1.985811   2.294380   4.492725
                    6          7          8          9         10
     6  H    0.000000
     7  H    1.770518   0.000000
     8  H    1.782041   1.771935   0.000000
     9  C    3.467423   4.148214   2.894941   0.000000
    10  H    4.320989   5.188336   3.929319   1.095898   0.000000
    11  H    3.087873   3.926395   2.384930   1.094308   1.765743
    12  H    4.071121   4.319983   3.091941   1.095131   1.772138
    13  O    2.682714   2.555375   3.338848   3.802426   4.585514
    14  H    3.506592   3.481978   4.073957   3.897897   4.523961
    15  O    4.058463   4.498322   4.172403   2.444526   2.690711
    16  H    4.647812   5.321872   4.854586   2.696291   2.541701
                   11         12         13         14         15
    11  H    0.000000
    12  H    1.780584   0.000000
    13  O    4.193489   4.095045   0.000000
    14  H    4.506801   4.148213   0.969099   0.000000
    15  O    3.397193   2.732523   2.695645   2.182231   0.000000
    16  H    3.664386   3.124915   3.513266   2.955244   0.965223
                   16
    16  H    0.000000
 Stoichiometry    C4H10O2
 Framework group  C1[X(C4H10O2)]
 Deg. of freedom    42
 Full point group                 C1      NOp   1
 Largest Abelian subgroup         C1      NOp   1
 Largest concise Abelian subgroup C1      NOp   1
                         Standard orientation:                         
 ---------------------------------------------------------------------
 Center     Atomic     Atomic              Coordinates (Angstroms)
 Number     Number      Type              X           Y           Z
 ---------------------------------------------------------------------
    1          6             0        0.709075   -0.026780   -0.319293
    2          1             0        0.570869   -0.012753   -1.413709
    3          6             0       -0.688065    0.015266    0.318031
    4          1             0       -0.559504   -0.003920    1.411020
    5          6             0        1.607761    1.130729    0.096166
    6          1             0        1.695307    1.181870    1.186931
    7          1             0        2.608497    0.974607   -0.315687
    8          1             0        1.230375    2.087678   -0.275608
    9          6             0       -1.526379    1.222698   -0.094508
   10          1             0       -2.537794    1.146920    0.320572
   11          1             0       -1.089281    2.155646    0.274361
   12          1             0       -1.612169    1.279341   -1.184803
   13          8             0        1.374162   -1.231191    0.059562
   14          1             0        0.736819   -1.950722   -0.063814
   15          8             0       -1.316466   -1.212781   -0.103801
   16          1             0       -2.119040   -1.358370    0.412275
 ---------------------------------------------------------------------
 Rotational constants (GHZ):      4.5493591      3.0408392      1.9682976
 Standard basis: 6-31++G(d,p) (6D, 7F)
 There are   174 symmetry adapted basis functions of A   symmetry.
 Integral buffers will be    262144 words long.
 Raffenetti 2 integral format.
 Two-electron integral symmetry is turned on.
   174 basis functions,   272 primitive gaussians,   174 cartesian basis functions
    25 alpha electrons       25 beta electrons
       nuclear repulsion energy       265.3876548287 Hartrees.
 NAtoms=   16 NActive=   16 NUniq=   16 SFac= 1.00D+00 NAtFMM=   60 Big=F
 One-electron integrals computed using PRISM.
 NBasis=   174 RedAO= T  NBF=   174
 NBsUse=   174 1.00D-06 NBFU=   174
 Initial guess read from the read-write file:
 Initial guess orbital symmetries:
       Occupied  (A) (A) (A) (A) (A) (A) (A) (A) (A) (A) (A) (A)
                 (A) (A) (A) (A) (A) (A) (A) (A) (A) (A) (A) (A)
                 (A)
       Virtual   (A) (A) (A) (A) (A) (A) (A) (A) (A) (A) (A) (A)
                 (A) (A) (A) (A) (A) (A) (A) (A) (A) (A) (A) (A)
                 (A) (A) (A) (A) (A) (A) (A) (A) (A) (A) (A) (A)
                 (A) (A) (A) (A) (A) (A) (A) (A) (A) (A) (A) (A)
                 (A) (A) (A) (A) (A) (A) (A) (A) (A) (A) (A) (A)
                 (A) (A) (A) (A) (A) (A) (A) (A) (A) (A) (A) (A)
                 (A) (A) (A) (A) (A) (A) (A) (A) (A) (A) (A) (A)
                 (A) (A) (A) (A) (A) (A) (A) (A) (A) (A) (A) (A)
                 (A) (A) (A) (A) (A) (A) (A) (A) (A) (A) (A) (A)
                 (A) (A) (A) (A) (A) (A) (A) (A) (A) (A) (A) (A)
                 (A) (A) (A) (A) (A) (A) (A) (A) (A) (A) (A) (A)
                 (A) (A) (A) (A) (A) (A) (A) (A) (A) (A) (A) (A)
                 (A) (A) (A) (A) (A)
 Requested convergence on RMS density matrix=1.00D-08 within 128 cycles.
 Requested convergence on MAX density matrix=1.00D-06.
 Requested convergence on             energy=1.00D-06.
 No special actions if energy rises.
 SCF Done:  E(RB+HF-LYP) =  -308.921727660     A.U. after    8 cycles
             Convg  =    0.3527D-08             -V/T =  2.0095
             S**2   =   0.0000
 ***** Axes restored to original set *****
 -------------------------------------------------------------------
 Center     Atomic                   Forces (Hartrees/Bohr)
 Number     Number              X              Y              Z
 -------------------------------------------------------------------
    1          6           0.000018024    0.000080518   -0.000111625
    2          1          -0.000044047   -0.000010406    0.000019282
    3          6           0.000057121   -0.000278358    0.000030627
    4          1           0.000024402    0.000026042    0.000011140
    5          6           0.000014611    0.000017835   -0.000029130
    6          1           0.000040105   -0.000002811    0.000003419
    7          1          -0.000012835   -0.000010218    0.000038278
    8          1          -0.000011459   -0.000039017   -0.000018601
    9          6          -0.000010967    0.000065146    0.000000842
   10          1           0.000002315    0.000008451   -0.000022332
   11          1           0.000005864   -0.000065460   -0.000018116
   12          1          -0.000031165   -0.000004537    0.000010607
   13          8           0.000004894    0.000016340    0.000038385
   14          1           0.000017422    0.000020103    0.000024261
   15          8          -0.000089139    0.000198500    0.000054778
   16          1           0.000014856   -0.000022127   -0.000031814
 -------------------------------------------------------------------
 Cartesian Forces:  Max     0.000278358 RMS     0.000060782

 GradGradGradGradGradGradGradGradGradGradGradGradGradGradGradGradGradGrad
 Berny optimization.
 Internal  Forces:  Max     0.000195837 RMS     0.000032811
 Search for a local minimum.
 Step number  15 out of a maximum of  84
 All quantities printed in internal units (Hartrees-Bohrs-Radians)
 Update second derivatives using D2CorX and points  8  9 10 11 12
                                                       13 14 15
 Trust test= 1.46D+00 RLast= 1.29D-02 DXMaxT set to 5.00D-01
     Eigenvalues ---    0.00220   0.00230   0.00253   0.00369   0.00952
     Eigenvalues ---    0.03868   0.04480   0.04873   0.05386   0.05437
     Eigenvalues ---    0.05471   0.05526   0.05647   0.07480   0.08017
     Eigenvalues ---    0.14479   0.15330   0.15858   0.16003   0.16048
     Eigenvalues ---    0.16117   0.16195   0.16791   0.17317   0.18940
     Eigenvalues ---    0.20130   0.22449   0.28466   0.29497   0.31915
     Eigenvalues ---    0.34570   0.37013   0.37224   0.37232   0.37273
     Eigenvalues ---    0.37312   0.37357   0.37430   0.38248   0.43879
     Eigenvalues ---    0.55520   0.559071000.000001000.000001000.00000
     Eigenvalues --- 1000.000001000.000001000.000001000.000001000.00000
     Eigenvalues --- 1000.000001000.000001000.000001000.000001000.00000
     Eigenvalues --- 1000.000001000.000001000.000001000.000001000.00000
     Eigenvalues --- 1000.000001000.000001000.000001000.000001000.00000
     Eigenvalues --- 1000.000001000.000001000.000001000.000001000.00000
     Eigenvalues --- 1000.000001000.000001000.000001000.00000
 RFO step:  Lambda=-2.31122420D-07.
 Quartic linear search produced a step of  0.48222.
 Iteration  1 RMS(Cart)=  0.00057249 RMS(Int)=  0.00000024
 Iteration  2 RMS(Cart)=  0.00000024 RMS(Int)=  0.00000002
 Variable       Old X    -DE/DX   Delta X   Delta X   Delta X     New X
                                 (Linear)    (Quad)   (Total)
    R1        2.08474   0.00005   0.00002   0.00007   0.00009   2.08483
    R2        2.90302  -0.00007  -0.00007  -0.00020  -0.00028   2.90275
    R3        2.87839   0.00005   0.00004   0.00014   0.00018   2.87857
    R4        2.69674   0.00007   0.00016   0.00007   0.00023   2.69697
    R5        2.08001   0.00003   0.00003   0.00001   0.00004   2.08004
    R6        2.88507   0.00003   0.00002   0.00004   0.00007   2.88514
    R7        2.72601   0.00020   0.00017   0.00049   0.00066   2.72667
    R8        2.07013   0.00004   0.00002   0.00006   0.00008   2.07022
    R9        2.06618   0.00004   0.00004   0.00006   0.00011   2.06629
   R10        2.06697   0.00004   0.00006   0.00005   0.00011   2.06708
   R11        2.07095   0.00003   0.00005   0.00001   0.00006   2.07100
   R12        2.06794   0.00006   0.00006   0.00011   0.00017   2.06811
   R13        2.06950   0.00003   0.00002   0.00003   0.00005   2.06955
   R14        1.83133   0.00001   0.00002   0.00002   0.00004   1.83137
   R15        1.82401   0.00001   0.00002   0.00001   0.00003   1.82404
    A1        1.87264   0.00001   0.00004   0.00027   0.00031   1.87295
    A2        1.91223   0.00001  -0.00005   0.00002  -0.00002   1.91221
    A3        1.90973  -0.00001   0.00000  -0.00008  -0.00007   1.90966
    A4        1.98519  -0.00003  -0.00006  -0.00009  -0.00015   1.98504
    A5        1.91434   0.00003   0.00013   0.00001   0.00014   1.91448
    A6        1.86919  -0.00001  -0.00007  -0.00014  -0.00021   1.86898
    A7        1.88101  -0.00001  -0.00002   0.00013   0.00012   1.88113
    A8        1.99208   0.00001   0.00005   0.00011   0.00016   1.99223
    A9        1.82510   0.00001   0.00004   0.00005   0.00009   1.82518
   A10        1.92436   0.00002   0.00005   0.00022   0.00027   1.92463
   A11        1.90331  -0.00001  -0.00009  -0.00023  -0.00033   1.90298
   A12        1.93377  -0.00003  -0.00003  -0.00030  -0.00033   1.93344
   A13        1.93287   0.00000   0.00001   0.00000   0.00001   1.93288
   A14        1.90579  -0.00002  -0.00008  -0.00007  -0.00015   1.90564
   A15        1.94828   0.00003   0.00005   0.00012   0.00017   1.94845
   A16        1.88450   0.00000   0.00001  -0.00002  -0.00001   1.88449
   A17        1.90198  -0.00001   0.00003   0.00002   0.00005   1.90203
   A18        1.88881  -0.00001  -0.00003  -0.00004  -0.00007   1.88874
   A19        1.92809   0.00000   0.00008   0.00001   0.00009   1.92818
   A20        1.94319   0.00002  -0.00003   0.00012   0.00010   1.94328
   A21        1.93151  -0.00002  -0.00007  -0.00015  -0.00022   1.93129
   A22        1.87540  -0.00001  -0.00004   0.00005   0.00002   1.87541
   A23        1.88427   0.00000   0.00007   0.00003   0.00010   1.88437
   A24        1.89947  -0.00001  -0.00001  -0.00006  -0.00007   1.89939
   A25        1.86119   0.00006   0.00015   0.00007   0.00022   1.86141
   A26        1.91163  -0.00006  -0.00008  -0.00034  -0.00042   1.91121
    D1        3.13635   0.00000   0.00049  -0.00026   0.00024   3.13659
    D2       -1.00313   0.00002   0.00057   0.00020   0.00078  -1.00235
    D3        1.11275   0.00000   0.00059  -0.00008   0.00052   1.11326
    D4       -1.02910   0.00000   0.00043  -0.00009   0.00034  -1.02876
    D5        1.11461   0.00002   0.00051   0.00037   0.00087   1.11549
    D6       -3.05270   0.00000   0.00052   0.00009   0.00061  -3.05209
    D7        1.06351  -0.00002   0.00039  -0.00033   0.00007   1.06357
    D8       -3.07597   0.00001   0.00047   0.00013   0.00061  -3.07536
    D9       -0.96010  -0.00001   0.00049  -0.00014   0.00035  -0.95975
   D10        3.06495   0.00001  -0.00010   0.00040   0.00030   3.06525
   D11       -1.14535   0.00000  -0.00013   0.00032   0.00019  -1.14515
   D12        0.94235   0.00000  -0.00018   0.00029   0.00012   0.94247
   D13        0.96943   0.00001  -0.00008   0.00009   0.00002   0.96945
   D14        3.04232   0.00000  -0.00010   0.00002  -0.00009   3.04223
   D15       -1.15317   0.00000  -0.00016  -0.00001  -0.00017  -1.15333
   D16       -1.14853   0.00000  -0.00016   0.00024   0.00008  -1.14845
   D17        0.92435  -0.00001  -0.00018   0.00016  -0.00002   0.92433
   D18        3.01205  -0.00001  -0.00024   0.00013  -0.00010   3.01195
   D19       -1.23888  -0.00001  -0.00061   0.00007  -0.00054  -1.23942
   D20        0.81091   0.00002  -0.00048   0.00036  -0.00012   0.81079
   D21        2.97298  -0.00001  -0.00052   0.00016  -0.00035   2.97263
   D22        3.05300   0.00000   0.00043   0.00007   0.00050   3.05350
   D23       -1.14786   0.00001   0.00042   0.00022   0.00064  -1.14722
   D24        0.96712   0.00000   0.00034   0.00012   0.00046   0.96758
   D25       -1.11026   0.00001   0.00048   0.00049   0.00096  -1.10929
   D26        0.97207   0.00002   0.00047   0.00064   0.00111   0.97317
   D27        3.08705   0.00001   0.00038   0.00054   0.00093   3.08797
   D28        0.99848  -0.00001   0.00037   0.00014   0.00052   0.99899
   D29        3.08080   0.00000   0.00036   0.00030   0.00066   3.08146
   D30       -1.08740  -0.00001   0.00028   0.00020   0.00048  -1.08693
   D31        2.91975   0.00000   0.00333  -0.00238   0.00095   2.92071
   D32        0.91171   0.00001   0.00338  -0.00245   0.00092   0.91263
   D33       -1.20945   0.00001   0.00340  -0.00238   0.00101  -1.20844
         Item               Value     Threshold  Converged?
 Maximum Force            0.000196     0.000450     YES
 RMS     Force            0.000033     0.000300     YES
 Maximum Displacement     0.002480     0.001800     NO 
 RMS     Displacement     0.000572     0.001200     YES
 Predicted change in Energy=-2.090395D-07
 GradGradGradGradGradGradGradGradGradGradGradGradGradGradGradGradGradGrad

                          Input orientation:                          
 ---------------------------------------------------------------------
 Center     Atomic     Atomic              Coordinates (Angstroms)
 Number     Number      Type              X           Y           Z
 ---------------------------------------------------------------------
    1          6             0       -0.635829    0.081922    0.007715
    2          1             0       -1.736719    0.041114   -0.051693
    3          6             0       -0.142247    0.887387   -1.203526
    4          1             0        0.955979    0.937360   -1.149035
    5          6             0       -0.075753   -1.333168    0.072459
    6          1             0        1.019500   -1.318248    0.053907
    7          1             0       -0.390991   -1.801898    1.008680
    8          1             0       -0.437232   -1.948353   -0.756633
    9          6             0       -0.579732    0.319471   -2.551502
   10          1             0       -0.272945    0.985550   -3.365921
   11          1             0       -0.125040   -0.658330   -2.738224
   12          1             0       -1.669252    0.216105   -2.591883
   13          8             0       -0.249888    0.741160    1.213238
   14          1             0       -0.471540    1.677858    1.100713
   15          8             0       -0.683872    2.209979   -1.005213
   16          1             0       -0.259731    2.826646   -1.614732
 ---------------------------------------------------------------------
                    Distance matrix (angstroms):
                    1          2          3          4          5
     1  C    0.000000
     2  H    1.103247   0.000000
     3  C    1.536067   2.141317   0.000000
     4  H    2.145623   3.042703   1.100712   0.000000
     5  C    1.523272   2.159369   2.561919   2.777016   0.000000
     6  H    2.168577   3.075022   2.792064   2.557122   1.095512
     7  H    2.147243   2.516360   3.491129   3.738127   1.093431
     8  H    2.178460   2.478626   2.885854   3.228367   1.093853
     9  C    2.570830   2.768600   1.526748   2.169587   3.141717
    10  H    3.511359   3.744156   2.168563   2.535184   4.151843
    11  H    2.889473   3.210012   2.178264   2.498069   2.890982
    12  H    2.800692   2.547105   2.170230   3.081210   3.469612
    13  O    1.427176   2.073832   2.423575   2.659501   2.373718
    14  H    1.941300   2.368047   2.458211   2.765415   3.206280
    15  O    2.357320   2.592617   1.442891   2.080710   3.753010
    16  H    3.210497   3.519058   1.985854   2.294390   4.492718
                    6          7          8          9         10
     6  H    0.000000
     7  H    1.770591   0.000000
     8  H    1.782155   1.771981   0.000000
     9  C    3.468116   4.148581   2.895666   0.000000
    10  H    4.321241   5.188539   3.929779   1.095928   0.000000
    11  H    3.088926   3.926546   2.385021   1.094397   1.765849
    12  H    4.072326   4.320919   3.093686   1.095156   1.772245
    13  O    2.682640   2.555171   3.339007   3.802615   4.585733
    14  H    3.506516   3.481904   4.074349   3.898153   4.524329
    15  O    4.058522   4.498522   4.173050   2.444561   2.690916
    16  H    4.647681   5.321929   4.854735   2.695527   2.540959
                   11         12         13         14         15
    11  H    0.000000
    12  H    1.780630   0.000000
    13  O    4.193830   4.095024   0.000000
    14  H    4.507247   4.148072   0.969120   0.000000
    15  O    3.397472   2.732037   2.695792   2.182467   0.000000
    16  H    3.664073   3.123539   3.513796   2.956048   0.965239
                   16
    16  H    0.000000
 Stoichiometry    C4H10O2
 Framework group  C1[X(C4H10O2)]
 Deg. of freedom    42
 Full point group                 C1      NOp   1
 Largest Abelian subgroup         C1      NOp   1
 Largest concise Abelian subgroup C1      NOp   1
                         Standard orientation:                         
 ---------------------------------------------------------------------
 Center     Atomic     Atomic              Coordinates (Angstroms)
 Number     Number      Type              X           Y           Z
 ---------------------------------------------------------------------
    1          6             0        0.709023   -0.026644   -0.319397
    2          1             0        0.570995   -0.012356   -1.413882
    3          6             0       -0.687885    0.015495    0.318078
    4          1             0       -0.559287   -0.003708    1.411083
    5          6             0        1.607901    1.130698    0.096459
    6          1             0        1.695540    1.181426    1.187280
    7          1             0        2.608622    0.974437   -0.315528
    8          1             0        1.230802    2.087940   -0.275022
    9          6             0       -1.526644    1.222557   -0.094774
   10          1             0       -2.537834    1.147019    0.320976
   11          1             0       -1.089400    2.155960    0.273030
   12          1             0       -1.612975    1.278255   -1.185100
   13          8             0        1.374262   -1.231200    0.059197
   14          1             0        0.736994   -1.950863   -0.063964
   15          8             0       -1.316561   -1.212945   -0.103393
   16          1             0       -2.119441   -1.357584    0.412503
 ---------------------------------------------------------------------
 Rotational constants (GHZ):      4.5493340      3.0403091      1.9681006
 Standard basis: 6-31++G(d,p) (6D, 7F)
 There are   174 symmetry adapted basis functions of A   symmetry.
 Integral buffers will be    262144 words long.
 Raffenetti 2 integral format.
 Two-electron integral symmetry is turned on.
   174 basis functions,   272 primitive gaussians,   174 cartesian basis functions
    25 alpha electrons       25 beta electrons
       nuclear repulsion energy       265.3738089728 Hartrees.
 NAtoms=   16 NActive=   16 NUniq=   16 SFac= 1.00D+00 NAtFMM=   60 Big=F
 One-electron integrals computed using PRISM.
 NBasis=   174 RedAO= T  NBF=   174
 NBsUse=   174 1.00D-06 NBFU=   174
 Initial guess read from the read-write file:
 Initial guess orbital symmetries:
       Occupied  (A) (A) (A) (A) (A) (A) (A) (A) (A) (A) (A) (A)
                 (A) (A) (A) (A) (A) (A) (A) (A) (A) (A) (A) (A)
                 (A)
       Virtual   (A) (A) (A) (A) (A) (A) (A) (A) (A) (A) (A) (A)
                 (A) (A) (A) (A) (A) (A) (A) (A) (A) (A) (A) (A)
                 (A) (A) (A) (A) (A) (A) (A) (A) (A) (A) (A) (A)
                 (A) (A) (A) (A) (A) (A) (A) (A) (A) (A) (A) (A)
                 (A) (A) (A) (A) (A) (A) (A) (A) (A) (A) (A) (A)
                 (A) (A) (A) (A) (A) (A) (A) (A) (A) (A) (A) (A)
                 (A) (A) (A) (A) (A) (A) (A) (A) (A) (A) (A) (A)
                 (A) (A) (A) (A) (A) (A) (A) (A) (A) (A) (A) (A)
                 (A) (A) (A) (A) (A) (A) (A) (A) (A) (A) (A) (A)
                 (A) (A) (A) (A) (A) (A) (A) (A) (A) (A) (A) (A)
                 (A) (A) (A) (A) (A) (A) (A) (A) (A) (A) (A) (A)
                 (A) (A) (A) (A) (A) (A) (A) (A) (A) (A) (A) (A)
                 (A) (A) (A) (A) (A)
 Requested convergence on RMS density matrix=1.00D-08 within 128 cycles.
 Requested convergence on MAX density matrix=1.00D-06.
 Requested convergence on             energy=1.00D-06.
 No special actions if energy rises.
 SCF Done:  E(RB+HF-LYP) =  -308.921727913     A.U. after    7 cycles
             Convg  =    0.3606D-08             -V/T =  2.0095
             S**2   =   0.0000
 ***** Axes restored to original set *****
 -------------------------------------------------------------------
 Center     Atomic                   Forces (Hartrees/Bohr)
 Number     Number              X              Y              Z
 -------------------------------------------------------------------
    1          6           0.000015677    0.000034502   -0.000018472
    2          1          -0.000004863    0.000000886    0.000006966
    3          6           0.000014905   -0.000064487   -0.000002302
    4          1           0.000003804    0.000001268    0.000000407
    5          6          -0.000006599    0.000006126   -0.000007205
    6          1           0.000006779   -0.000000519    0.000000128
    7          1           0.000002710    0.000000367    0.000007932
    8          1          -0.000000499   -0.000006333    0.000001187
    9          6           0.000003629    0.000005615    0.000020229
   10          1          -0.000004704   -0.000003235   -0.000001233
   11          1          -0.000009074   -0.000013472   -0.000007299
   12          1          -0.000011683   -0.000001012    0.000000091
   13          8          -0.000005509    0.000009940   -0.000017508
   14          1           0.000015199   -0.000007179    0.000003866
   15          8          -0.000021502    0.000049687    0.000027147
   16          1           0.000001729   -0.000012152   -0.000013933
 -------------------------------------------------------------------
 Cartesian Forces:  Max     0.000064487 RMS     0.000015964

 GradGradGradGradGradGradGradGradGradGradGradGradGradGradGradGradGradGrad
 Berny optimization.
 Internal  Forces:  Max     0.000046813 RMS     0.000008684
 Search for a local minimum.
 Step number  16 out of a maximum of  84
 All quantities printed in internal units (Hartrees-Bohrs-Radians)
 Update second derivatives using D2CorX and points  8  9 10 11 12
                                                       13 14 15 16
 Trust test= 1.21D+00 RLast= 3.53D-03 DXMaxT set to 5.00D-01
     Eigenvalues ---    0.00212   0.00225   0.00252   0.00372   0.00950
     Eigenvalues ---    0.03781   0.04486   0.04878   0.05388   0.05445
     Eigenvalues ---    0.05475   0.05537   0.05640   0.07428   0.08040
     Eigenvalues ---    0.14487   0.14807   0.15459   0.15970   0.16009
     Eigenvalues ---    0.16067   0.16193   0.16797   0.17403   0.19140
     Eigenvalues ---    0.20120   0.22435   0.27864   0.29398   0.30330
     Eigenvalues ---    0.35257   0.35518   0.37228   0.37236   0.37244
     Eigenvalues ---    0.37296   0.37326   0.37360   0.37700   0.45114
     Eigenvalues ---    0.55557   0.563751000.000001000.000001000.00000
     Eigenvalues --- 1000.000001000.000001000.000001000.000001000.00000
     Eigenvalues --- 1000.000001000.000001000.000001000.000001000.00000
     Eigenvalues --- 1000.000001000.000001000.000001000.000001000.00000
     Eigenvalues --- 1000.000001000.000001000.000001000.000001000.00000
     Eigenvalues --- 1000.000001000.000001000.000001000.000001000.00000
     Eigenvalues --- 1000.000001000.000001000.000001000.00000
 RFO step:  Lambda=-2.45435423D-08.
 Quartic linear search produced a step of  0.21430.
 Iteration  1 RMS(Cart)=  0.00026373 RMS(Int)=  0.00000020
 Iteration  2 RMS(Cart)=  0.00000019 RMS(Int)=  0.00000000
 Variable       Old X    -DE/DX   Delta X   Delta X   Delta X     New X
                                 (Linear)    (Quad)   (Total)
    R1        2.08483   0.00001   0.00002   0.00000   0.00002   2.08485
    R2        2.90275  -0.00004  -0.00006  -0.00010  -0.00016   2.90259
    R3        2.87857   0.00000   0.00004  -0.00001   0.00003   2.87859
    R4        2.69697  -0.00001   0.00005  -0.00006   0.00000   2.69697
    R5        2.08004   0.00000   0.00001   0.00001   0.00001   2.08006
    R6        2.88514  -0.00001   0.00001  -0.00004  -0.00003   2.88511
    R7        2.72667   0.00005   0.00014   0.00002   0.00016   2.72683
    R8        2.07022   0.00001   0.00002   0.00000   0.00002   2.07024
    R9        2.06629   0.00001   0.00002   0.00000   0.00002   2.06631
   R10        2.06708   0.00000   0.00002  -0.00001   0.00002   2.06710
   R11        2.07100   0.00000   0.00001   0.00000   0.00001   2.07102
   R12        2.06811   0.00001   0.00004   0.00000   0.00003   2.06814
   R13        2.06955   0.00001   0.00001   0.00001   0.00002   2.06956
   R14        1.83137  -0.00001   0.00001  -0.00003  -0.00002   1.83135
   R15        1.82404   0.00000   0.00001   0.00000   0.00001   1.82404
    A1        1.87295   0.00000   0.00007  -0.00002   0.00005   1.87300
    A2        1.91221   0.00000   0.00000   0.00001   0.00001   1.91222
    A3        1.90966   0.00000  -0.00002   0.00000  -0.00001   1.90965
    A4        1.98504   0.00000  -0.00003   0.00001  -0.00003   1.98501
    A5        1.91448   0.00000   0.00003   0.00000   0.00003   1.91451
    A6        1.86898   0.00000  -0.00004   0.00001  -0.00004   1.86894
    A7        1.88113   0.00000   0.00003  -0.00001   0.00001   1.88114
    A8        1.99223   0.00000   0.00003  -0.00003   0.00000   1.99224
    A9        1.82518   0.00000   0.00002  -0.00007  -0.00005   1.82514
   A10        1.92463   0.00000   0.00006   0.00000   0.00006   1.92469
   A11        1.90298   0.00000  -0.00007   0.00003  -0.00004   1.90294
   A12        1.93344   0.00000  -0.00007   0.00007   0.00000   1.93345
   A13        1.93288   0.00000   0.00000  -0.00003  -0.00003   1.93284
   A14        1.90564   0.00000  -0.00003   0.00002  -0.00001   1.90563
   A15        1.94845   0.00001   0.00004   0.00004   0.00008   1.94853
   A16        1.88449   0.00000   0.00000  -0.00003  -0.00003   1.88446
   A17        1.90203   0.00000   0.00001  -0.00002  -0.00001   1.90202
   A18        1.88874   0.00000  -0.00002   0.00001  -0.00001   1.88874
   A19        1.92818   0.00000   0.00002  -0.00003  -0.00001   1.92817
   A20        1.94328   0.00001   0.00002   0.00007   0.00009   1.94337
   A21        1.93129   0.00000  -0.00005   0.00005   0.00000   1.93129
   A22        1.87541   0.00000   0.00000  -0.00004  -0.00004   1.87538
   A23        1.88437   0.00000   0.00002  -0.00003  -0.00001   1.88436
   A24        1.89939  -0.00001  -0.00002  -0.00002  -0.00003   1.89936
   A25        1.86141   0.00001   0.00005   0.00004   0.00009   1.86150
   A26        1.91121  -0.00002  -0.00009  -0.00006  -0.00015   1.91106
    D1        3.13659   0.00000   0.00005  -0.00008  -0.00003   3.13655
    D2       -1.00235   0.00000   0.00017  -0.00011   0.00005  -1.00230
    D3        1.11326   0.00000   0.00011  -0.00008   0.00003   1.11329
    D4       -1.02876   0.00000   0.00007  -0.00008  -0.00001  -1.02877
    D5        1.11549   0.00000   0.00019  -0.00011   0.00008   1.11556
    D6       -3.05209   0.00000   0.00013  -0.00008   0.00005  -3.05204
    D7        1.06357   0.00000   0.00001  -0.00007  -0.00006   1.06352
    D8       -3.07536   0.00000   0.00013  -0.00010   0.00003  -3.07533
    D9       -0.95975   0.00000   0.00007  -0.00007   0.00000  -0.95975
   D10        3.06525   0.00000   0.00006  -0.00002   0.00005   3.06530
   D11       -1.14515   0.00000   0.00004  -0.00006  -0.00002  -1.14517
   D12        0.94247   0.00000   0.00002  -0.00001   0.00002   0.94249
   D13        0.96945   0.00000   0.00000  -0.00001   0.00000   0.96945
   D14        3.04223   0.00000  -0.00002  -0.00005  -0.00006   3.04217
   D15       -1.15333   0.00000  -0.00004   0.00001  -0.00003  -1.15336
   D16       -1.14845   0.00000   0.00002  -0.00001   0.00001  -1.14844
   D17        0.92433   0.00000  -0.00001  -0.00005  -0.00005   0.92428
   D18        3.01195   0.00000  -0.00002   0.00000  -0.00002   3.01193
   D19       -1.23942   0.00000  -0.00012  -0.00012  -0.00024  -1.23966
   D20        0.81079   0.00000  -0.00003  -0.00015  -0.00017   0.81061
   D21        2.97263   0.00000  -0.00008  -0.00014  -0.00022   2.97241
   D22        3.05350   0.00000   0.00011  -0.00019  -0.00008   3.05342
   D23       -1.14722   0.00000   0.00014  -0.00022  -0.00008  -1.14730
   D24        0.96758   0.00000   0.00010  -0.00016  -0.00007   0.96751
   D25       -1.10929   0.00000   0.00021  -0.00023  -0.00002  -1.10931
   D26        0.97317   0.00000   0.00024  -0.00026  -0.00002   0.97315
   D27        3.08797   0.00000   0.00020  -0.00020   0.00000   3.08797
   D28        0.99899   0.00000   0.00011  -0.00014  -0.00003   0.99897
   D29        3.08146   0.00000   0.00014  -0.00017  -0.00003   3.08143
   D30       -1.08693   0.00001   0.00010  -0.00011  -0.00001  -1.08694
   D31        2.92071   0.00001   0.00020   0.00131   0.00151   2.92222
   D32        0.91263   0.00001   0.00020   0.00134   0.00154   0.91418
   D33       -1.20844   0.00000   0.00022   0.00127   0.00149  -1.20695
         Item               Value     Threshold  Converged?
 Maximum Force            0.000047     0.000450     YES
 RMS     Force            0.000009     0.000300     YES
 Maximum Displacement     0.001395     0.001800     YES
 RMS     Displacement     0.000264     0.001200     YES
 Predicted change in Energy=-2.863121D-08
 Optimization completed.
    -- Stationary point found.
                           ----------------------------
                           !   Optimized Parameters   !
                           ! (Angstroms and Degrees)  !
 --------------------------                            --------------------------
 ! Name  Definition              Value          Derivative Info.                !
 --------------------------------------------------------------------------------
 ! R1    R(1,2)                  1.1032         -DE/DX =    0.0                 !
 ! R2    R(1,3)                  1.5361         -DE/DX =    0.0                 !
 ! R3    R(1,5)                  1.5233         -DE/DX =    0.0                 !
 ! R4    R(1,13)                 1.4272         -DE/DX =    0.0                 !
 ! R5    R(3,4)                  1.1007         -DE/DX =    0.0                 !
 ! R6    R(3,9)                  1.5267         -DE/DX =    0.0                 !
 ! R7    R(3,15)                 1.4429         -DE/DX =    0.0                 !
 ! R8    R(5,6)                  1.0955         -DE/DX =    0.0                 !
 ! R9    R(5,7)                  1.0934         -DE/DX =    0.0                 !
 ! R10   R(5,8)                  1.0939         -DE/DX =    0.0                 !
 ! R11   R(9,10)                 1.0959         -DE/DX =    0.0                 !
 ! R12   R(9,11)                 1.0944         -DE/DX =    0.0                 !
 ! R13   R(9,12)                 1.0952         -DE/DX =    0.0                 !
 ! R14   R(13,14)                0.9691         -DE/DX =    0.0                 !
 ! R15   R(15,16)                0.9652         -DE/DX =    0.0                 !
 ! A1    A(2,1,3)              107.3121         -DE/DX =    0.0                 !
 ! A2    A(2,1,5)              109.5616         -DE/DX =    0.0                 !
 ! A3    A(2,1,13)             109.4155         -DE/DX =    0.0                 !
 ! A4    A(3,1,5)              113.7344         -DE/DX =    0.0                 !
 ! A5    A(3,1,13)             109.6917         -DE/DX =    0.0                 !
 ! A6    A(5,1,13)             107.0845         -DE/DX =    0.0                 !
 ! A7    A(1,3,4)              107.7806         -DE/DX =    0.0                 !
 ! A8    A(1,3,9)              114.1466         -DE/DX =    0.0                 !
 ! A9    A(1,3,15)             104.5754         -DE/DX =    0.0                 !
 ! A10   A(4,3,9)              110.2732         -DE/DX =    0.0                 !
 ! A11   A(4,3,15)             109.0327         -DE/DX =    0.0                 !
 ! A12   A(9,3,15)             110.7781         -DE/DX =    0.0                 !
 ! A13   A(1,5,6)              110.7457         -DE/DX =    0.0                 !
 ! A14   A(1,5,7)              109.1852         -DE/DX =    0.0                 !
 ! A15   A(1,5,8)              111.6379         -DE/DX =    0.0                 !
 ! A16   A(6,5,7)              107.9732         -DE/DX =    0.0                 !
 ! A17   A(6,5,8)              108.9783         -DE/DX =    0.0                 !
 ! A18   A(7,5,8)              108.217          -DE/DX =    0.0                 !
 ! A19   A(3,9,10)             110.4764         -DE/DX =    0.0                 !
 ! A20   A(3,9,11)             111.3419         -DE/DX =    0.0                 !
 ! A21   A(3,9,12)             110.6548         -DE/DX =    0.0                 !
 ! A22   A(10,9,11)            107.4534         -DE/DX =    0.0                 !
 ! A23   A(10,9,12)            107.9662         -DE/DX =    0.0                 !
 ! A24   A(11,9,12)            108.8272         -DE/DX =    0.0                 !
 ! A25   A(1,13,14)            106.6507         -DE/DX =    0.0                 !
 ! A26   A(3,15,16)            109.5041         -DE/DX =    0.0                 !
 ! D1    D(2,1,3,4)            179.7132         -DE/DX =    0.0                 !
 ! D2    D(2,1,3,9)            -57.4304         -DE/DX =    0.0                 !
 ! D3    D(2,1,3,15)            63.7852         -DE/DX =    0.0                 !
 ! D4    D(5,1,3,4)            -58.9438         -DE/DX =    0.0                 !
 ! D5    D(5,1,3,9)             63.9126         -DE/DX =    0.0                 !
 ! D6    D(5,1,3,15)          -174.8717         -DE/DX =    0.0                 !
 ! D7    D(13,1,3,4)            60.9383         -DE/DX =    0.0                 !
 ! D8    D(13,1,3,9)          -176.2053         -DE/DX =    0.0                 !
 ! D9    D(13,1,3,15)          -54.9897         -DE/DX =    0.0                 !
 ! D10   D(2,1,5,6)            175.6261         -DE/DX =    0.0                 !
 ! D11   D(2,1,5,7)            -65.6124         -DE/DX =    0.0                 !
 ! D12   D(2,1,5,8)             53.9995         -DE/DX =    0.0                 !
 ! D13   D(3,1,5,6)             55.5455         -DE/DX =    0.0                 !
 ! D14   D(3,1,5,7)            174.3071         -DE/DX =    0.0                 !
 ! D15   D(3,1,5,8)            -66.081          -DE/DX =    0.0                 !
 ! D16   D(13,1,5,6)           -65.8014         -DE/DX =    0.0                 !
 ! D17   D(13,1,5,7)            52.9602         -DE/DX =    0.0                 !
 ! D18   D(13,1,5,8)           172.5721         -DE/DX =    0.0                 !
 ! D19   D(2,1,13,14)          -71.0136         -DE/DX =    0.0                 !
 ! D20   D(3,1,13,14)           46.4548         -DE/DX =    0.0                 !
 ! D21   D(5,1,13,14)          170.3191         -DE/DX =    0.0                 !
 ! D22   D(1,3,9,10)           174.9525         -DE/DX =    0.0                 !
 ! D23   D(1,3,9,11)           -65.731          -DE/DX =    0.0                 !
 ! D24   D(1,3,9,12)            55.4381         -DE/DX =    0.0                 !
 ! D25   D(4,3,9,10)           -63.5577         -DE/DX =    0.0                 !
 ! D26   D(4,3,9,11)            55.7588         -DE/DX =    0.0                 !
 ! D27   D(4,3,9,12)           176.9278         -DE/DX =    0.0                 !
 ! D28   D(15,3,9,10)           57.2381         -DE/DX =    0.0                 !
 ! D29   D(15,3,9,11)          176.5545         -DE/DX =    0.0                 !
 ! D30   D(15,3,9,12)          -62.2764         -DE/DX =    0.0                 !
 ! D31   D(1,3,15,16)          167.3441         -DE/DX =    0.0                 !
 ! D32   D(4,3,15,16)           52.2901         -DE/DX =    0.0                 !
 ! D33   D(9,3,15,16)          -69.2383         -DE/DX =    0.0                 !
 --------------------------------------------------------------------------------
 GradGradGradGradGradGradGradGradGradGradGradGradGradGradGradGradGradGrad

                          Input orientation:                          
 ---------------------------------------------------------------------
 Center     Atomic     Atomic              Coordinates (Angstroms)
 Number     Number      Type              X           Y           Z
 ---------------------------------------------------------------------
    1          6             0       -0.635829    0.081922    0.007715
    2          1             0       -1.736719    0.041114   -0.051693
    3          6             0       -0.142247    0.887387   -1.203526
    4          1             0        0.955979    0.937360   -1.149035
    5          6             0       -0.075753   -1.333168    0.072459
    6          1             0        1.019500   -1.318248    0.053907
    7          1             0       -0.390991   -1.801898    1.008680
    8          1             0       -0.437232   -1.948353   -0.756633
    9          6             0       -0.579732    0.319471   -2.551502
   10          1             0       -0.272945    0.985550   -3.365921
   11          1             0       -0.125040   -0.658330   -2.738224
   12          1             0       -1.669252    0.216105   -2.591883
   13          8             0       -0.249888    0.741160    1.213238
   14          1             0       -0.471540    1.677858    1.100713
   15          8             0       -0.683872    2.209979   -1.005213
   16          1             0       -0.259731    2.826646   -1.614732
 ---------------------------------------------------------------------
                    Distance matrix (angstroms):
                    1          2          3          4          5
     1  C    0.000000
     2  H    1.103247   0.000000
     3  C    1.536067   2.141317   0.000000
     4  H    2.145623   3.042703   1.100712   0.000000
     5  C    1.523272   2.159369   2.561919   2.777016   0.000000
     6  H    2.168577   3.075022   2.792064   2.557122   1.095512
     7  H    2.147243   2.516360   3.491129   3.738127   1.093431
     8  H    2.178460   2.478626   2.885854   3.228367   1.093853
     9  C    2.570830   2.768600   1.526748   2.169587   3.141717
    10  H    3.511359   3.744156   2.168563   2.535184   4.151843
    11  H    2.889473   3.210012   2.178264   2.498069   2.890982
    12  H    2.800692   2.547105   2.170230   3.081210   3.469612
    13  O    1.427176   2.073832   2.423575   2.659501   2.373718
    14  H    1.941300   2.368047   2.458211   2.765415   3.206280
    15  O    2.357320   2.592617   1.442891   2.080710   3.753010
    16  H    3.210497   3.519058   1.985854   2.294390   4.492718
                    6          7          8          9         10
     6  H    0.000000
     7  H    1.770591   0.000000
     8  H    1.782155   1.771981   0.000000
     9  C    3.468116   4.148581   2.895666   0.000000
    10  H    4.321241   5.188539   3.929779   1.095928   0.000000
    11  H    3.088926   3.926546   2.385021   1.094397   1.765849
    12  H    4.072326   4.320919   3.093686   1.095156   1.772245
    13  O    2.682640   2.555171   3.339007   3.802615   4.585733
    14  H    3.506516   3.481904   4.074349   3.898153   4.524329
    15  O    4.058522   4.498522   4.173050   2.444561   2.690916
    16  H    4.647681   5.321929   4.854735   2.695527   2.540959
                   11         12         13         14         15
    11  H    0.000000
    12  H    1.780630   0.000000
    13  O    4.193830   4.095024   0.000000
    14  H    4.507247   4.148072   0.969120   0.000000
    15  O    3.397472   2.732037   2.695792   2.182467   0.000000
    16  H    3.664073   3.123539   3.513796   2.956048   0.965239
                   16
    16  H    0.000000
 Stoichiometry    C4H10O2
 Framework group  C1[X(C4H10O2)]
 Deg. of freedom    42
 Full point group                 C1      NOp   1
 Largest Abelian subgroup         C1      NOp   1
 Largest concise Abelian subgroup C1      NOp   1
                         Standard orientation:                         
 ---------------------------------------------------------------------
 Center     Atomic     Atomic              Coordinates (Angstroms)
 Number     Number      Type              X           Y           Z
 ---------------------------------------------------------------------
    1          6             0        0.709023   -0.026644   -0.319397
    2          1             0        0.570995   -0.012356   -1.413882
    3          6             0       -0.687885    0.015495    0.318078
    4          1             0       -0.559287   -0.003708    1.411083
    5          6             0        1.607901    1.130698    0.096459
    6          1             0        1.695540    1.181426    1.187280
    7          1             0        2.608622    0.974437   -0.315528
    8          1             0        1.230802    2.087940   -0.275022
    9          6             0       -1.526644    1.222557   -0.094774
   10          1             0       -2.537834    1.147019    0.320976
   11          1             0       -1.089400    2.155960    0.273030
   12          1             0       -1.612975    1.278255   -1.185100
   13          8             0        1.374262   -1.231200    0.059197
   14          1             0        0.736994   -1.950863   -0.063964
   15          8             0       -1.316561   -1.212945   -0.103393
   16          1             0       -2.119441   -1.357584    0.412503
 ---------------------------------------------------------------------
 Rotational constants (GHZ):      4.5493340      3.0403091      1.9681006

 **********************************************************************

            Population analysis using the SCF density.

 **********************************************************************

 Orbital symmetries:
       Occupied  (A) (A) (A) (A) (A) (A) (A) (A) (A) (A) (A) (A)
                 (A) (A) (A) (A) (A) (A) (A) (A) (A) (A) (A) (A)
                 (A)
       Virtual   (A) (A) (A) (A) (A) (A) (A) (A) (A) (A) (A) (A)
                 (A) (A) (A) (A) (A) (A) (A) (A) (A) (A) (A) (A)
                 (A) (A) (A) (A) (A) (A) (A) (A) (A) (A) (A) (A)
                 (A) (A) (A) (A) (A) (A) (A) (A) (A) (A) (A) (A)
                 (A) (A) (A) (A) (A) (A) (A) (A) (A) (A) (A) (A)
                 (A) (A) (A) (A) (A) (A) (A) (A) (A) (A) (A) (A)
                 (A) (A) (A) (A) (A) (A) (A) (A) (A) (A) (A) (A)
                 (A) (A) (A) (A) (A) (A) (A) (A) (A) (A) (A) (A)
                 (A) (A) (A) (A) (A) (A) (A) (A) (A) (A) (A) (A)
                 (A) (A) (A) (A) (A) (A) (A) (A) (A) (A) (A) (A)
                 (A) (A) (A) (A) (A) (A) (A) (A) (A) (A) (A) (A)
                 (A) (A) (A) (A) (A) (A) (A) (A) (A) (A) (A) (A)
                 (A) (A) (A) (A) (A)
 The electronic state is 1-A.
 Alpha  occ. eigenvalues --  -19.17149 -19.14674 -10.24921 -10.24009 -10.19179
 Alpha  occ. eigenvalues --  -10.18104  -1.04387  -1.01116  -0.78965  -0.73014
 Alpha  occ. eigenvalues --   -0.65623  -0.58307  -0.53804  -0.50511  -0.46845
 Alpha  occ. eigenvalues --   -0.44017  -0.41194  -0.39769  -0.39335  -0.39001
 Alpha  occ. eigenvalues --   -0.36979  -0.34982  -0.32772  -0.29480  -0.27088
 Alpha virt. eigenvalues --   -0.01815   0.00138   0.01193   0.01250   0.03444
 Alpha virt. eigenvalues --    0.03655   0.04383   0.05039   0.06005   0.06884
 Alpha virt. eigenvalues --    0.08446   0.08854   0.09323   0.10483   0.11459
 Alpha virt. eigenvalues --    0.11820   0.12771   0.12957   0.13871   0.13995
 Alpha virt. eigenvalues --    0.14308   0.15295   0.15731   0.16373   0.17791
 Alpha virt. eigenvalues --    0.18432   0.18946   0.20306   0.21415   0.21997
 Alpha virt. eigenvalues --    0.23000   0.23751   0.24707   0.25054   0.26422
 Alpha virt. eigenvalues --    0.27130   0.27939   0.30037   0.31349   0.33026
 Alpha virt. eigenvalues --    0.33882   0.34810   0.35348   0.36885   0.37878
 Alpha virt. eigenvalues --    0.40263   0.41686   0.42807   0.43380   0.62998
 Alpha virt. eigenvalues --    0.66347   0.66698   0.69370   0.71593   0.72999
 Alpha virt. eigenvalues --    0.76077   0.76978   0.77540   0.81325   0.83295
 Alpha virt. eigenvalues --    0.89302   0.96144   0.96617   0.99230   1.01252
 Alpha virt. eigenvalues --    1.03379   1.06759   1.07485   1.09658   1.12197
 Alpha virt. eigenvalues --    1.13471   1.14506   1.19652   1.21622   1.26975
 Alpha virt. eigenvalues --    1.28045   1.29127   1.33645   1.36037   1.39268
 Alpha virt. eigenvalues --    1.45224   1.50846   1.53600   1.55499   1.61085
 Alpha virt. eigenvalues --    1.61751   1.64137   1.65681   1.68633   1.74731
 Alpha virt. eigenvalues --    1.80990   1.83098   1.86395   1.87186   1.92949
 Alpha virt. eigenvalues --    1.95059   2.01067   2.02603   2.04267   2.05814
 Alpha virt. eigenvalues --    2.06880   2.10104   2.12527   2.12922   2.13766
 Alpha virt. eigenvalues --    2.17213   2.19198   2.22211   2.28964   2.33216
 Alpha virt. eigenvalues --    2.37517   2.40396   2.44822   2.48208   2.51818
 Alpha virt. eigenvalues --    2.54133   2.54804   2.61529   2.65908   2.68330
 Alpha virt. eigenvalues --    2.71355   2.73987   2.76621   2.77303   2.79948
 Alpha virt. eigenvalues --    2.82922   2.85024   2.89191   2.90849   2.96080
 Alpha virt. eigenvalues --    3.01347   3.05077   3.11347   3.24427   3.26022
 Alpha virt. eigenvalues --    3.32914   3.43171   3.45838   3.46688   3.48076
 Alpha virt. eigenvalues --    3.51975   3.54817   3.56844   4.31295   4.44508
 Alpha virt. eigenvalues --    4.45254   4.49593   4.63373   4.73271
          Condensed to atoms (all electrons):
              1          2          3          4          5          6
     1  C    5.946014   0.281493  -0.301567  -0.123978   0.107976  -0.067262
     2  H    0.281493   0.692023   0.067552   0.021597  -0.128035   0.011331
     3  C   -0.301567   0.067552   6.237926   0.417426  -0.291248   0.002995
     4  H   -0.123978   0.021597   0.417426   0.681381  -0.003623   0.009977
     5  C    0.107976  -0.128035  -0.291248  -0.003623   5.652605   0.396033
     6  H   -0.067262   0.011331   0.002995   0.009977   0.396033   0.521725
     7  H   -0.034932  -0.011266  -0.016457  -0.002310   0.433190  -0.021268
     8  H   -0.077160  -0.001096   0.046950   0.003008   0.395046  -0.030562
     9  C   -0.114290  -0.004312  -0.075276  -0.064205   0.080063   0.008259
    10  H   -0.001032   0.002317  -0.024943  -0.004890  -0.001353   0.000092
    11  H    0.054756  -0.000939  -0.133168  -0.010397   0.001883  -0.003337
    12  H   -0.020099   0.008280  -0.053645   0.009516   0.010311   0.001528
    13  O    0.292730  -0.047493  -0.058906   0.009173  -0.145873  -0.000121
    14  H    0.011700  -0.014060  -0.069036  -0.009133   0.023740   0.001610
    15  O   -0.171075  -0.017715   0.282441  -0.049935   0.052181   0.001587
    16  H    0.048876   0.001664  -0.023486  -0.018572  -0.003777  -0.000442
              7          8          9         10         11         12
     1  C   -0.034932  -0.077160  -0.114290  -0.001032   0.054756  -0.020099
     2  H   -0.011266  -0.001096  -0.004312   0.002317  -0.000939   0.008280
     3  C   -0.016457   0.046950  -0.075276  -0.024943  -0.133168  -0.053645
     4  H   -0.002310   0.003008  -0.064205  -0.004890  -0.010397   0.009516
     5  C    0.433190   0.395046   0.080063  -0.001353   0.001883   0.010311
     6  H   -0.021268  -0.030562   0.008259   0.000092  -0.003337   0.001528
     7  H    0.503378  -0.025480  -0.000435  -0.000211   0.002266  -0.000272
     8  H   -0.025480   0.560553  -0.010204   0.001700  -0.007661  -0.003146
     9  C   -0.000435  -0.010204   5.566089   0.398863   0.435510   0.410007
    10  H   -0.000211   0.001700   0.398863   0.547966  -0.027361  -0.024984
    11  H    0.002266  -0.007661   0.435510  -0.027361   0.550013  -0.026152
    12  H   -0.000272  -0.003146   0.410007  -0.024984  -0.026152   0.511015
    13  O   -0.005817   0.011302   0.021476  -0.000081  -0.000741   0.001056
    14  H   -0.002125  -0.002674   0.013705  -0.000833   0.000646  -0.000223
    15  O   -0.000103  -0.000220  -0.071376  -0.006927   0.006515   0.001020
    16  H    0.000678  -0.000882  -0.023151   0.000894   0.003936  -0.002821
             13         14         15         16
     1  C    0.292730   0.011700  -0.171075   0.048876
     2  H   -0.047493  -0.014060  -0.017715   0.001664
     3  C   -0.058906  -0.069036   0.282441  -0.023486
     4  H    0.009173  -0.009133  -0.049935  -0.018572
     5  C   -0.145873   0.023740   0.052181  -0.003777
     6  H   -0.000121   0.001610   0.001587  -0.000442
     7  H   -0.005817  -0.002125  -0.000103   0.000678
     8  H    0.011302  -0.002674  -0.000220  -0.000882
     9  C    0.021476   0.013705  -0.071376  -0.023151
    10  H   -0.000081  -0.000833  -0.006927   0.000894
    11  H   -0.000741   0.000646   0.006515   0.003936
    12  H    0.001056  -0.000223   0.001020  -0.002821
    13  O    8.203679   0.214485  -0.014650   0.000672
    14  H    0.214485   0.428302   0.021955  -0.003281
    15  O   -0.014650   0.021955   8.278518   0.209878
    16  H    0.000672  -0.003281   0.209878   0.439294
 Mulliken atomic charges:
              1
     1  C    0.167850
     2  H    0.138657
     3  C   -0.007560
     4  H    0.134967
     5  C   -0.579120
     6  H    0.167856
     7  H    0.181165
     8  H    0.140525
     9  C   -0.570724
    10  H    0.140785
    11  H    0.154230
    12  H    0.178610
    13  O   -0.480890
    14  H    0.385223
    15  O   -0.522093
    16  H    0.370520
 Sum of Mulliken charges=   0.00000
 Atomic charges with hydrogens summed into heavy atoms:
              1
     1  C    0.306507
     2  H    0.000000
     3  C    0.127407
     4  H    0.000000
     5  C   -0.089574
     6  H    0.000000
     7  H    0.000000
     8  H    0.000000
     9  C   -0.097099
    10  H    0.000000
    11  H    0.000000
    12  H    0.000000
    13  O   -0.095668
    14  H    0.000000
    15  O   -0.151573
    16  H    0.000000
 Sum of Mulliken charges=   0.00000
 Electronic spatial extent (au):  <R**2>=   660.3984
 Charge=     0.0000 electrons
 Dipole moment (field-independent basis, Debye):
    X=    -2.3534    Y=     1.3873    Z=     0.6865  Tot=     2.8168
 Quadrupole moment (field-independent basis, Debye-Ang):
   XX=   -39.0381   YY=   -38.4778   ZZ=   -38.9109
   XY=     3.2768   XZ=    -3.2460   YZ=    -0.9917
 Traceless Quadrupole moment (field-independent basis, Debye-Ang):
   XX=    -0.2292   YY=     0.3312   ZZ=    -0.1020
   XY=     3.2768   XZ=    -3.2460   YZ=    -0.9917
 Octapole moment (field-independent basis, Debye-Ang**2):
  XXX=   -18.3304  YYY=   -15.0080  ZZZ=     0.2989  XYY=    -3.3384
  XXY=    -1.6479  XXZ=     4.3253  XZZ=    -1.1338  YZZ=    -2.4393
  YYZ=     1.1936  XYZ=     3.8822
 Hexadecapole moment (field-independent basis, Debye-Ang**3):
 XXXX=  -445.1618 YYYY=  -298.3175 ZZZZ=   -81.2436 XXXY=    30.6057
 XXXZ=   -15.9911 YYYX=     1.7200 YYYZ=    -1.7370 ZZZX=    -0.8369
 ZZZY=    -0.6437 XXYY=  -133.6025 XXZZ=   -92.3348 YYZZ=   -68.7567
 XXYZ=    -6.3739 YYXZ=    -5.2304 ZZXY=     1.7277
 N-N= 2.653738089728D+02 E-N=-1.251526906552D+03  KE= 3.060093719478D+02
 1|1|UNPC-UNK|FOpt|RB3LYP|6-31++G(d,p)|C4H10O2|PCUSER|17-Apr-2019|0||# 
 OPT FREQ B3LYP/6-31++G(D,P) GEOM=CONNECTIVITY||23butanediol||0,1|C,-0.
 2466403938,-0.4040895054,0.6175096267|H,-1.3475305867,-0.4448977021,0.
 558102196|C,0.2469413861,0.4013754106,-0.5937314008|H,1.3451673618,0.4
 513482631,-0.5392404238|C,0.3134356498,-1.8191800731,0.682254195|H,1.4
 086886654,-1.8042600317,0.6637022283|H,-0.0018029778,-2.2879094735,1.6
 184747608|H,-0.0480435496,-2.4343647193,-0.146838428|C,-0.1905442326,-
 0.1665410261,-1.9417069015|H,0.1162436283,0.4995386136,-2.7561257952|H
 ,0.2641478893,-1.1443418371,-2.1284288078|H,-1.2800634765,-0.269906304
 ,-1.9820883175|O,0.139300565,0.2551482133,1.8230327931|H,-0.0823521889
 ,1.1918460083,1.7105083785|O,-0.2946838287,1.7239673335,-0.3954180773|
 H,0.1294568865,2.3406339725,-1.0049366341||Version=x86-Win32-G03RevB.0
 1|State=1-A|HF=-308.9217279|RMSD=3.606e-009|RMSF=1.596e-005|Dipole=0.2
 005462,0.0920639,-1.0860369|PG=C01 [X(C4H10O2)]||@


 IF YOU WANT TO LEARN FROM THE THEORETICAL PHYSICISTS ABOUT THE
 METHODS WHICH THEY USE, I ADVISE YOU TO FOLLOW THIS PRINCIPLE VERY STRICTLY:
 DON'T LISTEN TO THEIR WORDS; PAY ATTENTION, INSTEAD, TO THEIR ACTIONS.
 -- A.EINSTEIN, 1934
 Job cpu time:  0 days  0 hours 43 minutes 28.0 seconds.
 File lengths (MBytes):  RWF=     31 Int=      0 D2E=      0 Chk=      6 Scr=      1
 Normal termination of Gaussian 03 at Wed Apr 17 10:37:17 2019.
 Link1:  Proceeding to internal job step number  2.
 ----------------------------------------------------------------------
 #N Geom=AllCheck Guess=Read SCRF=Check GenChk RB3LYP/6-31++G(d,p) Freq
 ----------------------------------------------------------------------
 1/10=4,29=7,30=1,38=1,40=1,46=1/1,3;
 2/40=1/2;
 3/5=1,6=6,7=1111,11=2,16=1,25=1,30=1,70=2,71=2,74=-5/1,2,3;
 4/5=1,7=1/1;
 5/5=2,38=6/2;
 8/6=4,10=90,11=11,27=262144000/1;
 11/6=1,8=1,9=11,15=111,16=1/1,2,10;
 10/6=1/2;
 6/7=2,8=2,9=2,10=2,18=1,28=1/1;
 7/8=1,10=1,25=1/1,2,3,16;
 1/10=4,30=1,46=1/3;
 99//99;
 ------------
 23butanediol
 ------------
 Redundant internal coordinates taken from checkpoint file:
 C:\Users\LYR\Desktop\Gauss\23butanediol.chk
 Charge =  0 Multiplicity = 1
 C,0,-0.2466403938,-0.4040895054,0.6175096267
 H,0,-1.3475305867,-0.4448977021,0.558102196
 C,0,0.2469413861,0.4013754106,-0.5937314008
 H,0,1.3451673618,0.4513482631,-0.5392404238
 C,0,0.3134356498,-1.8191800731,0.682254195
 H,0,1.4086886654,-1.8042600317,0.6637022283
 H,0,-0.0018029778,-2.2879094735,1.6184747608
 H,0,-0.0480435496,-2.4343647193,-0.146838428
 C,0,-0.1905442326,-0.1665410261,-1.9417069015
 H,0,0.1162436283,0.4995386136,-2.7561257952
 H,0,0.2641478893,-1.1443418371,-2.1284288078
 H,0,-1.2800634765,-0.269906304,-1.9820883175
 O,0,0.139300565,0.2551482133,1.8230327931
 H,0,-0.0823521889,1.1918460083,1.7105083785
 O,0,-0.2946838287,1.7239673335,-0.3954180773
 H,0,0.1294568865,2.3406339725,-1.0049366341
 Recover connectivity data from disk.

 GradGradGradGradGradGradGradGradGradGradGradGradGradGradGradGradGradGrad
 Berny optimization.
 Initialization pass.
                           ----------------------------
                           !    Initial Parameters    !
                           ! (Angstroms and Degrees)  !
 --------------------------                            --------------------------
 ! Name  Definition              Value          Derivative Info.                !
 --------------------------------------------------------------------------------
 ! R1    R(1,2)                  1.1032         calculate D2E/DX2 analytically  !
 ! R2    R(1,3)                  1.5361         calculate D2E/DX2 analytically  !
 ! R3    R(1,5)                  1.5233         calculate D2E/DX2 analytically  !
 ! R4    R(1,13)                 1.4272         calculate D2E/DX2 analytically  !
 ! R5    R(3,4)                  1.1007         calculate D2E/DX2 analytically  !
 ! R6    R(3,9)                  1.5267         calculate D2E/DX2 analytically  !
 ! R7    R(3,15)                 1.4429         calculate D2E/DX2 analytically  !
 ! R8    R(5,6)                  1.0955         calculate D2E/DX2 analytically  !
 ! R9    R(5,7)                  1.0934         calculate D2E/DX2 analytically  !
 ! R10   R(5,8)                  1.0939         calculate D2E/DX2 analytically  !
 ! R11   R(9,10)                 1.0959         calculate D2E/DX2 analytically  !
 ! R12   R(9,11)                 1.0944         calculate D2E/DX2 analytically  !
 ! R13   R(9,12)                 1.0952         calculate D2E/DX2 analytically  !
 ! R14   R(13,14)                0.9691         calculate D2E/DX2 analytically  !
 ! R15   R(15,16)                0.9652         calculate D2E/DX2 analytically  !
 ! A1    A(2,1,3)              107.3121         calculate D2E/DX2 analytically  !
 ! A2    A(2,1,5)              109.5616         calculate D2E/DX2 analytically  !
 ! A3    A(2,1,13)             109.4155         calculate D2E/DX2 analytically  !
 ! A4    A(3,1,5)              113.7344         calculate D2E/DX2 analytically  !
 ! A5    A(3,1,13)             109.6917         calculate D2E/DX2 analytically  !
 ! A6    A(5,1,13)             107.0845         calculate D2E/DX2 analytically  !
 ! A7    A(1,3,4)              107.7806         calculate D2E/DX2 analytically  !
 ! A8    A(1,3,9)              114.1466         calculate D2E/DX2 analytically  !
 ! A9    A(1,3,15)             104.5754         calculate D2E/DX2 analytically  !
 ! A10   A(4,3,9)              110.2732         calculate D2E/DX2 analytically  !
 ! A11   A(4,3,15)             109.0327         calculate D2E/DX2 analytically  !
 ! A12   A(9,3,15)             110.7781         calculate D2E/DX2 analytically  !
 ! A13   A(1,5,6)              110.7457         calculate D2E/DX2 analytically  !
 ! A14   A(1,5,7)              109.1852         calculate D2E/DX2 analytically  !
 ! A15   A(1,5,8)              111.6379         calculate D2E/DX2 analytically  !
 ! A16   A(6,5,7)              107.9732         calculate D2E/DX2 analytically  !
 ! A17   A(6,5,8)              108.9783         calculate D2E/DX2 analytically  !
 ! A18   A(7,5,8)              108.217          calculate D2E/DX2 analytically  !
 ! A19   A(3,9,10)             110.4764         calculate D2E/DX2 analytically  !
 ! A20   A(3,9,11)             111.3419         calculate D2E/DX2 analytically  !
 ! A21   A(3,9,12)             110.6548         calculate D2E/DX2 analytically  !
 ! A22   A(10,9,11)            107.4534         calculate D2E/DX2 analytically  !
 ! A23   A(10,9,12)            107.9662         calculate D2E/DX2 analytically  !
 ! A24   A(11,9,12)            108.8272         calculate D2E/DX2 analytically  !
 ! A25   A(1,13,14)            106.6507         calculate D2E/DX2 analytically  !
 ! A26   A(3,15,16)            109.5041         calculate D2E/DX2 analytically  !
 ! D1    D(2,1,3,4)            179.7132         calculate D2E/DX2 analytically  !
 ! D2    D(2,1,3,9)            -57.4304         calculate D2E/DX2 analytically  !
 ! D3    D(2,1,3,15)            63.7852         calculate D2E/DX2 analytically  !
 ! D4    D(5,1,3,4)            -58.9438         calculate D2E/DX2 analytically  !
 ! D5    D(5,1,3,9)             63.9126         calculate D2E/DX2 analytically  !
 ! D6    D(5,1,3,15)          -174.8717         calculate D2E/DX2 analytically  !
 ! D7    D(13,1,3,4)            60.9383         calculate D2E/DX2 analytically  !
 ! D8    D(13,1,3,9)          -176.2053         calculate D2E/DX2 analytically  !
 ! D9    D(13,1,3,15)          -54.9897         calculate D2E/DX2 analytically  !
 ! D10   D(2,1,5,6)            175.6261         calculate D2E/DX2 analytically  !
 ! D11   D(2,1,5,7)            -65.6124         calculate D2E/DX2 analytically  !
 ! D12   D(2,1,5,8)             53.9995         calculate D2E/DX2 analytically  !
 ! D13   D(3,1,5,6)             55.5455         calculate D2E/DX2 analytically  !
 ! D14   D(3,1,5,7)            174.3071         calculate D2E/DX2 analytically  !
 ! D15   D(3,1,5,8)            -66.081          calculate D2E/DX2 analytically  !
 ! D16   D(13,1,5,6)           -65.8014         calculate D2E/DX2 analytically  !
 ! D17   D(13,1,5,7)            52.9602         calculate D2E/DX2 analytically  !
 ! D18   D(13,1,5,8)           172.5721         calculate D2E/DX2 analytically  !
 ! D19   D(2,1,13,14)          -71.0136         calculate D2E/DX2 analytically  !
 ! D20   D(3,1,13,14)           46.4548         calculate D2E/DX2 analytically  !
 ! D21   D(5,1,13,14)          170.3191         calculate D2E/DX2 analytically  !
 ! D22   D(1,3,9,10)           174.9525         calculate D2E/DX2 analytically  !
 ! D23   D(1,3,9,11)           -65.731          calculate D2E/DX2 analytically  !
 ! D24   D(1,3,9,12)            55.4381         calculate D2E/DX2 analytically  !
 ! D25   D(4,3,9,10)           -63.5577         calculate D2E/DX2 analytically  !
 ! D26   D(4,3,9,11)            55.7588         calculate D2E/DX2 analytically  !
 ! D27   D(4,3,9,12)           176.9278         calculate D2E/DX2 analytically  !
 ! D28   D(15,3,9,10)           57.2381         calculate D2E/DX2 analytically  !
 ! D29   D(15,3,9,11)          176.5545         calculate D2E/DX2 analytically  !
 ! D30   D(15,3,9,12)          -62.2764         calculate D2E/DX2 analytically  !
 ! D31   D(1,3,15,16)          167.3441         calculate D2E/DX2 analytically  !
 ! D32   D(4,3,15,16)           52.2901         calculate D2E/DX2 analytically  !
 ! D33   D(9,3,15,16)          -69.2383         calculate D2E/DX2 analytically  !
 --------------------------------------------------------------------------------
 Trust Radius=3.00D-01 FncErr=1.00D-07 GrdErr=1.00D-07
 Number of steps in this run=   2 maximum allowed number of steps=   2.
 GradGradGradGradGradGradGradGradGradGradGradGradGradGradGradGradGradGrad

                          Input orientation:                          
 ---------------------------------------------------------------------
 Center     Atomic     Atomic              Coordinates (Angstroms)
 Number     Number      Type              X           Y           Z
 ---------------------------------------------------------------------
    1          6             0       -0.246640   -0.404090    0.617510
    2          1             0       -1.347531   -0.444898    0.558102
    3          6             0        0.246941    0.401375   -0.593731
    4          1             0        1.345167    0.451348   -0.539240
    5          6             0        0.313436   -1.819180    0.682254
    6          1             0        1.408689   -1.804260    0.663702
    7          1             0       -0.001803   -2.287909    1.618475
    8          1             0       -0.048044   -2.434365   -0.146838
    9          6             0       -0.190544   -0.166541   -1.941707
   10          1             0        0.116244    0.499539   -2.756126
   11          1             0        0.264148   -1.144342   -2.128429
   12          1             0       -1.280063   -0.269906   -1.982088
   13          8             0        0.139301    0.255148    1.823033
   14          1             0       -0.082352    1.191846    1.710508
   15          8             0       -0.294684    1.723967   -0.395418
   16          1             0        0.129457    2.340634   -1.004937
 ---------------------------------------------------------------------
                    Distance matrix (angstroms):
                    1          2          3          4          5
     1  C    0.000000
     2  H    1.103247   0.000000
     3  C    1.536067   2.141317   0.000000
     4  H    2.145623   3.042703   1.100712   0.000000
     5  C    1.523272   2.159369   2.561919   2.777016   0.000000
     6  H    2.168577   3.075022   2.792064   2.557122   1.095512
     7  H    2.147243   2.516360   3.491129   3.738127   1.093431
     8  H    2.178460   2.478626   2.885854   3.228367   1.093853
     9  C    2.570830   2.768600   1.526748   2.169587   3.141717
    10  H    3.511359   3.744156   2.168563   2.535184   4.151843
    11  H    2.889473   3.210012   2.178264   2.498069   2.890982
    12  H    2.800692   2.547105   2.170230   3.081210   3.469612
    13  O    1.427176   2.073832   2.423575   2.659501   2.373718
    14  H    1.941300   2.368047   2.458211   2.765415   3.206280
    15  O    2.357320   2.592617   1.442891   2.080710   3.753010
    16  H    3.210497   3.519058   1.985854   2.294390   4.492718
                    6          7          8          9         10
     6  H    0.000000
     7  H    1.770591   0.000000
     8  H    1.782155   1.771981   0.000000
     9  C    3.468116   4.148581   2.895666   0.000000
    10  H    4.321241   5.188539   3.929779   1.095928   0.000000
    11  H    3.088926   3.926546   2.385021   1.094397   1.765849
    12  H    4.072326   4.320919   3.093686   1.095156   1.772245
    13  O    2.682640   2.555171   3.339007   3.802615   4.585733
    14  H    3.506516   3.481904   4.074349   3.898153   4.524329
    15  O    4.058522   4.498522   4.173050   2.444561   2.690916
    16  H    4.647681   5.321929   4.854735   2.695527   2.540959
                   11         12         13         14         15
    11  H    0.000000
    12  H    1.780630   0.000000
    13  O    4.193830   4.095024   0.000000
    14  H    4.507247   4.148072   0.969120   0.000000
    15  O    3.397472   2.732037   2.695792   2.182467   0.000000
    16  H    3.664073   3.123539   3.513796   2.956048   0.965239
                   16
    16  H    0.000000
 Stoichiometry    C4H10O2
 Framework group  C1[X(C4H10O2)]
 Deg. of freedom    42
 Full point group                 C1      NOp   1
 Largest Abelian subgroup         C1      NOp   1
 Largest concise Abelian subgroup C1      NOp   1
                         Standard orientation:                         
 ---------------------------------------------------------------------
 Center     Atomic     Atomic              Coordinates (Angstroms)
 Number     Number      Type              X           Y           Z
 ---------------------------------------------------------------------
    1          6             0        0.709023   -0.026644   -0.319397
    2          1             0        0.570995   -0.012356   -1.413882
    3          6             0       -0.687885    0.015495    0.318078
    4          1             0       -0.559287   -0.003708    1.411083
    5          6             0        1.607901    1.130698    0.096459
    6          1             0        1.695540    1.181426    1.187280
    7          1             0        2.608622    0.974437   -0.315528
    8          1             0        1.230802    2.087940   -0.275022
    9          6             0       -1.526644    1.222557   -0.094774
   10          1             0       -2.537834    1.147019    0.320976
   11          1             0       -1.089400    2.155960    0.273030
   12          1             0       -1.612975    1.278255   -1.185100
   13          8             0        1.374262   -1.231200    0.059197
   14          1             0        0.736994   -1.950863   -0.063964
   15          8             0       -1.316561   -1.212945   -0.103393
   16          1             0       -2.119441   -1.357584    0.412503
 ---------------------------------------------------------------------
 Rotational constants (GHZ):      4.5493340      3.0403091      1.9681006
 Standard basis: 6-31++G(d,p) (6D, 7F)
 There are   174 symmetry adapted basis functions of A   symmetry.
 Integral buffers will be    262144 words long.
 Raffenetti 2 integral format.
 Two-electron integral symmetry is turned on.
   174 basis functions,   272 primitive gaussians,   174 cartesian basis functions
    25 alpha electrons       25 beta electrons
       nuclear repulsion energy       265.3738089728 Hartrees.
 NAtoms=   16 NActive=   16 NUniq=   16 SFac= 1.00D+00 NAtFMM=   60 Big=F
 One-electron integrals computed using PRISM.
 NBasis=   174 RedAO= T  NBF=   174
 NBsUse=   174 1.00D-06 NBFU=   174
 Initial guess read from the checkpoint file:
 C:\Users\LYR\Desktop\Gauss\23butanediol.chk
 Initial guess orbital symmetries:
       Occupied  (A) (A) (A) (A) (A) (A) (A) (A) (A) (A) (A) (A)
                 (A) (A) (A) (A) (A) (A) (A) (A) (A) (A) (A) (A)
                 (A)
       Virtual   (A) (A) (A) (A) (A) (A) (A) (A) (A) (A) (A) (A)
                 (A) (A) (A) (A) (A) (A) (A) (A) (A) (A) (A) (A)
                 (A) (A) (A) (A) (A) (A) (A) (A) (A) (A) (A) (A)
                 (A) (A) (A) (A) (A) (A) (A) (A) (A) (A) (A) (A)
                 (A) (A) (A) (A) (A) (A) (A) (A) (A) (A) (A) (A)
                 (A) (A) (A) (A) (A) (A) (A) (A) (A) (A) (A) (A)
                 (A) (A) (A) (A) (A) (A) (A) (A) (A) (A) (A) (A)
                 (A) (A) (A) (A) (A) (A) (A) (A) (A) (A) (A) (A)
                 (A) (A) (A) (A) (A) (A) (A) (A) (A) (A) (A) (A)
                 (A) (A) (A) (A) (A) (A) (A) (A) (A) (A) (A) (A)
                 (A) (A) (A) (A) (A) (A) (A) (A) (A) (A) (A) (A)
                 (A) (A) (A) (A) (A) (A) (A) (A) (A) (A) (A) (A)
                 (A) (A) (A) (A) (A)
 Requested convergence on RMS density matrix=1.00D-08 within 128 cycles.
 Requested convergence on MAX density matrix=1.00D-06.
 Requested convergence on             energy=1.00D-06.
 No special actions if energy rises.
 SCF Done:  E(RB+HF-LYP) =  -308.921727913     A.U. after    1 cycles
             Convg  =    0.3369D-08             -V/T =  2.0095
             S**2   =   0.0000
 Range of M.O.s used for correlation:     1   174
 NBasis=   174 NAE=    25 NBE=    25 NFC=     0 NFV=     0
 NROrb=    174 NOA=    25 NOB=    25 NVA=   149 NVB=   149

 **** Warning!!: The largest alpha MO coefficient is  0.48615169D+02

 Symmetrizing basis deriv contribution to polar:
 IMax=3 JMax=2 DiffMx= 0.00D+00
 G2DrvN: will do   17 centers at a time, making    1 passes doing MaxLOS=2.
 FoFDir/FoFCou used for L=0 through L=2.
          Differentiating once with respect to electric field.
                with respect to dipole field.
          Differentiating once with respect to nuclear coordinates.
 Integrals replicated using symmetry in FoFDir.
 MinBra= 0 MaxBra= 2 Meth= 1.
 IRaf=       0 NMat=  51 IRICut=      51 DoRegI=T DoRafI=T ISym2E= 2 JSym2E=2.
          There are  51 degrees of freedom in the 1st order CPHF.
    48 vectors were produced by pass  0.
 AX will form  48 AO Fock derivatives at one time.
    48 vectors were produced by pass  1.
    48 vectors were produced by pass  2.
    48 vectors were produced by pass  3.
    48 vectors were produced by pass  4.
    26 vectors were produced by pass  5.
     3 vectors were produced by pass  6.
     3 vectors were produced by pass  7.
 Inv2:  IOpt= 1 Iter= 1 AM= 3.11D-15 Conv= 1.00D-12.
 Inverted reduced A of dimension  272 with in-core refinement.
 Isotropic polarizability for W=    0.000000       59.35 Bohr**3.
 End of Minotr Frequency-dependent properties file   721 does not exist.

 **********************************************************************

            Population analysis using the SCF density.

 **********************************************************************

 Orbital symmetries:
       Occupied  (A) (A) (A) (A) (A) (A) (A) (A) (A) (A) (A) (A)
                 (A) (A) (A) (A) (A) (A) (A) (A) (A) (A) (A) (A)
                 (A)
       Virtual   (A) (A) (A) (A) (A) (A) (A) (A) (A) (A) (A) (A)
                 (A) (A) (A) (A) (A) (A) (A) (A) (A) (A) (A) (A)
                 (A) (A) (A) (A) (A) (A) (A) (A) (A) (A) (A) (A)
                 (A) (A) (A) (A) (A) (A) (A) (A) (A) (A) (A) (A)
                 (A) (A) (A) (A) (A) (A) (A) (A) (A) (A) (A) (A)
                 (A) (A) (A) (A) (A) (A) (A) (A) (A) (A) (A) (A)
                 (A) (A) (A) (A) (A) (A) (A) (A) (A) (A) (A) (A)
                 (A) (A) (A) (A) (A) (A) (A) (A) (A) (A) (A) (A)
                 (A) (A) (A) (A) (A) (A) (A) (A) (A) (A) (A) (A)
                 (A) (A) (A) (A) (A) (A) (A) (A) (A) (A) (A) (A)
                 (A) (A) (A) (A) (A) (A) (A) (A) (A) (A) (A) (A)
                 (A) (A) (A) (A) (A) (A) (A) (A) (A) (A) (A) (A)
                 (A) (A) (A) (A) (A)
 The electronic state is 1-A.
 Alpha  occ. eigenvalues --  -19.17149 -19.14674 -10.24921 -10.24009 -10.19179
 Alpha  occ. eigenvalues --  -10.18104  -1.04387  -1.01116  -0.78965  -0.73014
 Alpha  occ. eigenvalues --   -0.65623  -0.58307  -0.53804  -0.50511  -0.46845
 Alpha  occ. eigenvalues --   -0.44017  -0.41194  -0.39769  -0.39335  -0.39001
 Alpha  occ. eigenvalues --   -0.36979  -0.34982  -0.32772  -0.29480  -0.27088
 Alpha virt. eigenvalues --   -0.01815   0.00138   0.01193   0.01250   0.03444
 Alpha virt. eigenvalues --    0.03655   0.04383   0.05039   0.06005   0.06884
 Alpha virt. eigenvalues --    0.08446   0.08854   0.09323   0.10483   0.11459
 Alpha virt. eigenvalues --    0.11820   0.12771   0.12957   0.13871   0.13995
 Alpha virt. eigenvalues --    0.14308   0.15295   0.15731   0.16373   0.17791
 Alpha virt. eigenvalues --    0.18432   0.18946   0.20306   0.21415   0.21997
 Alpha virt. eigenvalues --    0.23000   0.23751   0.24707   0.25054   0.26422
 Alpha virt. eigenvalues --    0.27130   0.27939   0.30037   0.31349   0.33026
 Alpha virt. eigenvalues --    0.33882   0.34810   0.35348   0.36885   0.37878
 Alpha virt. eigenvalues --    0.40263   0.41686   0.42807   0.43380   0.62998
 Alpha virt. eigenvalues --    0.66347   0.66698   0.69370   0.71593   0.72999
 Alpha virt. eigenvalues --    0.76077   0.76978   0.77540   0.81325   0.83295
 Alpha virt. eigenvalues --    0.89302   0.96144   0.96617   0.99230   1.01252
 Alpha virt. eigenvalues --    1.03379   1.06759   1.07485   1.09658   1.12197
 Alpha virt. eigenvalues --    1.13471   1.14506   1.19652   1.21622   1.26975
 Alpha virt. eigenvalues --    1.28045   1.29127   1.33645   1.36037   1.39268
 Alpha virt. eigenvalues --    1.45224   1.50846   1.53600   1.55499   1.61085
 Alpha virt. eigenvalues --    1.61751   1.64137   1.65681   1.68633   1.74731
 Alpha virt. eigenvalues --    1.80990   1.83098   1.86395   1.87186   1.92949
 Alpha virt. eigenvalues --    1.95059   2.01067   2.02603   2.04267   2.05814
 Alpha virt. eigenvalues --    2.06880   2.10104   2.12527   2.12922   2.13766
 Alpha virt. eigenvalues --    2.17213   2.19198   2.22211   2.28964   2.33216
 Alpha virt. eigenvalues --    2.37517   2.40396   2.44822   2.48208   2.51818
 Alpha virt. eigenvalues --    2.54133   2.54804   2.61529   2.65908   2.68330
 Alpha virt. eigenvalues --    2.71355   2.73987   2.76621   2.77303   2.79948
 Alpha virt. eigenvalues --    2.82922   2.85024   2.89191   2.90849   2.96080
 Alpha virt. eigenvalues --    3.01347   3.05077   3.11347   3.24427   3.26022
 Alpha virt. eigenvalues --    3.32914   3.43171   3.45838   3.46688   3.48076
 Alpha virt. eigenvalues --    3.51975   3.54817   3.56844   4.31295   4.44508
 Alpha virt. eigenvalues --    4.45254   4.49593   4.63373   4.73271
          Condensed to atoms (all electrons):
              1          2          3          4          5          6
     1  C    5.946014   0.281493  -0.301567  -0.123978   0.107976  -0.067262
     2  H    0.281493   0.692023   0.067552   0.021597  -0.128035   0.011331
     3  C   -0.301567   0.067552   6.237926   0.417426  -0.291248   0.002995
     4  H   -0.123978   0.021597   0.417426   0.681380  -0.003623   0.009977
     5  C    0.107976  -0.128035  -0.291248  -0.003623   5.652605   0.396033
     6  H   -0.067262   0.011331   0.002995   0.009977   0.396033   0.521725
     7  H   -0.034932  -0.011266  -0.016457  -0.002310   0.433190  -0.021268
     8  H   -0.077160  -0.001096   0.046950   0.003008   0.395046  -0.030562
     9  C   -0.114290  -0.004312  -0.075276  -0.064205   0.080063   0.008259
    10  H   -0.001032   0.002317  -0.024943  -0.004890  -0.001353   0.000092
    11  H    0.054756  -0.000939  -0.133168  -0.010397   0.001883  -0.003337
    12  H   -0.020099   0.008280  -0.053645   0.009516   0.010311   0.001528
    13  O    0.292730  -0.047493  -0.058906   0.009173  -0.145873  -0.000121
    14  H    0.011700  -0.014060  -0.069036  -0.009133   0.023740   0.001610
    15  O   -0.171075  -0.017715   0.282441  -0.049935   0.052181   0.001587
    16  H    0.048876   0.001664  -0.023486  -0.018572  -0.003777  -0.000442
              7          8          9         10         11         12
     1  C   -0.034932  -0.077160  -0.114290  -0.001032   0.054756  -0.020099
     2  H   -0.011266  -0.001096  -0.004312   0.002317  -0.000939   0.008280
     3  C   -0.016457   0.046950  -0.075276  -0.024943  -0.133168  -0.053645
     4  H   -0.002310   0.003008  -0.064205  -0.004890  -0.010397   0.009516
     5  C    0.433190   0.395046   0.080063  -0.001353   0.001883   0.010311
     6  H   -0.021268  -0.030562   0.008259   0.000092  -0.003337   0.001528
     7  H    0.503378  -0.025480  -0.000435  -0.000211   0.002266  -0.000272
     8  H   -0.025480   0.560553  -0.010204   0.001700  -0.007661  -0.003146
     9  C   -0.000435  -0.010204   5.566089   0.398863   0.435510   0.410007
    10  H   -0.000211   0.001700   0.398863   0.547966  -0.027361  -0.024984
    11  H    0.002266  -0.007661   0.435510  -0.027361   0.550013  -0.026152
    12  H   -0.000272  -0.003146   0.410007  -0.024984  -0.026152   0.511015
    13  O   -0.005817   0.011302   0.021476  -0.000081  -0.000741   0.001056
    14  H   -0.002125  -0.002674   0.013705  -0.000833   0.000646  -0.000223
    15  O   -0.000103  -0.000220  -0.071376  -0.006927   0.006515   0.001020
    16  H    0.000678  -0.000882  -0.023151   0.000894   0.003936  -0.002821
             13         14         15         16
     1  C    0.292730   0.011700  -0.171075   0.048876
     2  H   -0.047493  -0.014060  -0.017715   0.001664
     3  C   -0.058906  -0.069036   0.282441  -0.023486
     4  H    0.009173  -0.009133  -0.049935  -0.018572
     5  C   -0.145873   0.023740   0.052181  -0.003777
     6  H   -0.000121   0.001610   0.001587  -0.000442
     7  H   -0.005817  -0.002125  -0.000103   0.000678
     8  H    0.011302  -0.002674  -0.000220  -0.000882
     9  C    0.021476   0.013705  -0.071376  -0.023151
    10  H   -0.000081  -0.000833  -0.006927   0.000894
    11  H   -0.000741   0.000646   0.006515   0.003936
    12  H    0.001056  -0.000223   0.001020  -0.002821
    13  O    8.203679   0.214485  -0.014650   0.000672
    14  H    0.214485   0.428302   0.021955  -0.003281
    15  O   -0.014650   0.021955   8.278518   0.209878
    16  H    0.000672  -0.003281   0.209878   0.439294
 Mulliken atomic charges:
              1
     1  C    0.167850
     2  H    0.138657
     3  C   -0.007560
     4  H    0.134967
     5  C   -0.579120
     6  H    0.167856
     7  H    0.181165
     8  H    0.140525
     9  C   -0.570724
    10  H    0.140785
    11  H    0.154230
    12  H    0.178610
    13  O   -0.480890
    14  H    0.385222
    15  O   -0.522093
    16  H    0.370521
 Sum of Mulliken charges=   0.00000
 Atomic charges with hydrogens summed into heavy atoms:
              1
     1  C    0.306507
     2  H    0.000000
     3  C    0.127406
     4  H    0.000000
     5  C   -0.089574
     6  H    0.000000
     7  H    0.000000
     8  H    0.000000
     9  C   -0.097099
    10  H    0.000000
    11  H    0.000000
    12  H    0.000000
    13  O   -0.095667
    14  H    0.000000
    15  O   -0.151573
    16  H    0.000000
 Sum of Mulliken charges=   0.00000
 APT atomic charges:
              1
     1  C    0.496976
     2  H   -0.091015
     3  C    0.472027
     4  H   -0.083590
     5  C    0.031607
     6  H   -0.010233
     7  H   -0.001318
     8  H   -0.005475
     9  C    0.006556
    10  H   -0.027613
    11  H   -0.003211
    12  H   -0.003237
    13  O   -0.659422
    14  H    0.285704
    15  O   -0.650594
    16  H    0.242838
 Sum of APT charges=   0.00000
 APT Atomic charges with hydrogens summed into heavy atoms:
              1
     1  C    0.405961
     2  H    0.000000
     3  C    0.388437
     4  H    0.000000
     5  C    0.014581
     6  H    0.000000
     7  H    0.000000
     8  H    0.000000
     9  C   -0.027506
    10  H    0.000000
    11  H    0.000000
    12  H    0.000000
    13  O   -0.373718
    14  H    0.000000
    15  O   -0.407755
    16  H    0.000000
 Sum of APT charges=   0.00000
 Electronic spatial extent (au):  <R**2>=   660.3984
 Charge=     0.0000 electrons
 Dipole moment (field-independent basis, Debye):
    X=    -2.3534    Y=     1.3873    Z=     0.6865  Tot=     2.8168
 Quadrupole moment (field-independent basis, Debye-Ang):
   XX=   -39.0381   YY=   -38.4778   ZZ=   -38.9109
   XY=     3.2768   XZ=    -3.2460   YZ=    -0.9917
 Traceless Quadrupole moment (field-independent basis, Debye-Ang):
   XX=    -0.2292   YY=     0.3312   ZZ=    -0.1020
   XY=     3.2768   XZ=    -3.2460   YZ=    -0.9917
 Octapole moment (field-independent basis, Debye-Ang**2):
  XXX=   -18.3304  YYY=   -15.0079  ZZZ=     0.2989  XYY=    -3.3384
  XXY=    -1.6479  XXZ=     4.3253  XZZ=    -1.1338  YZZ=    -2.4393
  YYZ=     1.1936  XYZ=     3.8822
 Hexadecapole moment (field-independent basis, Debye-Ang**3):
 XXXX=  -445.1618 YYYY=  -298.3175 ZZZZ=   -81.2436 XXXY=    30.6057
 XXXZ=   -15.9911 YYYX=     1.7200 YYYZ=    -1.7370 ZZZX=    -0.8369
 ZZZY=    -0.6437 XXYY=  -133.6025 XXZZ=   -92.3348 YYZZ=   -68.7567
 XXYZ=    -6.3739 YYXZ=    -5.2304 ZZXY=     1.7277
 N-N= 2.653738089728D+02 E-N=-1.251526904968D+03  KE= 3.060093711696D+02
  Exact polarizability:  63.655   0.567  61.009   0.159  -0.442  53.380
 Approx polarizability:  78.074   0.926  79.241   0.283  -0.340  76.526
 Full mass-weighted force constant matrix:
 Low frequencies ---  -16.7750   -0.0010    0.0003    0.0007    2.0242   17.6337
 Low frequencies ---   99.1493  204.6392  217.4777
 Diagonal vibrational polarizability:
       22.0521977      25.4707629      35.8014305
 Harmonic frequencies (cm**-1), IR intensities (KM/Mole), Raman scattering
 activities (A**4/AMU), depolarization ratios for plane and unpolarized
 incident light, reduced masses (AMU), force constants (mDyne/A),
 and normal coordinates:
                     1                      2                      3
                     A                      A                      A
 Frequencies --    99.1414               204.6324               217.4731
 Red. masses --     3.0439                 1.0407                 1.6297
 Frc consts  --     0.0176                 0.0257                 0.0454
 IR Inten    --     1.5243                 0.1965                 0.2335
 Atom AN      X      Y      Z        X      Y      Z        X      Y      Z
   1   6     0.00   0.06  -0.01     0.01   0.00  -0.02     0.01   0.03   0.01
   2   1     0.01   0.24  -0.01     0.04   0.01  -0.02     0.03  -0.01   0.01
   3   6     0.00   0.06   0.00     0.01  -0.01  -0.02     0.00   0.03  -0.01
   4   1     0.00   0.22   0.01     0.04  -0.02  -0.02    -0.01  -0.01  -0.01
   5   6     0.06  -0.04   0.18    -0.02   0.01   0.03     0.10  -0.03  -0.04
   6   1     0.11  -0.28   0.19    -0.38   0.28   0.04     0.36  -0.21  -0.05
   7   1     0.03   0.02   0.10     0.11  -0.20   0.41     0.01   0.03  -0.30
   8   1     0.06   0.05   0.41     0.21  -0.04  -0.34     0.02   0.03   0.20
   9   6    -0.06  -0.04  -0.18     0.00   0.00   0.02    -0.11  -0.03   0.04
  10   1    -0.02   0.03  -0.09     0.12   0.17   0.32     0.04   0.08   0.43
  11   1    -0.05   0.05  -0.42     0.20   0.02  -0.27     0.04   0.04  -0.31
  12   1    -0.14  -0.28  -0.19    -0.30  -0.19   0.04    -0.50  -0.27   0.06
  13   8    -0.05  -0.02  -0.19     0.01   0.00  -0.02    -0.06   0.01   0.08
  14   1    -0.14   0.05  -0.15     0.00   0.00   0.01    -0.08   0.03   0.05
  15   8     0.05  -0.02   0.18    -0.01   0.00   0.00     0.05   0.02  -0.08
  16   1     0.08   0.00   0.23     0.01   0.00   0.02     0.08  -0.07  -0.07
                     4                      5                      6
                     A                      A                      A
 Frequencies --   245.7873               260.1208               354.6664
 Red. masses --     1.0784                 1.7127                 3.0697
 Frc consts  --     0.0384                 0.0683                 0.2275
 IR Inten    --    88.9600                21.1580                10.4594
 Atom AN      X      Y      Z        X      Y      Z        X      Y      Z
   1   6    -0.01  -0.01   0.01     0.00  -0.04   0.00     0.03   0.00  -0.01
   2   1    -0.03  -0.01   0.01     0.02  -0.05  -0.01     0.06  -0.02  -0.01
   3   6     0.00  -0.01   0.02     0.00  -0.04  -0.01    -0.03   0.00  -0.02
   4   1    -0.01   0.01   0.02     0.00  -0.05  -0.02    -0.01   0.01  -0.02
   5   6    -0.02   0.00   0.00    -0.10   0.02   0.03     0.15  -0.09   0.01
   6   1     0.04  -0.05   0.00     0.09  -0.19   0.02     0.08  -0.08   0.02
   7   1    -0.04   0.06  -0.07    -0.15   0.28  -0.19     0.15  -0.31   0.10
   8   1    -0.08   0.01   0.07    -0.32   0.03   0.30     0.35  -0.02  -0.04
   9   6     0.02  -0.01   0.00     0.10   0.03  -0.03    -0.16  -0.07   0.00
  10   1     0.04   0.08   0.09     0.18   0.26   0.20    -0.18  -0.31  -0.08
  11   1     0.08   0.00  -0.11     0.33   0.02  -0.29    -0.38   0.01   0.08
  12   1    -0.07  -0.09   0.00    -0.12  -0.16  -0.02    -0.11  -0.03  -0.01
  13   8     0.04   0.01  -0.02     0.10   0.01   0.01     0.20   0.08   0.01
  14   1     0.08  -0.03   0.01     0.20  -0.06  -0.08     0.41  -0.08  -0.17
  15   8     0.00  -0.01   0.04    -0.13   0.02  -0.01    -0.20   0.08   0.01
  16   1    -0.52   0.49  -0.64     0.12  -0.13   0.32    -0.13   0.16   0.15
                     7                      8                      9
                     A                      A                      A
 Frequencies --   368.7910               422.8667               476.4408
 Red. masses --     2.2542                 2.8611                 1.3761
 Frc consts  --     0.1806                 0.3014                 0.1840
 IR Inten    --     4.7730                 0.1902                82.8014
 Atom AN      X      Y      Z        X      Y      Z        X      Y      Z
   1   6    -0.09   0.06   0.17    -0.09   0.06  -0.11     0.03   0.04   0.00
   2   1    -0.26   0.12   0.19    -0.02   0.02  -0.12     0.03   0.08  -0.01
   3   6    -0.10  -0.05   0.17    -0.09  -0.05  -0.11     0.03  -0.04   0.00
   4   1    -0.27  -0.11   0.18    -0.03  -0.01  -0.12     0.03  -0.09   0.00
   5   6     0.08   0.01  -0.05     0.05  -0.10   0.02     0.05   0.06   0.01
   6   1     0.24   0.21  -0.07     0.04  -0.35   0.03     0.09   0.04   0.01
   7   1     0.00  -0.26  -0.15     0.02  -0.32   0.03     0.03   0.05  -0.03
   8   1     0.22   0.01  -0.20     0.32   0.07   0.18     0.05   0.07   0.03
   9   6     0.07  -0.02  -0.05     0.05   0.10   0.02     0.04  -0.08   0.00
  10   1     0.01   0.23  -0.16     0.05   0.32   0.06     0.03  -0.09  -0.02
  11   1     0.20  -0.02  -0.21     0.33  -0.09   0.18     0.02  -0.06   0.00
  12   1     0.21  -0.23  -0.08     0.03   0.35   0.03     0.07  -0.10   0.00
  13   8     0.01   0.05  -0.06     0.00   0.18   0.05    -0.01   0.01  -0.04
  14   1     0.08   0.02  -0.21     0.08   0.08   0.24    -0.37   0.17   0.85
  15   8    -0.01  -0.03  -0.06     0.01  -0.18   0.06    -0.09  -0.01  -0.02
  16   1     0.02  -0.23  -0.07    -0.05  -0.10  -0.02    -0.06   0.07   0.05
                    10                     11                     12
                     A                      A                      A
 Frequencies --   501.0582               544.0382               813.6042
 Red. masses --     2.4473                 3.0635                 1.8546
 Frc consts  --     0.3620                 0.5342                 0.7233
 IR Inten    --    59.9550                13.6455                 0.7658
 Atom AN      X      Y      Z        X      Y      Z        X      Y      Z
   1   6     0.06   0.08  -0.04     0.11  -0.01   0.12    -0.05   0.01   0.15
   2   1     0.18   0.12  -0.06     0.24   0.07   0.10     0.07   0.18   0.13
   3   6     0.06  -0.08  -0.06    -0.11   0.00  -0.11     0.04   0.00  -0.14
   4   1     0.17  -0.12  -0.07    -0.27   0.08  -0.09    -0.10   0.16  -0.12
   5   6     0.09   0.12   0.00     0.10   0.14   0.01    -0.07  -0.07   0.03
   6   1     0.10   0.13   0.00     0.25   0.40  -0.02     0.26   0.21  -0.01
   7   1     0.08   0.12  -0.02     0.06   0.24  -0.13    -0.23  -0.31  -0.26
   8   1     0.08   0.12   0.01    -0.09   0.01  -0.14    -0.04  -0.14  -0.19
   9   6     0.09  -0.12   0.01    -0.10   0.15  -0.01     0.07  -0.07  -0.03
  10   1     0.08  -0.11  -0.01    -0.05   0.23   0.13     0.20  -0.30   0.26
  11   1     0.10  -0.14   0.05     0.08   0.01   0.14     0.05  -0.16   0.20
  12   1     0.10  -0.07   0.01    -0.24   0.42   0.02    -0.24   0.25   0.01
  13   8    -0.15   0.03   0.07     0.06  -0.15  -0.05    -0.01   0.04  -0.03
  14   1     0.02   0.02  -0.77    -0.07  -0.04  -0.03     0.02   0.01   0.01
  15   8    -0.11  -0.05   0.04    -0.05  -0.14   0.04     0.02   0.05   0.02
  16   1    -0.14   0.19   0.06    -0.09  -0.05   0.01     0.07   0.19   0.12
                    13                     14                     15
                     A                      A                      A
 Frequencies --   898.0193               937.3032               976.1380
 Red. masses --     2.3926                 1.8672                 1.3470
 Frc consts  --     1.1368                 0.9665                 0.7562
 IR Inten    --    17.4301                25.1884                 3.6337
 Atom AN      X      Y      Z        X      Y      Z        X      Y      Z
   1   6     0.07  -0.01   0.06    -0.13   0.04   0.00     0.00  -0.05   0.03
   2   1     0.11   0.16   0.05    -0.18  -0.10   0.02    -0.32  -0.18   0.06
   3   6     0.15   0.04   0.04     0.09   0.02  -0.01     0.00   0.07   0.04
   4   1     0.18  -0.17   0.02     0.10  -0.02  -0.02    -0.33   0.21   0.07
   5   6    -0.03  -0.11   0.02    -0.05   0.13   0.00     0.07   0.01  -0.04
   6   1     0.05   0.16  -0.01     0.12  -0.16   0.00    -0.26  -0.16   0.00
   7   1    -0.08  -0.02  -0.11    -0.13  -0.37  -0.02     0.22   0.30   0.23
   8   1    -0.26  -0.28  -0.19     0.47   0.40   0.18    -0.08   0.02   0.13
   9   6     0.00   0.15   0.01     0.05   0.07  -0.01     0.07  -0.02  -0.05
  10   1    -0.01  -0.19  -0.07     0.10  -0.30   0.06     0.22  -0.34   0.25
  11   1    -0.44   0.46  -0.24    -0.28   0.24  -0.07    -0.10  -0.01   0.14
  12   1    -0.04  -0.20  -0.01    -0.13  -0.04   0.00    -0.26   0.18   0.00
  13   8    -0.04   0.10  -0.02     0.04  -0.11   0.03    -0.02   0.04  -0.02
  14   1    -0.04   0.09  -0.02     0.03  -0.10  -0.01     0.01   0.01  -0.02
  15   8    -0.06  -0.15  -0.04    -0.01  -0.06  -0.02    -0.03  -0.04  -0.02
  16   1    -0.06   0.05   0.03     0.00   0.05   0.04    -0.04  -0.09  -0.04
                    16                     17                     18
                     A                      A                      A
 Frequencies --  1059.2506              1083.9901              1110.0741
 Red. masses --     2.4652                 1.7031                 1.9791
 Frc consts  --     1.6297                 1.1791                 1.4369
 IR Inten    --    93.9803                 9.5133                73.0146
 Atom AN      X      Y      Z        X      Y      Z        X      Y      Z
   1   6     0.14   0.18   0.04    -0.02  -0.01  -0.10    -0.12   0.03   0.02
   2   1     0.17   0.12   0.05     0.25   0.12  -0.13    -0.26  -0.01   0.04
   3   6     0.01   0.14   0.04    -0.10   0.15   0.00     0.05   0.19  -0.06
   4   1    -0.15   0.20   0.06     0.02   0.29  -0.02     0.10   0.13  -0.07
   5   6    -0.12  -0.08  -0.10     0.00   0.00   0.07     0.06  -0.02   0.02
   6   1    -0.23  -0.41  -0.07     0.21   0.25   0.03    -0.05   0.14   0.02
   7   1    -0.11  -0.26   0.02    -0.09  -0.03  -0.15     0.09   0.22   0.02
   8   1     0.06   0.05   0.06    -0.03  -0.09  -0.14    -0.16  -0.11  -0.02
   9   6    -0.01  -0.07   0.00     0.09  -0.04   0.05    -0.03  -0.07   0.07
  10   1     0.00   0.12   0.04     0.10  -0.26   0.03    -0.11   0.23  -0.11
  11   1     0.18  -0.19   0.09    -0.08   0.06  -0.01     0.23  -0.15  -0.03
  12   1     0.08   0.05   0.01     0.08  -0.24   0.04     0.29  -0.16   0.04
  13   8     0.07  -0.07   0.03     0.02  -0.02   0.01     0.01  -0.04   0.00
  14   1    -0.40   0.37  -0.22     0.08  -0.08   0.03     0.25  -0.26   0.10
  15   8    -0.05  -0.06  -0.02    -0.02  -0.02   0.01    -0.01  -0.09  -0.06
  16   1    -0.06  -0.02  -0.02    -0.13  -0.56  -0.31     0.09   0.46   0.27
                    19                     20                     21
                     A                      A                      A
 Frequencies --  1133.6517              1152.8775              1243.9858
 Red. masses --     1.9707                 2.4887                 1.3799
 Frc consts  --     1.4922                 1.9489                 1.2581
 IR Inten    --    15.4089                24.9718                19.7436
 Atom AN      X      Y      Z        X      Y      Z        X      Y      Z
   1   6     0.01  -0.07  -0.07    -0.10   0.23  -0.10    -0.07   0.03   0.12
   2   1    -0.07  -0.02  -0.06    -0.18   0.51  -0.08     0.02  -0.07   0.12
   3   6     0.14   0.04   0.15     0.00  -0.10   0.07     0.03  -0.01  -0.07
   4   1     0.32   0.24   0.14     0.04  -0.13   0.06     0.70   0.03  -0.14
   5   6    -0.02   0.03   0.07     0.06  -0.09   0.01     0.04  -0.01  -0.05
   6   1     0.24   0.18   0.04    -0.15   0.18   0.01    -0.18  -0.09  -0.02
   7   1    -0.12  -0.13  -0.12     0.08   0.28  -0.05     0.11   0.10   0.11
   8   1     0.09   0.02  -0.09    -0.34  -0.29  -0.13    -0.10   0.00   0.12
   9   6    -0.09  -0.03  -0.11     0.03   0.03  -0.08    -0.02   0.00  -0.01
  10   1     0.00   0.26   0.14     0.11  -0.12   0.12    -0.02   0.03  -0.01
  11   1     0.23  -0.29   0.21    -0.10   0.03   0.09     0.05  -0.03  -0.01
  12   1    -0.14   0.48  -0.07    -0.25   0.23  -0.05     0.04   0.04  -0.01
  13   8    -0.02   0.02   0.00     0.05  -0.10   0.07     0.01   0.00  -0.01
  14   1     0.06  -0.06   0.03     0.06  -0.11   0.06    -0.03   0.03   0.00
  15   8    -0.04  -0.02  -0.04     0.00   0.01   0.00    -0.03   0.02   0.02
  16   1    -0.05  -0.18  -0.09     0.01   0.02   0.02    -0.12  -0.49  -0.28
                    22                     23                     24
                     A                      A                      A
 Frequencies --  1285.6245              1343.5031              1374.5333
 Red. masses --     1.1514                 1.3445                 1.2244
 Frc consts  --     1.1213                 1.4298                 1.3630
 IR Inten    --    66.0949                33.9456                 8.0568
 Atom AN      X      Y      Z        X      Y      Z        X      Y      Z
   1   6     0.02  -0.01   0.04    -0.05   0.01   0.01    -0.05   0.02   0.00
   2   1     0.45   0.49  -0.01     0.59  -0.37  -0.06     0.29  -0.23  -0.04
   3   6     0.00   0.00   0.03    -0.10   0.05   0.08     0.01  -0.11   0.03
   4   1    -0.05   0.10   0.05     0.34  -0.34   0.02     0.02   0.85   0.05
   5   6    -0.02   0.02  -0.07     0.01  -0.01  -0.01     0.02  -0.01   0.00
   6   1    -0.12  -0.22  -0.05     0.00   0.07  -0.01    -0.04   0.06   0.00
   7   1     0.04  -0.06   0.11     0.03   0.06   0.03     0.02   0.03  -0.01
   8   1     0.03   0.10   0.09     0.00   0.02   0.06    -0.05  -0.02   0.04
   9   6     0.00   0.00  -0.01     0.03   0.00  -0.06     0.02   0.00   0.04
  10   1     0.01   0.02   0.02     0.12  -0.10   0.15    -0.06   0.09  -0.12
  11   1    -0.01   0.00   0.02    -0.04  -0.07   0.19    -0.11   0.11  -0.08
  12   1    -0.01   0.01   0.00    -0.10   0.00  -0.04    -0.05  -0.01   0.04
  13   8    -0.05   0.00  -0.01     0.01   0.01  -0.02     0.01   0.00  -0.01
  14   1     0.43  -0.44   0.22    -0.07   0.07  -0.03    -0.09   0.10  -0.04
  15   8     0.00   0.00  -0.01     0.02  -0.02  -0.02     0.00  -0.01  -0.04
  16   1     0.01   0.00   0.02     0.07   0.30   0.17     0.04   0.15   0.07
                    25                     26                     27
                     A                      A                      A
 Frequencies --  1392.0404              1413.2844              1420.0792
 Red. masses --     1.2382                 1.4071                 1.2667
 Frc consts  --     1.4137                 1.6559                 1.5051
 IR Inten    --     4.6288                 1.2960                17.5331
 Atom AN      X      Y      Z        X      Y      Z        X      Y      Z
   1   6    -0.02  -0.10   0.00     0.07  -0.02   0.00     0.06  -0.01   0.00
   2   1    -0.10   0.57   0.01    -0.31   0.13   0.05    -0.28   0.09   0.03
   3   6    -0.04   0.00   0.00    -0.11   0.03   0.01    -0.07  -0.03   0.01
   4   1     0.20   0.13  -0.02     0.40   0.02  -0.05     0.33   0.25  -0.02
   5   6    -0.04  -0.05  -0.04    -0.01   0.03   0.01     0.02   0.06   0.02
   6   1     0.20   0.23  -0.06     0.04  -0.14   0.01    -0.06  -0.29   0.04
   7   1     0.13   0.32   0.21    -0.03  -0.14   0.02    -0.07  -0.21  -0.08
   8   1     0.31   0.18   0.18    -0.07  -0.04  -0.09    -0.17  -0.12  -0.21
   9   6     0.00   0.02   0.00     0.09  -0.09   0.02    -0.02   0.08  -0.03
  10   1     0.01  -0.09   0.00    -0.05   0.36  -0.19     0.06  -0.29   0.09
  11   1     0.05  -0.03   0.05    -0.41   0.20  -0.09     0.21  -0.17   0.30
  12   1     0.00  -0.09  -0.01    -0.35   0.30   0.06     0.05  -0.43  -0.05
  13   8     0.03   0.00   0.03     0.00   0.00   0.00    -0.01   0.00   0.00
  14   1    -0.23   0.24  -0.11     0.04  -0.04   0.02     0.02  -0.02   0.01
  15   8     0.01  -0.01  -0.01     0.01  -0.01  -0.02     0.01  -0.01  -0.02
  16   1     0.03   0.13   0.06     0.04   0.13   0.08     0.04   0.15   0.08
                    28                     29                     30
                     A                      A                      A
 Frequencies --  1433.9562              1490.4397              1498.7975
 Red. masses --     1.5648                 1.0520                 1.0513
 Frc consts  --     1.8957                 1.3769                 1.3915
 IR Inten    --    26.0547                11.7416                 5.8308
 Atom AN      X      Y      Z        X      Y      Z        X      Y      Z
   1   6     0.11   0.12   0.01     0.03   0.01  -0.01     0.01   0.01   0.00
   2   1    -0.23  -0.42   0.06    -0.11  -0.03   0.00    -0.04   0.00   0.00
   3   6    -0.03  -0.03   0.00     0.00   0.00  -0.01    -0.03  -0.02  -0.01
   4   1     0.13   0.11  -0.02    -0.04   0.03  -0.01     0.06   0.08  -0.01
   5   6    -0.10  -0.09  -0.01     0.01  -0.02  -0.03    -0.01   0.01   0.00
   6   1     0.32   0.20  -0.05    -0.05   0.44  -0.04     0.16  -0.13   0.00
   7   1     0.04   0.34   0.13     0.00  -0.35   0.08     0.04   0.05   0.11
   8   1     0.39   0.11   0.01    -0.24   0.09   0.51     0.01  -0.05  -0.15
   9   6     0.01   0.02   0.00     0.01   0.00  -0.03    -0.03  -0.03  -0.02
  10   1     0.00  -0.10  -0.04     0.06   0.26   0.18     0.21   0.08   0.57
  11   1     0.06  -0.03   0.06    -0.24  -0.01   0.31    -0.26   0.16  -0.17
  12   1    -0.06  -0.09   0.00     0.07  -0.25  -0.04     0.61   0.17  -0.05
  13   8    -0.05  -0.01  -0.02    -0.01   0.00   0.00     0.00   0.00   0.00
  14   1     0.31  -0.32   0.15     0.03  -0.04   0.02     0.00   0.00   0.00
  15   8    -0.01   0.00   0.00     0.00   0.00   0.00     0.00   0.00   0.00
  16   1     0.00  -0.02   0.00     0.00  -0.03  -0.01     0.01   0.04   0.03
                    31                     32                     33
                     A                      A                      A
 Frequencies --  1501.3435              1506.9221              2975.7984
 Red. masses --     1.0962                 1.0438                 1.0820
 Frc consts  --     1.4559                 1.3966                 5.6454
 IR Inten    --     1.9295                 3.0045                28.0624
 Atom AN      X      Y      Z        X      Y      Z        X      Y      Z
   1   6    -0.05   0.00   0.01    -0.01   0.02  -0.02    -0.01   0.00  -0.08
   2   1     0.09  -0.01  -0.01     0.01  -0.05  -0.02     0.11   0.00   0.96
   3   6     0.05   0.00  -0.02     0.00   0.00   0.01     0.00   0.00   0.02
   4   1    -0.15  -0.03  -0.01    -0.01  -0.02   0.01    -0.03   0.01  -0.23
   5   6    -0.02   0.02   0.00    -0.02   0.03  -0.03     0.00   0.00   0.01
   6   1     0.33  -0.28  -0.01     0.49  -0.01  -0.06     0.00   0.00  -0.05
   7   1     0.12   0.16   0.25     0.18  -0.27   0.55     0.03  -0.01  -0.01
   8   1     0.01  -0.10  -0.32    -0.39  -0.10   0.07    -0.02   0.03  -0.01
   9   6     0.02   0.00  -0.02    -0.01   0.01   0.02     0.00   0.00   0.00
  10   1    -0.02   0.39  -0.01    -0.04  -0.22  -0.12    -0.02   0.00   0.01
  11   1    -0.25  -0.05   0.43     0.21  -0.01  -0.20     0.01   0.01   0.01
  12   1    -0.15  -0.34  -0.02    -0.04   0.14   0.02     0.00   0.00  -0.02
  13   8     0.01   0.00   0.00     0.00   0.00   0.00     0.00   0.00   0.00
  14   1    -0.04   0.04  -0.02    -0.01   0.01   0.00     0.00   0.01   0.00
  15   8    -0.01   0.01   0.01     0.00   0.00   0.00     0.00   0.00   0.00
  16   1    -0.02  -0.09  -0.04     0.00   0.02   0.00     0.00   0.00   0.00
                    34                     35                     36
                     A                      A                      A
 Frequencies --  3008.8346              3039.6055              3049.1434
 Red. masses --     1.0855                 1.0362                 1.0367
 Frc consts  --     5.7900                 5.6408                 5.6790
 IR Inten    --    53.8572                19.6882                18.9723
 Atom AN      X      Y      Z        X      Y      Z        X      Y      Z
   1   6     0.00   0.00  -0.02     0.00   0.00   0.00     0.00   0.00   0.00
   2   1     0.02   0.00   0.22     0.00   0.00   0.02     0.00   0.00   0.01
   3   6    -0.01   0.00  -0.08     0.00   0.00   0.00     0.00   0.00   0.00
   4   1     0.10  -0.03   0.96     0.00   0.00  -0.03     0.00   0.00   0.05
   5   6     0.00   0.00   0.00     0.00  -0.01   0.00    -0.03  -0.03  -0.03
   6   1     0.00   0.00  -0.06     0.01   0.00   0.08     0.05   0.02   0.68
   7   1    -0.01   0.00   0.01     0.05  -0.01  -0.02     0.44  -0.08  -0.19
   8   1     0.00   0.00   0.00    -0.03   0.07  -0.03    -0.19   0.45  -0.18
   9   6     0.00   0.00   0.01    -0.04   0.03  -0.01     0.01   0.00   0.00
  10   1     0.06   0.01  -0.02     0.59   0.06  -0.25    -0.08  -0.01   0.04
  11   1    -0.03  -0.04  -0.02    -0.21  -0.42  -0.17     0.02   0.03   0.01
  12   1     0.00   0.00  -0.06     0.03  -0.02   0.56     0.00   0.00  -0.09
  13   8     0.00   0.00   0.00     0.00   0.00   0.00     0.00   0.00   0.00
  14   1     0.00   0.00   0.00     0.00   0.00   0.00     0.00   0.00   0.00
  15   8     0.00   0.00   0.00     0.00   0.00   0.00     0.00   0.00   0.00
  16   1     0.00  -0.01   0.00     0.00   0.00   0.00     0.00   0.00   0.00
                    37                     38                     39
                     A                      A                      A
 Frequencies --  3105.1453              3120.7920              3123.6199
 Red. masses --     1.1012                 1.1016                 1.1019
 Frc consts  --     6.2555                 6.3215                 6.3343
 IR Inten    --    27.8163                44.6040                13.4662
 Atom AN      X      Y      Z        X      Y      Z        X      Y      Z
   1   6     0.00   0.00   0.00     0.00   0.00  -0.01     0.00   0.00   0.00
   2   1     0.00   0.00   0.00     0.01   0.00   0.07     0.00   0.00  -0.02
   3   6     0.00   0.00   0.01     0.00   0.00  -0.01     0.00   0.00  -0.01
   4   1    -0.01   0.00  -0.05     0.01   0.00   0.06     0.01   0.00   0.05
   5   6     0.00   0.01  -0.01     0.01   0.03  -0.07    -0.03   0.00   0.04
   6   1     0.00   0.00   0.08     0.05   0.03   0.61    -0.03  -0.01  -0.34
   7   1     0.01   0.00  -0.01    -0.30   0.06   0.11     0.40  -0.07  -0.16
   8   1     0.03  -0.08   0.03     0.18  -0.44   0.16    -0.04   0.08  -0.02
   9   6    -0.07  -0.04   0.05    -0.01  -0.02  -0.04    -0.03  -0.04  -0.06
  10   1     0.68   0.05  -0.28    -0.05  -0.01   0.01     0.02  -0.01  -0.02
  11   1     0.16   0.36   0.16     0.13   0.28   0.10     0.26   0.54   0.21
  12   1    -0.05   0.01  -0.49     0.03  -0.02   0.37     0.03  -0.03   0.51
  13   8     0.00   0.00   0.00     0.00   0.00   0.00     0.00   0.00   0.00
  14   1     0.00   0.00   0.00     0.00   0.00   0.00     0.00   0.00   0.00
  15   8     0.00   0.00   0.00     0.00   0.00   0.00     0.00   0.00   0.00
  16   1     0.00   0.00   0.00     0.00   0.00   0.00     0.00   0.00   0.00
                    40                     41                     42
                     A                      A                      A
 Frequencies --  3132.8668              3784.4194              3840.5528
 Red. masses --     1.1019                 1.0654                 1.0669
 Frc consts  --     6.3718                 8.9903                 9.2720
 IR Inten    --    20.2729                50.1859                32.0803
 Atom AN      X      Y      Z        X      Y      Z        X      Y      Z
   1   6     0.00   0.00   0.00     0.00   0.00   0.00     0.00   0.00   0.00
   2   1     0.00   0.00   0.00     0.00   0.00   0.00     0.00   0.00   0.00
   3   6     0.00   0.00   0.00     0.00   0.00   0.00     0.00   0.00   0.00
   4   1     0.00   0.00  -0.01     0.00   0.00   0.00     0.00   0.00   0.00
   5   6    -0.07   0.06   0.00     0.00   0.00   0.00     0.00   0.00   0.00
   6   1    -0.01   0.01   0.02     0.00   0.00   0.00     0.00   0.00   0.00
   7   1     0.62  -0.09  -0.27     0.00   0.00   0.00     0.00   0.00   0.00
   8   1     0.23  -0.58   0.23     0.00   0.00   0.00     0.00   0.00   0.00
   9   6     0.01   0.02   0.02     0.00   0.00   0.00     0.00   0.00   0.00
  10   1    -0.04   0.00   0.02     0.00   0.00   0.00     0.00   0.00   0.00
  11   1    -0.10  -0.21  -0.08     0.00   0.00   0.00     0.00   0.00   0.00
  12   1    -0.01   0.01  -0.14     0.00   0.00   0.00     0.00   0.00   0.00
  13   8     0.00   0.00   0.00     0.04   0.05   0.01     0.00   0.00   0.00
  14   1     0.00   0.00   0.00    -0.64  -0.76  -0.12     0.00   0.00   0.00
  15   8     0.00   0.00   0.00     0.00   0.00   0.00     0.05   0.01  -0.03
  16   1     0.00   0.00   0.00     0.00   0.00   0.00    -0.83  -0.16   0.53

 -------------------
 - Thermochemistry -
 -------------------
 Temperature   298.150 Kelvin.  Pressure   1.00000 Atm.
 Atom  1 has atomic number  6 and mass  12.00000
 Atom  2 has atomic number  1 and mass   1.00783
 Atom  3 has atomic number  6 and mass  12.00000
 Atom  4 has atomic number  1 and mass   1.00783
 Atom  5 has atomic number  6 and mass  12.00000
 Atom  6 has atomic number  1 and mass   1.00783
 Atom  7 has atomic number  1 and mass   1.00783
 Atom  8 has atomic number  1 and mass   1.00783
 Atom  9 has atomic number  6 and mass  12.00000
 Atom 10 has atomic number  1 and mass   1.00783
 Atom 11 has atomic number  1 and mass   1.00783
 Atom 12 has atomic number  1 and mass   1.00783
 Atom 13 has atomic number  8 and mass  15.99491
 Atom 14 has atomic number  1 and mass   1.00783
 Atom 15 has atomic number  8 and mass  15.99491
 Atom 16 has atomic number  1 and mass   1.00783
 Molecular mass:    90.06808 amu.
 Principal axes and moments of inertia in atomic units:
                           1         2         3
     EIGENVALUES --   396.70449 593.60452 916.99642
           X            0.99976   0.02085  -0.00596
           Y           -0.02088   0.99977  -0.00488
           Z            0.00586   0.00500   0.99997
 This molecule is an asymmetric top.
 Rotational symmetry number  1.
 Rotational temperatures (Kelvin)      0.21833     0.14591     0.09445
 Rotational constants (GHZ):           4.54933     3.04031     1.96810
 Zero-point vibrational energy     370514.7 (Joules/Mol)
                                   88.55513 (Kcal/Mol)
 Warning -- explicit consideration of  11 degrees of freedom as
           vibrations may cause significant error
 Vibrational temperatures:    142.64   294.42   312.89   353.63   374.26
          (Kelvin)            510.29   530.61   608.41   685.49   720.91
                              782.75  1170.59  1292.05  1348.57  1404.44
                             1524.02  1559.62  1597.15  1631.07  1658.73
                             1789.82  1849.72  1933.00  1977.64  2002.83
                             2033.40  2043.17  2063.14  2144.41  2156.43
                             2160.10  2168.12  4281.51  4329.04  4373.31
                             4387.03  4467.61  4490.12  4494.19  4507.49
                             5444.93  5525.69
 
 Zero-point correction=                           0.141122 (Hartree/Particle)
 Thermal correction to Energy=                    0.148816
 Thermal correction to Enthalpy=                  0.149760
 Thermal correction to Gibbs Free Energy=         0.110148
 Sum of electronic and zero-point Energies=           -308.780606
 Sum of electronic and thermal Energies=              -308.772912
 Sum of electronic and thermal Enthalpies=            -308.771968
 Sum of electronic and thermal Free Energies=         -308.811580
 
                     E (Thermal)             CV                S
                      KCal/Mol        Cal/Mol-Kelvin    Cal/Mol-Kelvin
 Total                   93.383             27.940             83.371
 Electronic               0.000              0.000              0.000
 Translational            0.889              2.981             39.406
 Rotational               0.889              2.981             26.871
 Vibrational             91.606             21.978             17.094
 Vibration  1             0.604              1.950              3.471
 Vibration  2             0.640              1.833              2.091
 Vibration  3             0.646              1.814              1.980
 Vibration  4             0.660              1.770              1.761
 Vibration  5             0.668              1.746              1.661
 Vibration  6             0.731              1.566              1.145
 Vibration  7             0.741              1.536              1.085
 Vibration  8             0.785              1.421              0.882
 Vibration  9             0.833              1.302              0.720
 Vibration 10             0.856              1.248              0.655
 Vibration 11             0.899              1.153              0.557
                       Q            Log10(Q)             Ln(Q)
 Total Bot       0.216622D-50        -50.664297       -116.658855
 Total V=0       0.176599D+15         14.246987         32.804901
 Vib (Bot)       0.387596D-63        -63.411621       -146.010653
 Vib (Bot)  1    0.207039D+01          0.316053          0.727738
 Vib (Bot)  2    0.972664D+00         -0.012037         -0.027716
 Vib (Bot)  3    0.910513D+00         -0.040714         -0.093747
 Vib (Bot)  4    0.795641D+00         -0.099283         -0.228607
 Vib (Bot)  5    0.746654D+00         -0.126881         -0.292154
 Vib (Bot)  6    0.518623D+00         -0.285148         -0.656577
 Vib (Bot)  7    0.494071D+00         -0.306210         -0.705075
 Vib (Bot)  8    0.414324D+00         -0.382659         -0.881106
 Vib (Bot)  9    0.352103D+00         -0.453330         -1.043831
 Vib (Bot) 10    0.327704D+00         -0.484518         -1.115645
 Vib (Bot) 11    0.290107D+00         -0.537442         -1.237506
 Vib (V=0)       0.315983D+02          1.499664          3.453103
 Vib (V=0)  1    0.262991D+01          0.419941          0.966950
 Vib (V=0)  2    0.159365D+01          0.202394          0.466029
 Vib (V=0)  3    0.153877D+01          0.187173          0.430981
 Vib (V=0)  4    0.143970D+01          0.158273          0.364438
 Vib (V=0)  5    0.139861D+01          0.145695          0.335476
 Vib (V=0)  6    0.122040D+01          0.086501          0.199175
 Vib (V=0)  7    0.120293D+01          0.080239          0.184758
 Vib (V=0)  8    0.114936D+01          0.060455          0.139203
 Vib (V=0)  9    0.111154D+01          0.045924          0.105743
 Vib (V=0) 10    0.109782D+01          0.040531          0.093327
 Vib (V=0) 11    0.107807D+01          0.032646          0.075170
 Electronic      0.100000D+01          0.000000          0.000000
 Translational   0.335979D+08          7.526312         17.329973
 Rotational      0.166346D+06          5.221012         12.021825
 ***** Axes restored to original set *****
 -------------------------------------------------------------------
 Center     Atomic                   Forces (Hartrees/Bohr)
 Number     Number              X              Y              Z
 -------------------------------------------------------------------
    1          6           0.000015679    0.000034539   -0.000018422
    2          1          -0.000004865    0.000000881    0.000006956
    3          6           0.000014916   -0.000064509   -0.000002313
    4          1           0.000003801    0.000001270    0.000000405
    5          6          -0.000006606    0.000006121   -0.000007212
    6          1           0.000006779   -0.000000520    0.000000128
    7          1           0.000002710    0.000000367    0.000007930
    8          1          -0.000000499   -0.000006336    0.000001186
    9          6           0.000003638    0.000005616    0.000020229
   10          1          -0.000004703   -0.000003233   -0.000001237
   11          1          -0.000009076   -0.000013469   -0.000007298
   12          1          -0.000011691   -0.000001012    0.000000091
   13          8          -0.000005508    0.000009945   -0.000017518
   14          1           0.000015199   -0.000007199    0.000003863
   15          8          -0.000021506    0.000049681    0.000027151
   16          1           0.000001733   -0.000012142   -0.000013941
 -------------------------------------------------------------------
 Cartesian Forces:  Max     0.000064509 RMS     0.000015967

 GradGradGradGradGradGradGradGradGradGradGradGradGradGradGradGradGradGrad
 Berny optimization.
 Internal  Forces:  Max     0.000046818 RMS     0.000008684
 Search for a local minimum.
 Step number   1 out of a maximum of   2
 All quantities printed in internal units (Hartrees-Bohrs-Radians)
 Second derivative matrix not updated -- analytic derivatives used.
     Eigenvalues ---    0.00205   0.00214   0.00225   0.00402   0.00984
     Eigenvalues ---    0.03722   0.04240   0.04437   0.04474   0.04529
     Eigenvalues ---    0.04765   0.05459   0.05830   0.06560   0.07174
     Eigenvalues ---    0.12075   0.12294   0.12449   0.13508   0.14154
     Eigenvalues ---    0.14406   0.14978   0.16318   0.17942   0.20010
     Eigenvalues ---    0.20250   0.20664   0.28622   0.28997   0.29816
     Eigenvalues ---    0.30902   0.31590   0.33486   0.33763   0.33885
     Eigenvalues ---    0.34142   0.34536   0.34755   0.35589   0.37470
     Eigenvalues ---    0.51759   0.530321000.000001000.000001000.00000
     Eigenvalues --- 1000.000001000.000001000.000001000.000001000.00000
     Eigenvalues --- 1000.000001000.000001000.000001000.000001000.00000
     Eigenvalues --- 1000.000001000.000001000.000001000.000001000.00000
     Eigenvalues --- 1000.000001000.000001000.000001000.000001000.00000
     Eigenvalues --- 1000.000001000.000001000.000001000.000001000.00000
     Eigenvalues --- 1000.000001000.000001000.000001000.00000
 Angle between quadratic step and forces=  77.43 degrees.
 Linear search not attempted -- first point.
 Iteration  1 RMS(Cart)=  0.00047302 RMS(Int)=  0.00000047
 Iteration  2 RMS(Cart)=  0.00000047 RMS(Int)=  0.00000000
 Variable       Old X    -DE/DX   Delta X   Delta X   Delta X     New X
                                 (Linear)    (Quad)   (Total)
    R1        2.08483   0.00001   0.00000   0.00002   0.00002   2.08485
    R2        2.90275  -0.00004   0.00000  -0.00016  -0.00016   2.90258
    R3        2.87857   0.00000   0.00000   0.00003   0.00003   2.87860
    R4        2.69697  -0.00001   0.00000  -0.00003  -0.00003   2.69694
    R5        2.08004   0.00000   0.00000   0.00001   0.00001   2.08006
    R6        2.88514  -0.00001   0.00000  -0.00006  -0.00006   2.88508
    R7        2.72667   0.00005   0.00000   0.00019   0.00019   2.72686
    R8        2.07022   0.00001   0.00000   0.00002   0.00002   2.07024
    R9        2.06629   0.00001   0.00000   0.00002   0.00002   2.06630
   R10        2.06708   0.00000   0.00000   0.00001   0.00001   2.06709
   R11        2.07100   0.00000   0.00000   0.00002   0.00002   2.07102
   R12        2.06811   0.00001   0.00000   0.00002   0.00002   2.06814
   R13        2.06955   0.00001   0.00000   0.00002   0.00002   2.06957
   R14        1.83137  -0.00001   0.00000  -0.00003  -0.00003   1.83134
   R15        1.82404   0.00000   0.00000   0.00001   0.00001   1.82405
    A1        1.87295   0.00000   0.00000   0.00007   0.00007   1.87302
    A2        1.91221   0.00000   0.00000   0.00000   0.00000   1.91221
    A3        1.90966   0.00000   0.00000   0.00000   0.00000   1.90966
    A4        1.98504   0.00000   0.00000  -0.00005  -0.00005   1.98499
    A5        1.91448   0.00000   0.00000   0.00004   0.00004   1.91452
    A6        1.86898   0.00000   0.00000  -0.00005  -0.00005   1.86892
    A7        1.88113   0.00000   0.00000   0.00005   0.00005   1.88118
    A8        1.99223   0.00000   0.00000   0.00002   0.00002   1.99226
    A9        1.82518   0.00000   0.00000  -0.00006  -0.00006   1.82513
   A10        1.92463   0.00000   0.00000   0.00008   0.00008   1.92471
   A11        1.90298   0.00000   0.00000  -0.00008  -0.00008   1.90290
   A12        1.93344   0.00000   0.00000  -0.00002  -0.00002   1.93342
   A13        1.93288   0.00000   0.00000  -0.00004  -0.00004   1.93284
   A14        1.90564   0.00000   0.00000  -0.00001  -0.00001   1.90563
   A15        1.94845   0.00001   0.00000   0.00009   0.00009   1.94854
   A16        1.88449   0.00000   0.00000  -0.00004  -0.00004   1.88445
   A17        1.90203   0.00000   0.00000  -0.00001  -0.00001   1.90202
   A18        1.88874   0.00000   0.00000   0.00000   0.00000   1.88874
   A19        1.92818   0.00000   0.00000   0.00001   0.00001   1.92819
   A20        1.94328   0.00001   0.00000   0.00011   0.00011   1.94339
   A21        1.93129   0.00000   0.00000   0.00000   0.00000   1.93129
   A22        1.87541   0.00000   0.00000  -0.00006  -0.00006   1.87535
   A23        1.88437   0.00000   0.00000  -0.00001  -0.00001   1.88436
   A24        1.89939  -0.00001   0.00000  -0.00005  -0.00005   1.89935
   A25        1.86141   0.00001   0.00000   0.00012   0.00012   1.86152
   A26        1.91121  -0.00002   0.00000  -0.00017  -0.00017   1.91103
    D1        3.13659   0.00000   0.00000   0.00016   0.00016   3.13674
    D2       -1.00235   0.00000   0.00000   0.00031   0.00031  -1.00204
    D3        1.11326   0.00000   0.00000   0.00026   0.00026   1.11352
    D4       -1.02876   0.00000   0.00000   0.00017   0.00017  -1.02859
    D5        1.11549   0.00000   0.00000   0.00033   0.00033   1.11581
    D6       -3.05209   0.00000   0.00000   0.00027   0.00027  -3.05182
    D7        1.06357   0.00000   0.00000   0.00010   0.00010   1.06367
    D8       -3.07536   0.00000   0.00000   0.00025   0.00025  -3.07511
    D9       -0.95975   0.00000   0.00000   0.00020   0.00020  -0.95955
   D10        3.06525   0.00000   0.00000   0.00015   0.00015   3.06541
   D11       -1.14515   0.00000   0.00000   0.00007   0.00007  -1.14508
   D12        0.94247   0.00000   0.00000   0.00012   0.00012   0.94259
   D13        0.96945   0.00000   0.00000   0.00010   0.00010   0.96955
   D14        3.04223   0.00000   0.00000   0.00002   0.00002   3.04225
   D15       -1.15333   0.00000   0.00000   0.00007   0.00007  -1.15326
   D16       -1.14845   0.00000   0.00000   0.00012   0.00012  -1.14833
   D17        0.92433   0.00000   0.00000   0.00004   0.00004   0.92437
   D18        3.01195   0.00000   0.00000   0.00009   0.00009   3.01204
   D19       -1.23942   0.00000   0.00000  -0.00045  -0.00045  -1.23987
   D20        0.81079   0.00000   0.00000  -0.00035  -0.00035   0.81044
   D21        2.97263   0.00000   0.00000  -0.00041  -0.00041   2.97222
   D22        3.05350   0.00000   0.00000   0.00047   0.00047   3.05397
   D23       -1.14722   0.00000   0.00000   0.00047   0.00047  -1.14675
   D24        0.96758   0.00000   0.00000   0.00048   0.00048   0.96805
   D25       -1.10929   0.00000   0.00000   0.00062   0.00062  -1.10868
   D26        0.97317   0.00000   0.00000   0.00061   0.00061   0.97379
   D27        3.08797   0.00000   0.00000   0.00062   0.00062   3.08859
   D28        0.99899   0.00000   0.00000   0.00055   0.00055   0.99954
   D29        3.08146   0.00000   0.00000   0.00054   0.00054   3.08200
   D30       -1.08693   0.00001   0.00000   0.00055   0.00055  -1.08637
   D31        2.92071   0.00001   0.00000   0.00229   0.00229   2.92300
   D32        0.91263   0.00001   0.00000   0.00230   0.00230   0.91493
   D33       -1.20844   0.00000   0.00000   0.00227   0.00227  -1.20617
         Item               Value     Threshold  Converged?
 Maximum Force            0.000047     0.000450     YES
 RMS     Force            0.000009     0.000300     YES
 Maximum Displacement     0.002022     0.001800     NO 
 RMS     Displacement     0.000473     0.001200     YES
 Predicted change in Energy=-3.605933D-08
 GradGradGradGradGradGradGradGradGradGradGradGradGradGradGradGradGradGrad

 1|1|UNPC-UNK|Freq|RB3LYP|6-31++G(d,p)|C4H10O2|PCUSER|17-Apr-2019|0||#N
  GEOM=ALLCHECK GUESS=READ SCRF=CHECK GENCHK RB3LYP/6-31++G(D,P) FREQ||
 23butanediol||0,1|C,-0.2466403938,-0.4040895054,0.6175096267|H,-1.3475
 305867,-0.4448977021,0.558102196|C,0.2469413861,0.4013754106,-0.593731
 4008|H,1.3451673618,0.4513482631,-0.5392404238|C,0.3134356498,-1.81918
 00731,0.682254195|H,1.4086886654,-1.8042600317,0.6637022283|H,-0.00180
 29778,-2.2879094735,1.6184747608|H,-0.0480435496,-2.4343647193,-0.1468
 38428|C,-0.1905442326,-0.1665410261,-1.9417069015|H,0.1162436283,0.499
 5386136,-2.7561257952|H,0.2641478893,-1.1443418371,-2.1284288078|H,-1.
 2800634765,-0.269906304,-1.9820883175|O,0.139300565,0.2551482133,1.823
 0327931|H,-0.0823521889,1.1918460083,1.7105083785|O,-0.2946838287,1.72
 39673335,-0.3954180773|H,0.1294568865,2.3406339725,-1.0049366341||Vers
 ion=x86-Win32-G03RevB.01|State=1-A|HF=-308.9217279|RMSD=3.369e-009|RMS
 F=1.597e-005|Dipole=0.2005464,0.0920638,-1.0860366|DipoleDeriv=0.33808
 98,0.0348601,0.076257,0.0490431,0.4820624,0.1715374,0.080393,0.2172784
 ,0.6707765,-0.2051676,-0.0260474,-0.0542025,0.0128379,-0.023013,-0.010
 9598,-0.0393102,-0.022696,-0.0448642,0.3201989,-0.131156,0.0523072,-0.
 1231432,0.7713017,0.1515993,0.0544373,0.0303324,0.3245797,-0.1906848,0
 .0269629,-0.0106529,-0.0015355,-0.0500181,-0.0080328,-0.0358631,-0.017
 8903,-0.0100674,0.1118932,0.0359348,0.0245447,0.0394488,-0.0660507,-0.
 0097844,0.0067381,0.0572627,0.0489793,-0.1395074,0.0367941,0.0032245,-
 0.0414997,0.0347687,0.0029403,0.0217698,-0.0003251,0.0740407,0.0530853
 ,-0.0137315,0.0553404,-0.0052882,0.0100082,0.0644545,0.0401171,0.11051
 21,-0.0670488,0.0323609,-0.025448,-0.0652542,-0.0107702,0.0038502,-0.0
 7718,-0.0533463,-0.1180388,-0.0526366,0.0969724,-0.0065669,-0.0308769,
 -0.0100845,0.0159386,-0.0270012,-0.033601,-0.1195024,-0.0932444,0.0487
 978,-0.0573946,0.0388202,-0.0461087,-0.0363924,0.1289691,0.0265296,0.0
 734575,-0.0952439,0.0269731,0.0759698,0.003415,0.0655714,-0.1038398,-0
 .0620656,-0.01091,-0.0250867,0.0672324,-0.1217586,-0.0312766,-0.039295
 7,-0.0140712,0.0660137,-0.0137754,0.0393384,-0.0082052,0.046034,-0.472
 48,-0.10258,-0.0078585,-0.0966749,-0.5840693,-0.2404581,-0.0277999,-0.
 2324258,-0.9217158,0.2762907,0.0393739,-0.0542388,0.0309784,0.217575,0
 .0035306,-0.0411046,0.020639,0.3632454,-0.4237116,0.1597222,-0.0881859
 ,0.1445774,-1.0130551,-0.1129465,-0.1195366,-0.0362569,-0.5150146,0.24
 86478,-0.0154169,0.0966565,0.0067192,0.2749199,0.0391724,0.0921483,0.0
 709451,0.2049477|Polar=53.4990887,-0.6729234,62.334244,1.0219494,-1.35
 90847,62.2109447|PG=C01 [X(C4H10O2)]|NImag=0||0.58661242,-0.01314294,0
 .52132844,0.00822651,-0.01068007,0.44986303,-0.28612370,-0.00406002,0.
 00015999,0.31383279,-0.00290864,-0.05138055,0.00352570,0.00884800,0.05
 726238,-0.00024522,0.00308129,-0.04712758,0.00963233,0.00307385,0.0630
 8709,-0.10015869,-0.01861182,0.03215165,-0.01613548,-0.01903847,0.0280
 8855,0.59683353,-0.02764061,-0.09423271,0.05166361,0.00059068,-0.00053
 283,0.00233675,0.02736775,0.44116846,0.03288748,0.02835997,-0.12220459
 ,0.00112879,0.00364371,-0.00194111,0.00334390,-0.00566837,0.49312076,-
 0.01463148,-0.00283601,-0.00123584,0.00006334,-0.00115968,0.00188176,-
 0.29144123,-0.02069753,-0.01226325,0.31909158,-0.01970080,-0.00177456,
 -0.00036863,-0.00134132,-0.00174465,0.00308090,-0.02449272,-0.04925151
 ,0.00155751,0.01413207,0.06387610,0.02663469,0.00442795,-0.00047226,0.
 00184558,0.00215805,-0.00364376,-0.01387614,-0.00046759,-0.05301769,0.
 01259165,0.00234970,0.05617648,-0.10208732,0.04926202,-0.00122220,-0.0
 1104617,0.03190464,-0.00161358,0.00412591,-0.00766608,-0.00206484,0.00
 027144,-0.00130303,0.00035979,0.56077107,0.04219679,-0.17388575,0.0073
 6018,0.00067253,-0.00047973,0.00083627,0.00556724,-0.01869662,0.005840
 94,0.00076329,0.00104772,-0.00123102,0.03556616,0.49648863,-0.00408383
 ,0.01965064,-0.07917890,0.00091072,0.00007413,0.00130377,-0.01152482,0
 .02060197,0.00477586,-0.00029173,-0.00048381,0.00062743,-0.00019927,0.
 01157498,0.58431968,-0.01480947,-0.00034957,-0.00137234,0.00056488,0.0
 0284751,-0.00006782,0.00001879,-0.00098035,0.00100018,0.00077292,0.000
 58582,-0.00054321,-0.30989344,-0.00665712,0.00544213,0.33752460,0.0342
 0901,0.00025172,0.00015597,0.00202715,-0.00572442,0.00015752,0.0018991
 1,0.00139635,-0.00064577,-0.00073200,-0.00017690,0.00017362,-0.0084647
 2,-0.04806771,-0.00060638,0.00533817,0.05103441,-0.00279125,0.00009746
 ,-0.00118862,-0.00010855,0.00063110,0.00067305,-0.00144632,0.00011341,
 0.00017846,0.00017473,0.00014132,0.00013951,0.00514372,0.00004603,-0.0
 4806129,-0.00523324,-0.00162136,0.04601229,0.00347148,0.00636330,-0.01
 271148,0.00052934,-0.00063936,-0.00053443,-0.00112241,0.00140970,0.001
 10103,0.00043898,0.00027273,-0.00022527,-0.07101441,-0.03398057,0.0690
 2302,-0.00851867,-0.01362692,0.02852630,0.07309062,-0.01032258,-0.0163
 9487,0.02951359,-0.00005986,0.00123428,-0.00043790,0.00352759,-0.00316
 303,-0.00335673,-0.00005019,0.00011099,-0.00019617,-0.03340778,-0.0929
 9285,0.09638261,-0.00030392,-0.00075737,0.00009943,0.03445376,0.102191
 86,0.00061396,-0.00023442,-0.00202018,-0.00048569,0.00020394,0.0001471
 0,-0.00089791,-0.00067614,0.00038363,0.00003479,-0.00003655,0.00001508
 ,0.06820992,0.09928623,-0.24571574,-0.00046136,-0.00091729,0.00077679,
 -0.07439257,-0.10762499,0.26417130,0.00310193,0.00440254,0.01089439,0.
 00021755,-0.00063609,0.00025909,-0.00004312,-0.00037681,-0.00051950,0.
 00010280,-0.00002695,-0.00004241,-0.07820308,-0.04923717,-0.06883831,-
 0.00834873,-0.01798578,-0.02512296,0.00270501,0.00656430,0.00728502,0.
 07957813,-0.01410098,-0.00993346,-0.02355153,0.00054528,0.00114240,0.0
 0019111,-0.00046331,-0.00033280,-0.00087444,0.00009123,-0.00002785,0.0
 0004331,-0.04747670,-0.13140931,-0.11133306,-0.00018126,-0.00062566,0.
 00072955,0.00588771,0.00872637,0.01038010,0.05289513,0.14061639,0.0009
 2382,0.00267875,0.00058475,0.00045285,-0.00034034,0.00040750,0.0003820
 6,-0.00031052,-0.00036940,0.00002209,0.00003195,-0.00000287,-0.0680707
 7,-0.11410543,-0.20080472,0.00088849,0.00221974,0.00132956,-0.01000188
 ,-0.01611859,-0.01934539,0.07522282,0.12430678,0.21884344,0.00367411,0
 .00457384,0.00625768,0.00016042,0.00011363,0.00117436,-0.09726192,-0.0
 1727259,-0.03612518,-0.00772937,-0.01201924,-0.03009292,-0.00057575,-0
 .00056927,0.00006572,0.00011561,-0.00015808,0.00000355,0.00017469,0.00
 010659,0.00035007,0.00057146,0.00037251,0.00030946,0.56772448,0.007094
 37,0.01252794,0.00792156,-0.00016431,-0.00013351,-0.00004604,-0.015842
 45,-0.08524724,-0.02098550,-0.00221384,0.00106392,-0.00403178,0.000096
 91,0.00046856,-0.00024724,0.00029034,-0.00003622,0.00018271,0.00014928
 ,-0.00004313,-0.00016285,-0.00021864,-0.00066199,0.00069603,-0.0159135
 0,0.56150305,-0.00806563,-0.00844107,-0.02540147,-0.00070437,-0.000736
 15,0.00167891,-0.03269729,-0.03278278,-0.16755659,-0.00009365,-0.00026
 444,-0.00228037,0.00037890,0.00128798,-0.00011703,-0.00015616,0.000060
 81,-0.00003826,0.,-0.00050204,-0.00014597,-0.00042917,-0.00001602,-0.0
 0125413,-0.02623401,-0.03215401,0.49210276,-0.00062663,-0.00136488,-0.
 00040341,0.00048610,0.00023281,-0.00038206,0.00266868,0.00738832,-0.00
 879296,0.00042010,0.00067258,0.00042710,0.00017661,-0.00001541,-0.0001
 2048,0.00000938,-0.00000285,0.00006960,-0.00001812,-0.00002171,-0.0000
 4602,-0.00013914,-0.00002484,-0.00006430,-0.06859592,-0.04711558,0.055
 02045,0.06965275,-0.00047425,-0.00186161,-0.00168774,0.00006874,-0.000
 00029,-0.00000484,0.00464155,0.00617337,-0.01214194,0.00046894,0.00036
 727,0.00089217,-0.00037661,-0.00049319,-0.00004241,0.00002703,0.000046
 99,-0.00000047,0.00005357,0.00016226,0.00016880,0.00021109,0.00045477,
 0.00023484,-0.04651792,-0.14581561,0.11968948,0.05165259,0.15667803,-0
 .00356639,-0.00466448,-0.00090821,0.00020926,0.00001146,0.00022767,0.0
 1003439,0.02046167,-0.02443836,-0.00031755,-0.00027429,0.00118873,0.00
 008464,-0.00036081,0.00019805,-0.00007333,0.00004068,-0.00003376,-0.00
 001583,0.00012185,0.00001663,0.00003011,0.00014021,0.00001766,0.055287
 61,0.11850020,-0.18759943,-0.05894172,-0.12887607,0.20580150,-0.000088
 31,0.00063028,0.00013323,0.00013699,0.00004859,0.00003810,0.00284159,-
 0.00896185,0.00050293,0.00009068,0.00014047,0.00064920,0.00059943,0.00
 061808,0.00005361,-0.00013369,-0.00005900,-0.00011613,-0.00013561,-0.0
 0015205,-0.00019027,0.00002873,-0.00044377,-0.00018386,-0.09485928,0.0
 9973588,0.01738859,0.00353552,-0.00926161,-0.00237340,0.09743541,-0.00
 007793,-0.00061758,0.00000837,-0.00005442,0.00002494,0.00001082,0.0059
 1444,-0.00984836,0.00181031,-0.00064525,0.00045127,-0.00008546,-0.0003
 4208,-0.00090031,0.00085258,-0.00004375,0.00001136,-0.00013296,0.00004
 100,0.00018907,0.00025885,0.00016323,0.00029996,0.00124070,0.09930189,
 -0.25882783,-0.04093880,0.00816558,-0.01702936,-0.00361536,-0.10962369
 ,0.28209245,0.00055369,-0.00018899,0.00014009,-0.00005954,0.00002521,-
 0.00007166,0.01471864,-0.02267043,0.00103531,-0.00051643,0.00057062,0.
 00096954,-0.00017570,-0.00009226,-0.00084084,-0.00011405,0.00005110,-0
 .00008269,-0.00002234,0.00023444,0.00019714,0.00029839,0.00092162,-0.0
 0096786,0.01639540,-0.03889261,-0.05505289,-0.01097871,0.02145049,0.00
 467495,-0.01875072,0.04298072,0.05695114,-0.00001077,-0.00057936,0.001
 40401,0.00071250,0.00036754,-0.00062029,-0.01171637,0.00061581,-0.0013
 5375,0.00093434,-0.00089318,-0.00189523,0.00007082,0.00004179,-0.00030
 931,0.00011109,-0.00005760,0.00014774,0.00002177,0.00004582,-0.0000344
 1,-0.00013476,0.00013169,0.00000265,-0.30972907,-0.02421731,-0.0066184
 7,-0.00789188,-0.00016313,-0.00023700,-0.01091283,-0.00200197,-0.00007
 855,0.33610983,0.00050412,0.00020578,0.00086084,0.00019877,0.00026862,
 -0.00008185,-0.01299212,-0.00177916,-0.00081139,-0.00054042,-0.0002492
 3,-0.00231005,0.00008960,0.00007946,0.00014440,-0.00009681,-0.00005449
 ,-0.00011810,-0.00006677,-0.00000364,0.00001092,0.00013775,-0.00011244
 ,-0.00009835,-0.02322680,-0.05027524,-0.00022366,-0.02056334,-0.002053
 71,-0.00130489,0.02921785,0.00462700,0.00118292,0.02712883,0.04841012,
 -0.00231508,-0.00051736,0.00117009,0.00085316,0.00006705,-0.00028288,-
 0.03289599,-0.00194433,-0.00158553,-0.00131063,-0.00249724,-0.00514104
 ,0.00013567,0.00005161,-0.00012560,0.00014016,-0.00017019,0.00010422,0
 .00003549,0.00006192,0.00001455,-0.00002039,0.00011681,0.00005818,-0.0
 0541711,-0.00090732,-0.04740963,0.02402349,0.00106375,0.00091918,0.005
 15030,0.00125169,-0.00097561,0.00894758,0.00157158,0.05133774,-0.08471
 988,-0.00468779,-0.04029715,-0.00532582,-0.01938302,-0.03560218,0.0037
 9653,0.00417739,0.00598398,0.00281318,0.00181937,-0.00164126,0.0065946
 9,0.00542530,0.00920134,0.00190625,-0.00157185,0.00061287,0.00002297,-
 0.00013954,-0.00000594,-0.00014403,0.00266379,0.00022307,0.00088302,-0
 .00133891,0.00103711,0.00047367,0.00004754,0.00040379,-0.00005742,-0.0
 0007059,-0.00023972,0.00056375,0.00011234,0.00097352,0.11066450,-0.019
 14541,-0.11408308,-0.06520334,-0.00795616,-0.00266119,-0.01179697,0.00
 433793,0.00089765,0.00282412,0.00097673,0.00071093,-0.00034084,-0.0116
 0244,-0.02907090,-0.04125718,-0.00023280,0.00225636,-0.00001172,-0.001
 26644,0.00315054,-0.00069215,0.00354114,-0.00806951,-0.00021969,-0.000
 48857,-0.00002873,0.00158615,-0.00000242,0.00041875,0.00016032,-0.0001
 6075,0.00043328,0.00061325,0.00012716,-0.00022521,0.00031374,-0.088566
 22,0.60984258,-0.04413125,-0.02222319,-0.17049813,-0.01257895,-0.01124
 413,-0.01587677,-0.01356618,-0.02100861,-0.04862514,-0.00039805,-0.001
 01043,0.00279277,-0.00106705,-0.00956572,-0.00560594,0.00056884,0.0009
 2326,0.00038297,0.00004974,-0.00003195,0.00119716,0.00019841,0.0004547
 0,0.00097734,0.00317476,0.00825392,-0.00444630,-0.00088300,-0.00116707
 ,-0.00307408,0.00030230,-0.00022938,0.00039088,-0.00000788,-0.00004688
 ,0.00013580,0.09262179,0.02475256,0.28956513,0.00194068,-0.01246445,-0
 .00018072,-0.00028018,-0.00118324,-0.00048748,0.00184676,0.00075536,-0
 .00022313,-0.00061626,0.00019978,0.00059922,-0.00016566,-0.00022222,-0
 .00072866,0.00013692,-0.00012855,-0.00017043,-0.00012024,0.00002269,-0
 .00008419,0.00074799,-0.00007007,-0.00006501,-0.00018380,0.00042150,-0
 .00003616,-0.00009246,-0.00006340,-0.00016824,0.00002926,0.00001865,0.
 00002333,-0.00016996,-0.00009219,-0.00016498,-0.04008286,0.11954025,-0
 .02345683,0.03959677,0.00575629,-0.02105599,0.00098216,0.00049414,0.00
 063491,0.00126858,0.00038924,0.00308616,0.00114225,0.00016437,-0.00025
 439,-0.00021107,-0.00263288,-0.00150440,-0.00363113,-0.00011276,0.0002
 9553,0.00000353,-0.00004170,0.00037544,-0.00001640,0.00073565,-0.00052
 390,0.00019271,0.00019265,-0.00151088,0.00049567,0.00003663,0.00020652
 ,0.00047265,-0.00005377,-0.00017100,-0.00025152,-0.00000781,0.00008010
 ,-0.00001861,0.10112492,-0.46565069,0.03303243,-0.10608164,0.48800076,
 0.00838085,-0.03862368,0.00073591,-0.00082571,-0.00009994,-0.00008173,
 0.00204960,-0.00614024,-0.00294570,-0.00011961,0.00054701,-0.00018276,
 -0.00219907,-0.00259003,-0.00627829,0.00007393,0.00024876,0.00001048,-
 0.00027719,0.00024207,0.00009659,0.00061805,-0.00201020,0.00024127,-0.
 00039658,0.00037525,0.00032168,0.00006717,0.00002498,0.00003273,-0.000
 01825,0.00035431,0.00035461,0.00011197,-0.00007516,0.00006108,-0.03287
 191,0.08066080,-0.04656375,0.02562529,-0.03448532,0.05152191,0.0057893
 5,-0.00985746,-0.00256532,0.00184945,0.00039278,-0.00141405,-0.0990169
 1,0.02549352,0.02605783,-0.01101403,0.04094227,0.00607752,-0.00044454,
 -0.00076909,0.00221708,0.00055649,-0.00053769,0.00027789,0.00057880,-0
 .00060915,0.00016188,-0.00001160,0.00026391,-0.00004446,0.00612809,-0.
 00099574,0.00124757,-0.00049780,0.00001792,-0.00026141,0.00150103,-0.0
 0109492,-0.00105236,0.00227526,0.00057384,0.00177730,0.00275476,0.0006
 7565,-0.00049048,-0.00243317,0.00005510,-0.00038875,0.21199460,0.01325
 158,-0.04212533,0.00195475,0.00013670,0.00167593,-0.00120392,0.0568158
 8,-0.16676255,-0.02652220,0.01180834,-0.01622062,-0.00148405,-0.002696
 51,-0.00054261,0.00648395,-0.00020760,0.00015876,-0.00019630,0.0007172
 1,-0.00218588,0.00012594,-0.00010459,0.00049542,-0.00033002,0.01231648
 ,-0.03390060,-0.00741380,0.00105045,0.00300915,0.00061581,-0.00206636,
 -0.00146463,-0.00605713,-0.00068688,0.00109101,0.00159947,0.00079778,0
 .00090841,0.00058044,-0.00101075,-0.00189672,0.00034316,0.05933721,0.4
 8207862,-0.01233210,0.02773740,-0.00236654,-0.00024385,-0.00074568,0.0
 0135425,0.01788376,0.00500096,-0.07919549,0.00142504,-0.00250357,0.002
 74843,0.00206718,0.00178765,-0.00455339,-0.00002231,-0.00013588,-0.000
[truncated: 2,829 more chars]
