# Supplementary material for: Screening Deep Eutectic Solvents for CO2 Capture With COSMO-RS
Source: Front Chem. 2020 Feb 13;8:82. doi: 10.3389/fchem.2020.00082 (PMC7031488; doi:10.3389/fchem.2020.00082)
Supplement: Supplementary file 3 [file Data_Sheet_2.ZIP › Gaussian files/Acetylcholine.log]

 Entering Gaussian System, Link 0=/opt/gaussian/g09/g09
 Initial command:
 /opt/gaussian/g09/l1.exe "/tmp/Gau-19860.inp" -scrdir="/tmp/"
 Entering Link 1 = /opt/gaussian/g09/l1.exe PID=     19861.
  
 Copyright (c) 1988,1990,1992,1993,1995,1998,2003,2009,2013,
            Gaussian, Inc.  All Rights Reserved.
  
 This is part of the Gaussian(R) 09 program.  It is based on
 the Gaussian(R) 03 system (copyright 2003, Gaussian, Inc.),
 the Gaussian(R) 98 system (copyright 1998, Gaussian, Inc.),
 the Gaussian(R) 94 system (copyright 1995, Gaussian, Inc.),
 the Gaussian 92(TM) system (copyright 1992, Gaussian, Inc.),
 the Gaussian 90(TM) system (copyright 1990, Gaussian, Inc.),
 the Gaussian 88(TM) system (copyright 1988, Gaussian, Inc.),
 the Gaussian 86(TM) system (copyright 1986, Carnegie Mellon
 University), and the Gaussian 82(TM) system (copyright 1983,
 Carnegie Mellon University). Gaussian is a federally registered
 trademark of Gaussian, Inc.
  
 This software contains proprietary and confidential information,
 including trade secrets, belonging to Gaussian, Inc.
  
 This software is provided under written license and may be
 used, copied, transmitted, or stored only in accord with that
 written license.
  
 The following legend is applicable only to US Government
 contracts under FAR:
  
                    RESTRICTED RIGHTS LEGEND
  
 Use, reproduction and disclosure by the US Government is
 subject to restrictions as set forth in subparagraphs (a)
 and (c) of the Commercial Computer Software - Restricted
 Rights clause in FAR 52.227-19.
  
 Gaussian, Inc.
 340 Quinnipiac St., Bldg. 40, Wallingford CT 06492
  
  
 ---------------------------------------------------------------
 Warning -- This program may not be used in any manner that
 competes with the business of Gaussian, Inc. or will provide
 assistance to any competitor of Gaussian, Inc.  The licensee
 of this program is prohibited from giving any competitor of
 Gaussian, Inc. access to this program.  By using this program,
 the user acknowledges that Gaussian, Inc. is engaged in the
 business of creating and licensing software in the field of
 computational chemistry and represents and warrants to the
 licensee that it is not a competitor of Gaussian, Inc. and that
 it will not use this program in any manner prohibited above.
 ---------------------------------------------------------------
  

 Cite this work as:
 Gaussian 09, Revision D.01,
 M. J. Frisch, G. W. Trucks, H. B. Schlegel, G. E. Scuseria, 
 M. A. Robb, J. R. Cheeseman, G. Scalmani, V. Barone, B. Mennucci, 
 G. A. Petersson, H. Nakatsuji, M. Caricato, X. Li, H. P. Hratchian, 
 A. F. Izmaylov, J. Bloino, G. Zheng, J. L. Sonnenberg, M. Hada, 
 M. Ehara, K. Toyota, R. Fukuda, J. Hasegawa, M. Ishida, T. Nakajima, 
 Y. Honda, O. Kitao, H. Nakai, T. Vreven, J. A. Montgomery, Jr., 
 J. E. Peralta, F. Ogliaro, M. Bearpark, J. J. Heyd, E. Brothers, 
 K. N. Kudin, V. N. Staroverov, T. Keith, R. Kobayashi, J. Normand, 
 K. Raghavachari, A. Rendell, J. C. Burant, S. S. Iyengar, J. Tomasi, 
 M. Cossi, N. Rega, J. M. Millam, M. Klene, J. E. Knox, J. B. Cross, 
 V. Bakken, C. Adamo, J. Jaramillo, R. Gomperts, R. E. Stratmann, 
 O. Yazyev, A. J. Austin, R. Cammi, C. Pomelli, J. W. Ochterski, 
 R. L. Martin, K. Morokuma, V. G. Zakrzewski, G. A. Voth, 
 P. Salvador, J. J. Dannenberg, S. Dapprich, A. D. Daniels, 
 O. Farkas, J. B. Foresman, J. V. Ortiz, J. Cioslowski, 
 and D. J. Fox, Gaussian, Inc., Wallingford CT, 2013.
 
 ******************************************
 Gaussian 09:  EM64L-G09RevD.01 24-Apr-2013
                 4-Jan-2020 
 ******************************************
 %nprocshared=24
 Will use up to   24 processors via shared memory.
 %mem=6GB
 %chk=acetylcholine.chk
 -----------------------------
 # opt freq b3lyp/6-31++g(d,p)
 -----------------------------
 1/14=-1,18=20,19=15,26=3,38=1/1,3;
 2/9=110,12=2,17=6,18=5,40=1/2;
 3/5=1,6=6,7=1111,11=2,16=1,25=1,30=1,71=1,74=-5/1,2,3;
 4//1;
 5/5=2,38=5/2;
 6/7=2,8=2,9=2,10=2,28=1/1;
 7//1,2,3,16;
 1/14=-1,18=20,19=15,26=3/3(2);
 2/9=110/2;
 99//99;
 2/9=110/2;
 3/5=1,6=6,7=1111,11=2,16=1,25=1,30=1,71=1,74=-5/1,2,3;
 4/5=5,16=3,69=1/1;
 5/5=2,38=5/2;
 7//1,2,3,16;
 1/14=-1,18=20,19=15,26=3/3(-5);
 2/9=110/2;
 6/7=2,8=2,9=2,10=2,19=2,28=1/1;
 99/9=1/99;
 -------------
 acetylcholine
 -------------
 Symbolic Z-matrix:
 Charge =  1 Multiplicity = 1
 N                    -0.33163   0.15306   0. 
 C                    -1.80163   0.15308   0. 
 H                    -2.15829   1.16189   0.00002 
 H                    -2.15831  -0.3513   -0.87366 
 H                    -2.15831  -0.35134   0.87364 
 C                     0.15838   0.84602  -1.20025 
 H                    -0.19828   1.85483  -1.20025 
 H                     1.22838   0.84601  -1.20025 
 H                    -0.19829   0.34162  -2.0739 
 C                     0.15838   0.84602   1.20025 
 H                    -0.19846   0.34173   2.0739 
 H                     1.22838   0.84584   1.20035 
 H                    -0.19812   1.85489   1.20015 
 C                     0.15835  -1.23287   0. 
 H                    -0.19831  -1.73727   0.87366 
 H                    -0.19834  -1.73728  -0.87364 
 C                     1.69835  -1.23289  -0.00003 
 H                     2.05501  -0.72869  -0.8738 
 H                     2.05504  -0.7283    0.8735 
 C                     4.2651   -4.1366   -0.00029 
 H                     5.3351   -4.13653  -0.00118 
 H                     3.9092   -4.64036   0.87405 
 H                     3.90774  -4.64171  -0.87325 
 O                     2.21166  -2.68483   0.00028 
 C                     3.75166  -2.68472  -0.00099 
 O                     4.48118  -1.65935  -0.00238 
 

 GradGradGradGradGradGradGradGradGradGradGradGradGradGradGradGradGradGrad
 Berny optimization.
 Initialization pass.
                           ----------------------------
                           !    Initial Parameters    !
                           ! (Angstroms and Degrees)  !
 --------------------------                            --------------------------
 ! Name  Definition              Value          Derivative Info.                !
 --------------------------------------------------------------------------------
 ! R1    R(1,2)                  1.47           estimate D2E/DX2                !
 ! R2    R(1,6)                  1.47           estimate D2E/DX2                !
 ! R3    R(1,10)                 1.47           estimate D2E/DX2                !
 ! R4    R(1,14)                 1.47           estimate D2E/DX2                !
 ! R5    R(2,3)                  1.07           estimate D2E/DX2                !
 ! R6    R(2,4)                  1.07           estimate D2E/DX2                !
 ! R7    R(2,5)                  1.07           estimate D2E/DX2                !
 ! R8    R(6,7)                  1.07           estimate D2E/DX2                !
 ! R9    R(6,8)                  1.07           estimate D2E/DX2                !
 ! R10   R(6,9)                  1.07           estimate D2E/DX2                !
 ! R11   R(10,11)                1.07           estimate D2E/DX2                !
 ! R12   R(10,12)                1.07           estimate D2E/DX2                !
 ! R13   R(10,13)                1.07           estimate D2E/DX2                !
 ! R14   R(14,15)                1.07           estimate D2E/DX2                !
 ! R15   R(14,16)                1.07           estimate D2E/DX2                !
 ! R16   R(14,17)                1.54           estimate D2E/DX2                !
 ! R17   R(17,18)                1.07           estimate D2E/DX2                !
 ! R18   R(17,19)                1.07           estimate D2E/DX2                !
 ! R19   R(17,24)                1.54           estimate D2E/DX2                !
 ! R20   R(20,21)                1.07           estimate D2E/DX2                !
 ! R21   R(20,22)                1.07           estimate D2E/DX2                !
 ! R22   R(20,23)                1.07           estimate D2E/DX2                !
 ! R23   R(20,25)                1.54           estimate D2E/DX2                !
 ! R24   R(24,25)                1.54           estimate D2E/DX2                !
 ! R25   R(25,26)                1.2584         estimate D2E/DX2                !
 ! A1    A(2,1,6)              109.4712         estimate D2E/DX2                !
 ! A2    A(2,1,10)             109.4712         estimate D2E/DX2                !
 ! A3    A(2,1,14)             109.4712         estimate D2E/DX2                !
 ! A4    A(6,1,10)             109.4712         estimate D2E/DX2                !
 ! A5    A(6,1,14)             109.4712         estimate D2E/DX2                !
 ! A6    A(10,1,14)            109.4712         estimate D2E/DX2                !
 ! A7    A(1,2,3)              109.4712         estimate D2E/DX2                !
 ! A8    A(1,2,4)              109.4712         estimate D2E/DX2                !
 ! A9    A(1,2,5)              109.4712         estimate D2E/DX2                !
 ! A10   A(3,2,4)              109.4713         estimate D2E/DX2                !
 ! A11   A(3,2,5)              109.4712         estimate D2E/DX2                !
 ! A12   A(4,2,5)              109.4712         estimate D2E/DX2                !
 ! A13   A(1,6,7)              109.4712         estimate D2E/DX2                !
 ! A14   A(1,6,8)              109.4712         estimate D2E/DX2                !
 ! A15   A(1,6,9)              109.4712         estimate D2E/DX2                !
 ! A16   A(7,6,8)              109.4713         estimate D2E/DX2                !
 ! A17   A(7,6,9)              109.4712         estimate D2E/DX2                !
 ! A18   A(8,6,9)              109.4712         estimate D2E/DX2                !
 ! A19   A(1,10,11)            109.4712         estimate D2E/DX2                !
 ! A20   A(1,10,12)            109.4712         estimate D2E/DX2                !
 ! A21   A(1,10,13)            109.4712         estimate D2E/DX2                !
 ! A22   A(11,10,12)           109.4713         estimate D2E/DX2                !
 ! A23   A(11,10,13)           109.4712         estimate D2E/DX2                !
 ! A24   A(12,10,13)           109.4712         estimate D2E/DX2                !
 ! A25   A(1,14,15)            109.4712         estimate D2E/DX2                !
 ! A26   A(1,14,16)            109.4712         estimate D2E/DX2                !
 ! A27   A(1,14,17)            109.4712         estimate D2E/DX2                !
 ! A28   A(15,14,16)           109.4713         estimate D2E/DX2                !
 ! A29   A(15,14,17)           109.4712         estimate D2E/DX2                !
 ! A30   A(16,14,17)           109.4712         estimate D2E/DX2                !
 ! A31   A(14,17,18)           109.4712         estimate D2E/DX2                !
 ! A32   A(14,17,19)           109.4712         estimate D2E/DX2                !
 ! A33   A(14,17,24)           109.4712         estimate D2E/DX2                !
 ! A34   A(18,17,19)           109.4712         estimate D2E/DX2                !
 ! A35   A(18,17,24)           109.4713         estimate D2E/DX2                !
 ! A36   A(19,17,24)           109.4712         estimate D2E/DX2                !
 ! A37   A(21,20,22)           109.4713         estimate D2E/DX2                !
 ! A38   A(21,20,23)           109.4712         estimate D2E/DX2                !
 ! A39   A(21,20,25)           109.4712         estimate D2E/DX2                !
 ! A40   A(22,20,23)           109.4712         estimate D2E/DX2                !
 ! A41   A(22,20,25)           109.4712         estimate D2E/DX2                !
 ! A42   A(23,20,25)           109.4712         estimate D2E/DX2                !
 ! A43   A(17,24,25)           109.4664         estimate D2E/DX2                !
 ! A44   A(20,25,24)           109.4712         estimate D2E/DX2                !
 ! A45   A(20,25,26)           125.0942         estimate D2E/DX2                !
 ! A46   A(24,25,26)           125.4346         estimate D2E/DX2                !
 ! D1    D(6,1,2,3)            -60.0011         estimate D2E/DX2                !
 ! D2    D(6,1,2,4)             59.9989         estimate D2E/DX2                !
 ! D3    D(6,1,2,5)            179.9989         estimate D2E/DX2                !
 ! D4    D(10,1,2,3)            59.9989         estimate D2E/DX2                !
 ! D5    D(10,1,2,4)           179.9989         estimate D2E/DX2                !
 ! D6    D(10,1,2,5)           -60.0011         estimate D2E/DX2                !
 ! D7    D(14,1,2,3)           179.9989         estimate D2E/DX2                !
 ! D8    D(14,1,2,4)           -60.0011         estimate D2E/DX2                !
 ! D9    D(14,1,2,5)            59.9989         estimate D2E/DX2                !
 ! D10   D(2,1,6,7)             59.9998         estimate D2E/DX2                !
 ! D11   D(2,1,6,8)            179.9998         estimate D2E/DX2                !
 ! D12   D(2,1,6,9)            -60.0002         estimate D2E/DX2                !
 ! D13   D(10,1,6,7)           -60.0002         estimate D2E/DX2                !
 ! D14   D(10,1,6,8)            59.9998         estimate D2E/DX2                !
 ! D15   D(10,1,6,9)           179.9998         estimate D2E/DX2                !
 ! D16   D(14,1,6,7)           179.9998         estimate D2E/DX2                !
 ! D17   D(14,1,6,8)           -60.0002         estimate D2E/DX2                !
 ! D18   D(14,1,6,9)            59.9998         estimate D2E/DX2                !
 ! D19   D(2,1,10,11)           59.9889         estimate D2E/DX2                !
 ! D20   D(2,1,10,12)          179.9889         estimate D2E/DX2                !
 ! D21   D(2,1,10,13)          -60.0111         estimate D2E/DX2                !
 ! D22   D(6,1,10,11)          179.9889         estimate D2E/DX2                !
 ! D23   D(6,1,10,12)          -60.0111         estimate D2E/DX2                !
 ! D24   D(6,1,10,13)           59.9889         estimate D2E/DX2                !
 ! D25   D(14,1,10,11)         -60.0111         estimate D2E/DX2                !
 ! D26   D(14,1,10,12)          59.9889         estimate D2E/DX2                !
 ! D27   D(14,1,10,13)         179.9889         estimate D2E/DX2                !
 ! D28   D(2,1,14,15)          -60.0012         estimate D2E/DX2                !
 ! D29   D(2,1,14,16)           59.9989         estimate D2E/DX2                !
 ! D30   D(2,1,14,17)          179.9989         estimate D2E/DX2                !
 ! D31   D(6,1,14,15)          179.9988         estimate D2E/DX2                !
 ! D32   D(6,1,14,16)          -60.0011         estimate D2E/DX2                !
 ! D33   D(6,1,14,17)           59.9989         estimate D2E/DX2                !
 ! D34   D(10,1,14,15)          59.9988         estimate D2E/DX2                !
 ! D35   D(10,1,14,16)         179.9989         estimate D2E/DX2                !
 ! D36   D(10,1,14,17)         -60.0011         estimate D2E/DX2                !
 ! D37   D(1,14,17,18)         -60.0122         estimate D2E/DX2                !
 ! D38   D(1,14,17,19)          59.9878         estimate D2E/DX2                !
 ! D39   D(1,14,17,24)         179.9878         estimate D2E/DX2                !
 ! D40   D(15,14,17,18)        179.9878         estimate D2E/DX2                !
 ! D41   D(15,14,17,19)        -60.0122         estimate D2E/DX2                !
 ! D42   D(15,14,17,24)         59.9878         estimate D2E/DX2                !
 ! D43   D(16,14,17,18)         59.9878         estimate D2E/DX2                !
 ! D44   D(16,14,17,19)        179.9878         estimate D2E/DX2                !
 ! D45   D(16,14,17,24)        -60.0122         estimate D2E/DX2                !
 ! D46   D(14,17,24,25)        179.9511         estimate D2E/DX2                !
 ! D47   D(18,17,24,25)         59.9512         estimate D2E/DX2                !
 ! D48   D(19,17,24,25)        -60.0489         estimate D2E/DX2                !
 ! D49   D(21,20,25,24)        179.9993         estimate D2E/DX2                !
 ! D50   D(21,20,25,26)         -0.0007         estimate D2E/DX2                !
 ! D51   D(22,20,25,24)        -60.0007         estimate D2E/DX2                !
 ! D52   D(22,20,25,26)        119.9993         estimate D2E/DX2                !
 ! D53   D(23,20,25,24)         59.9993         estimate D2E/DX2                !
 ! D54   D(23,20,25,26)       -120.0007         estimate D2E/DX2                !
 ! D55   D(17,24,25,20)        179.9847         estimate D2E/DX2                !
 ! D56   D(17,24,25,26)         -0.0153         estimate D2E/DX2                !
 --------------------------------------------------------------------------------
 Trust Radius=3.00D-01 FncErr=1.00D-07 GrdErr=1.00D-06
 Number of steps in this run=    137 maximum allowed number of steps=    156.
 GradGradGradGradGradGradGradGradGradGradGradGradGradGradGradGradGradGrad

                          Input orientation:                          
 ---------------------------------------------------------------------
 Center     Atomic      Atomic             Coordinates (Angstroms)
 Number     Number       Type             X           Y           Z
 ---------------------------------------------------------------------
      1          7           0       -0.331633    0.153061    0.000000
      2          6           0       -1.801633    0.153080    0.000000
      3          1           0       -2.158286    1.161890    0.000020
      4          1           0       -2.158305   -0.351302   -0.873661
      5          1           0       -2.158306   -0.351336    0.873642
      6          6           0        0.158376    0.846020   -1.200250
      7          1           0       -0.198281    1.854829   -1.200252
      8          1           0        1.228376    0.846009   -1.200248
      9          1           0       -0.198294    0.341619   -2.073901
     10          6           0        0.158376    0.846020    1.200250
     11          1           0       -0.198457    0.341734    2.073901
     12          1           0        1.228376    0.845837    1.200347
     13          1           0       -0.198119    1.854886    1.200153
     14          6           0        0.158350   -1.232874    0.000000
     15          1           0       -0.198307   -1.737266    0.873662
     16          1           0       -0.198339   -1.737278   -0.873641
     17          6           0        1.698350   -1.232894   -0.000029
     18          1           0        2.055006   -0.728688   -0.873798
     19          1           0        2.055040   -0.728303    0.873505
     20          6           0        4.265102   -4.136605   -0.000289
     21          1           0        5.335101   -4.136528   -0.001182
     22          1           0        3.909200   -4.640355    0.874051
     23          1           0        3.907742   -4.641710   -0.873251
     24          8           0        2.211665   -2.684826    0.000281
     25          6           0        3.751664   -2.684716   -0.000986
     26          8           0        4.481177   -1.659348   -0.002376
 ---------------------------------------------------------------------
                    Distance matrix (angstroms):
                    1          2          3          4          5
     1  N    0.000000
     2  C    1.470000   0.000000
     3  H    2.086720   1.070000   0.000000
     4  H    2.086720   1.070000   1.747303   0.000000
     5  H    2.086720   1.070000   1.747303   1.747303   0.000000
     6  C    1.470000   2.400500   2.628183   2.628165   3.331921
     7  H    2.086720   2.628172   2.400507   2.969069   3.606922
     8  H    2.086720   3.331921   3.606925   3.606913   4.147803
     9  H    2.086720   2.628176   2.969101   2.400492   3.606916
    10  C    1.470000   2.400500   2.628165   3.331921   2.628183
    11  H    2.086720   2.628085   2.968935   3.606859   2.400412
    12  H    2.086720   3.331921   3.606960   4.147802   3.606879
    13  H    2.086720   2.628264   2.400588   3.606980   2.969235
    14  C    1.470000   2.400500   3.331921   2.628183   2.628166
    15  H    2.086719   2.628183   3.606921   2.969112   2.400500
    16  H    2.086720   2.628165   3.606917   2.400499   2.969058
    17  C    2.457987   3.764412   4.539673   4.051448   4.051449
    18  H    2.690177   4.051506   4.699966   4.230179   4.576892
    19  H    2.689985   4.051391   4.699779   4.576789   4.230175
    20  C    6.287384   7.430118   8.326702   7.506760   7.506809
    21  H    7.107211   8.326686   9.177369   8.440397   8.440625
    22  H    6.459526   7.506970   8.440638   7.633158   7.430365
    23  H    6.459466   7.506633   8.440443   7.429975   7.632554
    24  O    3.810770   4.915309   5.821829   5.030482   5.030366
    25  C    4.972554   6.236360   7.051517   6.413589   6.413843
    26  O    5.142759   6.539005   7.214004   6.822964   6.823564
                    6          7          8          9         10
     6  C    0.000000
     7  H    1.070000   0.000000
     8  H    1.070000   1.747303   0.000000
     9  H    1.070000   1.747303   1.747303   0.000000
    10  C    2.400500   2.628176   2.628172   3.331921   0.000000
    11  H    3.331921   3.606873   3.606965   4.147803   1.070000
    12  H    2.628263   2.969224   2.400595   3.606983   1.070000
    13  H    2.628085   2.400404   2.968946   3.606855   1.070000
    14  C    2.400500   3.331921   2.628176   2.628173   2.400500
    15  H    3.331921   4.147802   3.606915   3.606923   2.628165
    16  H    2.628183   3.606925   2.969101   2.400508   3.331921
    17  C    2.852005   3.817300   2.446066   3.221381   2.852029
    18  H    2.486661   3.443608   1.808192   2.768243   3.221581
    19  H    3.221224   4.006306   2.731718   3.861276   2.486481
    20  C    6.567469   7.566966   5.957185   6.654041   6.567575
    21  H    7.284369   8.243328   6.567239   7.414070   7.284759
    22  H    6.962164   7.959997   6.449010   7.098028   6.653977
    23  H    6.654311   7.692293   6.115636   6.567699   6.962208
    24  O    4.257246   5.278029   3.856803   4.389705   4.257087
    25  C    5.178422   6.135778   4.502359   5.390534   5.178878
    26  O    5.137935   5.973414   4.276964   5.494773   5.139045
                   11         12         13         14         15
    11  H    0.000000
    12  H    1.747303   0.000000
    13  H    1.747303   1.747303   0.000000
    14  C    2.628263   2.628085   3.331921   0.000000
    15  H    2.400587   2.968934   3.606959   1.070000   0.000000
    16  H    3.606979   3.606859   4.147803   1.070000   1.747303
    17  C    3.221570   2.445997   3.817252   1.540000   2.148263
    18  H    3.861713   2.732128   4.006582   2.148263   3.024610
    19  H    2.768425   1.807793   3.443296   2.148263   2.468922
    20  C    6.654407   5.957177   7.566991   5.029618   5.142240
    21  H    7.414922   6.567559   8.243590   5.935483   6.094293
    22  H    6.567625   6.114867   7.691851   5.142351   5.029865
    23  H    7.097978   6.449185   7.960079   5.142049   5.324203
    24  O    4.389607   3.856501   5.277853   2.514809   2.732878
    25  C    5.391475   4.502776   6.136082   3.875532   4.155110
    26  O    5.496747   4.278225   5.974255   4.343813   4.761415
                   16         17         18         19         20
    16  H    0.000000
    17  C    2.148263   0.000000
    18  H    2.468769   1.070000   0.000000
    19  H    3.024610   1.070000   1.747303   0.000000
    20  C    5.142161   3.875533   4.154689   4.155046   0.000000
    21  H    6.093976   4.653714   4.809767   4.810393   1.070000
    22  H    5.324863   4.154837   4.668421   4.329211   1.070000
    23  H    5.029476   4.154992   4.329478   4.668878   1.070000
    24  O    2.733076   1.540000   2.148263   2.148263   2.514809
    25  C    4.154719   2.514734   2.732489   2.733280   1.540000
    26  O    4.760572   2.815314   2.740767   2.742290   2.486664
                   21         22         23         24         25
    21  H    0.000000
    22  H    1.747303   0.000000
    23  H    1.747303   1.747303   0.000000
    24  O    3.444314   2.732983   2.732971   0.000000
    25  C    2.148263   2.148263   2.148263   1.540000   0.000000
    26  O    2.620231   3.159381   3.159389   2.490441   1.258400
                   26
    26  O    0.000000
 Stoichiometry    C7H16NO2(1+)
 Framework group  C1[X(C7H16NO2)]
 Deg. of freedom    72
 Full point group                 C1      NOp   1
 Largest Abelian subgroup         C1      NOp   1
 Largest concise Abelian subgroup C1      NOp   1
                         Standard orientation:                         
 ---------------------------------------------------------------------
 Center     Atomic      Atomic             Coordinates (Angstroms)
 Number     Number       Type             X           Y           Z
 ---------------------------------------------------------------------
      1          7           0       -2.146816   -0.032937   -0.000059
      2          6           0       -3.320711   -0.917736   -0.001212
      3          1           0       -4.212738   -0.326815   -0.000684
      4          1           0       -3.301805   -1.534244   -0.875546
      5          1           0       -3.302057   -1.536186    0.871755
      6          6           0       -2.172429    0.816690   -1.199383
      7          1           0       -3.064458    1.407608   -1.198876
      8          1           0       -1.317963    1.460730   -1.198542
      9          1           0       -2.153509    0.200169   -2.073708
     10          6           0       -2.172803    0.814060    1.201115
     11          1           0       -2.154355    0.195617    2.074092
     12          1           0       -1.318234    1.457962    1.202052
     13          1           0       -3.064737    1.405121    1.201527
     14          6           0       -0.921320   -0.844762   -0.000758
     15          1           0       -0.902668   -1.463184    0.872229
     16          1           0       -0.902414   -1.461298   -0.875073
     17          6           0        0.308474    0.082170    0.000421
     18          1           0        0.289933    0.700443   -0.872674
     19          1           0        0.289456    0.698855    0.874628
     20          6           0        4.105967   -0.691654   -0.000095
     21          1           0        4.960380   -0.047544   -0.000149
     22          1           0        4.124837   -1.309109    0.873572
     23          1           0        4.124760   -1.309154   -0.873731
     24          8           0        1.592326   -0.768315   -0.000001
     25          6           0        2.822043    0.158722   -0.000060
     26          8           0        2.787419    1.416646   -0.000078
 ---------------------------------------------------------------------
 Rotational constants (GHZ):      3.1714036      0.5204189      0.4954478
 Standard basis: 6-31++G(d,p) (6D, 7F)
 There are   286 symmetry adapted cartesian basis functions of A   symmetry.
 There are   286 symmetry adapted basis functions of A   symmetry.
   286 basis functions,   448 primitive gaussians,   286 cartesian basis functions
    40 alpha electrons       40 beta electrons
       nuclear repulsion energy       576.0032899426 Hartrees.
 NAtoms=   26 NActive=   26 NUniq=   26 SFac= 1.00D+00 NAtFMM=   60 NAOKFM=F Big=F
 Integral buffers will be    131072 words long.
 Raffenetti 2 integral format.
 Two-electron integral symmetry is turned on.
 One-electron integrals computed using PRISM.
 NBasis=   286 RedAO= T EigKep=  1.35D-05  NBF=   286
 NBsUse=   286 1.00D-06 EigRej= -1.00D+00 NBFU=   286
 ExpMin= 3.60D-02 ExpMax= 5.48D+03 ExpMxC= 8.25D+02 IAcc=3 IRadAn=         5 AccDes= 0.00D+00
 Harris functional with IExCor=  402 and IRadAn=       5 diagonalized for initial guess.
 HarFok:  IExCor=  402 AccDes= 0.00D+00 IRadAn=         5 IDoV= 1 UseB2=F ITyADJ=14
 ICtDFT=  3500011 ScaDFX=  1.000000  1.000000  1.000000  1.000000
 FoFCou: FMM=F IPFlag=           0 FMFlag=      100000 FMFlg1=           0
         NFxFlg=           0 DoJE=T BraDBF=F KetDBF=T FulRan=T
         wScrn=  0.000000 ICntrl=     500 IOpCl=  0 I1Cent=   200000004 NGrid=           0
         NMat0=    1 NMatS0=      1 NMatT0=    0 NMatD0=    1 NMtDS0=    0 NMtDT0=    0
 Petite list used in FoFCou.
 Requested convergence on RMS density matrix=1.00D-08 within 128 cycles.
 Requested convergence on MAX density matrix=1.00D-06.
 Requested convergence on             energy=1.00D-06.
 No special actions if energy rises.
 SCF Done:  E(RB3LYP) =  -481.340443773     A.U. after   13 cycles
            NFock= 13  Conv=0.77D-08     -V/T= 2.0092

 **********************************************************************

            Population analysis using the SCF density.

 **********************************************************************

 Orbital symmetries:
       Occupied  (A) (A) (A) (A) (A) (A) (A) (A) (A) (A) (A) (A)
                 (A) (A) (A) (A) (A) (A) (A) (A) (A) (A) (A) (A)
                 (A) (A) (A) (A) (A) (A) (A) (A) (A) (A) (A) (A)
                 (A) (A) (A) (A)
       Virtual   (A) (A) (A) (A) (A) (A) (A) (A) (A) (A) (A) (A)
                 (A) (A) (A) (A) (A) (A) (A) (A) (A) (A) (A) (A)
                 (A) (A) (A) (A) (A) (A) (A) (A) (A) (A) (A) (A)
                 (A) (A) (A) (A) (A) (A) (A) (A) (A) (A) (A) (A)
                 (A) (A) (A) (A) (A) (A) (A) (A) (A) (A) (A) (A)
                 (A) (A) (A) (A) (A) (A) (A) (A) (A) (A) (A) (A)
                 (A) (A) (A) (A) (A) (A) (A) (A) (A) (A) (A) (A)
                 (A) (A) (A) (A) (A) (A) (A) (A) (A) (A) (A) (A)
                 (A) (A) (A) (A) (A) (A) (A) (A) (A) (A) (A) (A)
                 (A) (A) (A) (A) (A) (A) (A) (A) (A) (A) (A) (A)
                 (A) (A) (A) (A) (A) (A) (A) (A) (A) (A) (A) (A)
                 (A) (A) (A) (A) (A) (A) (A) (A) (A) (A) (A) (A)
                 (A) (A) (A) (A) (A) (A) (A) (A) (A) (A) (A) (A)
                 (A) (A) (A) (A) (A) (A) (A) (A) (A) (A) (A) (A)
                 (A) (A) (A) (A) (A) (A) (A) (A) (A) (A) (A) (A)
                 (A) (A) (A) (A) (A) (A) (A) (A) (A) (A) (A) (A)
                 (A) (A) (A) (A) (A) (A) (A) (A) (A) (A) (A) (A)
                 (A) (A) (A) (A) (A) (A) (A) (A) (A) (A) (A) (A)
                 (A) (A) (A) (A) (A) (A) (A) (A) (A) (A) (A) (A)
                 (A) (A) (A) (A) (A) (A) (A) (A) (A) (A) (A) (A)
                 (A) (A) (A) (A) (A) (A)
 The electronic state is 1-A.
 Alpha  occ. eigenvalues --  -19.33009 -19.29128 -14.64942 -10.46322 -10.41180
 Alpha  occ. eigenvalues --  -10.40692 -10.40597 -10.40597 -10.40406 -10.30762
 Alpha  occ. eigenvalues --   -1.22672  -1.17783  -1.12186  -0.96211  -0.94217
 Alpha  occ. eigenvalues --   -0.94141  -0.87187  -0.84244  -0.78656  -0.72677
 Alpha  occ. eigenvalues --   -0.71509  -0.69916  -0.67823  -0.66293  -0.62610
 Alpha  occ. eigenvalues --   -0.60569  -0.60232  -0.58791  -0.58555  -0.58512
 Alpha  occ. eigenvalues --   -0.58419  -0.58084  -0.57049  -0.54751  -0.54238
 Alpha  occ. eigenvalues --   -0.51586  -0.50027  -0.48859  -0.43500  -0.40840
 Alpha virt. eigenvalues --   -0.15186  -0.14535  -0.12794  -0.11756  -0.11570
 Alpha virt. eigenvalues --   -0.11148  -0.10572  -0.10069  -0.09196  -0.08036
 Alpha virt. eigenvalues --   -0.07921  -0.07139  -0.06209  -0.05563  -0.04582
 Alpha virt. eigenvalues --   -0.04390  -0.04196  -0.03670  -0.03335  -0.03100
 Alpha virt. eigenvalues --   -0.02536  -0.02277  -0.00992  -0.00941  -0.00288
 Alpha virt. eigenvalues --   -0.00147   0.00405   0.00501   0.00877   0.01262
 Alpha virt. eigenvalues --    0.01568   0.01895   0.02369   0.03002   0.03053
 Alpha virt. eigenvalues --    0.03915   0.03916   0.04342   0.04942   0.05227
 Alpha virt. eigenvalues --    0.05391   0.06076   0.06239   0.06533   0.06604
 Alpha virt. eigenvalues --    0.07265   0.07282   0.07671   0.07738   0.08298
 Alpha virt. eigenvalues --    0.08838   0.10116   0.10189   0.10545   0.11088
 Alpha virt. eigenvalues --    0.11990   0.12505   0.13201   0.14117   0.14915
 Alpha virt. eigenvalues --    0.15654   0.15897   0.16145   0.16716   0.18231
 Alpha virt. eigenvalues --    0.19591   0.19827   0.21516   0.21560   0.22621
 Alpha virt. eigenvalues --    0.23155   0.24842   0.25658   0.26646   0.27001
 Alpha virt. eigenvalues --    0.27869   0.28184   0.30144   0.31497   0.32153
 Alpha virt. eigenvalues --    0.36626   0.39093   0.48164   0.49354   0.50655
 Alpha virt. eigenvalues --    0.53296   0.53822   0.55291   0.56341   0.57142
 Alpha virt. eigenvalues --    0.58322   0.59773   0.61544   0.62254   0.63496
 Alpha virt. eigenvalues --    0.63751   0.64263   0.66336   0.67095   0.70883
 Alpha virt. eigenvalues --    0.73328   0.74668   0.75243   0.75524   0.79910
 Alpha virt. eigenvalues --    0.81063   0.82443   0.83985   0.84705   0.85168
 Alpha virt. eigenvalues --    0.88147   0.89274   0.91256   0.91957   0.93537
 Alpha virt. eigenvalues --    0.95929   0.98430   0.98854   0.99842   1.00473
 Alpha virt. eigenvalues --    1.01883   1.03542   1.05274   1.05433   1.09800
 Alpha virt. eigenvalues --    1.10558   1.11745   1.15429   1.17221   1.19784
 Alpha virt. eigenvalues --    1.22534   1.23940   1.26753   1.27646   1.28174
 Alpha virt. eigenvalues --    1.31554   1.33888   1.34326   1.37565   1.37777
 Alpha virt. eigenvalues --    1.41388   1.45787   1.47297   1.49644   1.53254
 Alpha virt. eigenvalues --    1.57702   1.59116   1.61487   1.67694   1.67700
 Alpha virt. eigenvalues --    1.69114   1.71019   1.72973   1.73565   1.74496
 Alpha virt. eigenvalues --    1.75196   1.77938   1.79150   1.80305   1.81980
 Alpha virt. eigenvalues --    1.83676   1.83741   1.84947   1.85715   1.87539
 Alpha virt. eigenvalues --    1.89483   1.92634   1.92951   1.93159   1.94209
 Alpha virt. eigenvalues --    1.96798   1.98242   1.99105   2.00116   2.00676
 Alpha virt. eigenvalues --    2.01511   2.01967   2.03832   2.04098   2.06768
 Alpha virt. eigenvalues --    2.11077   2.13402   2.15654   2.21577   2.22122
 Alpha virt. eigenvalues --    2.23094   2.25010   2.26501   2.26834   2.32021
 Alpha virt. eigenvalues --    2.37259   2.37970   2.42227   2.43230   2.47500
 Alpha virt. eigenvalues --    2.49806   2.50826   2.51834   2.54865   2.56914
 Alpha virt. eigenvalues --    2.58587   2.60516   2.60999   2.63380   2.64590
 Alpha virt. eigenvalues --    2.68095   2.68552   2.72203   2.72763   2.73186
 Alpha virt. eigenvalues --    2.75988   2.77255   2.77857   2.79898   2.84431
 Alpha virt. eigenvalues --    2.85976   2.87382   2.90035   2.94458   3.03958
 Alpha virt. eigenvalues --    3.14826   3.16396   3.16687   3.20269   3.21678
 Alpha virt. eigenvalues --    3.26137   3.26208   3.27356   3.31645   3.32454
 Alpha virt. eigenvalues --    3.34110   3.35475   3.36399   3.39116   3.41200
 Alpha virt. eigenvalues --    3.45520   4.10222   4.16764   4.21564   4.30094
 Alpha virt. eigenvalues --    4.37828   4.43295   4.44465   4.47424   4.49653
 Alpha virt. eigenvalues --    4.56859
          Condensed to atoms (all electrons):
               1          2          3          4          5          6
     1  N    7.471323   0.097845  -0.011333  -0.010875  -0.010863   0.165375
     2  C    0.097845   5.257166   0.399156   0.389750   0.389732  -0.115243
     3  H   -0.011333   0.399156   0.502638  -0.032905  -0.032904  -0.028585
     4  H   -0.010875   0.389750  -0.032905   0.487001  -0.026235  -0.024789
     5  H   -0.010863   0.389732  -0.032904  -0.026235   0.487001   0.032310
     6  C    0.165375  -0.115243  -0.028585  -0.024789   0.032310   5.348523
     7  H   -0.031018  -0.015994   0.007676  -0.001736  -0.000623   0.392596
     8  H   -0.015697   0.023911   0.002421  -0.002914  -0.002184   0.412838
     9  H    0.013205  -0.024722  -0.001501   0.008064   0.000448   0.366236
    10  C    0.165401  -0.115245  -0.028596   0.032313  -0.024785  -0.154861
    11  H    0.013187  -0.024720  -0.001498   0.000446   0.008067   0.031188
    12  H   -0.015682   0.023950   0.002424  -0.002186  -0.002913  -0.029755
    13  H   -0.031012  -0.016008   0.007669  -0.000620  -0.001738  -0.026588
    14  C   -0.093497   0.005758   0.037127  -0.040397  -0.040499  -0.226041
    15  H    0.008491  -0.014039  -0.001109  -0.006702   0.010761   0.031326
    16  H    0.008546  -0.014056  -0.001112   0.010767  -0.006707  -0.042451
    17  C    0.050028  -0.117382  -0.013415   0.018195   0.018304   0.020991
    18  H    0.010624   0.000329  -0.002756   0.002655  -0.000605   0.004667
    19  H    0.010653   0.000245  -0.002766  -0.000604   0.002657   0.010103
    20  C   -0.004488   0.001047   0.000123  -0.000029  -0.000028   0.000709
    21  H   -0.000021   0.000060   0.000006  -0.000009  -0.000009  -0.000118
    22  H   -0.000162  -0.000061  -0.000002   0.000020  -0.000004  -0.000229
    23  H   -0.000161  -0.000061  -0.000002  -0.000004   0.000020   0.000306
    24  O    0.002530   0.003996   0.000368  -0.000344  -0.000344   0.000816
    25  C   -0.021072  -0.006278   0.000645   0.000045   0.000045  -0.005319
    26  O   -0.001334   0.000957   0.000114  -0.000040  -0.000040  -0.000168
               7          8          9         10         11         12
     1  N   -0.031018  -0.015697   0.013205   0.165401   0.013187  -0.015682
     2  C   -0.015994   0.023911  -0.024722  -0.115245  -0.024720   0.023950
     3  H    0.007676   0.002421  -0.001501  -0.028596  -0.001498   0.002424
     4  H   -0.001736  -0.002914   0.008064   0.032313   0.000446  -0.002186
     5  H   -0.000623  -0.002184   0.000448  -0.024785   0.008067  -0.002913
     6  C    0.392596   0.412838   0.366236  -0.154861   0.031188  -0.029755
     7  H    0.491426  -0.023201  -0.029318  -0.026604   0.002161  -0.000616
     8  H   -0.023201   0.522540  -0.045254  -0.029734   0.000880   0.004125
     9  H   -0.029318  -0.045254   0.505158   0.031179  -0.006379   0.000879
    10  C   -0.026604  -0.029734   0.031179   5.348541   0.366233   0.412849
    11  H    0.002161   0.000880  -0.006379   0.366233   0.505158  -0.045266
    12  H   -0.000616   0.004125   0.000879   0.412849  -0.045266   0.522627
    13  H    0.000819  -0.000618   0.002160   0.392584  -0.029312  -0.023211
    14  C    0.038233   0.027838  -0.062020  -0.226090  -0.062016   0.028186
    15  H   -0.003551   0.000697  -0.006689  -0.042437   0.019386  -0.004231
    16  H    0.002762  -0.004219   0.019393   0.031334  -0.006683   0.000704
    17  C   -0.003295  -0.040288   0.026269   0.020883   0.026305  -0.040601
    18  H   -0.001507  -0.001715  -0.016918   0.010148   0.009002   0.002966
    19  H   -0.001290   0.002981   0.009022   0.004670  -0.016924  -0.001691
    20  C   -0.000038  -0.000048   0.000313   0.000695   0.000316  -0.000066
    21  H    0.000015   0.000082  -0.000007  -0.000118  -0.000007   0.000082
    22  H    0.000004  -0.000025   0.000053   0.000306  -0.000085  -0.000059
    23  H   -0.000005  -0.000058  -0.000085  -0.000229   0.000053  -0.000025
    24  O   -0.000313   0.004955   0.001552   0.000817   0.001553   0.004954
    25  C    0.000726  -0.005424   0.001611  -0.005343   0.001624  -0.005461
    26  O   -0.000279   0.000652   0.000484  -0.000174   0.000478   0.000660
              13         14         15         16         17         18
     1  N   -0.031012  -0.093497   0.008491   0.008546   0.050028   0.010624
     2  C   -0.016008   0.005758  -0.014039  -0.014056  -0.117382   0.000329
     3  H    0.007669   0.037127  -0.001109  -0.001112  -0.013415  -0.002756
     4  H   -0.000620  -0.040397  -0.006702   0.010767   0.018195   0.002655
     5  H   -0.001738  -0.040499   0.010761  -0.006707   0.018304  -0.000605
     6  C   -0.026588  -0.226041   0.031326  -0.042451   0.020991   0.004667
     7  H    0.000819   0.038233  -0.003551   0.002762  -0.003295  -0.001507
     8  H   -0.000618   0.027838   0.000697  -0.004219  -0.040288  -0.001715
     9  H    0.002160  -0.062020  -0.006689   0.019393   0.026269  -0.016918
    10  C    0.392584  -0.226090  -0.042437   0.031334   0.020883   0.010148
    11  H   -0.029312  -0.062016   0.019386  -0.006683   0.026305   0.009002
    12  H   -0.023211   0.028186  -0.004231   0.000704  -0.040601   0.002966
    13  H    0.491417   0.038191   0.002773  -0.003555  -0.003262  -0.001283
    14  C    0.038191   6.507555   0.338697   0.338172  -0.432192  -0.081316
    15  H    0.002773   0.338697   0.550596  -0.064960  -0.028854   0.033179
    16  H   -0.003555   0.338172  -0.064960   0.550584  -0.028402  -0.037948
    17  C   -0.003262  -0.432192  -0.028854  -0.028402   5.819280   0.392335
    18  H   -0.001283  -0.081316   0.033179  -0.037948   0.392335   0.681367
    19  H   -0.001513  -0.083134  -0.037998   0.033204   0.393827  -0.097801
    20  C   -0.000037   0.031317  -0.002161  -0.002157  -0.031911  -0.024810
    21  H    0.000015   0.002305   0.000037   0.000037  -0.005987  -0.000349
    22  H   -0.000005  -0.003532  -0.000709   0.000246   0.002214  -0.000755
    23  H    0.000004  -0.003509   0.000247  -0.000708   0.002237   0.001631
    24  O   -0.000313  -0.120233   0.003985   0.004002   0.253941  -0.046015
    25  C    0.000731   0.031818   0.000004  -0.000033   0.021569  -0.031977
    26  O   -0.000278   0.069771   0.000953   0.000968  -0.020655  -0.025754
              19         20         21         22         23         24
     1  N    0.010653  -0.004488  -0.000021  -0.000162  -0.000161   0.002530
     2  C    0.000245   0.001047   0.000060  -0.000061  -0.000061   0.003996
     3  H   -0.002766   0.000123   0.000006  -0.000002  -0.000002   0.000368
     4  H   -0.000604  -0.000029  -0.000009   0.000020  -0.000004  -0.000344
     5  H    0.002657  -0.000028  -0.000009  -0.000004   0.000020  -0.000344
     6  C    0.010103   0.000709  -0.000118  -0.000229   0.000306   0.000816
     7  H   -0.001290  -0.000038   0.000015   0.000004  -0.000005  -0.000313
     8  H    0.002981  -0.000048   0.000082  -0.000025  -0.000058   0.004955
     9  H    0.009022   0.000313  -0.000007   0.000053  -0.000085   0.001552
    10  C    0.004670   0.000695  -0.000118   0.000306  -0.000229   0.000817
    11  H   -0.016924   0.000316  -0.000007  -0.000085   0.000053   0.001553
    12  H   -0.001691  -0.000066   0.000082  -0.000059  -0.000025   0.004954
    13  H   -0.001513  -0.000037   0.000015  -0.000005   0.000004  -0.000313
    14  C   -0.083134   0.031317   0.002305  -0.003532  -0.003509  -0.120233
    15  H   -0.037998  -0.002161   0.000037  -0.000709   0.000247   0.003985
    16  H    0.033204  -0.002157   0.000037   0.000246  -0.000708   0.004002
    17  C    0.393827  -0.031911  -0.005987   0.002214   0.002237   0.253941
    18  H   -0.097801  -0.024810  -0.000349  -0.000755   0.001631  -0.046015
    19  H    0.681884  -0.024796  -0.000350   0.001643  -0.000755  -0.046019
    20  C   -0.024796   5.708959   0.428458   0.423355   0.423291  -0.129658
    21  H   -0.000350   0.428458   0.464636  -0.018676  -0.018678   0.007455
    22  H    0.001643   0.423355  -0.018676   0.485178  -0.025494  -0.001472
    23  H   -0.000755   0.423291  -0.018678  -0.025494   0.485193  -0.001480
    24  O   -0.046019  -0.129658   0.007455  -0.001472  -0.001480   8.330037
    25  C   -0.032081  -0.250376  -0.063615  -0.067566  -0.067532   0.090760
    26  O   -0.025764  -0.006060   0.000573  -0.000537  -0.000545  -0.098581
              25         26
     1  N   -0.021072  -0.001334
     2  C   -0.006278   0.000957
     3  H    0.000645   0.000114
     4  H    0.000045  -0.000040
     5  H    0.000045  -0.000040
     6  C   -0.005319  -0.000168
     7  H    0.000726  -0.000279
     8  H   -0.005424   0.000652
     9  H    0.001611   0.000484
    10  C   -0.005343  -0.000174
    11  H    0.001624   0.000478
    12  H   -0.005461   0.000660
    13  H    0.000731  -0.000278
    14  C    0.031818   0.069771
    15  H    0.000004   0.000953
    16  H   -0.000033   0.000968
    17  C    0.021569  -0.020655
    18  H   -0.031977  -0.025754
    19  H   -0.032081  -0.025764
    20  C   -0.250376  -0.006060
    21  H   -0.063615   0.000573
    22  H   -0.067566  -0.000537
    23  H   -0.067532  -0.000545
    24  O    0.090760  -0.098581
    25  C    5.536392   0.419076
    26  O    0.419076   8.026934
 Mulliken charges:
               1
     1  N   -0.769996
     2  C   -0.130095
     3  H    0.198117
     4  H    0.201133
     5  H    0.201133
     6  C   -0.163837
     7  H    0.202969
     8  H    0.167459
     9  H    0.206868
    10  C   -0.163736
    11  H    0.206851
    12  H    0.167356
    13  H    0.202989
    14  C   -0.020492
    15  H    0.212308
    16  H    0.212274
    17  C   -0.300137
    18  H    0.222603
    19  H    0.222598
    20  C   -0.541919
    21  H    0.204184
    22  H    0.206352
    23  H    0.206351
    24  O   -0.266950
    25  C    0.457030
    26  O   -0.341414
 Sum of Mulliken charges =   1.00000
 Mulliken charges with hydrogens summed into heavy atoms:
               1
     1  N   -0.769996
     2  C    0.470288
     6  C    0.413460
    10  C    0.413461
    14  C    0.404089
    17  C    0.145064
    20  C    0.074968
    24  O   -0.266950
    25  C    0.457030
    26  O   -0.341414
 Electronic spatial extent (au):  <R**2>=           2328.4797
 Charge=              1.0000 electrons
 Dipole moment (field-independent basis, Debye):
    X=             -8.6372    Y=             -1.4172    Z=              0.0002  Tot=              8.7527
 Quadrupole moment (field-independent basis, Debye-Ang):
   XX=            -19.7755   YY=            -59.5236   ZZ=            -53.7142
   XY=             -6.4985   XZ=              0.0006   YZ=             -0.0003
 Traceless Quadrupole moment (field-independent basis, Debye-Ang):
   XX=             24.5622   YY=            -15.1858   ZZ=             -9.3764
   XY=             -6.4985   XZ=              0.0006   YZ=             -0.0003
 Octapole moment (field-independent basis, Debye-Ang**2):
  XXX=            -17.8568  YYY=             -4.5860  ZZZ=              0.0047  XYY=            -23.8035
  XXY=            -28.7850  XXZ=             -0.0054  XZZ=            -11.2256  YZZ=              1.2790
  YYZ=             -0.0044  XYZ=              0.0003
 Hexadecapole moment (field-independent basis, Debye-Ang**3):
 XXXX=          -1812.3264 YYYY=           -335.4054 ZZZZ=           -204.8246 XXXY=            -75.3999
 XXXZ=              0.0124 YYYX=            -10.1813 YYYZ=             -0.0208 ZZZX=             -0.0095
 ZZZY=              0.0095 XXYY=           -443.7689 XXZZ=           -406.7680 YYZZ=            -82.5698
 XXYZ=              0.0137 YYXZ=              0.0080 ZZXY=             -4.5536
 N-N= 5.760032899426D+02 E-N=-2.257829630752D+03  KE= 4.769455009397D+02
 Calling FoFJK, ICntrl=      2127 FMM=F ISym2X=0 I1Cent= 0 IOpClX= 0 NMat=1 NMatS=1 NMatT=0.
 ***** Axes restored to original set *****
 -------------------------------------------------------------------
 Center     Atomic                   Forces (Hartrees/Bohr)
 Number     Number              X              Y              Z
 -------------------------------------------------------------------
      1        7          -0.002614157    0.002382273    0.000003664
      2        6          -0.010061397   -0.000342785   -0.000000956
      3        1          -0.004640773    0.014202355    0.000001078
      4        1          -0.004683929   -0.007167097   -0.012171000
      5        1          -0.004683468   -0.007168424    0.012170186
      6        6           0.002315222    0.009439750   -0.009576791
      7        1          -0.005453034    0.013717619    0.000213936
      8        1           0.010136609    0.004736084   -0.001495041
      9        1          -0.005024231   -0.007365932   -0.012082075
     10        6           0.002311935    0.009440824    0.009579944
     11        1          -0.005026177   -0.007364335    0.012081194
     12        1           0.010131049    0.004736917    0.001495236
     13        1          -0.005451801    0.013717684   -0.000215615
     14        6           0.035935127   -0.021994375    0.000004261
     15        1          -0.008282026   -0.006341704    0.012249271
     16        1          -0.008281014   -0.006342146   -0.012247996
     17        6           0.004323891   -0.053034771   -0.000002052
     18        1           0.012035607   -0.001471904   -0.010127216
     19        1           0.012040487   -0.001472490    0.010126063
     20        6          -0.013191998    0.032981166   -0.000015786
     21        1           0.013873479    0.003716846   -0.000014647
     22        1          -0.007535688   -0.008368775    0.012277474
     23        1          -0.007556208   -0.008388397   -0.012251920
     24        8           0.042823774    0.055809270   -0.000066670
     25        6           0.015452680    0.037792721   -0.000043601
     26        8          -0.068893957   -0.065850374    0.000109060
 -------------------------------------------------------------------
 Cartesian Forces:  Max     0.068893957 RMS     0.018130177

 GradGradGradGradGradGradGradGradGradGradGradGradGradGradGradGradGradGrad
 Berny optimization.
 FormGI is forming the generalized inverse of G from B-inverse, IUseBI=4.
 Internal  Forces:  Max     0.093598520 RMS     0.015604895
 Search for a local minimum.
 Step number   1 out of a maximum of  137
 All quantities printed in internal units (Hartrees-Bohrs-Radians)
 Mixed Optimization -- RFO/linear search
 Second derivative matrix not updated -- first step.
 ITU=  0
     Eigenvalues ---    0.00230   0.00230   0.00235   0.00237   0.00237
     Eigenvalues ---    0.00766   0.00766   0.00766   0.00766   0.04042
     Eigenvalues ---    0.04987   0.05076   0.05172   0.05172   0.05172
     Eigenvalues ---    0.05767   0.06065   0.06065   0.06065   0.06065
     Eigenvalues ---    0.06065   0.06065   0.07243   0.07243   0.07805
     Eigenvalues ---    0.10913   0.11775   0.13572   0.14614   0.14614
     Eigenvalues ---    0.16000   0.16000   0.16000   0.16000   0.16000
     Eigenvalues ---    0.16000   0.16000   0.16000   0.16000   0.16000
     Eigenvalues ---    0.16000   0.16000   0.21950   0.22064   0.25000
     Eigenvalues ---    0.25000   0.25000   0.28519   0.28519   0.28519
     Eigenvalues ---    0.28519   0.35740   0.35740   0.35740   0.35740
     Eigenvalues ---    0.37230   0.37230   0.37230   0.37230   0.37230
     Eigenvalues ---    0.37230   0.37230   0.37230   0.37230   0.37230
     Eigenvalues ---    0.37230   0.37230   0.37230   0.37230   0.37230
     Eigenvalues ---    0.37230   0.80209
 RFO step:  Lambda=-7.54159124D-02 EMin= 2.30000000D-03
 Linear search not attempted -- first point.
 Maximum step size (   0.300) exceeded in Quadratic search.
    -- Step size scaled by   0.695
 Iteration  1 RMS(Cart)=  0.15260493 RMS(Int)=  0.00547012
 Iteration  2 RMS(Cart)=  0.01278680 RMS(Int)=  0.00038398
 Iteration  3 RMS(Cart)=  0.00008994 RMS(Int)=  0.00038301
 Iteration  4 RMS(Cart)=  0.00000005 RMS(Int)=  0.00038301
 Variable       Old X    -DE/DX   Delta X   Delta X   Delta X     New X
                                 (Linear)    (Quad)   (Total)
    R1        2.77790   0.02407   0.00000   0.03866   0.03866   2.81656
    R2        2.77790   0.02907   0.00000   0.04671   0.04671   2.82460
    R3        2.77790   0.02907   0.00000   0.04670   0.04670   2.82460
    R4        2.77790   0.04810   0.00000   0.07728   0.07728   2.85518
    R5        2.02201   0.01494   0.00000   0.02320   0.02320   2.04521
    R6        2.02201   0.01488   0.00000   0.02310   0.02310   2.04511
    R7        2.02201   0.01488   0.00000   0.02310   0.02310   2.04511
    R8        2.02201   0.01475   0.00000   0.02291   0.02291   2.04492
    R9        2.02201   0.01014   0.00000   0.01575   0.01575   2.03775
   R10        2.02201   0.01501   0.00000   0.02332   0.02332   2.04532
   R11        2.02201   0.01501   0.00000   0.02331   0.02331   2.04532
   R12        2.02201   0.01013   0.00000   0.01574   0.01574   2.03774
   R13        2.02201   0.01475   0.00000   0.02291   0.02291   2.04492
   R14        2.02201   0.01575   0.00000   0.02446   0.02446   2.04647
   R15        2.02201   0.01575   0.00000   0.02446   0.02446   2.04647
   R16        2.91018   0.00335   0.00000   0.00647   0.00647   2.91664
   R17        2.02201   0.01159   0.00000   0.01800   0.01800   2.04000
   R18        2.02201   0.01159   0.00000   0.01799   0.01799   2.04000
   R19        2.91018  -0.05329   0.00000  -0.10277  -0.10277   2.80741
   R20        2.02201   0.01387   0.00000   0.02154   0.02154   2.04355
   R21        2.02201   0.01648   0.00000   0.02560   0.02560   2.04761
   R22        2.02201   0.01648   0.00000   0.02560   0.02560   2.04761
   R23        2.91018  -0.02360   0.00000  -0.04550  -0.04550   2.86468
   R24        2.91018  -0.06787   0.00000  -0.13088  -0.13088   2.77930
   R25        2.37803  -0.09360   0.00000  -0.07417  -0.07417   2.30386
    A1        1.91063  -0.00125   0.00000  -0.01358  -0.01342   1.89721
    A2        1.91063  -0.00126   0.00000  -0.01360  -0.01344   1.89719
    A3        1.91063  -0.00822   0.00000  -0.03150  -0.03112   1.87952
    A4        1.91063  -0.00333   0.00000  -0.00476  -0.00570   1.90493
    A5        1.91063   0.00703   0.00000   0.03171   0.03128   1.94191
    A6        1.91063   0.00703   0.00000   0.03174   0.03131   1.94194
    A7        1.91063  -0.00037   0.00000  -0.00103  -0.00103   1.90960
    A8        1.91063  -0.00029   0.00000  -0.00090  -0.00090   1.90974
    A9        1.91063  -0.00029   0.00000  -0.00090  -0.00090   1.90973
   A10        1.91063   0.00036   0.00000   0.00113   0.00113   1.91176
   A11        1.91063   0.00036   0.00000   0.00113   0.00113   1.91176
   A12        1.91063   0.00023   0.00000   0.00057   0.00057   1.91120
   A13        1.91063  -0.00198   0.00000  -0.00721  -0.00720   1.90343
   A14        1.91063   0.00575   0.00000   0.01787   0.01787   1.92850
   A15        1.91063  -0.00085   0.00000  -0.00203  -0.00206   1.90857
   A16        1.91063  -0.00245   0.00000  -0.00819  -0.00816   1.90248
   A17        1.91063   0.00039   0.00000  -0.00063  -0.00066   1.90997
   A18        1.91063  -0.00086   0.00000   0.00019   0.00014   1.91077
   A19        1.91063  -0.00085   0.00000  -0.00203  -0.00206   1.90857
   A20        1.91063   0.00575   0.00000   0.01788   0.01787   1.92851
   A21        1.91063  -0.00198   0.00000  -0.00722  -0.00721   1.90342
   A22        1.91063  -0.00086   0.00000   0.00019   0.00014   1.91078
   A23        1.91063   0.00039   0.00000  -0.00063  -0.00066   1.90997
   A24        1.91063  -0.00245   0.00000  -0.00820  -0.00816   1.90247
   A25        1.91063  -0.01598   0.00000  -0.03803  -0.03876   1.87187
   A26        1.91063  -0.01598   0.00000  -0.03804  -0.03876   1.87187
   A27        1.91063   0.04985   0.00000   0.12302   0.12322   2.03385
   A28        1.91063   0.00726   0.00000  -0.00063  -0.00230   1.90833
   A29        1.91063  -0.01257   0.00000  -0.02314  -0.02282   1.88781
   A30        1.91063  -0.01258   0.00000  -0.02317  -0.02285   1.88778
   A31        1.91063   0.01293   0.00000   0.04153   0.04050   1.95113
   A32        1.91063   0.01294   0.00000   0.04155   0.04052   1.95116
   A33        1.91063  -0.02122   0.00000  -0.05328  -0.05281   1.85782
   A34        1.91063  -0.00400   0.00000  -0.00010  -0.00185   1.90878
   A35        1.91063  -0.00032   0.00000  -0.01485  -0.01418   1.89645
   A36        1.91063  -0.00033   0.00000  -0.01487  -0.01420   1.89643
   A37        1.91063   0.00272   0.00000   0.00875   0.00875   1.91938
   A38        1.91063   0.00272   0.00000   0.00875   0.00875   1.91938
   A39        1.91063  -0.00479   0.00000  -0.01342  -0.01342   1.89722
   A40        1.91063  -0.00144   0.00000  -0.00573  -0.00573   1.90490
   A41        1.91063   0.00040   0.00000   0.00082   0.00082   1.91145
   A42        1.91063   0.00040   0.00000   0.00082   0.00082   1.91146
   A43        1.91055  -0.00321   0.00000  -0.00685  -0.00685   1.90370
   A44        1.91063   0.00368   0.00000   0.00786   0.00786   1.91850
   A45        2.18331   0.01952   0.00000   0.04170   0.04170   2.22501
   A46        2.18925  -0.02319   0.00000  -0.04957  -0.04957   2.13968
    D1       -1.04722   0.00281   0.00000   0.01123   0.01140  -1.03582
    D2        1.04718   0.00285   0.00000   0.01143   0.01160   1.05878
    D3        3.14157   0.00277   0.00000   0.01103   0.01120  -3.13042
    D4        1.04718  -0.00281   0.00000  -0.01124  -0.01141   1.03577
    D5        3.14157  -0.00277   0.00000  -0.01104  -0.01121   3.13036
    D6       -1.04722  -0.00285   0.00000  -0.01145  -0.01161  -1.05883
    D7        3.14157   0.00000   0.00000   0.00000   0.00000   3.14158
    D8       -1.04722   0.00004   0.00000   0.00021   0.00021  -1.04701
    D9        1.04718  -0.00004   0.00000  -0.00020  -0.00020   1.04698
   D10        1.04719  -0.00029   0.00000  -0.00800  -0.00789   1.03930
   D11        3.14159  -0.00097   0.00000  -0.01151  -0.01144   3.13015
   D12       -1.04720   0.00097   0.00000  -0.00157  -0.00147  -1.04867
   D13       -1.04720   0.00406   0.00000   0.01989   0.01979  -1.02741
   D14        1.04719   0.00337   0.00000   0.01638   0.01624   1.06344
   D15        3.14159   0.00532   0.00000   0.02632   0.02621  -3.11539
   D16        3.14159  -0.00682   0.00000  -0.03549  -0.03545   3.10614
   D17       -1.04720  -0.00750   0.00000  -0.03899  -0.03900  -1.08620
   D18        1.04719  -0.00556   0.00000  -0.02905  -0.02903   1.01816
   D19        1.04700  -0.00097   0.00000   0.00157   0.00147   1.04848
   D20        3.14140   0.00097   0.00000   0.01152   0.01145  -3.13034
   D21       -1.04739   0.00029   0.00000   0.00801   0.00790  -1.03949
   D22        3.14140  -0.00532   0.00000  -0.02630  -0.02620   3.11520
   D23       -1.04739  -0.00337   0.00000  -0.01636  -0.01623  -1.06362
   D24        1.04700  -0.00406   0.00000  -0.01987  -0.01977   1.02723
   D25       -1.04739   0.00556   0.00000   0.02905   0.02903  -1.01837
   D26        1.04700   0.00750   0.00000   0.03899   0.03900   1.08600
   D27        3.14140   0.00682   0.00000   0.03548   0.03545  -3.10634
   D28       -1.04722   0.00534   0.00000   0.02367   0.02307  -1.02415
   D29        1.04718  -0.00534   0.00000  -0.02369  -0.02309   1.02409
   D30        3.14157   0.00000   0.00000  -0.00003  -0.00003   3.14154
   D31        3.14157   0.00760   0.00000   0.04018   0.04002  -3.10160
   D32       -1.04722  -0.00308   0.00000  -0.00718  -0.00614  -1.05336
   D33        1.04718   0.00226   0.00000   0.01648   0.01692   1.06410
   D34        1.04718   0.00307   0.00000   0.00716   0.00611   1.05329
   D35        3.14157  -0.00761   0.00000  -0.04020  -0.04004   3.10153
   D36       -1.04722  -0.00227   0.00000  -0.01654  -0.01698  -1.06420
   D37       -1.04741  -0.00547   0.00000  -0.02537  -0.02606  -1.07347
   D38        1.04698   0.00547   0.00000   0.02539   0.02608   1.07306
   D39        3.14138   0.00000   0.00000   0.00001   0.00001   3.14139
   D40        3.14138  -0.00872   0.00000  -0.03995  -0.04071   3.10067
   D41       -1.04741   0.00222   0.00000   0.01081   0.01143  -1.03599
   D42        1.04698  -0.00325   0.00000  -0.01457  -0.01465   1.03234
   D43        1.04698  -0.00222   0.00000  -0.01081  -0.01143   1.03556
   D44        3.14138   0.00872   0.00000   0.03995   0.04071  -3.10110
   D45       -1.04741   0.00325   0.00000   0.01456   0.01463  -1.03278
   D46        3.14074   0.00000   0.00000  -0.00001  -0.00001   3.14073
   D47        1.04635  -0.00265   0.00000  -0.00916  -0.00952   1.03682
   D48       -1.04805   0.00265   0.00000   0.00916   0.00952  -1.03853
   D49        3.14158   0.00000   0.00000   0.00000   0.00000   3.14158
   D50       -0.00001   0.00000   0.00000   0.00000   0.00000  -0.00001
   D51       -1.04721   0.00064   0.00000   0.00301   0.00301  -1.04421
   D52        2.09438   0.00064   0.00000   0.00300   0.00300   2.09738
   D53        1.04718  -0.00064   0.00000  -0.00300  -0.00300   1.04418
   D54       -2.09441  -0.00064   0.00000  -0.00301  -0.00301  -2.09742
   D55        3.14133   0.00000   0.00000   0.00002   0.00002   3.14134
   D56       -0.00027   0.00000   0.00000   0.00002   0.00002  -0.00024
         Item               Value     Threshold  Converged?
 Maximum Force            0.093599     0.000450     NO 
 RMS     Force            0.015605     0.000300     NO 
 Maximum Displacement     0.542133     0.001800     NO 
 RMS     Displacement     0.160338     0.001200     NO 
 Predicted change in Energy=-3.841161D-02
 GradGradGradGradGradGradGradGradGradGradGradGradGradGradGradGradGradGrad

                          Input orientation:                          
 ---------------------------------------------------------------------
 Center     Atomic      Atomic             Coordinates (Angstroms)
 Number     Number       Type             X           Y           Z
 ---------------------------------------------------------------------
      1          7           0       -0.299697    0.192211    0.000011
      2          6           0       -1.778090    0.002933   -0.000007
      3          1           0       -2.264512    0.969743    0.000007
      4          1           0       -2.070165   -0.549119   -0.883831
      5          1           0       -2.070180   -0.549151    0.883792
      6          6           0        0.084046    0.969055   -1.217950
      7          1           0       -0.419365    1.926773   -1.199345
      8          1           0        1.149614    1.132854   -1.241088
      9          1           0       -0.216227    0.421510   -2.101967
     10          6           0        0.083990    0.969074    1.217976
     11          1           0       -0.216491    0.421631    2.101984
     12          1           0        1.149574    1.132722    1.241256
     13          1           0       -0.419279    1.926864    1.199235
     14          6           0        0.338461   -1.177301    0.000012
     15          1           0       -0.013219   -1.695473    0.883523
     16          1           0       -0.013247   -1.695486   -0.883480
     17          6           0        1.881320   -1.218967   -0.000040
     18          1           0        2.294811   -0.751759   -0.881013
     19          1           0        2.294903   -0.751379    0.880686
     20          6           0        4.141503   -4.220760   -0.000321
     21          1           0        5.221464   -4.276531   -0.001255
     22          1           0        3.746510   -4.707876    0.883291
     23          1           0        3.744920   -4.709107   -0.882541
     24          8           0        2.263278   -2.654642    0.000265
     25          6           0        3.730115   -2.761727   -0.000965
     26          8           0        4.459904   -1.785136   -0.002287
 ---------------------------------------------------------------------
                    Distance matrix (angstroms):
                    1          2          3          4          5
     1  N    0.000000
     2  C    1.490460   0.000000
     3  H    2.113068   1.082279   0.000000
     4  H    2.113126   1.082227   1.768017   0.000000
     5  H    2.113125   1.082226   1.768016   1.767623   0.000000
     6  C    1.494715   2.425763   2.645590   2.656522   3.370899
     7  H    2.112221   2.643049   2.399775   2.992446   3.632472
     8  H    2.127355   3.374679   3.636370   3.650157   4.208483
     9  H    2.116095   2.651954   2.985688   2.421376   3.646105
    10  C    1.494714   2.425748   2.645546   3.370888   2.656527
    11  H    2.116093   2.651842   2.985486   3.646032   2.421275
    12  H    2.127354   3.374666   3.636378   4.208479   3.650108
    13  H    2.112216   2.643115   2.399815   3.632503   2.992596
    14  C    1.510897   2.423374   3.374206   2.641451   2.641437
    15  H    2.103809   2.603839   3.598930   2.944264   2.354812
    16  H    2.103808   2.603809   3.598915   2.354796   2.944198
    17  C    2.597741   3.858020   4.688110   4.104146   4.104164
    18  H    2.898060   4.234885   4.952493   4.369677   4.712614
    19  H    2.897913   4.234841   4.952386   4.712562   4.369765
    20  C    6.260877   7.271944   8.244899   7.269550   7.269620
    21  H    7.103019   8.204119   9.141293   8.236528   8.236792
    22  H    6.415827   7.313901   8.315524   7.365574   7.150445
    23  H    6.415664   7.313401   8.315137   7.149875   7.364818
    24  O    3.830590   4.836876   5.799746   4.898324   4.898221
    25  C    4.996513   6.163090   7.061121   6.270433   6.270702
    26  O    5.154000   6.489204   7.266852   6.704227   6.704833
                    6          7          8          9         10
     6  C    0.000000
     7  H    1.082124   0.000000
     8  H    1.078333   1.758905   0.000000
     9  H    1.082338   1.766864   1.764269   0.000000
    10  C    2.435926   2.648395   2.685028   3.378162   0.000000
    11  H    3.378159   3.633922   3.680790   4.203952   1.082337
    12  H    2.685113   3.008092   2.482343   3.680811   1.078328
    13  H    2.648304   2.398580   3.007831   3.633903   1.082124
    14  C    2.480928   3.412921   2.745016   2.698553   2.480951
    15  H    3.394902   4.198090   3.723652   3.665512   2.687214
    16  H    2.687213   3.658614   3.078902   2.451037   3.394915
    17  C    3.082359   4.077642   2.758017   3.392487   3.082448
    18  H    2.821738   3.826567   2.234478   3.028630   3.500678
    19  H    3.500294   4.343533   3.060057   4.071568   2.821677
    20  C    6.699236   7.747989   6.257163   6.705028   6.699406
    21  H    7.442418   8.469673   6.883211   7.486860   7.442886
    22  H    7.075055   8.106199   6.735799   7.136221   6.764158
    23  H    6.764320   7.840698   6.402553   6.595522   7.075050
    24  O    4.400487   5.442886   4.138398   4.475493   4.400391
    25  C    5.356642   6.374664   4.833700   5.488244   5.357138
    26  O    5.311454   6.246478   4.583374   5.580694   5.312565
                   11         12         13         14         15
    11  H    0.000000
    12  H    1.764267   0.000000
    13  H    1.766864   1.758899   0.000000
    14  C    2.698674   2.744958   3.412938   0.000000
    15  H    2.451141   3.078757   3.658672   1.082946   0.000000
    16  H    3.665581   3.723629   4.198092   1.082945   1.767003
    17  C    3.392769   2.758027   4.077655   1.543421   2.144066
    18  H    4.072070   3.060533   4.343815   2.187372   3.054699
    19  H    3.028964   2.234195   3.826388   2.187387   2.493741
    20  C    6.705490   6.257230   7.748093   4.870911   4.941657
    21  H    7.487837   6.883615   8.470022   5.783507   5.903101
    22  H    6.595637   6.401937   7.840497   4.985975   4.817690
    23  H    7.136150   6.735971   8.106199   4.985631   5.130749
    24  O    4.475481   4.138179   5.442779   2.426409   2.623469
    25  C    5.489250   4.834154   6.375017   3.743492   3.991462
    26  O    5.582692   4.584603   6.247322   4.166025   4.560869
                   16         17         18         19         20
    16  H    0.000000
    17  C    2.144043   0.000000
    18  H    2.493543   1.079524   0.000000
    19  H    3.054697   1.079522   1.761700   0.000000
    20  C    4.941552   3.757551   4.027389   4.027742   0.000000
    21  H    5.902739   4.528274   4.665115   4.665756   1.081400
    22  H    5.131447   4.053602   4.568486   4.214384   1.083547
    23  H    4.817233   4.053750   4.214668   4.568931   1.083547
    24  O    2.623653   1.485616   2.097287   2.097272   2.445497
    25  C    3.991049   2.407936   2.621938   2.622717   1.515921
    26  O    4.560003   2.640010   2.554929   2.556468   2.456348
                   21         22         23         24         25
    21  H    0.000000
    22  H    1.773125   0.000000
    23  H    1.773124   1.765833   0.000000
    24  O    3.373632   2.682439   2.682431   0.000000
    25  C    2.125736   2.137679   2.137682   1.470741   0.000000
    26  O    2.605192   3.136174   3.136185   2.362459   1.219149
                   26
    26  O    0.000000
 Stoichiometry    C7H16NO2(1+)
 Framework group  C1[X(C7H16NO2)]
 Deg. of freedom    72
 Full point group                 C1      NOp   1
 Largest Abelian subgroup         C1      NOp   1
 Largest concise Abelian subgroup C1      NOp   1
                         Standard orientation:                         
 ---------------------------------------------------------------------
 Center     Atomic      Atomic             Coordinates (Angstroms)
 Number     Number       Type             X           Y           Z
 ---------------------------------------------------------------------
      1          7           0       -2.156211   -0.038588   -0.000061
      2          6           0       -3.196587   -1.105869   -0.001313
      3          1           0       -4.178607   -0.650935   -0.000995
      4          1           0       -3.082059   -1.718972   -0.885735
      5          1           0       -3.082327   -1.720782    0.881887
      6          6           0       -2.338343    0.809690   -1.217199
      7          1           0       -3.328022    1.246923   -1.198309
      8          1           0       -1.605494    1.600411   -1.239428
      9          1           0       -2.233039    0.195022   -2.101817
     10          6           0       -2.338779    0.807224    1.218726
     11          1           0       -2.233978    0.190730    2.102132
     12          1           0       -1.605831    1.597789    1.242914
     13          1           0       -3.328385    1.244638    1.200270
     14          6           0       -0.805002   -0.714638   -0.000528
     15          1           0       -0.758501   -1.340030    0.882363
     16          1           0       -0.758239   -1.338283   -0.884639
     17          6           0        0.429434    0.211816    0.000543
     18          1           0        0.463030    0.835709   -0.879798
     19          1           0        0.462591    0.834293    0.881901
     20          6           0        4.065869   -0.734508   -0.000121
     21          1           0        4.946481   -0.106854   -0.000287
     22          1           0        4.059137   -1.362498    0.882861
     23          1           0        4.058932   -1.362678   -0.882973
     24          8           0        1.621088   -0.675322    0.000144
     25          6           0        2.836642    0.152632   -0.000065
     26          8           0        2.801210    1.371266   -0.000168
 ---------------------------------------------------------------------
 Rotational constants (GHZ):      3.1320566      0.5150982      0.4911850
 Standard basis: 6-31++G(d,p) (6D, 7F)
 There are   286 symmetry adapted cartesian basis functions of A   symmetry.
 There are   286 symmetry adapted basis functions of A   symmetry.
   286 basis functions,   448 primitive gaussians,   286 cartesian basis functions
    40 alpha electrons       40 beta electrons
       nuclear repulsion energy       574.3148591091 Hartrees.
 NAtoms=   26 NActive=   26 NUniq=   26 SFac= 1.00D+00 NAtFMM=   60 NAOKFM=F Big=F
 Integral buffers will be    131072 words long.
 Raffenetti 2 integral format.
 Two-electron integral symmetry is turned on.
 One-electron integrals computed using PRISM.
 NBasis=   286 RedAO= T EigKep=  1.41D-05  NBF=   286
 NBsUse=   286 1.00D-06 EigRej= -1.00D+00 NBFU=   286
 Initial guess from the checkpoint file:  "acetylcholine.chk"
 B after Tr=     0.000000    0.000000    0.000000
         Rot=    0.999965    0.000050    0.000010   -0.008386 Ang=   0.96 deg.
 ExpMin= 3.60D-02 ExpMax= 5.48D+03 ExpMxC= 8.25D+02 IAcc=3 IRadAn=         5 AccDes= 0.00D+00
 Harris functional with IExCor=  402 and IRadAn=       5 diagonalized for initial guess.
 HarFok:  IExCor=  402 AccDes= 0.00D+00 IRadAn=         5 IDoV= 1 UseB2=F ITyADJ=14
 ICtDFT=  3500011 ScaDFX=  1.000000  1.000000  1.000000  1.000000
 FoFCou: FMM=F IPFlag=           0 FMFlag=      100000 FMFlg1=           0
         NFxFlg=           0 DoJE=T BraDBF=F KetDBF=T FulRan=T
         wScrn=  0.000000 ICntrl=     500 IOpCl=  0 I1Cent=   200000004 NGrid=           0
         NMat0=    1 NMatS0=      1 NMatT0=    0 NMatD0=    1 NMtDS0=    0 NMtDT0=    0
 Petite list used in FoFCou.
 Requested convergence on RMS density matrix=1.00D-08 within 128 cycles.
 Requested convergence on MAX density matrix=1.00D-06.
 Requested convergence on             energy=1.00D-06.
 No special actions if energy rises.
 SCF Done:  E(RB3LYP) =  -481.373696586     A.U. after   12 cycles
            NFock= 12  Conv=0.36D-08     -V/T= 2.0096
 Calling FoFJK, ICntrl=      2127 FMM=F ISym2X=0 I1Cent= 0 IOpClX= 0 NMat=1 NMatS=1 NMatT=0.
 ***** Axes restored to original set *****
 -------------------------------------------------------------------
 Center     Atomic                   Forces (Hartrees/Bohr)
 Number     Number              X              Y              Z
 -------------------------------------------------------------------
      1        7           0.006086558    0.000805497   -0.000004430
      2        6          -0.007312643   -0.001405756   -0.000000302
      3        1          -0.001820827    0.005665495   -0.000000065
      4        1          -0.000960520   -0.002907342   -0.004871753
      5        1          -0.000962510   -0.002908350    0.004871850
      6        6          -0.000064044    0.001885381   -0.005266839
      7        1          -0.003495449    0.004757543    0.000741216
      8        1           0.007543602    0.000599729    0.001467623
      9        1          -0.001814465   -0.003807034   -0.004336151
     10        6          -0.000065779    0.001883480    0.005265426
     11        1          -0.001813698   -0.003806976    0.004336947
     12        1           0.007546837    0.000601458   -0.001465318
     13        1          -0.003495474    0.004758289   -0.000741067
     14        6           0.017928131   -0.012214121    0.000005916
     15        1          -0.005009622   -0.002815172    0.004223994
     16        1          -0.005011012   -0.002816033   -0.004223165
     17        6          -0.006922087   -0.022325994   -0.000000727
     18        1           0.004598186    0.003500263   -0.006378724
     19        1           0.004601628    0.003503962    0.006382252
     20        6          -0.003444873    0.017039348   -0.000010032
     21        1           0.005689042    0.000094243   -0.000005317
     22        1          -0.003375823   -0.004034821    0.004457821
     23        1          -0.003384049   -0.004041467   -0.004446017
     24        8           0.031321301    0.033010139   -0.000045756
     25        6          -0.010117824    0.007870423    0.000000857
     26        8          -0.026244588   -0.022892186    0.000041760
 -------------------------------------------------------------------
 Cartesian Forces:  Max     0.033010139 RMS     0.008522019

 GradGradGradGradGradGradGradGradGradGradGradGradGradGradGradGradGradGrad
 Berny optimization.
 Using GEDIIS/GDIIS optimizer.
 FormGI is forming the generalized inverse of G from B-inverse, IUseBI=4.
 Internal  Forces:  Max     0.040343668 RMS     0.006576711
 Search for a local minimum.
 Step number   2 out of a maximum of  137
 All quantities printed in internal units (Hartrees-Bohrs-Radians)
 Mixed Optimization -- RFO/linear search
 Update second derivatives using D2CorX and points    1    2
 DE= -3.33D-02 DEPred=-3.84D-02 R= 8.66D-01
 TightC=F SS=  1.41D+00  RLast= 3.33D-01 DXNew= 5.0454D-01 1.0003D+00
 Trust test= 8.66D-01 RLast= 3.33D-01 DXMaxT set to 5.05D-01
 ITU=  1  0
 Use linear search instead of GDIIS.
     Eigenvalues ---    0.00230   0.00230   0.00235   0.00237   0.00237
     Eigenvalues ---    0.00766   0.00766   0.00766   0.00768   0.03407
     Eigenvalues ---    0.04875   0.05108   0.05261   0.05329   0.05426
     Eigenvalues ---    0.05724   0.05965   0.05996   0.06074   0.06075
     Eigenvalues ---    0.06104   0.06117   0.07257   0.07316   0.08903
     Eigenvalues ---    0.11037   0.12606   0.13355   0.14419   0.14926
     Eigenvalues ---    0.15918   0.16000   0.16000   0.16000   0.16000
     Eigenvalues ---    0.16000   0.16000   0.16000   0.16000   0.16000
     Eigenvalues ---    0.16000   0.16101   0.19568   0.22958   0.24527
     Eigenvalues ---    0.25000   0.25456   0.27887   0.28519   0.28519
     Eigenvalues ---    0.30493   0.35462   0.35740   0.35740   0.36588
     Eigenvalues ---    0.37065   0.37230   0.37230   0.37230   0.37230
     Eigenvalues ---    0.37230   0.37230   0.37230   0.37230   0.37230
     Eigenvalues ---    0.37230   0.37230   0.37230   0.37230   0.37230
     Eigenvalues ---    0.44112   0.78571
 RFO step:  Lambda=-1.81264271D-02 EMin= 2.29999999D-03
 Quartic linear search produced a step of  0.56561.
 Iteration  1 RMS(Cart)=  0.11433045 RMS(Int)=  0.00358002
 Iteration  2 RMS(Cart)=  0.00957902 RMS(Int)=  0.00041607
 Iteration  3 RMS(Cart)=  0.00002980 RMS(Int)=  0.00041580
 Iteration  4 RMS(Cart)=  0.00000001 RMS(Int)=  0.00041580
 Variable       Old X    -DE/DX   Delta X   Delta X   Delta X     New X
                                 (Linear)    (Quad)   (Total)
    R1        2.81656   0.01116   0.02187   0.02836   0.05023   2.86679
    R2        2.82460   0.00837   0.02642   0.01307   0.03948   2.86409
    R3        2.82460   0.00837   0.02642   0.01308   0.03949   2.86409
    R4        2.85518   0.00582   0.04371  -0.01166   0.03206   2.88724
    R5        2.04521   0.00588   0.01312   0.01272   0.02585   2.07106
    R6        2.04511   0.00572   0.01307   0.01213   0.02520   2.07031
    R7        2.04511   0.00572   0.01307   0.01213   0.02520   2.07031
    R8        2.04492   0.00585   0.01296   0.01273   0.02569   2.07061
    R9        2.03775   0.00752   0.00891   0.02268   0.03159   2.06934
   R10        2.04532   0.00597   0.01319   0.01303   0.02622   2.07154
   R11        2.04532   0.00597   0.01319   0.01303   0.02622   2.07154
   R12        2.03774   0.00752   0.00890   0.02270   0.03160   2.06934
   R13        2.04492   0.00585   0.01296   0.01274   0.02569   2.07061
   R14        2.04647   0.00642   0.01384   0.01429   0.02813   2.07460
   R15        2.04647   0.00642   0.01384   0.01429   0.02813   2.07460
   R16        2.91664  -0.00760   0.00366  -0.04204  -0.03838   2.87826
   R17        2.04000   0.00848   0.01018   0.02549   0.03567   2.07568
   R18        2.04000   0.00849   0.01018   0.02552   0.03570   2.07570
   R19        2.80741  -0.02859  -0.05813  -0.09843  -0.15655   2.65085
   R20        2.04355   0.00567   0.01219   0.01267   0.02485   2.06840
   R21        2.04761   0.00668   0.01448   0.01481   0.02929   2.07689
   R22        2.04761   0.00668   0.01448   0.01481   0.02929   2.07689
   R23        2.86468  -0.00994  -0.02574  -0.02963  -0.05537   2.80931
   R24        2.77930  -0.04034  -0.07403  -0.14556  -0.21958   2.55972
   R25        2.30386  -0.03405  -0.04195  -0.03136  -0.07331   2.23055
    A1        1.89721  -0.00002  -0.00759   0.01128   0.00375   1.90096
    A2        1.89719  -0.00002  -0.00760   0.01131   0.00377   1.90096
    A3        1.87952   0.00021  -0.01760   0.01740   0.00003   1.87955
    A4        1.90493   0.00059  -0.00323   0.00835   0.00455   1.90948
    A5        1.94191  -0.00038   0.01769  -0.02334  -0.00588   1.93603
    A6        1.94194  -0.00038   0.01771  -0.02338  -0.00591   1.93604
    A7        1.90960  -0.00111  -0.00058  -0.00967  -0.01028   1.89932
    A8        1.90974  -0.00055  -0.00051  -0.00411  -0.00464   1.90510
    A9        1.90973  -0.00054  -0.00051  -0.00407  -0.00460   1.90513
   A10        1.91176   0.00078   0.00064   0.00574   0.00635   1.91811
   A11        1.91176   0.00077   0.00064   0.00574   0.00635   1.91811
   A12        1.91120   0.00065   0.00032   0.00633   0.00665   1.91785
   A13        1.90343  -0.00087  -0.00407  -0.00365  -0.00777   1.89566
   A14        1.92850  -0.00203   0.01011  -0.02711  -0.01708   1.91142
   A15        1.90857  -0.00076  -0.00117  -0.00557  -0.00680   1.90177
   A16        1.90248   0.00140  -0.00461   0.01595   0.01127   1.91375
   A17        1.90997   0.00090  -0.00037   0.00932   0.00891   1.91889
   A18        1.91077   0.00139   0.00008   0.01134   0.01132   1.92209
   A19        1.90857  -0.00076  -0.00117  -0.00556  -0.00680   1.90177
   A20        1.92851  -0.00203   0.01011  -0.02708  -0.01705   1.91145
   A21        1.90342  -0.00087  -0.00408  -0.00364  -0.00777   1.89566
   A22        1.91078   0.00139   0.00008   0.01132   0.01130   1.92208
   A23        1.90997   0.00090  -0.00037   0.00931   0.00891   1.91888
   A24        1.90247   0.00140  -0.00462   0.01594   0.01126   1.91373
   A25        1.87187   0.00049  -0.02192   0.00825  -0.01376   1.85811
   A26        1.87187   0.00048  -0.02192   0.00824  -0.01376   1.85811
   A27        2.03385  -0.00641   0.06969  -0.10005  -0.03000   2.00386
   A28        1.90833  -0.00186  -0.00130  -0.01056  -0.01380   1.89453
   A29        1.88781   0.00364  -0.01291   0.04787   0.03468   1.92250
   A30        1.88778   0.00364  -0.01292   0.04789   0.03469   1.92247
   A31        1.95113   0.00430   0.02291   0.01218   0.03371   1.98484
   A32        1.95116   0.00430   0.02292   0.01215   0.03368   1.98484
   A33        1.85782  -0.01453  -0.02987  -0.07406  -0.10322   1.75460
   A34        1.90878  -0.00247  -0.00105  -0.00058  -0.00391   1.90487
   A35        1.89645   0.00414  -0.00802   0.02500   0.01788   1.91434
   A36        1.89643   0.00414  -0.00803   0.02499   0.01786   1.91429
   A37        1.91938   0.00031   0.00495   0.00161   0.00655   1.92593
   A38        1.91938   0.00031   0.00495   0.00161   0.00655   1.92593
   A39        1.89722  -0.00048  -0.00759   0.00564  -0.00196   1.89526
   A40        1.90490  -0.00182  -0.00324  -0.01946  -0.02270   1.88221
   A41        1.91145   0.00085   0.00046   0.00540   0.00586   1.91732
   A42        1.91146   0.00085   0.00047   0.00541   0.00587   1.91733
   A43        1.90370   0.01281  -0.00388   0.07761   0.07373   1.97743
   A44        1.91850   0.00239   0.00445   0.01017   0.01462   1.93311
   A45        2.22501   0.00723   0.02359   0.02223   0.04582   2.27082
   A46        2.13968  -0.00963  -0.02803  -0.03240  -0.06043   2.07925
    D1       -1.03582  -0.00034   0.00645  -0.01145  -0.00491  -1.04073
    D2        1.05878  -0.00041   0.00656  -0.01284  -0.00617   1.05261
    D3       -3.13042  -0.00028   0.00633  -0.01009  -0.00366  -3.13408
    D4        1.03577   0.00034  -0.00645   0.01147   0.00492   1.04069
    D5        3.13036   0.00028  -0.00634   0.01008   0.00365   3.13402
    D6       -1.05883   0.00041  -0.00657   0.01284   0.00616  -1.05267
    D7        3.14158   0.00000   0.00000   0.00000   0.00000   3.14158
    D8       -1.04701  -0.00006   0.00012  -0.00139  -0.00127  -1.04828
    D9        1.04698   0.00006  -0.00011   0.00136   0.00124   1.04822
   D10        1.03930  -0.00006  -0.00446  -0.00213  -0.00654   1.03276
   D11        3.13015  -0.00013  -0.00647  -0.00138  -0.00780   3.12235
   D12       -1.04867  -0.00017  -0.00083  -0.00795  -0.00870  -1.05738
   D13       -1.02741  -0.00036   0.01119  -0.02703  -0.01592  -1.04333
   D14        1.06344  -0.00044   0.00919  -0.02629  -0.01719   1.04625
   D15       -3.11539  -0.00048   0.01482  -0.03286  -0.01809  -3.13347
   D16        3.10614  -0.00004  -0.02005   0.01238  -0.00767   3.09847
   D17       -1.08620  -0.00011  -0.02206   0.01312  -0.00893  -1.09513
   D18        1.01816  -0.00015  -0.01642   0.00656  -0.00983   1.00833
   D19        1.04848   0.00018   0.00083   0.00800   0.00876   1.05724
   D20       -3.13034   0.00013   0.00647   0.00144   0.00786  -3.12248
   D21       -1.03949   0.00006   0.00447   0.00218   0.00660  -1.03290
   D22        3.11520   0.00048  -0.01482   0.03289   0.01813   3.13333
   D23       -1.06362   0.00044  -0.00918   0.02633   0.01723  -1.04639
   D24        1.02723   0.00036  -0.01118   0.02707   0.01597   1.04320
   D25       -1.01837   0.00015   0.01642  -0.00650   0.00989  -1.00847
   D26        1.08600   0.00011   0.02206  -0.01306   0.00899   1.09499
   D27       -3.10634   0.00004   0.02005  -0.01232   0.00773  -3.09861
   D28       -1.02415   0.00083   0.01305   0.00194   0.01469  -1.00946
   D29        1.02409  -0.00083  -0.01306  -0.00196  -0.01472   1.00937
   D30        3.14154   0.00000  -0.00002   0.00000  -0.00002   3.14153
   D31       -3.10160   0.00094   0.02263  -0.00909   0.01351  -3.08809
   D32       -1.05336  -0.00072  -0.00347  -0.01298  -0.01590  -1.06926
   D33        1.06410   0.00011   0.00957  -0.01103  -0.00120   1.06290
   D34        1.05329   0.00072   0.00346   0.01297   0.01588   1.06917
   D35        3.10153  -0.00094  -0.02265   0.00908  -0.01353   3.08800
   D36       -1.06420  -0.00011  -0.00961   0.01104   0.00117  -1.06303
   D37       -1.07347  -0.00155  -0.01474  -0.00855  -0.02413  -1.09760
   D38        1.07306   0.00155   0.01475   0.00861   0.02420   1.09726
   D39        3.14139   0.00000   0.00000   0.00001   0.00001   3.14140
   D40        3.10067  -0.00065  -0.02302   0.01149  -0.01204   3.08863
   D41       -1.03599   0.00245   0.00646   0.02865   0.03629  -0.99970
   D42        1.03234   0.00090  -0.00828   0.02005   0.01210   1.04444
   D43        1.03556  -0.00245  -0.00646  -0.02859  -0.03623   0.99933
   D44       -3.10110   0.00065   0.02302  -0.01143   0.01210  -3.08900
   D45       -1.03278  -0.00090   0.00828  -0.02003  -0.01209  -1.04486
   D46        3.14073   0.00000   0.00000   0.00013   0.00012   3.14086
   D47        1.03682   0.00088  -0.00539   0.01406   0.00836   1.04518
   D48       -1.03853  -0.00088   0.00539  -0.01385  -0.00815  -1.04668
   D49        3.14158   0.00000   0.00000   0.00001   0.00001  -3.14159
   D50       -0.00001   0.00000   0.00000  -0.00002  -0.00003  -0.00004
   D51       -1.04421   0.00060   0.00170   0.00863   0.01033  -1.03387
   D52        2.09738   0.00060   0.00170   0.00859   0.01029   2.10768
   D53        1.04418  -0.00060  -0.00170  -0.00860  -0.01031   1.03387
   D54       -2.09742  -0.00060  -0.00170  -0.00864  -0.01035  -2.10776
   D55        3.14134   0.00000   0.00001   0.00027   0.00028  -3.14156
   D56       -0.00024   0.00000   0.00001   0.00030   0.00031   0.00007
         Item               Value     Threshold  Converged?
 Maximum Force            0.040344     0.000450     NO 
 RMS     Force            0.006577     0.000300     NO 
 Maximum Displacement     0.479278     0.001800     NO 
 RMS     Displacement     0.119663     0.001200     NO 
 Predicted change in Energy=-1.222989D-02
 GradGradGradGradGradGradGradGradGradGradGradGradGradGradGradGradGradGrad

                          Input orientation:                          
 ---------------------------------------------------------------------
 Center     Atomic      Atomic             Coordinates (Angstroms)
 Number     Number       Type             X           Y           Z
 ---------------------------------------------------------------------
      1          7           0       -0.251812    0.153543   -0.000005
      2          6           0       -1.744599   -0.116631    0.000030
      3          1           0       -2.277294    0.841156    0.000034
      4          1           0       -2.006353   -0.688902   -0.896766
      5          1           0       -2.006344   -0.688906    0.896829
      6          6           0        0.102564    0.954346   -1.237019
      7          1           0       -0.463543    1.892349   -1.220460
      8          1           0        1.175781    1.171913   -1.236937
      9          1           0       -0.164254    0.372232   -2.126754
     10          6           0        0.102612    0.954418    1.236952
     11          1           0       -0.164304    0.372415    2.126731
     12          1           0        1.175851    1.171888    1.236918
     13          1           0       -0.463395    1.892481    1.220288
     14          6           0        0.464272   -1.196116    0.000014
     15          1           0        0.115028   -1.733581    0.891300
     16          1           0        0.114916   -1.733657   -0.891183
     17          6           0        1.985101   -1.112782   -0.000109
     18          1           0        2.401200   -0.631058   -0.895257
     19          1           0        2.401326   -0.630650    0.894773
     20          6           0        3.938950   -4.161105   -0.000387
     21          1           0        5.024234   -4.303246   -0.001172
     22          1           0        3.492887   -4.629054    0.888404
     23          1           0        3.491508   -4.629765   -0.888110
     24          8           0        2.316562   -2.475830    0.000211
     25          6           0        3.652015   -2.702438   -0.000739
     26          8           0        4.391030   -1.782063   -0.001639
 ---------------------------------------------------------------------
                    Distance matrix (angstroms):
                    1          2          3          4          5
     1  N    0.000000
     2  C    1.517039   0.000000
     3  H    2.139016   1.095956   0.000000
     4  H    2.142967   1.095560   1.794083   0.000000
     5  H    2.142992   1.095562   1.794086   1.793594   0.000000
     6  C    1.515609   2.467650   2.684556   2.695100   3.420684
     7  H    2.134897   2.677070   2.425759   3.024549   3.677774
     8  H    2.145950   3.423311   3.682829   3.701935   4.259287
     9  H    2.139755   2.694381   3.034478   2.456055   3.696128
    10  C    1.515612   2.467653   2.684540   3.420670   2.695161
    11  H    2.139759   2.694319   3.034352   3.696088   2.456048
    12  H    2.145979   3.423331   3.682863   4.259291   3.701969
    13  H    2.134897   2.677133   2.425806   3.677794   3.024711
    14  C    1.527860   2.458536   3.415650   2.676839   2.676842
    15  H    2.119018   2.620515   3.625856   2.964589   2.364655
    16  H    2.119012   2.620464   3.625824   2.364599   2.964496
    17  C    2.570479   3.860438   4.688911   4.112830   4.112883
    18  H    2.907842   4.272449   4.985707   4.407933   4.758294
    19  H    2.907702   4.272408   4.985606   4.758218   4.408055
    20  C    6.014871   6.975708   7.978992   6.943077   6.943175
    21  H    6.906492   7.958947   8.931808   7.955798   7.956060
    22  H    6.138834   6.970110   8.000462   6.996661   6.765085
    23  H    6.138502   6.969504   7.999928   6.764388   6.995909
    24  O    3.675616   4.696685   5.666208   4.762906   4.762828
    25  C    4.836992   5.984132   6.907515   6.072423   6.072641
    26  O    5.030165   6.357642   7.165741   6.551547   6.551995
                    6          7          8          9         10
     6  C    0.000000
     7  H    1.095720   0.000000
     8  H    1.095048   1.790721   0.000000
     9  H    1.096211   1.794910   1.796374   0.000000
    10  C    2.473971   2.690561   2.705388   3.424132   0.000000
    11  H    3.424131   3.688283   3.708004   4.253485   1.096211
    12  H    2.705482   3.040622   2.473855   3.708048   1.095049
    13  H    2.690495   2.440747   3.040407   3.688270   1.095721
    14  C    2.507104   3.448045   2.764753   2.716230   2.507112
    15  H    3.428535   4.235758   3.754529   3.690677   2.710160
    16  H    2.710187   3.686592   3.112446   2.457507   3.428536
    17  C    3.057271   4.063979   2.721135   3.368622   3.057352
    18  H    2.813189   3.831461   2.206605   3.017405   3.513340
    19  H    3.512984   4.364311   3.048834   4.088717   2.813114
    20  C    6.512677   7.583854   6.132312   6.473706   6.512839
    21  H    7.307012   8.365869   6.805518   7.300589   7.307417
    22  H    6.869212   7.913871   6.598279   6.890481   6.541453
    23  H    6.541328   7.634845   6.256496   6.318133   6.869032
    24  O    4.265985   5.319776   4.017207   4.334730   4.265877
    25  C    5.243955   6.287894   4.761357   5.342045   5.244305
    26  O    5.234983   6.209164   4.537595   5.468795   5.235739
                   11         12         13         14         15
    11  H    0.000000
    12  H    1.796368   0.000000
    13  H    1.794908   1.790714   0.000000
    14  C    2.716307   2.764727   3.448052   0.000000
    15  H    2.457546   3.112321   3.686615   1.097830   0.000000
    16  H    3.690705   3.754542   4.235756   1.097830   1.782483
    17  C    3.368857   2.721183   4.064001   1.523111   2.162678
    18  H    4.089154   3.049306   4.364594   2.207372   3.103857
    19  H    3.017667   2.206354   3.831289   2.207380   2.538430
    20  C    6.474112   6.132410   7.583969   4.567773   4.616315
    21  H    7.301418   6.805881   8.366186   5.517926   5.612485
    22  H    6.318480   6.256281   7.634968   4.663348   4.449012
    23  H    6.890285   6.598272   7.913677   4.662925   4.791117
    24  O    4.334660   4.017028   5.319670   2.251365   2.488318
    25  C    5.342765   4.761679   6.288147   3.525722   3.774215
    26  O    5.470174   4.538417   6.209736   3.970235   4.368511
                   16         17         18         19         20
    16  H    0.000000
    17  C    2.162658   0.000000
    18  H    2.538274   1.098401   0.000000
    19  H    3.103858   1.098412   1.790030   0.000000
    20  C    4.616195   3.620746   3.953062   3.953443   0.000000
    21  H    5.612157   4.406290   4.600506   4.601122   1.094553
    22  H    4.791757   3.927728   4.511895   4.144729   1.099044
    23  H    4.448463   3.927719   4.144693   4.512216   1.099045
    24  O    2.488503   1.402771   2.052367   2.052344   2.339294
    25  C    3.773923   2.303391   2.579790   2.580401   1.486620
    26  O    4.367927   2.497285   2.466331   2.467434   2.421615
                   21         22         23         24         25
    21  H    0.000000
    22  H    1.800701   0.000000
    23  H    1.800701   1.776514   0.000000
    24  O    3.266640   2.609407   2.609415   0.000000
    25  C    2.108452   2.127850   2.127857   1.354543   0.000000
    26  O    2.599482   3.115156   3.115185   2.187404   1.180354
                   26
    26  O    0.000000
 Stoichiometry    C7H16NO2(1+)
 Framework group  C1[X(C7H16NO2)]
 Deg. of freedom    72
 Full point group                 C1      NOp   1
 Largest Abelian subgroup         C1      NOp   1
 Largest concise Abelian subgroup C1      NOp   1
                         Standard orientation:                         
 ---------------------------------------------------------------------
 Center     Atomic      Atomic             Coordinates (Angstroms)
 Number     Number       Type             X           Y           Z
 ---------------------------------------------------------------------
      1          7           0       -2.087156   -0.053500   -0.000057
      2          6           0       -3.088832   -1.192821   -0.000876
      3          1           0       -4.101374   -0.773442   -0.000737
      4          1           0       -2.938175   -1.803271   -0.898042
      5          1           0       -2.938397   -1.804410    0.895552
      6          6           0       -2.306984    0.794915   -1.236559
      7          1           0       -3.333412    1.178021   -1.219889
      8          1           0       -1.601341    1.632291   -1.235854
      9          1           0       -2.154179    0.173602   -2.126671
     10          6           0       -2.307310    0.793427    1.237411
     11          1           0       -2.154881    0.171006    2.126814
     12          1           0       -1.601591    1.630739    1.238001
     13          1           0       -3.333693    1.176662    1.220858
     14          6           0       -0.687416   -0.665942   -0.000247
     15          1           0       -0.627166   -1.304628    0.890640
     16          1           0       -0.626976   -1.303622   -0.891842
     17          6           0        0.452336    0.344420    0.000420
     18          1           0        0.479104    0.980982   -0.894319
     19          1           0        0.478718    0.980240    0.895711
     20          6           0        3.877420   -0.829718   -0.000163
     21          1           0        4.816046   -0.266667   -0.000469
     22          1           0        3.818616   -1.474105    0.888210
     23          1           0        3.818206   -1.474388   -0.888304
     24          8           0        1.559052   -0.517524    0.000334
     25          6           0        2.746169    0.134809   -0.000047
     26          8           0        2.753234    1.315142   -0.000194
 ---------------------------------------------------------------------
 Rotational constants (GHZ):      3.1039624      0.5462301      0.5202991
 Standard basis: 6-31++G(d,p) (6D, 7F)
 There are   286 symmetry adapted cartesian basis functions of A   symmetry.
 There are   286 symmetry adapted basis functions of A   symmetry.
   286 basis functions,   448 primitive gaussians,   286 cartesian basis functions
    40 alpha electrons       40 beta electrons
       nuclear repulsion energy       583.6769213036 Hartrees.
 NAtoms=   26 NActive=   26 NUniq=   26 SFac= 1.00D+00 NAtFMM=   60 NAOKFM=F Big=F
 Integral buffers will be    131072 words long.
 Raffenetti 2 integral format.
 Two-electron integral symmetry is turned on.
 One-electron integrals computed using PRISM.
 NBasis=   286 RedAO= T EigKep=  1.81D-05  NBF=   286
 NBsUse=   286 1.00D-06 EigRej= -1.00D+00 NBFU=   286
 Initial guess from the checkpoint file:  "acetylcholine.chk"
 B after Tr=     0.000000    0.000000    0.000000
         Rot=    1.000000    0.000165   -0.000001   -0.000814 Ang=   0.10 deg.
 ExpMin= 3.60D-02 ExpMax= 5.48D+03 ExpMxC= 8.25D+02 IAcc=3 IRadAn=         5 AccDes= 0.00D+00
 Harris functional with IExCor=  402 and IRadAn=       5 diagonalized for initial guess.
 HarFok:  IExCor=  402 AccDes= 0.00D+00 IRadAn=         5 IDoV= 1 UseB2=F ITyADJ=14
 ICtDFT=  3500011 ScaDFX=  1.000000  1.000000  1.000000  1.000000
 FoFCou: FMM=F IPFlag=           0 FMFlag=      100000 FMFlg1=           0
         NFxFlg=           0 DoJE=T BraDBF=F KetDBF=T FulRan=T
         wScrn=  0.000000 ICntrl=     500 IOpCl=  0 I1Cent=   200000004 NGrid=           0
         NMat0=    1 NMatS0=      1 NMatT0=    0 NMatD0=    1 NMtDS0=    0 NMtDT0=    0
 Petite list used in FoFCou.
 Requested convergence on RMS density matrix=1.00D-08 within 128 cycles.
 Requested convergence on MAX density matrix=1.00D-06.
 Requested convergence on             energy=1.00D-06.
 No special actions if energy rises.
 SCF Done:  E(RB3LYP) =  -481.378352604     A.U. after   11 cycles
            NFock= 11  Conv=0.65D-08     -V/T= 2.0092
 Calling FoFJK, ICntrl=      2127 FMM=F ISym2X=0 I1Cent= 0 IOpClX= 0 NMat=1 NMatS=1 NMatT=0.
 ***** Axes restored to original set *****
 -------------------------------------------------------------------
 Center     Atomic                   Forces (Hartrees/Bohr)
 Number     Number              X              Y              Z
 -------------------------------------------------------------------
      1        7          -0.002559713    0.000764013    0.000002147
      2        6          -0.001530163    0.001554218   -0.000001069
      3        1           0.001892196   -0.003018903    0.000000273
      4        1           0.001567520    0.001910470    0.002637107
      5        1           0.001569631    0.001910887   -0.002637441
      6        6           0.000263795    0.000804093   -0.000782508
      7        1           0.001548066   -0.003161786   -0.000004169
      8        1          -0.004393390   -0.000418126    0.000176599
      9        1           0.000987897    0.001596380    0.003231549
     10        6           0.000261559    0.000805492    0.000783700
     11        1           0.000988453    0.001595423   -0.003231985
     12        1          -0.004394709   -0.000418546   -0.000179031
     13        1           0.001547069   -0.003162514    0.000004910
     14        6          -0.007269661    0.006255728    0.000001141
     15        1           0.001587197    0.001627444   -0.003033114
     16        1           0.001587006    0.001626243    0.003033372
     17        6          -0.007998627    0.007960999    0.000006031
     18        1          -0.001747015    0.001016771    0.003305555
     19        1          -0.001745697    0.001016381   -0.003308599
     20        6           0.007607754   -0.008478061   -0.000004323
     21        1          -0.003477641   -0.002063043    0.000003672
     22        1           0.001899104    0.000651353   -0.002890196
     23        1           0.001903619    0.000653431    0.002887159
     24        8          -0.014414769   -0.013837161    0.000012369
     25        6          -0.019911936   -0.032481969    0.000034661
     26        8           0.044232454    0.035290783   -0.000047810
 -------------------------------------------------------------------
 Cartesian Forces:  Max     0.044232454 RMS     0.008508583

 GradGradGradGradGradGradGradGradGradGradGradGradGradGradGradGradGradGrad
 Berny optimization.
 Using GEDIIS/GDIIS optimizer.
 FormGI is forming the generalized inverse of G from B-inverse, IUseBI=4.
 GSVD:  received Info=                   1 from GESDD.
 Internal  Forces:  Max     0.055207835 RMS     0.006908807
 Search for a local minimum.
 Step number   3 out of a maximum of  137
 All quantities printed in internal units (Hartrees-Bohrs-Radians)
 Mixed Optimization -- RFO/linear search
 Update second derivatives using D2CorX and points    2    3
 DE= -4.66D-03 DEPred=-1.22D-02 R= 3.81D-01
 Trust test= 3.81D-01 RLast= 3.78D-01 DXMaxT set to 5.05D-01
 ITU=  0  1  0
 Use linear search instead of GDIIS.
     Eigenvalues ---    0.00230   0.00230   0.00235   0.00237   0.00237
     Eigenvalues ---    0.00765   0.00766   0.00766   0.00766   0.03527
     Eigenvalues ---    0.04859   0.05115   0.05321   0.05349   0.05626
     Eigenvalues ---    0.05831   0.06097   0.06122   0.06128   0.06158
     Eigenvalues ---    0.06189   0.06199   0.07227   0.07262   0.08684
     Eigenvalues ---    0.10615   0.12426   0.12879   0.14442   0.14914
     Eigenvalues ---    0.15844   0.16000   0.16000   0.16000   0.16000
     Eigenvalues ---    0.16000   0.16000   0.16000   0.16000   0.16000
     Eigenvalues ---    0.16022   0.16142   0.21091   0.22555   0.24997
     Eigenvalues ---    0.25292   0.27480   0.28503   0.28519   0.30005
     Eigenvalues ---    0.33606   0.35540   0.35740   0.35785   0.36799
     Eigenvalues ---    0.37167   0.37230   0.37230   0.37230   0.37230
     Eigenvalues ---    0.37230   0.37230   0.37230   0.37230   0.37230
     Eigenvalues ---    0.37230   0.37230   0.37230   0.37230   0.37551
     Eigenvalues ---    0.43754   0.91355
 RFO step:  Lambda=-2.40226336D-03 EMin= 2.29999996D-03
 Quartic linear search produced a step of -0.38339.
 Iteration  1 RMS(Cart)=  0.04893482 RMS(Int)=  0.00052437
 Iteration  2 RMS(Cart)=  0.00059057 RMS(Int)=  0.00007754
 Iteration  3 RMS(Cart)=  0.00000040 RMS(Int)=  0.00007754
 Variable       Old X    -DE/DX   Delta X   Delta X   Delta X     New X
                                 (Linear)    (Quad)   (Total)
    R1        2.86679  -0.00387  -0.01926   0.01118  -0.00808   2.85871
    R2        2.86409  -0.00313  -0.01514   0.00842  -0.00672   2.85737
    R3        2.86409  -0.00313  -0.01514   0.00842  -0.00672   2.85737
    R4        2.88724   0.00174  -0.01229   0.01363   0.00134   2.88858
    R5        2.07106  -0.00356  -0.00991   0.00320  -0.00671   2.06435
    R6        2.07031  -0.00353  -0.00966   0.00300  -0.00666   2.06365
    R7        2.07031  -0.00353  -0.00966   0.00300  -0.00666   2.06365
    R8        2.07061  -0.00351  -0.00985   0.00323  -0.00662   2.06399
    R9        2.06934  -0.00439  -0.01211   0.00402  -0.00809   2.06125
   R10        2.07154  -0.00371  -0.01005   0.00307  -0.00698   2.06456
   R11        2.07154  -0.00371  -0.01005   0.00307  -0.00698   2.06456
   R12        2.06934  -0.00439  -0.01211   0.00402  -0.00810   2.06125
   R13        2.07061  -0.00351  -0.00985   0.00323  -0.00662   2.06399
   R14        2.07460  -0.00376  -0.01078   0.00366  -0.00712   2.06748
   R15        2.07460  -0.00376  -0.01078   0.00367  -0.00712   2.06748
   R16        2.87826   0.00575   0.01471  -0.00231   0.01240   2.89067
   R17        2.07568  -0.00291  -0.01368   0.00789  -0.00579   2.06989
   R18        2.07570  -0.00291  -0.01369   0.00790  -0.00579   2.06991
   R19        2.65085   0.02392   0.06002  -0.00723   0.05279   2.70364
   R20        2.06840  -0.00318  -0.00953   0.00347  -0.00606   2.06235
   R21        2.07689  -0.00338  -0.01123   0.00470  -0.00653   2.07036
   R22        2.07689  -0.00338  -0.01123   0.00470  -0.00653   2.07036
   R23        2.80931   0.01060   0.02123   0.00212   0.02334   2.83265
   R24        2.55972   0.03286   0.08419  -0.01176   0.07243   2.63214
   R25        2.23055   0.05521   0.02811   0.01952   0.04763   2.27817
    A1        1.90096  -0.00047  -0.00144  -0.00405  -0.00548   1.89548
    A2        1.90096  -0.00047  -0.00145  -0.00405  -0.00548   1.89548
    A3        1.87955   0.00013  -0.00001  -0.00159  -0.00159   1.87796
    A4        1.90948   0.00007  -0.00174   0.00419   0.00241   1.91189
    A5        1.93603   0.00036   0.00226   0.00257   0.00480   1.94083
    A6        1.93604   0.00036   0.00226   0.00256   0.00480   1.94084
    A7        1.89932   0.00007   0.00394  -0.00419  -0.00024   1.89908
    A8        1.90510  -0.00094   0.00178  -0.00562  -0.00384   1.90126
    A9        1.90513  -0.00094   0.00176  -0.00562  -0.00386   1.90128
   A10        1.91811   0.00047  -0.00243   0.00459   0.00217   1.92028
   A11        1.91811   0.00047  -0.00243   0.00460   0.00218   1.92029
   A12        1.91785   0.00084  -0.00255   0.00600   0.00344   1.92129
   A13        1.89566  -0.00027   0.00298  -0.00482  -0.00182   1.89384
   A14        1.91142   0.00027   0.00655  -0.00619   0.00039   1.91181
   A15        1.90177  -0.00052   0.00261  -0.00479  -0.00217   1.89960
   A16        1.91375  -0.00001  -0.00432   0.00444   0.00015   1.91390
   A17        1.91889   0.00029  -0.00342   0.00460   0.00119   1.92008
   A18        1.92209   0.00023  -0.00434   0.00648   0.00217   1.92426
   A19        1.90177  -0.00052   0.00261  -0.00479  -0.00217   1.89960
   A20        1.91145   0.00027   0.00654  -0.00619   0.00038   1.91184
   A21        1.89566  -0.00026   0.00298  -0.00481  -0.00182   1.89384
   A22        1.92208   0.00023  -0.00433   0.00648   0.00217   1.92425
   A23        1.91888   0.00029  -0.00341   0.00460   0.00119   1.92008
   A24        1.91373  -0.00001  -0.00432   0.00444   0.00016   1.91389
   A25        1.85811  -0.00154   0.00527  -0.01006  -0.00495   1.85317
   A26        1.85811  -0.00154   0.00528  -0.01007  -0.00495   1.85316
   A27        2.00386   0.00581   0.01150   0.00531   0.01669   2.02054
   A28        1.89453   0.00087   0.00529  -0.01172  -0.00608   1.88845
   A29        1.92250  -0.00185  -0.01330   0.01209  -0.00104   1.92146
   A30        1.92247  -0.00185  -0.01330   0.01208  -0.00105   1.92143
   A31        1.98484  -0.00340  -0.01292   0.00351  -0.00930   1.97554
   A32        1.98484  -0.00340  -0.01291   0.00349  -0.00931   1.97553
   A33        1.75460   0.01289   0.03957  -0.00169   0.03768   1.79229
   A34        1.90487   0.00068   0.00150  -0.01115  -0.00932   1.89555
   A35        1.91434  -0.00312  -0.00686   0.00359  -0.00345   1.91088
   A36        1.91429  -0.00312  -0.00685   0.00359  -0.00345   1.91085
   A37        1.92593  -0.00184  -0.00251  -0.00247  -0.00501   1.92092
   A38        1.92593  -0.00184  -0.00251  -0.00247  -0.00501   1.92092
   A39        1.89526   0.00331   0.00075   0.01326   0.01398   1.90923
   A40        1.88221  -0.00087   0.00870  -0.01647  -0.00777   1.87443
   A41        1.91732   0.00060  -0.00225   0.00402   0.00175   1.91907
   A42        1.91733   0.00060  -0.00225   0.00402   0.00175   1.91908
   A43        1.97743   0.01623  -0.02827   0.06836   0.04009   2.01752
   A44        1.93311   0.00004  -0.00560   0.00575   0.00014   1.93325
   A45        2.27082  -0.01385  -0.01757  -0.01619  -0.03375   2.23707
   A46        2.07925   0.01380   0.02317   0.01044   0.03361   2.11286
    D1       -1.04073   0.00024   0.00188  -0.00017   0.00170  -1.03903
    D2        1.05261   0.00029   0.00237  -0.00044   0.00192   1.05452
    D3       -3.13408   0.00018   0.00140   0.00008   0.00149  -3.13259
    D4        1.04069  -0.00024  -0.00189   0.00015  -0.00173   1.03896
    D5        3.13402  -0.00018  -0.00140  -0.00011  -0.00152   3.13250
    D6       -1.05267  -0.00029  -0.00236   0.00041  -0.00194  -1.05461
    D7        3.14158   0.00000   0.00000  -0.00002  -0.00002   3.14156
    D8       -1.04828   0.00005   0.00049  -0.00028   0.00020  -1.04808
    D9        1.04822  -0.00005  -0.00048   0.00024  -0.00023   1.04800
   D10        1.03276  -0.00054   0.00251  -0.04369  -0.04118   0.99158
   D11        3.12235  -0.00055   0.00299  -0.04484  -0.04186   3.08049
   D12       -1.05738  -0.00043   0.00334  -0.04362  -0.04030  -1.09767
   D13       -1.04333   0.00027   0.00610  -0.03885  -0.03273  -1.07606
   D14        1.04625   0.00026   0.00659  -0.04000  -0.03340   1.01285
   D15       -3.13347   0.00038   0.00693  -0.03878  -0.03184   3.11787
   D16        3.09847  -0.00046   0.00294  -0.04663  -0.04368   3.05478
   D17       -1.09513  -0.00047   0.00342  -0.04778  -0.04436  -1.13949
   D18        1.00833  -0.00035   0.00377  -0.04656  -0.04280   0.96553
   D19        1.05724   0.00043  -0.00336   0.04379   0.04044   1.09767
   D20       -3.12248   0.00055  -0.00301   0.04500   0.04199  -3.08049
   D21       -1.03290   0.00054  -0.00253   0.04386   0.04132  -0.99158
   D22        3.13333  -0.00038  -0.00695   0.03894   0.03199  -3.11787
   D23       -1.04639  -0.00026  -0.00661   0.04016   0.03354  -1.01284
   D24        1.04320  -0.00027  -0.00612   0.03901   0.03287   1.07607
   D25       -1.00847   0.00035  -0.00379   0.04672   0.04294  -0.96553
   D26        1.09499   0.00047  -0.00345   0.04794   0.04450   1.13949
   D27       -3.09861   0.00046  -0.00296   0.04679   0.04383  -3.05478
   D28       -1.00946   0.00023  -0.00563   0.01136   0.00569  -1.00377
   D29        1.00937  -0.00023   0.00564  -0.01150  -0.00582   1.00355
   D30        3.14153   0.00000   0.00001  -0.00007  -0.00007   3.14146
   D31       -3.08809   0.00051  -0.00518   0.01579   0.01057  -3.07752
   D32       -1.06926   0.00006   0.00610  -0.00707  -0.00094  -1.07019
   D33        1.06290   0.00029   0.00046   0.00435   0.00481   1.06771
   D34        1.06917  -0.00006  -0.00609   0.00694   0.00081   1.06998
   D35        3.08800  -0.00051   0.00519  -0.01592  -0.01070   3.07730
   D36       -1.06303  -0.00029  -0.00045  -0.00450  -0.00495  -1.06798
   D37       -1.09760   0.00245   0.00925   0.00490   0.01428  -1.08332
   D38        1.09726  -0.00245  -0.00928  -0.00458  -0.01399   1.08327
   D39        3.14140   0.00000   0.00000   0.00015   0.00015   3.14154
   D40        3.08863   0.00182   0.00462   0.00527   0.00986   3.09850
   D41       -0.99970  -0.00308  -0.01391  -0.00421  -0.01841  -1.01811
   D42        1.04444  -0.00063  -0.00464   0.00052  -0.00427   1.04017
   D43        0.99933   0.00308   0.01389   0.00451   0.01869   1.01801
   D44       -3.08900  -0.00182  -0.00464  -0.00497  -0.00959  -3.09859
   D45       -1.04486   0.00063   0.00463  -0.00024   0.00455  -1.04031
   D46        3.14086   0.00000  -0.00005   0.00102   0.00097  -3.14136
   D47        1.04518  -0.00151  -0.00321  -0.00362  -0.00684   1.03835
   D48       -1.04668   0.00152   0.00312   0.00564   0.00877  -1.03791
   D49       -3.14159   0.00000  -0.00001  -0.00001  -0.00002   3.14158
   D50       -0.00004   0.00000   0.00001  -0.00006  -0.00004  -0.00009
   D51       -1.03387   0.00017  -0.00396   0.00763   0.00368  -1.03019
   D52        2.10768   0.00017  -0.00395   0.00758   0.00365   2.11133
   D53        1.03387  -0.00017   0.00395  -0.00766  -0.00371   1.03016
   D54       -2.10776  -0.00017   0.00397  -0.00770  -0.00374  -2.11151
   D55       -3.14156   0.00000  -0.00011   0.00143   0.00133  -3.14024
   D56        0.00007   0.00000  -0.00012   0.00147   0.00135   0.00142
         Item               Value     Threshold  Converged?
 Maximum Force            0.055208     0.000450     NO 
 RMS     Force            0.006909     0.000300     NO 
 Maximum Displacement     0.244231     0.001800     NO 
 RMS     Displacement     0.049067     0.001200     NO 
 Predicted change in Energy=-5.270319D-03
 GradGradGradGradGradGradGradGradGradGradGradGradGradGradGradGradGradGrad

                          Input orientation:                          
 ---------------------------------------------------------------------
 Center     Atomic      Atomic             Coordinates (Angstroms)
 Number     Number       Type             X           Y           Z
 ---------------------------------------------------------------------
      1          7           0       -0.268677    0.176916   -0.000014
      2          6           0       -1.756155   -0.098519    0.000258
      3          1           0       -2.290755    0.854136    0.000091
      4          1           0       -2.010797   -0.670357   -0.894562
      5          1           0       -2.010573   -0.669924    0.895420
      6          6           0        0.073153    0.978927   -1.235422
      7          1           0       -0.529461    1.889855   -1.235171
      8          1           0        1.132207    1.239554   -1.219682
      9          1           0       -0.155685    0.379490   -2.119677
     10          6           0        0.073468    0.979633    1.234850
     11          1           0       -0.155142    0.380700    2.119505
     12          1           0        1.132512    1.240271    1.218710
     13          1           0       -0.529156    1.890556    1.234234
     14          6           0        0.451051   -1.171610    0.000273
     15          1           0        0.096800   -1.706035    0.886765
     16          1           0        0.096393   -1.706614   -0.885709
     17          6           0        1.979472   -1.109665   -0.000130
     18          1           0        2.391125   -0.621287   -0.889959
     19          1           0        2.391564   -0.620623    0.889143
     20          6           0        3.984226   -4.222747   -0.001038
     21          1           0        5.061512   -4.397379   -0.000981
     22          1           0        3.528482   -4.685335    0.881357
     23          1           0        3.528856   -4.683589   -0.884540
     24          8           0        2.350037   -2.491549    0.000322
     25          6           0        3.719211   -2.747387    0.000377
     26          8           0        4.520272   -1.846462    0.001528
 ---------------------------------------------------------------------
                    Distance matrix (angstroms):
                    1          2          3          4          5
     1  N    0.000000
     2  C    1.512764   0.000000
     3  H    2.132470   1.092405   0.000000
     4  H    2.133792   1.092037   1.789653   0.000000
     5  H    2.133809   1.092038   1.789657   1.789982   0.000000
     6  C    1.512053   2.456453   2.670230   2.679398   3.406040
     7  H    2.127859   2.642857   2.387623   2.977424   3.644938
     8  H    2.139922   3.409006   3.654185   3.692145   4.242266
     9  H    2.132317   2.698911   3.045855   2.458562   3.692246
    10  C    1.512054   2.456450   2.670193   3.406028   2.679454
    11  H    2.132318   2.698907   3.045801   3.692259   2.458621
    12  H    2.139941   3.409015   3.654161   4.242265   3.692201
    13  H    2.127859   2.642848   2.387574   3.644902   2.977490
    14  C    1.528571   2.454238   3.408981   2.666961   2.666940
    15  H    2.113162   2.608341   3.611244   2.947494   2.348323
    16  H    2.113152   2.608225   3.611171   2.348225   2.947278
    17  C    2.590263   3.870054   4.700144   4.112815   4.112886
    18  H    2.916106   4.273839   4.988894   4.402198   4.750251
    19  H    2.916084   4.273906   4.988932   4.750248   4.402417
    20  C    6.119168   7.068326   8.071564   7.025537   7.025938
    21  H    7.023894   8.059825   9.035168   8.044050   8.044367
    22  H    6.231911   7.052844   8.082444   7.068066   6.841408
    23  H    6.231224   7.052452   8.081884   6.840606   7.068454
    24  O    3.738765   4.752621   5.721063   4.809827   4.809827
    25  C    4.945179   6.082445   7.006473   6.160192   6.160144
    26  O    5.198855   6.515277   7.326891   6.696347   6.695910
                    6          7          8          9         10
     6  C    0.000000
     7  H    1.092215   0.000000
     8  H    1.090765   1.784453   0.000000
     9  H    1.092519   1.789765   1.791191   0.000000
    10  C    2.470273   2.700562   2.685743   3.415484   0.000000
    11  H    3.415484   3.697501   3.680363   4.239182   1.092519
    12  H    2.685760   3.034081   2.438393   3.680384   1.090765
    13  H    2.700564   2.469406   3.034079   3.697502   1.092216
    14  C    2.508895   3.443877   2.786749   2.695965   2.508904
    15  H    3.422464   4.221995   3.766388   3.667677   2.708232
    16  H    2.708314   3.667206   3.140756   2.436811   3.422458
    17  C    3.085807   4.100876   2.779207   3.356926   3.085967
    18  H    2.837785   3.867147   2.270753   3.000000   3.528356
    19  H    3.528082   4.398590   3.081133   4.067148   2.837940
    20  C    6.624017   7.698075   6.281388   6.542789   6.624667
    21  H    7.437219   8.503618   6.978516   7.384206   7.437750
    22  H    6.964475   8.011225   6.727616   6.944908   6.644844
    23  H    6.642973   7.733243   6.398427   6.382490   6.964453
    24  O    4.330758   5.386525   4.110066   4.360723   4.330812
    25  C    5.357831   6.409509   4.906815   5.411729   5.357803
    26  O    5.411999   6.402288   4.742766   5.596333   5.411281
                   11         12         13         14         15
    11  H    0.000000
    12  H    1.791186   0.000000
    13  H    1.789764   1.784447   0.000000
    14  C    2.695976   2.786781   3.443883   0.000000
    15  H    2.436716   3.140638   3.667154   1.094063   0.000000
    16  H    3.667623   3.766464   4.221978   1.094063   1.772474
    17  C    3.357174   2.779408   4.100999   1.529675   2.164878
    18  H    4.067472   3.081557   4.398817   2.204371   3.097960
    19  H    3.000359   2.270849   3.867262   2.204374   2.538516
    20  C    6.543914   6.282088   7.698636   4.668272   4.715307
    21  H    7.385120   6.979097   8.504085   5.626894   5.716625
    22  H    6.384890   6.400570   7.735069   4.753226   4.544525
    23  H    6.945730   6.727425   8.010996   4.752870   4.876717
    24  O    4.360812   4.110148   5.386570   2.312658   2.545564
    25  C    5.411677   4.906809   6.409488   3.628215   3.871946
    26  O    5.595139   4.741980   6.401686   4.124801   4.513366
                   16         17         18         19         20
    16  H    0.000000
    17  C    2.164851   0.000000
    18  H    2.538453   1.095338   0.000000
    19  H    3.097947   1.095348   1.779102   0.000000
    20  C    4.714745   3.702746   4.037161   4.037857   0.000000
    21  H    5.716237   4.506445   4.709578   4.710078   1.091348
    22  H    4.875914   3.995232   4.576858   4.220726   1.095588
    23  H    4.543587   3.994460   4.218620   4.576797   1.095588
    24  O    2.545601   1.430707   2.071754   2.071736   2.380677
    25  C    3.872101   2.389316   2.660228   2.660015   1.498973
    26  O    4.514139   2.645475   2.613249   2.611884   2.435997
                   21         22         23         24         25
    21  H    0.000000
    22  H    1.792099   0.000000
    23  H    1.792101   1.765898   0.000000
    24  O    3.314255   2.641525   2.641521   0.000000
    25  C    2.127028   2.137322   2.137332   1.392871   0.000000
    26  O    2.607705   3.133200   3.133259   2.264079   1.205556
                   26
    26  O    0.000000
 Stoichiometry    C7H16NO2(1+)
 Framework group  C1[X(C7H16NO2)]
 Deg. of freedom    72
 Full point group                 C1      NOp   1
 Largest Abelian subgroup         C1      NOp   1
 Largest concise Abelian subgroup C1      NOp   1
                         Standard orientation:                         
 ---------------------------------------------------------------------
 Center     Atomic      Atomic             Coordinates (Angstroms)
 Number     Number       Type             X           Y           Z
 ---------------------------------------------------------------------
      1          7           0       -2.129743   -0.048938   -0.000003
      2          6           0       -3.124521   -1.188618    0.001337
      3          1           0       -4.135174   -0.773973    0.000796
      4          1           0       -2.968969   -1.795783   -0.892921
      5          1           0       -2.969043   -1.793642    0.897059
      6          6           0       -2.359932    0.790800   -1.236189
      7          1           0       -3.397977    1.130500   -1.236243
      8          1           0       -1.691743    1.652815   -1.221257
      9          1           0       -2.167016    0.178040   -2.119877
     10          6           0       -2.360099    0.793843    1.234082
     11          1           0       -2.167297    0.183260    2.119302
     12          1           0       -1.691924    1.655831    1.217134
     13          1           0       -3.398148    1.133532    1.233161
     14          6           0       -0.728136   -0.658879    0.000835
     15          1           0       -0.673871   -1.296930    0.887920
     16          1           0       -0.673849   -1.299281   -0.884553
     17          6           0        0.431319    0.338902   -0.000507
     18          1           0        0.450642    0.976510   -0.890928
     19          1           0        0.450592    0.978954    0.888172
     20          6           0        3.935974   -0.855972   -0.000343
     21          1           0        4.888772   -0.323791   -0.000790
     22          1           0        3.866077   -1.500755    0.882653
     23          1           0        3.865267   -1.500794   -0.883246
     24          8           0        1.579981   -0.514032    0.000725
     25          6           0        2.811985    0.135780    0.000163
     26          8           0        2.880308    1.339399    0.000197
 ---------------------------------------------------------------------
 Rotational constants (GHZ):      3.0866095      0.5250150      0.5003121
 Standard basis: 6-31++G(d,p) (6D, 7F)
 There are   286 symmetry adapted cartesian basis functions of A   symmetry.
 There are   286 symmetry adapted basis functions of A   symmetry.
   286 basis functions,   448 primitive gaussians,   286 cartesian basis functions
    40 alpha electrons       40 beta electrons
       nuclear repulsion energy       577.1001451547 Hartrees.
 NAtoms=   26 NActive=   26 NUniq=   26 SFac= 1.00D+00 NAtFMM=   60 NAOKFM=F Big=F
 Integral buffers will be    131072 words long.
 Raffenetti 2 integral format.
 Two-electron integral symmetry is turned on.
 One-electron integrals computed using PRISM.
 NBasis=   286 RedAO= T EigKep=  1.81D-05  NBF=   286
 NBsUse=   286 1.00D-06 EigRej= -1.00D+00 NBFU=   286
 Initial guess from the checkpoint file:  "acetylcholine.chk"
 B after Tr=     0.000000    0.000000    0.000000
         Rot=    0.999999    0.000668   -0.000006    0.000870 Ang=   0.13 deg.
 ExpMin= 3.60D-02 ExpMax= 5.48D+03 ExpMxC= 8.25D+02 IAcc=3 IRadAn=         5 AccDes= 0.00D+00
 Harris functional with IExCor=  402 and IRadAn=       5 diagonalized for initial guess.
 HarFok:  IExCor=  402 AccDes= 0.00D+00 IRadAn=         5 IDoV= 1 UseB2=F ITyADJ=14
 ICtDFT=  3500011 ScaDFX=  1.000000  1.000000  1.000000  1.000000
 FoFCou: FMM=F IPFlag=           0 FMFlag=      100000 FMFlg1=           0
         NFxFlg=           0 DoJE=T BraDBF=F KetDBF=T FulRan=T
         wScrn=  0.000000 ICntrl=     500 IOpCl=  0 I1Cent=   200000004 NGrid=           0
         NMat0=    1 NMatS0=      1 NMatT0=    0 NMatD0=    1 NMtDS0=    0 NMtDT0=    0
 Petite list used in FoFCou.
 Requested convergence on RMS density matrix=1.00D-08 within 128 cycles.
 Requested convergence on MAX density matrix=1.00D-06.
 Requested convergence on             energy=1.00D-06.
 No special actions if energy rises.
 SCF Done:  E(RB3LYP) =  -481.382820693     A.U. after   11 cycles
            NFock= 11  Conv=0.38D-08     -V/T= 2.0097
 Calling FoFJK, ICntrl=      2127 FMM=F ISym2X=0 I1Cent= 0 IOpClX= 0 NMat=1 NMatS=1 NMatT=0.
 ***** Axes restored to original set *****
 -------------------------------------------------------------------
 Center     Atomic                   Forces (Hartrees/Bohr)
 Number     Number              X              Y              Z
 -------------------------------------------------------------------
      1        7          -0.000129404    0.000404197    0.000002431
      2        6          -0.000733970    0.000047618   -0.000002267
      3        1           0.000726267   -0.001170873    0.000000639
      4        1           0.000301160    0.000631781    0.000992128
      5        1           0.000303449    0.000632352   -0.000992112
      6        6           0.000443678    0.000000531   -0.000043843
      7        1           0.000686564   -0.000979999   -0.000099114
      8        1          -0.001225541   -0.000206802   -0.000126312
      9        1           0.000355466    0.000696795    0.001059866
     10        6           0.000442430    0.000000922    0.000047093
     11        1           0.000354947    0.000696400   -0.001060602
     12        1          -0.001224689   -0.000209198    0.000123499
     13        1           0.000686326   -0.000980607    0.000099106
     14        6          -0.002023671    0.000785645   -0.000007757
     15        1           0.001165468    0.000323368   -0.000778257
     16        1           0.001161118    0.000322810    0.000778567
     17        6           0.002158006   -0.002766445    0.000045789
     18        1          -0.000666858    0.000527441    0.000893507
     19        1          -0.000673703    0.000531440   -0.000902743
     20        6           0.000585579   -0.001237396    0.000005160
     21        1          -0.001404978    0.000308588    0.000002200
     22        1           0.000674373    0.000278376   -0.000677606
     23        1           0.000674310    0.000280280    0.000679531
     24        8           0.003166652   -0.002046588   -0.000043095
     25        6          -0.005951401    0.002686568    0.000024077
     26        8           0.000148422    0.000442795   -0.000019886
 -------------------------------------------------------------------
 Cartesian Forces:  Max     0.005951401 RMS     0.001147290

 GradGradGradGradGradGradGradGradGradGradGradGradGradGradGradGradGradGrad
 Berny optimization.
 Using GEDIIS/GDIIS optimizer.
 FormGI is forming the generalized inverse of G from B-inverse, IUseBI=4.
 GSVD:  received Info=                   1 from GESDD.
 Internal  Forces:  Max     0.007056464 RMS     0.001002889
 Search for a local minimum.
 Step number   4 out of a maximum of  137
 All quantities printed in internal units (Hartrees-Bohrs-Radians)
 Mixed Optimization -- RFO/linear search
 Update second derivatives using D2CorX and points    2    3    4
 DE= -4.47D-03 DEPred=-5.27D-03 R= 8.48D-01
 TightC=F SS=  1.41D+00  RLast= 2.20D-01 DXNew= 8.4853D-01 6.5911D-01
 Trust test= 8.48D-01 RLast= 2.20D-01 DXMaxT set to 6.59D-01
 ITU=  1  0  1  0
 Use linear search instead of GDIIS.
     Eigenvalues ---    0.00230   0.00230   0.00235   0.00237   0.00237
     Eigenvalues ---    0.00727   0.00766   0.00766   0.00766   0.03432
     Eigenvalues ---    0.04815   0.05102   0.05371   0.05381   0.05594
     Eigenvalues ---    0.05662   0.06103   0.06132   0.06161   0.06176
     Eigenvalues ---    0.06208   0.06219   0.07147   0.07206   0.08872
     Eigenvalues ---    0.10764   0.12542   0.13066   0.14445   0.14906
     Eigenvalues ---    0.15723   0.16000   0.16000   0.16000   0.16000
     Eigenvalues ---    0.16000   0.16000   0.16000   0.16000   0.16001
     Eigenvalues ---    0.16024   0.16149   0.21936   0.22475   0.24997
     Eigenvalues ---    0.25172   0.27567   0.28484   0.28517   0.30042
     Eigenvalues ---    0.35524   0.35724   0.35740   0.36802   0.36941
     Eigenvalues ---    0.37208   0.37221   0.37230   0.37230   0.37230
     Eigenvalues ---    0.37230   0.37230   0.37230   0.37230   0.37230
     Eigenvalues ---    0.37230   0.37230   0.37230   0.37230   0.40456
     Eigenvalues ---    0.44628   0.89725
 RFO step:  Lambda=-4.05011001D-04 EMin= 2.29998732D-03
 Quartic linear search produced a step of -0.05677.
 Iteration  1 RMS(Cart)=  0.02740516 RMS(Int)=  0.00024725
 Iteration  2 RMS(Cart)=  0.00047548 RMS(Int)=  0.00001398
 Iteration  3 RMS(Cart)=  0.00000004 RMS(Int)=  0.00001398
 Variable       Old X    -DE/DX   Delta X   Delta X   Delta X     New X
                                 (Linear)    (Quad)   (Total)
    R1        2.85871  -0.00062   0.00046  -0.00245  -0.00199   2.85671
    R2        2.85737  -0.00084   0.00038  -0.00258  -0.00220   2.85516
    R3        2.85737  -0.00085   0.00038  -0.00259  -0.00221   2.85516
    R4        2.88858  -0.00084  -0.00008  -0.00112  -0.00120   2.88738
    R5        2.06435  -0.00137   0.00038  -0.00394  -0.00356   2.06078
    R6        2.06365  -0.00122   0.00038  -0.00356  -0.00318   2.06047
    R7        2.06365  -0.00122   0.00038  -0.00356  -0.00318   2.06047
    R8        2.06399  -0.00120   0.00038  -0.00352  -0.00314   2.06085
    R9        2.06125  -0.00124   0.00046  -0.00397  -0.00351   2.05773
   R10        2.06456  -0.00132   0.00040  -0.00384  -0.00344   2.06112
   R11        2.06456  -0.00132   0.00040  -0.00384  -0.00344   2.06112
   R12        2.06125  -0.00124   0.00046  -0.00397  -0.00351   2.05773
   R13        2.06399  -0.00120   0.00038  -0.00352  -0.00314   2.06085
   R14        2.06748  -0.00117   0.00040  -0.00351  -0.00310   2.06438
   R15        2.06748  -0.00116   0.00040  -0.00350  -0.00310   2.06438
   R16        2.89067  -0.00135  -0.00070  -0.00215  -0.00285   2.88782
   R17        2.06989  -0.00074   0.00033  -0.00257  -0.00224   2.06765
   R18        2.06991  -0.00075   0.00033  -0.00259  -0.00226   2.06765
   R19        2.70364  -0.00122  -0.00300   0.00246  -0.00054   2.70310
   R20        2.06235  -0.00144   0.00034  -0.00404  -0.00370   2.05865
   R21        2.07036  -0.00094   0.00037  -0.00291  -0.00254   2.06782
   R22        2.07036  -0.00094   0.00037  -0.00292  -0.00255   2.06782
   R23        2.83265   0.00047  -0.00133   0.00398   0.00265   2.83530
   R24        2.63214  -0.00570  -0.00411  -0.00881  -0.01292   2.61922
   R25        2.27817   0.00043  -0.00270   0.00530   0.00259   2.28077
    A1        1.89548   0.00008   0.00031   0.00066   0.00097   1.89646
    A2        1.89548   0.00008   0.00031   0.00066   0.00097   1.89645
    A3        1.87796   0.00016   0.00009   0.00121   0.00130   1.87925
    A4        1.91189   0.00000  -0.00014  -0.00095  -0.00109   1.91081
    A5        1.94083  -0.00015  -0.00027  -0.00072  -0.00100   1.93983
    A6        1.94084  -0.00015  -0.00027  -0.00074  -0.00102   1.93982
    A7        1.89908  -0.00009   0.00001  -0.00033  -0.00032   1.89876
    A8        1.90126  -0.00001   0.00022  -0.00035  -0.00013   1.90113
    A9        1.90128  -0.00001   0.00022  -0.00038  -0.00016   1.90112
   A10        1.92028   0.00004  -0.00012   0.00034   0.00022   1.92050
   A11        1.92029   0.00004  -0.00012   0.00033   0.00021   1.92050
   A12        1.92129   0.00002  -0.00020   0.00036   0.00017   1.92146
   A13        1.89384   0.00013   0.00010   0.00062   0.00073   1.89457
   A14        1.91181   0.00018  -0.00002   0.00173   0.00171   1.91352
   A15        1.89960  -0.00004   0.00012  -0.00045  -0.00033   1.89928
   A16        1.91390  -0.00013  -0.00001  -0.00089  -0.00090   1.91300
   A17        1.92008  -0.00004  -0.00007  -0.00032  -0.00039   1.91969
   A18        1.92426  -0.00009  -0.00012  -0.00065  -0.00078   1.92348
   A19        1.89960  -0.00004   0.00012  -0.00044  -0.00032   1.89928
   A20        1.91184   0.00017  -0.00002   0.00169   0.00167   1.91351
   A21        1.89384   0.00013   0.00010   0.00063   0.00073   1.89457
   A22        1.92425  -0.00009  -0.00012  -0.00065  -0.00077   1.92348
   A23        1.92008  -0.00004  -0.00007  -0.00031  -0.00038   1.91970
   A24        1.91389  -0.00012  -0.00001  -0.00088  -0.00089   1.91300
   A25        1.85317   0.00096   0.00028   0.00543   0.00569   1.85886
   A26        1.85316   0.00096   0.00028   0.00546   0.00573   1.85888
   A27        2.02054  -0.00155  -0.00095  -0.00238  -0.00332   2.01722
   A28        1.88845  -0.00004   0.00035   0.00256   0.00286   1.89131
   A29        1.92146  -0.00011   0.00006  -0.00509  -0.00503   1.91644
   A30        1.92143  -0.00010   0.00006  -0.00501  -0.00495   1.91648
   A31        1.97554  -0.00082   0.00053  -0.00698  -0.00651   1.96903
   A32        1.97553  -0.00082   0.00053  -0.00698  -0.00651   1.96902
   A33        1.79229   0.00188  -0.00214   0.01513   0.01300   1.80528
   A34        1.89555   0.00007   0.00053  -0.00754  -0.00708   1.88847
   A35        1.91088  -0.00011   0.00020   0.00412   0.00434   1.91522
   A36        1.91085  -0.00010   0.00020   0.00422   0.00443   1.91528
   A37        1.92092  -0.00015   0.00028  -0.00219  -0.00190   1.91902
   A38        1.92092  -0.00015   0.00028  -0.00217  -0.00189   1.91904
   A39        1.90923  -0.00031  -0.00079  -0.00139  -0.00218   1.90705
   A40        1.87443   0.00001   0.00044   0.00146   0.00189   1.87633
   A41        1.91907   0.00030  -0.00010   0.00219   0.00209   1.92115
   A42        1.91908   0.00030  -0.00010   0.00217   0.00207   1.92115
   A43        2.01752  -0.00706  -0.00228  -0.02196  -0.02424   1.99328
   A44        1.93325   0.00154  -0.00001   0.00533   0.00532   1.93857
   A45        2.23707  -0.00056   0.00192  -0.00554  -0.00362   2.23345
   A46        2.11286  -0.00098  -0.00191   0.00021  -0.00170   2.11116
    D1       -1.03903  -0.00004  -0.00010   0.00019   0.00010  -1.03893
    D2        1.05452  -0.00005  -0.00011   0.00020   0.00009   1.05462
    D3       -3.13259  -0.00004  -0.00008   0.00021   0.00013  -3.13246
    D4        1.03896   0.00004   0.00010  -0.00019  -0.00009   1.03886
    D5        3.13250   0.00004   0.00009  -0.00018  -0.00010   3.13241
    D6       -1.05461   0.00005   0.00011  -0.00017  -0.00006  -1.05467
    D7        3.14156   0.00000   0.00000  -0.00001  -0.00001   3.14155
    D8       -1.04808  -0.00001  -0.00001   0.00000  -0.00001  -1.04809
    D9        1.04800   0.00000   0.00001   0.00001   0.00002   1.04802
   D10        0.99158  -0.00004   0.00234  -0.00073   0.00161   0.99319
   D11        3.08049  -0.00001   0.00238  -0.00042   0.00195   3.08245
   D12       -1.09767  -0.00005   0.00229  -0.00045   0.00184  -1.09583
   D13       -1.07606  -0.00018   0.00186  -0.00137   0.00049  -1.07557
   D14        1.01285  -0.00015   0.00190  -0.00106   0.00083   1.01368
   D15        3.11787  -0.00018   0.00181  -0.00109   0.00072   3.11859
   D16        3.05478   0.00011   0.00248   0.00073   0.00321   3.05799
   D17       -1.13949   0.00014   0.00252   0.00104   0.00355  -1.13594
   D18        0.96553   0.00011   0.00243   0.00101   0.00344   0.96897
   D19        1.09767   0.00005  -0.00230   0.00042  -0.00187   1.09580
   D20       -3.08049   0.00001  -0.00238   0.00039  -0.00199  -3.08248
   D21       -0.99158   0.00004  -0.00235   0.00069  -0.00165  -0.99323
   D22       -3.11787   0.00018  -0.00182   0.00106  -0.00075  -3.11862
   D23       -1.01284   0.00015  -0.00190   0.00103  -0.00088  -1.01372
   D24        1.07607   0.00018  -0.00187   0.00133  -0.00053   1.07554
   D25       -0.96553  -0.00011  -0.00244  -0.00102  -0.00346  -0.96899
   D26        1.13949  -0.00014  -0.00253  -0.00106  -0.00359   1.13591
   D27       -3.05478  -0.00011  -0.00249  -0.00076  -0.00324  -3.05802
   D28       -1.00377  -0.00042  -0.00032  -0.00390  -0.00424  -1.00800
   D29        1.00355   0.00042   0.00033   0.00397   0.00431   1.00786
   D30        3.14146   0.00000   0.00000   0.00010   0.00010   3.14156
   D31       -3.07752  -0.00052  -0.00060  -0.00503  -0.00565  -3.08316
   D32       -1.07019   0.00031   0.00005   0.00283   0.00290  -1.06730
   D33        1.06771  -0.00010  -0.00027  -0.00103  -0.00131   1.06640
   D34        1.06998  -0.00031  -0.00005  -0.00278  -0.00284   1.06714
   D35        3.07730   0.00052   0.00061   0.00509   0.00571   3.08301
   D36       -1.06798   0.00011   0.00028   0.00122   0.00150  -1.06648
   D37       -1.08332   0.00062  -0.00081   0.01053   0.00969  -1.07363
   D38        1.08327  -0.00062   0.00079  -0.01096  -0.01014   1.07313
   D39        3.14154   0.00000  -0.00001  -0.00016  -0.00017   3.14138
   D40        3.09850   0.00053  -0.00056   0.00901   0.00842   3.10692
   D41       -1.01811  -0.00071   0.00105  -0.01248  -0.01140  -1.02951
   D42        1.04017  -0.00008   0.00024  -0.00168  -0.00144   1.03874
   D43        1.01801   0.00071  -0.00106   0.01215   0.01106   1.02908
   D44       -3.09859  -0.00053   0.00054  -0.00933  -0.00876  -3.10735
   D45       -1.04031   0.00009  -0.00026   0.00147   0.00121  -1.03910
   D46       -3.14136   0.00000  -0.00006  -0.00042  -0.00048   3.14135
   D47        1.03835  -0.00002   0.00039  -0.00249  -0.00213   1.03622
   D48       -1.03791   0.00002  -0.00050   0.00169   0.00122  -1.03668
   D49        3.14158   0.00000   0.00000  -0.00035  -0.00034   3.14124
   D50       -0.00009   0.00000   0.00000   0.00084   0.00085   0.00076
   D51       -1.03019  -0.00019  -0.00021  -0.00256  -0.00277  -1.03297
   D52        2.11133  -0.00019  -0.00021  -0.00137  -0.00158   2.10974
   D53        1.03016   0.00019   0.00021   0.00186   0.00208   1.03223
   D54       -2.11151   0.00019   0.00021   0.00305   0.00327  -2.10824
   D55       -3.14024  -0.00003  -0.00008  -0.00981  -0.00989   3.13306
   D56        0.00142  -0.00003  -0.00008  -0.01091  -0.01098  -0.00956
         Item               Value     Threshold  Converged?
 Maximum Force            0.007056     0.000450     NO 
 RMS     Force            0.001003     0.000300     NO 
 Maximum Displacement     0.096545     0.001800     NO 
 RMS     Displacement     0.027410     0.001200     NO 
 Predicted change in Energy=-2.173580D-04
 GradGradGradGradGradGradGradGradGradGradGradGradGradGradGradGradGradGrad

                          Input orientation:                          
 ---------------------------------------------------------------------
 Center     Atomic      Atomic             Coordinates (Angstroms)
 Number     Number       Type             X           Y           Z
 ---------------------------------------------------------------------
      1          7           0       -0.270473    0.175096   -0.000032
      2          6           0       -1.761179   -0.076015   -0.000333
      3          1           0       -2.279065    0.883685    0.001405
      4          1           0       -2.024478   -0.640977   -0.894966
      5          1           0       -2.024297   -0.644117    0.892362
      6          6           0        0.085490    0.973442   -1.232393
      7          1           0       -0.499387    1.893888   -1.230417
      8          1           0        1.147144    1.215090   -1.217830
      9          1           0       -0.154036    0.381362   -2.116527
     10          6           0        0.085701    0.969176    1.235021
     11          1           0       -0.153700    0.374061    2.117147
     12          1           0        1.147361    1.210838    1.221115
     13          1           0       -0.499148    1.889642    1.236307
     14          6           0        0.428774   -1.183448   -0.002431
     15          1           0        0.073990   -1.716669    0.882549
     16          1           0        0.073740   -1.713698   -0.889095
     17          6           0        1.956301   -1.139267   -0.002533
     18          1           0        2.366413   -0.644680   -0.888174
     19          1           0        2.366600   -0.647262    0.884458
     20          6           0        4.008131   -4.207701    0.004329
     21          1           0        5.088672   -4.346290    0.003098
     22          1           0        3.572375   -4.678024    0.891054
     23          1           0        3.568744   -4.690504   -0.873853
     24          8           0        2.328734   -2.520351   -0.004631
     25          6           0        3.697266   -2.739915   -0.005417
     26          8           0        4.474270   -1.816407   -0.014264
 ---------------------------------------------------------------------
                    Distance matrix (angstroms):
                    1          2          3          4          5
     1  N    0.000000
     2  C    1.511708   0.000000
     3  H    2.129916   1.090519   0.000000
     4  H    2.131529   1.090355   1.786866   0.000000
     5  H    2.131519   1.090355   1.786865   1.787330   0.000000
     6  C    1.510887   2.455508   2.668601   2.678090   3.403275
     7  H    2.126146   2.643056   2.388546   2.977243   3.643214
     8  H    2.138751   3.406992   3.651749   3.688958   4.238820
     9  H    2.129708   2.696364   3.041991   2.456815   3.688210
    10  C    1.510887   2.455503   2.668564   3.403277   2.678100
    11  H    2.129711   2.696346   3.041916   3.688216   2.456811
    12  H    2.138741   3.406983   3.651728   4.238818   3.688950
    13  H    2.126145   2.643069   2.388522   3.643212   2.977299
    14  C    1.527937   2.454038   3.406676   2.666334   2.666287
    15  H    2.115745   2.615162   3.615954   2.953005   2.356539
    16  H    2.115765   2.615116   3.615948   2.356541   2.952855
    17  C    2.585745   3.866545   4.693684   4.109906   4.109887
    18  H    2.900689   4.260124   4.970685   4.390897   4.738000
    19  H    2.900474   4.260016   4.970491   4.737927   4.390905
    20  C    6.124981   7.096182   8.090183   7.065595   7.062431
    21  H    7.011660   8.071909   9.035274   8.070487   8.067912
    22  H    6.254141   7.100694   8.121787   7.128280   6.898923
    23  H    6.259171   7.103846   8.126163   6.905306   7.125649
    24  O    3.744507   4.764681   5.728814   4.824438   4.824286
    25  C    4.923441   6.073797   6.989067   6.159155   6.159113
    26  O    5.145762   6.473792   7.273119   6.662657   6.665404
                    6          7          8          9         10
     6  C    0.000000
     7  H    1.090553   0.000000
     8  H    1.088906   1.781008   0.000000
     9  H    1.090698   1.786671   1.787688   0.000000
    10  C    2.467418   2.697370   2.683954   3.411140   0.000000
    11  H    3.411143   3.692636   3.677173   4.233681   1.090698
    12  H    2.683958   3.031229   2.438948   3.677162   1.088906
    13  H    2.697352   2.466728   3.031186   3.692629   1.090554
    14  C    2.506556   3.440847   2.783205   2.694012   2.506547
    15  H    3.421960   4.222500   3.762773   3.667177   2.708900
    16  H    2.709005   3.668740   3.136568   2.438800   3.421963
    17  C    3.078316   4.091226   2.770320   3.351836   3.078346
    18  H    2.817697   3.843731   2.248118   2.985679   3.509150
    19  H    3.508732   4.375388   3.061869   4.051862   2.817493
    20  C    6.615198   7.685813   6.251846   6.548372   6.610607
    21  H    7.406606   8.466864   6.924973   7.370854   7.402806
    22  H    6.971833   8.016852   6.712520   6.966281   6.645756
    23  H    6.658971   7.747971   6.392066   6.413046   6.972153
    24  O    4.329680   5.383895   4.101405   4.363965   4.329519
    25  C    5.323478   6.370609   4.859540   5.388106   5.323481
    26  O    5.341206   6.323178   4.659218   5.538133   5.346001
                   11         12         13         14         15
    11  H    0.000000
    12  H    1.787689   0.000000
    13  H    1.786673   1.781011   0.000000
    14  C    2.694016   2.783170   3.440842   0.000000
    15  H    2.438694   3.136407   3.668666   1.092422   0.000000
    16  H    3.667146   3.762786   4.222511   1.092423   1.771647
    17  C    3.351912   2.770323   4.091240   1.528166   2.158670
    18  H    4.052254   3.062374   4.375803   2.197557   3.088660
    19  H    2.985722   2.247758   3.843461   2.197552   2.529761
    20  C    6.540443   6.247010   7.681857   4.685932   4.738563
    21  H    7.364332   6.920922   8.463533   5.631896   5.730216
    22  H    6.396131   6.377171   7.735032   4.784622   4.583491
    23  H    6.960783   6.714002   8.018656   4.787299   4.913445
    24  O    4.363719   4.101202   5.383761   2.323180   2.552815
    25  C    5.388142   4.859510   6.370602   3.620172   3.868287
    26  O    5.546095   4.664621   6.327212   4.094730   4.491846
                   16         17         18         19         20
    16  H    0.000000
    17  C    2.158703   0.000000
    18  H    2.529653   1.094151   0.000000
    19  H    3.088686   1.094151   1.772634   0.000000
    20  C    4.743173   3.691253   4.023297   4.018206   0.000000
    21  H    5.733768   4.482943   4.680489   4.676460   1.089392
    22  H    4.919004   3.991615   4.570324   4.207253   1.094244
    23  H    4.590932   3.996306   4.220722   4.569969   1.094241
    24  O    2.553031   1.430421   2.073694   2.073734   2.380674
    25  C    3.868327   2.364962   2.634471   2.634719   1.500377
    26  O    4.487821   2.607455   2.565097   2.572328   2.436374
                   21         22         23         24         25
    21  H    0.000000
    22  H    1.788203   0.000000
    23  H    1.788214   1.764955   0.000000
    24  O    3.309285   2.646591   2.646268   0.000000
    25  C    2.125211   2.139048   2.139041   1.386033   0.000000
    26  O    2.603478   3.133985   3.133577   2.258086   1.206929
                   26
    26  O    0.000000
 Stoichiometry    C7H16NO2(1+)
 Framework group  C1[X(C7H16NO2)]
 Deg. of freedom    72
 Full point group                 C1      NOp   1
 Largest Abelian subgroup         C1      NOp   1
 Largest concise Abelian subgroup C1      NOp   1
                         Standard orientation:                         
 ---------------------------------------------------------------------
 Center     Atomic      Atomic             Coordinates (Angstroms)
 Number     Number       Type             X           Y           Z
 ---------------------------------------------------------------------
      1          7           0       -2.124657   -0.047772    0.000211
      2          6           0       -3.136266   -1.171082   -0.008825
      3          1           0       -4.138503   -0.741272   -0.004614
      4          1           0       -2.990766   -1.770834   -0.907715
      5          1           0       -2.989791   -1.786070    0.879550
      6          6           0       -2.341315    0.807728   -1.226149
      7          1           0       -3.371626    1.165149   -1.222240
      8          1           0       -1.659918    1.656827   -1.205035
      9          1           0       -2.160342    0.201437   -2.114565
     10          6           0       -2.340042    0.786725    1.241179
     11          1           0       -2.158190    0.165395    2.118962
     12          1           0       -1.658631    1.636042    1.233825
     13          1           0       -3.370344    1.144182    1.244399
     14          6           0       -0.732428   -0.677261   -0.005856
     15          1           0       -0.679434   -1.321850    0.874531
     16          1           0       -0.680368   -1.306902   -0.897052
     17          6           0        0.436655    0.306850    0.001870
     18          1           0        0.451017    0.955573   -0.879106
     19          1           0        0.451659    0.940883    0.893466
     20          6           0        3.951281   -0.821313    0.002797
     21          1           0        4.883842   -0.258203    0.006210
     22          1           0        3.901747   -1.466978    0.884858
     23          1           0        3.907766   -1.466284   -0.880087
     24          8           0        1.586894   -0.543443   -0.005640
     25          6           0        2.795382    0.135250   -0.000775
     26          8           0        2.829966    1.341684   -0.000899
 ---------------------------------------------------------------------
 Rotational constants (GHZ):      3.1030715      0.5279197      0.5032518
 Standard basis: 6-31++G(d,p) (6D, 7F)
 There are   286 symmetry adapted cartesian basis functions of A   symmetry.
 There are   286 symmetry adapted basis functions of A   symmetry.
   286 basis functions,   448 primitive gaussians,   286 cartesian basis functions
    40 alpha electrons       40 beta electrons
       nuclear repulsion energy       578.1505020448 Hartrees.
 NAtoms=   26 NActive=   26 NUniq=   26 SFac= 1.00D+00 NAtFMM=   60 NAOKFM=F Big=F
 Integral buffers will be    131072 words long.
 Raffenetti 2 integral format.
 Two-electron integral symmetry is turned on.
 One-electron integrals computed using PRISM.
 NBasis=   286 RedAO= T EigKep=  1.70D-05  NBF=   286
 NBsUse=   286 1.00D-06 EigRej= -1.00D+00 NBFU=   286
 Initial guess from the checkpoint file:  "acetylcholine.chk"
 B after Tr=     0.000000    0.000000    0.000000
         Rot=    0.999994   -0.003537   -0.000033   -0.000367 Ang=  -0.41 deg.
 ExpMin= 3.60D-02 ExpMax= 5.48D+03 ExpMxC= 8.25D+02 IAcc=3 IRadAn=         5 AccDes= 0.00D+00
 Harris functional with IExCor=  402 and IRadAn=       5 diagonalized for initial guess.
 HarFok:  IExCor=  402 AccDes= 0.00D+00 IRadAn=         5 IDoV= 1 UseB2=F ITyADJ=14
 ICtDFT=  3500011 ScaDFX=  1.000000  1.000000  1.000000  1.000000
 FoFCou: FMM=F IPFlag=           0 FMFlag=      100000 FMFlg1=           0
         NFxFlg=           0 DoJE=T BraDBF=F KetDBF=T FulRan=T
         wScrn=  0.000000 ICntrl=     500 IOpCl=  0 I1Cent=   200000004 NGrid=           0
         NMat0=    1 NMatS0=      1 NMatT0=    0 NMatD0=    1 NMtDS0=    0 NMtDT0=    0
 Petite list used in FoFCou.
 Requested convergence on RMS density matrix=1.00D-08 within 128 cycles.
 Requested convergence on MAX density matrix=1.00D-06.
 Requested convergence on             energy=1.00D-06.
 No special actions if energy rises.
 SCF Done:  E(RB3LYP) =  -481.383043003     A.U. after   10 cycles
            NFock= 10  Conv=0.80D-08     -V/T= 2.0096
 Calling FoFJK, ICntrl=      2127 FMM=F ISym2X=0 I1Cent= 0 IOpClX= 0 NMat=1 NMatS=1 NMatT=0.
 ***** Axes restored to original set *****
 -------------------------------------------------------------------
 Center     Atomic                   Forces (Hartrees/Bohr)
 Number     Number              X              Y              Z
 -------------------------------------------------------------------
      1        7           0.000619744   -0.000137804   -0.000012778
      2        6          -0.000032695    0.000007919    0.000007667
      3        1           0.000072262   -0.000071964   -0.000001633
      4        1           0.000029970    0.000033749    0.000077780
      5        1           0.000021170    0.000031968   -0.000077462
      6        6           0.000050998   -0.000213817    0.000029772
      7        1          -0.000023416   -0.000103804   -0.000022325
      8        1          -0.000074140    0.000055077    0.000046384
      9        1           0.000085951    0.000043344    0.000033629
     10        6           0.000053890   -0.000216144   -0.000045791
     11        1           0.000087333    0.000042209   -0.000033878
     12        1          -0.000072869    0.000064008   -0.000032657
     13        1          -0.000020035   -0.000101913    0.000024508
     14        6          -0.000544105   -0.000260230    0.000025330
     15        1          -0.000145761    0.000096705   -0.000004724
     16        1          -0.000128884    0.000098597    0.000001626
     17        6          -0.000105621   -0.000124072   -0.000220484
     18        1           0.000061516   -0.000025599    0.000140635
     19        1           0.000093263   -0.000050766   -0.000116177
     20        6           0.000495093    0.000159813   -0.000012138
     21        1          -0.000065786    0.000059281   -0.000013392
     22        1           0.000072832    0.000045523   -0.000030918
     23        1           0.000069898    0.000040072    0.000022841
     24        8           0.000973659    0.001084664    0.000304549
     25        6          -0.001860437   -0.000001903   -0.000265280
     26        8           0.000286171   -0.000554912    0.000174914
 -------------------------------------------------------------------
 Cartesian Forces:  Max     0.001860437 RMS     0.000312262

 GradGradGradGradGradGradGradGradGradGradGradGradGradGradGradGradGradGrad
 Berny optimization.
 Using GEDIIS/GDIIS optimizer.
 FormGI is forming the generalized inverse of G from B-inverse, IUseBI=4.
 GSVD:  received Info=                   1 from GESDD.
 Internal  Forces:  Max     0.001066845 RMS     0.000220466
 Search for a local minimum.
 Step number   5 out of a maximum of  137
 All quantities printed in internal units (Hartrees-Bohrs-Radians)
 Mixed Optimization -- En-DIIS/RFO-DIIS
 Update second derivatives using D2CorX and points    1    2    3    4    5
 DE= -2.22D-04 DEPred=-2.17D-04 R= 1.02D+00
 TightC=F SS=  1.41D+00  RLast= 5.08D-02 DXNew= 1.1085D+00 1.5228D-01
 Trust test= 1.02D+00 RLast= 5.08D-02 DXMaxT set to 6.59D-01
 ITU=  1  1  0  1  0
 Use linear search instead of GDIIS.
     Eigenvalues ---    0.00230   0.00234   0.00236   0.00237   0.00237
     Eigenvalues ---    0.00701   0.00766   0.00766   0.00766   0.03454
     Eigenvalues ---    0.04828   0.05146   0.05358   0.05466   0.05506
     Eigenvalues ---    0.05708   0.06093   0.06137   0.06163   0.06179
     Eigenvalues ---    0.06203   0.06222   0.07151   0.07160   0.08985
     Eigenvalues ---    0.10852   0.12519   0.13131   0.14447   0.14922
     Eigenvalues ---    0.15531   0.15982   0.16000   0.16000   0.16000
     Eigenvalues ---    0.16000   0.16000   0.16000   0.16000   0.16010
     Eigenvalues ---    0.16030   0.16118   0.20910   0.23121   0.23428
     Eigenvalues ---    0.25167   0.27913   0.28497   0.29181   0.30150
     Eigenvalues ---    0.35417   0.35740   0.35781   0.36282   0.37180
     Eigenvalues ---    0.37207   0.37220   0.37230   0.37230   0.37230
     Eigenvalues ---    0.37230   0.37230   0.37230   0.37230   0.37230
     Eigenvalues ---    0.37230   0.37230   0.37230   0.37441   0.39492
     Eigenvalues ---    0.46580   0.89250
 RFO step:  Lambda=-6.97750950D-05 EMin= 2.29997983D-03
 Quartic linear search produced a step of  0.00631.
 Iteration  1 RMS(Cart)=  0.03865879 RMS(Int)=  0.00089093
 Iteration  2 RMS(Cart)=  0.00125244 RMS(Int)=  0.00001382
 Iteration  3 RMS(Cart)=  0.00000093 RMS(Int)=  0.00001380
 Variable       Old X    -DE/DX   Delta X   Delta X   Delta X     New X
                                 (Linear)    (Quad)   (Total)
    R1        2.85671  -0.00009  -0.00001  -0.00021  -0.00023   2.85649
    R2        2.85516  -0.00017  -0.00001  -0.00044  -0.00046   2.85471
    R3        2.85516  -0.00017  -0.00001  -0.00043  -0.00044   2.85472
    R4        2.88738  -0.00086  -0.00001  -0.00164  -0.00165   2.88573
    R5        2.06078  -0.00010  -0.00002  -0.00078  -0.00081   2.05998
    R6        2.06047  -0.00009  -0.00002  -0.00070  -0.00072   2.05975
    R7        2.06047  -0.00009  -0.00002  -0.00069  -0.00071   2.05976
    R8        2.06085  -0.00008  -0.00002  -0.00065  -0.00067   2.06018
    R9        2.05773  -0.00006  -0.00002  -0.00075  -0.00077   2.05697
   R10        2.06112  -0.00007  -0.00002  -0.00070  -0.00072   2.06040
   R11        2.06112  -0.00007  -0.00002  -0.00070  -0.00072   2.06040
   R12        2.05773  -0.00006  -0.00002  -0.00074  -0.00076   2.05697
   R13        2.06085  -0.00008  -0.00002  -0.00065  -0.00067   2.06018
   R14        2.06438   0.00000  -0.00002  -0.00044  -0.00046   2.06392
   R15        2.06438  -0.00001  -0.00002  -0.00045  -0.00047   2.06392
   R16        2.88782   0.00002  -0.00002  -0.00013  -0.00015   2.88766
   R17        2.06765  -0.00010  -0.00001  -0.00048  -0.00049   2.06715
   R18        2.06765  -0.00008  -0.00001  -0.00043  -0.00044   2.06721
   R19        2.70310  -0.00080   0.00000  -0.00284  -0.00284   2.70026
   R20        2.05865  -0.00008  -0.00002  -0.00074  -0.00077   2.05789
   R21        2.06782  -0.00007  -0.00002  -0.00047  -0.00049   2.06733
   R22        2.06782  -0.00006  -0.00002  -0.00045  -0.00046   2.06735
   R23        2.83530  -0.00017   0.00002   0.00003   0.00005   2.83535
   R24        2.61922  -0.00096  -0.00008  -0.00555  -0.00563   2.61359
   R25        2.28077  -0.00024   0.00002   0.00113   0.00114   2.28191
    A1        1.89646   0.00002   0.00001  -0.00012  -0.00011   1.89634
    A2        1.89645   0.00002   0.00001  -0.00011  -0.00011   1.89634
    A3        1.87925  -0.00002   0.00001  -0.00082  -0.00081   1.87844
    A4        1.91081   0.00003  -0.00001   0.00053   0.00052   1.91133
    A5        1.93983  -0.00002  -0.00001   0.00022   0.00021   1.94004
    A6        1.93982  -0.00002  -0.00001   0.00026   0.00025   1.94007
    A7        1.89876  -0.00004   0.00000  -0.00044  -0.00044   1.89832
    A8        1.90113  -0.00001   0.00000  -0.00030  -0.00030   1.90083
    A9        1.90112   0.00001   0.00000  -0.00018  -0.00018   1.90093
   A10        1.92050   0.00002   0.00000   0.00034   0.00034   1.92084
   A11        1.92050   0.00002   0.00000   0.00036   0.00036   1.92085
   A12        1.92146   0.00000   0.00000   0.00020   0.00020   1.92166
   A13        1.89457  -0.00004   0.00000  -0.00044  -0.00043   1.89413
   A14        1.91352  -0.00002   0.00001   0.00032   0.00033   1.91385
   A15        1.89928   0.00007   0.00000   0.00029   0.00029   1.89956
   A16        1.91300   0.00001  -0.00001  -0.00024  -0.00025   1.91275
   A17        1.91969  -0.00002   0.00000  -0.00008  -0.00009   1.91961
   A18        1.92348  -0.00001   0.00000   0.00015   0.00015   1.92363
   A19        1.89928   0.00007   0.00000   0.00025   0.00024   1.89952
   A20        1.91351   0.00001   0.00001   0.00047   0.00048   1.91399
   A21        1.89457  -0.00004   0.00000  -0.00043  -0.00042   1.89414
   A22        1.92348  -0.00002   0.00000   0.00011   0.00011   1.92359
   A23        1.91970  -0.00002   0.00000  -0.00010  -0.00011   1.91959
   A24        1.91300   0.00000  -0.00001  -0.00030  -0.00030   1.91270
   A25        1.85886   0.00017   0.00004   0.00015   0.00018   1.85904
   A26        1.85888   0.00017   0.00004  -0.00001   0.00003   1.85891
   A27        2.01722  -0.00089  -0.00002  -0.00325  -0.00327   2.01395
   A28        1.89131  -0.00013   0.00002   0.00052   0.00054   1.89185
   A29        1.91644   0.00036  -0.00003   0.00150   0.00147   1.91791
   A30        1.91648   0.00034  -0.00003   0.00120   0.00117   1.91764
   A31        1.96903   0.00011  -0.00004   0.00013   0.00009   1.96911
   A32        1.96902   0.00013  -0.00004   0.00025   0.00021   1.96923
   A33        1.80528  -0.00013   0.00008   0.00204   0.00212   1.80740
   A34        1.88847  -0.00011  -0.00004  -0.00240  -0.00245   1.88603
   A35        1.91522   0.00001   0.00003   0.00029   0.00032   1.91554
   A36        1.91528  -0.00002   0.00003  -0.00010  -0.00007   1.91521
   A37        1.91902   0.00001  -0.00001  -0.00049  -0.00050   1.91852
   A38        1.91904   0.00000  -0.00001  -0.00061  -0.00062   1.91842
   A39        1.90705  -0.00009  -0.00001  -0.00067  -0.00069   1.90636
   A40        1.87633   0.00004   0.00001   0.00035   0.00036   1.87669
   A41        1.92115   0.00002   0.00001   0.00073   0.00075   1.92190
   A42        1.92115   0.00002   0.00001   0.00070   0.00071   1.92186
   A43        1.99328   0.00054  -0.00015   0.00024   0.00009   1.99337
   A44        1.93857   0.00082   0.00003   0.00448   0.00443   1.94301
   A45        2.23345  -0.00107  -0.00002  -0.00572  -0.00582   2.22763
   A46        2.11116   0.00025  -0.00001   0.00126   0.00117   2.11233
    D1       -1.03893  -0.00003   0.00000  -0.00020  -0.00020  -1.03912
    D2        1.05462  -0.00003   0.00000  -0.00022  -0.00022   1.05440
    D3       -3.13246  -0.00003   0.00000  -0.00026  -0.00026  -3.13272
    D4        1.03886   0.00003   0.00000   0.00031   0.00031   1.03917
    D5        3.13241   0.00003   0.00000   0.00028   0.00028   3.13269
    D6       -1.05467   0.00003   0.00000   0.00024   0.00024  -1.05443
    D7        3.14155   0.00000   0.00000   0.00008   0.00008  -3.14155
    D8       -1.04809   0.00000   0.00000   0.00005   0.00005  -1.04803
    D9        1.04802   0.00000   0.00000   0.00001   0.00001   1.04803
   D10        0.99319  -0.00002   0.00001  -0.00791  -0.00790   0.98529
   D11        3.08245  -0.00003   0.00001  -0.00828  -0.00827   3.07418
   D12       -1.09583  -0.00002   0.00001  -0.00772  -0.00771  -1.10354
   D13       -1.07557  -0.00006   0.00000  -0.00801  -0.00800  -1.08358
   D14        1.01368  -0.00008   0.00001  -0.00838  -0.00837   1.00531
   D15        3.11859  -0.00007   0.00000  -0.00782  -0.00781   3.11078
   D16        3.05799  -0.00004   0.00002  -0.00885  -0.00883   3.04917
   D17       -1.13594  -0.00006   0.00002  -0.00922  -0.00920  -1.14513
   D18        0.96897  -0.00004   0.00002  -0.00866  -0.00864   0.96033
   D19        1.09580   0.00002  -0.00001   0.00770   0.00769   1.10349
   D20       -3.08248   0.00003  -0.00001   0.00828   0.00826  -3.07422
   D21       -0.99323   0.00002  -0.00001   0.00794   0.00792  -0.98530
   D22       -3.11862   0.00007   0.00000   0.00780   0.00780  -3.11082
   D23       -1.01372   0.00008  -0.00001   0.00837   0.00837  -1.00535
   D24        1.07554   0.00007   0.00000   0.00803   0.00803   1.08356
   D25       -0.96899   0.00004  -0.00002   0.00862   0.00860  -0.96039
   D26        1.13591   0.00006  -0.00002   0.00919   0.00917   1.14508
   D27       -3.05802   0.00004  -0.00002   0.00885   0.00883  -3.04919
   D28       -1.00800   0.00000  -0.00003  -0.00034  -0.00037  -1.00837
   D29        1.00786   0.00001   0.00003   0.00032   0.00034   1.00821
   D30        3.14156  -0.00001   0.00000  -0.00027  -0.00027   3.14129
   D31       -3.08316   0.00000  -0.00004   0.00018   0.00014  -3.08302
   D32       -1.06730   0.00001   0.00002   0.00084   0.00085  -1.06644
   D33        1.06640   0.00000  -0.00001   0.00025   0.00024   1.06664
   D34        1.06714  -0.00001  -0.00002  -0.00084  -0.00086   1.06629
   D35        3.08301   0.00000   0.00004  -0.00018  -0.00014   3.08287
   D36       -1.06648  -0.00001   0.00001  -0.00076  -0.00075  -1.06723
   D37       -1.07363  -0.00001   0.00006   0.00265   0.00272  -1.07091
   D38        1.07313   0.00003  -0.00006  -0.00025  -0.00031   1.07281
   D39        3.14138   0.00000   0.00000   0.00100   0.00100  -3.14081
   D40        3.10692   0.00012   0.00005   0.00358   0.00364   3.11055
   D41       -1.02951   0.00016  -0.00007   0.00068   0.00060  -1.02891
   D42        1.03874   0.00012  -0.00001   0.00193   0.00192   1.04066
   D43        1.02908  -0.00015   0.00007   0.00129   0.00136   1.03043
   D44       -3.10735  -0.00011  -0.00006  -0.00162  -0.00167  -3.10903
   D45       -1.03910  -0.00014   0.00001  -0.00037  -0.00036  -1.03946
   D46        3.14135   0.00000   0.00000   0.00105   0.00104  -3.14079
   D47        1.03622  -0.00006  -0.00001  -0.00039  -0.00040   1.03582
   D48       -1.03668   0.00007   0.00001   0.00243   0.00244  -1.03424
   D49        3.14124   0.00002   0.00000   0.01010   0.01008  -3.13187
   D50        0.00076  -0.00004   0.00001  -0.01354  -0.01352  -0.01276
   D51       -1.03297  -0.00001  -0.00002   0.00953   0.00950  -1.02347
   D52        2.10974  -0.00007  -0.00001  -0.01411  -0.01411   2.09564
   D53        1.03223   0.00006   0.00001   0.01084   0.01084   1.04307
   D54       -2.10824   0.00001   0.00002  -0.01280  -0.01277  -2.12101
   D55        3.13306   0.00018  -0.00006   0.07467   0.07456  -3.07557
   D56       -0.00956   0.00023  -0.00007   0.09640   0.09637   0.08681
         Item               Value     Threshold  Converged?
 Maximum Force            0.001067     0.000450     NO 
 RMS     Force            0.000220     0.000300     YES
 Maximum Displacement     0.241761     0.001800     NO 
 RMS     Displacement     0.038804     0.001200     NO 
 Predicted change in Energy=-3.541913D-05
 GradGradGradGradGradGradGradGradGradGradGradGradGradGradGradGradGradGrad

                          Input orientation:                          
 ---------------------------------------------------------------------
 Center     Atomic      Atomic             Coordinates (Angstroms)
 Number     Number       Type             X           Y           Z
 ---------------------------------------------------------------------
      1          7           0       -0.269597    0.174354   -0.000094
      2          6           0       -1.760989   -0.071875    0.004380
      3          1           0       -2.275142    0.889263   -0.008458
      4          1           0       -2.026286   -0.649564   -0.881023
      5          1           0       -2.025080   -0.625074    0.905645
      6          6           0        0.087975    0.951970   -1.244885
      7          1           0       -0.499914    1.869940   -1.260678
      8          1           0        1.148271    1.197760   -1.231091
      9          1           0       -0.146547    0.344170   -2.119167
     10          6           0        0.089786    0.985835    1.222366
     11          1           0       -0.143502    0.402250    2.113318
     12          1           0        1.150053    1.231173    1.200428
     13          1           0       -0.498085    1.903914    1.213827
     14          6           0        0.423754   -1.186108    0.018048
     15          1           0        0.067885   -1.704062    0.911322
     16          1           0        0.066367   -1.728299   -0.860106
     17          6           0        1.951233   -1.143132    0.015917
     18          1           0        2.360860   -0.660407   -0.876147
     19          1           0        2.362818   -0.637583    0.894368
     20          6           0        4.010662   -4.203620   -0.037495
     21          1           0        5.091501   -4.335837   -0.023463
     22          1           0        3.559669   -4.730149    0.808777
     23          1           0        3.594396   -4.634095   -0.953050
     24          8           0        2.325133   -2.522150    0.033547
     25          6           0        3.690996   -2.739510    0.035991
     26          8           0        4.467727   -1.818210    0.113671
 ---------------------------------------------------------------------
                    Distance matrix (angstroms):
                    1          2          3          4          5
     1  N    0.000000
     2  C    1.511588   0.000000
     3  H    2.129172   1.090093   0.000000
     4  H    2.130922   1.089974   1.786417   0.000000
     5  H    2.131001   1.089978   1.786430   1.786836   0.000000
     6  C    1.510645   2.455115   2.667771   2.677200   3.402476
     7  H    2.125354   2.638433   2.383530   2.970160   3.639255
     8  H    2.138472   3.406194   3.648254   3.689575   4.237749
     9  H    2.129424   2.699808   3.046823   2.460472   3.690230
    10  C    1.510651   2.455119   2.667796   3.402430   2.677311
    11  H    2.129401   2.699756   3.046802   3.690158   2.460529
    12  H    2.138581   3.406264   3.648324   4.237775   3.689718
    13  H    2.125368   2.638453   2.383575   3.639237   2.970264
    14  C    1.527063   2.452510   3.404689   2.664376   2.664465
    15  H    2.114951   2.613687   3.614015   2.951274   2.354729
    16  H    2.114848   2.613486   3.613806   2.354422   2.951124
    17  C    2.582269   3.863719   4.689720   4.107161   4.107440
    18  H    2.895445   4.255742   4.964562   4.387162   4.734184
    19  H    2.896362   4.256511   4.965583   4.734594   4.387930
    20  C    6.122799   7.098241   8.090094   7.056032   7.079949
    21  H    7.005979   8.070860   9.031574   8.061446   8.079525
    22  H    6.274688   7.117302   8.141909   7.121060   6.931843
    23  H    6.241774   7.100047   8.114875   6.890119   7.148811
    24  O    3.742311   4.764567   5.727306   4.824714   4.825329
    25  C    4.917133   6.069713   6.983177   6.155981   6.156351
    26  O    5.140573   6.469817   7.267159   6.672881   6.648859
                    6          7          8          9         10
     6  C    0.000000
     7  H    1.090199   0.000000
     8  H    1.088499   1.780229   0.000000
     9  H    1.090317   1.786014   1.787134   0.000000
    10  C    2.467484   2.700907   2.680440   3.410782   0.000000
    11  H    3.410762   3.696619   3.672409   4.232885   1.090317
    12  H    2.680582   3.031082   2.431750   3.672555   1.088503
    13  H    2.700913   2.474739   3.030968   3.696651   1.090199
    14  C    2.505818   3.439147   2.787131   2.689736   2.505845
    15  H    3.421130   4.220600   3.765333   3.664027   2.707909
    16  H    2.707833   3.664486   3.141650   2.434274   3.421076
    17  C    3.074216   4.088572   2.771201   3.342355   3.074575
    18  H    2.811002   3.838561   2.247029   2.973443   3.503092
    19  H    3.503996   4.373457   3.059605   4.042541   2.812427
    20  C    6.589792   7.663524   6.228391   6.503701   6.625025
    21  H    7.381602   8.444306   6.901313   7.330184   7.408741
    22  H    6.968261   8.020227   6.716845   6.932359   6.699524
    23  H    6.601838   7.691585   6.330194   6.335424   6.971251
    24  O    4.325364   5.380183   4.101468   4.354213   4.326202
    25  C    5.315019   6.363341   4.855207   5.374060   5.315487
    26  O    5.357405   6.337881   4.682226   5.563540   5.315848
                   11         12         13         14         15
    11  H    0.000000
    12  H    1.787111   0.000000
    13  H    1.786003   1.780202   0.000000
    14  C    2.689762   2.787254   3.439173   0.000000
    15  H    2.434343   3.141699   3.664604   1.092180   0.000000
    16  H    3.663951   3.765455   4.220518   1.092177   1.771594
    17  C    3.342935   2.771693   4.088843   1.528085   2.159489
    18  H    4.042026   3.058806   4.372334   2.197346   3.089012
    19  H    2.974681   2.248715   3.840055   2.197450   2.530688
    20  C    6.564839   6.265182   7.693931   4.687682   4.763773
    21  H    7.377029   6.929973   8.468108   5.631197   5.747763
    22  H    6.461952   6.441817   7.787184   4.797858   4.621718
    23  H    6.981351   6.709221   8.011823   4.783786   4.949470
    24  O    4.355654   4.102421   5.380861   2.323895   2.556350
    25  C    5.374878   4.855783   6.363732   3.617768   3.868500
    26  O    5.494767   4.635379   6.302685   4.094192   4.473017
                   16         17         18         19         20
    16  H    0.000000
    17  C    2.159296   0.000000
    18  H    2.530879   1.093891   0.000000
    19  H    3.088936   1.093918   1.770663   0.000000
    20  C    4.728780   3.689266   3.997442   4.037373   0.000000
    21  H    5.722867   4.478415   4.657495   4.686706   1.088987
    22  H    4.898922   4.010285   4.564966   4.264842   1.093985
    23  H    4.571573   3.978153   4.161456   4.571853   1.093995
    24  O    2.555551   1.428916   2.072416   2.072203   2.381889
    25  C    3.868265   2.361271   2.631336   2.630393   1.500401
    26  O    4.508691   2.607302   2.599834   2.536535   2.433504
                   21         22         23         24         25
    21  H    0.000000
    22  H    1.787348   0.000000
    23  H    1.787292   1.764785   0.000000
    24  O    3.308399   2.645812   2.654188   0.000000
    25  C    2.124432   2.139414   2.139389   1.383052   0.000000
    26  O    2.597373   3.128440   3.135252   2.256692   1.207534
                   26
    26  O    0.000000
 Stoichiometry    C7H16NO2(1+)
 Framework group  C1[X(C7H16NO2)]
 Deg. of freedom    72
 Full point group                 C1      NOp   1
 Largest Abelian subgroup         C1      NOp   1
 Largest concise Abelian subgroup C1      NOp   1
                         Standard orientation:                         
 ---------------------------------------------------------------------
 Center     Atomic      Atomic             Coordinates (Angstroms)
 Number     Number       Type             X           Y           Z
 ---------------------------------------------------------------------
      1          7           0       -2.122895   -0.047099   -0.001431
      2          6           0       -3.137877   -1.164766    0.072942
      3          1           0       -4.138195   -0.732869    0.039294
      4          1           0       -2.990445   -1.832846   -0.775573
      5          1           0       -2.996760   -1.708645    1.006930
      6          6           0       -2.331853    0.710234   -1.291714
      7          1           0       -3.363098    1.062448   -1.323525
      8          1           0       -1.654160    1.561142   -1.330682
      9          1           0       -2.141548    0.038350   -2.129059
     10          6           0       -2.340489    0.881873    1.169778
     11          1           0       -2.156401    0.332741    2.093550
     12          1           0       -1.662697    1.730324    1.095160
     13          1           0       -3.371754    1.234607    1.145203
     14          6           0       -0.733930   -0.679793    0.047536
     15          1           0       -0.686645   -1.253519    0.975684
     16          1           0       -0.680664   -1.376827   -0.791604
     17          6           0        0.435694    0.301448   -0.017202
     18          1           0        0.452421    0.881050   -0.944768
     19          1           0        0.447659    1.003472    0.821652
     20          6           0        3.951233   -0.817326   -0.020986
     21          1           0        4.880035   -0.249280   -0.044295
     22          1           0        3.929138   -1.459525    0.864393
     23          1           0        3.888761   -1.465708   -0.899918
     24          8           0        1.585993   -0.543997    0.044760
     25          6           0        2.790914    0.133635    0.002200
     26          8           0        2.826815    1.340615    0.009272
 ---------------------------------------------------------------------
 Rotational constants (GHZ):      3.1063737      0.5285436      0.5039495
 Standard basis: 6-31++G(d,p) (6D, 7F)
 There are   286 symmetry adapted cartesian basis functions of A   symmetry.
 There are   286 symmetry adapted basis functions of A   symmetry.
   286 basis functions,   448 primitive gaussians,   286 cartesian basis functions
    40 alpha electrons       40 beta electrons
       nuclear repulsion energy       578.4274690638 Hartrees.
 NAtoms=   26 NActive=   26 NUniq=   26 SFac= 1.00D+00 NAtFMM=   60 NAOKFM=F Big=F
 Integral buffers will be    131072 words long.
 Raffenetti 2 integral format.
 Two-electron integral symmetry is turned on.
 One-electron integrals computed using PRISM.
 NBasis=   286 RedAO= T EigKep=  1.71D-05  NBF=   286
 NBsUse=   286 1.00D-06 EigRej= -1.00D+00 NBFU=   286
 Initial guess from the checkpoint file:  "acetylcholine.chk"
 B after Tr=     0.000000    0.000000    0.000000
         Rot=    0.999593    0.028513    0.000205    0.000074 Ang=   3.27 deg.
 ExpMin= 3.60D-02 ExpMax= 5.48D+03 ExpMxC= 8.25D+02 IAcc=3 IRadAn=         5 AccDes= 0.00D+00
 Harris functional with IExCor=  402 and IRadAn=       5 diagonalized for initial guess.
 HarFok:  IExCor=  402 AccDes= 0.00D+00 IRadAn=         5 IDoV= 1 UseB2=F ITyADJ=14
 ICtDFT=  3500011 ScaDFX=  1.000000  1.000000  1.000000  1.000000
 FoFCou: FMM=F IPFlag=           0 FMFlag=      100000 FMFlg1=           0
         NFxFlg=           0 DoJE=T BraDBF=F KetDBF=T FulRan=T
         wScrn=  0.000000 ICntrl=     500 IOpCl=  0 I1Cent=   200000004 NGrid=           0
         NMat0=    1 NMatS0=      1 NMatT0=    0 NMatD0=    1 NMtDS0=    0 NMtDT0=    0
 Petite list used in FoFCou.
 Requested convergence on RMS density matrix=1.00D-08 within 128 cycles.
 Requested convergence on MAX density matrix=1.00D-06.
 Requested convergence on             energy=1.00D-06.
 No special actions if energy rises.
 SCF Done:  E(RB3LYP) =  -481.382903278     A.U. after   10 cycles
            NFock= 10  Conv=0.66D-08     -V/T= 2.0096
 Calling FoFJK, ICntrl=      2127 FMM=F ISym2X=0 I1Cent= 0 IOpClX= 0 NMat=1 NMatS=1 NMatT=0.
 ***** Axes restored to original set *****
 -------------------------------------------------------------------
 Center     Atomic                   Forces (Hartrees/Bohr)
 Number     Number              X              Y              Z
 -------------------------------------------------------------------
      1        7           0.000345246   -0.000161367    0.000122504
      2        6           0.000223734    0.000158131   -0.000046138
      3        1          -0.000152585    0.000112885    0.000009136
      4        1          -0.000164164   -0.000144365   -0.000123387
      5        1          -0.000106277   -0.000124531    0.000124121
      6        6          -0.000064359   -0.000131996    0.000152262
      7        1          -0.000099849    0.000127376   -0.000045384
      8        1           0.000196917    0.000082318    0.000048320
      9        1           0.000014984   -0.000084340   -0.000152426
     10        6          -0.000067256   -0.000086339   -0.000062150
     11        1           0.000012417   -0.000071988    0.000147804
     12        1           0.000177235   -0.000009713   -0.000129161
     13        1          -0.000128899    0.000108564    0.000016286
     14        6          -0.000026608    0.000013877   -0.000229105
     15        1          -0.000034225   -0.000057310    0.000111912
     16        1          -0.000168452   -0.000058711   -0.000080073
     17        6          -0.000270242    0.000537780    0.001822596
     18        1           0.000129463   -0.000121562   -0.000237487
     19        1          -0.000104969    0.000047935    0.000035203
     20        6           0.000044753    0.000174194   -0.000459531
     21        1           0.000185500    0.000072998    0.000076569
     22        1          -0.000115578    0.000023317    0.000126586
     23        1          -0.000034318   -0.000122318   -0.000076266
     24        8          -0.000126219    0.000373459   -0.003054018
     25        6           0.000521879   -0.000339595    0.004023366
     26        8          -0.000188126   -0.000318696   -0.002121540
 -------------------------------------------------------------------
 Cartesian Forces:  Max     0.004023366 RMS     0.000675408

 GradGradGradGradGradGradGradGradGradGradGradGradGradGradGradGradGradGrad
 Berny optimization.
 Using GEDIIS/GDIIS optimizer.
 FormGI is forming the generalized inverse of G from B-inverse, IUseBI=4.
 Internal  Forces:  Max     0.002233821 RMS     0.000293864
 Search for a local minimum.
 Step number   6 out of a maximum of  137
 All quantities printed in internal units (Hartrees-Bohrs-Radians)
 Mixed Optimization -- En-DIIS/RFO-DIIS
 Swapping is turned off.
 Update second derivatives using D2CorX and points    2    3    4    5    6
 DE=  1.40D-04 DEPred=-3.54D-05 R=-3.94D+00
 Trust test=-3.94D+00 RLast= 1.31D-01 DXMaxT set to 3.30D-01
 ITU= -1  1  1  0  1  0
     Eigenvalues ---    0.00220   0.00230   0.00237   0.00237   0.00519
     Eigenvalues ---    0.00766   0.00766   0.00766   0.02141   0.03478
     Eigenvalues ---    0.04285   0.04923   0.05222   0.05365   0.05494
     Eigenvalues ---    0.05625   0.06090   0.06130   0.06166   0.06183
     Eigenvalues ---    0.06204   0.06222   0.07073   0.07170   0.08688
     Eigenvalues ---    0.10841   0.12452   0.12536   0.13168   0.14445
     Eigenvalues ---    0.14940   0.15735   0.16000   0.16000   0.16000
     Eigenvalues ---    0.16000   0.16000   0.16000   0.16008   0.16016
     Eigenvalues ---    0.16050   0.16076   0.16377   0.22435   0.22949
     Eigenvalues ---    0.25191   0.27873   0.28475   0.28656   0.30268
     Eigenvalues ---    0.33594   0.35709   0.35741   0.35789   0.37163
     Eigenvalues ---    0.37193   0.37220   0.37230   0.37230   0.37230
     Eigenvalues ---    0.37230   0.37230   0.37230   0.37230   0.37230
     Eigenvalues ---    0.37230   0.37230   0.37237   0.37260   0.39354
     Eigenvalues ---    0.46538   0.88519
 En-DIIS/RFO-DIIS IScMMF=        0 using points:     6    5
 RFO step:  Lambda=-5.64034296D-05.
 DidBck=T Rises=F RFO-DIIS coefs:    0.16786    0.83214
 Iteration  1 RMS(Cart)=  0.02760942 RMS(Int)=  0.00065764
 Iteration  2 RMS(Cart)=  0.00075853 RMS(Int)=  0.00008272
 Iteration  3 RMS(Cart)=  0.00000062 RMS(Int)=  0.00008272
 Variable       Old X    -DE/DX   Delta X   Delta X   Delta X     New X
                                 (Linear)    (Quad)   (Total)
    R1        2.85649   0.00019   0.00019  -0.00057  -0.00039   2.85610
    R2        2.85471   0.00001   0.00038  -0.00119  -0.00081   2.85389
    R3        2.85472  -0.00005   0.00037  -0.00120  -0.00083   2.85389
    R4        2.88573  -0.00028   0.00137  -0.00270  -0.00133   2.88441
    R5        2.05998   0.00017   0.00067  -0.00229  -0.00161   2.05836
    R6        2.05975   0.00021   0.00060  -0.00202  -0.00142   2.05833
    R7        2.05976   0.00019   0.00059  -0.00202  -0.00142   2.05834
    R8        2.06018   0.00016   0.00056  -0.00194  -0.00138   2.05879
    R9        2.05697   0.00021   0.00064  -0.00219  -0.00155   2.05542
   R10        2.06040   0.00016   0.00060  -0.00212  -0.00152   2.05888
   R11        2.06040   0.00016   0.00060  -0.00213  -0.00153   2.05887
   R12        2.05697   0.00018   0.00063  -0.00219  -0.00156   2.05542
   R13        2.06018   0.00016   0.00056  -0.00194  -0.00138   2.05879
   R14        2.06392   0.00013   0.00038  -0.00158  -0.00120   2.06272
   R15        2.06392   0.00015   0.00039  -0.00158  -0.00120   2.06272
   R16        2.88766   0.00003   0.00013  -0.00090  -0.00077   2.88689
   R17        2.06715   0.00019   0.00041  -0.00118  -0.00077   2.06638
   R18        2.06721   0.00001   0.00037  -0.00118  -0.00082   2.06639
   R19        2.70026   0.00020   0.00237  -0.00410  -0.00174   2.69852
   R20        2.05789   0.00017   0.00064  -0.00223  -0.00160   2.05629
   R21        2.06733   0.00013   0.00041  -0.00142  -0.00101   2.06632
   R22        2.06735   0.00013   0.00039  -0.00138  -0.00100   2.06635
   R23        2.83535  -0.00010  -0.00004   0.00128   0.00124   2.83659
   R24        2.61359   0.00048   0.00469  -0.01193  -0.00725   2.60634
   R25        2.28191  -0.00050  -0.00095   0.00422   0.00327   2.28518
    A1        1.89634   0.00002   0.00009  -0.00009   0.00000   1.89635
    A2        1.89634   0.00003   0.00009  -0.00009   0.00000   1.89635
    A3        1.87844   0.00001   0.00067  -0.00103  -0.00036   1.87808
    A4        1.91133  -0.00003  -0.00044   0.00070   0.00026   1.91159
    A5        1.94004   0.00000  -0.00018   0.00023   0.00005   1.94009
    A6        1.94007  -0.00002  -0.00021   0.00024   0.00003   1.94010
    A7        1.89832   0.00008   0.00037  -0.00090  -0.00053   1.89779
    A8        1.90083   0.00015   0.00025  -0.00065  -0.00040   1.90043
    A9        1.90093   0.00004   0.00015  -0.00061  -0.00046   1.90047
   A10        1.92084  -0.00009  -0.00028   0.00079   0.00050   1.92134
   A11        1.92085  -0.00007  -0.00030   0.00079   0.00049   1.92135
   A12        1.92166  -0.00011  -0.00017   0.00054   0.00037   1.92203
   A13        1.89413   0.00004   0.00036  -0.00070  -0.00034   1.89379
   A14        1.91385  -0.00005  -0.00027   0.00073   0.00045   1.91430
   A15        1.89956   0.00005  -0.00024   0.00023  -0.00001   1.89956
   A16        1.91275  -0.00001   0.00021  -0.00053  -0.00032   1.91243
   A17        1.91961  -0.00003   0.00007  -0.00006   0.00001   1.91962
   A18        1.92363   0.00000  -0.00012   0.00032   0.00020   1.92383
   A19        1.89952   0.00009  -0.00020   0.00020   0.00000   1.89952
   A20        1.91399  -0.00021  -0.00040   0.00078   0.00038   1.91437
   A21        1.89414   0.00002   0.00035  -0.00070  -0.00035   1.89380
   A22        1.92359   0.00004  -0.00009   0.00028   0.00019   1.92378
   A23        1.91959  -0.00002   0.00009  -0.00006   0.00003   1.91962
   A24        1.91270   0.00008   0.00025  -0.00051  -0.00026   1.91244
   A25        1.85904   0.00006  -0.00015   0.00126   0.00111   1.86015
   A26        1.85891   0.00004  -0.00002   0.00123   0.00121   1.86012
   A27        2.01395  -0.00027   0.00272  -0.00614  -0.00342   2.01053
   A28        1.89185  -0.00006  -0.00045   0.00113   0.00068   1.89253
   A29        1.91791   0.00003  -0.00122   0.00144   0.00021   1.91812
   A30        1.91764   0.00019  -0.00097   0.00141   0.00044   1.91809
   A31        1.96911   0.00014  -0.00007  -0.00160  -0.00168   1.96743
   A32        1.96923  -0.00005  -0.00018  -0.00155  -0.00173   1.96750
   A33        1.80740  -0.00026  -0.00176   0.00752   0.00576   1.81316
   A34        1.88603   0.00004   0.00204  -0.00642  -0.00439   1.88163
   A35        1.91554  -0.00005  -0.00026   0.00149   0.00122   1.91676
   A36        1.91521   0.00018   0.00006   0.00134   0.00140   1.91661
   A37        1.91852   0.00008   0.00041  -0.00154  -0.00112   1.91740
   A38        1.91842   0.00004   0.00052  -0.00163  -0.00112   1.91730
   A39        1.90636  -0.00013   0.00057  -0.00115  -0.00058   1.90578
   A40        1.87669   0.00000  -0.00030   0.00034   0.00003   1.87673
   A41        1.92190  -0.00017  -0.00062   0.00180   0.00117   1.92308
   A42        1.92186   0.00018  -0.00059   0.00220   0.00161   1.92347
   A43        1.99337   0.00097  -0.00007  -0.00263  -0.00271   1.99066
   A44        1.94301   0.00015  -0.00369   0.00969   0.00549   1.94850
   A45        2.22763  -0.00020   0.00484  -0.01180  -0.00746   2.22017
   A46        2.11233   0.00007  -0.00097   0.00295   0.00146   2.11379
    D1       -1.03912  -0.00001   0.00016  -0.00034  -0.00018  -1.03930
    D2        1.05440   0.00002   0.00018  -0.00030  -0.00012   1.05428
    D3       -3.13272   0.00000   0.00022  -0.00040  -0.00019  -3.13291
    D4        1.03917  -0.00002  -0.00026   0.00040   0.00014   1.03931
    D5        3.13269   0.00002  -0.00023   0.00044   0.00020   3.13289
    D6       -1.05443  -0.00001  -0.00020   0.00033   0.00013  -1.05430
    D7       -3.14155  -0.00002  -0.00007   0.00004  -0.00003  -3.14158
    D8       -1.04803   0.00001  -0.00004   0.00008   0.00003  -1.04800
    D9        1.04803  -0.00001  -0.00001  -0.00003  -0.00004   1.04799
   D10        0.98529  -0.00001   0.00657  -0.01593  -0.00936   0.97593
   D11        3.07418  -0.00003   0.00688  -0.01657  -0.00969   3.06449
   D12       -1.10354  -0.00003   0.00641  -0.01559  -0.00917  -1.11272
   D13       -1.08358  -0.00004   0.00666  -0.01618  -0.00952  -1.09309
   D14        1.00531  -0.00006   0.00697  -0.01681  -0.00984   0.99547
   D15        3.11078  -0.00006   0.00650  -0.01583  -0.00933   3.10145
   D16        3.04917   0.00001   0.00735  -0.01712  -0.00977   3.03939
   D17       -1.14513  -0.00001   0.00765  -0.01775  -0.01010  -1.15523
   D18        0.96033  -0.00001   0.00719  -0.01677  -0.00958   0.95075
   D19        1.10349   0.00004  -0.00640   0.01549   0.00909   1.11258
   D20       -3.07422   0.00002  -0.00688   0.01643   0.00956  -3.06466
   D21       -0.98530   0.00000  -0.00659   0.01585   0.00925  -0.97605
   D22       -3.11082   0.00006  -0.00649   0.01574   0.00925  -3.10158
   D23       -1.00535   0.00004  -0.00696   0.01668   0.00972  -0.99563
   D24        1.08356   0.00002  -0.00668   0.01609   0.00941   1.09298
   D25       -0.96039   0.00003  -0.00716   0.01667   0.00951  -0.95088
   D26        1.14508   0.00000  -0.00763   0.01761   0.00998   1.15506
   D27       -3.04919  -0.00001  -0.00735   0.01703   0.00968  -3.03951
   D28       -1.00837  -0.00001   0.00031  -0.00118  -0.00087  -1.00925
   D29        1.00821  -0.00003  -0.00029   0.00128   0.00100   1.00920
   D30        3.14129   0.00007   0.00022   0.00002   0.00025   3.14154
   D31       -3.08302  -0.00004  -0.00012  -0.00057  -0.00068  -3.08371
   D32       -1.06644  -0.00006  -0.00071   0.00190   0.00119  -1.06525
   D33        1.06664   0.00004  -0.00020   0.00064   0.00044   1.06708
   D34        1.06629   0.00001   0.00071  -0.00179  -0.00108   1.06521
   D35        3.08287   0.00000   0.00012   0.00068   0.00080   3.08366
   D36       -1.06723   0.00010   0.00063  -0.00058   0.00005  -1.06719
   D37       -1.07091  -0.00014  -0.00226   0.00552   0.00325  -1.06766
   D38        1.07281  -0.00002   0.00026  -0.00546  -0.00520   1.06761
   D39       -3.14081   0.00001  -0.00083  -0.00005  -0.00088   3.14150
   D40        3.11055  -0.00006  -0.00303   0.00706   0.00403   3.11458
   D41       -1.02891   0.00006  -0.00050  -0.00392  -0.00442  -1.03333
   D42        1.04066   0.00009  -0.00160   0.00149  -0.00011   1.04055
   D43        1.03043  -0.00013  -0.00113   0.00392   0.00279   1.03322
   D44       -3.10903  -0.00001   0.00139  -0.00706  -0.00566  -3.11469
   D45       -1.03946   0.00002   0.00030  -0.00165  -0.00135  -1.04081
   D46       -3.14079   0.00002  -0.00087   0.00012  -0.00075  -3.14155
   D47        1.03582   0.00002   0.00033  -0.00296  -0.00264   1.03318
   D48       -1.03424  -0.00010  -0.00203   0.00318   0.00116  -1.03309
   D49       -3.13187  -0.00047  -0.00839  -0.02281  -0.03114   3.12018
   D50       -0.01276   0.00063   0.01125   0.02096   0.03215   0.01938
   D51       -1.02347  -0.00056  -0.00790  -0.02432  -0.03216  -1.05563
   D52        2.09564   0.00054   0.01174   0.01945   0.03112   2.12676
   D53        1.04307  -0.00055  -0.00902  -0.02144  -0.03040   1.01267
   D54       -2.12101   0.00055   0.01062   0.02232   0.03289  -2.08812
   D55       -3.07557  -0.00122  -0.06204   0.02790  -0.03396  -3.10953
   D56        0.08681  -0.00223  -0.08019  -0.01232  -0.09269  -0.00588
         Item               Value     Threshold  Converged?
 Maximum Force            0.002234     0.000450     NO 
 RMS     Force            0.000294     0.000300     YES
 Maximum Displacement     0.188792     0.001800     NO 
 RMS     Displacement     0.027505     0.001200     NO 
 Predicted change in Energy=-1.731473D-04
 GradGradGradGradGradGradGradGradGradGradGradGradGradGradGradGradGradGrad

                          Input orientation:                          
 ---------------------------------------------------------------------
 Center     Atomic      Atomic             Coordinates (Angstroms)
 Number     Number       Type             X           Y           Z
 ---------------------------------------------------------------------
      1          7           0       -0.269625    0.174028   -0.000010
      2          6           0       -1.762266   -0.063256   -0.001841
      3          1           0       -2.269723    0.900535   -0.007848
      4          1           0       -2.027859   -0.631385   -0.892401
      5          1           0       -2.031560   -0.622209    0.893402
      6          6           0        0.096075    0.959708   -1.236828
      7          1           0       -0.493028    1.876054   -1.251159
      8          1           0        1.154895    1.207524   -1.213629
      9          1           0       -0.130666    0.357451   -2.115981
     10          6           0        0.091025    0.972407    1.230138
     11          1           0       -0.139462    0.379254    2.114488
     12          1           0        1.149963    1.219882    1.208869
     13          1           0       -0.498025    1.888896    1.232563
     14          6           0        0.414732   -1.190291    0.008408
     15          1           0        0.054616   -1.713901    0.895888
     16          1           0        0.058185   -1.723001   -0.875086
     17          6           0        1.941921   -1.151788    0.011258
     18          1           0        2.353732   -0.659549   -0.874077
     19          1           0        2.350270   -0.650389    0.893052
     20          6           0        4.018375   -4.200781   -0.013214
     21          1           0        5.099903   -4.319266   -0.030886
     22          1           0        3.603756   -4.704955    0.864015
     23          1           0        3.579173   -4.667174   -0.899358
     24          8           0        2.319450   -2.528953    0.019265
     25          6           0        3.682699   -2.738190    0.023152
     26          8           0        4.457385   -1.809697    0.013766
 ---------------------------------------------------------------------
                    Distance matrix (angstroms):
                    1          2          3          4          5
     1  N    0.000000
     2  C    1.511384   0.000000
     3  H    2.127972   1.089239   0.000000
     4  H    2.129891   1.089223   1.785416   0.000000
     5  H    2.129928   1.089224   1.785420   1.785831   0.000000
     6  C    1.510215   2.454603   2.666626   2.676061   3.401055
     7  H    2.124189   2.632999   2.377837   2.961699   3.634219
     8  H    2.137813   3.404870   3.643646   3.689809   4.235682
     9  H    2.128448   2.703461   3.052004   2.464606   3.691818
    10  C    1.510212   2.454599   2.666628   3.401027   2.676109
    11  H    2.128417   2.703360   3.051894   3.691723   2.464552
    12  H    2.137856   3.404899   3.643712   4.235690   3.689838
    13  H    2.124188   2.633050   2.377896   3.634237   2.961825
    14  C    1.526362   2.451455   3.402663   2.662721   2.662757
    15  H    2.114720   2.613734   3.613110   2.950681   2.354554
    16  H    2.114696   2.613686   3.613060   2.354465   2.950649
    17  C    2.578537   3.860839   4.685119   4.104458   4.104532
    18  H    2.888052   4.249447   4.955860   4.381720   4.728230
    19  H    2.888092   4.249530   4.955938   4.728236   4.381921
    20  C    6.125853   7.108801   8.097137   7.076051   7.087302
    21  H    7.001606   8.074889   9.030960   8.071411   8.085809
    22  H    6.289204   7.147676   8.165746   7.168965   6.958912
    23  H    6.249745   7.108626   8.124269   6.908433   7.145352
    24  O    3.742965   4.768701   5.729104   4.830217   4.830225
    25  C    4.909420   6.066591   6.976575   6.155268   6.155279
    26  O    5.126400   6.460213   7.252572   6.653416   6.655095
                    6          7          8          9         10
     6  C    0.000000
     7  H    1.089467   0.000000
     8  H    1.087681   1.778761   0.000000
     9  H    1.089512   1.784763   1.785926   0.000000
    10  C    2.467004   2.704539   2.675649   3.409374   0.000000
    11  H    3.409358   3.700406   3.665754   4.230535   1.089509
    12  H    2.675780   3.030135   2.422534   3.665846   1.087679
    13  H    2.704485   2.483761   3.029896   3.700409   1.089467
    14  C    2.504925   3.437006   2.791188   2.684398   2.504930
    15  H    3.420290   4.218709   3.767679   3.660080   2.707268
    16  H    2.707253   3.660392   3.147279   2.429767   3.420274
    17  C    3.069736   4.085401   2.772384   3.331451   3.069803
    18  H    2.801891   3.830864   2.244653   2.957845   3.494402
    19  H    3.494309   4.366337   3.052682   4.028035   2.802014
    20  C    6.596386   7.668976   6.236207   6.512576   6.613009
    21  H    7.372934   8.435161   6.892560   7.319710   7.394651
    22  H    6.986113   8.035377   6.728368   6.960908   6.686237
    23  H    6.626285   7.714948   6.363016   6.363170   6.964683
    24  O    4.323415   5.378485   4.103349   4.346685   4.323380
    25  C    5.303382   6.352307   4.846450   5.357297   5.303345
    26  O    5.315507   6.300110   4.638595   5.502960   5.318343
                   11         12         13         14         15
    11  H    0.000000
    12  H    1.785894   0.000000
    13  H    1.784763   1.778765   0.000000
    14  C    2.684432   2.791165   3.437015   0.000000
    15  H    2.429805   3.147193   3.660452   1.091546   0.000000
    16  H    3.660068   3.767679   4.218692   1.091544   1.771001
    17  C    3.331640   2.772416   4.085424   1.527677   2.158811
    18  H    4.028231   3.052865   4.366351   2.195492   3.087130
    19  H    2.958181   2.244636   3.830930   2.195540   2.530038
    20  C    6.541517   6.253388   7.683359   4.695717   4.766805
    21  H    7.357287   6.915286   8.454253   5.634080   5.753413
    22  H    6.436190   6.422127   7.774272   4.822323   4.641531
    23  H    6.955426   6.708436   8.009412   4.788156   4.936318
    24  O    4.346709   4.103245   5.378443   2.328108   2.561689
    25  C    5.357337   4.846340   6.352248   3.616049   3.869602
    26  O    5.507771   4.641730   6.302472   4.089833   4.491290
                   16         17         18         19         20
    16  H    0.000000
    17  C    2.158785   0.000000
    18  H    2.529915   1.093483   0.000000
    19  H    3.087145   1.093485   1.767156   0.000000
    20  C    4.750297   3.688986   4.006550   4.026062   0.000000
    21  H    5.733427   4.472979   4.652522   4.677051   1.088143
    22  H    4.948494   4.014210   4.576989   4.244005   1.093450
    23  H    4.589782   3.983435   4.190871   4.567001   1.093468
    24  O    2.561785   1.427997   2.072174   2.072066   2.383781
    25  C    3.869695   2.355232   2.625246   2.625073   1.501058
    26  O    4.488934   2.600078   2.556650   2.560678   2.431201
                   21         22         23         24         25
    21  H    0.000000
    22  H    1.785515   0.000000
    23  H    1.785470   1.763949   0.000000
    24  O    3.307364   2.664213   2.646273   0.000000
    25  C    2.123957   2.140432   2.140729   1.379218   0.000000
    26  O    2.590899   3.135941   3.125736   2.255687   1.209266
                   26
    26  O    0.000000
 Stoichiometry    C7H16NO2(1+)
 Framework group  C1[X(C7H16NO2)]
 Deg. of freedom    72
 Full point group                 C1      NOp   1
 Largest Abelian subgroup         C1      NOp   1
 Largest concise Abelian subgroup C1      NOp   1
                         Standard orientation:                         
 ---------------------------------------------------------------------
 Center     Atomic      Atomic             Coordinates (Angstroms)
 Number     Number       Type             X           Y           Z
 ---------------------------------------------------------------------
      1          7           0       -2.121199   -0.046284   -0.001851
      2          6           0       -3.142480   -1.160369    0.007269
      3          1           0       -4.139268   -0.721312   -0.001837
      4          1           0       -2.997900   -1.778458   -0.877870
      5          1           0       -3.004952   -1.757443    0.907823
      6          6           0       -2.324537    0.785196   -1.246055
      7          1           0       -3.355761    1.136252   -1.262661
      8          1           0       -1.649503    1.637932   -1.231145
      9          1           0       -2.128298    0.164649   -2.119810
     10          6           0       -2.334245    0.814284    1.220758
     11          1           0       -2.145068    0.214466    2.110399
     12          1           0       -1.658945    1.666424    1.191203
     13          1           0       -3.365501    1.165636    1.220906
     14          6           0       -0.736784   -0.688940    0.011168
     15          1           0       -0.692364   -1.314890    0.904301
     16          1           0       -0.685450   -1.335794   -0.866564
     17          6           0        0.435179    0.290984    0.004147
     18          1           0        0.450752    0.924537   -0.886961
     19          1           0        0.443881    0.945519    0.880057
     20          6           0        3.957424   -0.805416   -0.013485
     21          1           0        4.878017   -0.225760   -0.037195
     22          1           0        3.947067   -1.450135    0.869613
     23          1           0        3.902786   -1.451767   -0.893779
     24          8           0        1.587313   -0.552549    0.018772
     25          6           0        2.784973    0.131439    0.015438
     26          8           0        2.814151    1.340182   -0.004892
 ---------------------------------------------------------------------
 Rotational constants (GHZ):      3.1136179      0.5292638      0.5047233
 Standard basis: 6-31++G(d,p) (6D, 7F)
 There are   286 symmetry adapted cartesian basis functions of A   symmetry.
 There are   286 symmetry adapted basis functions of A   symmetry.
   286 basis functions,   448 primitive gaussians,   286 cartesian basis functions
    40 alpha electrons       40 beta electrons
       nuclear repulsion energy       578.7580781188 Hartrees.
 NAtoms=   26 NActive=   26 NUniq=   26 SFac= 1.00D+00 NAtFMM=   60 NAOKFM=F Big=F
 Integral buffers will be    131072 words long.
 Raffenetti 2 integral format.
 Two-electron integral symmetry is turned on.
 One-electron integrals computed using PRISM.
 NBasis=   286 RedAO= T EigKep=  1.67D-05  NBF=   286
 NBsUse=   286 1.00D-06 EigRej= -1.00D+00 NBFU=   286
 Initial guess from the checkpoint file:  "acetylcholine.chk"
 B after Tr=     0.000000    0.000000    0.000000
         Rot=    0.999776   -0.021176    0.000042   -0.000077 Ang=  -2.43 deg.
 ExpMin= 3.60D-02 ExpMax= 5.48D+03 ExpMxC= 8.25D+02 IAcc=3 IRadAn=         5 AccDes= 0.00D+00
 Harris functional with IExCor=  402 and IRadAn=       5 diagonalized for initial guess.
 HarFok:  IExCor=  402 AccDes= 0.00D+00 IRadAn=         5 IDoV= 1 UseB2=F ITyADJ=14
 ICtDFT=  3500011 ScaDFX=  1.000000  1.000000  1.000000  1.000000
 FoFCou: FMM=F IPFlag=           0 FMFlag=      100000 FMFlg1=           0
         NFxFlg=           0 DoJE=T BraDBF=F KetDBF=T FulRan=T
         wScrn=  0.000000 ICntrl=     500 IOpCl=  0 I1Cent=   200000004 NGrid=           0
         NMat0=    1 NMatS0=      1 NMatT0=    0 NMatD0=    1 NMtDS0=    0 NMtDT0=    0
 Petite list used in FoFCou.
 Requested convergence on RMS density matrix=1.00D-08 within 128 cycles.
 Requested convergence on MAX density matrix=1.00D-06.
 Requested convergence on             energy=1.00D-06.
 No special actions if energy rises.
 SCF Done:  E(RB3LYP) =  -481.382943645     A.U. after   10 cycles
            NFock= 10  Conv=0.55D-08     -V/T= 2.0095
 Calling FoFJK, ICntrl=      2127 FMM=F ISym2X=0 I1Cent= 0 IOpClX= 0 NMat=1 NMatS=1 NMatT=0.
 ***** Axes restored to original set *****
 -------------------------------------------------------------------
 Center     Atomic                   Forces (Hartrees/Bohr)
 Number     Number              X              Y              Z
 -------------------------------------------------------------------
      1        7           0.000186802   -0.000399857    0.000004861
      2        6           0.000582503    0.000100047   -0.000012067
      3        1          -0.000465111    0.000585229    0.000000158
      4        1          -0.000267427   -0.000347356   -0.000524630
      5        1          -0.000257791   -0.000342844    0.000526937
      6        6          -0.000223050   -0.000156535    0.000379715
      7        1          -0.000355480    0.000570252   -0.000050999
      8        1           0.000735463    0.000138146    0.000020094
      9        1          -0.000145181   -0.000369792   -0.000601034
     10        6          -0.000227942   -0.000171704   -0.000359376
     11        1          -0.000153393   -0.000359285    0.000611625
     12        1           0.000734476    0.000132070   -0.000043944
     13        1          -0.000359385    0.000570401    0.000042590
     14        6           0.000653940   -0.000160386    0.000036353
     15        1          -0.000362572   -0.000219280    0.000444493
     16        1          -0.000367514   -0.000234855   -0.000444476
     17        6          -0.000498245    0.001612901    0.000341100
     18        1           0.000235550   -0.000284722   -0.000561318
     19        1           0.000121149   -0.000154135    0.000515130
     20        6          -0.000707447    0.000382913    0.001866396
     21        1           0.000737271    0.000158754    0.000136950
     22        1          -0.000224053   -0.000500659    0.000383723
     23        1          -0.000422227    0.000182634   -0.000384941
     24        8          -0.001494680    0.000366004    0.001112594
     25        6           0.004353098    0.000359151   -0.005308677
     26        8          -0.001808755   -0.001457091    0.001868743
 -------------------------------------------------------------------
 Cartesian Forces:  Max     0.005308677 RMS     0.000985517

 GradGradGradGradGradGradGradGradGradGradGradGradGradGradGradGradGradGrad
 Berny optimization.
 Using GEDIIS/GDIIS optimizer.
 FormGI is forming the generalized inverse of G from B-inverse, IUseBI=4.
 GSVD:  received Info=                   1 from GESDD.
 Internal  Forces:  Max     0.002294116 RMS     0.000503582
 Search for a local minimum.
 Step number   7 out of a maximum of  137
 All quantities printed in internal units (Hartrees-Bohrs-Radians)
 Mixed Optimization -- En-DIIS/RFO-DIIS
 Swapping is turned off.
 Update second derivatives using D2CorX and points    2    3    4    5    6
                                                      7
 DE= -4.04D-05 DEPred=-1.73D-04 R= 2.33D-01
 Trust test= 2.33D-01 RLast= 1.33D-01 DXMaxT set to 3.30D-01
 ITU=  0 -1  1  1  0  1  0
     Eigenvalues ---    0.00230   0.00237   0.00237   0.00242   0.00766
     Eigenvalues ---    0.00766   0.00766   0.01077   0.02975   0.03522
     Eigenvalues ---    0.04816   0.05210   0.05339   0.05369   0.05465
     Eigenvalues ---    0.05638   0.06088   0.06126   0.06171   0.06188
     Eigenvalues ---    0.06206   0.06224   0.07070   0.07185   0.08651
     Eigenvalues ---    0.10855   0.12477   0.13158   0.14335   0.14445
     Eigenvalues ---    0.14934   0.15731   0.16000   0.16000   0.16000
     Eigenvalues ---    0.16000   0.16000   0.16004   0.16012   0.16061
     Eigenvalues ---    0.16067   0.16222   0.17530   0.20699   0.23084
     Eigenvalues ---    0.25298   0.27670   0.28403   0.28546   0.30334
     Eigenvalues ---    0.34907   0.35736   0.35741   0.35843   0.37167
     Eigenvalues ---    0.37211   0.37222   0.37230   0.37230   0.37230
     Eigenvalues ---    0.37230   0.37230   0.37230   0.37230   0.37230
     Eigenvalues ---    0.37230   0.37236   0.37248   0.37303   0.39560
     Eigenvalues ---    0.46288   0.86228
 En-DIIS/RFO-DIIS IScMMF=        0 using points:     7    6    5
 RFO step:  Lambda=-8.05239177D-05.
 DidBck=T Rises=F RFO-DIIS coefs:    0.23843    0.18534    0.57622
 Iteration  1 RMS(Cart)=  0.03450316 RMS(Int)=  0.00075845
 Iteration  2 RMS(Cart)=  0.00127458 RMS(Int)=  0.00011025
 Iteration  3 RMS(Cart)=  0.00000051 RMS(Int)=  0.00011024
 Variable       Old X    -DE/DX   Delta X   Delta X   Delta X     New X
                                 (Linear)    (Quad)   (Total)
    R1        2.85610   0.00040   0.00042  -0.00039   0.00004   2.85614
    R2        2.85389   0.00031   0.00088  -0.00134  -0.00046   2.85343
    R3        2.85389   0.00030   0.00089  -0.00136  -0.00048   2.85341
    R4        2.88441   0.00006   0.00196  -0.00309  -0.00113   2.88328
    R5        2.05836   0.00074   0.00169  -0.00283  -0.00114   2.05722
    R6        2.05833   0.00067   0.00150  -0.00248  -0.00099   2.05735
    R7        2.05834   0.00067   0.00150  -0.00249  -0.00099   2.05734
    R8        2.05879   0.00067   0.00144  -0.00238  -0.00094   2.05785
    R9        2.05542   0.00075   0.00162  -0.00266  -0.00104   2.05438
   R10        2.05888   0.00072   0.00157  -0.00263  -0.00105   2.05783
   R11        2.05887   0.00072   0.00158  -0.00263  -0.00105   2.05782
   R12        2.05542   0.00075   0.00162  -0.00268  -0.00105   2.05436
   R13        2.05879   0.00067   0.00144  -0.00238  -0.00094   2.05785
   R14        2.06272   0.00059   0.00118  -0.00195  -0.00077   2.06195
   R15        2.06272   0.00059   0.00118  -0.00195  -0.00077   2.06195
   R16        2.88689   0.00030   0.00068  -0.00133  -0.00065   2.88624
   R17        2.06638   0.00041   0.00087  -0.00128  -0.00040   2.06598
   R18        2.06639   0.00039   0.00088  -0.00132  -0.00044   2.06595
   R19        2.69852   0.00061   0.00296  -0.00495  -0.00199   2.69653
   R20        2.05629   0.00071   0.00166  -0.00278  -0.00112   2.05517
   R21        2.06632   0.00063   0.00105  -0.00164  -0.00059   2.06573
   R22        2.06635   0.00041   0.00103  -0.00168  -0.00066   2.06570
   R23        2.83659  -0.00040  -0.00097   0.00178   0.00081   2.83740
   R24        2.60634   0.00202   0.00876  -0.01540  -0.00664   2.59971
   R25        2.28518  -0.00229  -0.00315   0.00587   0.00271   2.28790
    A1        1.89635  -0.00002   0.00006  -0.00012  -0.00006   1.89629
    A2        1.89635  -0.00001   0.00006  -0.00012  -0.00006   1.89628
    A3        1.87808   0.00003   0.00074  -0.00111  -0.00037   1.87772
    A4        1.91159   0.00000  -0.00050   0.00085   0.00035   1.91194
    A5        1.94009   0.00000  -0.00016   0.00023   0.00007   1.94016
    A6        1.94010  -0.00001  -0.00017   0.00022   0.00005   1.94016
    A7        1.89779   0.00016   0.00066  -0.00112  -0.00046   1.89733
    A8        1.90043   0.00011   0.00048  -0.00088  -0.00040   1.90003
    A9        1.90047   0.00009   0.00045  -0.00089  -0.00044   1.90004
   A10        1.92134  -0.00013  -0.00058   0.00104   0.00046   1.92180
   A11        1.92135  -0.00012  -0.00058   0.00103   0.00045   1.92180
   A12        1.92203  -0.00010  -0.00040   0.00075   0.00036   1.92238
   A13        1.89379   0.00006   0.00051  -0.00088  -0.00037   1.89343
   A14        1.91430  -0.00005  -0.00053   0.00080   0.00027   1.91457
   A15        1.89956   0.00004  -0.00016   0.00015  -0.00001   1.89954
   A16        1.91243   0.00000   0.00039  -0.00060  -0.00021   1.91221
   A17        1.91962  -0.00004   0.00004   0.00001   0.00005   1.91967
   A18        1.92383  -0.00001  -0.00024   0.00051   0.00027   1.92410
   A19        1.89952   0.00006  -0.00014   0.00014   0.00000   1.89952
   A20        1.91437  -0.00009  -0.00057   0.00077   0.00020   1.91457
   A21        1.89380   0.00006   0.00051  -0.00088  -0.00037   1.89342
   A22        1.92378   0.00000  -0.00021   0.00048   0.00028   1.92406
   A23        1.91962  -0.00005   0.00004   0.00003   0.00006   1.91968
   A24        1.91244   0.00001   0.00037  -0.00055  -0.00017   1.91226
   A25        1.86015  -0.00016  -0.00095   0.00159   0.00064   1.86079
   A26        1.86012  -0.00015  -0.00094   0.00163   0.00070   1.86082
   A27        2.01053   0.00017   0.00449  -0.00784  -0.00335   2.00718
   A28        1.89253  -0.00001  -0.00083   0.00124   0.00042   1.89294
   A29        1.91812   0.00007  -0.00101   0.00182   0.00081   1.91893
   A30        1.91809   0.00007  -0.00101   0.00194   0.00093   1.91902
   A31        1.96743   0.00036   0.00123  -0.00223  -0.00099   1.96644
   A32        1.96750   0.00022   0.00120  -0.00231  -0.00111   1.96639
   A33        1.81316  -0.00099  -0.00560   0.00981   0.00421   1.81737
   A34        1.88163   0.00009   0.00476  -0.00843  -0.00367   1.87796
   A35        1.91676   0.00006  -0.00111   0.00192   0.00081   1.91757
   A36        1.91661   0.00022  -0.00102   0.00217   0.00114   1.91775
   A37        1.91740   0.00000   0.00114  -0.00212  -0.00098   1.91641
   A38        1.91730   0.00042   0.00121  -0.00197  -0.00076   1.91654
   A39        1.90578  -0.00028   0.00084  -0.00148  -0.00064   1.90514
   A40        1.87673   0.00004  -0.00024   0.00003  -0.00020   1.87653
   A41        1.92308   0.00049  -0.00133   0.00304   0.00171   1.92479
   A42        1.92347  -0.00066  -0.00164   0.00251   0.00087   1.92434
   A43        1.99066   0.00194   0.00201  -0.00215  -0.00014   1.99052
   A44        1.94850  -0.00058  -0.00674   0.01273   0.00533   1.95383
   A45        2.22017   0.00090   0.00903  -0.01511  -0.00673   2.21344
   A46        2.11379  -0.00026  -0.00179   0.00394   0.00148   2.11528
    D1       -1.03930   0.00000   0.00025  -0.00045  -0.00021  -1.03951
    D2        1.05428   0.00001   0.00022  -0.00037  -0.00016   1.05412
    D3       -3.13291   0.00000   0.00029  -0.00051  -0.00022  -3.13313
    D4        1.03931  -0.00001  -0.00029   0.00042   0.00014   1.03945
    D5        3.13289   0.00000  -0.00032   0.00050   0.00019   3.13308
    D6       -1.05430  -0.00001  -0.00024   0.00036   0.00012  -1.05418
    D7       -3.14158  -0.00001  -0.00002  -0.00002  -0.00004   3.14156
    D8       -1.04800   0.00000  -0.00005   0.00006   0.00000  -1.04800
    D9        1.04799  -0.00001   0.00002  -0.00008  -0.00006   1.04793
   D10        0.97593  -0.00001   0.01168  -0.02168  -0.01000   0.96593
   D11        3.06449   0.00000   0.01214  -0.02246  -0.01032   3.05417
   D12       -1.11272  -0.00002   0.01143  -0.02126  -0.00984  -1.12255
   D13       -1.09309   0.00001   0.01186  -0.02194  -0.01008  -1.10318
   D14        0.99547   0.00002   0.01232  -0.02273  -0.01041   0.98506
   D15        3.10145   0.00000   0.01161  -0.02153  -0.00992   3.09152
   D16        3.03939   0.00002   0.01253  -0.02297  -0.01044   3.02895
   D17       -1.15523   0.00002   0.01299  -0.02376  -0.01077  -1.16600
   D18        0.95075   0.00001   0.01228  -0.02256  -0.01028   0.94047
   D19        1.11258   0.00002  -0.01136   0.02114   0.00978   1.12237
   D20       -3.06466   0.00001  -0.01204   0.02229   0.01025  -3.05441
   D21       -0.97605   0.00001  -0.01161   0.02154   0.00993  -0.96612
   D22       -3.10158   0.00000  -0.01154   0.02141   0.00987  -3.09171
   D23       -0.99563  -0.00002  -0.01222   0.02255   0.01033  -0.98530
   D24        1.09298  -0.00002  -0.01179   0.02181   0.01002   1.10299
   D25       -0.95088   0.00000  -0.01220   0.02244   0.01024  -0.94064
   D26        1.15506  -0.00002  -0.01288   0.02359   0.01070   1.16576
   D27       -3.03951  -0.00002  -0.01246   0.02284   0.01038  -3.02913
   D28       -1.00925   0.00008   0.00088  -0.00141  -0.00053  -1.00978
   D29        1.00920  -0.00008  -0.00096   0.00154   0.00058   1.00979
   D30        3.14154   0.00000  -0.00003   0.00016   0.00013  -3.14152
   D31       -3.08371   0.00008   0.00044  -0.00071  -0.00027  -3.08397
   D32       -1.06525  -0.00008  -0.00140   0.00224   0.00084  -1.06441
   D33        1.06708   0.00000  -0.00047   0.00086   0.00039   1.06747
   D34        1.06521   0.00008   0.00131  -0.00211  -0.00080   1.06441
   D35        3.08366  -0.00008  -0.00052   0.00083   0.00031   3.08397
   D36       -1.06719   0.00000   0.00040  -0.00055  -0.00015  -1.06733
   D37       -1.06766  -0.00031  -0.00404   0.00673   0.00269  -1.06497
   D38        1.06761   0.00026   0.00414  -0.00789  -0.00375   1.06386
   D39        3.14150   0.00004   0.00009  -0.00045  -0.00036   3.14114
   D40        3.11458  -0.00027  -0.00516   0.00874   0.00357   3.11816
   D41       -1.03333   0.00030   0.00302  -0.00589  -0.00287  -1.03620
   D42        1.04055   0.00008  -0.00103   0.00155   0.00053   1.04108
   D43        1.03322  -0.00034  -0.00291   0.00488   0.00198   1.03520
   D44       -3.11469   0.00023   0.00528  -0.00974  -0.00446  -3.11915
   D45       -1.04081   0.00001   0.00123  -0.00230  -0.00107  -1.04188
   D46       -3.14155   0.00003  -0.00003   0.00007   0.00004  -3.14150
   D47        1.03318   0.00014   0.00224  -0.00384  -0.00159   1.03159
   D48       -1.03309  -0.00015  -0.00229   0.00400   0.00171  -1.03138
   D49        3.12018   0.00093   0.01790   0.02399   0.04180  -3.12121
   D50        0.01938  -0.00099  -0.01669  -0.02062  -0.03721  -0.01783
   D51       -1.05563   0.00106   0.01902   0.02232   0.04124  -1.01439
   D52        2.12676  -0.00086  -0.01558  -0.02229  -0.03776   2.08900
   D53        1.01267   0.00100   0.01691   0.02579   0.04260   1.05527
   D54       -2.08812  -0.00092  -0.01769  -0.01882  -0.03641  -2.12453
   D55       -3.10953  -0.00119  -0.01710  -0.06818  -0.08557   3.08809
   D56       -0.00588   0.00062   0.01506  -0.02721  -0.01186  -0.01775
         Item               Value     Threshold  Converged?
 Maximum Force            0.002294     0.000450     NO 
 RMS     Force            0.000504     0.000300     NO 
 Maximum Displacement     0.131054     0.001800     NO 
 RMS     Displacement     0.034600     0.001200     NO 
 Predicted change in Energy=-1.289829D-04
 GradGradGradGradGradGradGradGradGradGradGradGradGradGradGradGradGradGrad

                          Input orientation:                          
 ---------------------------------------------------------------------
 Center     Atomic      Atomic             Coordinates (Angstroms)
 Number     Number       Type             X           Y           Z
 ---------------------------------------------------------------------
      1          7           0       -0.269312    0.173536    0.000091
      2          6           0       -1.763072   -0.056723    0.001930
      3          1           0       -2.265257    0.909108    0.012298
      4          1           0       -2.034981   -0.610407   -0.895159
      5          1           0       -2.030219   -0.627090    0.889951
      6          6           0        0.094187    0.974984   -1.226922
      7          1           0       -0.498004    1.888850   -1.230339
      8          1           0        1.151490    1.226482   -1.200330
      9          1           0       -0.130072    0.382777   -2.112823
     10          6           0        0.100759    0.951992    1.239863
     11          1           0       -0.118985    0.343423    2.115746
     12          1           0        1.157966    1.203781    1.212448
     13          1           0       -0.491225    1.865694    1.263366
     14          6           0        0.407838   -1.193657   -0.014447
     15          1           0        0.050161   -1.728373    0.866872
     16          1           0        0.045464   -1.711906   -0.903649
     17          6           0        1.934744   -1.157784   -0.018085
     18          1           0        2.342208   -0.650994   -0.896933
     19          1           0        2.346722   -0.666509    0.867422
     20          6           0        4.023409   -4.197488    0.024065
     21          1           0        5.105405   -4.306287    0.038465
     22          1           0        3.593492   -4.652551    0.920192
     23          1           0        3.609900   -4.721328   -0.841679
     24          8           0        2.315405   -2.532952   -0.031297
     25          6           0        3.675724   -2.738068   -0.036536
     26          8           0        4.450191   -1.807553   -0.048563
 ---------------------------------------------------------------------
                    Distance matrix (angstroms):
                    1          2          3          4          5
     1  N    0.000000
     2  C    1.511404   0.000000
     3  H    2.127207   1.088636   0.000000
     4  H    2.129231   1.088700   1.784778   0.000000
     5  H    2.129237   1.088700   1.784775   1.785194   0.000000
     6  C    1.509970   2.454365   2.665892   2.675236   3.400132
     7  H    2.123337   2.627573   2.372177   2.953122   3.629500
     8  H    2.137378   3.403927   3.639416   3.690649   4.234180
     9  H    2.127810   2.707773   3.058134   2.469372   3.694191
    10  C    1.509960   2.454353   2.665855   3.400116   2.675258
    11  H    2.127782   2.707648   3.057937   3.694101   2.469268
    12  H    2.137367   3.403922   3.639456   4.234170   3.690612
    13  H    2.123325   2.627642   2.372217   3.629530   2.953289
    14  C    1.525766   2.450661   3.401143   2.661428   2.661402
    15  H    2.114386   2.613494   3.612169   2.949986   2.354005
    16  H    2.114408   2.613524   3.612216   2.354065   2.949964
    17  C    2.574996   3.858312   4.681129   4.102145   4.102085
    18  H    2.881760   4.244342   4.948672   4.377378   4.723521
    19  H    2.881245   4.243975   4.948147   4.723257   4.377177
    20  C    6.126490   7.115461   8.100913   7.100438   7.081238
    21  H    6.996990   8.076887   9.029269   8.094214   8.073330
    22  H    6.249717   7.117417   8.129039   7.163389   6.916024
    23  H    6.302107   7.165127   8.182210   6.983352   7.181384
    24  O    3.742570   4.771456   5.729934   4.834077   4.833784
    25  C    4.903274   6.063959   6.971337   6.154375   6.154056
    26  O    5.118671   6.455431   7.244390   6.648860   6.653572
                    6          7          8          9         10
     6  C    0.000000
     7  H    1.088969   0.000000
     8  H    1.087129   1.777768   0.000000
     9  H    1.088955   1.783930   1.785184   0.000000
    10  C    2.466901   2.708896   2.670940   3.408488   0.000000
    11  H    3.408481   3.705170   3.659271   4.228767   1.088951
    12  H    2.671048   3.029647   2.412894   3.659306   1.087123
    13  H    2.708802   2.493821   3.029341   3.705149   1.088968
    14  C    2.504291   3.435228   2.795784   2.679118   2.504276
    15  H    3.419656   4.216998   3.770599   3.656231   2.706665
    16  H    2.706706   3.656163   3.153638   2.424998   3.419656
    17  C    3.065556   4.082866   2.774151   3.320349   3.065466
    18  H    2.793975   3.824757   2.243830   2.942659   3.487055
    19  H    3.486358   4.361528   3.047555   4.014645   2.793314
    20  C    6.615000   7.685064   6.258316   6.541906   6.586539
    21  H    7.389542   8.449129   6.912278   7.350210   7.357944
    22  H    6.965945   8.009685   6.709920   6.958351   6.611526
    23  H    6.704970   7.792328   6.445840   6.454075   6.988093
    24  O    4.320758   5.376365   4.105446   4.337579   4.320340
    25  C    5.294448   6.344568   4.841883   5.341791   5.293969
    26  O    5.301491   6.288451   4.627457   5.480650   5.309678
                   11         12         13         14         15
    11  H    0.000000
    12  H    1.785152   0.000000
    13  H    1.783935   1.777794   0.000000
    14  C    2.679157   2.795653   3.435222   0.000000
    15  H    2.425001   3.153440   3.656176   1.091136   0.000000
    16  H    3.656250   3.770512   4.217014   1.091135   1.770604
    17  C    3.320340   2.773912   4.082752   1.527331   2.158790
    18  H    4.015292   3.048296   4.362219   2.194323   3.086298
    19  H    2.942445   2.242804   3.823973   2.194277   2.530168
    20  C    6.492644   6.228703   7.660285   4.700728   4.753268
    21  H    7.295831   6.879053   8.421164   5.635459   5.734753
    22  H    6.338106   6.349318   7.700014   4.794360   4.594438
    23  H    6.950010   6.733375   8.039857   4.835491   4.954661
    24  O    4.337002   4.104844   5.376004   2.330839   2.566201
    25  C    5.341135   4.841203   6.344118   3.614522   3.870444
    26  O    5.494388   4.636489   6.295355   4.088844   4.494948
                   16         17         18         19         20
    16  H    0.000000
    17  C    2.158854   0.000000
    18  H    2.529943   1.093269   0.000000
    19  H    3.086314   1.093253   1.764429   0.000000
    20  C    4.781508   3.688374   4.031414   3.998793   0.000000
    21  H    5.763800   4.468710   4.676686   4.641712   1.087547
    22  H    4.956036   3.980604   4.569477   4.176812   1.093140
    23  H    4.665369   4.022847   4.263533   4.578013   1.093120
    24  O    2.566661   1.426943   2.071669   2.071784   2.385586
    25  C    3.870876   2.351309   2.621913   2.621973   1.501488
    26  O    4.487977   2.598192   2.549696   2.562341   2.428829
                   21         22         23         24         25
    21  H    0.000000
    22  H    1.784159   0.000000
    23  H    1.784222   1.763289   0.000000
    24  O    3.306612   2.651705   2.668599   0.000000
    25  C    2.123423   2.141807   2.141473   1.375706   0.000000
    26  O    2.584677   3.125130   3.134518   2.254731   1.210703
                   26
    26  O    0.000000
 Stoichiometry    C7H16NO2(1+)
 Framework group  C1[X(C7H16NO2)]
 Deg. of freedom    72
 Full point group                 C1      NOp   1
 Largest Abelian subgroup         C1      NOp   1
 Largest concise Abelian subgroup C1      NOp   1
                         Standard orientation:                         
 ---------------------------------------------------------------------
 Center     Atomic      Atomic             Coordinates (Angstroms)
 Number     Number       Type             X           Y           Z
 ---------------------------------------------------------------------
      1          7           0       -2.119774   -0.045599    0.002557
      2          6           0       -3.146108   -1.154680   -0.027769
      3          1           0       -4.140131   -0.711225   -0.007930
      4          1           0       -3.012413   -1.733131   -0.940342
      5          1           0       -3.002618   -1.790992    0.843887
      6          6           0       -2.330750    0.840567   -1.201690
      7          1           0       -3.362886    1.187751   -1.198308
      8          1           0       -1.659428    1.694128   -1.150619
      9          1           0       -2.135810    0.261292   -2.102945
     10          6           0       -2.317260    0.760653    1.263879
     11          1           0       -2.112862    0.124239    2.123538
     12          1           0       -1.646064    1.615828    1.260966
     13          1           0       -3.349197    1.107118    1.294171
     14          6           0       -0.739078   -0.694309   -0.026014
     15          1           0       -0.688631   -1.358826    0.837958
     16          1           0       -0.698276   -1.301484   -0.931690
     17          6           0        0.434132    0.283278   -0.000653
     18          1           0        0.440033    0.956829   -0.861775
     19          1           0        0.448957    0.900283    0.901725
     20          6           0        3.960261   -0.798408    0.021080
     21          1           0        4.875072   -0.211183    0.053413
     22          1           0        3.904562   -1.445894    0.900065
     23          1           0        3.964447   -1.442383   -0.862203
     24          8           0        1.587645   -0.556062   -0.033548
     25          6           0        2.780336    0.129358   -0.017561
     26          8           0        2.807912    1.339574    0.002867
 ---------------------------------------------------------------------
 Rotational constants (GHZ):      3.1181619      0.5297790      0.5053120
 Standard basis: 6-31++G(d,p) (6D, 7F)
 There are   286 symmetry adapted cartesian basis functions of A   symmetry.
 There are   286 symmetry adapted basis functions of A   symmetry.
   286 basis functions,   448 primitive gaussians,   286 cartesian basis functions
    40 alpha electrons       40 beta electrons
       nuclear repulsion energy       579.0000682436 Hartrees.
 NAtoms=   26 NActive=   26 NUniq=   26 SFac= 1.00D+00 NAtFMM=   60 NAOKFM=F Big=F
 Integral buffers will be    131072 words long.
 Raffenetti 2 integral format.
 Two-electron integral symmetry is turned on.
 One-electron integrals computed using PRISM.
 NBasis=   286 RedAO= T EigKep=  1.66D-05  NBF=   286
 NBsUse=   286 1.00D-06 EigRej= -1.00D+00 NBFU=   286
 Initial guess from the checkpoint file:  "acetylcholine.chk"
 B after Tr=     0.000000    0.000000    0.000000
         Rot=    0.999869   -0.016186   -0.000482    0.000029 Ang=  -1.86 deg.
 ExpMin= 3.60D-02 ExpMax= 5.48D+03 ExpMxC= 8.25D+02 IAcc=3 IRadAn=         5 AccDes= 0.00D+00
 Harris functional with IExCor=  402 and IRadAn=       5 diagonalized for initial guess.
 HarFok:  IExCor=  402 AccDes= 0.00D+00 IRadAn=         5 IDoV= 1 UseB2=F ITyADJ=14
 ICtDFT=  3500011 ScaDFX=  1.000000  1.000000  1.000000  1.000000
 FoFCou: FMM=F IPFlag=           0 FMFlag=      100000 FMFlg1=           0
         NFxFlg=           0 DoJE=T BraDBF=F KetDBF=T FulRan=T
         wScrn=  0.000000 ICntrl=     500 IOpCl=  0 I1Cent=   200000004 NGrid=           0
         NMat0=    1 NMatS0=      1 NMatT0=    0 NMatD0=    1 NMtDS0=    0 NMtDT0=    0
 Petite list used in FoFCou.
 Requested convergence on RMS density matrix=1.00D-08 within 128 cycles.
 Requested convergence on MAX density matrix=1.00D-06.
 Requested convergence on             energy=1.00D-06.
 No special actions if energy rises.
 SCF Done:  E(RB3LYP) =  -481.382850769     A.U. after   10 cycles
            NFock= 10  Conv=0.86D-08     -V/T= 2.0095
 Calling FoFJK, ICntrl=      2127 FMM=F ISym2X=0 I1Cent= 0 IOpClX= 0 NMat=1 NMatS=1 NMatT=0.
 ***** Axes restored to original set *****
 -------------------------------------------------------------------
 Center     Atomic                   Forces (Hartrees/Bohr)
 Number     Number              X              Y              Z
 -------------------------------------------------------------------
      1        7          -0.000032392   -0.000521548   -0.000047667
      2        6           0.000985900    0.000119431    0.000024691
      3        1          -0.000709533    0.000892136    0.000000494
      4        1          -0.000408768   -0.000524429   -0.000805481
      5        1          -0.000427243   -0.000538960    0.000799923
      6        6          -0.000367363   -0.000164054    0.000521680
      7        1          -0.000511876    0.000876572   -0.000050411
      8        1           0.001091191    0.000149495    0.000044117
      9        1          -0.000255240   -0.000523348   -0.000922460
     10        6          -0.000371904   -0.000156482   -0.000568410
     11        1          -0.000247879   -0.000549451    0.000911773
     12        1           0.001103446    0.000187457    0.000007014
     13        1          -0.000492533    0.000885475    0.000075569
     14        6           0.001134646   -0.000143654    0.000026674
     15        1          -0.000495988   -0.000378669    0.000654543
     16        1          -0.000458905   -0.000354800   -0.000664883
     17        6          -0.000482366    0.002547183   -0.000874191
     18        1           0.000135792   -0.000294044   -0.000780685
     19        1           0.000332611   -0.000485654    0.000882884
     20        6          -0.001383787    0.000448314   -0.001934218
     21        1           0.001116117    0.000227818   -0.000171377
     22        1          -0.000603777    0.000145800    0.000579173
     23        1          -0.000397906   -0.000585381   -0.000577178
     24        8          -0.002943040   -0.000008897   -0.000346112
     25        6           0.007869885    0.000992458    0.004620761
     26        8          -0.003179085   -0.002242770   -0.001406221
 -------------------------------------------------------------------
 Cartesian Forces:  Max     0.007869885 RMS     0.001357504

 GradGradGradGradGradGradGradGradGradGradGradGradGradGradGradGradGradGrad
 Berny optimization.
 Using GEDIIS/GDIIS optimizer.
 FormGI is forming the generalized inverse of G from B-inverse, IUseBI=4.
 GSVD:  received Info=                   1 from GESDD.
 Internal  Forces:  Max     0.003745547 RMS     0.000736391
 Search for a local minimum.
 Step number   8 out of a maximum of  137
 All quantities printed in internal units (Hartrees-Bohrs-Radians)
 Mixed Optimization -- En-DIIS/RFO-DIIS
 Swapping is turned off.
 Update second derivatives using D2CorX and points    2    3    4    5    6
                                                      7    8
 DE=  9.29D-05 DEPred=-1.29D-04 R=-7.20D-01
 Trust test=-7.20D-01 RLast= 1.38D-01 DXMaxT set to 1.65D-01
 ITU= -1  0 -1  1  1  0  1  0
     Eigenvalues ---    0.00230   0.00237   0.00237   0.00546   0.00766
     Eigenvalues ---    0.00766   0.00766   0.02210   0.03522   0.04175
     Eigenvalues ---    0.04808   0.05018   0.05227   0.05372   0.05430
     Eigenvalues ---    0.05640   0.06086   0.06127   0.06175   0.06192
     Eigenvalues ---    0.06209   0.06226   0.07075   0.07203   0.08589
     Eigenvalues ---    0.10890   0.12455   0.13235   0.14444   0.14736
     Eigenvalues ---    0.14945   0.15858   0.16000   0.16000   0.16000
     Eigenvalues ---    0.16000   0.16002   0.16009   0.16012   0.16096
     Eigenvalues ---    0.16114   0.16517   0.17002   0.21617   0.23226
     Eigenvalues ---    0.25402   0.27417   0.28210   0.28586   0.30306
     Eigenvalues ---    0.34566   0.35726   0.35741   0.35851   0.37140
     Eigenvalues ---    0.37197   0.37229   0.37230   0.37230   0.37230
     Eigenvalues ---    0.37230   0.37230   0.37230   0.37230   0.37230
     Eigenvalues ---    0.37231   0.37236   0.37247   0.37251   0.41796
     Eigenvalues ---    0.45937   0.78247
 En-DIIS/RFO-DIIS IScMMF=        0 using points:     8    7    6    5
 RFO step:  Lambda=-1.71870370D-04.
 DidBck=T Rises=F RFO-DIIS coefs:    0.09671    0.10671    0.12059    0.67598
 Iteration  1 RMS(Cart)=  0.02832179 RMS(Int)=  0.00038439
 Iteration  2 RMS(Cart)=  0.00065321 RMS(Int)=  0.00000896
 Iteration  3 RMS(Cart)=  0.00000010 RMS(Int)=  0.00000896
 Variable       Old X    -DE/DX   Delta X   Delta X   Delta X     New X
                                 (Linear)    (Quad)   (Total)
    R1        2.85614   0.00056   0.00043   0.00051   0.00094   2.85708
    R2        2.85343   0.00050   0.00137   0.00025   0.00162   2.85505
    R3        2.85341   0.00054   0.00139   0.00025   0.00164   2.85505
    R4        2.88328   0.00041   0.00319  -0.00099   0.00220   2.88547
    R5        2.05722   0.00112   0.00286   0.00054   0.00340   2.06062
    R6        2.05735   0.00103   0.00251   0.00052   0.00303   2.06038
    R7        2.05734   0.00104   0.00251   0.00052   0.00303   2.06038
    R8        2.05785   0.00101   0.00241   0.00053   0.00294   2.06079
    R9        2.05438   0.00110   0.00269   0.00060   0.00330   2.05767
   R10        2.05783   0.00109   0.00265   0.00057   0.00322   2.06105
   R11        2.05782   0.00109   0.00266   0.00057   0.00323   2.06104
   R12        2.05436   0.00112   0.00270   0.00060   0.00331   2.05767
   R13        2.05785   0.00101   0.00241   0.00053   0.00294   2.06079
   R14        2.06195   0.00088   0.00196   0.00059   0.00256   2.06450
   R15        2.06195   0.00086   0.00196   0.00059   0.00256   2.06450
   R16        2.88624   0.00047   0.00131   0.00026   0.00156   2.88780
   R17        2.06598   0.00054   0.00131   0.00033   0.00165   2.06763
   R18        2.06595   0.00062   0.00135   0.00033   0.00168   2.06763
   R19        2.69653   0.00112   0.00511  -0.00184   0.00326   2.69979
   R20        2.05517   0.00108   0.00280   0.00055   0.00335   2.05852
   R21        2.06573   0.00065   0.00167   0.00046   0.00213   2.06786
   R22        2.06570   0.00089   0.00170   0.00046   0.00216   2.06786
   R23        2.83740  -0.00060  -0.00175  -0.00103  -0.00278   2.83462
   R24        2.59971   0.00352   0.01557  -0.00114   0.01443   2.61414
   R25        2.28790  -0.00375  -0.00583  -0.00124  -0.00707   2.28082
    A1        1.89629  -0.00001   0.00013  -0.00001   0.00012   1.89641
    A2        1.89628  -0.00003   0.00013  -0.00001   0.00012   1.89640
    A3        1.87772   0.00002   0.00116  -0.00040   0.00076   1.87848
    A4        1.91194  -0.00002  -0.00088   0.00027  -0.00060   1.91134
    A5        1.94016   0.00001  -0.00025   0.00006  -0.00019   1.93997
    A6        1.94016   0.00003  -0.00024   0.00007  -0.00017   1.93998
    A7        1.89733   0.00025   0.00114   0.00011   0.00125   1.89858
    A8        1.90003   0.00014   0.00088   0.00017   0.00105   1.90108
    A9        1.90004   0.00019   0.00088   0.00018   0.00106   1.90110
   A10        1.92180  -0.00019  -0.00104  -0.00010  -0.00115   1.92065
   A11        1.92180  -0.00020  -0.00104  -0.00010  -0.00114   1.92065
   A12        1.92238  -0.00017  -0.00075  -0.00024  -0.00099   1.92139
   A13        1.89343   0.00011   0.00090  -0.00013   0.00077   1.89419
   A14        1.91457  -0.00013  -0.00082  -0.00018  -0.00100   1.91357
   A15        1.89954   0.00009  -0.00018   0.00038   0.00020   1.89975
   A16        1.91221   0.00002   0.00062  -0.00005   0.00057   1.91279
   A17        1.91967  -0.00008   0.00000  -0.00010  -0.00010   1.91958
   A18        1.92410  -0.00001  -0.00050   0.00007  -0.00043   1.92367
   A19        1.89952   0.00006  -0.00016   0.00037   0.00021   1.89973
   A20        1.91457  -0.00004  -0.00081  -0.00016  -0.00097   1.91360
   A21        1.89342   0.00012   0.00090  -0.00013   0.00077   1.89419
   A22        1.92406  -0.00004  -0.00048   0.00006  -0.00042   1.92364
   A23        1.91968  -0.00008  -0.00001  -0.00010  -0.00011   1.91958
   A24        1.91226  -0.00003   0.00057  -0.00004   0.00053   1.91279
   A25        1.86079  -0.00032  -0.00158  -0.00073  -0.00232   1.85847
   A26        1.86082  -0.00033  -0.00161  -0.00075  -0.00237   1.85845
   A27        2.00718   0.00070   0.00796  -0.00193   0.00604   2.01322
   A28        1.89294   0.00005  -0.00128   0.00003  -0.00125   1.89169
   A29        1.91893  -0.00004  -0.00190   0.00167  -0.00022   1.91871
   A30        1.91902  -0.00009  -0.00198   0.00166  -0.00032   1.91870
   A31        1.96644   0.00032   0.00218   0.00148   0.00364   1.97008
   A32        1.96639   0.00053   0.00224   0.00148   0.00371   1.97010
   A33        1.81737  -0.00146  -0.00982  -0.00240  -0.01222   1.80515
   A34        1.87796   0.00019   0.00847   0.00082   0.00927   1.88724
   A35        1.91757   0.00031  -0.00192  -0.00078  -0.00270   1.91487
   A36        1.91775   0.00008  -0.00210  -0.00079  -0.00288   1.91487
   A37        1.91641   0.00054   0.00212   0.00037   0.00249   1.91890
   A38        1.91654   0.00010   0.00199   0.00037   0.00236   1.91891
   A39        1.90514  -0.00037   0.00151  -0.00095   0.00055   1.90569
   A40        1.87653   0.00008  -0.00009   0.00017   0.00008   1.87661
   A41        1.92479  -0.00075  -0.00299   0.00003  -0.00296   1.92183
   A42        1.92434   0.00041  -0.00255   0.00004  -0.00251   1.92183
   A43        1.99052   0.00228   0.00223   0.00402   0.00625   1.99677
   A44        1.95383  -0.00132  -0.01219   0.00155  -0.01059   1.94324
   A45        2.21344   0.00191   0.01595  -0.00160   0.01440   2.22785
   A46        2.11528  -0.00053  -0.00330   0.00006  -0.00318   2.11209
    D1       -1.03951   0.00003   0.00046  -0.00014   0.00032  -1.03919
    D2        1.05412   0.00003   0.00039  -0.00010   0.00028   1.05440
    D3       -3.13313   0.00001   0.00052  -0.00019   0.00033  -3.13280
    D4        1.03945  -0.00002  -0.00045   0.00018  -0.00027   1.03918
    D5        3.13308  -0.00002  -0.00052   0.00022  -0.00030   3.13277
    D6       -1.05418  -0.00003  -0.00038   0.00013  -0.00025  -1.05443
    D7        3.14156   0.00002   0.00001   0.00002   0.00003   3.14159
    D8       -1.04800   0.00001  -0.00006   0.00006   0.00000  -1.04800
    D9        1.04793   0.00000   0.00007  -0.00002   0.00005   1.04798
   D10        0.96593   0.00001   0.02182  -0.00483   0.01700   0.98293
   D11        3.05417   0.00002   0.02263  -0.00506   0.01756   3.07173
   D12       -1.12255  -0.00001   0.02140  -0.00486   0.01655  -1.10600
   D13       -1.10318   0.00006   0.02210  -0.00497   0.01713  -1.08605
   D14        0.98506   0.00007   0.02290  -0.00521   0.01770   1.00276
   D15        3.09152   0.00004   0.02168  -0.00500   0.01668   3.10820
   D16        3.02895   0.00004   0.02318  -0.00529   0.01790   3.04685
   D17       -1.16600   0.00005   0.02399  -0.00553   0.01846  -1.14754
   D18        0.94047   0.00001   0.02276  -0.00532   0.01745   0.95791
   D19        1.12237   0.00000  -0.02128   0.00480  -0.01648   1.10589
   D20       -3.05441  -0.00003  -0.02245   0.00500  -0.01746  -3.07187
   D21       -0.96612  -0.00001  -0.02170   0.00477  -0.01692  -0.98304
   D22       -3.09171  -0.00004  -0.02155   0.00494  -0.01661  -3.10832
   D23       -0.98530  -0.00007  -0.02273   0.00514  -0.01759  -1.00289
   D24        1.10299  -0.00005  -0.02197   0.00492  -0.01706   1.08594
   D25       -0.94064  -0.00003  -0.02264   0.00525  -0.01739  -0.95803
   D26        1.16576  -0.00005  -0.02381   0.00545  -0.01836   1.14740
   D27       -3.02913  -0.00004  -0.02306   0.00523  -0.01783  -3.04696
   D28       -1.00978   0.00013   0.00143   0.00033   0.00176  -1.00802
   D29        1.00979  -0.00012  -0.00155  -0.00034  -0.00189   1.00790
   D30       -3.14152  -0.00002  -0.00013  -0.00002  -0.00015   3.14152
   D31       -3.08397   0.00013   0.00069   0.00056   0.00125  -3.08273
   D32       -1.06441  -0.00012  -0.00228  -0.00012  -0.00240  -1.06681
   D33        1.06747  -0.00002  -0.00086   0.00020  -0.00066   1.06681
   D34        1.06441   0.00013   0.00216   0.00011   0.00227   1.06668
   D35        3.08397  -0.00012  -0.00082  -0.00056  -0.00137   3.08260
   D36       -1.06733  -0.00002   0.00061  -0.00024   0.00037  -1.06697
   D37       -1.06497  -0.00040  -0.00686  -0.00158  -0.00845  -1.07341
   D38        1.06386   0.00050   0.00774   0.00173   0.00948   1.07334
   D39        3.14114  -0.00004   0.00035   0.00007   0.00042   3.14156
   D40        3.11816  -0.00043  -0.00889  -0.00055  -0.00946   3.10870
   D41       -1.03620   0.00047   0.00571   0.00276   0.00847  -1.02773
   D42        1.04108  -0.00007  -0.00169   0.00110  -0.00059   1.04049
   D43        1.03520  -0.00041  -0.00493  -0.00265  -0.00758   1.02762
   D44       -3.11915   0.00049   0.00967   0.00066   0.01035  -3.10881
   D45       -1.04188  -0.00005   0.00228  -0.00099   0.00129  -1.04059
   D46       -3.14150  -0.00004  -0.00014   0.00029   0.00015  -3.14136
   D47        1.03159   0.00026   0.00381   0.00032   0.00412   1.03571
   D48       -1.03138  -0.00021  -0.00412   0.00027  -0.00384  -1.03522
   D49       -3.12121  -0.00087  -0.01976  -0.00016  -0.01992  -3.14113
   D50       -0.01783   0.00090   0.01715   0.00031   0.01745  -0.00038
   D51       -1.01439  -0.00091  -0.01806  -0.00030  -0.01834  -1.03273
   D52        2.08900   0.00087   0.01885   0.00018   0.01902   2.10802
   D53        1.05527  -0.00102  -0.02159  -0.00004  -0.02162   1.03365
   D54       -2.12453   0.00075   0.01532   0.00043   0.01574  -2.10879
   D55        3.08809   0.00167   0.05395  -0.00119   0.05278   3.14087
   D56       -0.01775  -0.00006   0.01941  -0.00159   0.01780   0.00005
         Item               Value     Threshold  Converged?
 Maximum Force            0.003746     0.000450     NO 
 RMS     Force            0.000736     0.000300     NO 
 Maximum Displacement     0.089248     0.001800     NO 
 RMS     Displacement     0.028285     0.001200     NO 
 Predicted change in Energy=-2.508451D-04
 GradGradGradGradGradGradGradGradGradGradGradGradGradGradGradGradGradGrad

                          Input orientation:                          
 ---------------------------------------------------------------------
 Center     Atomic      Atomic             Coordinates (Angstroms)
 Number     Number       Type             X           Y           Z
 ---------------------------------------------------------------------
      1          7           0       -0.269287    0.174239    0.000080
      2          6           0       -1.760618   -0.074303    0.000675
      3          1           0       -2.276614    0.886320    0.000839
      4          1           0       -2.025100   -0.640431   -0.892808
      5          1           0       -2.024415   -0.640373    0.894398
      6          6           0        0.087664    0.969392   -1.233986
      7          1           0       -0.503473    1.885782   -1.238785
      8          1           0        1.147468    1.218585   -1.214919
      9          1           0       -0.143298    0.372221   -2.116925
     10          6           0        0.088619    0.969501    1.233798
     11          1           0       -0.141775    0.372442    2.116959
     12          1           0        1.148432    1.218595    1.213989
     13          1           0       -0.502434    1.885944    1.238915
     14          6           0        0.426081   -1.185162   -0.000136
     15          1           0        0.069982   -1.715621    0.886056
     16          1           0        0.069177   -1.715726   -0.885941
     17          6           0        1.953534   -1.138704   -0.000842
     18          1           0        2.363664   -0.645083   -0.886999
     19          1           0        2.364495   -0.644888    0.884823
     20          6           0        4.007298   -4.206309   -0.000158
     21          1           0        5.088302   -4.340673    0.000047
     22          1           0        3.571617   -4.683965    0.882703
     23          1           0        3.571798   -4.685143   -0.882468
     24          8           0        2.327386   -2.517592   -0.000863
     25          6           0        3.692791   -2.739637   -0.001167
     26          8           0        4.472649   -1.818456   -0.001335
 ---------------------------------------------------------------------
                    Distance matrix (angstroms):
                    1          2          3          4          5
     1  N    0.000000
     2  C    1.511900   0.000000
     3  H    2.129888   1.090435   0.000000
     4  H    2.131624   1.090305   1.786851   0.000000
     5  H    2.131636   1.090305   1.786853   1.787207   0.000000
     6  C    1.510828   2.455572   2.668614   2.678004   3.403269
     7  H    2.125796   2.637917   2.383194   2.969310   3.639394
     8  H    2.138709   3.406786   3.648671   3.691190   4.238607
     9  H    2.129972   2.701728   3.049632   2.462743   3.692156
    10  C    1.510827   2.455564   2.668601   3.403255   2.678021
    11  H    2.129958   2.701646   3.049520   3.692090   2.462678
    12  H    2.138733   3.406800   3.648709   4.238618   3.691186
    13  H    2.125795   2.637960   2.383232   3.639414   2.969410
    14  C    1.526928   2.452685   3.405231   2.664937   2.664943
    15  H    2.114622   2.613220   3.613892   2.951230   2.354300
    16  H    2.114606   2.613141   3.613829   2.354210   2.951122
    17  C    2.581618   3.863661   4.689869   4.107726   4.107781
    18  H    2.896658   4.257166   4.966451   4.388771   4.735888
    19  H    2.896644   4.257211   4.966480   4.735878   4.388923
    20  C    6.121959   7.095233   8.088413   7.064144   7.063830
    21  H    7.006296   8.069053   9.031248   8.067804   8.067393
    22  H    6.255694   7.103498   8.124504   7.129225   6.904082
    23  H    6.256710   7.104537   8.125599   6.905438   7.129868
    24  O    3.740142   4.762503   5.725682   4.823218   4.823237
    25  C    4.918205   6.069900   6.984366   6.155971   6.155924
    26  O    5.143616   6.472688   7.271063   6.663573   6.663487
                    6          7          8          9         10
     6  C    0.000000
     7  H    1.090522   0.000000
     8  H    1.088873   1.780822   0.000000
     9  H    1.090659   1.786539   1.787742   0.000000
    10  C    2.467784   2.702556   2.679444   3.411432   0.000000
    11  H    3.411425   3.698924   3.671446   4.233884   1.090658
    12  H    2.679536   3.031505   2.428908   3.671498   1.088873
    13  H    2.702503   2.477700   3.031311   3.698918   1.090522
    14  C    2.505796   3.439334   2.788207   2.688946   2.505802
    15  H    3.421138   4.220652   3.766250   3.663669   2.707610
    16  H    2.707644   3.663780   3.143425   2.433103   3.421128
    17  C    3.073464   4.088631   2.771379   3.340271   3.073560
    18  H    2.811957   3.840509   2.249428   2.971950   3.504353
    19  H    3.504170   4.374842   3.059838   4.041538   2.812054
    20  C    6.608611   7.680809   6.251700   6.532311   6.608154
    21  H    7.397702   8.459987   6.921825   7.352726   7.397088
    22  H    6.969845   8.016773   6.716891   6.954379   6.649528
    23  H    6.651054   7.740275   6.390768   6.395526   6.970374
    24  O    4.323887   5.379211   4.101848   4.351209   4.323919
    25  C    5.317300   6.366697   4.859979   5.373609   5.317227
    26  O    5.340376   6.325698   4.664036   5.530077   5.340222
                   11         12         13         14         15
    11  H    0.000000
    12  H    1.787726   0.000000
    13  H    1.786540   1.780823   0.000000
    14  C    2.688992   2.788178   3.439343   0.000000
    15  H    2.433098   3.143281   3.663801   1.092488   0.000000
    16  H    3.663653   3.766263   4.220637   1.092488   1.771997
    17  C    3.340503   2.771437   4.088676   1.528159   2.160368
    18  H    4.041824   3.060104   4.374943   2.198281   3.090430
    19  H    2.972290   2.249385   3.840544   2.198294   2.532047
    20  C    6.531611   6.251148   7.680399   4.685343   4.742506
    21  H    7.351766   6.921105   8.459425   5.629702   5.732316
    22  H    6.393740   6.389194   7.738765   4.787006   4.590482
    23  H    6.954592   6.717288   8.017407   4.787892   4.920209
    24  O    4.351346   4.101815   5.379224   2.321708   2.554536
    25  C    5.373582   4.859833   6.366610   3.617705   3.867884
    26  O    5.529928   4.663808   6.325523   4.095824   4.492384
                   16         17         18         19         20
    16  H    0.000000
    17  C    2.160360   0.000000
    18  H    2.531985   1.094140   0.000000
    19  H    3.090434   1.094141   1.771822   0.000000
    20  C    4.743038   3.691632   4.021237   4.020660   0.000000
    21  H    5.732969   4.481001   4.676311   4.675550   1.089322
    22  H    4.919922   3.995963   4.572041   4.215601   1.094265
    23  H    4.591928   3.996658   4.216834   4.572150   1.094264
    24  O    2.554576   1.428669   2.071917   2.071916   2.381989
    25  C    3.868049   2.363896   2.634091   2.633879   1.500014
    26  O    4.492621   2.609215   2.570801   2.570379   2.432776
                   21         22         23         24         25
    21  H    0.000000
    22  H    1.788090   0.000000
    23  H    1.788093   1.765172   0.000000
    24  O    3.308517   2.649901   2.650296   0.000000
    25  C    2.123856   2.139234   2.139235   1.383343   0.000000
    26  O    2.596268   3.131219   3.131426   2.256313   1.206961
                   26
    26  O    0.000000
 Stoichiometry    C7H16NO2(1+)
 Framework group  C1[X(C7H16NO2)]
 Deg. of freedom    72
 Full point group                 C1      NOp   1
 Largest Abelian subgroup         C1      NOp   1
 Largest concise Abelian subgroup C1      NOp   1
                         Standard orientation:                         
 ---------------------------------------------------------------------
 Center     Atomic      Atomic             Coordinates (Angstroms)
 Number     Number       Type             X           Y           Z
 ---------------------------------------------------------------------
      1          7           0       -2.122871   -0.047433    0.000066
      2          6           0       -3.136512   -1.169206   -0.000099
      3          1           0       -4.137862   -0.737527    0.000138
      4          1           0       -2.991603   -1.776588   -0.893884
      5          1           0       -2.991384   -1.777072    0.893323
      6          6           0       -2.337389    0.797963   -1.233582
      7          1           0       -3.370099    1.148284   -1.238356
      8          1           0       -1.662168    1.651975   -1.213952
      9          1           0       -2.146927    0.187098   -2.116817
     10          6           0       -2.337098    0.797323    1.234202
     11          1           0       -2.146539    0.185954    2.117066
     12          1           0       -1.661802    1.651284    1.214956
     13          1           0       -3.369776    1.147734    1.239343
     14          6           0       -0.733118   -0.679963   -0.000269
     15          1           0       -0.682426   -1.317312    0.885591
     16          1           0       -0.682712   -1.316948   -0.886407
     17          6           0        0.434444    0.305973   -0.000264
     18          1           0        0.448974    0.948055   -0.886075
     19          1           0        0.449224    0.947777    0.885747
     20          6           0        3.950128   -0.820130    0.000373
     21          1           0        4.880398   -0.253366    0.001027
     22          1           0        3.905660   -1.465588    0.882882
     23          1           0        3.906813   -1.465455   -0.882289
     24          8           0        1.584469   -0.541693   -0.000556
     25          6           0        2.792016    0.133190   -0.000309
     26          8           0        2.830217    1.339546    0.000173
 ---------------------------------------------------------------------
 Rotational constants (GHZ):      3.1059093      0.5284763      0.5038455
 Standard basis: 6-31++G(d,p) (6D, 7F)
 There are   286 symmetry adapted cartesian basis functions of A   symmetry.
 There are   286 symmetry adapted basis functions of A   symmetry.
   286 basis functions,   448 primitive gaussians,   286 cartesian basis functions
    40 alpha electrons       40 beta electrons
       nuclear repulsion energy       578.3956984898 Hartrees.
 NAtoms=   26 NActive=   26 NUniq=   26 SFac= 1.00D+00 NAtFMM=   60 NAOKFM=F Big=F
 Integral buffers will be    131072 words long.
 Raffenetti 2 integral format.
 Two-electron integral symmetry is turned on.
 One-electron integrals computed using PRISM.
 NBasis=   286 RedAO= T EigKep=  1.71D-05  NBF=   286
 NBsUse=   286 1.00D-06 EigRej= -1.00D+00 NBFU=   286
 Initial guess from the checkpoint file:  "acetylcholine.chk"
 B after Tr=     0.000000    0.000000    0.000000
         Rot=    0.999931    0.011703    0.000286    0.000051 Ang=   1.34 deg.
 ExpMin= 3.60D-02 ExpMax= 5.48D+03 ExpMxC= 8.25D+02 IAcc=3 IRadAn=         5 AccDes= 0.00D+00
 Harris functional with IExCor=  402 and IRadAn=       5 diagonalized for initial guess.
 HarFok:  IExCor=  402 AccDes= 0.00D+00 IRadAn=         5 IDoV= 1 UseB2=F ITyADJ=14
 ICtDFT=  3500011 ScaDFX=  1.000000  1.000000  1.000000  1.000000
 FoFCou: FMM=F IPFlag=           0 FMFlag=      100000 FMFlg1=           0
         NFxFlg=           0 DoJE=T BraDBF=F KetDBF=T FulRan=T
         wScrn=  0.000000 ICntrl=     500 IOpCl=  0 I1Cent=   200000004 NGrid=           0
         NMat0=    1 NMatS0=      1 NMatT0=    0 NMatD0=    1 NMtDS0=    0 NMtDT0=    0
 Petite list used in FoFCou.
 Requested convergence on RMS density matrix=1.00D-08 within 128 cycles.
 Requested convergence on MAX density matrix=1.00D-06.
 Requested convergence on             energy=1.00D-06.
 No special actions if energy rises.
 SCF Done:  E(RB3LYP) =  -481.383064789     A.U. after   11 cycles
            NFock= 11  Conv=0.30D-08     -V/T= 2.0096
 Calling FoFJK, ICntrl=      2127 FMM=F ISym2X=0 I1Cent= 0 IOpClX= 0 NMat=1 NMatS=1 NMatT=0.
 ***** Axes restored to original set *****
 -------------------------------------------------------------------
 Center     Atomic                   Forces (Hartrees/Bohr)
 Number     Number              X              Y              Z
 -------------------------------------------------------------------
      1        7           0.000038841   -0.000069033    0.000000601
      2        6           0.000010850    0.000088826   -0.000001510
      3        1           0.000012851   -0.000057095    0.000000272
      4        1           0.000016169    0.000027854    0.000038152
      5        1           0.000017433    0.000027939   -0.000038019
      6        6           0.000003084   -0.000045595    0.000085612
      7        1           0.000010631   -0.000045721   -0.000026854
      8        1          -0.000049788    0.000013954   -0.000000670
      9        1           0.000031517    0.000017655    0.000041834
     10        6           0.000001830   -0.000047290   -0.000082284
     11        1           0.000030674    0.000018111   -0.000040901
     12        1          -0.000049341    0.000013805   -0.000002832
     13        1           0.000010591   -0.000045742    0.000027072
     14        6          -0.000253975    0.000181089   -0.000002498
     15        1           0.000084476    0.000008836   -0.000046152
     16        1           0.000084335    0.000007215    0.000046449
     17        6           0.000035320    0.000118160   -0.000006008
     18        1          -0.000069102    0.000037555    0.000035619
     19        1          -0.000068622    0.000035166   -0.000035584
     20        6           0.000044645   -0.000166526   -0.000036951
     21        1          -0.000054632    0.000036829   -0.000003444
     22        1           0.000037742    0.000013277   -0.000046595
     23        1           0.000041197    0.000000114    0.000046120
     24        8          -0.000015036   -0.000336725   -0.000020737
     25        6          -0.000295448   -0.000134382    0.000106378
     26        8           0.000343759    0.000301722   -0.000037069
 -------------------------------------------------------------------
 Cartesian Forces:  Max     0.000343759 RMS     0.000093954

 GradGradGradGradGradGradGradGradGradGradGradGradGradGradGradGradGradGrad
 Berny optimization.
 Using GEDIIS/GDIIS optimizer.
 FormGI is forming the generalized inverse of G from B-inverse, IUseBI=4.
 Internal  Forces:  Max     0.000450025 RMS     0.000068364
 Search for a local minimum.
 Step number   9 out of a maximum of  137
 All quantities printed in internal units (Hartrees-Bohrs-Radians)
 Mixed Optimization -- En-DIIS/RFO-DIIS
 Swapping is turned off.
 Update second derivatives using D2CorX and points    2    3    4    5    6
                                                      7    8    9
 DE= -2.14D-04 DEPred=-2.51D-04 R= 8.53D-01
 TightC=F SS=  1.41D+00  RLast= 1.11D-01 DXNew= 2.7712D-01 3.3316D-01
 Trust test= 8.53D-01 RLast= 1.11D-01 DXMaxT set to 2.77D-01
 ITU=  1 -1  0 -1  1  1  0  1  0
     Eigenvalues ---    0.00230   0.00237   0.00237   0.00555   0.00766
     Eigenvalues ---    0.00766   0.00766   0.02235   0.03492   0.04513
     Eigenvalues ---    0.04815   0.05189   0.05365   0.05453   0.05522
     Eigenvalues ---    0.05665   0.06091   0.06139   0.06164   0.06180
     Eigenvalues ---    0.06204   0.06223   0.07079   0.07210   0.09012
     Eigenvalues ---    0.10984   0.12496   0.13172   0.14446   0.14945
     Eigenvalues ---    0.15317   0.15699   0.15995   0.16000   0.16000
     Eigenvalues ---    0.16000   0.16002   0.16012   0.16014   0.16031
     Eigenvalues ---    0.16153   0.16602   0.20194   0.22630   0.23115
     Eigenvalues ---    0.25446   0.27727   0.28527   0.29682   0.30556
     Eigenvalues ---    0.35604   0.35741   0.35819   0.36436   0.37017
     Eigenvalues ---    0.37187   0.37228   0.37230   0.37230   0.37230
     Eigenvalues ---    0.37230   0.37230   0.37230   0.37230   0.37230
     Eigenvalues ---    0.37235   0.37237   0.37248   0.37285   0.41047
     Eigenvalues ---    0.44083   0.83986
 En-DIIS/RFO-DIIS IScMMF=        0 using points:     9    8    7    6    5
 RFO step:  Lambda=-1.05136144D-06.
 DidBck=F Rises=F RFO-DIIS coefs:    0.88535    0.03498    0.05590    0.01037    0.01341
 Iteration  1 RMS(Cart)=  0.00215010 RMS(Int)=  0.00000368
 Iteration  2 RMS(Cart)=  0.00000253 RMS(Int)=  0.00000336
 Iteration  3 RMS(Cart)=  0.00000000 RMS(Int)=  0.00000336
 Variable       Old X    -DE/DX   Delta X   Delta X   Delta X     New X
                                 (Linear)    (Quad)   (Total)
    R1        2.85708  -0.00007  -0.00010  -0.00006  -0.00016   2.85691
    R2        2.85505  -0.00011  -0.00012  -0.00019  -0.00031   2.85474
    R3        2.85505  -0.00011  -0.00012  -0.00019  -0.00031   2.85473
    R4        2.88547  -0.00012  -0.00011  -0.00038  -0.00049   2.88499
    R5        2.06062  -0.00005  -0.00025   0.00007  -0.00018   2.06045
    R6        2.06038  -0.00005  -0.00023   0.00007  -0.00015   2.06022
    R7        2.06038  -0.00005  -0.00023   0.00007  -0.00015   2.06022
    R8        2.06079  -0.00004  -0.00022   0.00009  -0.00013   2.06065
    R9        2.05767  -0.00004  -0.00025   0.00010  -0.00015   2.05753
   R10        2.06105  -0.00005  -0.00024   0.00008  -0.00016   2.06089
   R11        2.06104  -0.00005  -0.00024   0.00009  -0.00015   2.06089
   R12        2.05767  -0.00004  -0.00025   0.00010  -0.00015   2.05753
   R13        2.06079  -0.00004  -0.00022   0.00009  -0.00013   2.06065
   R14        2.06450  -0.00007  -0.00020   0.00001  -0.00019   2.06432
   R15        2.06450  -0.00007  -0.00020   0.00001  -0.00018   2.06432
   R16        2.88780  -0.00002  -0.00011   0.00005  -0.00005   2.88775
   R17        2.06763  -0.00004  -0.00013   0.00000  -0.00013   2.06750
   R18        2.06763  -0.00004  -0.00013   0.00000  -0.00013   2.06750
   R19        2.69979   0.00031  -0.00014   0.00093   0.00079   2.70059
   R20        2.05852  -0.00006  -0.00025   0.00005  -0.00019   2.05833
   R21        2.06786  -0.00006  -0.00017   0.00002  -0.00015   2.06771
   R22        2.06786  -0.00005  -0.00017   0.00002  -0.00015   2.06771
   R23        2.83462   0.00013   0.00022   0.00017   0.00039   2.83501
   R24        2.61414   0.00010  -0.00088   0.00069  -0.00019   2.61395
   R25        2.28082   0.00045   0.00050   0.00005   0.00056   2.28138
    A1        1.89641  -0.00001  -0.00001  -0.00006  -0.00007   1.89634
    A2        1.89640  -0.00001  -0.00001  -0.00006  -0.00007   1.89633
    A3        1.87848   0.00004  -0.00004   0.00034   0.00030   1.87878
    A4        1.91134   0.00001   0.00003  -0.00008  -0.00005   1.91128
    A5        1.93997  -0.00001   0.00001  -0.00006  -0.00005   1.93993
    A6        1.93998  -0.00002   0.00001  -0.00007  -0.00006   1.93993
    A7        1.89858   0.00002  -0.00009   0.00024   0.00015   1.89873
    A8        1.90108  -0.00001  -0.00008   0.00004  -0.00003   1.90105
    A9        1.90110  -0.00001  -0.00007   0.00002  -0.00005   1.90105
   A10        1.92065  -0.00001   0.00008  -0.00011  -0.00003   1.92062
   A11        1.92065  -0.00001   0.00008  -0.00011  -0.00004   1.92062
   A12        1.92139   0.00001   0.00007  -0.00007   0.00000   1.92139
   A13        1.89419   0.00002  -0.00004   0.00017   0.00013   1.89432
   A14        1.91357   0.00001   0.00008   0.00007   0.00015   1.91372
   A15        1.89975  -0.00001  -0.00003   0.00001  -0.00001   1.89974
   A16        1.91279  -0.00001  -0.00004  -0.00007  -0.00010   1.91268
   A17        1.91958  -0.00001   0.00001  -0.00011  -0.00010   1.91948
   A18        1.92367  -0.00001   0.00002  -0.00008  -0.00006   1.92360
   A19        1.89973  -0.00001  -0.00003   0.00003   0.00000   1.89973
   A20        1.91360   0.00001   0.00008   0.00004   0.00012   1.91372
   A21        1.89419   0.00002  -0.00004   0.00018   0.00013   1.89432
   A22        1.92364   0.00000   0.00002  -0.00007  -0.00005   1.92359
   A23        1.91958  -0.00001   0.00001  -0.00011  -0.00010   1.91948
   A24        1.91279  -0.00001  -0.00004  -0.00007  -0.00010   1.91268
   A25        1.85847   0.00007   0.00019   0.00032   0.00050   1.85897
   A26        1.85845   0.00007   0.00019   0.00034   0.00052   1.85897
   A27        2.01322  -0.00010  -0.00030  -0.00044  -0.00074   2.01248
   A28        1.89169   0.00000   0.00009   0.00011   0.00019   1.89189
   A29        1.91871  -0.00001  -0.00006  -0.00014  -0.00021   1.91850
   A30        1.91870  -0.00001  -0.00006  -0.00013  -0.00019   1.91851
   A31        1.97008  -0.00009  -0.00030  -0.00028  -0.00058   1.96950
   A32        1.97010  -0.00009  -0.00030  -0.00028  -0.00058   1.96952
   A33        1.80515   0.00019   0.00090   0.00016   0.00106   1.80622
   A34        1.88724   0.00004  -0.00063   0.00033  -0.00031   1.88693
   A35        1.91487  -0.00002   0.00021   0.00003   0.00024   1.91511
   A36        1.91487  -0.00002   0.00021   0.00004   0.00025   1.91512
   A37        1.91890   0.00000  -0.00017   0.00011  -0.00006   1.91884
   A38        1.91891  -0.00001  -0.00018   0.00011  -0.00006   1.91884
   A39        1.90569  -0.00006   0.00001  -0.00066  -0.00065   1.90504
   A40        1.87661  -0.00002   0.00000   0.00008   0.00008   1.87668
   A41        1.92183   0.00003   0.00016   0.00019   0.00036   1.92219
   A42        1.92183   0.00005   0.00017   0.00018   0.00036   1.92219
   A43        1.99677  -0.00018  -0.00064  -0.00002  -0.00066   1.99611
   A44        1.94324   0.00008   0.00060   0.00022   0.00084   1.94409
   A45        2.22785  -0.00012  -0.00086  -0.00016  -0.00100   2.22685
   A46        2.11209   0.00004   0.00020  -0.00006   0.00016   2.11225
    D1       -1.03919   0.00000  -0.00001   0.00007   0.00006  -1.03913
    D2        1.05440   0.00000  -0.00001   0.00010   0.00009   1.05449
    D3       -3.13280   0.00000  -0.00001   0.00006   0.00004  -3.13275
    D4        1.03918   0.00000   0.00001  -0.00009  -0.00008   1.03910
    D5        3.13277   0.00000   0.00001  -0.00006  -0.00005   3.13272
    D6       -1.05443   0.00000   0.00001  -0.00011  -0.00010  -1.05452
    D7        3.14159   0.00000   0.00000  -0.00001  -0.00001   3.14158
    D8       -1.04800   0.00000   0.00000   0.00002   0.00002  -1.04799
    D9        1.04798   0.00000   0.00000  -0.00003  -0.00003   1.04795
   D10        0.98293  -0.00003  -0.00082  -0.00245  -0.00327   0.97966
   D11        3.07173  -0.00003  -0.00085  -0.00238  -0.00323   3.06850
   D12       -1.10600  -0.00003  -0.00079  -0.00243  -0.00322  -1.10922
   D13       -1.08605  -0.00002  -0.00083  -0.00229  -0.00312  -1.08916
   D14        1.00276  -0.00002  -0.00085  -0.00222  -0.00308   0.99968
   D15        3.10820  -0.00002  -0.00080  -0.00227  -0.00307   3.10514
   D16        3.04685   0.00000  -0.00087  -0.00211  -0.00298   3.04387
   D17       -1.14754   0.00001  -0.00090  -0.00204  -0.00294  -1.15047
   D18        0.95791   0.00000  -0.00084  -0.00209  -0.00293   0.95498
   D19        1.10589   0.00003   0.00079   0.00243   0.00322   1.10911
   D20       -3.07187   0.00003   0.00085   0.00240   0.00324  -3.06863
   D21       -0.98304   0.00003   0.00082   0.00244   0.00327  -0.97978
   D22       -3.10832   0.00002   0.00079   0.00228   0.00307  -3.10525
   D23       -1.00289   0.00002   0.00085   0.00224   0.00309  -0.99980
   D24        1.08594   0.00002   0.00083   0.00229   0.00311   1.08905
   D25       -0.95803   0.00000   0.00084   0.00210   0.00294  -0.95510
   D26        1.14740  -0.00001   0.00089   0.00206   0.00295   1.15035
   D27       -3.04696   0.00000   0.00087   0.00211   0.00298  -3.04398
   D28       -1.00802  -0.00003  -0.00013  -0.00022  -0.00035  -1.00837
   D29        1.00790   0.00003   0.00014   0.00021   0.00036   1.00825
   D30        3.14152   0.00000   0.00000   0.00002   0.00002   3.14154
   D31       -3.08273  -0.00003  -0.00011  -0.00031  -0.00042  -3.08315
   D32       -1.06681   0.00003   0.00017   0.00012   0.00028  -1.06653
   D33        1.06681   0.00000   0.00003  -0.00008  -0.00005   1.06676
   D34        1.06668  -0.00003  -0.00016  -0.00012  -0.00028   1.06640
   D35        3.08260   0.00003   0.00012   0.00031   0.00042   3.08302
   D36       -1.06697   0.00000  -0.00002   0.00011   0.00009  -1.06688
   D37       -1.07341   0.00005   0.00064   0.00001   0.00065  -1.07276
   D38        1.07334  -0.00005  -0.00066   0.00000  -0.00066   1.07269
   D39        3.14156   0.00000  -0.00001   0.00002   0.00000   3.14156
   D40        3.10870   0.00004   0.00065   0.00001   0.00067   3.10937
   D41       -1.02773  -0.00006  -0.00065   0.00001  -0.00064  -1.02837
   D42        1.04049  -0.00001   0.00000   0.00002   0.00002   1.04051
   D43        1.02762   0.00006   0.00063   0.00004   0.00067   1.02830
   D44       -3.10881  -0.00004  -0.00067   0.00004  -0.00063  -3.10944
   D45       -1.04059   0.00001  -0.00003   0.00005   0.00003  -1.04056
   D46       -3.14136   0.00000  -0.00002  -0.00014  -0.00016  -3.14151
   D47        1.03571   0.00001  -0.00028   0.00008  -0.00020   1.03551
   D48       -1.03522  -0.00001   0.00024  -0.00036  -0.00012  -1.03534
   D49       -3.14113  -0.00002  -0.00044   0.00000  -0.00044  -3.14157
   D50       -0.00038   0.00002   0.00038   0.00000   0.00038   0.00000
   D51       -1.03273  -0.00003  -0.00055  -0.00016  -0.00070  -1.03343
   D52        2.10802   0.00000   0.00028  -0.00016   0.00012   2.10814
   D53        1.03365  -0.00001  -0.00034   0.00017  -0.00017   1.03348
   D54       -2.10879   0.00003   0.00049   0.00017   0.00065  -2.10813
   D55        3.14087   0.00003   0.00057   0.00018   0.00076  -3.14156
   D56        0.00005  -0.00001  -0.00018   0.00018   0.00000   0.00005
         Item               Value     Threshold  Converged?
 Maximum Force            0.000450     0.000450     NO 
 RMS     Force            0.000068     0.000300     YES
 Maximum Displacement     0.006902     0.001800     NO 
 RMS     Displacement     0.002150     0.001200     NO 
 Predicted change in Energy=-1.439357D-06
 GradGradGradGradGradGradGradGradGradGradGradGradGradGradGradGradGradGrad

                          Input orientation:                          
 ---------------------------------------------------------------------
 Center     Atomic      Atomic             Coordinates (Angstroms)
 Number     Number       Type             X           Y           Z
 ---------------------------------------------------------------------
      1          7           0       -0.269478    0.174161    0.000078
      2          6           0       -1.761114   -0.072016    0.000603
      3          1           0       -2.275696    0.889260    0.000618
      4          1           0       -2.026372   -0.637818   -0.892758
      5          1           0       -2.025787   -0.637534    0.894318
      6          6           0        0.088655    0.968588   -1.233910
      7          1           0       -0.503407    1.884285   -1.240619
      8          1           0        1.148061    1.219021   -1.213400
      9          1           0       -0.140151    0.370470   -2.116666
     10          6           0        0.089445    0.969016    1.233557
     11          1           0       -0.138901    0.371246    2.116669
     12          1           0        1.148863    1.219339    1.212346
     13          1           0       -0.502528    1.884770    1.240269
     14          6           0        0.424033   -1.185899    0.000090
     15          1           0        0.067814   -1.716027    0.886312
     16          1           0        0.067148   -1.716383   -0.885651
     17          6           0        1.951481   -1.140268   -0.000488
     18          1           0        2.361328   -0.646333   -0.886518
     19          1           0        2.362001   -0.645915    0.884997
     20          6           0        4.009248   -4.206016   -0.000501
     21          1           0        5.090506   -4.337474   -0.000769
     22          1           0        3.575269   -4.685247    0.882247
     23          1           0        3.574795   -4.685553   -0.882850
     24          8           0        2.326164   -2.519364   -0.000312
     25          6           0        3.691732   -2.739780   -0.000670
     26          8           0        4.470833   -1.817574   -0.001044
 ---------------------------------------------------------------------
                    Distance matrix (angstroms):
                    1          2          3          4          5
     1  N    0.000000
     2  C    1.511814   0.000000
     3  H    2.129854   1.090342   0.000000
     4  H    2.131464   1.090224   1.786687   0.000000
     5  H    2.131463   1.090224   1.786688   1.787076   0.000000
     6  C    1.510662   2.455306   2.668429   2.677735   3.402918
     7  H    2.125695   2.636205   2.381545   2.966721   3.638017
     8  H    2.138616   3.406447   3.647560   3.691569   4.238228
     9  H    2.129757   2.702988   3.051653   2.464229   3.692928
    10  C    1.510660   2.455299   2.668407   3.402913   2.677741
    11  H    2.129754   2.702922   3.051541   3.692886   2.464167
    12  H    2.138617   3.406447   3.647580   4.238232   3.691547
    13  H    2.125693   2.636252   2.381576   3.638043   2.966820
    14  C    1.526669   2.452672   3.405117   2.664968   2.664951
    15  H    2.114707   2.613853   3.614417   2.951820   2.355075
    16  H    2.114707   2.613797   3.614383   2.355033   2.951709
    17  C    2.580772   3.863228   4.689138   4.107544   4.107564
    18  H    2.894893   4.255744   4.964580   4.387713   4.734790
    19  H    2.894873   4.255772   4.964587   4.734796   4.387806
    20  C    6.123189   7.098383   8.090881   7.068017   7.067986
    21  H    7.006017   8.070863   9.032148   8.070505   8.070463
    22  H    6.258925   7.108880   8.129342   7.135174   6.910569
    23  H    6.258979   7.108948   8.129410   6.910668   7.135216
    24  O    3.740646   4.763965   5.726765   4.825065   4.825052
    25  C    4.917543   6.070461   6.984277   6.157172   6.157147
    26  O    5.141746   6.471796   7.269292   6.663381   6.663351
                    6          7          8          9         10
     6  C    0.000000
     7  H    1.090451   0.000000
     8  H    1.088796   1.780635   0.000000
     9  H    1.090576   1.786351   1.787573   0.000000
    10  C    2.467467   2.703838   2.677829   3.411007   0.000000
    11  H    3.411008   3.700477   3.669380   4.233335   1.090577
    12  H    2.677888   3.031367   2.425746   3.669395   1.088796
    13  H    2.703784   2.480888   3.031197   3.700464   1.090451
    14  C    2.505404   3.438828   2.789339   2.687237   2.505404
    15  H    3.420955   4.220471   3.766992   3.662593   2.707490
    16  H    2.707548   3.662833   3.145216   2.431732   3.420951
    17  C    3.072251   4.088071   2.771802   3.336984   3.072316
    18  H    2.809572   3.838766   2.249092   2.967246   3.502217
    19  H    3.502069   4.373868   3.058579   4.037794   2.809628
    20  C    6.608243   7.680737   6.252083   6.529922   6.608230
    21  H    7.395502   8.458096   6.920115   7.348573   7.395472
    22  H    6.971402   8.018785   6.718888   6.953999   6.651697
    23  H    6.651746   7.740963   6.392363   6.394255   6.971442
    24  O    4.323658   5.379309   4.103051   4.348885   4.323672
    25  C    5.315546   6.365425   4.859329   5.369768   5.315539
    26  O    5.337241   6.323240   4.661709   5.524904   5.337217
                   11         12         13         14         15
    11  H    0.000000
    12  H    1.787567   0.000000
    13  H    1.786353   1.780637   0.000000
    14  C    2.687285   2.789285   3.438832   0.000000
    15  H    2.431710   3.145049   3.662829   1.092390   0.000000
    16  H    3.662591   3.766983   4.220470   1.092390   1.771963
    17  C    3.337173   2.771806   4.088092   1.528130   2.160119
    18  H    4.038038   3.058764   4.373943   2.197799   3.089883
    19  H    2.967515   2.249008   3.838765   2.197809   2.531488
    20  C    6.529998   6.251982   7.680710   4.687737   4.745670
    21  H    7.348625   6.919998   8.458045   5.631021   5.734661
    22  H    6.394293   6.392225   7.740913   4.791026   4.595490
    23  H    6.954126   6.718835   8.018812   4.791082   4.924118
    24  O    4.348997   4.102983   5.379306   2.322979   2.555699
    25  C    5.369856   4.859240   6.365391   3.618342   3.868796
    26  O    5.524969   4.661613   6.323174   4.095804   4.492693
                   16         17         18         19         20
    16  H    0.000000
    17  C    2.160123   0.000000
    18  H    2.531456   1.094073   0.000000
    19  H    3.089894   1.094072   1.771515   0.000000
    20  C    4.745726   3.692318   4.021443   4.021423   0.000000
    21  H    5.734741   4.480581   4.675199   4.675139   1.089220
    22  H    4.924077   3.997848   4.573293   4.217609   1.094187
    23  H    4.595603   3.997844   4.217560   4.573273   1.094187
    24  O    2.555730   1.429088   2.072400   2.072405   2.382764
    25  C    3.868867   2.363665   2.633860   2.633791   1.500222
    26  O    4.492795   2.608808   2.570191   2.570024   2.432636
                   21         22         23         24         25
    21  H    0.000000
    22  H    1.787906   0.000000
    23  H    1.787906   1.765097   0.000000
    24  O    3.308642   2.651457   2.651477   0.000000
    25  C    2.123487   2.139615   2.139615   1.383241   0.000000
    26  O    2.594975   3.131420   3.131417   2.256571   1.207254
                   26
    26  O    0.000000
 Stoichiometry    C7H16NO2(1+)
 Framework group  C1[X(C7H16NO2)]
 Deg. of freedom    72
 Full point group                 C1      NOp   1
 Largest Abelian subgroup         C1      NOp   1
 Largest concise Abelian subgroup C1      NOp   1
                         Standard orientation:                         
 ---------------------------------------------------------------------
 Center     Atomic      Atomic             Coordinates (Angstroms)
 Number     Number       Type             X           Y           Z
 ---------------------------------------------------------------------
      1          7           0       -2.122757   -0.047370    0.000009
      2          6           0       -3.138043   -1.167537    0.000022
      3          1           0       -4.138717   -0.734525    0.000041
      4          1           0       -2.993926   -1.775319   -0.893521
      5          1           0       -2.993894   -1.775326    0.893555
      6          6           0       -2.335969    0.797932   -1.233727
      7          1           0       -3.368992    1.147076   -1.240464
      8          1           0       -1.661879    1.652709   -1.212839
      9          1           0       -2.143211    0.187496   -2.116659
     10          6           0       -2.335959    0.797939    1.233740
     11          1           0       -2.143303    0.187475    2.116676
     12          1           0       -1.661785    1.652651    1.212907
     13          1           0       -3.368950    1.147179    1.240424
     14          6           0       -0.734013   -0.681491    0.000005
     15          1           0       -0.683568   -1.318472    0.886022
     16          1           0       -0.683621   -1.318577   -0.885941
     17          6           0        0.434003    0.303861   -0.000084
     18          1           0        0.448064    0.945834   -0.885899
     19          1           0        0.448084    0.945992    0.885616
     20          6           0        3.951733   -0.818097    0.000019
     21          1           0        4.880363   -0.248846    0.000070
     22          1           0        3.909630   -1.463555    0.882548
     23          1           0        3.909695   -1.463504   -0.882549
     24          8           0        1.584857   -0.543385   -0.000029
     25          6           0        2.791480    0.132943    0.000005
     26          8           0        2.828382    1.339634    0.000037
 ---------------------------------------------------------------------
 Rotational constants (GHZ):      3.1072728      0.5284870      0.5038785
 Standard basis: 6-31++G(d,p) (6D, 7F)
 There are   286 symmetry adapted cartesian basis functions of A   symmetry.
 There are   286 symmetry adapted basis functions of A   symmetry.
   286 basis functions,   448 primitive gaussians,   286 cartesian basis functions
    40 alpha electrons       40 beta electrons
       nuclear repulsion energy       578.4113897871 Hartrees.
 NAtoms=   26 NActive=   26 NUniq=   26 SFac= 1.00D+00 NAtFMM=   60 NAOKFM=F Big=F
 Integral buffers will be    131072 words long.
 Raffenetti 2 integral format.
 Two-electron integral symmetry is turned on.
 One-electron integrals computed using PRISM.
 NBasis=   286 RedAO= T EigKep=  1.71D-05  NBF=   286
 NBsUse=   286 1.00D-06 EigRej= -1.00D+00 NBFU=   286
 Initial guess from the checkpoint file:  "acetylcholine.chk"
 B after Tr=     0.000000    0.000000    0.000000
         Rot=    1.000000    0.000097    0.000006    0.000000 Ang=   0.01 deg.
 Requested convergence on RMS density matrix=1.00D-08 within 128 cycles.
 Requested convergence on MAX density matrix=1.00D-06.
 Requested convergence on             energy=1.00D-06.
 No special actions if energy rises.
 SCF Done:  E(RB3LYP) =  -481.383066389     A.U. after    8 cycles
            NFock=  8  Conv=0.47D-08     -V/T= 2.0096
 Calling FoFJK, ICntrl=      2127 FMM=F ISym2X=0 I1Cent= 0 IOpClX= 0 NMat=1 NMatS=1 NMatT=0.
 ***** Axes restored to original set *****
 -------------------------------------------------------------------
 Center     Atomic                   Forces (Hartrees/Bohr)
 Number     Number              X              Y              Z
 -------------------------------------------------------------------
      1        7          -0.000004072   -0.000026908   -0.000000564
      2        6           0.000014942    0.000017368   -0.000000536
      3        1          -0.000000145    0.000000247    0.000000153
      4        1          -0.000001089   -0.000006296   -0.000006954
      5        1          -0.000001173   -0.000006469    0.000006974
      6        6           0.000001047   -0.000012978    0.000016609
      7        1          -0.000009497   -0.000001234   -0.000008949
      8        1           0.000001942    0.000010861   -0.000000122
      9        1           0.000006406   -0.000005879   -0.000007719
     10        6           0.000001895   -0.000013440   -0.000015221
     11        1           0.000006125   -0.000005653    0.000007592
     12        1           0.000001681    0.000011484   -0.000000685
     13        1          -0.000009681   -0.000001227    0.000009151
     14        6          -0.000051951    0.000033613    0.000000879
     15        1           0.000006802   -0.000003878    0.000000430
     16        1           0.000007203   -0.000003670   -0.000000393
     17        6           0.000048035    0.000043236   -0.000001143
     18        1          -0.000006972   -0.000018229   -0.000004475
     19        1          -0.000007614   -0.000018635    0.000005060
     20        6          -0.000038257   -0.000022028   -0.000000106
     21        1           0.000012465    0.000007111   -0.000000093
     22        1           0.000001629    0.000004239   -0.000003960
     23        1           0.000001616    0.000004049    0.000003690
     24        8          -0.000066625   -0.000049441   -0.000000979
     25        6           0.000072336    0.000035315    0.000002773
     26        8           0.000012952    0.000028441   -0.000001413
 -------------------------------------------------------------------
 Cartesian Forces:  Max     0.000072336 RMS     0.000019188

 GradGradGradGradGradGradGradGradGradGradGradGradGradGradGradGradGradGrad
 Berny optimization.
 Using GEDIIS/GDIIS optimizer.
 FormGI is forming the generalized inverse of G from B-inverse, IUseBI=4.
 Internal  Forces:  Max     0.000057746 RMS     0.000010868
 Search for a local minimum.
 Step number  10 out of a maximum of  137
 All quantities printed in internal units (Hartrees-Bohrs-Radians)
 Mixed Optimization -- En-DIIS/RFO-DIIS
 Swapping is turned off.
 Update second derivatives using D2CorX and points    2    3    4    5    6
                                                      7    8    9   10
 DE= -1.60D-06 DEPred=-1.44D-06 R= 1.11D+00
 TightC=F SS=  1.41D+00  RLast= 1.36D-02 DXNew= 4.6606D-01 4.0930D-02
 Trust test= 1.11D+00 RLast= 1.36D-02 DXMaxT set to 2.77D-01
 ITU=  1  1 -1  0 -1  1  1  0  1  0
     Eigenvalues ---    0.00230   0.00237   0.00237   0.00457   0.00766
     Eigenvalues ---    0.00766   0.00766   0.02240   0.03496   0.04509
     Eigenvalues ---    0.04830   0.05181   0.05363   0.05516   0.05586
     Eigenvalues ---    0.05678   0.06090   0.06140   0.06164   0.06180
     Eigenvalues ---    0.06203   0.06222   0.07108   0.07213   0.08981
     Eigenvalues ---    0.10985   0.12491   0.13177   0.14447   0.14938
     Eigenvalues ---    0.15340   0.15788   0.15994   0.16000   0.16000
     Eigenvalues ---    0.16000   0.16003   0.16012   0.16015   0.16054
     Eigenvalues ---    0.16159   0.16602   0.20922   0.22140   0.23511
     Eigenvalues ---    0.25538   0.27735   0.28512   0.29607   0.30867
     Eigenvalues ---    0.35661   0.35741   0.35911   0.36657   0.37048
     Eigenvalues ---    0.37189   0.37227   0.37229   0.37230   0.37230
     Eigenvalues ---    0.37230   0.37230   0.37230   0.37230   0.37230
     Eigenvalues ---    0.37235   0.37239   0.37248   0.37330   0.41316
     Eigenvalues ---    0.44085   0.85754
 En-DIIS/RFO-DIIS IScMMF=        0 using points:    10    9    8    7    6
 RFO step:  Lambda=-3.89070094D-08.
 DidBck=F Rises=F RFO-DIIS coefs:    1.20066   -0.18374   -0.00542   -0.00888   -0.00261
 Iteration  1 RMS(Cart)=  0.00050876 RMS(Int)=  0.00000060
 Iteration  2 RMS(Cart)=  0.00000026 RMS(Int)=  0.00000054
 Variable       Old X    -DE/DX   Delta X   Delta X   Delta X     New X
                                 (Linear)    (Quad)   (Total)
    R1        2.85691  -0.00002  -0.00002  -0.00005  -0.00007   2.85684
    R2        2.85474   0.00000  -0.00004   0.00000  -0.00004   2.85470
    R3        2.85473   0.00000  -0.00004   0.00001  -0.00004   2.85470
    R4        2.88499  -0.00003  -0.00008  -0.00012  -0.00020   2.88479
    R5        2.06045   0.00000   0.00001  -0.00001   0.00000   2.06045
    R6        2.06022   0.00001   0.00001   0.00001   0.00002   2.06024
    R7        2.06022   0.00001   0.00001   0.00001   0.00002   2.06024
    R8        2.06065   0.00000   0.00001   0.00000   0.00001   2.06066
    R9        2.05753   0.00001   0.00001   0.00001   0.00002   2.05754
   R10        2.06089   0.00001   0.00001   0.00001   0.00002   2.06091
   R11        2.06089   0.00001   0.00001   0.00001   0.00002   2.06091
   R12        2.05753   0.00001   0.00001   0.00001   0.00002   2.05754
   R13        2.06065   0.00000   0.00001   0.00000   0.00001   2.06066
   R14        2.06432   0.00000  -0.00001   0.00000  -0.00001   2.06431
   R15        2.06432   0.00000  -0.00001   0.00000  -0.00001   2.06431
   R16        2.88775   0.00002   0.00001   0.00006   0.00006   2.88781
   R17        2.06750  -0.00001   0.00000  -0.00003  -0.00003   2.06747
   R18        2.06750  -0.00001  -0.00001  -0.00003  -0.00003   2.06747
   R19        2.70059   0.00000   0.00019  -0.00015   0.00004   2.70062
   R20        2.05833   0.00001   0.00000   0.00002   0.00002   2.05835
   R21        2.06771   0.00000   0.00000  -0.00002  -0.00002   2.06769
   R22        2.06771   0.00000   0.00000  -0.00002  -0.00002   2.06769
   R23        2.83501   0.00001   0.00004   0.00000   0.00005   2.83506
   R24        2.61395   0.00004   0.00011   0.00007   0.00018   2.61412
   R25        2.28138   0.00003   0.00003   0.00003   0.00007   2.28145
    A1        1.89634   0.00000  -0.00001   0.00001   0.00000   1.89634
    A2        1.89633   0.00000  -0.00001   0.00002   0.00001   1.89634
    A3        1.87878   0.00000   0.00007  -0.00003   0.00003   1.87881
    A4        1.91128   0.00000  -0.00002   0.00006   0.00005   1.91133
    A5        1.93993   0.00000  -0.00001  -0.00003  -0.00004   1.93988
    A6        1.93993   0.00000  -0.00001  -0.00003  -0.00004   1.93988
    A7        1.89873   0.00000   0.00004  -0.00006  -0.00001   1.89872
    A8        1.90105   0.00000   0.00001  -0.00001   0.00000   1.90104
    A9        1.90105   0.00000   0.00000   0.00000   0.00000   1.90104
   A10        1.92062   0.00000  -0.00002   0.00003   0.00001   1.92062
   A11        1.92062   0.00000  -0.00002   0.00003   0.00001   1.92062
   A12        1.92139   0.00000  -0.00001   0.00002   0.00001   1.92140
   A13        1.89432   0.00000   0.00003   0.00001   0.00005   1.89437
   A14        1.91372   0.00001   0.00002   0.00003   0.00004   1.91376
   A15        1.89974   0.00000   0.00000   0.00002   0.00002   1.89976
   A16        1.91268   0.00000  -0.00001  -0.00001  -0.00003   1.91266
   A17        1.91948   0.00000  -0.00002  -0.00003  -0.00005   1.91943
   A18        1.92360   0.00000  -0.00002  -0.00002  -0.00004   1.92357
   A19        1.89973   0.00000   0.00000   0.00002   0.00003   1.89976
   A20        1.91372   0.00001   0.00001   0.00003   0.00004   1.91376
   A21        1.89432   0.00000   0.00003   0.00001   0.00005   1.89437
   A22        1.92359   0.00000  -0.00001  -0.00002  -0.00003   1.92357
   A23        1.91948   0.00000  -0.00002  -0.00003  -0.00005   1.91943
   A24        1.91268   0.00000  -0.00001  -0.00001  -0.00003   1.91266
   A25        1.85897   0.00000   0.00007   0.00001   0.00009   1.85906
   A26        1.85897   0.00000   0.00008   0.00001   0.00008   1.85906
   A27        2.01248   0.00001  -0.00009  -0.00002  -0.00011   2.01236
   A28        1.89189   0.00000   0.00002   0.00000   0.00002   1.89191
   A29        1.91850  -0.00001  -0.00004   0.00001  -0.00003   1.91847
   A30        1.91851  -0.00001  -0.00003   0.00000  -0.00004   1.91847
   A31        1.96950   0.00000  -0.00007   0.00007   0.00000   1.96950
   A32        1.96952   0.00000  -0.00007   0.00005  -0.00002   1.96950
   A33        1.80622   0.00000   0.00007  -0.00009  -0.00002   1.80619
   A34        1.88693   0.00001   0.00004   0.00019   0.00023   1.88716
   A35        1.91511  -0.00001   0.00001  -0.00012  -0.00010   1.91501
   A36        1.91512  -0.00001   0.00002  -0.00013  -0.00011   1.91501
   A37        1.91884   0.00000   0.00002   0.00002   0.00004   1.91888
   A38        1.91884   0.00000   0.00002   0.00002   0.00004   1.91888
   A39        1.90504  -0.00001  -0.00013   0.00003  -0.00010   1.90494
   A40        1.87668   0.00000   0.00001  -0.00001   0.00000   1.87669
   A41        1.92219   0.00000   0.00004  -0.00003   0.00001   1.92220
   A42        1.92219   0.00000   0.00004  -0.00003   0.00001   1.92220
   A43        1.99611  -0.00006  -0.00004  -0.00020  -0.00024   1.99587
   A44        1.94409  -0.00006   0.00007  -0.00026  -0.00020   1.94388
   A45        2.22685   0.00004  -0.00005   0.00014   0.00008   2.22693
   A46        2.11225   0.00002   0.00000   0.00013   0.00012   2.11237
    D1       -1.03913   0.00000   0.00001  -0.00006  -0.00004  -1.03917
    D2        1.05449   0.00000   0.00002  -0.00006  -0.00004   1.05445
    D3       -3.13275   0.00000   0.00001  -0.00005  -0.00004  -3.13279
    D4        1.03910   0.00000  -0.00002   0.00004   0.00002   1.03912
    D5        3.13272   0.00000  -0.00001   0.00003   0.00002   3.13274
    D6       -1.05452   0.00000  -0.00002   0.00004   0.00002  -1.05450
    D7        3.14158   0.00000   0.00000  -0.00001  -0.00001   3.14157
    D8       -1.04799   0.00000   0.00000  -0.00001  -0.00001  -1.04800
    D9        1.04795   0.00000  -0.00001   0.00000  -0.00001   1.04795
   D10        0.97966  -0.00001  -0.00051  -0.00071  -0.00122   0.97844
   D11        3.06850  -0.00001  -0.00049  -0.00070  -0.00120   3.06730
   D12       -1.10922  -0.00001  -0.00050  -0.00070  -0.00120  -1.11043
   D13       -1.08916  -0.00001  -0.00048  -0.00078  -0.00126  -1.09042
   D14        0.99968  -0.00001  -0.00046  -0.00077  -0.00123   0.99845
   D15        3.10514  -0.00001  -0.00047  -0.00077  -0.00124   3.10390
   D16        3.04387  -0.00001  -0.00044  -0.00077  -0.00121   3.04266
   D17       -1.15047   0.00000  -0.00043  -0.00076  -0.00118  -1.15166
   D18        0.95498   0.00000  -0.00044  -0.00075  -0.00119   0.95380
   D19        1.10911   0.00001   0.00050   0.00073   0.00123   1.11034
   D20       -3.06863   0.00001   0.00050   0.00074   0.00124  -3.06739
   D21       -0.97978   0.00001   0.00051   0.00074   0.00125  -0.97853
   D22       -3.10525   0.00001   0.00047   0.00079   0.00126  -3.10398
   D23       -0.99980   0.00001   0.00047   0.00080   0.00127  -0.99853
   D24        1.08905   0.00001   0.00048   0.00081   0.00128   1.09033
   D25       -0.95510   0.00000   0.00044   0.00078   0.00121  -0.95388
   D26        1.15035   0.00001   0.00043   0.00079   0.00122   1.15157
   D27       -3.04398   0.00001   0.00044   0.00079   0.00123  -3.04275
   D28       -1.00837   0.00000  -0.00005   0.00000  -0.00005  -1.00842
   D29        1.00825   0.00000   0.00005   0.00001   0.00005   1.00831
   D30        3.14154   0.00000   0.00000  -0.00001   0.00000   3.14154
   D31       -3.08315   0.00000  -0.00007   0.00002  -0.00005  -3.08319
   D32       -1.06653   0.00000   0.00003   0.00003   0.00006  -1.06647
   D33        1.06676   0.00000  -0.00002   0.00002   0.00000   1.06676
   D34        1.06640   0.00000  -0.00003  -0.00002  -0.00005   1.06635
   D35        3.08302   0.00000   0.00007  -0.00001   0.00006   3.08308
   D36       -1.06688   0.00000   0.00002  -0.00002   0.00000  -1.06688
   D37       -1.07276  -0.00001   0.00003  -0.00017  -0.00014  -1.07290
   D38        1.07269   0.00001  -0.00003   0.00018   0.00015   1.07284
   D39        3.14156   0.00000   0.00000   0.00000   0.00000   3.14156
   D40        3.10937  -0.00001   0.00003  -0.00017  -0.00015   3.10922
   D41       -1.02837   0.00000  -0.00003   0.00017   0.00014  -1.02822
   D42        1.04051   0.00000   0.00000  -0.00001  -0.00001   1.04050
   D43        1.02830   0.00000   0.00004  -0.00017  -0.00013   1.02816
   D44       -3.10944   0.00001  -0.00002   0.00018   0.00016  -3.10928
   D45       -1.04056   0.00000   0.00001  -0.00001   0.00000  -1.04056
   D46       -3.14151   0.00000  -0.00003  -0.00004  -0.00007  -3.14159
   D47        1.03551   0.00000   0.00001  -0.00001  -0.00001   1.03551
   D48       -1.03534   0.00000  -0.00007  -0.00009  -0.00016  -1.03550
   D49       -3.14157   0.00000  -0.00003   0.00000  -0.00003   3.14159
   D50        0.00000   0.00000   0.00003  -0.00001   0.00002   0.00003
   D51       -1.03343   0.00000  -0.00006   0.00002  -0.00004  -1.03347
   D52        2.10814   0.00000  -0.00001   0.00002   0.00001   2.10816
   D53        1.03348   0.00000   0.00001  -0.00003  -0.00002   1.03346
   D54       -2.10813   0.00000   0.00007  -0.00003   0.00004  -2.10810
   D55       -3.14156   0.00000  -0.00003   0.00001  -0.00002  -3.14158
   D56        0.00005   0.00000  -0.00008   0.00001  -0.00007  -0.00002
         Item               Value     Threshold  Converged?
 Maximum Force            0.000058     0.000450     YES
 RMS     Force            0.000011     0.000300     YES
 Maximum Displacement     0.002390     0.001800     NO 
 RMS     Displacement     0.000509     0.001200     YES
 Predicted change in Energy=-9.426724D-08
 GradGradGradGradGradGradGradGradGradGradGradGradGradGradGradGradGradGrad

                          Input orientation:                          
 ---------------------------------------------------------------------
 Center     Atomic      Atomic             Coordinates (Angstroms)
 Number     Number       Type             X           Y           Z
 ---------------------------------------------------------------------
      1          7           0       -0.269443    0.174124    0.000080
      2          6           0       -1.761083   -0.071795    0.000581
      3          1           0       -2.275490    0.889573    0.000598
      4          1           0       -2.026422   -0.637547   -0.892801
      5          1           0       -2.025864   -0.637281    0.894296
      6          6           0        0.088848    0.968443   -1.233905
      7          1           0       -0.503949    1.883664   -1.241345
      8          1           0        1.148041    1.219766   -1.212823
      9          1           0       -0.138886    0.369872   -2.116644
     10          6           0        0.089603    0.968870    1.233570
     11          1           0       -0.137672    0.370639    2.116658
     12          1           0        1.148802    1.220109    1.211795
     13          1           0       -0.503125    1.884135    1.241009
     14          6           0        0.423835   -1.185935    0.000102
     15          1           0        0.067623   -1.716066    0.886318
     16          1           0        0.066990   -1.716417   -0.885650
     17          6           0        1.951317   -1.140337   -0.000454
     18          1           0        2.361181   -0.646541   -0.886533
     19          1           0        2.361816   -0.646136    0.885104
     20          6           0        4.009160   -4.205900   -0.000497
     21          1           0        5.090442   -4.337257   -0.000854
     22          1           0        3.575274   -4.685097    0.882302
     23          1           0        3.574645   -4.685477   -0.882780
     24          8           0        2.325946   -2.519470   -0.000271
     25          6           0        3.691648   -2.739637   -0.000701
     26          8           0        4.470706   -1.817348   -0.001206
 ---------------------------------------------------------------------
                    Distance matrix (angstroms):
                    1          2          3          4          5
     1  N    0.000000
     2  C    1.511776   0.000000
     3  H    2.129810   1.090341   0.000000
     4  H    2.131436   1.090234   1.786699   0.000000
     5  H    2.131435   1.090234   1.786699   1.787096   0.000000
     6  C    1.510641   2.455259   2.668391   2.677671   3.402881
     7  H    2.125713   2.635638   2.380965   2.965790   3.637630
     8  H    2.138635   3.406388   3.647188   3.691780   4.238189
     9  H    2.129761   2.703560   3.052520   2.464849   3.693346
    10  C    1.510640   2.455257   2.668365   3.402880   2.677691
    11  H    2.129762   2.703515   3.052420   3.693326   2.464821
    12  H    2.138635   3.406389   3.647194   4.238190   3.691776
    13  H    2.125712   2.635676   2.380977   3.637645   2.965887
    14  C    1.526563   2.452585   3.405009   2.664913   2.664888
    15  H    2.114675   2.613872   3.614421   2.951863   2.355108
    16  H    2.114675   2.613816   3.614392   2.355076   2.951742
    17  C    2.580617   3.863120   4.688970   4.107492   4.107507
    18  H    2.894781   4.255628   4.964410   4.387617   4.734723
    19  H    2.894757   4.255648   4.964409   4.734728   4.387699
    20  C    6.122994   7.098347   8.090777   7.068069   7.068041
    21  H    7.005778   8.070784   9.031982   8.070513   8.070497
    22  H    6.258769   7.108916   8.129317   7.135310   6.910695
    23  H    6.258768   7.108894   8.129306   6.910701   7.135236
    24  O    3.740520   4.763918   5.726673   4.825075   4.825053
    25  C    4.917341   6.070392   6.984118   6.157187   6.157180
    26  O    5.141496   6.471642   7.269016   6.663299   6.663326
                    6          7          8          9         10
     6  C    0.000000
     7  H    1.090455   0.000000
     8  H    1.088806   1.780631   0.000000
     9  H    1.090586   1.786333   1.787566   0.000000
    10  C    2.467476   2.704506   2.677326   3.411003   0.000000
    11  H    3.411005   3.701295   3.668721   4.233302   1.090586
    12  H    2.677366   3.031466   2.424618   3.668726   1.088805
    13  H    2.704464   2.482354   3.031341   3.701283   1.090455
    14  C    2.505262   3.438664   2.789813   2.686597   2.505262
    15  H    3.420876   4.220392   3.767334   3.662181   2.707388
    16  H    2.707441   3.662386   3.145931   2.431118   3.420873
    17  C    3.071995   4.088120   2.772215   3.335858   3.072059
    18  H    2.809331   3.838854   2.249728   2.965907   3.502065
    19  H    3.501921   4.374275   3.058780   4.036864   2.809381
    20  C    6.607872   7.680537   6.252486   6.528557   6.607881
    21  H    7.395054   8.457889   6.920397   7.347075   7.395078
    22  H    6.971085   8.018638   6.719257   6.952797   6.651363
    23  H    6.651382   7.740614   6.392905   6.392909   6.971090
    24  O    4.323425   5.379234   4.103611   4.347727   4.323437
    25  C    5.315150   6.365308   4.859634   5.368357   5.315183
    26  O    5.336747   6.323182   4.661779   5.523346   5.336829
                   11         12         13         14         15
    11  H    0.000000
    12  H    1.787565   0.000000
    13  H    1.786333   1.780630   0.000000
    14  C    2.686638   2.789772   3.438668   0.000000
    15  H    2.431095   3.145792   3.662378   1.092386   0.000000
    16  H    3.662177   3.767331   4.220389   1.092386   1.771969
    17  C    3.336029   2.772235   4.088147   1.528163   2.160123
    18  H    4.037088   3.058959   4.374358   2.197812   3.089870
    19  H    2.966141   2.249667   3.838857   2.197813   2.531417
    20  C    6.528650   6.252430   7.680532   4.687723   4.745674
    21  H    7.347198   6.920359   8.457892   5.630991   5.734669
    22  H    6.392970   6.392793   7.740596   4.791032   4.595517
    23  H    6.952858   6.719220   8.018634   4.791021   4.924054
    24  O    4.347819   4.103562   5.379234   2.323003   2.555684
    25  C    5.368493   4.859610   6.365315   3.618369   3.868857
    26  O    5.523566   4.661820   6.323217   4.095834   4.492783
                   16         17         18         19         20
    16  H    0.000000
    17  C    2.160123   0.000000
    18  H    2.531393   1.094056   0.000000
    19  H    3.089870   1.094055   1.771637   0.000000
    20  C    4.745706   3.692207   4.021185   4.021188   0.000000
    21  H    5.734696   4.480446   4.674898   4.674901   1.089232
    22  H    4.924101   3.997726   4.573044   4.217310   1.094176
    23  H    4.595538   3.997713   4.217287   4.573035   1.094176
    24  O    2.555714   1.429109   2.072333   2.072331   2.382699
    25  C    3.868884   2.363580   2.633607   2.633601   1.500247
    26  O    4.492789   2.608767   2.569959   2.569962   2.432736
                   21         22         23         24         25
    21  H    0.000000
    22  H    1.787930   0.000000
    23  H    1.787929   1.765082   0.000000
    24  O    3.308593   2.651358   2.651350   0.000000
    25  C    2.123444   2.139639   2.139637   1.383335   0.000000
    26  O    2.594998   3.131513   3.131495   2.256761   1.207289
                   26
    26  O    0.000000
 Stoichiometry    C7H16NO2(1+)
 Framework group  C1[X(C7H16NO2)]
 Deg. of freedom    72
 Full point group                 C1      NOp   1
 Largest Abelian subgroup         C1      NOp   1
 Largest concise Abelian subgroup C1      NOp   1
                         Standard orientation:                         
 ---------------------------------------------------------------------
 Center     Atomic      Atomic             Coordinates (Angstroms)
 Number     Number       Type             X           Y           Z
 ---------------------------------------------------------------------
      1          7           0       -2.122670   -0.047359    0.000002
      2          6           0       -3.138123   -1.167324   -0.000099
      3          1           0       -4.138715   -0.734129   -0.000053
      4          1           0       -2.994095   -1.775052   -0.893706
      5          1           0       -2.994085   -1.775221    0.893391
      6          6           0       -2.335681    0.798047   -1.233672
      7          1           0       -3.368982    1.146365   -1.241121
      8          1           0       -1.662308    1.653385   -1.212144
      9          1           0       -2.141796    0.187987   -2.116629
     10          6           0       -2.335715    0.797851    1.233804
     11          1           0       -2.141941    0.187628    2.116673
     12          1           0       -1.662280    1.653145    1.212474
     13          1           0       -3.368992    1.146240    1.241233
     14          6           0       -0.734111   -0.681628   -0.000030
     15          1           0       -0.683665   -1.318672    0.885937
     16          1           0       -0.683684   -1.318623   -0.886032
     17          6           0        0.433955    0.303717   -0.000015
     18          1           0        0.448123    0.945657   -0.885832
     19          1           0        0.448108    0.945651    0.885805
     20          6           0        3.951626   -0.818058    0.000002
     21          1           0        4.880214   -0.248715    0.000011
     22          1           0        3.909567   -1.463496    0.882533
     23          1           0        3.909569   -1.463469   -0.882549
     24          8           0        1.584788   -0.543595   -0.000007
     25          6           0        2.791362    0.133010    0.000013
     26          8           0        2.828183    1.339737    0.000003
 ---------------------------------------------------------------------
 Rotational constants (GHZ):      3.1072299      0.5285285      0.5039163
 Standard basis: 6-31++G(d,p) (6D, 7F)
 There are   286 symmetry adapted cartesian basis functions of A   symmetry.
 There are   286 symmetry adapted basis functions of A   symmetry.
   286 basis functions,   448 primitive gaussians,   286 cartesian basis functions
    40 alpha electrons       40 beta electrons
       nuclear repulsion energy       578.4194149271 Hartrees.
 NAtoms=   26 NActive=   26 NUniq=   26 SFac= 1.00D+00 NAtFMM=   60 NAOKFM=F Big=F
 Integral buffers will be    131072 words long.
 Raffenetti 2 integral format.
 Two-electron integral symmetry is turned on.
 One-electron integrals computed using PRISM.
 NBasis=   286 RedAO= T EigKep=  1.71D-05  NBF=   286
 NBsUse=   286 1.00D-06 EigRej= -1.00D+00 NBFU=   286
 Initial guess from the checkpoint file:  "acetylcholine.chk"
 B after Tr=     0.000000    0.000000    0.000000
         Rot=    1.000000   -0.000030    0.000001    0.000004 Ang=   0.00 deg.
 Requested convergence on RMS density matrix=1.00D-08 within 128 cycles.
 Requested convergence on MAX density matrix=1.00D-06.
 Requested convergence on             energy=1.00D-06.
 No special actions if energy rises.
 SCF Done:  E(RB3LYP) =  -481.383066499     A.U. after    7 cycles
            NFock=  7  Conv=0.36D-08     -V/T= 2.0096
 Calling FoFJK, ICntrl=      2127 FMM=F ISym2X=0 I1Cent= 0 IOpClX= 0 NMat=1 NMatS=1 NMatT=0.
 ***** Axes restored to original set *****
 -------------------------------------------------------------------
 Center     Atomic                   Forces (Hartrees/Bohr)
 Number     Number              X              Y              Z
 -------------------------------------------------------------------
      1        7          -0.000009628   -0.000007820   -0.000000356
      2        6          -0.000004691    0.000003999    0.000000042
      3        1          -0.000003189   -0.000002333    0.000000025
      4        1          -0.000001461   -0.000003670   -0.000001311
      5        1          -0.000001633   -0.000003740    0.000001319
      6        6           0.000004076    0.000004668   -0.000006876
      7        1          -0.000004864   -0.000000350   -0.000001498
      8        1          -0.000001984    0.000002539    0.000001618
      9        1           0.000000693   -0.000003186   -0.000000765
     10        6           0.000004353    0.000004791    0.000006965
     11        1           0.000000772   -0.000003312    0.000000582
     12        1          -0.000001961    0.000002766   -0.000001520
     13        1          -0.000004992   -0.000000331    0.000001627
     14        6           0.000001658    0.000011745    0.000000297
     15        1           0.000002294   -0.000003933    0.000001832
     16        1           0.000002305   -0.000004031   -0.000002002
     17        6           0.000004673   -0.000001951   -0.000000500
     18        1          -0.000003811    0.000003807    0.000000137
     19        1          -0.000003592    0.000004338    0.000000417
     20        6          -0.000001246    0.000007006    0.000001363
     21        1           0.000005167   -0.000004777    0.000000110
     22        1           0.000001031    0.000003762    0.000002494
     23        1           0.000000885    0.000004185   -0.000002518
     24        8           0.000017483   -0.000007559    0.000001344
     25        6           0.000053919    0.000022039   -0.000004621
     26        8          -0.000056256   -0.000028652    0.000001794
 -------------------------------------------------------------------
 Cartesian Forces:  Max     0.000056256 RMS     0.000010571

 GradGradGradGradGradGradGradGradGradGradGradGradGradGradGradGradGradGrad
 Berny optimization.
 Using GEDIIS/GDIIS optimizer.
 FormGI is forming the generalized inverse of G from B-inverse, IUseBI=4.
 GSVD:  received Info=                   1 from GESDD.
 Internal  Forces:  Max     0.000060515 RMS     0.000007513
 Search for a local minimum.
 Step number  11 out of a maximum of  137
 All quantities printed in internal units (Hartrees-Bohrs-Radians)
 Mixed Optimization -- En-DIIS/RFO-DIIS
 Swapping is turned off.
 Update second derivatives using D2CorX and points    2    3    4    5    6
                                                      7    8    9   10   11
 DE= -1.09D-07 DEPred=-9.43D-08 R= 1.16D+00
 Trust test= 1.16D+00 RLast= 5.27D-03 DXMaxT set to 2.77D-01
 ITU=  0  1  1 -1  0 -1  1  1  0  1  0
     Eigenvalues ---    0.00230   0.00237   0.00237   0.00341   0.00766
     Eigenvalues ---    0.00766   0.00766   0.02240   0.03496   0.04515
     Eigenvalues ---    0.04827   0.05194   0.05363   0.05517   0.05641
     Eigenvalues ---    0.05708   0.06090   0.06146   0.06164   0.06180
     Eigenvalues ---    0.06203   0.06224   0.07132   0.07214   0.08941
     Eigenvalues ---    0.10959   0.12490   0.13177   0.14447   0.14892
     Eigenvalues ---    0.15379   0.15971   0.15995   0.16000   0.16000
     Eigenvalues ---    0.16000   0.16007   0.16011   0.16060   0.16174
     Eigenvalues ---    0.16224   0.16605   0.19870   0.22345   0.24210
     Eigenvalues ---    0.26319   0.27809   0.28650   0.29546   0.31441
     Eigenvalues ---    0.35728   0.35741   0.35901   0.36611   0.37113
     Eigenvalues ---    0.37178   0.37224   0.37228   0.37230   0.37230
     Eigenvalues ---    0.37230   0.37230   0.37230   0.37230   0.37234
     Eigenvalues ---    0.37236   0.37239   0.37248   0.37351   0.42030
     Eigenvalues ---    0.44600   0.91172
 En-DIIS/RFO-DIIS IScMMF=        0 using points:    11   10    9    8    7
 RFO step:  Lambda=-1.12457954D-08.
 DidBck=F Rises=F RFO-DIIS coefs:    1.06334   -0.00881   -0.04716   -0.00278   -0.00459
 Iteration  1 RMS(Cart)=  0.00021216 RMS(Int)=  0.00000027
 Iteration  2 RMS(Cart)=  0.00000005 RMS(Int)=  0.00000026
 Variable       Old X    -DE/DX   Delta X   Delta X   Delta X     New X
                                 (Linear)    (Quad)   (Total)
    R1        2.85684   0.00001  -0.00001   0.00002   0.00001   2.85685
    R2        2.85470   0.00001  -0.00001   0.00003   0.00002   2.85472
    R3        2.85470   0.00001  -0.00001   0.00003   0.00002   2.85472
    R4        2.88479   0.00001  -0.00003   0.00002  -0.00001   2.88477
    R5        2.06045   0.00000   0.00001  -0.00001   0.00000   2.06045
    R6        2.06024   0.00000   0.00001   0.00000   0.00001   2.06025
    R7        2.06024   0.00000   0.00001   0.00000   0.00001   2.06025
    R8        2.06066   0.00000   0.00001   0.00000   0.00001   2.06067
    R9        2.05754   0.00000   0.00001  -0.00001   0.00001   2.05755
   R10        2.06091   0.00000   0.00001   0.00000   0.00001   2.06092
   R11        2.06091   0.00000   0.00001   0.00000   0.00001   2.06092
   R12        2.05754   0.00000   0.00001  -0.00001   0.00001   2.05755
   R13        2.06066   0.00000   0.00001   0.00000   0.00001   2.06067
   R14        2.06431   0.00000   0.00000   0.00000   0.00001   2.06432
   R15        2.06431   0.00000   0.00000   0.00000   0.00001   2.06432
   R16        2.88781   0.00000   0.00001   0.00001   0.00002   2.88783
   R17        2.06747   0.00000   0.00000   0.00000   0.00000   2.06746
   R18        2.06747   0.00000   0.00000   0.00000   0.00000   2.06746
   R19        2.70062   0.00002   0.00006   0.00002   0.00008   2.70070
   R20        2.05835   0.00000   0.00001   0.00000   0.00001   2.05836
   R21        2.06769   0.00000   0.00000   0.00000   0.00000   2.06769
   R22        2.06769   0.00000   0.00000   0.00000   0.00000   2.06769
   R23        2.83506   0.00000   0.00001  -0.00001   0.00000   2.83506
   R24        2.61412  -0.00001   0.00008  -0.00007   0.00001   2.61413
   R25        2.28145  -0.00006  -0.00001  -0.00006  -0.00006   2.28139
    A1        1.89634   0.00000   0.00000   0.00001   0.00001   1.89635
    A2        1.89634   0.00000   0.00000   0.00001   0.00001   1.89635
    A3        1.87881   0.00000   0.00002   0.00000   0.00002   1.87883
    A4        1.91133   0.00000   0.00000   0.00000   0.00000   1.91133
    A5        1.93988   0.00000  -0.00001  -0.00001  -0.00002   1.93987
    A6        1.93988   0.00000  -0.00001  -0.00001  -0.00002   1.93987
    A7        1.89872   0.00000   0.00001   0.00000   0.00001   1.89873
    A8        1.90104   0.00000   0.00000   0.00000   0.00000   1.90105
    A9        1.90104   0.00000   0.00000   0.00000   0.00000   1.90105
   A10        1.92062   0.00000  -0.00001   0.00000   0.00000   1.92062
   A11        1.92062   0.00000  -0.00001   0.00000   0.00000   1.92062
   A12        1.92140   0.00000  -0.00001   0.00000  -0.00001   1.92139
   A13        1.89437   0.00000   0.00001   0.00000   0.00001   1.89438
   A14        1.91376   0.00000   0.00000  -0.00001   0.00000   1.91376
   A15        1.89976   0.00000   0.00000  -0.00001   0.00000   1.89975
   A16        1.91266   0.00000   0.00000   0.00000   0.00000   1.91266
   A17        1.91943   0.00000  -0.00001   0.00001   0.00000   1.91943
   A18        1.92357   0.00000  -0.00001   0.00001   0.00000   1.92357
   A19        1.89976   0.00000   0.00000  -0.00001  -0.00001   1.89975
   A20        1.91376   0.00000   0.00000  -0.00001   0.00000   1.91376
   A21        1.89437   0.00000   0.00001   0.00000   0.00001   1.89438
   A22        1.92357   0.00000  -0.00001   0.00001   0.00000   1.92357
   A23        1.91943   0.00000  -0.00001   0.00001   0.00000   1.91942
   A24        1.91266   0.00000   0.00000   0.00000   0.00000   1.91266
   A25        1.85906   0.00000   0.00002   0.00000   0.00002   1.85908
   A26        1.85906   0.00000   0.00002   0.00000   0.00002   1.85908
   A27        2.01236   0.00002  -0.00002   0.00006   0.00004   2.01241
   A28        1.89191   0.00000   0.00000  -0.00002  -0.00001   1.89189
   A29        1.91847  -0.00001  -0.00001  -0.00002  -0.00003   1.91844
   A30        1.91847  -0.00001  -0.00001  -0.00002  -0.00003   1.91844
   A31        1.96950   0.00000  -0.00001  -0.00004  -0.00005   1.96945
   A32        1.96950   0.00000  -0.00001  -0.00004  -0.00005   1.96945
   A33        1.80619   0.00000  -0.00001   0.00002   0.00001   1.80620
   A34        1.88716   0.00000   0.00005  -0.00002   0.00003   1.88719
   A35        1.91501   0.00000  -0.00001   0.00004   0.00003   1.91504
   A36        1.91501   0.00000  -0.00001   0.00004   0.00003   1.91504
   A37        1.91888   0.00000   0.00001  -0.00001   0.00000   1.91888
   A38        1.91888   0.00000   0.00001  -0.00001   0.00000   1.91888
   A39        1.90494   0.00001  -0.00004   0.00012   0.00008   1.90502
   A40        1.87669   0.00000   0.00000  -0.00001   0.00000   1.87669
   A41        1.92220  -0.00001   0.00001  -0.00005  -0.00004   1.92216
   A42        1.92220  -0.00001   0.00001  -0.00005  -0.00004   1.92216
   A43        1.99587   0.00001  -0.00001   0.00005   0.00004   1.99591
   A44        1.94388   0.00000  -0.00002  -0.00002  -0.00005   1.94384
   A45        2.22693   0.00003   0.00003   0.00009   0.00012   2.22705
   A46        2.11237  -0.00002   0.00000  -0.00007  -0.00007   2.11230
    D1       -1.03917   0.00000   0.00000  -0.00001  -0.00001  -1.03918
    D2        1.05445   0.00000   0.00000  -0.00001   0.00000   1.05445
    D3       -3.13279   0.00000   0.00000  -0.00001  -0.00001  -3.13280
    D4        1.03912   0.00000   0.00000   0.00001   0.00000   1.03912
    D5        3.13274   0.00000   0.00000   0.00001   0.00000   3.13275
    D6       -1.05450   0.00000  -0.00001   0.00000   0.00000  -1.05450
    D7        3.14157   0.00000   0.00000   0.00000   0.00000   3.14156
    D8       -1.04800   0.00000   0.00000   0.00000   0.00000  -1.04800
    D9        1.04795   0.00000   0.00000  -0.00001  -0.00001   1.04794
   D10        0.97844   0.00000  -0.00018  -0.00028  -0.00045   0.97799
   D11        3.06730   0.00000  -0.00017  -0.00028  -0.00045   3.06686
   D12       -1.11043   0.00000  -0.00018  -0.00028  -0.00045  -1.11088
   D13       -1.09042   0.00000  -0.00017  -0.00030  -0.00047  -1.09089
   D14        0.99845   0.00000  -0.00016  -0.00030  -0.00046   0.99798
   D15        3.10390   0.00000  -0.00017  -0.00030  -0.00047   3.10343
   D16        3.04266   0.00000  -0.00015  -0.00028  -0.00043   3.04223
   D17       -1.15166   0.00000  -0.00015  -0.00028  -0.00043  -1.15208
   D18        0.95380   0.00000  -0.00015  -0.00028  -0.00043   0.95336
   D19        1.11034   0.00000   0.00018   0.00029   0.00047   1.11081
   D20       -3.06739   0.00000   0.00017   0.00029   0.00046  -3.06693
   D21       -0.97853   0.00000   0.00018   0.00029   0.00047  -0.97806
   D22       -3.10398   0.00000   0.00017   0.00031   0.00048  -3.10350
   D23       -0.99853   0.00000   0.00017   0.00031   0.00048  -0.99805
   D24        1.09033   0.00000   0.00017   0.00031   0.00048   1.09082
   D25       -0.95388   0.00000   0.00016   0.00029   0.00045  -0.95343
   D26        1.15157   0.00000   0.00015   0.00029   0.00044   1.15201
   D27       -3.04275   0.00000   0.00016   0.00029   0.00045  -3.04230
   D28       -1.00842   0.00000  -0.00001   0.00001   0.00000  -1.00842
   D29        1.00831   0.00000   0.00001  -0.00001   0.00001   1.00831
   D30        3.14154   0.00000   0.00000   0.00000   0.00000   3.14154
   D31       -3.08319   0.00000  -0.00002   0.00001  -0.00001  -3.08321
   D32       -1.06647   0.00000   0.00001  -0.00001  -0.00001  -1.06648
   D33        1.06676   0.00000  -0.00001   0.00000  -0.00001   1.06675
   D34        1.06635   0.00000  -0.00001   0.00002   0.00001   1.06637
   D35        3.08308   0.00000   0.00002   0.00000   0.00002   3.08310
   D36       -1.06688   0.00000   0.00001   0.00001   0.00002  -1.06686
   D37       -1.07290   0.00000  -0.00002   0.00004   0.00001  -1.07289
   D38        1.07284   0.00000   0.00003  -0.00005  -0.00002   1.07282
   D39        3.14156   0.00000   0.00000   0.00000   0.00000   3.14156
   D40        3.10922   0.00000  -0.00003   0.00001  -0.00001   3.10920
   D41       -1.02822   0.00000   0.00002  -0.00007  -0.00005  -1.02827
   D42        1.04050   0.00000   0.00000  -0.00003  -0.00003   1.04047
   D43        1.02816   0.00000  -0.00002   0.00006   0.00004   1.02820
   D44       -3.10928   0.00000   0.00003  -0.00002   0.00001  -3.10927
   D45       -1.04056   0.00000   0.00001   0.00002   0.00003  -1.04053
   D46       -3.14159   0.00000  -0.00001   0.00000  -0.00001   3.14158
   D47        1.03551   0.00000   0.00001   0.00001   0.00002   1.03553
   D48       -1.03550   0.00000  -0.00004  -0.00001  -0.00005  -1.03555
   D49        3.14159   0.00000   0.00002  -0.00001   0.00001  -3.14159
   D50        0.00003   0.00000  -0.00002   0.00001  -0.00001   0.00002
   D51       -1.03347   0.00000   0.00001   0.00003   0.00004  -1.03343
   D52        2.10816   0.00000  -0.00003   0.00004   0.00002   2.10817
   D53        1.03346   0.00000   0.00003  -0.00004  -0.00002   1.03344
   D54       -2.10810   0.00000  -0.00001  -0.00003  -0.00004  -2.10813
   D55       -3.14158   0.00000   0.00004  -0.00004   0.00000  -3.14158
   D56       -0.00002   0.00000   0.00007  -0.00005   0.00002   0.00000
         Item               Value     Threshold  Converged?
 Maximum Force            0.000061     0.000450     YES
 RMS     Force            0.000008     0.000300     YES
 Maximum Displacement     0.000869     0.001800     YES
 RMS     Displacement     0.000212     0.001200     YES
 Predicted change in Energy=-1.583836D-08
 Optimization completed.
    -- Stationary point found.
                           ----------------------------
                           !   Optimized Parameters   !
                           ! (Angstroms and Degrees)  !
 --------------------------                            --------------------------
 ! Name  Definition              Value          Derivative Info.                !
 --------------------------------------------------------------------------------
 ! R1    R(1,2)                  1.5118         -DE/DX =    0.0                 !
 ! R2    R(1,6)                  1.5106         -DE/DX =    0.0                 !
 ! R3    R(1,10)                 1.5106         -DE/DX =    0.0                 !
 ! R4    R(1,14)                 1.5266         -DE/DX =    0.0                 !
 ! R5    R(2,3)                  1.0903         -DE/DX =    0.0                 !
 ! R6    R(2,4)                  1.0902         -DE/DX =    0.0                 !
 ! R7    R(2,5)                  1.0902         -DE/DX =    0.0                 !
 ! R8    R(6,7)                  1.0905         -DE/DX =    0.0                 !
 ! R9    R(6,8)                  1.0888         -DE/DX =    0.0                 !
 ! R10   R(6,9)                  1.0906         -DE/DX =    0.0                 !
 ! R11   R(10,11)                1.0906         -DE/DX =    0.0                 !
 ! R12   R(10,12)                1.0888         -DE/DX =    0.0                 !
 ! R13   R(10,13)                1.0905         -DE/DX =    0.0                 !
 ! R14   R(14,15)                1.0924         -DE/DX =    0.0                 !
 ! R15   R(14,16)                1.0924         -DE/DX =    0.0                 !
 ! R16   R(14,17)                1.5282         -DE/DX =    0.0                 !
 ! R17   R(17,18)                1.0941         -DE/DX =    0.0                 !
 ! R18   R(17,19)                1.0941         -DE/DX =    0.0                 !
 ! R19   R(17,24)                1.4291         -DE/DX =    0.0                 !
 ! R20   R(20,21)                1.0892         -DE/DX =    0.0                 !
 ! R21   R(20,22)                1.0942         -DE/DX =    0.0                 !
 ! R22   R(20,23)                1.0942         -DE/DX =    0.0                 !
 ! R23   R(20,25)                1.5002         -DE/DX =    0.0                 !
 ! R24   R(24,25)                1.3833         -DE/DX =    0.0                 !
 ! R25   R(25,26)                1.2073         -DE/DX =   -0.0001              !
 ! A1    A(2,1,6)              108.6523         -DE/DX =    0.0                 !
 ! A2    A(2,1,10)             108.6522         -DE/DX =    0.0                 !
 ! A3    A(2,1,14)             107.648          -DE/DX =    0.0                 !
 ! A4    A(6,1,10)             109.5113         -DE/DX =    0.0                 !
 ! A5    A(6,1,14)             111.1471         -DE/DX =    0.0                 !
 ! A6    A(10,1,14)            111.1472         -DE/DX =    0.0                 !
 ! A7    A(1,2,3)              108.7884         -DE/DX =    0.0                 !
 ! A8    A(1,2,4)              108.9218         -DE/DX =    0.0                 !
 ! A9    A(1,2,5)              108.9218         -DE/DX =    0.0                 !
 ! A10   A(3,2,4)              110.0436         -DE/DX =    0.0                 !
 ! A11   A(3,2,5)              110.0437         -DE/DX =    0.0                 !
 ! A12   A(4,2,5)              110.0882         -DE/DX =    0.0                 !
 ! A13   A(1,6,7)              108.5393         -DE/DX =    0.0                 !
 ! A14   A(1,6,8)              109.6505         -DE/DX =    0.0                 !
 ! A15   A(1,6,9)              108.848          -DE/DX =    0.0                 !
 ! A16   A(7,6,8)              109.5871         -DE/DX =    0.0                 !
 ! A17   A(7,6,9)              109.9752         -DE/DX =    0.0                 !
 ! A18   A(8,6,9)              110.2123         -DE/DX =    0.0                 !
 ! A19   A(1,10,11)            108.8481         -DE/DX =    0.0                 !
 ! A20   A(1,10,12)            109.6505         -DE/DX =    0.0                 !
 ! A21   A(1,10,13)            108.5393         -DE/DX =    0.0                 !
 ! A22   A(11,10,12)           110.2122         -DE/DX =    0.0                 !
 ! A23   A(11,10,13)           109.9752         -DE/DX =    0.0                 !
 ! A24   A(12,10,13)           109.5871         -DE/DX =    0.0                 !
 ! A25   A(1,14,15)            106.5162         -DE/DX =    0.0                 !
 ! A26   A(1,14,16)            106.5162         -DE/DX =    0.0                 !
 ! A27   A(1,14,17)            115.3            -DE/DX =    0.0                 !
 ! A28   A(15,14,16)           108.3982         -DE/DX =    0.0                 !
 ! A29   A(15,14,17)           109.9205         -DE/DX =    0.0                 !
 ! A30   A(16,14,17)           109.9205         -DE/DX =    0.0                 !
 ! A31   A(14,17,18)           112.8439         -DE/DX =    0.0                 !
 ! A32   A(14,17,19)           112.8441         -DE/DX =    0.0                 !
 ! A33   A(14,17,24)           103.4873         -DE/DX =    0.0                 !
 ! A34   A(18,17,19)           108.1264         -DE/DX =    0.0                 !
 ! A35   A(18,17,24)           109.7221         -DE/DX =    0.0                 !
 ! A36   A(19,17,24)           109.722          -DE/DX =    0.0                 !
 ! A37   A(21,20,22)           109.9437         -DE/DX =    0.0                 !
 ! A38   A(21,20,23)           109.9436         -DE/DX =    0.0                 !
 ! A39   A(21,20,25)           109.145          -DE/DX =    0.0                 !
 ! A40   A(22,20,23)           107.5263         -DE/DX =    0.0                 !
 ! A41   A(22,20,25)           110.1341         -DE/DX =    0.0                 !
 ! A42   A(23,20,25)           110.1339         -DE/DX =    0.0                 !
 ! A43   A(17,24,25)           114.3551         -DE/DX =    0.0                 !
 ! A44   A(20,25,24)           111.3764         -DE/DX =    0.0                 !
 ! A45   A(20,25,26)           127.5937         -DE/DX =    0.0                 !
 ! A46   A(24,25,26)           121.0299         -DE/DX =    0.0                 !
 ! D1    D(6,1,2,3)            -59.5401         -DE/DX =    0.0                 !
 ! D2    D(6,1,2,4)             60.4155         -DE/DX =    0.0                 !
 ! D3    D(6,1,2,5)           -179.4957         -DE/DX =    0.0                 !
 ! D4    D(10,1,2,3)            59.5373         -DE/DX =    0.0                 !
 ! D5    D(10,1,2,4)           179.4929         -DE/DX =    0.0                 !
 ! D6    D(10,1,2,5)           -60.4184         -DE/DX =    0.0                 !
 ! D7    D(14,1,2,3)           179.9986         -DE/DX =    0.0                 !
 ! D8    D(14,1,2,4)           -60.0458         -DE/DX =    0.0                 !
 ! D9    D(14,1,2,5)            60.043          -DE/DX =    0.0                 !
 ! D10   D(2,1,6,7)             56.0605         -DE/DX =    0.0                 !
 ! D11   D(2,1,6,8)            175.7436         -DE/DX =    0.0                 !
 ! D12   D(2,1,6,9)            -63.6228         -DE/DX =    0.0                 !
 ! D13   D(10,1,6,7)           -62.4764         -DE/DX =    0.0                 !
 ! D14   D(10,1,6,8)            57.2067         -DE/DX =    0.0                 !
 ! D15   D(10,1,6,9)           177.8403         -DE/DX =    0.0                 !
 ! D16   D(14,1,6,7)           174.3318         -DE/DX =    0.0                 !
 ! D17   D(14,1,6,8)           -65.9851         -DE/DX =    0.0                 !
 ! D18   D(14,1,6,9)            54.6485         -DE/DX =    0.0                 !
 ! D19   D(2,1,10,11)           63.6178         -DE/DX =    0.0                 !
 ! D20   D(2,1,10,12)         -175.7487         -DE/DX =    0.0                 !
 ! D21   D(2,1,10,13)          -56.0655         -DE/DX =    0.0                 !
 ! D22   D(6,1,10,11)         -177.8452         -DE/DX =    0.0                 !
 ! D23   D(6,1,10,12)          -57.2117         -DE/DX =    0.0                 !
 ! D24   D(6,1,10,13)           62.4715         -DE/DX =    0.0                 !
 ! D25   D(14,1,10,11)         -54.6534         -DE/DX =    0.0                 !
 ! D26   D(14,1,10,12)          65.98           -DE/DX =    0.0                 !
 ! D27   D(14,1,10,13)        -174.3368         -DE/DX =    0.0                 !
 ! D28   D(2,1,14,15)          -57.7781         -DE/DX =    0.0                 !
 ! D29   D(2,1,14,16)           57.7717         -DE/DX =    0.0                 !
 ! D30   D(2,1,14,17)          179.9968         -DE/DX =    0.0                 !
 ! D31   D(6,1,14,15)         -176.6539         -DE/DX =    0.0                 !
 ! D32   D(6,1,14,16)          -61.1042         -DE/DX =    0.0                 !
 ! D33   D(6,1,14,17)           61.1209         -DE/DX =    0.0                 !
 ! D34   D(10,1,14,15)          61.0976         -DE/DX =    0.0                 !
 ! D35   D(10,1,14,16)         176.6474         -DE/DX =    0.0                 !
 ! D36   D(10,1,14,17)         -61.1275         -DE/DX =    0.0                 !
 ! D37   D(1,14,17,18)         -61.4728         -DE/DX =    0.0                 !
 ! D38   D(1,14,17,19)          61.4693         -DE/DX =    0.0                 !
 ! D39   D(1,14,17,24)         179.9982         -DE/DX =    0.0                 !
 ! D40   D(15,14,17,18)        178.145          -DE/DX =    0.0                 !
 ! D41   D(15,14,17,19)        -58.9129         -DE/DX =    0.0                 !
 ! D42   D(15,14,17,24)         59.616          -DE/DX =    0.0                 !
 ! D43   D(16,14,17,18)         58.9092         -DE/DX =    0.0                 !
 ! D44   D(16,14,17,19)       -178.1486         -DE/DX =    0.0                 !
 ! D45   D(16,14,17,24)        -59.6197         -DE/DX =    0.0                 !
 ! D46   D(14,17,24,25)        180.0003         -DE/DX =    0.0                 !
 ! D47   D(18,17,24,25)         59.3303         -DE/DX =    0.0                 !
 ! D48   D(19,17,24,25)        -59.3296         -DE/DX =    0.0                 !
 ! D49   D(21,20,25,24)       -180.0004         -DE/DX =    0.0                 !
 ! D50   D(21,20,25,26)          0.0016         -DE/DX =    0.0                 !
 ! D51   D(22,20,25,24)        -59.2136         -DE/DX =    0.0                 !
 ! D52   D(22,20,25,26)        120.7884         -DE/DX =    0.0                 !
 ! D53   D(23,20,25,24)         59.213          -DE/DX =    0.0                 !
 ! D54   D(23,20,25,26)       -120.785          -DE/DX =    0.0                 !
 ! D55   D(17,24,25,20)       -179.9992         -DE/DX =    0.0                 !
 ! D56   D(17,24,25,26)         -0.0011         -DE/DX =    0.0                 !
 --------------------------------------------------------------------------------
 GradGradGradGradGradGradGradGradGradGradGradGradGradGradGradGradGradGrad

                          Input orientation:                          
 ---------------------------------------------------------------------
 Center     Atomic      Atomic             Coordinates (Angstroms)
 Number     Number       Type             X           Y           Z
 ---------------------------------------------------------------------
      1          7           0       -0.269443    0.174124    0.000080
      2          6           0       -1.761083   -0.071795    0.000581
      3          1           0       -2.275490    0.889573    0.000598
      4          1           0       -2.026422   -0.637547   -0.892801
      5          1           0       -2.025864   -0.637281    0.894296
      6          6           0        0.088848    0.968443   -1.233905
      7          1           0       -0.503949    1.883664   -1.241345
      8          1           0        1.148041    1.219766   -1.212823
      9          1           0       -0.138886    0.369872   -2.116644
     10          6           0        0.089603    0.968870    1.233570
     11          1           0       -0.137672    0.370639    2.116658
     12          1           0        1.148802    1.220109    1.211795
     13          1           0       -0.503125    1.884135    1.241009
     14          6           0        0.423835   -1.185935    0.000102
     15          1           0        0.067623   -1.716066    0.886318
     16          1           0        0.066990   -1.716417   -0.885650
     17          6           0        1.951317   -1.140337   -0.000454
     18          1           0        2.361181   -0.646541   -0.886533
     19          1           0        2.361816   -0.646136    0.885104
     20          6           0        4.009160   -4.205900   -0.000497
     21          1           0        5.090442   -4.337257   -0.000854
     22          1           0        3.575274   -4.685097    0.882302
     23          1           0        3.574645   -4.685477   -0.882780
     24          8           0        2.325946   -2.519470   -0.000271
     25          6           0        3.691648   -2.739637   -0.000701
     26          8           0        4.470706   -1.817348   -0.001206
 ---------------------------------------------------------------------
                    Distance matrix (angstroms):
                    1          2          3          4          5
     1  N    0.000000
     2  C    1.511776   0.000000
     3  H    2.129810   1.090341   0.000000
     4  H    2.131436   1.090234   1.786699   0.000000
     5  H    2.131435   1.090234   1.786699   1.787096   0.000000
     6  C    1.510641   2.455259   2.668391   2.677671   3.402881
     7  H    2.125713   2.635638   2.380965   2.965790   3.637630
     8  H    2.138635   3.406388   3.647188   3.691780   4.238189
     9  H    2.129761   2.703560   3.052520   2.464849   3.693346
    10  C    1.510640   2.455257   2.668365   3.402880   2.677691
    11  H    2.129762   2.703515   3.052420   3.693326   2.464821
    12  H    2.138635   3.406389   3.647194   4.238190   3.691776
    13  H    2.125712   2.635676   2.380977   3.637645   2.965887
    14  C    1.526563   2.452585   3.405009   2.664913   2.664888
    15  H    2.114675   2.613872   3.614421   2.951863   2.355108
    16  H    2.114675   2.613816   3.614392   2.355076   2.951742
    17  C    2.580617   3.863120   4.688970   4.107492   4.107507
    18  H    2.894781   4.255628   4.964410   4.387617   4.734723
    19  H    2.894757   4.255648   4.964409   4.734728   4.387699
    20  C    6.122994   7.098347   8.090777   7.068069   7.068041
    21  H    7.005778   8.070784   9.031982   8.070513   8.070497
    22  H    6.258769   7.108916   8.129317   7.135310   6.910695
    23  H    6.258768   7.108894   8.129306   6.910701   7.135236
    24  O    3.740520   4.763918   5.726673   4.825075   4.825053
    25  C    4.917341   6.070392   6.984118   6.157187   6.157180
    26  O    5.141496   6.471642   7.269016   6.663299   6.663326
                    6          7          8          9         10
     6  C    0.000000
     7  H    1.090455   0.000000
     8  H    1.088806   1.780631   0.000000
     9  H    1.090586   1.786333   1.787566   0.000000
    10  C    2.467476   2.704506   2.677326   3.411003   0.000000
    11  H    3.411005   3.701295   3.668721   4.233302   1.090586
    12  H    2.677366   3.031466   2.424618   3.668726   1.088805
    13  H    2.704464   2.482354   3.031341   3.701283   1.090455
    14  C    2.505262   3.438664   2.789813   2.686597   2.505262
    15  H    3.420876   4.220392   3.767334   3.662181   2.707388
    16  H    2.707441   3.662386   3.145931   2.431118   3.420873
    17  C    3.071995   4.088120   2.772215   3.335858   3.072059
    18  H    2.809331   3.838854   2.249728   2.965907   3.502065
    19  H    3.501921   4.374275   3.058780   4.036864   2.809381
    20  C    6.607872   7.680537   6.252486   6.528557   6.607881
    21  H    7.395054   8.457889   6.920397   7.347075   7.395078
    22  H    6.971085   8.018638   6.719257   6.952797   6.651363
    23  H    6.651382   7.740614   6.392905   6.392909   6.971090
    24  O    4.323425   5.379234   4.103611   4.347727   4.323437
    25  C    5.315150   6.365308   4.859634   5.368357   5.315183
    26  O    5.336747   6.323182   4.661779   5.523346   5.336829
                   11         12         13         14         15
    11  H    0.000000
    12  H    1.787565   0.000000
    13  H    1.786333   1.780630   0.000000
    14  C    2.686638   2.789772   3.438668   0.000000
    15  H    2.431095   3.145792   3.662378   1.092386   0.000000
    16  H    3.662177   3.767331   4.220389   1.092386   1.771969
    17  C    3.336029   2.772235   4.088147   1.528163   2.160123
    18  H    4.037088   3.058959   4.374358   2.197812   3.089870
    19  H    2.966141   2.249667   3.838857   2.197813   2.531417
    20  C    6.528650   6.252430   7.680532   4.687723   4.745674
    21  H    7.347198   6.920359   8.457892   5.630991   5.734669
    22  H    6.392970   6.392793   7.740596   4.791032   4.595517
    23  H    6.952858   6.719220   8.018634   4.791021   4.924054
    24  O    4.347819   4.103562   5.379234   2.323003   2.555684
    25  C    5.368493   4.859610   6.365315   3.618369   3.868857
    26  O    5.523566   4.661820   6.323217   4.095834   4.492783
                   16         17         18         19         20
    16  H    0.000000
    17  C    2.160123   0.000000
    18  H    2.531393   1.094056   0.000000
    19  H    3.089870   1.094055   1.771637   0.000000
    20  C    4.745706   3.692207   4.021185   4.021188   0.000000
    21  H    5.734696   4.480446   4.674898   4.674901   1.089232
    22  H    4.924101   3.997726   4.573044   4.217310   1.094176
    23  H    4.595538   3.997713   4.217287   4.573035   1.094176
    24  O    2.555714   1.429109   2.072333   2.072331   2.382699
    25  C    3.868884   2.363580   2.633607   2.633601   1.500247
    26  O    4.492789   2.608767   2.569959   2.569962   2.432736
                   21         22         23         24         25
    21  H    0.000000
    22  H    1.787930   0.000000
    23  H    1.787929   1.765082   0.000000
    24  O    3.308593   2.651358   2.651350   0.000000
    25  C    2.123444   2.139639   2.139637   1.383335   0.000000
    26  O    2.594998   3.131513   3.131495   2.256761   1.207289
                   26
    26  O    0.000000
 Stoichiometry    C7H16NO2(1+)
 Framework group  C1[X(C7H16NO2)]
 Deg. of freedom    72
 Full point group                 C1      NOp   1
 Largest Abelian subgroup         C1      NOp   1
 Largest concise Abelian subgroup C1      NOp   1
                         Standard orientation:                         
 ---------------------------------------------------------------------
 Center     Atomic      Atomic             Coordinates (Angstroms)
 Number     Number       Type             X           Y           Z
 ---------------------------------------------------------------------
      1          7           0       -2.122670   -0.047359    0.000002
      2          6           0       -3.138123   -1.167324   -0.000099
      3          1           0       -4.138715   -0.734129   -0.000053
      4          1           0       -2.994095   -1.775052   -0.893706
      5          1           0       -2.994085   -1.775221    0.893391
      6          6           0       -2.335681    0.798047   -1.233672
      7          1           0       -3.368982    1.146365   -1.241121
      8          1           0       -1.662308    1.653385   -1.212144
      9          1           0       -2.141796    0.187987   -2.116629
     10          6           0       -2.335715    0.797851    1.233804
     11          1           0       -2.141941    0.187628    2.116673
     12          1           0       -1.662280    1.653145    1.212474
     13          1           0       -3.368992    1.146240    1.241233
     14          6           0       -0.734111   -0.681628   -0.000030
     15          1           0       -0.683665   -1.318672    0.885937
     16          1           0       -0.683684   -1.318623   -0.886032
     17          6           0        0.433955    0.303717   -0.000015
     18          1           0        0.448123    0.945657   -0.885832
     19          1           0        0.448108    0.945651    0.885805
     20          6           0        3.951626   -0.818058    0.000002
     21          1           0        4.880214   -0.248715    0.000011
     22          1           0        3.909567   -1.463496    0.882533
     23          1           0        3.909569   -1.463469   -0.882549
     24          8           0        1.584788   -0.543595   -0.000007
     25          6           0        2.791362    0.133010    0.000013
     26          8           0        2.828183    1.339737    0.000003
 ---------------------------------------------------------------------
 Rotational constants (GHZ):      3.1072299      0.5285285      0.5039163

 **********************************************************************

            Population analysis using the SCF density.

 **********************************************************************

 Orbital symmetries:
       Occupied  (A) (A) (A) (A) (A) (A) (A) (A) (A) (A) (A) (A)
                 (A) (A) (A) (A) (A) (A) (A) (A) (A) (A) (A) (A)
                 (A) (A) (A) (A) (A) (A) (A) (A) (A) (A) (A) (A)
                 (A) (A) (A) (A)
       Virtual   (A) (A) (A) (A) (A) (A) (A) (A) (A) (A) (A) (A)
                 (A) (A) (A) (A) (A) (A) (A) (A) (A) (A) (A) (A)
                 (A) (A) (A) (A) (A) (A) (A) (A) (A) (A) (A) (A)
                 (A) (A) (A) (A) (A) (A) (A) (A) (A) (A) (A) (A)
                 (A) (A) (A) (A) (A) (A) (A) (A) (A) (A) (A) (A)
                 (A) (A) (A) (A) (A) (A) (A) (A) (A) (A) (A) (A)
                 (A) (A) (A) (A) (A) (A) (A) (A) (A) (A) (A) (A)
                 (A) (A) (A) (A) (A) (A) (A) (A) (A) (A) (A) (A)
                 (A) (A) (A) (A) (A) (A) (A) (A) (A) (A) (A) (A)
                 (A) (A) (A) (A) (A) (A) (A) (A) (A) (A) (A) (A)
                 (A) (A) (A) (A) (A) (A) (A) (A) (A) (A) (A) (A)
                 (A) (A) (A) (A) (A) (A) (A) (A) (A) (A) (A) (A)
                 (A) (A) (A) (A) (A) (A) (A) (A) (A) (A) (A) (A)
                 (A) (A) (A) (A) (A) (A) (A) (A) (A) (A) (A) (A)
                 (A) (A) (A) (A) (A) (A) (A) (A) (A) (A) (A) (A)
                 (A) (A) (A) (A) (A) (A) (A) (A) (A) (A) (A) (A)
                 (A) (A) (A) (A) (A) (A) (A) (A) (A) (A) (A) (A)
                 (A) (A) (A) (A) (A) (A) (A) (A) (A) (A) (A) (A)
                 (A) (A) (A) (A) (A) (A) (A) (A) (A) (A) (A) (A)
                 (A) (A) (A) (A) (A) (A) (A) (A) (A) (A) (A) (A)
                 (A) (A) (A) (A) (A) (A)
 The electronic state is 1-A.
 Alpha  occ. eigenvalues --  -19.33238 -19.26894 -14.64656 -10.44381 -10.41605
 Alpha  occ. eigenvalues --  -10.41271 -10.41235 -10.41234 -10.40602 -10.30454
 Alpha  occ. eigenvalues --   -1.23654  -1.19291  -1.14835  -0.95390  -0.92427
 Alpha  occ. eigenvalues --   -0.92419  -0.87862  -0.83341  -0.78308  -0.72654
 Alpha  occ. eigenvalues --   -0.70059  -0.68644  -0.68133  -0.65359  -0.62195
 Alpha  occ. eigenvalues --   -0.60844  -0.60731  -0.59551  -0.57990  -0.57847
 Alpha  occ. eigenvalues --   -0.57840  -0.57744  -0.57629  -0.54585  -0.54164
 Alpha  occ. eigenvalues --   -0.51289  -0.50094  -0.48853  -0.44044  -0.40195
 Alpha virt. eigenvalues --   -0.15530  -0.12701  -0.11955  -0.11834  -0.11770
 Alpha virt. eigenvalues --   -0.11515  -0.10635  -0.10355  -0.09523  -0.08125
 Alpha virt. eigenvalues --   -0.08101  -0.07006  -0.06173  -0.05203  -0.04898
 Alpha virt. eigenvalues --   -0.04348  -0.04344  -0.04165  -0.03281  -0.02924
 Alpha virt. eigenvalues --   -0.02320  -0.01442  -0.01432  -0.01127  -0.00559
 Alpha virt. eigenvalues --   -0.00222   0.00016   0.00377   0.01064   0.01323
 Alpha virt. eigenvalues --    0.01354   0.01662   0.01995   0.02982   0.03883
 Alpha virt. eigenvalues --    0.03962   0.04153   0.04285   0.04371   0.05059
 Alpha virt. eigenvalues --    0.05404   0.05982   0.06051   0.06505   0.06698
 Alpha virt. eigenvalues --    0.06983   0.07200   0.07451   0.07756   0.08687
 Alpha virt. eigenvalues --    0.08909   0.09612   0.10074   0.10782   0.11522
 Alpha virt. eigenvalues --    0.12152   0.12714   0.13145   0.14156   0.14847
 Alpha virt. eigenvalues --    0.15236   0.16325   0.16664   0.18438   0.19481
 Alpha virt. eigenvalues --    0.19529   0.20652   0.21308   0.21668   0.21939
 Alpha virt. eigenvalues --    0.22982   0.25393   0.25863   0.26013   0.26916
 Alpha virt. eigenvalues --    0.27394   0.27915   0.28600   0.32175   0.33393
 Alpha virt. eigenvalues --    0.38166   0.40969   0.48648   0.49142   0.50032
 Alpha virt. eigenvalues --    0.52659   0.52912   0.57123   0.57690   0.58209
 Alpha virt. eigenvalues --    0.59037   0.61146   0.62235   0.64003   0.64382
 Alpha virt. eigenvalues --    0.64781   0.65875   0.65895   0.67556   0.72828
 Alpha virt. eigenvalues --    0.74864   0.75535   0.76000   0.76274   0.79411
 Alpha virt. eigenvalues --    0.81413   0.81943   0.83288   0.85426   0.85914
 Alpha virt. eigenvalues --    0.86103   0.86806   0.87310   0.91160   0.92577
 Alpha virt. eigenvalues --    0.96264   0.96700   0.97384   0.98572   0.98845
 Alpha virt. eigenvalues --    1.00204   1.02390   1.05450   1.06973   1.10852
 Alpha virt. eigenvalues --    1.11538   1.13226   1.15842   1.17523   1.20824
 Alpha virt. eigenvalues --    1.23342   1.24437   1.27196   1.27449   1.28886
 Alpha virt. eigenvalues --    1.29909   1.31270   1.32030   1.35387   1.40381
 Alpha virt. eigenvalues --    1.43772   1.44419   1.46133   1.49737   1.52474
 Alpha virt. eigenvalues --    1.60068   1.60133   1.67267   1.67644   1.68806
 Alpha virt. eigenvalues --    1.69827   1.69992   1.71845   1.74292   1.76035
 Alpha virt. eigenvalues --    1.76855   1.77875   1.79437   1.79955   1.82388
 Alpha virt. eigenvalues --    1.82850   1.82859   1.83691   1.83751   1.85826
 Alpha virt. eigenvalues --    1.89287   1.89788   1.90594   1.92070   1.93485
 Alpha virt. eigenvalues --    1.95505   1.95839   1.97310   1.98086   1.99419
 Alpha virt. eigenvalues --    1.99455   2.02868   2.03311   2.06046   2.09001
 Alpha virt. eigenvalues --    2.12783   2.14571   2.18443   2.20474   2.21728
 Alpha virt. eigenvalues --    2.22539   2.24041   2.26215   2.27598   2.33764
 Alpha virt. eigenvalues --    2.39629   2.41154   2.42661   2.45298   2.47886
 Alpha virt. eigenvalues --    2.49292   2.51038   2.51135   2.51878   2.55049
 Alpha virt. eigenvalues --    2.57454   2.58017   2.60159   2.61347   2.64625
 Alpha virt. eigenvalues --    2.66922   2.67365   2.67648   2.70981   2.71394
 Alpha virt. eigenvalues --    2.73074   2.76216   2.78326   2.79594   2.79714
 Alpha virt. eigenvalues --    2.80685   2.87940   2.94133   3.01577   3.09383
 Alpha virt. eigenvalues --    3.10848   3.11317   3.11796   3.16213   3.18470
 Alpha virt. eigenvalues --    3.21651   3.22523   3.23649   3.26380   3.29187
 Alpha virt. eigenvalues --    3.29373   3.31827   3.32820   3.35074   3.36955
 Alpha virt. eigenvalues --    3.38735   4.05471   4.23716   4.26214   4.33444
 Alpha virt. eigenvalues --    4.40691   4.41263   4.42986   4.45611   4.51617
 Alpha virt. eigenvalues --    4.59349
          Condensed to atoms (all electrons):
               1          2          3          4          5          6
     1  N    7.430980   0.108285  -0.016809  -0.010666  -0.010665   0.145767
     2  C    0.108285   5.282983   0.402791   0.385244   0.385250  -0.112115
     3  H   -0.016809   0.402791   0.503015  -0.029831  -0.029828  -0.025331
     4  H   -0.010666   0.385244  -0.029831   0.487423  -0.025982  -0.016030
     5  H   -0.010665   0.385250  -0.029828  -0.025982   0.487420   0.024109
     6  C    0.145767  -0.112115  -0.025331  -0.016030   0.024109   5.320577
     7  H   -0.030616  -0.016218   0.007503  -0.001173  -0.000619   0.390226
     8  H   -0.015687   0.021514   0.001122  -0.000999  -0.002268   0.397914
     9  H    0.004120  -0.019643  -0.000782   0.005310   0.001006   0.373617
    10  C    0.145791  -0.112105  -0.025325   0.024110  -0.016038  -0.130403
    11  H    0.004113  -0.019651  -0.000784   0.001006   0.005311   0.028450
    12  H   -0.015688   0.021519   0.001122  -0.002268  -0.000999  -0.022279
    13  H   -0.030611  -0.016223   0.007503  -0.000618  -0.001172  -0.021865
    14  C   -0.018291  -0.006913   0.033309  -0.033815  -0.033802  -0.202814
    15  H   -0.003350  -0.017653  -0.001016  -0.007520   0.011401   0.037382
    16  H   -0.003340  -0.017626  -0.001015   0.011400  -0.007524  -0.044729
    17  C    0.029026  -0.123166  -0.020201   0.014210   0.014199   0.021604
    18  H    0.004146  -0.002580  -0.001254   0.001700  -0.000371   0.024060
    19  H    0.004171  -0.002567  -0.001253  -0.000371   0.001698  -0.009309
    20  C   -0.003904   0.000705   0.000111  -0.000086  -0.000086  -0.000629
    21  H   -0.000108   0.000108   0.000009  -0.000006  -0.000006  -0.000084
    22  H   -0.000163  -0.000104  -0.000006   0.000018  -0.000015  -0.000335
    23  H   -0.000163  -0.000104  -0.000006  -0.000015   0.000018   0.000307
    24  O   -0.003550   0.008596   0.000715  -0.000288  -0.000288   0.000915
    25  C   -0.009507  -0.006349   0.000456  -0.000015  -0.000015  -0.007358
    26  O   -0.000282   0.000957   0.000059  -0.000011  -0.000011   0.001242
               7          8          9         10         11         12
     1  N   -0.030616  -0.015687   0.004120   0.145791   0.004113  -0.015688
     2  C   -0.016218   0.021514  -0.019643  -0.112105  -0.019651   0.021519
     3  H    0.007503   0.001122  -0.000782  -0.025325  -0.000784   0.001122
     4  H   -0.001173  -0.000999   0.005310   0.024110   0.001006  -0.002268
     5  H   -0.000619  -0.002268   0.001006  -0.016038   0.005311  -0.000999
     6  C    0.390226   0.397914   0.373617  -0.130403   0.028450  -0.022279
     7  H    0.494829  -0.024313  -0.030956  -0.021868   0.002392   0.000016
     8  H   -0.024313   0.499288  -0.034613  -0.022275  -0.000796   0.004218
     9  H   -0.030956  -0.034613   0.501570   0.028446  -0.004367  -0.000796
    10  C   -0.021868  -0.022275   0.028446   5.320548   0.373631   0.397912
    11  H    0.002392  -0.000796  -0.004367   0.373631   0.501567  -0.034617
    12  H    0.000016   0.004218  -0.000796   0.397912  -0.034617   0.499298
    13  H    0.000980   0.000014   0.002392   0.390223  -0.030953  -0.024313
    14  C    0.035645   0.013464  -0.050012  -0.202803  -0.050023   0.013496
    15  H   -0.002208  -0.001127  -0.004390  -0.044709   0.017480  -0.000382
    16  H    0.000270  -0.000379   0.017481   0.037372  -0.004388  -0.001126
    17  C   -0.005236  -0.017981   0.012455   0.021567   0.012468  -0.018008
    18  H    0.001634  -0.008408  -0.008905  -0.009293   0.005863   0.004461
    19  H   -0.003468   0.004465   0.005865   0.024035  -0.008900  -0.008406
    20  C    0.000182   0.000285   0.000129  -0.000630   0.000129   0.000286
    21  H    0.000008   0.000000   0.000012  -0.000084   0.000012   0.000000
    22  H    0.000004   0.000039   0.000042   0.000307  -0.000108  -0.000034
    23  H    0.000000  -0.000034  -0.000108  -0.000335   0.000042   0.000039
    24  O   -0.000326   0.000753   0.001800   0.000916   0.001799   0.000752
    25  C    0.001184  -0.004339   0.001059  -0.007358   0.001058  -0.004338
    26  O   -0.000019   0.000246   0.000211   0.001242   0.000211   0.000248
              13         14         15         16         17         18
     1  N   -0.030611  -0.018291  -0.003350  -0.003340   0.029026   0.004146
     2  C   -0.016223  -0.006913  -0.017653  -0.017626  -0.123166  -0.002580
     3  H    0.007503   0.033309  -0.001016  -0.001015  -0.020201  -0.001254
     4  H   -0.000618  -0.033815  -0.007520   0.011400   0.014210   0.001700
     5  H   -0.001172  -0.033802   0.011401  -0.007524   0.014199  -0.000371
     6  C   -0.021865  -0.202814   0.037382  -0.044729   0.021604   0.024060
     7  H    0.000980   0.035645  -0.002208   0.000270  -0.005236   0.001634
     8  H    0.000014   0.013464  -0.001127  -0.000379  -0.017981  -0.008408
     9  H    0.002392  -0.050012  -0.004390   0.017481   0.012455  -0.008905
    10  C    0.390223  -0.202803  -0.044709   0.037372   0.021567  -0.009293
    11  H   -0.030953  -0.050023   0.017480  -0.004388   0.012468   0.005863
    12  H   -0.024313   0.013496  -0.000382  -0.001126  -0.018008   0.004461
    13  H    0.494825   0.035638   0.000272  -0.002209  -0.005231  -0.003466
    14  C    0.035638   6.772195   0.297898   0.297915  -0.743696  -0.127286
    15  H    0.000272   0.297898   0.562733  -0.064375   0.018848   0.023878
    16  H   -0.002209   0.297915  -0.064375   0.562738   0.018823  -0.029764
    17  C   -0.005231  -0.743696   0.018848   0.018823   6.173545   0.454703
    18  H   -0.003466  -0.127286   0.023878  -0.029764   0.454703   0.609329
    19  H    0.001633  -0.127267  -0.029763   0.023879   0.454682  -0.072065
    20  C    0.000182   0.049793  -0.002350  -0.002354  -0.038090  -0.017740
    21  H    0.000008   0.002717  -0.000039  -0.000039  -0.012288  -0.000256
    22  H    0.000000  -0.003818  -0.001267   0.000825  -0.000508  -0.000915
    23  H    0.000004  -0.003819   0.000825  -0.001267  -0.000506   0.002101
    24  O   -0.000326  -0.009175  -0.001538  -0.001538  -0.007386  -0.035202
    25  C    0.001184  -0.030928   0.003622   0.003620   0.049859   0.000150
    26  O   -0.000019   0.115750   0.000179   0.000180  -0.039593  -0.022683
              19         20         21         22         23         24
     1  N    0.004171  -0.003904  -0.000108  -0.000163  -0.000163  -0.003550
     2  C   -0.002567   0.000705   0.000108  -0.000104  -0.000104   0.008596
     3  H   -0.001253   0.000111   0.000009  -0.000006  -0.000006   0.000715
     4  H   -0.000371  -0.000086  -0.000006   0.000018  -0.000015  -0.000288
     5  H    0.001698  -0.000086  -0.000006  -0.000015   0.000018  -0.000288
     6  C   -0.009309  -0.000629  -0.000084  -0.000335   0.000307   0.000915
     7  H   -0.003468   0.000182   0.000008   0.000004   0.000000  -0.000326
     8  H    0.004465   0.000285   0.000000   0.000039  -0.000034   0.000753
     9  H    0.005865   0.000129   0.000012   0.000042  -0.000108   0.001800
    10  C    0.024035  -0.000630  -0.000084   0.000307  -0.000335   0.000916
    11  H   -0.008900   0.000129   0.000012  -0.000108   0.000042   0.001799
    12  H   -0.008406   0.000286   0.000000  -0.000034   0.000039   0.000752
    13  H    0.001633   0.000182   0.000008   0.000000   0.000004  -0.000326
    14  C   -0.127267   0.049793   0.002717  -0.003818  -0.003819  -0.009175
    15  H   -0.029763  -0.002350  -0.000039  -0.001267   0.000825  -0.001538
    16  H    0.023879  -0.002354  -0.000039   0.000825  -0.001267  -0.001538
    17  C    0.454682  -0.038090  -0.012288  -0.000508  -0.000506  -0.007386
    18  H   -0.072065  -0.017740  -0.000256  -0.000915   0.002101  -0.035202
    19  H    0.609346  -0.017753  -0.000256   0.002102  -0.000915  -0.035202
    20  C   -0.017753   5.761619   0.445068   0.418408   0.418420  -0.174291
    21  H   -0.000256   0.445068   0.463872  -0.015338  -0.015338   0.009426
    22  H    0.002102   0.418408  -0.015338   0.499201  -0.031324  -0.001452
    23  H   -0.000915   0.418420  -0.015338  -0.031324   0.499201  -0.001452
    24  O   -0.035202  -0.174291   0.009426  -0.001452  -0.001452   8.577302
    25  C    0.000143  -0.291637  -0.073721  -0.065023  -0.065033   0.080432
    26  O   -0.022688   0.004508   0.000358  -0.000504  -0.000505  -0.143572
              25         26
     1  N   -0.009507  -0.000282
     2  C   -0.006349   0.000957
     3  H    0.000456   0.000059
     4  H   -0.000015  -0.000011
     5  H   -0.000015  -0.000011
     6  C   -0.007358   0.001242
     7  H    0.001184  -0.000019
     8  H   -0.004339   0.000246
     9  H    0.001059   0.000211
    10  C   -0.007358   0.001242
    11  H    0.001058   0.000211
    12  H   -0.004338   0.000248
    13  H    0.001184  -0.000019
    14  C   -0.030928   0.115750
    15  H    0.003622   0.000179
    16  H    0.003620   0.000180
    17  C    0.049859  -0.039593
    18  H    0.000150  -0.022683
    19  H    0.000143  -0.022688
    20  C   -0.291637   0.004508
    21  H   -0.073721   0.000358
    22  H   -0.065023  -0.000504
    23  H   -0.065033  -0.000505
    24  O    0.080432  -0.143572
    25  C    5.529982   0.405688
    26  O    0.405688   8.089797
 Mulliken charges:
               1
     1  N   -0.702997
     2  C   -0.144934
     3  H    0.195727
     4  H    0.199274
     5  H    0.199276
     6  C   -0.172888
     7  H    0.202149
     8  H    0.189899
     9  H    0.199058
    10  C   -0.172873
    11  H    0.199054
    12  H    0.189886
    13  H    0.202151
    14  C   -0.023358
    15  H    0.207173
    16  H    0.207169
    17  C   -0.264098
    18  H    0.208162
    19  H    0.208165
    20  C   -0.550276
    21  H    0.195967
    22  H    0.199969
    23  H    0.199970
    24  O   -0.267822
    25  C    0.487184
    26  O   -0.390986
 Sum of Mulliken charges =   1.00000
 Mulliken charges with hydrogens summed into heavy atoms:
               1
     1  N   -0.702997
     2  C    0.449343
     6  C    0.418217
    10  C    0.418219
    14  C    0.390984
    17  C    0.152228
    20  C    0.045631
    24  O   -0.267822
    25  C    0.487184
    26  O   -0.390986
 Electronic spatial extent (au):  <R**2>=           2305.2980
 Charge=              1.0000 electrons
 Dipole moment (field-independent basis, Debye):
    X=             -8.9954    Y=             -1.9103    Z=              0.0000  Tot=              9.1960
 Quadrupole moment (field-independent basis, Debye-Ang):
   XX=            -23.8282   YY=            -58.2611   ZZ=            -53.4143
   XY=             -7.4123   XZ=              0.0000   YZ=              0.0000
 Traceless Quadrupole moment (field-independent basis, Debye-Ang):
   XX=             21.3397   YY=            -13.0933   ZZ=             -8.2464
   XY=             -7.4123   XZ=              0.0000   YZ=              0.0000
 Octapole moment (field-independent basis, Debye-Ang**2):
  XXX=            -36.8779  YYY=             -5.5480  ZZZ=              0.0003  XYY=            -23.0946
  XXY=            -31.1056  XXZ=             -0.0001  XZZ=            -11.1358  YZZ=              1.2683
  YYZ=             -0.0003  XYZ=             -0.0001
 Hexadecapole moment (field-independent basis, Debye-Ang**3):
 XXXX=          -1870.1255 YYYY=           -341.2714 ZZZZ=           -213.6207 XXXY=            -81.2998
 XXXZ=              0.0007 YYYX=             -6.9220 YYYZ=             -0.0011 ZZZX=             -0.0019
 ZZZY=              0.0004 XXYY=           -439.1936 XXZZ=           -400.7059 YYZZ=            -85.0158
 XXYZ=              0.0007 YYXZ=              0.0011 ZZXY=             -5.5762
 N-N= 5.784194149271D+02 E-N=-2.262762920853D+03  KE= 4.768190735837D+02
 1\1\GINC-N02\FOpt\RB3LYP\6-31++G(d,p)\C7H16N1O2(1+)\ROOT\04-Jan-2020\0
 \\# opt freq b3lyp/6-31++g(d,p)\\acetylcholine\\1,1\N,-0.2694431545,0.
 1741239025,0.0000796438\C,-1.7610831498,-0.0717953343,0.0005805964\H,-
 2.2754897913,0.8895733302,0.0005979933\H,-2.0264220938,-0.6375468775,-
 0.8928008395\H,-2.0258644163,-0.6372813104,0.8942955425\C,0.0888477262
 ,0.9684434895,-1.2339054581\H,-0.5039489271,1.8836642566,-1.2413446679
 \H,1.1480409684,1.2197659646,-1.2128227424\H,-0.1388861319,0.369872497
 3,-2.1166442005\C,0.089602935,0.9688697764,1.2335699032\H,-0.137671863
 5,0.3706391538,2.1166577352\H,1.1488015477,1.2201093001,1.2117954643\H
 ,-0.5031247995,1.8841350951,1.2410093893\C,0.4238347358,-1.1859347672,
 0.0001015534\H,0.0676232671,-1.7160663593,0.8863184956\H,0.0669895983,
 -1.7164168215,-0.8856503455\C,1.9513172519,-1.140337291,-0.0004538317\
 H,2.3611811657,-0.6465414735,-0.8865331173\H,2.3618155761,-0.646135569
 3,0.8851041392\C,4.0091599165,-4.2058997042,-0.0004967851\H,5.09044188
 27,-4.3372570964,-0.000854488\H,3.5752735014,-4.6850974987,0.882301713
 \H,3.5746451272,-4.6854768114,-0.8827802281\O,2.3259461101,-2.51946965
 81,-0.000270694\C,3.6916482769,-2.7396365394,-0.0007012099\O,4.4707061
 205,-1.8173482442,-0.0012057513\\Version=EM64L-G09RevD.01\State=1-A\HF
 =-481.3830665\RMSD=3.566e-09\RMSF=1.057e-05\Dipole=-3.2392465,1.611551
 7,0.0008237\Quadrupole=0.6039582,5.5270414,-6.1309996,-13.7168037,0.00
 06214,0.0023697\PG=C01 [X(C7H16N1O2)]\\@


 FROM WHENCE IT HAPPENS, THAT THEY WHICH TRUST TO BOOKS, DO AS THEY THAT CAST UP MANY LITTLE SUMMS INTO GREATER,
 WITHOUT CONSIDERING WETHER THOSE LITTLE SUMMES WERE RIGHTLY CAST UP OR NOT...
 AND AT LAST FINDING THE ERROUR VISIBLE, AND NOT MISTRUSTING THEIR FIRST GROUNDS,
 KNOW NOT WHICH WAY TO CLEERE THEMSELVES...
 BUT SPEND TIME IN FLUTTERING OVER THEIR BOOKES....
 AS BIRDS THAT ENTERING BY THE CHIMNEY, AND FINDING THEMSELVES INCLOSED IN A CHAMBER,
 FLUTTER AT THE FALSE LIGHT OF A GLASSE WINDOW,
 FOR WANT OF WIT TO CONSIDER WHICH WAY THEY CAME IN....
           LEVIATHAN
 Job cpu time:       0 days  1 hours 50 minutes 52.7 seconds.
 File lengths (MBytes):  RWF=     51 Int=      0 D2E=      0 Chk=      7 Scr=      1
 Normal termination of Gaussian 09 at Sat Jan  4 14:43:40 2020.
 Link1:  Proceeding to internal job step number  2.
 ----------------------------------------------------------------------
 #N Geom=AllCheck Guess=TCheck SCRF=Check GenChk RB3LYP/6-31++G(d,p) Fr
 eq
 ----------------------------------------------------------------------
 1/10=4,29=7,30=1,38=1,40=1/1,3;
 2/12=2,40=1/2;
 3/5=1,6=6,7=1111,11=2,14=-4,16=1,25=1,30=1,70=2,71=2,74=-5,116=1,140=1/1,2,3;
 4/5=101/1;
 5/5=2,98=1/2;
 8/6=4,10=90,11=11/1;
 11/6=1,8=1,9=11,15=111,16=1/1,2,10;
 10/6=1/2;
 6/7=2,8=2,9=2,10=2,18=1,28=1/1;
 7/8=1,10=1,25=1/1,2,3,16;
 1/10=4,30=1/3;
 99//99;
 Structure from the checkpoint file:  "acetylcholine.chk"
 -------------
 acetylcholine
 -------------
 Charge =  1 Multiplicity = 1
 Redundant internal coordinates found in file.
 N,0,-0.2694431545,0.1741239025,0.0000796438
 C,0,-1.7610831498,-0.0717953343,0.0005805964
 H,0,-2.2754897913,0.8895733302,0.0005979933
 H,0,-2.0264220938,-0.6375468775,-0.8928008395
 H,0,-2.0258644163,-0.6372813104,0.8942955425
 C,0,0.0888477262,0.9684434895,-1.2339054581
 H,0,-0.5039489271,1.8836642566,-1.2413446679
 H,0,1.1480409684,1.2197659646,-1.2128227424
 H,0,-0.1388861319,0.3698724973,-2.1166442005
 C,0,0.089602935,0.9688697764,1.2335699032
 H,0,-0.1376718635,0.3706391538,2.1166577352
 H,0,1.1488015477,1.2201093001,1.2117954643
 H,0,-0.5031247995,1.8841350951,1.2410093893
 C,0,0.4238347358,-1.1859347672,0.0001015534
 H,0,0.0676232671,-1.7160663593,0.8863184956
 H,0,0.0669895983,-1.7164168215,-0.8856503455
 C,0,1.9513172519,-1.140337291,-0.0004538317
 H,0,2.3611811657,-0.6465414735,-0.8865331173
 H,0,2.3618155761,-0.6461355693,0.8851041392
 C,0,4.0091599165,-4.2058997042,-0.0004967851
 H,0,5.0904418827,-4.3372570964,-0.000854488
 H,0,3.5752735014,-4.6850974987,0.882301713
 H,0,3.5746451272,-4.6854768114,-0.8827802281
 O,0,2.3259461101,-2.5194696581,-0.000270694
 C,0,3.6916482769,-2.7396365394,-0.0007012099
 O,0,4.4707061205,-1.8173482442,-0.0012057513
 Recover connectivity data from disk.

 GradGradGradGradGradGradGradGradGradGradGradGradGradGradGradGradGradGrad
 Berny optimization.
 Initialization pass.
                           ----------------------------
                           !    Initial Parameters    !
                           ! (Angstroms and Degrees)  !
 --------------------------                            --------------------------
 ! Name  Definition              Value          Derivative Info.                !
 --------------------------------------------------------------------------------
 ! R1    R(1,2)                  1.5118         calculate D2E/DX2 analytically  !
 ! R2    R(1,6)                  1.5106         calculate D2E/DX2 analytically  !
 ! R3    R(1,10)                 1.5106         calculate D2E/DX2 analytically  !
 ! R4    R(1,14)                 1.5266         calculate D2E/DX2 analytically  !
 ! R5    R(2,3)                  1.0903         calculate D2E/DX2 analytically  !
 ! R6    R(2,4)                  1.0902         calculate D2E/DX2 analytically  !
 ! R7    R(2,5)                  1.0902         calculate D2E/DX2 analytically  !
 ! R8    R(6,7)                  1.0905         calculate D2E/DX2 analytically  !
 ! R9    R(6,8)                  1.0888         calculate D2E/DX2 analytically  !
 ! R10   R(6,9)                  1.0906         calculate D2E/DX2 analytically  !
 ! R11   R(10,11)                1.0906         calculate D2E/DX2 analytically  !
 ! R12   R(10,12)                1.0888         calculate D2E/DX2 analytically  !
 ! R13   R(10,13)                1.0905         calculate D2E/DX2 analytically  !
 ! R14   R(14,15)                1.0924         calculate D2E/DX2 analytically  !
 ! R15   R(14,16)                1.0924         calculate D2E/DX2 analytically  !
 ! R16   R(14,17)                1.5282         calculate D2E/DX2 analytically  !
 ! R17   R(17,18)                1.0941         calculate D2E/DX2 analytically  !
 ! R18   R(17,19)                1.0941         calculate D2E/DX2 analytically  !
 ! R19   R(17,24)                1.4291         calculate D2E/DX2 analytically  !
 ! R20   R(20,21)                1.0892         calculate D2E/DX2 analytically  !
 ! R21   R(20,22)                1.0942         calculate D2E/DX2 analytically  !
 ! R22   R(20,23)                1.0942         calculate D2E/DX2 analytically  !
 ! R23   R(20,25)                1.5002         calculate D2E/DX2 analytically  !
 ! R24   R(24,25)                1.3833         calculate D2E/DX2 analytically  !
 ! R25   R(25,26)                1.2073         calculate D2E/DX2 analytically  !
 ! A1    A(2,1,6)              108.6523         calculate D2E/DX2 analytically  !
 ! A2    A(2,1,10)             108.6522         calculate D2E/DX2 analytically  !
 ! A3    A(2,1,14)             107.648          calculate D2E/DX2 analytically  !
 ! A4    A(6,1,10)             109.5113         calculate D2E/DX2 analytically  !
 ! A5    A(6,1,14)             111.1471         calculate D2E/DX2 analytically  !
 ! A6    A(10,1,14)            111.1472         calculate D2E/DX2 analytically  !
 ! A7    A(1,2,3)              108.7884         calculate D2E/DX2 analytically  !
 ! A8    A(1,2,4)              108.9218         calculate D2E/DX2 analytically  !
 ! A9    A(1,2,5)              108.9218         calculate D2E/DX2 analytically  !
 ! A10   A(3,2,4)              110.0436         calculate D2E/DX2 analytically  !
 ! A11   A(3,2,5)              110.0437         calculate D2E/DX2 analytically  !
 ! A12   A(4,2,5)              110.0882         calculate D2E/DX2 analytically  !
 ! A13   A(1,6,7)              108.5393         calculate D2E/DX2 analytically  !
 ! A14   A(1,6,8)              109.6505         calculate D2E/DX2 analytically  !
 ! A15   A(1,6,9)              108.848          calculate D2E/DX2 analytically  !
 ! A16   A(7,6,8)              109.5871         calculate D2E/DX2 analytically  !
 ! A17   A(7,6,9)              109.9752         calculate D2E/DX2 analytically  !
 ! A18   A(8,6,9)              110.2123         calculate D2E/DX2 analytically  !
 ! A19   A(1,10,11)            108.8481         calculate D2E/DX2 analytically  !
 ! A20   A(1,10,12)            109.6505         calculate D2E/DX2 analytically  !
 ! A21   A(1,10,13)            108.5393         calculate D2E/DX2 analytically  !
 ! A22   A(11,10,12)           110.2122         calculate D2E/DX2 analytically  !
 ! A23   A(11,10,13)           109.9752         calculate D2E/DX2 analytically  !
 ! A24   A(12,10,13)           109.5871         calculate D2E/DX2 analytically  !
 ! A25   A(1,14,15)            106.5162         calculate D2E/DX2 analytically  !
 ! A26   A(1,14,16)            106.5162         calculate D2E/DX2 analytically  !
 ! A27   A(1,14,17)            115.3            calculate D2E/DX2 analytically  !
 ! A28   A(15,14,16)           108.3982         calculate D2E/DX2 analytically  !
 ! A29   A(15,14,17)           109.9205         calculate D2E/DX2 analytically  !
 ! A30   A(16,14,17)           109.9205         calculate D2E/DX2 analytically  !
 ! A31   A(14,17,18)           112.8439         calculate D2E/DX2 analytically  !
 ! A32   A(14,17,19)           112.8441         calculate D2E/DX2 analytically  !
 ! A33   A(14,17,24)           103.4873         calculate D2E/DX2 analytically  !
 ! A34   A(18,17,19)           108.1264         calculate D2E/DX2 analytically  !
 ! A35   A(18,17,24)           109.7221         calculate D2E/DX2 analytically  !
 ! A36   A(19,17,24)           109.722          calculate D2E/DX2 analytically  !
 ! A37   A(21,20,22)           109.9437         calculate D2E/DX2 analytically  !
 ! A38   A(21,20,23)           109.9436         calculate D2E/DX2 analytically  !
 ! A39   A(21,20,25)           109.145          calculate D2E/DX2 analytically  !
 ! A40   A(22,20,23)           107.5263         calculate D2E/DX2 analytically  !
 ! A41   A(22,20,25)           110.1341         calculate D2E/DX2 analytically  !
 ! A42   A(23,20,25)           110.1339         calculate D2E/DX2 analytically  !
 ! A43   A(17,24,25)           114.3551         calculate D2E/DX2 analytically  !
 ! A44   A(20,25,24)           111.3764         calculate D2E/DX2 analytically  !
 ! A45   A(20,25,26)           127.5937         calculate D2E/DX2 analytically  !
 ! A46   A(24,25,26)           121.0299         calculate D2E/DX2 analytically  !
 ! D1    D(6,1,2,3)            -59.5401         calculate D2E/DX2 analytically  !
 ! D2    D(6,1,2,4)             60.4155         calculate D2E/DX2 analytically  !
 ! D3    D(6,1,2,5)           -179.4957         calculate D2E/DX2 analytically  !
 ! D4    D(10,1,2,3)            59.5373         calculate D2E/DX2 analytically  !
 ! D5    D(10,1,2,4)           179.4929         calculate D2E/DX2 analytically  !
 ! D6    D(10,1,2,5)           -60.4184         calculate D2E/DX2 analytically  !
 ! D7    D(14,1,2,3)           179.9986         calculate D2E/DX2 analytically  !
 ! D8    D(14,1,2,4)           -60.0458         calculate D2E/DX2 analytically  !
 ! D9    D(14,1,2,5)            60.043          calculate D2E/DX2 analytically  !
 ! D10   D(2,1,6,7)             56.0605         calculate D2E/DX2 analytically  !
 ! D11   D(2,1,6,8)            175.7436         calculate D2E/DX2 analytically  !
 ! D12   D(2,1,6,9)            -63.6228         calculate D2E/DX2 analytically  !
 ! D13   D(10,1,6,7)           -62.4764         calculate D2E/DX2 analytically  !
 ! D14   D(10,1,6,8)            57.2067         calculate D2E/DX2 analytically  !
 ! D15   D(10,1,6,9)           177.8403         calculate D2E/DX2 analytically  !
 ! D16   D(14,1,6,7)           174.3318         calculate D2E/DX2 analytically  !
 ! D17   D(14,1,6,8)           -65.9851         calculate D2E/DX2 analytically  !
 ! D18   D(14,1,6,9)            54.6485         calculate D2E/DX2 analytically  !
 ! D19   D(2,1,10,11)           63.6178         calculate D2E/DX2 analytically  !
 ! D20   D(2,1,10,12)         -175.7487         calculate D2E/DX2 analytically  !
 ! D21   D(2,1,10,13)          -56.0655         calculate D2E/DX2 analytically  !
 ! D22   D(6,1,10,11)         -177.8452         calculate D2E/DX2 analytically  !
 ! D23   D(6,1,10,12)          -57.2117         calculate D2E/DX2 analytically  !
 ! D24   D(6,1,10,13)           62.4715         calculate D2E/DX2 analytically  !
 ! D25   D(14,1,10,11)         -54.6534         calculate D2E/DX2 analytically  !
 ! D26   D(14,1,10,12)          65.98           calculate D2E/DX2 analytically  !
 ! D27   D(14,1,10,13)        -174.3368         calculate D2E/DX2 analytically  !
 ! D28   D(2,1,14,15)          -57.7781         calculate D2E/DX2 analytically  !
 ! D29   D(2,1,14,16)           57.7717         calculate D2E/DX2 analytically  !
 ! D30   D(2,1,14,17)          179.9968         calculate D2E/DX2 analytically  !
 ! D31   D(6,1,14,15)         -176.6539         calculate D2E/DX2 analytically  !
 ! D32   D(6,1,14,16)          -61.1042         calculate D2E/DX2 analytically  !
 ! D33   D(6,1,14,17)           61.1209         calculate D2E/DX2 analytically  !
 ! D34   D(10,1,14,15)          61.0976         calculate D2E/DX2 analytically  !
 ! D35   D(10,1,14,16)         176.6474         calculate D2E/DX2 analytically  !
 ! D36   D(10,1,14,17)         -61.1275         calculate D2E/DX2 analytically  !
 ! D37   D(1,14,17,18)         -61.4728         calculate D2E/DX2 analytically  !
 ! D38   D(1,14,17,19)          61.4693         calculate D2E/DX2 analytically  !
 ! D39   D(1,14,17,24)         179.9982         calculate D2E/DX2 analytically  !
 ! D40   D(15,14,17,18)        178.145          calculate D2E/DX2 analytically  !
 ! D41   D(15,14,17,19)        -58.9129         calculate D2E/DX2 analytically  !
 ! D42   D(15,14,17,24)         59.616          calculate D2E/DX2 analytically  !
 ! D43   D(16,14,17,18)         58.9092         calculate D2E/DX2 analytically  !
 ! D44   D(16,14,17,19)       -178.1486         calculate D2E/DX2 analytically  !
 ! D45   D(16,14,17,24)        -59.6197         calculate D2E/DX2 analytically  !
 ! D46   D(14,17,24,25)       -179.9997         calculate D2E/DX2 analytically  !
 ! D47   D(18,17,24,25)         59.3303         calculate D2E/DX2 analytically  !
 ! D48   D(19,17,24,25)        -59.3296         calculate D2E/DX2 analytically  !
 ! D49   D(21,20,25,24)        179.9996         calculate D2E/DX2 analytically  !
 ! D50   D(21,20,25,26)          0.0016         calculate D2E/DX2 analytically  !
 ! D51   D(22,20,25,24)        -59.2136         calculate D2E/DX2 analytically  !
 ! D52   D(22,20,25,26)        120.7884         calculate D2E/DX2 analytically  !
 ! D53   D(23,20,25,24)         59.213          calculate D2E/DX2 analytically  !
 ! D54   D(23,20,25,26)       -120.785          calculate D2E/DX2 analytically  !
 ! D55   D(17,24,25,20)       -179.9992         calculate D2E/DX2 analytically  !
 ! D56   D(17,24,25,26)         -0.0011         calculate D2E/DX2 analytically  !
 --------------------------------------------------------------------------------
 Trust Radius=3.00D-01 FncErr=1.00D-07 GrdErr=1.00D-07
 Number of steps in this run=      2 maximum allowed number of steps=      2.
 GradGradGradGradGradGradGradGradGradGradGradGradGradGradGradGradGradGrad

                          Input orientation:                          
 ---------------------------------------------------------------------
 Center     Atomic      Atomic             Coordinates (Angstroms)
 Number     Number       Type             X           Y           Z
 ---------------------------------------------------------------------
      1          7           0       -0.269443    0.174124    0.000080
      2          6           0       -1.761083   -0.071795    0.000581
      3          1           0       -2.275490    0.889573    0.000598
      4          1           0       -2.026422   -0.637547   -0.892801
      5          1           0       -2.025864   -0.637281    0.894296
      6          6           0        0.088848    0.968443   -1.233905
      7          1           0       -0.503949    1.883664   -1.241345
      8          1           0        1.148041    1.219766   -1.212823
      9          1           0       -0.138886    0.369872   -2.116644
     10          6           0        0.089603    0.968870    1.233570
     11          1           0       -0.137672    0.370639    2.116658
     12          1           0        1.148802    1.220109    1.211795
     13          1           0       -0.503125    1.884135    1.241009
     14          6           0        0.423835   -1.185935    0.000102
     15          1           0        0.067623   -1.716066    0.886318
     16          1           0        0.066990   -1.716417   -0.885650
     17          6           0        1.951317   -1.140337   -0.000454
     18          1           0        2.361181   -0.646541   -0.886533
     19          1           0        2.361816   -0.646136    0.885104
     20          6           0        4.009160   -4.205900   -0.000497
     21          1           0        5.090442   -4.337257   -0.000854
     22          1           0        3.575274   -4.685097    0.882302
     23          1           0        3.574645   -4.685477   -0.882780
     24          8           0        2.325946   -2.519470   -0.000271
     25          6           0        3.691648   -2.739637   -0.000701
     26          8           0        4.470706   -1.817348   -0.001206
 ---------------------------------------------------------------------
                    Distance matrix (angstroms):
                    1          2          3          4          5
     1  N    0.000000
     2  C    1.511776   0.000000
     3  H    2.129810   1.090341   0.000000
     4  H    2.131436   1.090234   1.786699   0.000000
     5  H    2.131435   1.090234   1.786699   1.787096   0.000000
     6  C    1.510641   2.455259   2.668391   2.677671   3.402881
     7  H    2.125713   2.635638   2.380965   2.965790   3.637630
     8  H    2.138635   3.406388   3.647188   3.691780   4.238189
     9  H    2.129761   2.703560   3.052520   2.464849   3.693346
    10  C    1.510640   2.455257   2.668365   3.402880   2.677691
    11  H    2.129762   2.703515   3.052420   3.693326   2.464821
    12  H    2.138635   3.406389   3.647194   4.238190   3.691776
    13  H    2.125712   2.635676   2.380977   3.637645   2.965887
    14  C    1.526563   2.452585   3.405009   2.664913   2.664888
    15  H    2.114675   2.613872   3.614421   2.951863   2.355108
    16  H    2.114675   2.613816   3.614392   2.355076   2.951742
    17  C    2.580617   3.863120   4.688970   4.107492   4.107507
    18  H    2.894781   4.255628   4.964410   4.387617   4.734723
    19  H    2.894757   4.255648   4.964409   4.734728   4.387699
    20  C    6.122994   7.098347   8.090777   7.068069   7.068041
    21  H    7.005778   8.070784   9.031982   8.070513   8.070497
    22  H    6.258769   7.108916   8.129317   7.135310   6.910695
    23  H    6.258768   7.108894   8.129306   6.910701   7.135236
    24  O    3.740520   4.763918   5.726673   4.825075   4.825053
    25  C    4.917341   6.070392   6.984118   6.157187   6.157180
    26  O    5.141496   6.471642   7.269016   6.663299   6.663326
                    6          7          8          9         10
     6  C    0.000000
     7  H    1.090455   0.000000
     8  H    1.088806   1.780631   0.000000
     9  H    1.090586   1.786333   1.787566   0.000000
    10  C    2.467476   2.704506   2.677326   3.411003   0.000000
    11  H    3.411005   3.701295   3.668721   4.233302   1.090586
    12  H    2.677366   3.031466   2.424618   3.668726   1.088805
    13  H    2.704464   2.482354   3.031341   3.701283   1.090455
    14  C    2.505262   3.438664   2.789813   2.686597   2.505262
    15  H    3.420876   4.220392   3.767334   3.662181   2.707388
    16  H    2.707441   3.662386   3.145931   2.431118   3.420873
    17  C    3.071995   4.088120   2.772215   3.335858   3.072059
    18  H    2.809331   3.838854   2.249728   2.965907   3.502065
    19  H    3.501921   4.374275   3.058780   4.036864   2.809381
    20  C    6.607872   7.680537   6.252486   6.528557   6.607881
    21  H    7.395054   8.457889   6.920397   7.347075   7.395078
    22  H    6.971085   8.018638   6.719257   6.952797   6.651363
    23  H    6.651382   7.740614   6.392905   6.392909   6.971090
    24  O    4.323425   5.379234   4.103611   4.347727   4.323437
    25  C    5.315150   6.365308   4.859634   5.368357   5.315183
    26  O    5.336747   6.323182   4.661779   5.523346   5.336829
                   11         12         13         14         15
    11  H    0.000000
    12  H    1.787565   0.000000
    13  H    1.786333   1.780630   0.000000
    14  C    2.686638   2.789772   3.438668   0.000000
    15  H    2.431095   3.145792   3.662378   1.092386   0.000000
    16  H    3.662177   3.767331   4.220389   1.092386   1.771969
    17  C    3.336029   2.772235   4.088147   1.528163   2.160123
    18  H    4.037088   3.058959   4.374358   2.197812   3.089870
    19  H    2.966141   2.249667   3.838857   2.197813   2.531417
    20  C    6.528650   6.252430   7.680532   4.687723   4.745674
    21  H    7.347198   6.920359   8.457892   5.630991   5.734669
    22  H    6.392970   6.392793   7.740596   4.791032   4.595517
    23  H    6.952858   6.719220   8.018634   4.791021   4.924054
    24  O    4.347819   4.103562   5.379234   2.323003   2.555684
    25  C    5.368493   4.859610   6.365315   3.618369   3.868857
    26  O    5.523566   4.661820   6.323217   4.095834   4.492783
                   16         17         18         19         20
    16  H    0.000000
    17  C    2.160123   0.000000
    18  H    2.531393   1.094056   0.000000
    19  H    3.089870   1.094055   1.771637   0.000000
    20  C    4.745706   3.692207   4.021185   4.021188   0.000000
    21  H    5.734696   4.480446   4.674898   4.674901   1.089232
    22  H    4.924101   3.997726   4.573044   4.217310   1.094176
    23  H    4.595538   3.997713   4.217287   4.573035   1.094176
    24  O    2.555714   1.429109   2.072333   2.072331   2.382699
    25  C    3.868884   2.363580   2.633607   2.633601   1.500247
    26  O    4.492789   2.608767   2.569959   2.569962   2.432736
                   21         22         23         24         25
    21  H    0.000000
    22  H    1.787930   0.000000
    23  H    1.787929   1.765082   0.000000
    24  O    3.308593   2.651358   2.651350   0.000000
    25  C    2.123444   2.139639   2.139637   1.383335   0.000000
    26  O    2.594998   3.131513   3.131495   2.256761   1.207289
                   26
    26  O    0.000000
 Stoichiometry    C7H16NO2(1+)
 Framework group  C1[X(C7H16NO2)]
 Deg. of freedom    72
 Full point group                 C1      NOp   1
 Largest Abelian subgroup         C1      NOp   1
 Largest concise Abelian subgroup C1      NOp   1
                         Standard orientation:                         
 ---------------------------------------------------------------------
 Center     Atomic      Atomic             Coordinates (Angstroms)
 Number     Number       Type             X           Y           Z
 ---------------------------------------------------------------------
      1          7           0       -2.122670   -0.047359    0.000002
      2          6           0       -3.138123   -1.167324   -0.000099
      3          1           0       -4.138715   -0.734129   -0.000053
      4          1           0       -2.994095   -1.775052   -0.893706
      5          1           0       -2.994085   -1.775221    0.893391
      6          6           0       -2.335681    0.798047   -1.233672
      7          1           0       -3.368982    1.146365   -1.241121
      8          1           0       -1.662308    1.653385   -1.212144
      9          1           0       -2.141796    0.187987   -2.116629
     10          6           0       -2.335715    0.797851    1.233804
     11          1           0       -2.141941    0.187628    2.116673
     12          1           0       -1.662280    1.653145    1.212474
     13          1           0       -3.368992    1.146240    1.241233
     14          6           0       -0.734111   -0.681628   -0.000030
     15          1           0       -0.683665   -1.318672    0.885937
     16          1           0       -0.683684   -1.318623   -0.886032
     17          6           0        0.433955    0.303717   -0.000015
     18          1           0        0.448123    0.945657   -0.885832
     19          1           0        0.448108    0.945651    0.885805
     20          6           0        3.951626   -0.818058    0.000002
     21          1           0        4.880214   -0.248715    0.000011
     22          1           0        3.909567   -1.463496    0.882533
     23          1           0        3.909569   -1.463469   -0.882549
     24          8           0        1.584788   -0.543595   -0.000007
     25          6           0        2.791362    0.133010    0.000013
     26          8           0        2.828183    1.339737    0.000003
 ---------------------------------------------------------------------
 Rotational constants (GHZ):      3.1072299      0.5285285      0.5039163
 Standard basis: 6-31++G(d,p) (6D, 7F)
 There are   286 symmetry adapted cartesian basis functions of A   symmetry.
 There are   286 symmetry adapted basis functions of A   symmetry.
   286 basis functions,   448 primitive gaussians,   286 cartesian basis functions
    40 alpha electrons       40 beta electrons
       nuclear repulsion energy       578.4194149271 Hartrees.
 NAtoms=   26 NActive=   26 NUniq=   26 SFac= 1.00D+00 NAtFMM=   60 NAOKFM=F Big=F
 Integral buffers will be    131072 words long.
 Raffenetti 2 integral format.
 Two-electron integral symmetry is turned on.
 One-electron integrals computed using PRISM.
 NBasis=   286 RedAO= T EigKep=  1.71D-05  NBF=   286
 NBsUse=   286 1.00D-06 EigRej= -1.00D+00 NBFU=   286
 Initial guess from the checkpoint file:  "acetylcholine.chk"
 B after Tr=     0.000000    0.000000    0.000000
         Rot=    1.000000    0.000000    0.000000    0.000000 Ang=   0.00 deg.
 Requested convergence on RMS density matrix=1.00D-08 within 128 cycles.
 Requested convergence on MAX density matrix=1.00D-06.
 Requested convergence on             energy=1.00D-06.
 No special actions if energy rises.
 SCF Done:  E(RB3LYP) =  -481.383066499     A.U. after    1 cycles
            NFock=  1  Conv=0.98D-09     -V/T= 2.0096
 DoSCS=F DFT=T ScalE2(SS,OS)=  1.000000  1.000000
 Range of M.O.s used for correlation:     1   286
 NBasis=   286 NAE=    40 NBE=    40 NFC=     0 NFV=     0
 NROrb=    286 NOA=    40 NOB=    40 NVA=   246 NVB=   246

 **** Warning!!: The largest alpha MO coefficient is  0.68331298D+02

 Symmetrizing basis deriv contribution to polar:
 IMax=3 JMax=2 DiffMx= 0.00D+00
 G2DrvN: will do    27 centers at a time, making    1 passes.
 Calling FoFCou, ICntrl=  3107 FMM=F I1Cent=   0 AccDes= 0.00D+00.
 End of G2Drv F.D. properties file   721 does not exist.
 End of G2Drv F.D. properties file   722 does not exist.
 End of G2Drv F.D. properties file   788 does not exist.
          IDoAtm=11111111111111111111111111
          Differentiating once with respect to electric field.
                with respect to dipole field.
          Differentiating once with respect to nuclear coordinates.
          There are    81 degrees of freedom in the 1st order CPHF.  IDoFFX=6 NUNeed=     3.
     78 vectors produced by pass  0 Test12= 1.21D-14 1.23D-09 XBig12= 6.25D+01 2.38D+00.
 AX will form    78 AO Fock derivatives at one time.
     78 vectors produced by pass  1 Test12= 1.21D-14 1.23D-09 XBig12= 1.83D+01 1.12D+00.
     78 vectors produced by pass  2 Test12= 1.21D-14 1.23D-09 XBig12= 1.43D-01 3.44D-02.
     78 vectors produced by pass  3 Test12= 1.21D-14 1.23D-09 XBig12= 3.48D-04 1.80D-03.
     78 vectors produced by pass  4 Test12= 1.21D-14 1.23D-09 XBig12= 5.31D-07 7.00D-05.
     50 vectors produced by pass  5 Test12= 1.21D-14 1.23D-09 XBig12= 5.53D-10 2.99D-06.
      3 vectors produced by pass  6 Test12= 1.21D-14 1.23D-09 XBig12= 5.83D-13 7.78D-08.
      3 vectors produced by pass  7 Test12= 1.21D-14 1.23D-09 XBig12= 5.97D-15 1.48D-08.
      2 vectors produced by pass  8 Test12= 1.21D-14 1.23D-09 XBig12= 2.59D-16 2.58D-09.
 InvSVY:  IOpt=1 It=  1 EMax= 9.77D-15
 Solved reduced A of dimension   448 with    81 vectors.
 Isotropic polarizability for W=    0.000000       93.24 Bohr**3.
 End of Minotr F.D. properties file   721 does not exist.
 End of Minotr F.D. properties file   722 does not exist.
 End of Minotr F.D. properties file   788 does not exist.

 **********************************************************************

            Population analysis using the SCF density.

 **********************************************************************

 Orbital symmetries:
       Occupied  (A) (A) (A) (A) (A) (A) (A) (A) (A) (A) (A) (A)
                 (A) (A) (A) (A) (A) (A) (A) (A) (A) (A) (A) (A)
                 (A) (A) (A) (A) (A) (A) (A) (A) (A) (A) (A) (A)
                 (A) (A) (A) (A)
       Virtual   (A) (A) (A) (A) (A) (A) (A) (A) (A) (A) (A) (A)
                 (A) (A) (A) (A) (A) (A) (A) (A) (A) (A) (A) (A)
                 (A) (A) (A) (A) (A) (A) (A) (A) (A) (A) (A) (A)
                 (A) (A) (A) (A) (A) (A) (A) (A) (A) (A) (A) (A)
                 (A) (A) (A) (A) (A) (A) (A) (A) (A) (A) (A) (A)
                 (A) (A) (A) (A) (A) (A) (A) (A) (A) (A) (A) (A)
                 (A) (A) (A) (A) (A) (A) (A) (A) (A) (A) (A) (A)
                 (A) (A) (A) (A) (A) (A) (A) (A) (A) (A) (A) (A)
                 (A) (A) (A) (A) (A) (A) (A) (A) (A) (A) (A) (A)
                 (A) (A) (A) (A) (A) (A) (A) (A) (A) (A) (A) (A)
                 (A) (A) (A) (A) (A) (A) (A) (A) (A) (A) (A) (A)
                 (A) (A) (A) (A) (A) (A) (A) (A) (A) (A) (A) (A)
                 (A) (A) (A) (A) (A) (A) (A) (A) (A) (A) (A) (A)
                 (A) (A) (A) (A) (A) (A) (A) (A) (A) (A) (A) (A)
                 (A) (A) (A) (A) (A) (A) (A) (A) (A) (A) (A) (A)
                 (A) (A) (A) (A) (A) (A) (A) (A) (A) (A) (A) (A)
                 (A) (A) (A) (A) (A) (A) (A) (A) (A) (A) (A) (A)
                 (A) (A) (A) (A) (A) (A) (A) (A) (A) (A) (A) (A)
                 (A) (A) (A) (A) (A) (A) (A) (A) (A) (A) (A) (A)
                 (A) (A) (A) (A) (A) (A) (A) (A) (A) (A) (A) (A)
                 (A) (A) (A) (A) (A) (A)
 The electronic state is 1-A.
 Alpha  occ. eigenvalues --  -19.33238 -19.26894 -14.64656 -10.44381 -10.41605
 Alpha  occ. eigenvalues --  -10.41271 -10.41235 -10.41234 -10.40602 -10.30454
 Alpha  occ. eigenvalues --   -1.23654  -1.19291  -1.14835  -0.95390  -0.92427
 Alpha  occ. eigenvalues --   -0.92419  -0.87862  -0.83341  -0.78308  -0.72654
 Alpha  occ. eigenvalues --   -0.70059  -0.68644  -0.68133  -0.65359  -0.62195
 Alpha  occ. eigenvalues --   -0.60844  -0.60731  -0.59551  -0.57990  -0.57847
 Alpha  occ. eigenvalues --   -0.57840  -0.57744  -0.57629  -0.54585  -0.54164
 Alpha  occ. eigenvalues --   -0.51289  -0.50094  -0.48853  -0.44044  -0.40195
 Alpha virt. eigenvalues --   -0.15530  -0.12701  -0.11955  -0.11834  -0.11770
 Alpha virt. eigenvalues --   -0.11515  -0.10635  -0.10355  -0.09523  -0.08125
 Alpha virt. eigenvalues --   -0.08101  -0.07006  -0.06173  -0.05203  -0.04898
 Alpha virt. eigenvalues --   -0.04348  -0.04344  -0.04165  -0.03281  -0.02924
 Alpha virt. eigenvalues --   -0.02320  -0.01442  -0.01432  -0.01127  -0.00559
 Alpha virt. eigenvalues --   -0.00222   0.00016   0.00377   0.01064   0.01323
 Alpha virt. eigenvalues --    0.01354   0.01662   0.01995   0.02982   0.03883
 Alpha virt. eigenvalues --    0.03962   0.04153   0.04285   0.04371   0.05059
 Alpha virt. eigenvalues --    0.05404   0.05982   0.06051   0.06505   0.06698
 Alpha virt. eigenvalues --    0.06983   0.07200   0.07451   0.07756   0.08687
 Alpha virt. eigenvalues --    0.08909   0.09612   0.10074   0.10782   0.11522
 Alpha virt. eigenvalues --    0.12152   0.12714   0.13145   0.14156   0.14847
 Alpha virt. eigenvalues --    0.15236   0.16325   0.16664   0.18438   0.19481
 Alpha virt. eigenvalues --    0.19529   0.20652   0.21308   0.21668   0.21939
 Alpha virt. eigenvalues --    0.22982   0.25393   0.25863   0.26013   0.26916
 Alpha virt. eigenvalues --    0.27394   0.27915   0.28600   0.32175   0.33393
 Alpha virt. eigenvalues --    0.38166   0.40969   0.48648   0.49142   0.50032
 Alpha virt. eigenvalues --    0.52659   0.52912   0.57123   0.57690   0.58209
 Alpha virt. eigenvalues --    0.59037   0.61146   0.62235   0.64003   0.64382
 Alpha virt. eigenvalues --    0.64781   0.65875   0.65895   0.67556   0.72828
 Alpha virt. eigenvalues --    0.74864   0.75535   0.76000   0.76274   0.79411
 Alpha virt. eigenvalues --    0.81413   0.81943   0.83288   0.85426   0.85914
 Alpha virt. eigenvalues --    0.86103   0.86806   0.87310   0.91160   0.92577
 Alpha virt. eigenvalues --    0.96264   0.96700   0.97384   0.98572   0.98845
 Alpha virt. eigenvalues --    1.00204   1.02390   1.05450   1.06973   1.10852
 Alpha virt. eigenvalues --    1.11538   1.13226   1.15842   1.17523   1.20824
 Alpha virt. eigenvalues --    1.23342   1.24437   1.27196   1.27449   1.28886
 Alpha virt. eigenvalues --    1.29909   1.31270   1.32030   1.35387   1.40381
 Alpha virt. eigenvalues --    1.43772   1.44419   1.46133   1.49737   1.52474
 Alpha virt. eigenvalues --    1.60068   1.60133   1.67267   1.67644   1.68806
 Alpha virt. eigenvalues --    1.69827   1.69992   1.71845   1.74292   1.76035
 Alpha virt. eigenvalues --    1.76855   1.77875   1.79437   1.79955   1.82388
 Alpha virt. eigenvalues --    1.82850   1.82859   1.83691   1.83751   1.85826
 Alpha virt. eigenvalues --    1.89287   1.89788   1.90594   1.92070   1.93485
 Alpha virt. eigenvalues --    1.95505   1.95839   1.97310   1.98086   1.99419
 Alpha virt. eigenvalues --    1.99455   2.02868   2.03311   2.06046   2.09001
 Alpha virt. eigenvalues --    2.12783   2.14571   2.18443   2.20474   2.21728
 Alpha virt. eigenvalues --    2.22539   2.24041   2.26215   2.27598   2.33764
 Alpha virt. eigenvalues --    2.39629   2.41154   2.42661   2.45298   2.47886
 Alpha virt. eigenvalues --    2.49292   2.51038   2.51135   2.51878   2.55049
 Alpha virt. eigenvalues --    2.57454   2.58017   2.60159   2.61347   2.64625
 Alpha virt. eigenvalues --    2.66922   2.67365   2.67648   2.70981   2.71394
 Alpha virt. eigenvalues --    2.73074   2.76216   2.78326   2.79594   2.79714
 Alpha virt. eigenvalues --    2.80685   2.87940   2.94133   3.01577   3.09383
 Alpha virt. eigenvalues --    3.10848   3.11317   3.11796   3.16213   3.18470
 Alpha virt. eigenvalues --    3.21651   3.22523   3.23649   3.26380   3.29187
 Alpha virt. eigenvalues --    3.29373   3.31827   3.32820   3.35074   3.36955
 Alpha virt. eigenvalues --    3.38735   4.05471   4.23716   4.26214   4.33444
 Alpha virt. eigenvalues --    4.40691   4.41263   4.42986   4.45611   4.51617
 Alpha virt. eigenvalues --    4.59349
          Condensed to atoms (all electrons):
               1          2          3          4          5          6
     1  N    7.430980   0.108285  -0.016809  -0.010666  -0.010665   0.145767
     2  C    0.108285   5.282983   0.402791   0.385244   0.385250  -0.112115
     3  H   -0.016809   0.402791   0.503015  -0.029831  -0.029828  -0.025331
     4  H   -0.010666   0.385244  -0.029831   0.487423  -0.025982  -0.016030
     5  H   -0.010665   0.385250  -0.029828  -0.025982   0.487420   0.024109
     6  C    0.145767  -0.112115  -0.025331  -0.016030   0.024109   5.320577
     7  H   -0.030616  -0.016218   0.007503  -0.001173  -0.000619   0.390226
     8  H   -0.015687   0.021514   0.001122  -0.000999  -0.002268   0.397914
     9  H    0.004120  -0.019643  -0.000782   0.005310   0.001006   0.373617
    10  C    0.145791  -0.112105  -0.025325   0.024110  -0.016038  -0.130403
    11  H    0.004113  -0.019651  -0.000784   0.001006   0.005311   0.028450
    12  H   -0.015688   0.021519   0.001122  -0.002268  -0.000999  -0.022279
    13  H   -0.030611  -0.016223   0.007503  -0.000618  -0.001172  -0.021865
    14  C   -0.018291  -0.006913   0.033309  -0.033815  -0.033802  -0.202814
    15  H   -0.003350  -0.017653  -0.001016  -0.007520   0.011401   0.037382
    16  H   -0.003340  -0.017626  -0.001015   0.011400  -0.007524  -0.044729
    17  C    0.029026  -0.123166  -0.020201   0.014210   0.014199   0.021604
    18  H    0.004146  -0.002580  -0.001254   0.001700  -0.000371   0.024060
    19  H    0.004171  -0.002567  -0.001253  -0.000371   0.001698  -0.009309
    20  C   -0.003904   0.000705   0.000111  -0.000086  -0.000086  -0.000629
    21  H   -0.000108   0.000108   0.000009  -0.000006  -0.000006  -0.000084
    22  H   -0.000163  -0.000104  -0.000006   0.000018  -0.000015  -0.000335
    23  H   -0.000163  -0.000104  -0.000006  -0.000015   0.000018   0.000307
    24  O   -0.003550   0.008596   0.000715  -0.000288  -0.000288   0.000915
    25  C   -0.009507  -0.006349   0.000456  -0.000015  -0.000015  -0.007358
    26  O   -0.000282   0.000957   0.000059  -0.000011  -0.000011   0.001242
               7          8          9         10         11         12
     1  N   -0.030616  -0.015687   0.004120   0.145791   0.004113  -0.015688
     2  C   -0.016218   0.021514  -0.019643  -0.112105  -0.019651   0.021519
     3  H    0.007503   0.001122  -0.000782  -0.025325  -0.000784   0.001122
     4  H   -0.001173  -0.000999   0.005310   0.024110   0.001006  -0.002268
     5  H   -0.000619  -0.002268   0.001006  -0.016038   0.005311  -0.000999
     6  C    0.390226   0.397914   0.373617  -0.130403   0.028450  -0.022279
     7  H    0.494829  -0.024313  -0.030956  -0.021868   0.002392   0.000016
     8  H   -0.024313   0.499288  -0.034613  -0.022275  -0.000796   0.004218
     9  H   -0.030956  -0.034613   0.501570   0.028446  -0.004367  -0.000796
    10  C   -0.021868  -0.022275   0.028446   5.320548   0.373631   0.397912
    11  H    0.002392  -0.000796  -0.004367   0.373631   0.501567  -0.034617
    12  H    0.000016   0.004218  -0.000796   0.397912  -0.034617   0.499298
    13  H    0.000980   0.000014   0.002392   0.390223  -0.030953  -0.024313
    14  C    0.035645   0.013464  -0.050012  -0.202803  -0.050023   0.013496
    15  H   -0.002208  -0.001127  -0.004390  -0.044709   0.017480  -0.000382
    16  H    0.000270  -0.000379   0.017481   0.037372  -0.004388  -0.001126
    17  C   -0.005236  -0.017981   0.012455   0.021567   0.012468  -0.018008
    18  H    0.001634  -0.008408  -0.008905  -0.009293   0.005863   0.004461
    19  H   -0.003468   0.004465   0.005865   0.024035  -0.008900  -0.008406
    20  C    0.000182   0.000285   0.000129  -0.000630   0.000129   0.000286
    21  H    0.000008   0.000000   0.000012  -0.000084   0.000012   0.000000
    22  H    0.000004   0.000039   0.000042   0.000307  -0.000108  -0.000034
    23  H    0.000000  -0.000034  -0.000108  -0.000335   0.000042   0.000039
    24  O   -0.000326   0.000753   0.001800   0.000916   0.001799   0.000752
    25  C    0.001184  -0.004339   0.001059  -0.007358   0.001058  -0.004338
    26  O   -0.000019   0.000246   0.000211   0.001242   0.000211   0.000248
              13         14         15         16         17         18
     1  N   -0.030611  -0.018291  -0.003350  -0.003340   0.029026   0.004146
     2  C   -0.016223  -0.006913  -0.017653  -0.017626  -0.123166  -0.002580
     3  H    0.007503   0.033309  -0.001016  -0.001015  -0.020201  -0.001254
     4  H   -0.000618  -0.033815  -0.007520   0.011400   0.014210   0.001700
     5  H   -0.001172  -0.033802   0.011401  -0.007524   0.014199  -0.000371
     6  C   -0.021865  -0.202814   0.037382  -0.044729   0.021604   0.024060
     7  H    0.000980   0.035645  -0.002208   0.000270  -0.005236   0.001634
     8  H    0.000014   0.013464  -0.001127  -0.000379  -0.017981  -0.008408
     9  H    0.002392  -0.050012  -0.004390   0.017481   0.012455  -0.008905
    10  C    0.390223  -0.202803  -0.044709   0.037372   0.021567  -0.009293
    11  H   -0.030953  -0.050023   0.017480  -0.004388   0.012468   0.005863
    12  H   -0.024313   0.013496  -0.000382  -0.001126  -0.018008   0.004461
    13  H    0.494825   0.035638   0.000272  -0.002209  -0.005231  -0.003466
    14  C    0.035638   6.772195   0.297898   0.297916  -0.743696  -0.127286
[truncated: 145,357 more chars]
