# Supplementary material for: Screening Deep Eutectic Solvents for CO2 Capture With COSMO-RS
Source: Front Chem. 2020 Feb 13;8:82. doi: 10.3389/fchem.2020.00082 (PMC7031488; doi:10.3389/fchem.2020.00082)
Supplement: Supplementary file 3 [file Data_Sheet_2.ZIP › Gaussian files/ATPP.log]

 Entering Gaussian System, Link 0=/opt/gaussian/g09/g09
 Initial command:
 /opt/gaussian/g09/l1.exe "/tmp/Gau-47614.inp" -scrdir="/tmp/"
 Entering Link 1 = /opt/gaussian/g09/l1.exe PID=     47615.
  
 Copyright (c) 1988,1990,1992,1993,1995,1998,2003,2009,2013,
            Gaussian, Inc.  All Rights Reserved.
  
 This is part of the Gaussian(R) 09 program.  It is based on
 the Gaussian(R) 03 system (copyright 2003, Gaussian, Inc.),
 the Gaussian(R) 98 system (copyright 1998, Gaussian, Inc.),
 the Gaussian(R) 94 system (copyright 1995, Gaussian, Inc.),
 the Gaussian 92(TM) system (copyright 1992, Gaussian, Inc.),
 the Gaussian 90(TM) system (copyright 1990, Gaussian, Inc.),
 the Gaussian 88(TM) system (copyright 1988, Gaussian, Inc.),
 the Gaussian 86(TM) system (copyright 1986, Carnegie Mellon
 University), and the Gaussian 82(TM) system (copyright 1983,
 Carnegie Mellon University). Gaussian is a federally registered
 trademark of Gaussian, Inc.
  
 This software contains proprietary and confidential information,
 including trade secrets, belonging to Gaussian, Inc.
  
 This software is provided under written license and may be
 used, copied, transmitted, or stored only in accord with that
 written license.
  
 The following legend is applicable only to US Government
 contracts under FAR:
  
                    RESTRICTED RIGHTS LEGEND
  
 Use, reproduction and disclosure by the US Government is
 subject to restrictions as set forth in subparagraphs (a)
 and (c) of the Commercial Computer Software - Restricted
 Rights clause in FAR 52.227-19.
  
 Gaussian, Inc.
 340 Quinnipiac St., Bldg. 40, Wallingford CT 06492
  
  
 ---------------------------------------------------------------
 Warning -- This program may not be used in any manner that
 competes with the business of Gaussian, Inc. or will provide
 assistance to any competitor of Gaussian, Inc.  The licensee
 of this program is prohibited from giving any competitor of
 Gaussian, Inc. access to this program.  By using this program,
 the user acknowledges that Gaussian, Inc. is engaged in the
 business of creating and licensing software in the field of
 computational chemistry and represents and warrants to the
 licensee that it is not a competitor of Gaussian, Inc. and that
 it will not use this program in any manner prohibited above.
 ---------------------------------------------------------------
  

 Cite this work as:
 Gaussian 09, Revision D.01,
 M. J. Frisch, G. W. Trucks, H. B. Schlegel, G. E. Scuseria, 
 M. A. Robb, J. R. Cheeseman, G. Scalmani, V. Barone, B. Mennucci, 
 G. A. Petersson, H. Nakatsuji, M. Caricato, X. Li, H. P. Hratchian, 
 A. F. Izmaylov, J. Bloino, G. Zheng, J. L. Sonnenberg, M. Hada, 
 M. Ehara, K. Toyota, R. Fukuda, J. Hasegawa, M. Ishida, T. Nakajima, 
 Y. Honda, O. Kitao, H. Nakai, T. Vreven, J. A. Montgomery, Jr., 
 J. E. Peralta, F. Ogliaro, M. Bearpark, J. J. Heyd, E. Brothers, 
 K. N. Kudin, V. N. Staroverov, T. Keith, R. Kobayashi, J. Normand, 
 K. Raghavachari, A. Rendell, J. C. Burant, S. S. Iyengar, J. Tomasi, 
 M. Cossi, N. Rega, J. M. Millam, M. Klene, J. E. Knox, J. B. Cross, 
 V. Bakken, C. Adamo, J. Jaramillo, R. Gomperts, R. E. Stratmann, 
 O. Yazyev, A. J. Austin, R. Cammi, C. Pomelli, J. W. Ochterski, 
 R. L. Martin, K. Morokuma, V. G. Zakrzewski, G. A. Voth, 
 P. Salvador, J. J. Dannenberg, S. Dapprich, A. D. Daniels, 
 O. Farkas, J. B. Foresman, J. V. Ortiz, J. Cioslowski, 
 and D. J. Fox, Gaussian, Inc., Wallingford CT, 2013.
 
 ******************************************
 Gaussian 09:  EM64L-G09RevD.01 24-Apr-2013
                10-Jan-2014 
 ******************************************
 %nprocshared=24
 Will use up to   24 processors via shared memory.
 %mem=6GB
 %chk=ATPP.chk
 -----------------------------
 # opt freq b3lyp/6-31++g(d,p)
 -----------------------------
 1/14=-1,18=20,19=15,26=3,38=1/1,3;
 2/9=110,12=2,17=6,18=5,40=1/2;
 3/5=1,6=6,7=1111,11=2,16=1,25=1,30=1,71=1,74=-5/1,2,3;
 4//1;
 5/5=2,38=5/2;
 6/7=2,8=2,9=2,10=2,28=1/1;
 7//1,2,3,16;
 1/14=-1,18=20,19=15,26=3/3(2);
 2/9=110/2;
 99//99;
 2/9=110/2;
 3/5=1,6=6,7=1111,11=2,16=1,25=1,30=1,71=1,74=-5/1,2,3;
 4/5=5,16=3,69=1/1;
 5/5=2,38=5/2;
 7//1,2,3,16;
 1/14=-1,18=20,19=15,26=3/3(-5);
 2/9=110/2;
 6/7=2,8=2,9=2,10=2,19=2,28=1/1;
 99/9=1/99;
 ----
 ATPP
 ----
 Symbolic Z-matrix:
 Charge =  1 Multiplicity = 1
 P                    -0.48469  -1.58163   0. 
 C                     0.12198  -0.72368  -1.48602 
 C                     0.33974   0.65405  -1.45598 
 C                     0.36934  -1.4435   -2.65488 
 C                     0.80411   1.31185  -2.59479 
 H                     0.1439    1.22137  -0.53455 
 C                     0.83479  -0.7858   -3.79383 
 H                     0.19793  -2.5294   -2.67869 
 C                     1.05207   0.59167  -3.76401 
 H                     0.97518   2.39789  -2.57137 
 H                     1.03013  -1.35367  -4.71516 
 H                     1.41827   1.11053  -4.66178 
 C                    -2.2867   -1.80585  -0.12212 
 C                    -2.80824  -2.98075  -0.66441 
 C                    -3.14633  -0.8032    0.32652 
 C                    -4.18912  -3.15259  -0.75862 
 H                    -2.13025  -3.77071  -1.01872 
 C                    -4.52766  -0.97535   0.23325 
 H                    -2.73544   0.12279   0.75411 
 C                    -5.04915  -2.14974  -0.30934 
 H                    -4.60027  -4.07837  -1.18663 
 H                    -5.20521  -0.18481   0.58743 
 H                    -6.13789  -2.28548  -0.38367 
 C                     0.32137  -3.20796   0.13314 
 C                     1.06337  -3.52767   1.27055 
 C                     0.19727  -4.13477  -0.90183 
 C                     1.68164  -4.77368   1.37258 
 H                     1.16166  -2.79648   2.08599 
 C                     0.81485  -5.38157  -0.79949 
 H                    -0.38765  -3.88302  -1.79828 
 C                     1.55708  -5.7011    0.33741 
 H                     2.26703  -5.02552   2.2688 
 H                     0.71648  -6.11228  -1.6155 
 H                     2.04461  -6.6835    0.41811 
 C                    -0.09543  -0.58904   1.475 
 H                    -0.46159  -1.08828   2.34769 
 H                    -0.56052   0.371     1.39178 
 C                     1.4303   -0.41234   1.58684 
 H                     1.90639  -0.88826   0.75513 
 C                     1.7747    1.08866   1.58549 
 H                     0.99913   1.8154    1.46205 
 H                     2.78956   1.40482   1.70798 
 

 GradGradGradGradGradGradGradGradGradGradGradGradGradGradGradGradGradGrad
 Berny optimization.
 Initialization pass.
                           ----------------------------
                           !    Initial Parameters    !
                           ! (Angstroms and Degrees)  !
 --------------------------                            --------------------------
 ! Name  Definition              Value          Derivative Info.                !
 --------------------------------------------------------------------------------
 ! R1    R(1,2)                  1.82           estimate D2E/DX2                !
 ! R2    R(1,13)                 1.82           estimate D2E/DX2                !
 ! R3    R(1,24)                 1.82           estimate D2E/DX2                !
 ! R4    R(1,35)                 1.82           estimate D2E/DX2                !
 ! R5    R(2,3)                  1.3952         estimate D2E/DX2                !
 ! R6    R(2,4)                  1.3948         estimate D2E/DX2                !
 ! R7    R(3,5)                  1.3947         estimate D2E/DX2                !
 ! R8    R(3,6)                  1.0997         estimate D2E/DX2                !
 ! R9    R(4,7)                  1.3951         estimate D2E/DX2                !
 ! R10   R(4,8)                  1.0996         estimate D2E/DX2                !
 ! R11   R(5,9)                  1.3954         estimate D2E/DX2                !
 ! R12   R(5,10)                 1.0997         estimate D2E/DX2                !
 ! R13   R(7,9)                  1.3948         estimate D2E/DX2                !
 ! R14   R(7,11)                 1.0998         estimate D2E/DX2                !
 ! R15   R(9,12)                 1.0997         estimate D2E/DX2                !
 ! R16   R(13,14)                1.3952         estimate D2E/DX2                !
 ! R17   R(13,15)                1.3948         estimate D2E/DX2                !
 ! R18   R(14,16)                1.3947         estimate D2E/DX2                !
 ! R19   R(14,17)                1.0997         estimate D2E/DX2                !
 ! R20   R(15,18)                1.3951         estimate D2E/DX2                !
 ! R21   R(15,19)                1.0996         estimate D2E/DX2                !
 ! R22   R(16,20)                1.3954         estimate D2E/DX2                !
 ! R23   R(16,21)                1.0997         estimate D2E/DX2                !
 ! R24   R(18,20)                1.3948         estimate D2E/DX2                !
 ! R25   R(18,22)                1.0998         estimate D2E/DX2                !
 ! R26   R(20,23)                1.0997         estimate D2E/DX2                !
 ! R27   R(24,25)                1.3952         estimate D2E/DX2                !
 ! R28   R(24,26)                1.3948         estimate D2E/DX2                !
 ! R29   R(25,27)                1.3947         estimate D2E/DX2                !
 ! R30   R(25,28)                1.0997         estimate D2E/DX2                !
 ! R31   R(26,29)                1.3951         estimate D2E/DX2                !
 ! R32   R(26,30)                1.0996         estimate D2E/DX2                !
 ! R33   R(27,31)                1.3954         estimate D2E/DX2                !
 ! R34   R(27,32)                1.0997         estimate D2E/DX2                !
 ! R35   R(29,31)                1.3948         estimate D2E/DX2                !
 ! R36   R(29,33)                1.0998         estimate D2E/DX2                !
 ! R37   R(31,34)                1.0997         estimate D2E/DX2                !
 ! R38   R(35,36)                1.07           estimate D2E/DX2                !
 ! R39   R(35,37)                1.07           estimate D2E/DX2                !
 ! R40   R(35,38)                1.54           estimate D2E/DX2                !
 ! R41   R(38,39)                1.07           estimate D2E/DX2                !
 ! R42   R(38,40)                1.54           estimate D2E/DX2                !
 ! R43   R(40,41)                1.07           estimate D2E/DX2                !
 ! R44   R(40,42)                1.07           estimate D2E/DX2                !
 ! A1    A(2,1,13)             109.4712         estimate D2E/DX2                !
 ! A2    A(2,1,24)             109.4712         estimate D2E/DX2                !
 ! A3    A(2,1,35)             109.4713         estimate D2E/DX2                !
 ! A4    A(13,1,24)            109.4712         estimate D2E/DX2                !
 ! A5    A(13,1,35)            109.4712         estimate D2E/DX2                !
 ! A6    A(24,1,35)            109.4712         estimate D2E/DX2                !
 ! A7    A(1,2,3)              119.9972         estimate D2E/DX2                !
 ! A8    A(1,2,4)              120.0043         estimate D2E/DX2                !
 ! A9    A(3,2,4)              119.9985         estimate D2E/DX2                !
 ! A10   A(2,3,5)              120.0086         estimate D2E/DX2                !
 ! A11   A(2,3,6)              119.9808         estimate D2E/DX2                !
 ! A12   A(5,3,6)              120.0106         estimate D2E/DX2                !
 ! A13   A(2,4,7)              120.0            estimate D2E/DX2                !
 ! A14   A(2,4,8)              120.008          estimate D2E/DX2                !
 ! A15   A(7,4,8)              119.992          estimate D2E/DX2                !
 ! A16   A(3,5,9)              119.9942         estimate D2E/DX2                !
 ! A17   A(3,5,10)             120.0128         estimate D2E/DX2                !
 ! A18   A(9,5,10)             119.993          estimate D2E/DX2                !
 ! A19   A(4,7,9)              120.0047         estimate D2E/DX2                !
 ! A20   A(4,7,11)             119.984          estimate D2E/DX2                !
 ! A21   A(9,7,11)             120.0113         estimate D2E/DX2                !
 ! A22   A(5,9,7)              119.994          estimate D2E/DX2                !
 ! A23   A(5,9,12)             119.9811         estimate D2E/DX2                !
 ! A24   A(7,9,12)             120.0249         estimate D2E/DX2                !
 ! A25   A(1,13,14)            119.9972         estimate D2E/DX2                !
 ! A26   A(1,13,15)            120.0043         estimate D2E/DX2                !
 ! A27   A(14,13,15)           119.9985         estimate D2E/DX2                !
 ! A28   A(13,14,16)           120.0086         estimate D2E/DX2                !
 ! A29   A(13,14,17)           119.9808         estimate D2E/DX2                !
 ! A30   A(16,14,17)           120.0105         estimate D2E/DX2                !
 ! A31   A(13,15,18)           120.0            estimate D2E/DX2                !
 ! A32   A(13,15,19)           120.008          estimate D2E/DX2                !
 ! A33   A(18,15,19)           119.992          estimate D2E/DX2                !
 ! A34   A(14,16,20)           119.9942         estimate D2E/DX2                !
 ! A35   A(14,16,21)           120.0128         estimate D2E/DX2                !
 ! A36   A(20,16,21)           119.993          estimate D2E/DX2                !
 ! A37   A(15,18,20)           120.0047         estimate D2E/DX2                !
 ! A38   A(15,18,22)           119.984          estimate D2E/DX2                !
 ! A39   A(20,18,22)           120.0113         estimate D2E/DX2                !
 ! A40   A(16,20,18)           119.994          estimate D2E/DX2                !
 ! A41   A(16,20,23)           119.9811         estimate D2E/DX2                !
 ! A42   A(18,20,23)           120.0249         estimate D2E/DX2                !
 ! A43   A(1,24,25)            119.9972         estimate D2E/DX2                !
 ! A44   A(1,24,26)            120.0043         estimate D2E/DX2                !
 ! A45   A(25,24,26)           119.9985         estimate D2E/DX2                !
 ! A46   A(24,25,27)           120.0086         estimate D2E/DX2                !
 ! A47   A(24,25,28)           119.9808         estimate D2E/DX2                !
 ! A48   A(27,25,28)           120.0106         estimate D2E/DX2                !
 ! A49   A(24,26,29)           120.0            estimate D2E/DX2                !
 ! A50   A(24,26,30)           120.008          estimate D2E/DX2                !
 ! A51   A(29,26,30)           119.992          estimate D2E/DX2                !
 ! A52   A(25,27,31)           119.9942         estimate D2E/DX2                !
 ! A53   A(25,27,32)           120.0128         estimate D2E/DX2                !
 ! A54   A(31,27,32)           119.993          estimate D2E/DX2                !
 ! A55   A(26,29,31)           120.0047         estimate D2E/DX2                !
 ! A56   A(26,29,33)           119.984          estimate D2E/DX2                !
 ! A57   A(31,29,33)           120.0113         estimate D2E/DX2                !
 ! A58   A(27,31,29)           119.994          estimate D2E/DX2                !
 ! A59   A(27,31,34)           119.9811         estimate D2E/DX2                !
 ! A60   A(29,31,34)           120.0249         estimate D2E/DX2                !
 ! A61   A(1,35,36)            109.4712         estimate D2E/DX2                !
 ! A62   A(1,35,37)            109.4712         estimate D2E/DX2                !
 ! A63   A(1,35,38)            109.4712         estimate D2E/DX2                !
 ! A64   A(36,35,37)           109.4712         estimate D2E/DX2                !
 ! A65   A(36,35,38)           109.4713         estimate D2E/DX2                !
 ! A66   A(37,35,38)           109.4712         estimate D2E/DX2                !
 ! A67   A(35,38,39)           109.4712         estimate D2E/DX2                !
 ! A68   A(35,38,40)           109.4712         estimate D2E/DX2                !
 ! A69   A(39,38,40)           109.4712         estimate D2E/DX2                !
 ! A70   A(38,40,41)           120.0            estimate D2E/DX2                !
 ! A71   A(38,40,42)           120.0            estimate D2E/DX2                !
 ! A72   A(41,40,42)           120.0            estimate D2E/DX2                !
 ! D1    D(13,1,2,3)            97.8125         estimate D2E/DX2                !
 ! D2    D(13,1,2,4)           -82.1927         estimate D2E/DX2                !
 ! D3    D(24,1,2,3)          -142.1875         estimate D2E/DX2                !
 ! D4    D(24,1,2,4)            37.8073         estimate D2E/DX2                !
 ! D5    D(35,1,2,3)           -22.1875         estimate D2E/DX2                !
 ! D6    D(35,1,2,4)           157.8072         estimate D2E/DX2                !
 ! D7    D(2,1,13,14)           92.6372         estimate D2E/DX2                !
 ! D8    D(2,1,13,15)          -87.3681         estimate D2E/DX2                !
 ! D9    D(24,1,13,14)         -27.3628         estimate D2E/DX2                !
 ! D10   D(24,1,13,15)         152.6319         estimate D2E/DX2                !
 ! D11   D(35,1,13,14)        -147.3628         estimate D2E/DX2                !
 ! D12   D(35,1,13,15)          32.6319         estimate D2E/DX2                !
 ! D13   D(2,1,24,25)          121.7565         estimate D2E/DX2                !
 ! D14   D(2,1,24,26)          -58.2488         estimate D2E/DX2                !
 ! D15   D(13,1,24,25)        -118.2435         estimate D2E/DX2                !
 ! D16   D(13,1,24,26)          61.7512         estimate D2E/DX2                !
 ! D17   D(35,1,24,25)           1.7564         estimate D2E/DX2                !
 ! D18   D(35,1,24,26)        -178.2488         estimate D2E/DX2                !
 ! D19   D(2,1,35,36)          179.3848         estimate D2E/DX2                !
 ! D20   D(2,1,35,37)           59.3848         estimate D2E/DX2                !
 ! D21   D(2,1,35,38)          -60.6152         estimate D2E/DX2                !
 ! D22   D(13,1,35,36)          59.3848         estimate D2E/DX2                !
 ! D23   D(13,1,35,37)         -60.6152         estimate D2E/DX2                !
 ! D24   D(13,1,35,38)         179.3848         estimate D2E/DX2                !
 ! D25   D(24,1,35,36)         -60.6152         estimate D2E/DX2                !
 ! D26   D(24,1,35,37)         179.3848         estimate D2E/DX2                !
 ! D27   D(24,1,35,38)          59.3848         estimate D2E/DX2                !
 ! D28   D(1,2,3,5)           -179.9729         estimate D2E/DX2                !
 ! D29   D(1,2,3,6)             -0.052          estimate D2E/DX2                !
 ! D30   D(4,2,3,5)              0.0323         estimate D2E/DX2                !
 ! D31   D(4,2,3,6)            179.9532         estimate D2E/DX2                !
 ! D32   D(1,2,4,7)           -179.9798         estimate D2E/DX2                !
 ! D33   D(1,2,4,8)             -0.0056         estimate D2E/DX2                !
 ! D34   D(3,2,4,7)              0.0149         estimate D2E/DX2                !
 ! D35   D(3,2,4,8)            179.9892         estimate D2E/DX2                !
 ! D36   D(2,3,5,9)             -0.0568         estimate D2E/DX2                !
 ! D37   D(2,3,5,10)           179.9619         estimate D2E/DX2                !
 ! D38   D(6,3,5,9)           -179.9777         estimate D2E/DX2                !
 ! D39   D(6,3,5,10)             0.041          estimate D2E/DX2                !
 ! D40   D(2,4,7,9)             -0.0376         estimate D2E/DX2                !
 ! D41   D(2,4,7,11)           179.975          estimate D2E/DX2                !
 ! D42   D(8,4,7,9)            179.9881         estimate D2E/DX2                !
 ! D43   D(8,4,7,11)             0.0007         estimate D2E/DX2                !
 ! D44   D(3,5,9,7)              0.0341         estimate D2E/DX2                !
 ! D45   D(3,5,9,12)          -179.9964         estimate D2E/DX2                !
 ! D46   D(10,5,9,7)          -179.9846         estimate D2E/DX2                !
 ! D47   D(10,5,9,12)           -0.0151         estimate D2E/DX2                !
 ! D48   D(4,7,9,5)              0.0131         estimate D2E/DX2                !
 ! D49   D(4,7,9,12)          -179.9563         estimate D2E/DX2                !
 ! D50   D(11,7,9,5)          -179.9995         estimate D2E/DX2                !
 ! D51   D(11,7,9,12)            0.031          estimate D2E/DX2                !
 ! D52   D(1,13,14,16)        -179.9729         estimate D2E/DX2                !
 ! D53   D(1,13,14,17)          -0.052          estimate D2E/DX2                !
 ! D54   D(15,13,14,16)          0.0323         estimate D2E/DX2                !
 ! D55   D(15,13,14,17)        179.9532         estimate D2E/DX2                !
 ! D56   D(1,13,15,18)        -179.9798         estimate D2E/DX2                !
 ! D57   D(1,13,15,19)          -0.0056         estimate D2E/DX2                !
 ! D58   D(14,13,15,18)          0.0149         estimate D2E/DX2                !
 ! D59   D(14,13,15,19)        179.9892         estimate D2E/DX2                !
 ! D60   D(13,14,16,20)         -0.0568         estimate D2E/DX2                !
 ! D61   D(13,14,16,21)        179.9619         estimate D2E/DX2                !
 ! D62   D(17,14,16,20)       -179.9777         estimate D2E/DX2                !
 ! D63   D(17,14,16,21)          0.041          estimate D2E/DX2                !
 ! D64   D(13,15,18,20)         -0.0376         estimate D2E/DX2                !
 ! D65   D(13,15,18,22)        179.975          estimate D2E/DX2                !
 ! D66   D(19,15,18,20)        179.9881         estimate D2E/DX2                !
 ! D67   D(19,15,18,22)          0.0007         estimate D2E/DX2                !
 ! D68   D(14,16,20,18)          0.0341         estimate D2E/DX2                !
 ! D69   D(14,16,20,23)       -179.9964         estimate D2E/DX2                !
 ! D70   D(21,16,20,18)       -179.9846         estimate D2E/DX2                !
 ! D71   D(21,16,20,23)         -0.0151         estimate D2E/DX2                !
 ! D72   D(15,18,20,16)          0.0131         estimate D2E/DX2                !
 ! D73   D(15,18,20,23)       -179.9563         estimate D2E/DX2                !
 ! D74   D(22,18,20,16)       -179.9995         estimate D2E/DX2                !
 ! D75   D(22,18,20,23)          0.0311         estimate D2E/DX2                !
 ! D76   D(1,24,25,27)        -179.9729         estimate D2E/DX2                !
 ! D77   D(1,24,25,28)          -0.052          estimate D2E/DX2                !
 ! D78   D(26,24,25,27)          0.0323         estimate D2E/DX2                !
 ! D79   D(26,24,25,28)        179.9532         estimate D2E/DX2                !
 ! D80   D(1,24,26,29)        -179.9798         estimate D2E/DX2                !
 ! D81   D(1,24,26,30)          -0.0055         estimate D2E/DX2                !
 ! D82   D(25,24,26,29)          0.0149         estimate D2E/DX2                !
 ! D83   D(25,24,26,30)        179.9892         estimate D2E/DX2                !
 ! D84   D(24,25,27,31)         -0.0568         estimate D2E/DX2                !
 ! D85   D(24,25,27,32)        179.9619         estimate D2E/DX2                !
 ! D86   D(28,25,27,31)       -179.9777         estimate D2E/DX2                !
 ! D87   D(28,25,27,32)          0.041          estimate D2E/DX2                !
 ! D88   D(24,26,29,31)         -0.0376         estimate D2E/DX2                !
 ! D89   D(24,26,29,33)        179.975          estimate D2E/DX2                !
 ! D90   D(30,26,29,31)        179.9881         estimate D2E/DX2                !
 ! D91   D(30,26,29,33)          0.0007         estimate D2E/DX2                !
 ! D92   D(25,27,31,29)          0.0341         estimate D2E/DX2                !
 ! D93   D(25,27,31,34)       -179.9964         estimate D2E/DX2                !
 ! D94   D(32,27,31,29)       -179.9846         estimate D2E/DX2                !
 ! D95   D(32,27,31,34)         -0.0151         estimate D2E/DX2                !
 ! D96   D(26,29,31,27)          0.0131         estimate D2E/DX2                !
 ! D97   D(26,29,31,34)       -179.9563         estimate D2E/DX2                !
 ! D98   D(33,29,31,27)       -179.9995         estimate D2E/DX2                !
 ! D99   D(33,29,31,34)          0.0311         estimate D2E/DX2                !
 ! D100  D(1,35,38,39)           1.7372         estimate D2E/DX2                !
 ! D101  D(1,35,38,40)         121.7372         estimate D2E/DX2                !
 ! D102  D(36,35,38,39)        121.7372         estimate D2E/DX2                !
 ! D103  D(36,35,38,40)       -118.2628         estimate D2E/DX2                !
 ! D104  D(37,35,38,39)       -118.2628         estimate D2E/DX2                !
 ! D105  D(37,35,38,40)          1.7372         estimate D2E/DX2                !
 ! D106  D(35,38,40,41)         -3.19           estimate D2E/DX2                !
 ! D107  D(35,38,40,42)        176.81           estimate D2E/DX2                !
 ! D108  D(39,38,40,41)        116.81           estimate D2E/DX2                !
 ! D109  D(39,38,40,42)        -63.19           estimate D2E/DX2                !
 --------------------------------------------------------------------------------
 Trust Radius=3.00D-01 FncErr=1.00D-07 GrdErr=1.00D-06
 Number of steps in this run=    235 maximum allowed number of steps=    252.
 GradGradGradGradGradGradGradGradGradGradGradGradGradGradGradGradGradGrad

                          Input orientation:                          
 ---------------------------------------------------------------------
 Center     Atomic      Atomic             Coordinates (Angstroms)
 Number     Number       Type             X           Y           Z
 ---------------------------------------------------------------------
      1         15           0       -0.484694   -1.581633    0.000000
      2          6           0        0.121983   -0.723684   -1.486024
      3          6           0        0.339744    0.654049   -1.455981
      4          6           0        0.369340   -1.443495   -2.654885
      5          6           0        0.804114    1.311846   -2.594789
      6          1           0        0.143904    1.221368   -0.534548
      7          6           0        0.834794   -0.785802   -3.793833
      8          1           0        0.197935   -2.529397   -2.678685
      9          6           0        1.052073    0.591673   -3.764012
     10          1           0        0.975181    2.397887   -2.571372
     11          1           0        1.030128   -1.353666   -4.715163
     12          1           0        1.418265    1.110530   -4.661780
     13          6           0       -2.286696   -1.805854   -0.122118
     14          6           0       -2.808243   -2.980751   -0.664407
     15          6           0       -3.146330   -0.803205    0.326515
     16          6           0       -4.189118   -3.152591   -0.758623
     17          1           0       -2.130250   -3.770708   -1.018718
     18          6           0       -4.527661   -0.975355    0.233248
     19          1           0       -2.735441    0.122786    0.754114
     20          6           0       -5.049150   -2.149744   -0.309335
     21          1           0       -4.600274   -4.078367   -1.186625
     22          1           0       -5.205205   -0.184811    0.587434
     23          1           0       -6.137886   -2.285483   -0.383669
     24          6           0        0.321372   -3.207957    0.133141
     25          6           0        1.063368   -3.527669    1.270550
     26          6           0        0.197266   -4.134768   -0.901831
     27          6           0        1.681645   -4.773681    1.372583
     28          1           0        1.161658   -2.796481    2.085991
     29          6           0        0.814851   -5.381574   -0.799492
     30          1           0       -0.387653   -3.883017   -1.798279
     31          6           0        1.557078   -5.701101    0.337406
     32          1           0        2.267031   -5.025517    2.268796
     33          1           0        0.716484   -6.112278   -1.615501
     34          1           0        2.044609   -6.683495    0.418106
     35          6           0       -0.095434   -0.589036    1.475001
     36          1           0       -0.461587   -1.088284    2.347688
     37          1           0       -0.560520    0.371001    1.391776
     38          6           0        1.430301   -0.412335    1.586843
     39          1           0        1.906388   -0.888257    0.755133
     40          6           0        1.774698    1.088661    1.585488
     41          1           0        0.999127    1.815402    1.462050
     42          1           0        2.789557    1.404819    1.707985
 ---------------------------------------------------------------------
                    Distance matrix (angstroms):
                    1          2          3          4          5
     1  P    0.000000
     2  C    1.820000   0.000000
     3  C    2.792463   1.395160   0.000000
     4  C    2.792287   1.394829   2.416183   0.000000
     5  C    4.094652   2.416205   1.394712   2.790080   0.000000
     6  H    2.921933   2.165414   1.099655   3.412938   2.165330
     7  C    4.094821   2.416183   2.789946   1.395138   2.416356
     8  H    2.922258   2.165365   3.413128   1.099604   3.889684
     9  C    4.610065   2.790065   2.416260   2.416236   1.395427
    10  H    4.957798   3.413229   2.165375   3.889760   1.099680
    11  H    4.957763   3.413055   3.889707   2.165516   3.413506
    12  H    5.709745   3.889745   3.413024   3.413344   2.165678
    13  C    1.820000   2.972048   3.837773   3.687918   5.038578
    14  C    2.792463   3.788883   4.873211   4.052430   5.933118
    15  C    2.792287   3.738114   4.177749   4.653886   5.349156
    16  C    4.094652   5.001429   5.957131   5.224592   6.945148
    17  H    2.921933   3.817759   5.086309   3.786939   6.076747
    18  C    4.094821   4.963711   5.403710   5.704479   6.454216
    19  H    2.922258   3.728217   3.824071   4.869720   5.015722
    20  C    4.610065   5.491708   6.181927   5.946463   7.174023
    21  H    4.957798   5.800280   6.846319   5.813381   7.761748
    22  H    4.957763   5.741825   5.968726   6.570577   6.962647
    23  H    5.709745   6.545255   7.193774   6.943440   8.125343
    24  C    1.820000   2.972047   4.176211   3.299806   5.301252
    25  C    2.792463   4.043171   5.044241   4.498276   6.199110
    26  C    2.792287   3.461566   4.822878   3.216482   5.735851
    27  C    4.094652   5.196792   6.265917   5.388207   7.317359
    28  H    2.921933   4.258721   5.012711   4.993420   6.238261
    29  C    4.094821   4.758921   6.089783   4.376006   6.930013
    30  H    2.922258   3.215372   4.607737   2.694082   5.389002
    31  C    4.610065   5.491728   6.714616   5.337765   7.638465
    32  H    4.957798   6.099645   7.060160   6.377675   8.121376
    33  H    4.957763   5.422835   6.778684   4.795660   7.488946
    34  H    5.709745   6.545345   7.762623   6.301380   8.633762
    35  C    1.820000   2.972048   3.213299   4.242885   4.581018
    36  H    2.399076   3.894976   4.259783   5.083537   5.638325
    37  H    2.399076   3.153709   3.000052   4.531280   4.317420
    38  C    2.748187   3.354272   3.403713   4.492347   4.566285
    39  H    2.601589   2.869489   3.118029   3.781405   4.156614
    40  C    3.840454   3.930680   3.390945   5.134939   4.297273
    41  H    3.984867   3.988418   3.209117   5.288307   4.092620
    42  H    4.749402   4.674202   4.071353   5.744995   4.739672
                    6          7          8          9         10
     6  H    0.000000
     7  C    3.889601   0.000000
     8  H    4.320704   2.165471   0.000000
     9  C    3.413316   1.394825   3.412999   0.000000
    10  H    2.494768   3.413209   4.989364   2.165806   0.000000
    11  H    4.989362   1.099761   2.494420   2.165528   4.321228
    12  H    4.320917   2.165606   4.320988   1.099680   2.494678
    13  C    3.904099   4.926022   3.637711   5.491712   5.857484
    14  C    5.137105   5.280419   3.646662   6.105064   6.846938
    15  C    3.958025   5.729478   4.816126   6.025337   5.969220
    16  C    6.160910   6.328813   4.829207   7.107880   7.795117
    17  H    5.506997   5.040080   3.117176   6.057572   7.078559
    18  C    5.219063   6.708892   5.764170   7.040390   7.037466
    19  H    3.340383   5.852856   5.236686   5.914269   5.477559
    20  C    6.195396   6.973009   5.769736   7.528286   7.879741
    21  H    7.142802   6.868659   5.258171   7.771823   8.657083
    22  H    5.643505   7.485872   6.734875   7.661041   7.405779
    23  H    7.195947   7.905474   6.743086   8.449867   8.792936
    24  C    4.482882   4.642366   2.895177   5.491714   6.258382
    25  C    5.163056   5.763510   4.164370   6.505069   7.062602
    26  C    5.368980   4.470536   2.394667   5.591245   6.787349
    27  C    6.476296   6.581199   4.863227   7.454394   8.214941
    28  H    4.903689   6.222701   4.868495   6.761223   6.979059
    29  C    6.642230   5.485216   3.470860   6.672656   7.980306
    30  H    5.285292   3.881926   1.717648   5.095073   6.473387
    31  C    7.118845   6.461346   4.582989   7.528324   8.625149
    32  H    7.168681   7.535380   5.915179   8.332090   8.955614
    33  H    7.434963   5.755907   3.773101   7.047814   8.567585
    34  H    8.185786   7.347575   5.500623   8.450048   9.620403
    35  C    2.715352   5.353938   4.593928   5.491640   5.142087
    36  H    3.742780   6.284137   5.270313   6.516617   6.197971
    37  H    2.220375   5.493235   5.055316   5.406599   4.708841
    38  C    2.970540   5.426396   4.918882   5.457356   5.039368
    39  H    3.036469   4.674602   4.171722   4.831430   4.767758
    40  C    2.677994   5.773571   5.810309   5.420916   4.430889
    41  H    2.251819   5.866649   6.055153   5.367685   4.075334
    42  H    3.473052   6.236178   6.437191   5.798518   4.753003
                   11         12         13         14         15
    11  H    0.000000
    12  H    2.495147   0.000000
    13  C    5.683472   6.545270   0.000000
    14  C    5.812841   7.112028   1.395160   0.000000
    15  C    6.569957   7.027161   1.394829   2.416183   0.000000
    16  C    6.791972   8.053048   2.416205   1.394712   2.790080
    17  H    5.430818   7.049138   2.165414   1.099655   3.412938
    18  C    7.451101   7.979113   2.416183   2.789946   1.395138
    19  H    6.802383   6.896435   2.165365   3.413128   1.099604
    20  C    7.550012   8.449889   2.790065   2.416260   2.416236
    21  H    7.181644   8.673187   3.413229   2.165375   3.889760
    22  H    8.268201   8.550001   3.413055   3.889707   2.165516
    23  H    8.426776   9.323656   3.889745   3.413024   3.413344
    24  C    5.238969   6.545516   2.972048   3.237622   4.224356
    25  C    6.368372   7.538659   4.015856   4.362631   5.102496
    26  C    4.792671   6.568197   3.493116   3.228189   4.877272
    27  C    7.012962   8.432487   5.175892   5.246238   6.337845
    28  H    6.953756   7.801474   4.212866   4.833090   5.062378
    29  C    5.621643   7.578179   4.781653   4.348449   6.157947
    30  H    4.112899   6.032950   3.275742   2.821170   4.648687
    31  C    6.686279   8.450411   5.491695   5.240225   6.790549
    32  H    7.986746   9.295394   6.067877   6.208313   7.134764
    33  H    5.687765   7.870277   5.458440   4.809858   6.846825
    34  H    7.469050   9.324397   6.545489   6.199380   7.844237
    35  C    6.337956   6.545219   2.972048   4.201988   3.266933
    36  H    7.223539   7.582959   3.153708   4.261566   3.372574
    37  H    6.542121   6.411555   3.163899   4.529281   3.033143
    38  C    6.384475   6.431528   4.321864   5.443358   4.763062
    39  H    5.559548   5.794511   4.381039   5.349894   5.071578
    40  C    6.798349   6.257466   5.271532   6.528820   5.420395
    41  H    6.942760   6.178496   5.140012   6.482359   5.033027
    42  H    7.208443   6.522342   6.279016   7.496454   6.482174
                   16         17         18         19         20
    16  C    0.000000
    17  H    2.165330   0.000000
    18  C    2.416356   3.889601   0.000000
    19  H    3.889684   4.320704   2.165471   0.000000
    20  C    1.395427   3.413316   1.394825   3.412999   0.000000
    21  H    1.099680   2.494768   3.413209   4.989364   2.165806
    22  H    3.413506   4.989362   1.099761   2.494420   2.165528
    23  H    2.165678   4.320917   2.165606   4.320988   1.099680
    24  C    4.598133   2.766572   5.339256   4.563284   5.491639
    25  C    5.643300   3.936878   6.232969   5.293721   6.462011
    26  C    4.497282   2.358714   5.796139   5.428599   5.640589
    27  C    6.452583   4.610295   7.367553   6.623333   7.417377
    28  H    6.070374   4.628715   6.254399   5.048109   6.688048
    29  C    5.478115   3.364011   7.001697   6.731734   6.713530
    30  H    4.008184   1.912321   5.451721   5.298422   5.191410
    31  C    6.380827   4.377429   7.705036   7.246863   7.528125
    32  H    7.372583   5.631907   8.167932   7.336485   8.273049
    33  H    5.793006   3.734032   7.570133   7.510452   7.116901
    34  H    7.260256   5.289446   8.706995   8.323896   8.450176
    35  C    5.321573   4.525721   4.619072   2.827721   5.491718
    36  H    5.273046   4.616549   4.584383   3.029287   5.406681
    37  H    5.496057   5.042647   4.346616   2.280024   5.421783
    38  C    6.677431   5.544830   6.135676   4.281729   6.971181
    39  H    6.676366   5.267781   6.455767   4.750661   7.148702
    40  C    7.684411   6.756032   6.768193   4.686731   7.787330
    41  H    7.518659   6.866720   6.312184   4.160904   7.445928
    42  H    8.692298   7.643656   7.834650   5.751441   8.840238
                   21         22         23         24         25
    21  H    0.000000
    22  H    4.321228   0.000000
    23  H    2.494678   2.495147   0.000000
    24  C    5.169332   6.315762   6.545232   0.000000
    25  C    6.198211   7.136971   7.492497   1.395160   0.000000
    26  C    4.806317   6.856148   6.619856   1.394829   2.416183
    27  C    6.818762   8.312815   8.391698   2.416205   1.394712
    28  H    6.749305   7.042971   7.722932   2.165414   1.099655
    29  C    5.583171   8.072855   7.622285   2.416183   2.789946
    30  H    4.261274   6.525118   6.133385   2.165365   3.413128
    31  C    6.547437   8.730433   8.449785   2.790065   2.416260
    32  H    7.745767   9.060559   9.229625   3.413229   2.165375
    33  H    5.708647   8.663383   7.946329   3.413055   3.889707
    34  H    7.315485   9.737627   9.324085   3.889745   3.413024
    35  C    6.289139   5.202012   6.545518   2.972047   3.165468
    36  H    6.209726   5.139715   6.412017   3.163899   3.071858
    37  H    6.539468   4.746472   6.427762   3.894975   4.225084
    38  C    7.582859   6.714204   8.041707   3.340430   3.152774
    39  H    7.502258   7.148267   8.243752   2.877527   2.818304
    40  C    8.661585   7.164976   8.824478   4.762604   4.681418
    41  H    8.550163   6.577199   8.435692   5.240181   5.346888
    42  H    9.646434   8.227926   9.883955   5.463494   5.244093
                   26         27         28         29         30
    26  C    0.000000
    27  C    2.790080   0.000000
    28  H    3.412938   2.165330   0.000000
    29  C    1.395138   2.416356   3.889601   0.000000
    30  H    1.099604   3.889684   4.320704   2.165471   0.000000
    31  C    2.416236   1.395427   3.413316   1.394825   3.412999
    32  H    3.889760   1.099680   2.494768   3.413209   4.989364
    33  H    2.165516   3.413506   4.989362   1.099761   2.494420
    34  H    3.413344   2.165678   4.320917   2.165606   4.320988
    35  C    4.278694   4.547500   2.612739   5.382413   4.652963
    36  H    4.502724   4.373376   2.370938   5.474155   5.000504
    37  H    5.112419   5.612077   3.671617   6.307568   5.320056
    38  C    4.644392   4.373833   2.450606   5.546775   5.177802
    39  H    4.025725   3.940593   2.442771   4.878342   4.555341
    40  C    5.996604   5.866944   3.964927   6.962282   6.390870
    41  H    6.452553   6.624942   4.656736   7.546191   6.710059
    42  H    6.649672   6.286002   4.521489   7.499469   7.095756
                   31         32         33         34         35
    31  C    0.000000
    32  H    2.165806   0.000000
    33  H    2.165528   4.321228   0.000000
    34  H    1.099680   2.494678   2.495147   0.000000
    35  C    5.491642   5.088587   6.380958   6.545170   0.000000
    36  H    5.421653   4.790969   6.506553   6.427339   1.070000
    37  H    6.516620   6.155210   7.259983   7.582917   1.070000
    38  C    5.435826   4.737786   6.576769   6.408648   1.540000
    39  H    4.843551   4.420199   5.858855   5.806676   2.148263
    40  C    6.906948   6.171910   7.951079   7.863971   2.514809
    41  H    7.620627   7.004041   8.508779   8.626361   2.641885
    42  H    7.341089   6.475860   8.476434   8.224327   3.514670
                   36         37         38         39         40
    36  H    0.000000
    37  H    1.747303   0.000000
    38  C    2.148263   2.148263   0.000000
    39  H    2.860690   2.841949   1.070000   0.000000
    40  C    3.212633   2.450673   1.540000   2.148263   0.000000
    41  H    3.368893   2.126907   2.272510   2.938133   1.070000
    42  H    4.146652   3.520196   2.272510   2.635547   1.070000
                   41         42
    41  H    0.000000
    42  H    1.853294   0.000000
 Stoichiometry    C21H20P(1+)
 Framework group  C1[X(C21H20P)]
 Deg. of freedom   120
 Full point group                 C1      NOp   1
 Largest Abelian subgroup         C1      NOp   1
 Largest concise Abelian subgroup C1      NOp   1
                         Standard orientation:                         
 ---------------------------------------------------------------------
 Center     Atomic      Atomic             Coordinates (Angstroms)
 Number     Number       Type             X           Y           Z
 ---------------------------------------------------------------------
      1         15           0        0.007336   -0.061176    0.501256
      2          6           0       -1.429858   -0.443273   -0.547970
      3          6           0       -2.528570   -1.113179   -0.008960
      4          6           0       -1.432969   -0.066308   -1.890890
      5          6           0       -3.629818   -1.406610   -0.812933
      6          1           0       -2.525487   -1.410916    1.049616
      7          6           0       -2.534887   -0.358881   -2.694997
      8          1           0       -0.567171    0.461846   -2.315832
      9          6           0       -3.633172   -1.029043   -2.156305
     10          1           0       -4.495609   -1.935189   -0.388307
     11          1           0       -2.537231   -0.061173   -3.753694
     12          1           0       -4.501605   -1.260459   -2.789999
     13          6           0        1.294743   -1.322779    0.249578
     14          6           0        2.295241   -1.118425   -0.701062
     15          6           0        1.281261   -2.493888    1.007120
     16          6           0        3.281605   -2.085317   -0.894521
     17          1           0        2.305149   -0.195383   -1.298671
     18          6           0        2.268421   -3.460733    0.814415
     19          1           0        0.492889   -2.655033    1.756540
     20          6           0        3.268437   -3.256709   -0.136311
     21          1           0        4.069880   -1.924594   -1.644247
     22          1           0        2.257773   -4.383820    1.412137
     23          1           0        4.046288   -4.018900   -0.288982
     24          6           0        0.666340    1.575542    0.054861
     25          6           0        0.749064    2.580764    1.018788
     26          6           0        1.088791    1.824944   -1.250851
     27          6           0        1.253511    3.835284    0.676829
     28          1           0        0.415214    2.384061    2.047911
     29          6           0        1.594333    3.079488   -1.592839
     30          1           0        1.023827    1.032730   -2.010658
     31          6           0        1.676626    4.084664   -0.629311
     32          1           0        1.318161    4.627854    1.436400
     33          1           0        1.927725    3.275715   -2.622314
     34          1           0        2.074383    5.073867   -0.898684
     35          6           0       -0.501879   -0.054194    2.248554
     36          1           0        0.345301    0.159870    2.866099
     37          1           0       -0.899229   -1.013179    2.508093
     38          6           0       -1.580174    1.023844    2.464690
     39          1           0       -1.802075    1.498446    1.531730
     40          6           0       -2.856696    0.368279    3.023552
     41          1           0       -2.901348   -0.693208    3.150642
     42          1           0       -3.698977    0.974275    3.284761
 ---------------------------------------------------------------------
 Rotational constants (GHZ):      0.2634407      0.2566727      0.1954584
 Standard basis: 6-31++G(d,p) (6D, 7F)
 There are   542 symmetry adapted cartesian basis functions of A   symmetry.
 There are   542 symmetry adapted basis functions of A   symmetry.
   542 basis functions,   888 primitive gaussians,   542 cartesian basis functions
    80 alpha electrons       80 beta electrons
       nuclear repulsion energy      1845.5894899766 Hartrees.
 NAtoms=   42 NActive=   42 NUniq=   42 SFac= 1.00D+00 NAtFMM=   60 NAOKFM=F Big=F
 Integral buffers will be    131072 words long.
 Raffenetti 2 integral format.
 Two-electron integral symmetry is turned on.
 One-electron integrals computed using PRISM.
 NBasis=   542 RedAO= T EigKep=  1.22D-06  NBF=   542
 NBsUse=   537 1.00D-06 EigRej=  7.78D-07 NBFU=   537
 ExpMin= 3.48D-02 ExpMax= 1.94D+04 ExpMxC= 2.91D+03 IAcc=3 IRadAn=         5 AccDes= 0.00D+00
 Harris functional with IExCor=  402 and IRadAn=       5 diagonalized for initial guess.
 HarFok:  IExCor=  402 AccDes= 0.00D+00 IRadAn=         5 IDoV= 1 UseB2=F ITyADJ=14
 ICtDFT=  3500011 ScaDFX=  1.000000  1.000000  1.000000  1.000000
 FoFCou: FMM=F IPFlag=           0 FMFlag=      100000 FMFlg1=           0
         NFxFlg=           0 DoJE=T BraDBF=F KetDBF=T FulRan=T
         wScrn=  0.000000 ICntrl=     500 IOpCl=  0 I1Cent=   200000004 NGrid=           0
         NMat0=    1 NMatS0=      1 NMatT0=    0 NMatD0=    1 NMtDS0=    0 NMtDT0=    0
 Petite list used in FoFCou.
 Requested convergence on RMS density matrix=1.00D-08 within 128 cycles.
 Requested convergence on MAX density matrix=1.00D-06.
 Requested convergence on             energy=1.00D-06.
 No special actions if energy rises.
 SCF Done:  E(RB3LYP) =  -1153.36073477     A.U. after   16 cycles
            NFock= 16  Conv=0.90D-08     -V/T= 2.0083

 **********************************************************************

            Population analysis using the SCF density.

 **********************************************************************

 Orbital symmetries:
       Occupied  (A) (A) (A) (A) (A) (A) (A) (A) (A) (A) (A) (A)
                 (A) (A) (A) (A) (A) (A) (A) (A) (A) (A) (A) (A)
                 (A) (A) (A) (A) (A) (A) (A) (A) (A) (A) (A) (A)
                 (A) (A) (A) (A) (A) (A) (A) (A) (A) (A) (A) (A)
                 (A) (A) (A) (A) (A) (A) (A) (A) (A) (A) (A) (A)
                 (A) (A) (A) (A) (A) (A) (A) (A) (A) (A) (A) (A)
                 (A) (A) (A) (A) (A) (A) (A) (A)
       Virtual   (A) (A) (A) (A) (A) (A) (A) (A) (A) (A) (A) (A)
                 (A) (A) (A) (A) (A) (A) (A) (A) (A) (A) (A) (A)
                 (A) (A) (A) (A) (A) (A) (A) (A) (A) (A) (A) (A)
                 (A) (A) (A) (A) (A) (A) (A) (A) (A) (A) (A) (A)
                 (A) (A) (A) (A) (A) (A) (A) (A) (A) (A) (A) (A)
                 (A) (A) (A) (A) (A) (A) (A) (A) (A) (A) (A) (A)
                 (A) (A) (A) (A) (A) (A) (A) (A) (A) (A) (A) (A)
                 (A) (A) (A) (A) (A) (A) (A) (A) (A) (A) (A) (A)
                 (A) (A) (A) (A) (A) (A) (A) (A) (A) (A) (A) (A)
                 (A) (A) (A) (A) (A) (A) (A) (A) (A) (A) (A) (A)
                 (A) (A) (A) (A) (A) (A) (A) (A) (A) (A) (A) (A)
                 (A) (A) (A) (A) (A) (A) (A) (A) (A) (A) (A) (A)
                 (A) (A) (A) (A) (A) (A) (A) (A) (A) (A) (A) (A)
                 (A) (A) (A) (A) (A) (A) (A) (A) (A) (A) (A) (A)
                 (A) (A) (A) (A) (A) (A) (A) (A) (A) (A) (A) (A)
                 (A) (A) (A) (A) (A) (A) (A) (A) (A) (A) (A) (A)
                 (A) (A) (A) (A) (A) (A) (A) (A) (A) (A) (A) (A)
                 (A) (A) (A) (A) (A) (A) (A) (A) (A) (A) (A) (A)
                 (A) (A) (A) (A) (A) (A) (A) (A) (A) (A) (A) (A)
                 (A) (A) (A) (A) (A) (A) (A) (A) (A) (A) (A) (A)
                 (A) (A) (A) (A) (A) (A) (A) (A) (A) (A) (A) (A)
                 (A) (A) (A) (A) (A) (A) (A) (A) (A) (A) (A) (A)
                 (A) (A) (A) (A) (A) (A) (A) (A) (A) (A) (A) (A)
                 (A) (A) (A) (A) (A) (A) (A) (A) (A) (A) (A) (A)
                 (A) (A) (A) (A) (A) (A) (A) (A) (A) (A) (A) (A)
                 (A) (A) (A) (A) (A) (A) (A) (A) (A) (A) (A) (A)
                 (A) (A) (A) (A) (A) (A) (A) (A) (A) (A) (A) (A)
                 (A) (A) (A) (A) (A) (A) (A) (A) (A) (A) (A) (A)
                 (A) (A) (A) (A) (A) (A) (A) (A) (A) (A) (A) (A)
                 (A) (A) (A) (A) (A) (A) (A) (A) (A) (A) (A) (A)
                 (A) (A) (A) (A) (A) (A) (A) (A) (A) (A) (A) (A)
                 (A) (A) (A) (A) (A) (A) (A) (A) (A) (A) (A) (A)
                 (A) (A) (A) (A) (A) (A) (A) (A) (A) (A) (A) (A)
                 (A) (A) (A) (A) (A) (A) (A) (A) (A) (A) (A) (A)
                 (A) (A) (A) (A) (A) (A) (A) (A) (A) (A) (A) (A)
                 (A) (A) (A) (A) (A) (A) (A) (A) (A) (A) (A) (A)
                 (A) (A) (A) (A) (A) (A) (A) (A) (A) (A) (A) (A)
                 (A) (A) (A) (A) (A) (A) (A) (A) (A) (A) (A) (A)
                 (A)
 The electronic state is 1-A.
 Alpha  occ. eigenvalues --  -77.30961 -10.35591 -10.35033 -10.35023 -10.34857
 Alpha  occ. eigenvalues --  -10.34650 -10.34381 -10.33887 -10.33660 -10.33568
 Alpha  occ. eigenvalues --  -10.33368 -10.33356 -10.33009 -10.32638 -10.32552
 Alpha  occ. eigenvalues --  -10.32427 -10.32424 -10.32372 -10.32308 -10.32154
 Alpha  occ. eigenvalues --  -10.32094 -10.32038  -6.77294  -4.93504  -4.93465
 Alpha  occ. eigenvalues --   -4.93428  -1.01003  -0.99268  -0.98989  -0.95137
 Alpha  occ. eigenvalues --   -0.90736  -0.88521  -0.88428  -0.88158  -0.87973
 Alpha  occ. eigenvalues --   -0.87644  -0.83495  -0.78810  -0.74964  -0.74107
 Alpha  occ. eigenvalues --   -0.73757  -0.73449  -0.73142  -0.71712  -0.69791
 Alpha  occ. eigenvalues --   -0.65505  -0.65027  -0.64047  -0.60659  -0.60137
 Alpha  occ. eigenvalues --   -0.58927  -0.58524  -0.58358  -0.58126  -0.58016
 Alpha  occ. eigenvalues --   -0.57004  -0.56447  -0.55719  -0.55249  -0.54489
 Alpha  occ. eigenvalues --   -0.54221  -0.53726  -0.51476  -0.50979  -0.50393
 Alpha  occ. eigenvalues --   -0.49992  -0.49616  -0.49033  -0.47651  -0.47534
 Alpha  occ. eigenvalues --   -0.47228  -0.46540  -0.46100  -0.39880  -0.39660
 Alpha  occ. eigenvalues --   -0.38978  -0.38867  -0.38369  -0.38005  -0.36659
 Alpha virt. eigenvalues --   -0.20836  -0.17040  -0.16893  -0.14993  -0.14430
 Alpha virt. eigenvalues --   -0.13657  -0.13305  -0.11445  -0.10128  -0.09892
 Alpha virt. eigenvalues --   -0.09183  -0.08928  -0.08158  -0.07769  -0.07280
 Alpha virt. eigenvalues --   -0.06960  -0.06781  -0.06237  -0.05855  -0.05555
 Alpha virt. eigenvalues --   -0.05392  -0.05211  -0.04683  -0.04204  -0.03879
 Alpha virt. eigenvalues --   -0.03563  -0.03071  -0.02844  -0.02440  -0.02142
 Alpha virt. eigenvalues --   -0.01943  -0.01792  -0.01153  -0.01002  -0.00748
 Alpha virt. eigenvalues --   -0.00438  -0.00335   0.00294   0.00575   0.00884
 Alpha virt. eigenvalues --    0.01169   0.01444   0.01750   0.02025   0.02241
 Alpha virt. eigenvalues --    0.02365   0.02605   0.02775   0.03178   0.03338
 Alpha virt. eigenvalues --    0.03620   0.03769   0.04054   0.04136   0.04429
 Alpha virt. eigenvalues --    0.04513   0.04674   0.04876   0.05029   0.05280
 Alpha virt. eigenvalues --    0.05397   0.05565   0.05811   0.06016   0.06282
 Alpha virt. eigenvalues --    0.06364   0.06844   0.07030   0.07470   0.07765
 Alpha virt. eigenvalues --    0.07934   0.07987   0.08490   0.08851   0.08952
 Alpha virt. eigenvalues --    0.09016   0.09315   0.09572   0.09846   0.09883
 Alpha virt. eigenvalues --    0.10514   0.10574   0.10864   0.11193   0.11305
 Alpha virt. eigenvalues --    0.11552   0.11762   0.12154   0.12289   0.12650
 Alpha virt. eigenvalues --    0.12997   0.13455   0.13640   0.13831   0.14042
 Alpha virt. eigenvalues --    0.14323   0.14826   0.15015   0.15096   0.15354
 Alpha virt. eigenvalues --    0.15713   0.16089   0.16525   0.16647   0.16834
 Alpha virt. eigenvalues --    0.17509   0.17757   0.18359   0.18491   0.18664
 Alpha virt. eigenvalues --    0.19103   0.19345   0.19404   0.19728   0.19963
 Alpha virt. eigenvalues --    0.20082   0.20114   0.20465   0.20781   0.21038
 Alpha virt. eigenvalues --    0.21295   0.21725   0.21972   0.22086   0.22511
 Alpha virt. eigenvalues --    0.22970   0.23043   0.23446   0.23801   0.24013
 Alpha virt. eigenvalues --    0.24096   0.25030   0.25465   0.25680   0.26375
 Alpha virt. eigenvalues --    0.26649   0.27047   0.27478   0.27595   0.28075
 Alpha virt. eigenvalues --    0.28440   0.28811   0.29590   0.29938   0.30497
 Alpha virt. eigenvalues --    0.30963   0.32016   0.32987   0.33217   0.35380
 Alpha virt. eigenvalues --    0.36709   0.40151   0.41694   0.43022   0.44250
 Alpha virt. eigenvalues --    0.45407   0.47151   0.50304   0.51054   0.52394
 Alpha virt. eigenvalues --    0.52834   0.53871   0.56897   0.57601   0.57760
 Alpha virt. eigenvalues --    0.58273   0.58781   0.59466   0.59592   0.59869
 Alpha virt. eigenvalues --    0.60762   0.61854   0.62315   0.63044   0.63117
 Alpha virt. eigenvalues --    0.63546   0.63841   0.64428   0.64770   0.64866
 Alpha virt. eigenvalues --    0.65228   0.65727   0.66063   0.66207   0.66632
 Alpha virt. eigenvalues --    0.67417   0.67761   0.68957   0.69326   0.69531
 Alpha virt. eigenvalues --    0.70619   0.71627   0.72070   0.72935   0.73499
 Alpha virt. eigenvalues --    0.74662   0.75582   0.75905   0.76582   0.77565
 Alpha virt. eigenvalues --    0.78527   0.78642   0.79218   0.79846   0.80344
 Alpha virt. eigenvalues --    0.80639   0.82658   0.82818   0.83723   0.83868
 Alpha virt. eigenvalues --    0.84760   0.85767   0.87211   0.88035   0.88372
 Alpha virt. eigenvalues --    0.88726   0.88810   0.89823   0.90375   0.90846
 Alpha virt. eigenvalues --    0.91272   0.91446   0.92336   0.93004   0.93416
 Alpha virt. eigenvalues --    0.94460   0.94752   0.96330   0.97235   0.97802
 Alpha virt. eigenvalues --    0.98344   0.99334   1.00292   1.01793   1.02198
 Alpha virt. eigenvalues --    1.03534   1.03851   1.05070   1.05553   1.06399
 Alpha virt. eigenvalues --    1.06444   1.06763   1.08427   1.09245   1.09657
 Alpha virt. eigenvalues --    1.10298   1.10726   1.11369   1.12334   1.12929
 Alpha virt. eigenvalues --    1.13194   1.14617   1.14959   1.15333   1.15953
 Alpha virt. eigenvalues --    1.18614   1.20896   1.21883   1.23451   1.24815
 Alpha virt. eigenvalues --    1.25475   1.26515   1.26882   1.27538   1.28066
 Alpha virt. eigenvalues --    1.28502   1.28663   1.29128   1.29270   1.29547
 Alpha virt. eigenvalues --    1.30986   1.31597   1.32196   1.32317   1.33460
 Alpha virt. eigenvalues --    1.33707   1.34668   1.36157   1.37754   1.37976
 Alpha virt. eigenvalues --    1.40833   1.42118   1.42966   1.45157   1.45354
 Alpha virt. eigenvalues --    1.50074   1.58176   1.60787   1.64191   1.66618
 Alpha virt. eigenvalues --    1.67083   1.69119   1.69917   1.71693   1.72024
 Alpha virt. eigenvalues --    1.72713   1.73781   1.74355   1.76848   1.77399
 Alpha virt. eigenvalues --    1.78402   1.79452   1.79545   1.80660   1.81438
 Alpha virt. eigenvalues --    1.83261   1.83962   1.84438   1.85467   1.86131
 Alpha virt. eigenvalues --    1.86535   1.86704   1.87219   1.88327   1.88656
 Alpha virt. eigenvalues --    1.88839   1.89095   1.89718   1.91513   1.91976
 Alpha virt. eigenvalues --    1.92234   1.92651   1.93814   1.94901   1.95648
 Alpha virt. eigenvalues --    1.96500   1.96909   1.97585   1.98131   1.98244
 Alpha virt. eigenvalues --    2.00855   2.02053   2.02883   2.03588   2.08555
 Alpha virt. eigenvalues --    2.11991   2.13235   2.16048   2.16142   2.16372
 Alpha virt. eigenvalues --    2.17196   2.17706   2.18263   2.21299   2.24439
 Alpha virt. eigenvalues --    2.24710   2.25940   2.26097   2.26238   2.26619
 Alpha virt. eigenvalues --    2.26851   2.27137   2.27388   2.27766   2.28551
 Alpha virt. eigenvalues --    2.28894   2.30284   2.33612   2.34237   2.35081
 Alpha virt. eigenvalues --    2.35578   2.38162   2.38502   2.39072   2.39618
 Alpha virt. eigenvalues --    2.40313   2.40522   2.41481   2.42973   2.43154
 Alpha virt. eigenvalues --    2.43838   2.45053   2.45313   2.45615   2.45881
 Alpha virt. eigenvalues --    2.46590   2.47700   2.48021   2.50412   2.51056
 Alpha virt. eigenvalues --    2.51179   2.51585   2.51873   2.52930   2.53824
 Alpha virt. eigenvalues --    2.54984   2.56194   2.57933   2.58468   2.59446
 Alpha virt. eigenvalues --    2.59848   2.60609   2.60990   2.63244   2.65348
 Alpha virt. eigenvalues --    2.66925   2.67317   2.68660   2.70955   2.71676
 Alpha virt. eigenvalues --    2.72048   2.74989   2.78460   2.83471   2.85313
 Alpha virt. eigenvalues --    2.86672   2.92652   2.93480   2.94166   3.04719
 Alpha virt. eigenvalues --    3.06651   3.07180   3.14523   3.15153   3.15330
 Alpha virt. eigenvalues --    3.15541   3.16849   3.17563   3.18399   3.18958
 Alpha virt. eigenvalues --    3.19230   3.24575   3.27861   3.30148   3.30940
 Alpha virt. eigenvalues --    3.31615   3.34290   3.36614   3.40125   3.41245
 Alpha virt. eigenvalues --    3.42431   3.42897   3.48236   3.74794   3.75003
 Alpha virt. eigenvalues --    3.77066   4.19725   4.20147   4.22253   4.23557
 Alpha virt. eigenvalues --    4.25168   4.25777   4.28400   4.30415   4.31187
 Alpha virt. eigenvalues --    4.33667   4.35058   4.36482   4.38609   4.39183
 Alpha virt. eigenvalues --    4.40289   4.41652   4.43544   4.52037   4.69175
 Alpha virt. eigenvalues --    4.70818   4.71534
          Condensed to atoms (all electrons):
               1          2          3          4          5          6
     1  P   34.077623  -0.406597   1.346115  -4.051876  -1.036631  -0.145583
     2  C   -0.406597  18.041259  -1.606793  -1.079143  -0.651125  -0.266679
     3  C    1.346115  -1.606793  16.815449  -7.974200  -3.256688   0.504711
     4  C   -4.051876  -1.079143  -7.974200  21.294478   1.628109  -0.147146
     5  C   -1.036631  -0.651125  -3.256688   1.628109   9.329089   0.053465
     6  H   -0.145583  -0.266679   0.504711  -0.147146   0.053465   0.865485
     7  C   -0.706582  -5.825196   0.879480  -4.584783  -1.906827  -0.057130
     8  H   -0.924035  -0.549043  -0.114545   0.400169   0.188945  -0.034220
     9  C   -0.019231  -0.882249  -0.487532  -1.972551   0.956821   0.032628
    10  H    0.008463   0.065833  -0.082526   0.065869   0.317612  -0.039018
    11  H    0.063682   0.065121   0.037657   0.018634  -0.021934   0.006168
    12  H   -0.010426   0.028298   0.023033  -0.013638  -0.057449  -0.006167
    13  C    1.782357   1.424935   0.428588  -2.416980   0.363183  -0.125240
    14  C   -2.583695  -2.038579  -2.931802   4.536801  -0.126467  -0.112260
    15  C   -0.796899   0.218656   2.449481  -2.313420  -0.078697   0.194045
    16  C   -1.245353  -0.236240  -0.729855   1.499461   0.005429   0.009628
    17  H   -0.485354   0.064571  -0.124738   0.152744   0.023081  -0.006796
    18  C    0.871082  -1.137581   0.884317  -0.398618  -0.148902  -0.003901
    19  H   -0.030862  -0.134224   0.166898  -0.073532  -0.021068  -0.015046
    20  C    0.021101  -0.200097   0.005051   0.209797  -0.007724   0.004647
    21  H    0.028288   0.000172   0.006457  -0.013178  -0.000679   0.000086
    22  H    0.011468   0.000219  -0.006192   0.002449  -0.000759  -0.000648
    23  H   -0.004528  -0.002173  -0.000475   0.003658  -0.000154   0.000159
    24  C   -1.749505  -0.806044  -0.690238   1.775724  -0.016068  -0.065553
    25  C    3.707784   3.224585   2.619806  -5.002254   0.281668   0.106992
    26  C   -5.951274  -4.429168  -2.837516   6.086243   0.013461  -0.112259
    27  C   -1.893057  -0.008753  -0.111584   0.499927  -0.009397   0.006806
    28  H   -0.113069   0.057598  -0.007055  -0.016908  -0.004087   0.001636
    29  C    2.080725   0.708134   0.058767  -1.076233   0.090708  -0.002830
    30  H    0.325891  -0.160589  -0.049407   0.190302  -0.035781   0.001493
    31  C   -0.196443   0.211827   0.070694  -0.209788   0.009972  -0.000282
    32  H   -0.018760  -0.012429  -0.006065   0.016667  -0.000236  -0.000369
    33  H    0.058054   0.005663   0.004154  -0.020202  -0.000400   0.000461
    34  H   -0.007458   0.003752   0.001019  -0.004533   0.000207  -0.000071
    35  C   -1.503801   1.102546   0.870328  -1.199965  -0.454781   0.163426
    36  H   -0.649959   0.216697   0.021029  -0.076580  -0.026772   0.016522
    37  H   -0.273267   0.028073   0.065562  -0.081272   0.018475   0.048246
    38  C   -2.122588   0.649031  -0.058128  -0.039497   0.376446  -0.017779
    39  H   -0.657923   0.082643  -0.077114   0.147654   0.075539   0.002517
    40  C    0.363176   0.007681  -0.108260   0.042924   0.000048   0.020877
    41  H    0.107166   0.010948  -0.026439   0.023852  -0.010015  -0.020899
    42  H   -0.004846   0.015189   0.015393  -0.016919  -0.011868   0.001225
               7          8          9         10         11         12
     1  P   -0.706582  -0.924035  -0.019231   0.008463   0.063682  -0.010426
     2  C   -5.825196  -0.549043  -0.882249   0.065833   0.065121   0.028298
     3  C    0.879480  -0.114545  -0.487532  -0.082526   0.037657   0.023033
     4  C   -4.584783   0.400169  -1.972551   0.065869   0.018634  -0.013638
     5  C   -1.906827   0.188945   0.956821   0.317612  -0.021934  -0.057449
     6  H   -0.057130  -0.034220   0.032628  -0.039018   0.006168  -0.006167
     7  C   16.146258   0.266724   1.942419  -0.007511   0.227284  -0.019743
     8  H    0.266724   1.449752  -0.070500   0.006977  -0.088691  -0.004705
     9  C    1.942419  -0.070500   6.330515  -0.062681  -0.035216   0.348500
    10  H   -0.007511   0.006977  -0.062681   0.604494  -0.004223  -0.013058
    11  H    0.227284  -0.088691  -0.035216  -0.004223   0.603042  -0.010282
    12  H   -0.019743  -0.004705   0.348500  -0.013058  -0.010282   0.579252
    13  C   -1.029651   0.195670  -0.108384   0.003442  -0.014677   0.000148
    14  C    1.539411   0.262464  -0.001013   0.007856  -0.006352   0.000648
    15  C   -0.305770  -0.146533   0.074757  -0.010779   0.004372   0.000319
    16  C    0.232522  -0.222451  -0.007979   0.001434   0.011429  -0.000230
    17  H   -0.099798   0.058711  -0.015357   0.000347  -0.001818   0.000029
    18  C    0.103401   0.108218   0.009141  -0.003146  -0.004580   0.000133
    19  H    0.013614  -0.002189   0.001755  -0.000475   0.000032   0.000117
    20  C    0.052508  -0.022767   0.001266  -0.000270   0.001006   0.000056
    21  H    0.002051  -0.001484   0.000344  -0.000008   0.000008  -0.000003
    22  H    0.000331   0.000609  -0.000284   0.000017  -0.000017  -0.000008
    23  H    0.001258   0.000377  -0.000011  -0.000001  -0.000010   0.000003
    24  C   -0.345721   0.030773  -0.101240  -0.000699  -0.005505   0.002313
    25  C   -1.779239  -0.057147  -0.047614  -0.004602  -0.000343  -0.000971
    26  C    2.645138   0.432335   0.112079   0.007334  -0.018255   0.000663
    27  C    0.124445   0.079949   0.010655   0.000074  -0.001998   0.000447
    28  H   -0.001989  -0.005711   0.000366   0.000048   0.000260  -0.000015
    29  C   -0.913938   0.142538  -0.098748   0.000623  -0.003568  -0.002560
    30  H    0.200508  -0.294932   0.035039  -0.000306   0.009758   0.000515
    31  C   -0.118601   0.122241  -0.009679  -0.000077  -0.003918   0.000096
    32  H    0.003911  -0.000015   0.000048   0.000010  -0.000006   0.000001
    33  H   -0.004472  -0.007140   0.000074  -0.000007   0.000711  -0.000057
    34  H   -0.001323   0.005265  -0.000005  -0.000004  -0.000170   0.000008
    35  C   -0.095034  -0.326747   0.019715  -0.003346   0.014650  -0.001987
    36  H   -0.004730  -0.024829   0.002253  -0.000379   0.000801  -0.000031
    37  H   -0.026794  -0.025275   0.015587  -0.000697   0.001496  -0.000469
    38  C   -0.285325   0.000645   0.091981  -0.007950  -0.000512   0.002528
    39  H   -0.035477   0.012120   0.011858  -0.000052  -0.000654   0.000725
    40  C   -0.023120   0.003100  -0.033047   0.004378   0.000405  -0.001252
    41  H    0.000831   0.005199  -0.004518   0.000762  -0.000425   0.000419
    42  H   -0.004792  -0.003467   0.002362  -0.000833   0.000267  -0.000013
              13         14         15         16         17         18
     1  P    1.782357  -2.583695  -0.796899  -1.245353  -0.485354   0.871082
     2  C    1.424935  -2.038579   0.218656  -0.236240   0.064571  -1.137581
     3  C    0.428588  -2.931802   2.449481  -0.729855  -0.124738   0.884317
     4  C   -2.416980   4.536801  -2.313420   1.499461   0.152744  -0.398618
     5  C    0.363183  -0.126467  -0.078697   0.005429   0.023081  -0.148902
     6  H   -0.125240  -0.112260   0.194045   0.009628  -0.006796  -0.003901
     7  C   -1.029651   1.539411  -0.305770   0.232522  -0.099798   0.103401
     8  H    0.195670   0.262464  -0.146533  -0.222451   0.058711   0.108218
     9  C   -0.108384  -0.001013   0.074757  -0.007979  -0.015357   0.009141
    10  H    0.003442   0.007856  -0.010779   0.001434   0.000347  -0.003146
    11  H   -0.014677  -0.006352   0.004372   0.011429  -0.001818  -0.004580
    12  H    0.000148   0.000648   0.000319  -0.000230   0.000029   0.000133
    13  C   18.402935  -1.895032  -0.329288  -6.627091  -0.415255  -1.532693
    14  C   -1.895032  22.594363  -8.276890  -4.391691   0.473530   0.967566
    15  C   -0.329288  -8.276890  18.084465   1.606013  -0.167559  -4.284780
    16  C   -6.627091  -4.391691   1.606013  15.701826   0.272479  -2.528678
    17  H   -0.415255   0.473530  -0.167559   0.272479   1.151571  -0.009188
    18  C   -1.532693   0.967566  -4.284780  -2.528678  -0.009188  12.147051
    19  H   -0.387430  -0.131606   0.508644   0.035893  -0.025294   0.205012
    20  C   -1.782472  -2.274505  -1.084154   2.898974  -0.005624   1.405681
    21  H    0.096762   0.008117   0.026106   0.206939  -0.062052   0.015062
    22  H    0.067769   0.081704  -0.132949  -0.028905   0.006793   0.360659
    23  H    0.001845  -0.013071   0.021282  -0.016570  -0.005996  -0.048271
    24  C   -0.716003   1.758363  -0.507777  -0.549474  -0.091897   0.076911
    25  C    4.008714  -5.562613   2.249805  -1.772149  -0.087989   0.522892
    26  C   -4.562289   6.514514  -2.774762   2.447080   0.205806  -0.283564
    27  C   -0.186419   0.286854   0.059200   0.154022  -0.006318   0.021786
    28  H    0.017990  -0.040664  -0.003090  -0.011519  -0.006611   0.003688
    29  C    0.872709  -0.696973  -0.229154  -0.772718   0.293664   0.032822
    30  H   -0.263473   0.119748   0.005871   0.154356  -0.180765  -0.044554
    31  C    0.304432  -0.202328   0.053852  -0.220856   0.106753   0.027478
    32  H   -0.013784   0.018921  -0.006024   0.004639  -0.000911  -0.001035
    33  H    0.007761  -0.025033   0.003763   0.004575  -0.002536  -0.000354
    34  H    0.006398  -0.003992   0.000828  -0.005404   0.003244   0.000628
    35  C   -0.204184  -1.426489   1.553782   0.167188  -0.146993  -0.876199
    36  H    0.080949  -0.153152   0.136062   0.011620  -0.026372  -0.118810
    37  H    0.028111  -0.116507   0.102111  -0.021029  -0.001844  -0.153818
    38  C    0.362513  -0.157736  -0.085049   0.003414  -0.002202  -0.182266
    39  H    0.032524   0.046083  -0.036875   0.015419   0.009032  -0.023263
    40  C   -0.014731   0.049095   0.044546   0.017370   0.001514   0.024331
    41  H    0.023951   0.009308  -0.018967  -0.000717   0.000728   0.009400
    42  H   -0.003485  -0.004402   0.003583  -0.000115  -0.000604  -0.002222
              19         20         21         22         23         24
     1  P   -0.030862   0.021101   0.028288   0.011468  -0.004528  -1.749505
     2  C   -0.134224  -0.200097   0.000172   0.000219  -0.002173  -0.806044
     3  C    0.166898   0.005051   0.006457  -0.006192  -0.000475  -0.690238
     4  C   -0.073532   0.209797  -0.013178   0.002449   0.003658   1.775724
     5  C   -0.021068  -0.007724  -0.000679  -0.000759  -0.000154  -0.016068
     6  H   -0.015046   0.004647   0.000086  -0.000648   0.000159  -0.065553
     7  C    0.013614   0.052508   0.002051   0.000331   0.001258  -0.345721
     8  H   -0.002189  -0.022767  -0.001484   0.000609   0.000377   0.030773
     9  C    0.001755   0.001266   0.000344  -0.000284  -0.000011  -0.101240
    10  H   -0.000475  -0.000270  -0.000008   0.000017  -0.000001  -0.000699
    11  H    0.000032   0.001006   0.000008  -0.000017  -0.000010  -0.005505
    12  H    0.000117   0.000056  -0.000003  -0.000008   0.000003   0.002313
    13  C   -0.387430  -1.782472   0.096762   0.067769   0.001845  -0.716003
    14  C   -0.131606  -2.274505   0.008117   0.081704  -0.013071   1.758363
    15  C    0.508644  -1.084154   0.026106  -0.132949   0.021282  -0.507777
    16  C    0.035893   2.898974   0.206939  -0.028905  -0.016570  -0.549474
    17  H   -0.025294  -0.005624  -0.062052   0.006793  -0.005996  -0.091897
    18  C    0.205012   1.405681   0.015062   0.360659  -0.048271   0.076911
    19  H    0.844803   0.030432   0.006412  -0.038577  -0.003269  -0.005120
    20  C    0.030432   6.836526  -0.064467  -0.053400   0.364062  -0.092543
    21  H    0.006412  -0.064467   0.599621  -0.004808  -0.010123   0.009373
    22  H   -0.038577  -0.053400  -0.004808   0.597563  -0.011605  -0.001875
    23  H   -0.003269   0.364062  -0.010123  -0.011605   0.579649   0.001676
    24  C   -0.005120  -0.092543   0.009373  -0.001875   0.001676  22.406173
    25  C    0.057943  -0.219079   0.010905  -0.001200  -0.002742  -9.705981
    26  C   -0.083929   0.298706  -0.025550   0.006151   0.001618   2.708999
    27  C    0.007812   0.017611  -0.000047  -0.000174   0.000134  -1.754103
    28  H   -0.002233  -0.002428   0.000231   0.000162  -0.000125  -0.569274
    29  C   -0.013663  -0.100026  -0.004114   0.001322  -0.002450  -2.936099
    30  H    0.000838   0.037933   0.003292  -0.000334  -0.000061   0.200505
    31  C    0.000611  -0.021526  -0.001949   0.000094  -0.000112  -0.775543
    32  H   -0.000184   0.000473  -0.000007   0.000001   0.000005   0.140883
    33  H    0.000194   0.000568   0.000374  -0.000012   0.000001   0.026512
    34  H    0.000022  -0.000487  -0.000041   0.000001  -0.000002  -0.005696
    35  C    0.040735  -0.054480   0.004891  -0.009664  -0.001532  -0.862094
    36  H   -0.003016  -0.005973   0.001045  -0.000508  -0.000055  -0.191494
    37  H   -0.088518  -0.018578  -0.000566   0.003215  -0.000487  -0.041601
    38  C   -0.031375  -0.005959  -0.000206  -0.000194  -0.000046  -0.752921
    39  H   -0.007684   0.000454  -0.000237   0.000083   0.000023   0.153926
    40  C    0.024420   0.003224   0.000002  -0.000671   0.000103   0.118292
    41  H    0.005008   0.000625   0.000001  -0.000052   0.000007   0.020868
    42  H    0.000398  -0.000122   0.000008  -0.000018  -0.000003  -0.021215
              25         26         27         28         29         30
     1  P    3.707784  -5.951274  -1.893057  -0.113069   2.080725   0.325891
     2  C    3.224585  -4.429168  -0.008753   0.057598   0.708134  -0.160589
     3  C    2.619806  -2.837516  -0.111584  -0.007055   0.058767  -0.049407
     4  C   -5.002254   6.086243   0.499927  -0.016908  -1.076233   0.190302
     5  C    0.281668   0.013461  -0.009397  -0.004087   0.090708  -0.035781
     6  H    0.106992  -0.112259   0.006806   0.001636  -0.002830   0.001493
     7  C   -1.779239   2.645138   0.124445  -0.001989  -0.913938   0.200508
     8  H   -0.057147   0.432335   0.079949  -0.005711   0.142538  -0.294932
     9  C   -0.047614   0.112079   0.010655   0.000366  -0.098748   0.035039
    10  H   -0.004602   0.007334   0.000074   0.000048   0.000623  -0.000306
    11  H   -0.000343  -0.018255  -0.001998   0.000260  -0.003568   0.009758
    12  H   -0.000971   0.000663   0.000447  -0.000015  -0.002560   0.000515
    13  C    4.008714  -4.562289  -0.186419   0.017990   0.872709  -0.263473
    14  C   -5.562613   6.514514   0.286854  -0.040664  -0.696973   0.119748
    15  C    2.249805  -2.774762   0.059200  -0.003090  -0.229154   0.005871
    16  C   -1.772149   2.447080   0.154022  -0.011519  -0.772718   0.154356
    17  H   -0.087989   0.205806  -0.006318  -0.006611   0.293664  -0.180765
    18  C    0.522892  -0.283564   0.021786   0.003688   0.032822  -0.044554
    19  H    0.057943  -0.083929   0.007812  -0.002233  -0.013663   0.000838
    20  C   -0.219079   0.298706   0.017611  -0.002428  -0.100026   0.037933
    21  H    0.010905  -0.025550  -0.000047   0.000231  -0.004114   0.003292
    22  H   -0.001200   0.006151  -0.000174   0.000162   0.001322  -0.000334
    23  H   -0.002742   0.001618   0.000134  -0.000125  -0.002450  -0.000061
    24  C   -9.705981   2.708999  -1.754103  -0.569274  -2.936099   0.200505
    25  C   26.748087 -15.655597  -3.903020   0.488194   4.380830  -0.397749
    26  C  -15.655597  29.504847   3.013283  -0.035677  -7.801730   0.921587
    27  C   -3.903020   3.013283  10.386114   0.141167  -1.822653   0.033334
    28  H    0.488194  -0.035677   0.141167   0.780252   0.129328  -0.008547
    29  C    4.380830  -7.801730  -1.822653   0.129328  12.153100  -0.899549
    30  H   -0.397749   0.921587   0.033334  -0.008547  -0.899549   1.188883
    31  C    0.014300  -2.169885   1.230643  -0.000551   1.501944  -0.241533
    32  H   -0.176726   0.144896   0.321396  -0.036686  -0.047051   0.008231
    33  H    0.088482  -0.249852  -0.037759   0.005361   0.444396  -0.051432
    34  H    0.022818  -0.081934  -0.030495  -0.003559   0.008932  -0.012740
    35  C    0.732181  -1.377067  -0.611824   0.042444   0.003104   0.135897
    36  H    0.157717  -0.136290  -0.051757  -0.007035  -0.026959   0.018411
    37  H    0.039759  -0.035677  -0.094013   0.020439   0.020840   0.009091
    38  C    0.647088  -0.134018   0.325620   0.042862  -0.002307  -0.017683
    39  H   -0.066403   0.106108   0.093739  -0.015706  -0.060142  -0.001510
    40  C   -0.109901  -0.022265   0.127992  -0.011446   0.001806  -0.005183
    41  H   -0.009841   0.009787   0.006138  -0.004269  -0.000433  -0.001071
    42  H    0.013125  -0.009231  -0.007439   0.002330   0.000067   0.000618
              31         32         33         34         35         36
     1  P   -0.196443  -0.018760   0.058054  -0.007458  -1.503801  -0.649959
     2  C    0.211827  -0.012429   0.005663   0.003752   1.102546   0.216697
     3  C    0.070694  -0.006065   0.004154   0.001019   0.870328   0.021029
     4  C   -0.209788   0.016667  -0.020202  -0.004533  -1.199965  -0.076580
     5  C    0.009972  -0.000236  -0.000400   0.000207  -0.454781  -0.026772
     6  H   -0.000282  -0.000369   0.000461  -0.000071   0.163426   0.016522
     7  C   -0.118601   0.003911  -0.004472  -0.001323  -0.095034  -0.004730
     8  H    0.122241  -0.000015  -0.007140   0.005265  -0.326747  -0.024829
     9  C   -0.009679   0.000048   0.000074  -0.000005   0.019715   0.002253
    10  H   -0.000077   0.000010  -0.000007  -0.000004  -0.003346  -0.000379
    11  H   -0.003918  -0.000006   0.000711  -0.000170   0.014650   0.000801
    12  H    0.000096   0.000001  -0.000057   0.000008  -0.001987  -0.000031
    13  C    0.304432  -0.013784   0.007761   0.006398  -0.204184   0.080949
    14  C   -0.202328   0.018921  -0.025033  -0.003992  -1.426489  -0.153152
    15  C    0.053852  -0.006024   0.003763   0.000828   1.553782   0.136062
    16  C   -0.220856   0.004639   0.004575  -0.005404   0.167188   0.011620
    17  H    0.106753  -0.000911  -0.002536   0.003244  -0.146993  -0.026372
    18  C    0.027478  -0.001035  -0.000354   0.000628  -0.876199  -0.118810
    19  H    0.000611  -0.000184   0.000194   0.000022   0.040735  -0.003016
    20  C   -0.021526   0.000473   0.000568  -0.000487  -0.054480  -0.005973
    21  H   -0.001949  -0.000007   0.000374  -0.000041   0.004891   0.001045
    22  H    0.000094   0.000001  -0.000012   0.000001  -0.009664  -0.000508
    23  H   -0.000112   0.000005   0.000001  -0.000002  -0.001532  -0.000055
    24  C   -0.775543   0.140883   0.026512  -0.005696  -0.862094  -0.191494
    25  C    0.014300  -0.176726   0.088482   0.022818   0.732181   0.157717
    26  C   -2.169885   0.144896  -0.249852  -0.081934  -1.377067  -0.136290
    27  C    1.230643   0.321396  -0.037759  -0.030495  -0.611824  -0.051757
    28  H   -0.000551  -0.036686   0.005361  -0.003559   0.042444  -0.007035
    29  C    1.501944  -0.047051   0.444396   0.008932   0.003104  -0.026959
    30  H   -0.241533   0.008231  -0.051432  -0.012740   0.135897   0.018411
    31  C    6.401199  -0.057199  -0.003170   0.397697  -0.165554  -0.025841
    32  H   -0.057199   0.592464  -0.005035  -0.012744  -0.002537   0.001047
    33  H   -0.003170  -0.005035   0.598809  -0.011345   0.006715   0.000303
    34  H    0.397697  -0.012744  -0.011345   0.582016  -0.005588  -0.000781
    35  C   -0.165554  -0.002537   0.006715  -0.005588  10.249614   0.915610
    36  H   -0.025841   0.001047   0.000303  -0.000781   0.915610   0.630441
    37  H   -0.014919  -0.000163   0.000112  -0.000340   0.649219   0.034395
    38  C    0.063368  -0.005994   0.000198   0.001273  -0.518927   0.097659
    39  H    0.016957   0.002785  -0.001204   0.000278  -0.272010  -0.008278
    40  C    0.010100  -0.000538   0.000518  -0.000028  -0.142972  -0.102868
    41  H    0.000699   0.000097  -0.000030   0.000031  -0.082262  -0.011481
    42  H   -0.001407  -0.000261   0.000018  -0.000020   0.037598   0.007343
              37         38         39         40         41         42
     1  P   -0.273267  -2.122588  -0.657923   0.363176   0.107166  -0.004846
     2  C    0.028073   0.649031   0.082643   0.007681   0.010948   0.015189
     3  C    0.065562  -0.058128  -0.077114  -0.108260  -0.026439   0.015393
     4  C   -0.081272  -0.039497   0.147654   0.042924   0.023852  -0.016919
     5  C    0.018475   0.376446   0.075539   0.000048  -0.010015  -0.011868
     6  H    0.048246  -0.017779   0.002517   0.020877  -0.020899   0.001225
     7  C   -0.026794  -0.285325  -0.035477  -0.023120   0.000831  -0.004792
     8  H   -0.025275   0.000645   0.012120   0.003100   0.005199  -0.003467
     9  C    0.015587   0.091981   0.011858  -0.033047  -0.004518   0.002362
    10  H   -0.000697  -0.007950  -0.000052   0.004378   0.000762  -0.000833
    11  H    0.001496  -0.000512  -0.000654   0.000405  -0.000425   0.000267
    12  H   -0.000469   0.002528   0.000725  -0.001252   0.000419  -0.000013
    13  C    0.028111   0.362513   0.032524  -0.014731   0.023951  -0.003485
    14  C   -0.116507  -0.157736   0.046083   0.049095   0.009308  -0.004402
    15  C    0.102111  -0.085049  -0.036875   0.044546  -0.018967   0.003583
    16  C   -0.021029   0.003414   0.015419   0.017370  -0.000717  -0.000115
    17  H   -0.001844  -0.002202   0.009032   0.001514   0.000728  -0.000604
    18  C   -0.153818  -0.182266  -0.023263   0.024331   0.009400  -0.002222
    19  H   -0.088518  -0.031375  -0.007684   0.024420   0.005008   0.000398
    20  C   -0.018578  -0.005959   0.000454   0.003224   0.000625  -0.000122
    21  H   -0.000566  -0.000206  -0.000237   0.000002   0.000001   0.000008
    22  H    0.003215  -0.000194   0.000083  -0.000671  -0.000052  -0.000018
    23  H   -0.000487  -0.000046   0.000023   0.000103   0.000007  -0.000003
    24  C   -0.041601  -0.752921   0.153926   0.118292   0.020868  -0.021215
    25  C    0.039759   0.647088  -0.066403  -0.109901  -0.009841   0.013125
    26  C   -0.035677  -0.134018   0.106108  -0.022265   0.009787  -0.009231
    27  C   -0.094013   0.325620   0.093739   0.127992   0.006138  -0.007439
    28  H    0.020439   0.042862  -0.015706  -0.011446  -0.004269   0.002330
    29  C    0.020840  -0.002307  -0.060142   0.001806  -0.000433   0.000067
    30  H    0.009091  -0.017683  -0.001510  -0.005183  -0.001071   0.000618
    31  C   -0.014919   0.063368   0.016957   0.010100   0.000699  -0.001407
    32  H   -0.000163  -0.005994   0.002785  -0.000538   0.000097  -0.000261
    33  H    0.000112   0.000198  -0.001204   0.000518  -0.000030   0.000018
    34  H   -0.000340   0.001273   0.000278  -0.000028   0.000031  -0.000020
    35  C    0.649219  -0.518927  -0.272010  -0.142972  -0.082262   0.037598
    36  H    0.034395   0.097659  -0.008278  -0.102868  -0.011481   0.007343
    37  H    0.728696   0.152344   0.007877  -0.202651  -0.048934   0.010992
    38  C    0.152344   7.350131   0.565645  -0.469375  -0.179079  -0.053160
    39  H    0.007877   0.565645   0.618303  -0.017328   0.015594  -0.017478
    40  C   -0.202651  -0.469375  -0.017328   5.983198   0.504999   0.390196
    41  H   -0.048934  -0.179079   0.015594   0.504999   0.587549  -0.055988
    42  H    0.010992  -0.053160  -0.017478   0.390196  -0.055988   0.507788
 Mulliken charges:
               1
     1  P   -2.263370
     2  C    0.199269
     3  C    0.013165
     4  C    0.187753
     5  C    0.152251
     6  H    0.138651
     7  C   -0.198544
     8  H    0.153645
     9  C   -0.042324
    10  H    0.147074
    11  H    0.156367
    12  H    0.154815
    13  C    0.114871
    14  C   -0.102493
    15  C    0.187876
    16  C   -0.072688
    17  H    0.155276
    18  C   -0.010835
    19  H    0.147701
    20  C   -0.174021
    21  H    0.162972
    22  H    0.152246
    23  H    0.148010
    24  C   -0.070005
    25  C    0.439483
    26  C   -0.392849
    27  C   -0.418338
    28  H    0.173898
    29  C    0.587538
    30  H    0.065098
    31  C   -0.103799
    32  H    0.148282
    33  H    0.162265
    34  H    0.154346
    35  C   -0.363604
    36  H    0.304049
    37  H    0.262781
    38  C    0.397531
    39  H    0.281455
    40  C   -0.478658
    41  H    0.131452
    42  H    0.211407
 Sum of Mulliken charges =   1.00000
 Mulliken charges with hydrogens summed into heavy atoms:
               1
     1  P   -2.263370
     2  C    0.199269
     3  C    0.151816
     4  C    0.341399
     5  C    0.299324
     7  C   -0.042177
     9  C    0.112491
    13  C    0.114871
    14  C    0.052783
    15  C    0.335577
    16  C    0.090284
    18  C    0.141411
    20  C   -0.026011
    24  C   -0.070005
    25  C    0.613381
    26  C   -0.327751
    27  C   -0.270056
    29  C    0.749802
    31  C    0.050547
    35  C    0.203227
    38  C    0.678986
    40  C   -0.135799
 Electronic spatial extent (au):  <R**2>=           6635.2812
 Charge=              1.0000 electrons
 Dipole moment (field-independent basis, Debye):
    X=             -0.8010    Y=             -0.4128    Z=              0.4650  Tot=              1.0141
 Quadrupole moment (field-independent basis, Debye-Ang):
   XX=           -100.6662   YY=           -103.5709   ZZ=           -111.5024
   XY=              3.8126   XZ=             -6.0983   YZ=             -5.9720
 Traceless Quadrupole moment (field-independent basis, Debye-Ang):
   XX=              4.5803   YY=              1.6756   ZZ=             -6.2559
   XY=              3.8126   XZ=             -6.0983   YZ=             -5.9720
 Octapole moment (field-independent basis, Debye-Ang**2):
  XXX=            -53.9279  YYY=             38.7785  ZZZ=            -21.5780  XYY=             77.0770
  XXY=            -58.3394  XXZ=            -24.6049  XZZ=            -32.5625  YZZ=              5.0612
  YYZ=             15.5252  XYZ=            -10.2316
 Hexadecapole moment (field-independent basis, Debye-Ang**3):
 XXXX=          -3217.2675 YYYY=          -2943.8002 ZZZZ=          -1835.5326 XXXY=            -33.1611
 XXXZ=            -62.9213 YYYX=             28.9323 YYYZ=            -92.9329 ZZZX=             16.2945
 ZZZY=            -51.3010 XXYY=           -971.0608 XXZZ=           -747.7587 YYZZ=           -867.0394
 XXYZ=             49.3775 YYXZ=            -26.6897 ZZXY=             47.6569
 N-N= 1.845589489977D+03 E-N=-6.358277436811D+03  KE= 1.143922540076D+03
 Calling FoFJK, ICntrl=      2127 FMM=F ISym2X=0 I1Cent= 0 IOpClX= 0 NMat=1 NMatS=1 NMatT=0.
 ***** Axes restored to original set *****
 -------------------------------------------------------------------
 Center     Atomic                   Forces (Hartrees/Bohr)
 Number     Number              X              Y              Z
 -------------------------------------------------------------------
      1       15          -0.010971128   -0.007011395   -0.005859653
      2        6           0.000858895   -0.002540985    0.008022014
      3        6          -0.003600862    0.012016459    0.007915334
      4        6          -0.000461778   -0.012762851   -0.007976442
      5        6           0.000771123    0.011355521    0.000819364
      6        1           0.002255598   -0.003415103   -0.011574781
      7        6           0.000771003   -0.006779345   -0.008636870
      8        1           0.004823658    0.016127980   -0.004709771
      9        6           0.003785586    0.005484429   -0.008369733
     10        1          -0.001637896   -0.009347616    0.000307097
     11        1          -0.001954070    0.004422063    0.008300903
     12        1          -0.002951949   -0.004443858    0.007789103
     13        6           0.006664213   -0.002535705    0.001895351
     14        6           0.002607398   -0.013274995   -0.006964364
     15        6           0.000972956    0.014216653    0.005766255
     16        6          -0.003602083   -0.008773438   -0.004752007
     17        1          -0.012344445    0.007032960    0.005378518
     18        6          -0.005924835    0.009317773    0.003816596
     19        1          -0.006114324   -0.006848510   -0.003171882
     20        6          -0.010516499   -0.001806064   -0.000983120
     21        1           0.004132475    0.007718229    0.003722798
     22        1           0.006413114   -0.006569700   -0.002781322
     23        1           0.009314600    0.001213891    0.000841920
     24        6          -0.003724530    0.010845181    0.001561132
     25        6           0.002594359    0.004733821    0.014612818
     26        6          -0.003413252   -0.007407047   -0.013374690
     27        6           0.005423789   -0.002950194    0.008943411
     28        1           0.001094602   -0.009884792   -0.006494603
     29        6          -0.002306701   -0.006281177   -0.009720785
     30        1           0.007572279   -0.009200646    0.010041937
     31        6           0.005429381   -0.008941775    0.001796380
     32        1          -0.005297830    0.002877690   -0.007542572
     33        1           0.000431738    0.006678763    0.006777044
     34        1          -0.004190111    0.008446933   -0.000808544
     35        6           0.028324079   -0.010513539   -0.005527995
     36        1          -0.012975494   -0.008843140    0.011616011
     37        1          -0.012362457    0.011507597    0.002009709
     38        6          -0.015143131    0.145199595   -0.030590532
     39        1           0.035421441   -0.021507448    0.013165564
     40        6          -0.012141287   -0.121730710    0.004280442
     41        1          -0.009223557    0.010203519    0.017123183
     42        1           0.011195931    0.003970974   -0.006663218
 -------------------------------------------------------------------
 Cartesian Forces:  Max     0.145199595 RMS     0.019180172

 GradGradGradGradGradGradGradGradGradGradGradGradGradGradGradGradGradGrad
 Berny optimization.
 FormGI is forming the generalized inverse of G from B-inverse, IUseBI=4.
 Internal  Forces:  Max     0.107119079 RMS     0.009959839
 Search for a local minimum.
 Step number   1 out of a maximum of  235
 All quantities printed in internal units (Hartrees-Bohrs-Radians)
 Mixed Optimization -- RFO/linear search
 Second derivative matrix not updated -- first step.
 ITU=  0
     Eigenvalues ---    0.00237   0.00237   0.00237   0.00900   0.00900
     Eigenvalues ---    0.00900   0.00900   0.01653   0.01653   0.01653
     Eigenvalues ---    0.02152   0.02152   0.02152   0.02153   0.02153
     Eigenvalues ---    0.02153   0.02154   0.02154   0.02154   0.02155
     Eigenvalues ---    0.02155   0.02155   0.02155   0.02155   0.02155
     Eigenvalues ---    0.02155   0.02155   0.02155   0.02156   0.02156
     Eigenvalues ---    0.02156   0.02157   0.02157   0.02157   0.02957
     Eigenvalues ---    0.04659   0.05741   0.06168   0.06168   0.06925
     Eigenvalues ---    0.08754   0.11123   0.12436   0.16000   0.16000
     Eigenvalues ---    0.16000   0.16000   0.16000   0.16000   0.16000
     Eigenvalues ---    0.16000   0.16000   0.16000   0.16000   0.16000
     Eigenvalues ---    0.16000   0.16000   0.16000   0.16000   0.16000
     Eigenvalues ---    0.16440   0.16440   0.21985   0.22000   0.22000
     Eigenvalues ---    0.22000   0.22000   0.22000   0.22000   0.23462
     Eigenvalues ---    0.23486   0.23486   0.23486   0.24602   0.24602
     Eigenvalues ---    0.24602   0.24602   0.25000   0.25000   0.25000
     Eigenvalues ---    0.28519   0.28519   0.33709   0.33709   0.33709
     Eigenvalues ---    0.33718   0.33718   0.33718   0.33718   0.33718
     Eigenvalues ---    0.33718   0.33720   0.33720   0.33720   0.33726
     Eigenvalues ---    0.33726   0.33726   0.37230   0.37230   0.37230
     Eigenvalues ---    0.37230   0.37230   0.42121   0.42121   0.42121
     Eigenvalues ---    0.42300   0.42300   0.42300   0.46412   0.46412
     Eigenvalues ---    0.46412   0.46453   0.46453   0.46453   0.46466
     Eigenvalues ---    0.46466   0.46466   0.46497   0.46497   0.46497
 RFO step:  Lambda=-8.12519059D-02 EMin= 2.36824124D-03
 Linear search not attempted -- first point.
 Maximum step size (   0.300) exceeded in Quadratic search.
    -- Step size scaled by   0.715
 Iteration  1 RMS(Cart)=  0.11776286 RMS(Int)=  0.00425365
 Iteration  2 RMS(Cart)=  0.00777992 RMS(Int)=  0.00096941
 Iteration  3 RMS(Cart)=  0.00007836 RMS(Int)=  0.00096845
 Iteration  4 RMS(Cart)=  0.00000015 RMS(Int)=  0.00096845
 Variable       Old X    -DE/DX   Delta X   Delta X   Delta X     New X
                                 (Linear)    (Quad)   (Total)
    R1        3.43930   0.01228   0.00000   0.02682   0.02682   3.46613
    R2        3.43930   0.00817   0.00000   0.01784   0.01784   3.45714
    R3        3.43930   0.01193   0.00000   0.02605   0.02605   3.46535
    R4        3.43930   0.01171   0.00000   0.02557   0.02557   3.46487
    R5        2.63647   0.01050   0.00000   0.01420   0.01422   2.65069
    R6        2.63584   0.01142   0.00000   0.01543   0.01545   2.65129
    R7        2.63562  -0.00020   0.00000  -0.00030  -0.00030   2.63532
    R8        2.07805  -0.01186   0.00000  -0.02027  -0.02027   2.05778
    R9        2.63643  -0.00005   0.00000  -0.00003  -0.00003   2.63640
   R10        2.07795  -0.01658   0.00000  -0.02831  -0.02831   2.04964
   R11        2.63697  -0.00036   0.00000  -0.00096  -0.00098   2.63600
   R12        2.07809  -0.00948   0.00000  -0.01620  -0.01620   2.06190
   R13        2.63584   0.00072   0.00000   0.00050   0.00048   2.63632
   R14        2.07825  -0.00958   0.00000  -0.01638  -0.01638   2.06187
   R15        2.07809  -0.00944   0.00000  -0.01612  -0.01612   2.06197
   R16        2.63647   0.01043   0.00000   0.01413   0.01414   2.65061
   R17        2.63584   0.01045   0.00000   0.01410   0.01411   2.64995
   R18        2.63562   0.00063   0.00000   0.00087   0.00087   2.63649
   R19        2.07805  -0.01440   0.00000  -0.02459  -0.02459   2.05345
   R20        2.63643  -0.00057   0.00000  -0.00080  -0.00080   2.63563
   R21        2.07795  -0.00928   0.00000  -0.01586  -0.01586   2.06209
   R22        2.63697   0.00113   0.00000   0.00106   0.00105   2.63803
   R23        2.07809  -0.00949   0.00000  -0.01622  -0.01622   2.06188
   R24        2.63584   0.00117   0.00000   0.00107   0.00107   2.63690
   R25        2.07825  -0.00957   0.00000  -0.01635  -0.01635   2.06190
   R26        2.07809  -0.00943   0.00000  -0.01611  -0.01611   2.06199
   R27        2.63647   0.01178   0.00000   0.01601   0.01604   2.65251
   R28        2.63584   0.01528   0.00000   0.02062   0.02064   2.65649
   R29        2.63562   0.00045   0.00000   0.00054   0.00054   2.63617
   R30        2.07805  -0.01129   0.00000  -0.01929  -0.01929   2.05876
   R31        2.63643  -0.00057   0.00000  -0.00069  -0.00069   2.63574
   R32        2.07795  -0.01432   0.00000  -0.02446  -0.02446   2.05349
   R33        2.63697  -0.00057   0.00000  -0.00137  -0.00139   2.63558
   R34        2.07809  -0.00963   0.00000  -0.01644  -0.01644   2.06165
   R35        2.63584   0.00078   0.00000   0.00045   0.00043   2.63626
   R36        2.07825  -0.00951   0.00000  -0.01624  -0.01624   2.06201
   R37        2.07809  -0.00946   0.00000  -0.01617  -0.01617   2.06193
   R38        2.02201   0.01804   0.00000   0.02843   0.02843   2.05044
   R39        2.02201   0.01554   0.00000   0.02450   0.02450   2.04650
   R40        2.91018   0.01167   0.00000   0.02277   0.02277   2.93295
   R41        2.02201   0.01509   0.00000   0.02379   0.02379   2.04579
   R42        2.91018  -0.10712   0.00000  -0.20896  -0.20896   2.70122
   R43        2.02201   0.01164   0.00000   0.01835   0.01835   2.04035
   R44        2.02201   0.01103   0.00000   0.01738   0.01738   2.03939
    A1        1.91063  -0.00182   0.00000  -0.00119  -0.00206   1.90857
    A2        1.91063   0.01025   0.00000   0.04282   0.04255   1.95318
    A3        1.91063  -0.00273   0.00000  -0.01441  -0.01424   1.89640
    A4        1.91063   0.00427   0.00000   0.01871   0.01803   1.92867
    A5        1.91063  -0.00244   0.00000  -0.01947  -0.01950   1.89114
    A6        1.91063  -0.00753   0.00000  -0.02646  -0.02616   1.88448
    A7        2.09435  -0.00799   0.00000  -0.01788  -0.01793   2.07642
    A8        2.09447   0.01681   0.00000   0.03564   0.03559   2.13006
    A9        2.09437  -0.00883   0.00000  -0.01775  -0.01774   2.07663
   A10        2.09455   0.00390   0.00000   0.00970   0.00972   2.10426
   A11        2.09406   0.00124   0.00000   0.00460   0.00459   2.09865
   A12        2.09458  -0.00514   0.00000  -0.01430  -0.01431   2.08026
   A13        2.09440   0.00222   0.00000   0.00594   0.00597   2.10036
   A14        2.09453   0.00461   0.00000   0.01398   0.01397   2.10851
   A15        2.09426  -0.00683   0.00000  -0.01993  -0.01994   2.07432
   A16        2.09429   0.00081   0.00000   0.00064   0.00063   2.09492
   A17        2.09462  -0.00096   0.00000  -0.00196  -0.00196   2.09266
   A18        2.09427   0.00015   0.00000   0.00132   0.00133   2.09560
   A19        2.09448   0.00199   0.00000   0.00369   0.00367   2.09815
   A20        2.09411  -0.00166   0.00000  -0.00381  -0.00381   2.09031
   A21        2.09459  -0.00033   0.00000   0.00013   0.00014   2.09473
   A22        2.09429  -0.00009   0.00000  -0.00221  -0.00225   2.09204
   A23        2.09407   0.00000   0.00000   0.00097   0.00098   2.09505
   A24        2.09483   0.00009   0.00000   0.00125   0.00126   2.09609
   A25        2.09435   0.01653   0.00000   0.03502   0.03501   2.12935
   A26        2.09447  -0.01105   0.00000  -0.02450  -0.02450   2.06997
   A27        2.09437  -0.00548   0.00000  -0.01052  -0.01050   2.08386
   A28        2.09455   0.00040   0.00000   0.00170   0.00170   2.09625
   A29        2.09406   0.00435   0.00000   0.01264   0.01263   2.10669
   A30        2.09458  -0.00475   0.00000  -0.01433  -0.01434   2.08024
   A31        2.09440   0.00204   0.00000   0.00536   0.00537   2.09977
   A32        2.09453   0.00194   0.00000   0.00609   0.00609   2.10063
   A33        2.09426  -0.00398   0.00000  -0.01146  -0.01146   2.08279
   A34        2.09429   0.00177   0.00000   0.00334   0.00334   2.09763
   A35        2.09462  -0.00154   0.00000  -0.00361  -0.00361   2.09101
   A36        2.09427  -0.00023   0.00000   0.00027   0.00027   2.09454
   A37        2.09448   0.00064   0.00000   0.00041   0.00040   2.09488
   A38        2.09411  -0.00100   0.00000  -0.00224  -0.00223   2.09188
   A39        2.09459   0.00037   0.00000   0.00183   0.00183   2.09643
   A40        2.09429   0.00063   0.00000  -0.00029  -0.00030   2.09399
   A41        2.09407  -0.00018   0.00000   0.00055   0.00056   2.09463
   A42        2.09483  -0.00046   0.00000  -0.00026  -0.00026   2.09457
   A43        2.09435  -0.00698   0.00000  -0.01592  -0.01595   2.07839
   A44        2.09447   0.01695   0.00000   0.03572   0.03569   2.13016
   A45        2.09437  -0.00997   0.00000  -0.01980  -0.01977   2.07460
   A46        2.09455   0.00339   0.00000   0.00866   0.00869   2.10323
   A47        2.09406   0.00214   0.00000   0.00702   0.00701   2.10107
   A48        2.09458  -0.00552   0.00000  -0.01569  -0.01570   2.07888
   A49        2.09440   0.00288   0.00000   0.00776   0.00777   2.10217
   A50        2.09453   0.00474   0.00000   0.01443   0.01442   2.10896
   A51        2.09426  -0.00762   0.00000  -0.02219  -0.02220   2.07205
   A52        2.09429   0.00177   0.00000   0.00262   0.00260   2.09689
   A53        2.09462  -0.00167   0.00000  -0.00364  -0.00364   2.09098
   A54        2.09427  -0.00010   0.00000   0.00103   0.00104   2.09531
   A55        2.09448   0.00166   0.00000   0.00266   0.00263   2.09711
   A56        2.09411  -0.00147   0.00000  -0.00321  -0.00320   2.09091
   A57        2.09459  -0.00020   0.00000   0.00056   0.00057   2.09516
   A58        2.09429   0.00027   0.00000  -0.00189  -0.00194   2.09235
   A59        2.09407  -0.00003   0.00000   0.00126   0.00128   2.09535
   A60        2.09483  -0.00024   0.00000   0.00063   0.00066   2.09548
   A61        1.91063  -0.01297   0.00000  -0.04189  -0.04214   1.86849
   A62        1.91063  -0.00418   0.00000  -0.00534  -0.00619   1.90444
   A63        1.91063   0.02311   0.00000   0.05909   0.05896   1.96960
   A64        1.91063   0.00084   0.00000  -0.01182  -0.01236   1.89827
   A65        1.91063  -0.00232   0.00000   0.00045   0.00120   1.91183
   A66        1.91063  -0.00447   0.00000  -0.00048  -0.00091   1.90972
   A67        1.91063   0.01120   0.00000   0.08132   0.07461   1.98524
   A68        1.91063   0.02904   0.00000   0.08484   0.07850   1.98913
   A69        1.91063  -0.00234   0.00000   0.03625   0.02670   1.93733
   A70        2.09440   0.00251   0.00000   0.00745   0.00656   2.10095
   A71        2.09440  -0.00025   0.00000  -0.00073  -0.00162   2.09277
   A72        2.09440  -0.00227   0.00000  -0.00672  -0.00761   2.08679
    D1        1.70715  -0.00802   0.00000  -0.04755  -0.04763   1.65952
    D2       -1.43453  -0.00621   0.00000  -0.03435  -0.03432  -1.46885
    D3       -2.48164   0.00238   0.00000   0.00085   0.00089  -2.48075
    D4        0.65986   0.00418   0.00000   0.01406   0.01421   0.67407
    D5       -0.38724  -0.00225   0.00000  -0.01415  -0.01428  -0.40152
    D6        2.75426  -0.00044   0.00000  -0.00095  -0.00096   2.75329
    D7        1.61682   0.00781   0.00000   0.04027   0.04015   1.65697
    D8       -1.52486   0.00798   0.00000   0.04151   0.04140  -1.48347
    D9       -0.47757  -0.00624   0.00000  -0.02291  -0.02291  -0.50049
   D10        2.66393  -0.00607   0.00000  -0.02167  -0.02167   2.64226
   D11       -2.57197   0.00186   0.00000   0.00996   0.01008  -2.56189
   D12        0.56953   0.00203   0.00000   0.01121   0.01133   0.58086
   D13        2.12505  -0.00213   0.00000  -0.00976  -0.01017   2.11488
   D14       -1.01663  -0.00330   0.00000  -0.01835  -0.01884  -1.03548
   D15       -2.06374   0.00454   0.00000   0.02646   0.02689  -2.03685
   D16        1.07776   0.00337   0.00000   0.01787   0.01822   1.09598
   D17        0.03066  -0.00044   0.00000  -0.00213  -0.00203   0.02863
   D18       -3.11103  -0.00162   0.00000  -0.01072  -0.01070  -3.12173
   D19        3.13086  -0.00799   0.00000  -0.03328  -0.03289   3.09796
   D20        1.03646   0.00149   0.00000   0.01012   0.00996   1.04642
   D21       -1.05793  -0.00462   0.00000  -0.02220  -0.02256  -1.08049
   D22        1.03646  -0.00259   0.00000  -0.01108  -0.01055   1.02591
   D23       -1.05793   0.00688   0.00000   0.03233   0.03231  -1.02563
   D24        3.13086   0.00077   0.00000   0.00001  -0.00021   3.13064
   D25       -1.05793  -0.00172   0.00000  -0.00586  -0.00548  -1.06342
   D26        3.13086   0.00776   0.00000   0.03754   0.03737  -3.11496
   D27        1.03646   0.00164   0.00000   0.00522   0.00485   1.04131
   D28       -3.14112   0.00130   0.00000   0.00941   0.00917  -3.13195
   D29       -0.00091   0.00078   0.00000   0.00579   0.00557   0.00466
   D30        0.00056  -0.00050   0.00000  -0.00379  -0.00373  -0.00317
   D31        3.14078  -0.00103   0.00000  -0.00742  -0.00734   3.13344
   D32       -3.14124  -0.00127   0.00000  -0.00920  -0.00935   3.13260
   D33       -0.00010  -0.00146   0.00000  -0.01051  -0.01063  -0.01073
   D34        0.00026   0.00053   0.00000   0.00400   0.00397   0.00423
   D35        3.14140   0.00035   0.00000   0.00269   0.00268  -3.13910
   D36       -0.00099   0.00007   0.00000   0.00058   0.00055  -0.00044
   D37        3.14093   0.00001   0.00000   0.00015   0.00016   3.14109
   D38       -3.14120   0.00059   0.00000   0.00419   0.00410  -3.13710
   D39        0.00072   0.00053   0.00000   0.00376   0.00371   0.00443
   D40       -0.00066  -0.00013   0.00000  -0.00100  -0.00103  -0.00169
   D41        3.14116  -0.00017   0.00000  -0.00127  -0.00127   3.13989
   D42        3.14138   0.00005   0.00000   0.00030   0.00022  -3.14158
   D43        0.00001   0.00001   0.00000   0.00003  -0.00002   0.00000
   D44        0.00060   0.00034   0.00000   0.00242   0.00244   0.00303
   D45       -3.14153   0.00010   0.00000   0.00071   0.00072  -3.14081
   D46       -3.14132   0.00039   0.00000   0.00285   0.00283  -3.13850
   D47       -0.00026   0.00016   0.00000   0.00113   0.00111   0.00085
   D48        0.00023  -0.00031   0.00000  -0.00221  -0.00220  -0.00197
   D49       -3.14083  -0.00007   0.00000  -0.00050  -0.00048  -3.14131
   D50       -3.14158  -0.00026   0.00000  -0.00194  -0.00196   3.13964
   D51        0.00054  -0.00003   0.00000  -0.00023  -0.00025   0.00029
   D52       -3.14112   0.00040   0.00000   0.00284   0.00285  -3.13827
   D53       -0.00091   0.00122   0.00000   0.00854   0.00858   0.00768
   D54        0.00056   0.00023   0.00000   0.00160   0.00159   0.00216
   D55        3.14078   0.00105   0.00000   0.00730   0.00733  -3.13508
   D56       -3.14124  -0.00041   0.00000  -0.00289  -0.00286   3.13909
   D57       -0.00010  -0.00024   0.00000  -0.00166  -0.00163  -0.00173
   D58        0.00026  -0.00024   0.00000  -0.00165  -0.00164  -0.00138
   D59        3.14140  -0.00006   0.00000  -0.00042  -0.00042   3.14099
   D60       -0.00099  -0.00008   0.00000  -0.00057  -0.00058  -0.00157
   D61        3.14093   0.00025   0.00000   0.00177   0.00175  -3.14051
   D62       -3.14120  -0.00091   0.00000  -0.00629  -0.00624   3.13574
   D63        0.00072  -0.00057   0.00000  -0.00395  -0.00392  -0.00320
   D64       -0.00066   0.00010   0.00000   0.00066   0.00066   0.00001
   D65        3.14116   0.00000   0.00000  -0.00002  -0.00002   3.14113
   D66        3.14138  -0.00008   0.00000  -0.00057  -0.00055   3.14083
   D67        0.00001  -0.00018   0.00000  -0.00126  -0.00124  -0.00123
   D68        0.00060  -0.00006   0.00000  -0.00042  -0.00042   0.00018
   D69       -3.14153   0.00018   0.00000   0.00125   0.00125  -3.14028
   D70       -3.14132  -0.00040   0.00000  -0.00276  -0.00275   3.13911
   D71       -0.00026  -0.00016   0.00000  -0.00109  -0.00108  -0.00135
   D72        0.00023   0.00006   0.00000   0.00037   0.00037   0.00060
   D73       -3.14083  -0.00019   0.00000  -0.00129  -0.00129   3.14106
   D74       -3.14158   0.00015   0.00000   0.00106   0.00106  -3.14052
   D75        0.00054  -0.00009   0.00000  -0.00061  -0.00060  -0.00006
   D76       -3.14112  -0.00052   0.00000  -0.00382  -0.00368   3.13839
   D77       -0.00091  -0.00065   0.00000  -0.00475  -0.00463  -0.00554
   D78        0.00056   0.00066   0.00000   0.00477   0.00471   0.00528
   D79        3.14078   0.00053   0.00000   0.00384   0.00376  -3.13865
   D80       -3.14124   0.00049   0.00000   0.00363   0.00372  -3.13752
   D81       -0.00010  -0.00011   0.00000  -0.00051  -0.00047  -0.00057
   D82        0.00026  -0.00069   0.00000  -0.00496  -0.00493  -0.00467
   D83        3.14140  -0.00128   0.00000  -0.00910  -0.00913   3.13228
   D84       -0.00099  -0.00014   0.00000  -0.00105  -0.00104  -0.00203
   D85        3.14093  -0.00018   0.00000  -0.00128  -0.00128   3.13964
   D86       -3.14120  -0.00001   0.00000  -0.00014  -0.00012  -3.14132
   D87        0.00072  -0.00005   0.00000  -0.00037  -0.00036   0.00036
   D88       -0.00066   0.00020   0.00000   0.00144   0.00148   0.00082
   D89        3.14116  -0.00002   0.00000  -0.00010  -0.00007   3.14108
   D90        3.14138   0.00079   0.00000   0.00556   0.00558  -3.13622
   D91        0.00001   0.00057   0.00000   0.00403   0.00402   0.00404
   D92        0.00060  -0.00035   0.00000  -0.00248  -0.00249  -0.00190
   D93       -3.14153   0.00001   0.00000   0.00007   0.00006  -3.14147
   D94       -3.14132  -0.00032   0.00000  -0.00225  -0.00225   3.13961
   D95       -0.00026   0.00004   0.00000   0.00030   0.00030   0.00004
   D96        0.00023   0.00032   0.00000   0.00228   0.00227   0.00250
   D97       -3.14083  -0.00004   0.00000  -0.00027  -0.00029  -3.14112
   D98       -3.14158   0.00054   0.00000   0.00381   0.00382  -3.13776
   D99        0.00054   0.00018   0.00000   0.00126   0.00127   0.00181
   D100       0.03032  -0.00597   0.00000  -0.04326  -0.04536  -0.01504
   D101       2.12471   0.01581   0.00000   0.10289   0.10497   2.22968
   D102       2.12471  -0.00913   0.00000  -0.05810  -0.05997   2.06475
   D103      -2.06408   0.01265   0.00000   0.08805   0.09036  -1.97371
   D104      -2.06408  -0.01227   0.00000  -0.07260  -0.07490  -2.13897
   D105       0.03032   0.00951   0.00000   0.07355   0.07543   0.10575
   D106      -0.05568   0.00114   0.00000   0.05140   0.05103  -0.00465
   D107       3.08592  -0.00809   0.00000  -0.02752  -0.02783   3.05808
   D108       2.03872   0.03121   0.00000   0.22514   0.22545   2.26417
   D109      -1.10287   0.02198   0.00000   0.14622   0.14659  -0.95628
         Item               Value     Threshold  Converged?
 Maximum Force            0.107119     0.000450     NO 
 RMS     Force            0.009960     0.000300     NO 
 Maximum Displacement     0.480823     0.001800     NO 
 RMS     Displacement     0.116847     0.001200     NO 
 Predicted change in Energy=-4.618839D-02
 GradGradGradGradGradGradGradGradGradGradGradGradGradGradGradGradGradGrad

                          Input orientation:                          
 ---------------------------------------------------------------------
 Center     Atomic      Atomic             Coordinates (Angstroms)
 Number     Number       Type             X           Y           Z
 ---------------------------------------------------------------------
      1         15           0       -0.476706   -1.630096   -0.088366
      2          6           0        0.108635   -0.737662   -1.580079
      3          6           0        0.277776    0.653352   -1.516897
      4          6           0        0.377493   -1.401057   -2.786746
      5          6           0        0.710153    1.366649   -2.634500
      6          1           0        0.067723    1.189998   -0.592960
      7          6           0        0.811154   -0.685357   -3.903027
      8          1           0        0.254446   -2.475505   -2.869357
      9          6           0        0.979109    0.697572   -3.828557
     10          1           0        0.837604    2.448563   -2.573375
     11          1           0        1.019043   -1.211011   -4.836278
     12          1           0        1.318124    1.255466   -4.702872
     13          6           0       -2.292246   -1.836263   -0.178670
     14          6           0       -2.883607   -3.002303   -0.686651
     15          6           0       -3.109894   -0.791117    0.274708
     16          6           0       -4.273095   -3.115829   -0.740861
     17          1           0       -2.270351   -3.827648   -1.038093
     18          6           0       -4.498507   -0.909192    0.219546
     19          1           0       -2.666485    0.122752    0.673425
     20          6           0       -5.080878   -2.071053   -0.288422
     21          1           0       -4.727922   -4.025492   -1.136009
     22          1           0       -5.127705   -0.091587    0.574722
     23          1           0       -6.167293   -2.163325   -0.330988
     24          6           0        0.345937   -3.257923    0.101911
     25          6           0        1.078621   -3.519700    1.270187
     26          6           0        0.257617   -4.257919   -0.882135
     27          6           0        1.713106   -4.749329    1.447563
     28          1           0        1.160952   -2.763420    2.050034
     29          6           0        0.892906   -5.486257   -0.700533
     30          1           0       -0.308356   -4.092667   -1.794930
     31          6           0        1.622128   -5.732861    0.462906
     32          1           0        2.281113   -4.939908    2.359308
     33          1           0        0.817017   -6.255184   -1.471012
     34          1           0        2.118877   -6.694169    0.603197
     35          6           0       -0.083104   -0.620928    1.390990
     36          1           0       -0.479077   -1.149890    2.251646
     37          1           0       -0.582761    0.336492    1.310378
     38          6           0        1.440847   -0.393593    1.577413
     39          1           0        2.048880   -0.872762    0.820651
     40          6           0        1.808081    0.978669    1.736421
     41          1           0        1.054275    1.751423    1.716490
     42          1           0        2.833121    1.240103    1.949997
 ---------------------------------------------------------------------
                    Distance matrix (angstroms):
                    1          2          3          4          5
     1  P    0.000000
     2  C    1.834195   0.000000
     3  C    2.797155   1.402683   0.000000
     4  C    2.839607   1.403005   2.417241   0.000000
     5  C    4.107543   2.429352   1.394553   2.791780   0.000000
     6  H    2.916153   2.166091   1.088931   3.409138   2.147511
     7  C    4.135547   2.427417   2.787516   1.395124   2.414558
     8  H    2.997200   2.168778   3.408729   1.084621   3.876206
     9  C    4.639662   2.805935   2.416111   2.418999   1.394910
    10  H    4.953599   3.416148   2.156928   3.882887   1.091109
    11  H    4.995555   3.414049   3.878610   2.155988   3.404052
    12  H    5.730754   3.897083   3.405187   3.407850   2.158739
    13  C    1.829439   2.989165   3.820216   3.757522   5.030322
    14  C    2.834444   3.857503   4.903821   4.196327   5.983056
    15  C    2.787363   3.715108   4.095443   4.680427   5.264238
    16  C    4.128647   5.055643   5.959814   5.362281   6.965001
    17  H    2.991384   3.937174   5.177022   3.994647   6.197793
    18  C    4.097487   4.949125   5.316922   5.749357   6.360438
    19  H    2.906533   3.676939   3.707792   4.853924   4.887875
    20  C    4.629565   5.511566   6.135692   6.040227   7.131474
    21  H    4.990823   5.865092   6.862482   5.973094   7.803417
    22  H    4.943531   5.699109   5.843717   6.581899   6.819541
    23  H    5.720663   6.555915   7.132949   7.031787   8.066359
    24  C    1.833785   3.039263   4.233587   3.434135   5.385839
    25  C    2.799162   4.099345   5.081688   4.630220   6.265681
    26  C    2.841611   3.591870   4.952162   3.435633   5.908582
    27  C    4.109010   5.275833   6.327492   5.560949   7.421208
    28  H    2.922174   4.288215   5.017701   5.085693   6.261433
    29  C    4.137701   4.892631   6.224117   4.615928   7.122917
    30  H    3.000827   3.387640   4.790151   2.949382   5.616615
    31  C    4.641302   5.605039   6.819869   5.556427   7.799273
    32  H    4.954950   6.156079   7.093863   6.529097   8.196261
    33  H    4.997686   5.563879   6.929700   5.048453   7.710866
    34  H    5.732377   6.654904   7.865781   6.522359   8.800225
    35  C    1.833531   2.979537   3.195282   4.274836   4.558978
    36  H    2.388778   3.898391   4.245754   5.116853   5.623313
    37  H    2.415616   3.160155   2.972274   4.552757   4.277255
    38  C    2.825025   3.444261   3.467504   4.603433   4.623048
    39  H    2.788987   3.089710   3.306049   4.010728   4.329574
    40  C    3.918641   4.102814   3.609951   5.307421   4.523375
    41  H    4.127478   4.237588   3.501929   5.538529   4.381505
    42  H    4.831969   4.878096   4.346657   5.953366   5.053773
                    6          7          8          9         10
     6  H    0.000000
     7  C    3.876362   0.000000
     8  H    4.318884   2.140801   0.000000
     9  C    3.397380   1.395080   3.393173   0.000000
    10  H    2.469564   3.404428   4.967306   2.159045   0.000000
    11  H    4.967454   1.091095   2.460149   2.158654   4.306523
    12  H    4.296412   2.159528   4.291076   1.091147   2.487798
    13  C    3.859967   4.982621   3.759530   5.517587   5.821539
    14  C    5.127818   5.418909   3.858639   6.203324   6.864334
    15  C    3.843816   5.730556   4.903172   5.981047   5.847209
    16  C    6.115940   6.461894   5.043723   7.187596   7.774305
    17  H    5.553512   5.251430   3.399473   6.230834   7.169889
    18  C    5.090896   6.725936   5.880921   6.998079   6.895580
    19  H    3.196660   5.804388   5.275801   5.821392   5.313168
    20  C    6.102073   7.049934   5.940580   7.544620   7.789505
    21  H    7.105945   7.035215   5.498267   7.882090   8.657626
    22  H    5.477081   7.461424   6.819993   7.569995   7.207482
    23  H    7.084407   7.977630   6.912272   8.455104   8.681383
    24  C    4.510460   4.782682   3.073919   5.612079   6.321620
    25  C    5.164736   5.904844   4.348038   6.617589   7.102903
    26  C    5.458890   4.711199   2.669468   5.810237   6.940720
    27  C    6.492044   6.779247   5.092520   7.618722   8.291206
    28  H    4.879558   6.315032   5.010494   6.824175   6.974614
    29  C    6.727918   5.771594   3.765110   6.930491   8.153035
    30  H    5.430720   4.160185   2.021472   5.360933   6.686322
    31  C    7.173354   6.722823   4.856428   7.757616   8.761860
    32  H    7.154771   7.712252   6.125325   8.471487   9.000256
    33  H    7.534132   6.077639   4.069130   7.343372   8.773303
    34  H    8.233961   7.623779   5.773375   8.693524   9.763290
    35  C    2.690401   5.369400   4.658750   5.487295   5.097614
    36  H    3.723688   6.305591   5.340410   6.519838   6.161440
    37  H    2.185017   5.492428   5.106704   5.383166   4.643471
    38  C    3.017243   5.524207   5.051304   5.534290   5.066636
    39  H    3.190338   4.886738   4.405103   5.022499   4.900796
    40  C    2.915395   5.963742   5.963077   5.633400   4.655831
    41  H    2.573333   6.129924   6.287817   5.644803   4.351539
    42  H    3.757203   6.484877   6.609197   6.092897   5.089535
                   11         12         13         14         15
    11  H    0.000000
    12  H    2.488123   0.000000
    13  C    5.748817   6.562161   0.000000
    14  C    5.971500   7.205079   1.402640   0.000000
    15  C    6.583815   6.969372   1.402294   2.421726   0.000000
    16  C    6.957550   8.128190   2.424275   1.395172   2.790825
    17  H    5.665078   7.221205   2.169032   1.086641   3.413033
    18  C    7.489714   7.921435   2.426031   2.794675   1.394715
    19  H    6.761573   6.787099   2.168838   3.415101   1.091212
    20  C    7.657135   8.455786   2.800650   2.419466   2.416636
    21  H    7.391948   8.784400   3.411999   2.156464   3.881922
    22  H    8.265262   8.438973   3.413403   3.885783   2.156598
    23  H    8.535102   9.318421   3.891806   3.407781   3.405512
    24  C    5.387822   6.663464   3.009959   3.334235   4.249442
    25  C    6.528592   7.650948   4.036817   4.449288   5.097038
    26  C    5.049621   6.791180   3.586235   3.388521   4.969621
    27  C    7.244865   8.604732   5.212815   5.360666   6.348571
    28  H    7.060553   7.859890   4.213231   4.889270   5.028109
    29  C    5.949624   7.851774   4.872371   4.520208   6.246427
    30  H    4.394966   6.301118   3.411668   3.008172   4.799193
    31  C    6.992295   8.695654   5.560344   5.392502   6.844581
    32  H    8.202071   9.443749   6.081905   6.301311   7.114843
    33  H    6.067084   8.191818   5.555585   4.989096   6.951560
    34  H    7.801445   9.591260   6.608220   6.349680   7.892653
    35  C    6.351519   6.528356   2.970047   4.222600   3.230558
    36  H    7.244775   7.575023   3.108879   4.224546   3.310317
    37  H    6.537731   6.373151   3.140138   4.519908   2.954744
    38  C    6.479316   6.494339   4.370482   5.534641   4.750190
    39  H    5.759845   5.964282   4.557670   5.579993   5.188224
    40  C    6.972636   6.463836   5.329550   6.612968   5.427267
    41  H    7.191386   6.443896   5.259499   6.624191   5.087588
    42  H    7.439918   6.823205   6.345443   7.591502   6.500145
                   16         17         18         19         20
    16  C    0.000000
    17  H    2.146164   0.000000
    18  C    2.417114   3.881201   0.000000
    19  H    3.881985   4.323409   2.151098   0.000000
    20  C    1.395984   3.398043   1.395389   3.401063   0.000000
    21  H    1.091099   2.467465   3.406096   4.973078   2.159355
    22  H    3.406928   4.972303   1.091109   2.472507   2.159977
    23  H    2.159454   4.296059   2.158885   4.300076   1.091156
    24  C    4.697437   2.910181   5.385074   4.564020   5.568783
    25  C    5.731343   4.079044   6.246836   5.258269   6.516692
    26  C    4.674578   2.569061   5.920168   5.491849   5.799518
    27  C    6.579676   4.784967   7.405324   6.596763   7.506333
    28  H    6.119000   4.737398   6.230436   4.987415   6.701357
    29  C    5.684024   3.587636   7.131859   6.783657   6.893443
    30  H    4.217160   2.119543   5.634714   5.424326   5.397543
    31  C    6.561370   4.586308   7.796742   7.261179   7.674870
    32  H    7.476361   5.787511   8.172424   7.276775   8.333050
    33  H    6.024775   3.951226   7.726087   7.577034   7.327390
    34  H    7.447706   5.493278   8.797893   8.329167   8.602596
    35  C    5.322156   4.579032   4.577244   2.782411   5.468183
    36  H    5.216761   4.604501   4.510342   2.982474   5.336391
    37  H    5.453867   5.069845   4.251436   2.189360   5.346540
    38  C    6.740482   5.692678   6.114374   4.237213   6.987711
    39  H    6.887455   5.553560   6.575023   4.821554   7.314328
    40  C    7.738381   6.887105   6.755589   4.678065   7.801189
    41  H    7.622964   7.054565   6.336648   4.193400   7.501407
    42  H    8.758606   7.788209   7.833691   5.755326   8.865984
                   21         22         23         24         25
    21  H    0.000000
    22  H    4.308369   0.000000
    23  H    2.487471   2.488605   0.000000
    24  C    5.278793   6.341136   6.618739   0.000000
    25  C    6.305676   7.124192   7.543658   1.403646   0.000000
    26  C    4.997406   6.962934   6.780158   1.405751   2.418988
    27  C    6.977509   8.321846   8.482414   2.429861   1.394999
    28  H    6.813408   6.990168   7.728683   2.168863   1.089449
    29  C    5.823846   8.183918   7.811840   2.430754   2.790264
    30  H    4.468921   6.697017   6.339766   2.173224   3.412761
    31  C    6.767183   8.797541   8.605052   2.807899   2.417682
    32  H    7.885428   9.032251   9.290999   3.416113   2.156192
    33  H    5.985825   8.804242   8.174567   3.417539   3.881427
    34  H    7.551512   9.803462   9.490093   3.899024   3.406503
    35  C    6.288967   5.137557   6.508575   2.966403   3.125233
    36  H    6.148006   5.053892   6.328732   3.121829   3.000947
    37  H    6.495697   4.623954   6.334837   3.904190   4.199051
    38  C    7.655525   6.651501   8.041003   3.402987   3.161984
    39  H    7.726142   7.223163   8.396268   3.017548   2.854780
    40  C    8.718475   7.113376   8.817760   4.770556   4.580918
    41  H    8.656980   6.551122   8.465723   5.310570   5.290040
    42  H    9.716959   8.187768   9.889068   5.462028   5.118216
                   26         27         28         29         30
    26  C    0.000000
    27  C    2.790595   0.000000
    28  H    3.412793   2.147483   0.000000
    29  C    1.394771   2.414561   3.879602   0.000000
    30  H    1.086660   3.877019   4.325449   2.140754   0.000000
    31  C    2.417949   1.394690   3.398417   1.395051   3.393350
    32  H    3.881572   1.090978   2.467289   3.404151   4.967984
    33  H    2.156101   3.404210   4.970761   1.091166   2.459240
    34  H    3.406731   2.158704   4.296713   2.159113   4.290721
    35  C    4.302428   4.502585   2.563647   5.385025   4.717393
    36  H    4.474722   4.290475   2.309506   5.422341   5.006382
    37  H    5.159647   5.581703   3.632779   6.334491   5.416244
    38  C    4.731007   4.366168   2.432651   5.605757   5.302411
    39  H    4.191347   3.941261   2.423713   4.993457   4.771332
    40  C    6.056618   5.736063   3.810558   6.969330   6.532090
    41  H    6.595431   6.539584   4.528403   7.632303   6.952714
    42  H    6.699436   6.113932   4.339856   7.485564   7.234072
                   31         32         33         34         35
    31  C    0.000000
    32  H    2.158559   0.000000
    33  H    2.158949   4.306376   0.000000
    34  H    1.091125   2.487504   2.487949   0.000000
    35  C    5.468182   5.018043   6.383268   6.507964   0.000000
    36  H    5.349605   4.689827   6.449966   6.340802   1.085046
    37  H    6.512818   6.094459   7.290110   7.564995   1.082963
    38  C    5.457359   4.688965   6.636287   6.411402   1.552051
    39  H    4.891898   4.354662   5.978266   5.825887   2.221275
    40  C    6.833817   5.970034   7.974864   7.762295   2.500923
    41  H    7.609759   6.833174   8.621033   8.584918   2.650968
    42  H    7.231886   6.218101   8.482175   8.079398   3.504326
                   36         37         38         39         40
    36  H    0.000000
    37  H    1.762404   0.000000
    38  C    2.170871   2.167792   0.000000
    39  H    2.918066   2.937288   1.082588   0.000000
    40  C    3.166592   2.511977   1.429422   2.079523   0.000000
    41  H    3.324932   2.201555   2.184004   2.945864   1.079708
    42  H    4.095572   3.590805   2.178580   2.520844   1.079199
                   41         42
    41  H    0.000000
    42  H    1.865548   0.000000
 Stoichiometry    C21H20P(1+)
 Framework group  C1[X(C21H20P)]
 Deg. of freedom   120
 Full point group                 C1      NOp   1
 Largest Abelian subgroup         C1      NOp   1
 Largest concise Abelian subgroup C1      NOp   1
                         Standard orientation:                         
 ---------------------------------------------------------------------
 Center     Atomic      Atomic             Coordinates (Angstroms)
 Number     Number       Type             X           Y           Z
 ---------------------------------------------------------------------
      1         15           0       -0.002327   -0.032760    0.418496
      2          6           0       -1.384202    0.653965   -0.573019
      3          6           0       -2.617210    0.890545    0.052473
      4          6           0       -1.250842    0.935319   -1.941039
      5          6           0       -3.693662    1.401147   -0.672311
      6          1           0       -2.745755    0.672380    1.111554
      7          6           0       -2.328873    1.447273   -2.663620
      8          1           0       -0.311657    0.761468   -2.454956
      9          6           0       -3.550009    1.681826   -2.031119
     10          1           0       -4.648085    1.580598   -0.174924
     11          1           0       -2.214260    1.664192   -3.726775
     12          1           0       -4.391968    2.082030   -2.598167
     13          6           0        0.037030   -1.851560    0.225449
     14          6           0        0.858645   -2.481000   -0.721205
     15          6           0       -0.783452   -2.632280    1.052319
     16          6           0        0.854420   -3.871323   -0.837350
     17          1           0        1.507238   -1.897094   -1.368639
     18          6           0       -0.783859   -4.021922    0.933470
     19          1           0       -1.428382   -2.159008    1.794493
     20          6           0        0.034505   -4.642181   -0.011342
     21          1           0        1.496252   -4.355914   -1.574723
     22          1           0       -1.424864   -4.622272    1.580934
     23          1           0        0.034329   -5.729418   -0.103744
     24          6           0        1.610610    0.698713   -0.057055
     25          6           0        2.367634    1.371657    0.914688
     26          6           0        2.119105    0.598035   -1.363743
     27          6           0        3.600443    1.935951    0.586396
     28          1           0        1.998451    1.461929    1.935694
     29          6           0        3.352497    1.163034   -1.687637
     30          1           0        1.563864    0.076743   -2.138850
     31          6           0        4.093506    1.833475   -0.714199
     32          1           0        4.178491    2.458036    1.350281
     33          1           0        3.737408    1.078192   -2.705129
     34          1           0        5.058000    2.275287   -0.969362
     35          6           0       -0.299820    0.353947    2.185921
     36          1           0        0.506696   -0.101112    2.751409
     37          1           0       -1.236788   -0.093263    2.493983
     38          6           0       -0.337595    1.879108    2.471085
     39          1           0       -0.169224    2.490904    1.593957
     40          6           0       -1.502464    2.308740    3.179422
     41          1           0       -2.262099    1.596233    3.464130
     42          1           0       -1.591182    3.336673    3.495894
 ---------------------------------------------------------------------
 Rotational constants (GHZ):      0.2568344      0.2519507      0.1904084
 Standard basis: 6-31++G(d,p) (6D, 7F)
 There are   542 symmetry adapted cartesian basis functions of A   symmetry.
 There are   542 symmetry adapted basis functions of A   symmetry.
   542 basis functions,   888 primitive gaussians,   542 cartesian basis functions
    80 alpha electrons       80 beta electrons
       nuclear repulsion energy      1830.6950240538 Hartrees.
 NAtoms=   42 NActive=   42 NUniq=   42 SFac= 1.00D+00 NAtFMM=   60 NAOKFM=F Big=F
 Integral buffers will be    131072 words long.
 Raffenetti 2 integral format.
 Two-electron integral symmetry is turned on.
 One-electron integrals computed using PRISM.
 NBasis=   542 RedAO= T EigKep=  1.42D-06  NBF=   542
 NBsUse=   537 1.00D-06 EigRej=  8.35D-07 NBFU=   537
 Initial guess from the checkpoint file:  "ATPP.chk"
 B after Tr=     0.000000    0.000000    0.000000
         Rot=    0.927714    0.014753   -0.016820    0.372620 Ang=  43.84 deg.
 ExpMin= 3.48D-02 ExpMax= 1.94D+04 ExpMxC= 2.91D+03 IAcc=3 IRadAn=         5 AccDes= 0.00D+00
 Harris functional with IExCor=  402 and IRadAn=       5 diagonalized for initial guess.
 HarFok:  IExCor=  402 AccDes= 0.00D+00 IRadAn=         5 IDoV= 1 UseB2=F ITyADJ=14
 ICtDFT=  3500011 ScaDFX=  1.000000  1.000000  1.000000  1.000000
 FoFCou: FMM=F IPFlag=           0 FMFlag=      100000 FMFlg1=           0
         NFxFlg=           0 DoJE=T BraDBF=F KetDBF=T FulRan=T
         wScrn=  0.000000 ICntrl=     500 IOpCl=  0 I1Cent=   200000004 NGrid=           0
         NMat0=    1 NMatS0=      1 NMatT0=    0 NMatD0=    1 NMtDS0=    0 NMtDT0=    0
 Petite list used in FoFCou.
 Requested convergence on RMS density matrix=1.00D-08 within 128 cycles.
 Requested convergence on MAX density matrix=1.00D-06.
 Requested convergence on             energy=1.00D-06.
 No special actions if energy rises.
 SCF Done:  E(RB3LYP) =  -1153.40520039     A.U. after   15 cycles
            NFock= 15  Conv=0.34D-08     -V/T= 2.0083
 Calling FoFJK, ICntrl=      2127 FMM=F ISym2X=0 I1Cent= 0 IOpClX= 0 NMat=1 NMatS=1 NMatT=0.
 ***** Axes restored to original set *****
 -------------------------------------------------------------------
 Center     Atomic                   Forces (Hartrees/Bohr)
 Number     Number              X              Y              Z
 -------------------------------------------------------------------
      1       15          -0.004459537   -0.006537566   -0.007322173
      2        6           0.002386185   -0.001170279    0.003711307
      3        6          -0.002992990    0.004002327    0.005071513
      4        6          -0.000324190   -0.004144686   -0.000973624
      5        6          -0.000113131    0.004744374    0.000355375
      6        1           0.001514872   -0.000401773   -0.004173392
      7        6           0.000060039   -0.003006641   -0.003472960
      8        1           0.001064633    0.001690945   -0.000586000
      9        6           0.001600753    0.002985444   -0.003840917
     10        1          -0.000590454   -0.003966819    0.000396969
     11        1          -0.000937809    0.001348924    0.003698530
     12        1          -0.001052780   -0.002054630    0.003147599
     13        6           0.002533119   -0.001209147    0.002703875
     14        6           0.002117036   -0.003637132   -0.002022444
     15        6           0.001763136    0.006526308    0.001843003
     16        6          -0.001624988   -0.003176408   -0.001926427
     17        1          -0.002672445    0.001314600    0.001875828
     18        6          -0.002223577    0.004162821    0.001431138
     19        1          -0.003634506   -0.002812627   -0.001399661
     20        6          -0.004804184   -0.000700883   -0.000358717
     21        1           0.002209361    0.003059686    0.001391780
     22        1           0.002691314   -0.002763668   -0.001069279
     23        1           0.003884724    0.000310991    0.000269844
     24        6          -0.001607162    0.004243150   -0.000467054
     25        6          -0.000456008    0.003451473    0.006170802
     26        6          -0.001522385   -0.000241384   -0.004363470
     27        6           0.001912024   -0.001124884    0.003712200
     28        1           0.000967216   -0.005391235   -0.002198213
     29        6          -0.001217631   -0.002368968   -0.003896343
     30        1           0.001595495   -0.001434118    0.001345861
     31        6           0.002807488   -0.004255405    0.001354271
     32        1          -0.002282969    0.001343084   -0.003043980
     33        1          -0.000127191    0.003229711    0.002462428
     34        1          -0.001742050    0.003422870   -0.000593533
     35        6           0.024171948   -0.007432209   -0.000128239
     36        1          -0.007321558   -0.003036049    0.004083832
     37        1          -0.006514349    0.003705164    0.001983592
     38        6          -0.014543094    0.095063132   -0.035640518
     39        1           0.019433193   -0.021155445    0.021081864
     40        6          -0.012728280   -0.072148050    0.003776780
     41        1          -0.002968331    0.005309353    0.015373143
     42        1           0.005749064    0.004255649   -0.009764588
 -------------------------------------------------------------------
 Cartesian Forces:  Max     0.095063132 RMS     0.012344555

 GradGradGradGradGradGradGradGradGradGradGradGradGradGradGradGradGradGrad
 Berny optimization.
 Using GEDIIS/GDIIS optimizer.
 FormGI is forming the generalized inverse of G from B-inverse, IUseBI=4.
 Internal  Forces:  Max     0.061590883 RMS     0.005347988
 Search for a local minimum.
 Step number   2 out of a maximum of  235
 All quantities printed in internal units (Hartrees-Bohrs-Radians)
 Mixed Optimization -- RFO/linear search
 Update second derivatives using D2CorX and points    1    2
 DE= -4.45D-02 DEPred=-4.62D-02 R= 9.63D-01
 TightC=F SS=  1.41D+00  RLast= 4.62D-01 DXNew= 5.0454D-01 1.3851D+00
 Trust test= 9.63D-01 RLast= 4.62D-01 DXMaxT set to 5.05D-01
 ITU=  1  0
 Use linear search instead of GDIIS.
     Eigenvalues ---    0.00231   0.00239   0.00270   0.00893   0.00900
     Eigenvalues ---    0.00900   0.00904   0.01644   0.01647   0.01648
     Eigenvalues ---    0.02070   0.02152   0.02152   0.02152   0.02153
     Eigenvalues ---    0.02153   0.02153   0.02154   0.02154   0.02154
     Eigenvalues ---    0.02155   0.02155   0.02155   0.02155   0.02155
     Eigenvalues ---    0.02155   0.02155   0.02155   0.02156   0.02156
     Eigenvalues ---    0.02156   0.02156   0.02157   0.02157   0.02180
     Eigenvalues ---    0.04336   0.05680   0.06243   0.06516   0.07156
     Eigenvalues ---    0.09228   0.12514   0.12776   0.15576   0.16000
     Eigenvalues ---    0.16000   0.16000   0.16000   0.16000   0.16000
     Eigenvalues ---    0.16000   0.16000   0.16000   0.16000   0.16000
     Eigenvalues ---    0.16000   0.16000   0.16000   0.16000   0.16083
     Eigenvalues ---    0.16262   0.16631   0.19792   0.22000   0.22000
     Eigenvalues ---    0.22000   0.22000   0.22000   0.22011   0.22350
     Eigenvalues ---    0.23344   0.23478   0.23492   0.23645   0.24602
     Eigenvalues ---    0.24602   0.24642   0.24712   0.24998   0.25025
     Eigenvalues ---    0.27784   0.30990   0.33610   0.33709   0.33709
     Eigenvalues ---    0.33711   0.33718   0.33718   0.33718   0.33718
     Eigenvalues ---    0.33718   0.33719   0.33720   0.33721   0.33725
     Eigenvalues ---    0.33726   0.35999   0.37215   0.37230   0.37230
     Eigenvalues ---    0.37230   0.38106   0.42099   0.42103   0.42119
     Eigenvalues ---    0.42332   0.42348   0.43695   0.46398   0.46412
     Eigenvalues ---    0.46413   0.46437   0.46453   0.46453   0.46465
     Eigenvalues ---    0.46466   0.46482   0.46494   0.46497   0.46911
 RFO step:  Lambda=-3.78180477D-02 EMin= 2.31242799D-03
 Quartic linear search produced a step of  1.03909.
 Iteration  1 RMS(Cart)=  0.10510207 RMS(Int)=  0.03130094
 Iteration  2 RMS(Cart)=  0.03055699 RMS(Int)=  0.00704202
 Iteration  3 RMS(Cart)=  0.00596564 RMS(Int)=  0.00493903
 Iteration  4 RMS(Cart)=  0.00012448 RMS(Int)=  0.00493825
 Iteration  5 RMS(Cart)=  0.00000167 RMS(Int)=  0.00493825
 Iteration  6 RMS(Cart)=  0.00000003 RMS(Int)=  0.00493825
 Variable       Old X    -DE/DX   Delta X   Delta X   Delta X     New X
                                 (Linear)    (Quad)   (Total)
    R1        3.46613  -0.00250   0.02787  -0.04877  -0.02090   3.44523
    R2        3.45714  -0.00049   0.01853  -0.02506  -0.00652   3.45062
    R3        3.46535  -0.00147   0.02707  -0.04133  -0.01426   3.45109
    R4        3.46487   0.00426   0.02657  -0.00459   0.02198   3.48685
    R5        2.65069   0.00329   0.01477  -0.00419   0.01060   2.66129
    R6        2.65129   0.00198   0.01605  -0.01041   0.00566   2.65695
    R7        2.63532   0.00005  -0.00031   0.00063   0.00032   2.63565
    R8        2.05778  -0.00403  -0.02106   0.00463  -0.01642   2.04136
    R9        2.63640  -0.00057  -0.00003  -0.00212  -0.00215   2.63425
   R10        2.04964  -0.00175  -0.02942   0.02498  -0.00444   2.04519
   R11        2.63600   0.00135  -0.00102   0.00581   0.00477   2.64077
   R12        2.06190  -0.00398  -0.01683   0.00009  -0.01674   2.04515
   R13        2.63632   0.00183   0.00050   0.00573   0.00621   2.64252
   R14        2.06187  -0.00399  -0.01702   0.00023  -0.01679   2.04508
   R15        2.06197  -0.00390  -0.01675   0.00038  -0.01638   2.04559
   R16        2.65061   0.00188   0.01469  -0.00916   0.00554   2.65615
   R17        2.64995   0.00418   0.01466  -0.00081   0.01386   2.66381
   R18        2.63649  -0.00002   0.00090  -0.00119  -0.00028   2.63621
   R19        2.05345  -0.00311  -0.02555   0.01411  -0.01145   2.04201
   R20        2.63563  -0.00018  -0.00083   0.00041  -0.00042   2.63521
   R21        2.06209  -0.00434  -0.01648  -0.00205  -0.01853   2.04356
   R22        2.63803   0.00092   0.00109   0.00175   0.00284   2.64086
   R23        2.06188  -0.00398  -0.01685   0.00013  -0.01672   2.04516
   R24        2.63690   0.00113   0.00111   0.00262   0.00371   2.64062
   R25        2.06190  -0.00397  -0.01699   0.00030  -0.01669   2.04520
   R26        2.06199  -0.00390  -0.01674   0.00034  -0.01640   2.04558
   R27        2.65251   0.00409   0.01666  -0.00328   0.01341   2.66592
   R28        2.65649   0.00303   0.02145  -0.01244   0.00903   2.66552
   R29        2.63617   0.00029   0.00056   0.00057   0.00114   2.63730
   R30        2.05876  -0.00524  -0.02004  -0.00231  -0.02235   2.03641
   R31        2.63574  -0.00080  -0.00072  -0.00222  -0.00295   2.63279
   R32        2.05349  -0.00218  -0.02542   0.01841  -0.00701   2.04648
   R33        2.63558   0.00074  -0.00145   0.00400   0.00253   2.63812
   R34        2.06165  -0.00397  -0.01709   0.00043  -0.01665   2.04499
   R35        2.63626   0.00151   0.00044   0.00453   0.00494   2.64121
   R36        2.06201  -0.00401  -0.01688   0.00001  -0.01687   2.04514
   R37        2.06193  -0.00388  -0.01680   0.00050  -0.01630   2.04563
   R38        2.05044   0.00739   0.02954  -0.00083   0.02871   2.07915
   R39        2.04650   0.00613   0.02545  -0.00174   0.02371   2.07021
   R40        2.93295  -0.00393   0.02366  -0.04917  -0.02551   2.90744
   R41        2.04579   0.00554   0.02472  -0.00350   0.02122   2.06701
   R42        2.70122  -0.06159  -0.21713  -0.08960  -0.30673   2.39449
   R43        2.04035   0.00559   0.01906   0.00304   0.02210   2.06245
   R44        2.03939   0.00456   0.01806  -0.00034   0.01773   2.05712
    A1        1.90857   0.00139  -0.00214   0.00707   0.00385   1.91242
    A2        1.95318   0.00008   0.04421  -0.05653  -0.01279   1.94039
    A3        1.89640  -0.00133  -0.01479   0.01230  -0.00231   1.89409
    A4        1.92867  -0.00108   0.01874  -0.03763  -0.01962   1.90905
    A5        1.89114  -0.00172  -0.02026   0.01293  -0.00721   1.88393
    A6        1.88448   0.00258  -0.02718   0.06538   0.03857   1.92305
    A7        2.07642   0.00097  -0.01863   0.02769   0.00898   2.08540
    A8        2.13006  -0.00163   0.03698  -0.05417  -0.01727   2.11279
    A9        2.07663   0.00065  -0.01843   0.02648   0.00805   2.08468
   A10        2.10426  -0.00094   0.01010  -0.01785  -0.00772   2.09655
   A11        2.09865   0.00241   0.00477   0.01394   0.01869   2.11734
   A12        2.08026  -0.00147  -0.01487   0.00393  -0.01097   2.06930
   A13        2.10036  -0.00059   0.00620  -0.01147  -0.00524   2.09512
   A14        2.10851   0.00126   0.01452  -0.00802   0.00648   2.11499
   A15        2.07432  -0.00067  -0.02072   0.01949  -0.00125   2.07307
   A16        2.09492   0.00026   0.00065   0.00122   0.00186   2.09678
   A17        2.09266  -0.00078  -0.00203  -0.00432  -0.00635   2.08631
   A18        2.09560   0.00052   0.00138   0.00310   0.00449   2.10009
   A19        2.09815   0.00037   0.00381  -0.00255   0.00124   2.09939
   A20        2.09031  -0.00087  -0.00396  -0.00230  -0.00624   2.08406
   A21        2.09473   0.00050   0.00014   0.00484   0.00500   2.09973
   A22        2.09204   0.00026  -0.00234   0.00419   0.00181   2.09385
   A23        2.09505  -0.00008   0.00102  -0.00149  -0.00045   2.09460
   A24        2.09609  -0.00018   0.00131  -0.00269  -0.00136   2.09474
   A25        2.12935   0.00054   0.03638  -0.04005  -0.00371   2.12564
   A26        2.06997  -0.00014  -0.02546   0.02872   0.00322   2.07319
   A27        2.08386  -0.00040  -0.01091   0.01132   0.00041   2.08427
   A28        2.09625  -0.00031   0.00177  -0.00417  -0.00239   2.09386
   A29        2.10669   0.00128   0.01312  -0.00556   0.00754   2.11423
   A30        2.08024  -0.00097  -0.01490   0.00973  -0.00520   2.07504
   A31        2.09977  -0.00032   0.00558  -0.00801  -0.00242   2.09735
   A32        2.10063   0.00227   0.00633   0.01147   0.01779   2.11841
   A33        2.08279  -0.00195  -0.01191  -0.00346  -0.01538   2.06742
   A34        2.09763   0.00069   0.00347  -0.00030   0.00316   2.10079
   A35        2.09101  -0.00097  -0.00375  -0.00295  -0.00671   2.08430
   A36        2.09454   0.00028   0.00028   0.00326   0.00354   2.09808
   A37        2.09488   0.00020   0.00041   0.00081   0.00122   2.09609
   A38        2.09188  -0.00061  -0.00232  -0.00229  -0.00460   2.08728
   A39        2.09643   0.00040   0.00190   0.00148   0.00339   2.09981
   A40        2.09399   0.00014  -0.00032   0.00036   0.00003   2.09401
   A41        2.09463  -0.00004   0.00058  -0.00046   0.00013   2.09476
   A42        2.09457  -0.00010  -0.00027   0.00010  -0.00016   2.09442
   A43        2.07839   0.00474  -0.01658   0.04857   0.03194   2.11033
   A44        2.13016  -0.00384   0.03708  -0.06814  -0.03111   2.09905
   A45        2.07460  -0.00091  -0.02054   0.01955  -0.00096   2.07364
   A46        2.10323  -0.00056   0.00903  -0.01379  -0.00473   2.09850
   A47        2.10107   0.00306   0.00728   0.01704   0.02430   2.12537
   A48        2.07888  -0.00250  -0.01631  -0.00324  -0.01957   2.05931
   A49        2.10217   0.00032   0.00808  -0.00740   0.00070   2.10286
   A50        2.10896   0.00115   0.01499  -0.00868   0.00628   2.11524
   A51        2.07205  -0.00147  -0.02307   0.01612  -0.00697   2.06508
   A52        2.09689   0.00078   0.00270   0.00203   0.00471   2.10160
   A53        2.09098  -0.00115  -0.00378  -0.00476  -0.00853   2.08245
   A54        2.09531   0.00037   0.00108   0.00273   0.00382   2.09913
   A55        2.09711   0.00044   0.00274  -0.00122   0.00149   2.09860
   A56        2.09091  -0.00092  -0.00333  -0.00325  -0.00656   2.08435
   A57        2.09516   0.00048   0.00059   0.00447   0.00507   2.10023
   A58        2.09235  -0.00007  -0.00201   0.00084  -0.00122   2.09113
   A59        2.09535   0.00011   0.00133  -0.00013   0.00123   2.09657
   A60        2.09548  -0.00004   0.00068  -0.00071  -0.00001   2.09547
   A61        1.86849  -0.00610  -0.04379   0.00193  -0.04363   1.82486
   A62        1.90444  -0.00211  -0.00643  -0.00997  -0.01776   1.88668
   A63        1.96960   0.00979   0.06127   0.00136   0.06216   2.03176
   A64        1.89827  -0.00070  -0.01284  -0.01386  -0.02816   1.87012
   A65        1.91183   0.00131   0.00124   0.03213   0.03457   1.94640
   A66        1.90972  -0.00253  -0.00095  -0.01199  -0.01307   1.89665
   A67        1.98524   0.00341   0.07753   0.04517   0.08016   2.06540
   A68        1.98913   0.01397   0.08156   0.04795   0.08911   2.07824
   A69        1.93733   0.00290   0.02774   0.11807   0.10236   2.03969
   A70        2.10095   0.00328   0.00681   0.02162   0.02741   2.12836
   A71        2.09277   0.00085  -0.00169   0.01051   0.00780   2.10057
   A72        2.08679  -0.00435  -0.00791  -0.02858  -0.03751   2.04927
    D1        1.65952  -0.00195  -0.04949   0.03174  -0.01779   1.64173
    D2       -1.46885  -0.00108  -0.03566   0.03177  -0.00386  -1.47271
    D3       -2.48075  -0.00228   0.00093  -0.04943  -0.04840  -2.52914
    D4        0.67407  -0.00141   0.01476  -0.04939  -0.03447   0.63960
    D5       -0.40152   0.00010  -0.01484   0.00503  -0.00997  -0.41149
    D6        2.75329   0.00097  -0.00100   0.00506   0.00396   2.75725
    D7        1.65697   0.00153   0.04172  -0.02815   0.01343   1.67040
    D8       -1.48347   0.00196   0.04301  -0.01684   0.02604  -1.45743
    D9       -0.50049   0.00120  -0.02381   0.06351   0.03972  -0.46076
   D10        2.64226   0.00162  -0.02251   0.07482   0.05233   2.69460
   D11       -2.56189  -0.00027   0.01047  -0.00191   0.00867  -2.55322
   D12        0.58086   0.00015   0.01177   0.00940   0.02128   0.60214
   D13        2.11488   0.00132  -0.01057   0.07763   0.06651   2.18139
   D14       -1.03548   0.00069  -0.01958   0.07579   0.05555  -0.97992
   D15       -2.03685   0.00240   0.02794   0.02076   0.04934  -1.98751
   D16        1.09598   0.00177   0.01894   0.01891   0.03839   1.13437
   D17        0.02863   0.00125  -0.00211   0.05418   0.05213   0.08076
   D18       -3.12173   0.00062  -0.01112   0.05233   0.04118  -3.08055
   D19        3.09796  -0.00228  -0.03418   0.02709  -0.00603   3.09193
   D20        1.04642   0.00303   0.01035   0.04766   0.05732   1.10374
   D21       -1.08049   0.00119  -0.02344   0.06913   0.04496  -1.03553
   D22        1.02591  -0.00222  -0.01096   0.00437  -0.00528   1.02063
   D23       -1.02563   0.00308   0.03357   0.02494   0.05807  -0.96756
   D24        3.13064   0.00125  -0.00022   0.04642   0.04571  -3.10683
   D25       -1.06342  -0.00142  -0.00570   0.00496   0.00045  -1.06297
   D26       -3.11496   0.00388   0.03883   0.02553   0.06379  -3.05117
   D27        1.04131   0.00204   0.00504   0.04701   0.05143   1.09275
   D28       -3.13195   0.00082   0.00953   0.00665   0.01605  -3.11590
   D29        0.00466   0.00075   0.00579   0.01199   0.01766   0.02232
   D30       -0.00317  -0.00004  -0.00388   0.00600   0.00215  -0.00102
   D31        3.13344  -0.00011  -0.00762   0.01133   0.00376   3.13720
   D32        3.13260  -0.00083  -0.00971  -0.00644  -0.01623   3.11637
   D33       -0.01073  -0.00091  -0.01105  -0.00642  -0.01755  -0.02828
   D34        0.00423   0.00004   0.00412  -0.00641  -0.00231   0.00192
   D35       -3.13910  -0.00005   0.00279  -0.00639  -0.00363   3.14046
   D36       -0.00044  -0.00003   0.00057  -0.00177  -0.00120  -0.00164
   D37        3.14109   0.00005   0.00017   0.00115   0.00132  -3.14078
   D38       -3.13710   0.00004   0.00426  -0.00708  -0.00285  -3.13996
   D39        0.00443   0.00011   0.00386  -0.00416  -0.00033   0.00410
   D40       -0.00169   0.00002  -0.00107   0.00264   0.00153  -0.00016
   D41        3.13989  -0.00005  -0.00132   0.00093  -0.00039   3.13950
   D42       -3.14158   0.00011   0.00023   0.00265   0.00281  -3.13877
   D43        0.00000   0.00003  -0.00002   0.00094   0.00089   0.00089
   D44        0.00303   0.00009   0.00253  -0.00217   0.00038   0.00341
   D45       -3.14081   0.00011   0.00075   0.00180   0.00256  -3.13825
   D46       -3.13850   0.00002   0.00294  -0.00509  -0.00216  -3.14066
   D47        0.00085   0.00004   0.00115  -0.00112   0.00002   0.00086
   D48       -0.00197  -0.00009  -0.00229   0.00175  -0.00054  -0.00251
   D49       -3.14131  -0.00011  -0.00050  -0.00223  -0.00272   3.13915
   D50        3.13964  -0.00001  -0.00204   0.00346   0.00139   3.14103
   D51        0.00029  -0.00003  -0.00026  -0.00052  -0.00079  -0.00049
   D52       -3.13827   0.00049   0.00296   0.00942   0.01238  -3.12589
   D53        0.00768   0.00092   0.00892   0.01077   0.01974   0.02742
   D54        0.00216   0.00006   0.00166  -0.00196  -0.00031   0.00185
   D55       -3.13508   0.00049   0.00761  -0.00062   0.00705  -3.12803
   D56        3.13909  -0.00046  -0.00297  -0.00872  -0.01169   3.12740
   D57       -0.00173  -0.00026  -0.00170  -0.00532  -0.00697  -0.00870
   D58       -0.00138  -0.00005  -0.00171   0.00232   0.00062  -0.00076
   D59        3.14099   0.00015  -0.00043   0.00573   0.00534  -3.13686
   D60       -0.00157  -0.00004  -0.00060   0.00014  -0.00047  -0.00204
   D61       -3.14051   0.00014   0.00182   0.00090   0.00268  -3.13782
   D62        3.13574  -0.00047  -0.00649  -0.00122  -0.00764   3.12810
   D63       -0.00320  -0.00028  -0.00407  -0.00046  -0.00448  -0.00768
   D64        0.00001   0.00002   0.00069  -0.00085  -0.00016  -0.00015
   D65        3.14113  -0.00002  -0.00003  -0.00075  -0.00079   3.14034
   D66        3.14083  -0.00017  -0.00057  -0.00421  -0.00473   3.13610
   D67       -0.00123  -0.00022  -0.00129  -0.00411  -0.00536  -0.00659
   D68        0.00018   0.00001  -0.00043   0.00136   0.00094   0.00112
   D69       -3.14028   0.00012   0.00130   0.00090   0.00221  -3.13807
   D70        3.13911  -0.00017  -0.00286   0.00059  -0.00226   3.13686
   D71       -0.00135  -0.00007  -0.00113   0.00013  -0.00099  -0.00233
   D72        0.00060   0.00000   0.00039  -0.00101  -0.00062  -0.00002
   D73        3.14106  -0.00011  -0.00134  -0.00055  -0.00189   3.13918
   D74       -3.14052   0.00004   0.00110  -0.00111   0.00002  -3.14051
   D75       -0.00006  -0.00006  -0.00062  -0.00065  -0.00125  -0.00131
   D76        3.13839  -0.00050  -0.00382  -0.00770  -0.01156   3.12683
   D77       -0.00554  -0.00029  -0.00481   0.00048  -0.00428  -0.00982
   D78        0.00528   0.00012   0.00490  -0.00546  -0.00061   0.00467
   D79       -3.13865   0.00033   0.00390   0.00273   0.00667  -3.13198
   D80       -3.13752   0.00037   0.00387   0.00449   0.00830  -3.12923
   D81       -0.00057   0.00047  -0.00049   0.01623   0.01566   0.01509
   D82       -0.00467  -0.00023  -0.00512   0.00279  -0.00227  -0.00694
   D83        3.13228  -0.00012  -0.00948   0.01453   0.00510   3.13737
   D84       -0.00203   0.00008  -0.00108   0.00447   0.00336   0.00132
   D85        3.13964   0.00005  -0.00133   0.00409   0.00272  -3.14082
   D86       -3.14132  -0.00013  -0.00012  -0.00364  -0.00371   3.13815
   D87        0.00036  -0.00016  -0.00037  -0.00402  -0.00435  -0.00399
   D88        0.00082   0.00012   0.00154   0.00086   0.00240   0.00322
   D89        3.14108   0.00010  -0.00008   0.00305   0.00297  -3.13913
   D90       -3.13622   0.00002   0.00580  -0.01057  -0.00479  -3.14102
   D91        0.00404  -0.00001   0.00418  -0.00839  -0.00422  -0.00018
   D92       -0.00190  -0.00019  -0.00259  -0.00065  -0.00324  -0.00513
   D93       -3.14147  -0.00008   0.00007  -0.00256  -0.00250   3.13922
   D94        3.13961  -0.00016  -0.00234  -0.00027  -0.00260   3.13701
   D95        0.00004  -0.00005   0.00032  -0.00218  -0.00186  -0.00182
   D96        0.00250   0.00009   0.00236  -0.00199   0.00037   0.00286
   D97       -3.14112  -0.00002  -0.00030  -0.00008  -0.00037  -3.14149
   D98       -3.13776   0.00012   0.00397  -0.00417  -0.00021  -3.13797
   D99        0.00181   0.00001   0.00132  -0.00226  -0.00094   0.00087
   D100      -0.01504  -0.00844  -0.04713  -0.14808  -0.19942  -0.21446
   D101       2.22968   0.01166   0.10907   0.10616   0.21815   2.44784
   D102       2.06475  -0.00896  -0.06231  -0.12291  -0.18770   1.87705
   D103      -1.97371   0.01114   0.09389   0.13134   0.22988  -1.74383
   D104      -2.13897  -0.01056  -0.07783  -0.12771  -0.20954  -2.34852
   D105       0.10575   0.00955   0.07838   0.12653   0.20804   0.31378
   D106      -0.00465   0.00335   0.05302   0.12845   0.17770   0.17305
   D107       3.05808   0.00000  -0.02892   0.17935   0.14674  -3.07836
   D108       2.26417   0.02295   0.23426   0.34016   0.57811   2.84228
   D109      -0.95628   0.01960   0.15232   0.39105   0.54715  -0.40913
         Item               Value     Threshold  Converged?
 Maximum Force            0.061591     0.000450     NO 
 RMS     Force            0.005348     0.000300     NO 
 Maximum Displacement     1.075686     0.001800     NO 
 RMS     Displacement     0.122085     0.001200     NO 
 Predicted change in Energy=-4.885000D-02
 GradGradGradGradGradGradGradGradGradGradGradGradGradGradGradGradGradGrad

                          Input orientation:                          
 ---------------------------------------------------------------------
 Center     Atomic      Atomic             Coordinates (Angstroms)
 Number     Number       Type             X           Y           Z
 ---------------------------------------------------------------------
      1         15           0       -0.440109   -1.598025   -0.087962
      2          6           0        0.128391   -0.746458   -1.596427
      3          6           0        0.272072    0.654469   -1.589166
      4          6           0        0.394712   -1.462427   -2.776807
      5          6           0        0.676529    1.322615   -2.744697
      6          1           0        0.071598    1.234815   -0.700387
      7          6           0        0.799509   -0.786447   -3.926757
      8          1           0        0.294374   -2.539407   -2.813619
      9          6           0        0.942678    0.604506   -3.913590
     10          1           0        0.784616    2.399327   -2.728263
     11          1           0        1.003667   -1.347924   -4.829110
     12          1           0        1.259456    1.124819   -4.808404
     13          6           0       -2.251071   -1.821309   -0.157165
     14          6           0       -2.832890   -3.015838   -0.615668
     15          6           0       -3.082157   -0.756635    0.246335
     16          6           0       -4.221432   -3.138555   -0.670246
     17          1           0       -2.222349   -3.853860   -0.920005
     18          6           0       -4.469102   -0.889766    0.189197
     19          1           0       -2.668376    0.177735    0.600140
     20          6           0       -5.040541   -2.079862   -0.268760
     21          1           0       -4.660000   -4.063542   -1.021420
     22          1           0       -5.098363   -0.066812    0.502405
     23          1           0       -6.117353   -2.182331   -0.310353
     24          6           0        0.364893   -3.227248    0.093002
     25          6           0        1.069559   -3.560870    1.268730
     26          6           0        0.270474   -4.185320   -0.937909
     27          6           0        1.664467   -4.816574    1.399084
     28          1           0        1.163889   -2.868898    2.089429
     29          6           0        0.870398   -5.435002   -0.798537
     30          1           0       -0.264351   -3.971588   -1.855002
     31          6           0        1.570123   -5.753689    0.368638
     32          1           0        2.200814   -5.057032    2.307705
     33          1           0        0.789117   -6.156290   -1.601271
     34          1           0        2.035219   -6.725507    0.473810
     35          6           0       -0.054079   -0.532010    1.367789
     36          1           0       -0.467755   -1.078702    2.228327
     37          1           0       -0.625916    0.397308    1.270269
     38          6           0        1.427666   -0.178240    1.583240
     39          1           0        2.180905   -0.725348    1.009011
     40          6           0        1.732840    0.992947    1.958409
     41          1           0        0.977630    1.709667    2.285719
     42          1           0        2.776997    1.283340    2.060462
 ---------------------------------------------------------------------
                    Distance matrix (angstroms):
                    1          2          3          4          5
     1  P    0.000000
     2  C    1.823136   0.000000
     3  C    2.799025   1.408294   0.000000
     4  C    2.818723   1.406000   2.430387   0.000000
     5  C    4.103078   2.429000   1.394724   2.799448   0.000000
     6  H    2.943108   2.175213   1.080240   3.419215   2.133741
     7  C    4.114809   2.425373   2.796204   1.393985   2.420853
     8  H    2.975713   2.173424   3.420617   1.082270   3.881495
     9  C    4.625869   2.803107   2.419742   2.421726   1.397436
    10  H    4.944690   3.407000   2.145873   3.881691   1.082249
    11  H    4.962411   3.402663   3.878408   2.143802   3.403466
    12  H    5.708325   3.885587   3.399949   3.401325   2.153559
    13  C    1.825988   2.981379   3.813969   3.740521   5.015019
    14  C    2.830913   3.857610   4.905063   4.183422   5.972516
    15  C    2.792867   3.701823   4.075675   4.661132   5.234239
    16  C    4.124402   5.049842   5.951724   5.343762   6.942291
    17  H    2.992903   3.954678   5.195666   4.001959   6.207164
    18  C    4.100150   4.934160   5.293955   5.725540   6.322964
    19  H    2.931208   3.674363   3.696832   4.845246   4.866936
    20  C    4.629128   5.500775   6.119141   6.017765   7.098732
    21  H    4.975701   5.853406   6.848890   5.949563   7.775532
    22  H    4.938874   5.673268   5.808312   6.547889   6.769309
    23  H    5.711565   6.536440   7.106867   7.000619   8.022936
    24  C    1.826238   3.010718   4.231552   3.369167   5.371304
    25  C    2.823557   4.125025   5.154866   4.607087   6.333284
    26  C    2.814504   3.504227   4.883410   3.288028   5.810913
    27  C    4.123057   5.281898   6.387543   5.504602   7.472387
    28  H    2.988137   4.377504   5.171220   5.123480   6.416781
    29  C    4.116399   4.813485   6.169663   4.463315   7.034948
    30  H    2.964308   3.259229   4.664635   2.753176   5.450266
    31  C    4.638864   5.568880   6.825131   5.448884   7.782379
    32  H    4.967738   6.173996   7.178223   6.483475   8.279498
    33  H    4.957710   5.450034   6.830368   4.854873   7.566645
    34  H    5.721356   6.608396   7.863117   6.399827   8.773659
    35  C    1.845161   2.977559   3.202763   4.271389   4.570116
    36  H    2.373954   3.885166   4.257285   5.093374   5.639740
    37  H    2.420882   3.177283   3.008136   4.569368   4.321169
    38  C    2.880502   3.481561   3.477494   4.661131   4.641962
    39  H    2.972310   3.316861   3.506860   4.250434   4.532949
    40  C    3.952528   4.270438   3.851454   5.499247   4.831529
    41  H    4.311052   4.671703   4.077498   6.002594   5.054260
    42  H    4.823666   4.950558   4.471008   6.050924   5.244336
                    6          7          8          9         10
     6  H    0.000000
     7  C    3.876185   0.000000
     8  H    4.331296   2.137079   0.000000
     9  C    3.388324   1.398364   3.393291   0.000000
    10  H    2.444742   3.403787   4.963740   2.156702   0.000000
    11  H    4.958392   1.082210   2.446412   2.157286   4.301562
    12  H    4.277722   2.154482   4.282184   1.082482   2.485323
    13  C    3.876825   4.958508   3.748560   5.495029   5.799975
    14  C    5.148910   5.397019   3.851980   6.183696   6.846416
    15  C    3.848158   5.699378   4.893113   5.946173   5.810358
    16  C    6.128407   6.430173   5.034434   7.155265   7.743648
    17  H    5.586147   5.251782   3.412837   6.233456   7.170355
    18  C    5.091478   6.686555   5.867616   6.953637   6.850639
    19  H    3.211891   5.783482   5.273945   5.796171   5.285536
    20  C    6.107973   7.011422   5.928642   7.502634   7.748854
    21  H    7.110813   6.999041   5.484595   7.845082   8.621243
    22  H    5.465293   7.410819   6.796422   7.513045   7.150419
    23  H    7.080404   7.929051   6.892321   8.402013   8.629893
    24  C    4.541530   4.722803   2.987732   5.573953   6.308253
    25  C    5.279389   5.896052   4.279003   6.650030   7.181998
    26  C    5.428981   4.556910   2.495574   5.678818   6.843047
    27  C    6.600327   6.734586   4.980914   7.624538   8.359327
    28  H    5.081007   6.376823   4.990441   6.938999   7.149000
    29  C    6.718196   5.603557   3.574469   6.795913   8.068947
    30  H    5.343466   3.945769   1.811702   5.160944   6.515480
    31  C    7.226864   6.611940   4.699564   7.691411   8.756682
    32  H    7.291743   7.685705   6.016719   8.505317   9.108451
    33  H    7.480298   5.851770   3.846609   7.146941   8.629526
    34  H    8.282588   7.494291   5.600104   8.612318   9.750891
    35  C    2.723017   5.368945   4.651369   5.493465   5.106250
    36  H    3.771025   6.290980   5.304311   6.522703   6.183276
    37  H    2.251983   5.517444   5.113645   5.419945   4.688916
    38  C    3.008422   5.578940   5.117795   5.573423   5.064230
    39  H    3.348651   5.125797   4.632743   5.247258   5.067587
    40  C    3.144428   6.218724   6.108924   5.937643   4.984168
    41  H    3.156455   6.697549   6.672684   6.297144   5.064869
    42  H    3.865725   6.636359   6.673340   6.286082   5.305365
                   11         12         13         14         15
    11  H    0.000000
    12  H    2.486024   0.000000
    13  C    5.713536   6.529740   0.000000
    14  C    5.937524   7.174355   1.405574   0.000000
    15  C    6.542455   6.923861   1.409626   2.430881   0.000000
    16  C    6.914056   8.083368   2.425018   1.395022   2.794927
    17  H    5.654025   7.213173   2.171178   1.080583   3.419418
    18  C    7.439389   7.864537   2.430514   2.800926   1.394491
    19  H    6.729658   6.751087   2.178033   3.421135   1.081406
    20  C    7.606903   8.400494   2.803648   2.422833   2.418992
    21  H    7.345080   8.735004   3.402570   2.144912   3.877167
    22  H    8.203723   8.369381   3.408865   3.883196   2.146279
    23  H    8.474924   9.251326   3.886121   3.402301   3.399254
    24  C    5.307267   6.615476   2.980355   3.282183   4.243771
    25  C    6.487305   7.676152   4.010715   4.367737   5.113294
    26  C    4.871328   6.645028   3.543487   3.332025   4.939479
    27  C    7.159510   8.602156   5.169619   5.246722   6.351564
    28  H    7.085565   7.971137   4.219784   4.828393   5.087981
    29  C    5.741732   7.698159   4.818060   4.427204   6.213016
    30  H    4.163749   6.084237   3.384288   3.007789   4.763567
    31  C    6.837267   8.614647   5.508321   5.277424   6.828558
    32  H    8.131714   9.473143   6.030321   6.168529   7.117053
    33  H    5.795288   7.970036   5.488192   4.894159   6.896136
    34  H    7.622563   9.493746   6.543819   6.216678   7.865540
    35  C    6.339251   6.528080   2.968931   4.222001   3.236877
    36  H    7.214221   7.573265   3.069569   4.175484   3.296531
    37  H    6.550100   6.405792   3.098542   4.480743   2.900542
    38  C    6.531935   6.525288   4.388826   5.571310   4.739236
    39  H    5.988085   6.173695   4.712061   5.746657   5.318127
    40  C    7.216771   6.784633   5.316695   6.598645   5.401521
    41  H    7.744051   7.123767   5.372149   6.728188   5.169487
    42  H    7.585147   7.036290   6.311750   7.557475   6.463918
                   16         17         18         19         20
    16  C    0.000000
    17  H    2.137843   0.000000
    18  C    2.420132   3.881247   0.000000
    19  H    3.876035   4.331690   2.133318   0.000000
    20  C    1.397484   3.393139   1.397353   3.388052   0.000000
    21  H    1.082250   2.448753   3.402189   4.958271   2.155526
    22  H    3.402899   4.963510   1.082275   2.444216   2.156480
    23  H    2.153696   4.282142   2.153372   4.277190   1.082477
    24  C    4.650246   2.848271   5.370343   4.588226   5.537696
    25  C    5.650891   3.963971   6.243153   5.328821   6.472293
    26  C    4.620019   2.514827   5.881720   5.480755   5.752181
    27  C    6.460780   4.627346   7.382703   6.659951   7.431582
    28  H    6.057244   4.636103   6.265655   5.117246   6.684203
    29  C    5.587205   3.475608   7.081317   6.781005   6.817391
    30  H    4.213796   2.172979   5.599670   5.387387   5.376502
    31  C    6.438968   4.433147   7.756428   7.293850   7.589740
    32  H    7.334438   5.606256   8.145057   7.350345   8.242507
    33  H    5.922764   3.851525   7.654471   7.544557   7.237249
    34  H    7.302107   5.321275   8.743173   8.354311   8.497047
    35  C    5.321137   4.579310   4.583611   2.815594   5.471648
    36  H    5.170572   4.548857   4.494944   3.012036   5.305481
    37  H    5.403301   5.041659   4.194681   2.160770   5.290925
    38  C    6.764169   5.753176   6.100942   4.227382   6.991693
    39  H    7.045097   5.735620   6.702367   4.949572   7.457659
    40  C    7.709247   6.886242   6.718542   4.677624   7.764092
    41  H    7.698911   7.174215   6.389002   4.298994   7.556737
    42  H    8.717105   7.763212   7.792943   5.745170   8.823281
                   21         22         23         24         25
    21  H    0.000000
    22  H    4.299773   0.000000
    23  H    2.483636   2.484821   0.000000
    24  C    5.214487   6.324803   6.578303   0.000000
    25  C    6.190744   7.130144   7.486360   1.410742   0.000000
    26  C    4.932685   6.918166   6.723848   1.410530   2.428524
    27  C    6.813573   8.312649   8.391551   2.433248   1.395599
    28  H    6.709861   7.041742   7.697195   2.180030   1.077623
    29  C    5.702270   8.132405   7.723138   2.434041   2.797432
    30  H    4.474935   6.646225   6.312291   2.178236   3.421360
    31  C    6.603278   8.765110   8.503700   2.812731   2.422639
    32  H    7.690310   9.024377   9.182050   3.409343   2.144226
    33  H    5.865893   8.727521   8.072061   3.410252   3.879660
    34  H    7.358514   9.758433   9.365885   3.895230   3.402840
    35  C    6.276507   5.139075   6.504077   3.010802   3.232084
    36  H    6.086464   5.044329   6.291332   3.141523   3.073324
    37  H    6.436214   4.561557   6.269672   3.937647   4.306021
    38  C    7.677207   6.615865   8.033019   3.556226   3.416042
    39  H    7.878082   7.326531   8.527873   3.224357   3.056588
    40  C    8.678471   7.064586   8.766710   4.812594   4.653262
    41  H    8.720664   6.576760   8.498590   5.436596   5.368545
    42  H    9.664164   8.140746   9.835705   5.480378   5.196976
                   26         27         28         29         30
    26  C    0.000000
    27  C    2.793427   0.000000
    28  H    3.419932   2.126169   0.000000
    29  C    1.393211   2.417134   3.874451   0.000000
    30  H    1.082949   3.876005   4.337549   2.131983   0.000000
    31  C    2.419903   1.396032   3.383514   1.397667   3.389063
    32  H    3.875578   1.082165   2.431211   3.400236   4.958160
    33  H    2.143307   3.400472   4.956679   1.082241   2.438667
    34  H    3.399974   2.153513   4.271168   2.154316   4.277319
    35  C    4.332234   4.616477   2.732262   5.439389   4.718187
    36  H    4.496789   4.382430   2.426181   5.470823   5.008367
    37  H    5.165273   5.696228   3.813467   6.366691   5.383800
    38  C    4.873600   4.648024   2.750536   5.798013   5.392024
    39  H    4.405866   4.142100   2.606997   5.212053   4.971914
    40  C    6.110779   5.836784   3.905729   7.047203   6.570957
    41  H    6.755939   6.621909   4.586554   7.782700   7.138959
    42  H    6.721542   6.235711   4.454665   7.546198   7.224605
                   31         32         33         34         35
    31  C    0.000000
    32  H    2.154781   0.000000
    33  H    2.156988   4.298994   0.000000
    34  H    1.082500   2.484834   2.486511   0.000000
    35  C    5.558980   5.142354   6.415515   6.597255   0.000000
    36  H    5.428341   4.791103   6.482858   6.421029   1.100238
    37  H    6.593200   6.230289   7.293676   7.645292   1.095509
    38  C    5.707993   4.992516   6.803377   6.668333   1.538552
    39  H    5.105619   4.522221   6.184317   6.025743   2.271840
    40  C    6.933321   6.078096   8.041985   7.865748   2.422273
    41  H    7.728384   6.876400   8.775962   8.692161   2.632895
    42  H    7.337478   6.371297   8.526902   8.198130   3.433698
                   36         37         38         39         40
    36  H    0.000000
    37  H    1.766776   0.000000
    38  C    2.195356   2.155552   0.000000
    39  H    2.937173   3.034280   1.093817   0.000000
    40  C    3.034337   2.528251   1.267107   2.013617   0.000000
    41  H    3.141247   2.307549   2.064025   3.001191   1.091403
    42  H    4.016943   3.604063   2.045642   2.344291   1.088580
                   41         42
    41  H    0.000000
    42  H    1.862851   0.000000
 Stoichiometry    C21H20P(1+)
 Framework group  C1[X(C21H20P)]
 Deg. of freedom   120
 Full point group                 C1      NOp   1
 Largest Abelian subgroup         C1      NOp   1
 Largest concise Abelian subgroup C1      NOp   1
                         Standard orientation:                         
 ---------------------------------------------------------------------
 Center     Atomic      Atomic             Coordinates (Angstroms)
 Number     Number       Type             X           Y           Z
 ---------------------------------------------------------------------
      1         15           0       -0.027498   -0.006966    0.437896
      2          6           0       -1.383698    0.641788   -0.593444
      3          6           0       -2.662747    0.812576   -0.029389
      4          6           0       -1.181328    0.943897   -1.951609
      5          6           0       -3.717252    1.278855   -0.814155
      6          1           0       -2.853015    0.585967    1.009536
      7          6           0       -2.240822    1.410433   -2.728149
      8          1           0       -0.209984    0.824036   -2.413596
      9          6           0       -3.508401    1.580262   -2.162621
     10          1           0       -4.696102    1.407317   -0.370745
     11          1           0       -2.073102    1.641670   -3.771977
     12          1           0       -4.327539    1.944967   -2.769062
     13          6           0        0.087265   -1.817394    0.229545
     14          6           0        0.983831   -2.402596   -0.681139
     15          6           0       -0.760902   -2.643762    0.994250
     16          6           0        1.026688   -3.789709   -0.823149
     17          1           0        1.655137   -1.796284   -1.272235
     18          6           0       -0.709430   -4.029377    0.845830
     19          1           0       -1.465547   -2.227084    1.700857
     20          6           0        0.183641   -4.604147   -0.062278
     21          1           0        1.722886   -4.231075   -1.524412
     22          1           0       -1.364055   -4.655062    1.438539
     23          1           0        0.223873   -5.680027   -0.174616
     24          6           0        1.568416    0.757394   -0.013721
     25          6           0        2.362224    1.404746    0.956329
     26          6           0        2.039447    0.688040   -1.341469
     27          6           0        3.587774    1.968745    0.599075
     28          1           0        2.052891    1.477708    1.986019
     29          6           0        3.263190    1.256786   -1.687908
     30          1           0        1.463493    0.196990   -2.116017
     31          6           0        4.039739    1.899859   -0.719972
     32          1           0        4.184998    2.461150    1.355343
     33          1           0        3.606979    1.195518   -2.712262
     34          1           0        4.990072    2.340847   -0.992375
     35          6           0       -0.420302    0.337745    2.207500
     36          1           0        0.406199   -0.122813    2.769021
     37          1           0       -1.332302   -0.211028    2.466815
     38          6           0       -0.608840    1.815669    2.591343
     39          1           0       -0.306031    2.581721    1.871685
     40          6           0       -1.526405    2.127614    3.407631
     41          1           0       -2.082281    1.373427    3.967421
     42          1           0       -1.716608    3.172002    3.648633
 ---------------------------------------------------------------------
 Rotational constants (GHZ):      0.2553966      0.2484993      0.1938613
 Standard basis: 6-31++G(d,p) (6D, 7F)
 There are   542 symmetry adapted cartesian basis functions of A   symmetry.
 There are   542 symmetry adapted basis functions of A   symmetry.
   542 basis functions,   888 primitive gaussians,   542 cartesian basis functions
    80 alpha electrons       80 beta electrons
       nuclear repulsion energy      1830.9783389186 Hartrees.
 NAtoms=   42 NActive=   42 NUniq=   42 SFac= 1.00D+00 NAtFMM=   60 NAOKFM=F Big=F
 Integral buffers will be    131072 words long.
 Raffenetti 2 integral format.
 Two-electron integral symmetry is turned on.
 One-electron integrals computed using PRISM.
 NBasis=   542 RedAO= T EigKep=  1.49D-06  NBF=   542
 NBsUse=   537 1.00D-06 EigRej=  9.43D-07 NBFU=   537
 Initial guess from the checkpoint file:  "ATPP.chk"
 B after Tr=     0.000000    0.000000    0.000000
         Rot=    0.999848   -0.006542    0.008423   -0.013801 Ang=  -2.00 deg.
 ExpMin= 3.48D-02 ExpMax= 1.94D+04 ExpMxC= 2.91D+03 IAcc=3 IRadAn=         5 AccDes= 0.00D+00
 Harris functional with IExCor=  402 and IRadAn=       5 diagonalized for initial guess.
 HarFok:  IExCor=  402 AccDes= 0.00D+00 IRadAn=         5 IDoV= 1 UseB2=F ITyADJ=14
 ICtDFT=  3500011 ScaDFX=  1.000000  1.000000  1.000000  1.000000
 FoFCou: FMM=F IPFlag=           0 FMFlag=      100000 FMFlg1=           0
         NFxFlg=           0 DoJE=T BraDBF=F KetDBF=T FulRan=T
         wScrn=  0.000000 ICntrl=     500 IOpCl=  0 I1Cent=   200000004 NGrid=           0
         NMat0=    1 NMatS0=      1 NMatT0=    0 NMatD0=    1 NMtDS0=    0 NMtDT0=    0
 Petite list used in FoFCou.
 Requested convergence on RMS density matrix=1.00D-08 within 128 cycles.
 Requested convergence on MAX density matrix=1.00D-06.
 Requested convergence on             energy=1.00D-06.
 No special actions if energy rises.
 SCF Done:  E(RB3LYP) =  -1153.43305654     A.U. after   15 cycles
            NFock= 15  Conv=0.46D-08     -V/T= 2.0080
 Calling FoFJK, ICntrl=      2127 FMM=F ISym2X=0 I1Cent= 0 IOpClX= 0 NMat=1 NMatS=1 NMatT=0.
 ***** Axes restored to original set *****
 -------------------------------------------------------------------
 Center     Atomic                   Forces (Hartrees/Bohr)
 Number     Number              X              Y              Z
 -------------------------------------------------------------------
      1       15           0.000261006   -0.001026591   -0.002395319
      2        6           0.002401742    0.000933258    0.000629003
      3        6          -0.001319723   -0.003048660   -0.002071286
      4        6          -0.000112021    0.002041717   -0.000458784
      5        6          -0.000146504   -0.002723765   -0.001332581
      6        1           0.000075539    0.000834028    0.002367515
      7        6          -0.000365517    0.002318594    0.001314111
      8        1           0.001339042    0.003130106   -0.001275190
      9        6          -0.000675149   -0.001241876    0.001964050
     10        1           0.000315802    0.002023481   -0.000034144
     11        1           0.000483217   -0.000852260   -0.001902109
     12        1           0.000610514    0.000944107   -0.001668721
     13        6          -0.001518997    0.002416659    0.003710387
     14        6          -0.000265336    0.002179099    0.001176407
     15        6          -0.000179966   -0.002991053   -0.002568231
     16        6          -0.000178566    0.002580842    0.000618895
     17        1           0.000454551   -0.001119924    0.000714130
     18        6           0.001108247   -0.002099110   -0.000937675
     19        1           0.001184109    0.001810440    0.000631996
     20        6           0.002190208   -0.000207822   -0.000092195
     21        1          -0.000909427   -0.001755930   -0.000679403
     22        1          -0.001218810    0.001509090    0.000669714
     23        1          -0.001998743   -0.000221452   -0.000053699
     24        6           0.001330274    0.000442152    0.001681681
     25        6          -0.002944105   -0.001235435   -0.005025665
     26        6           0.001123113   -0.000096738    0.001653822
     27        6          -0.001032550   -0.000217174   -0.002293093
     28        1          -0.000280272    0.004228587    0.002513726
     29        6           0.000696658    0.000703788    0.002246287
     30        1          -0.000689735   -0.001969775    0.001649008
     31        6          -0.000975149    0.001893110   -0.000252663
     32        1           0.001079934   -0.000475100    0.001723969
     33        1          -0.000099028   -0.001549228   -0.001471605
     34        1           0.000848592   -0.001739291    0.000193374
     35        6           0.006408623   -0.010076724    0.006589382
     36        1          -0.000488977    0.001306690   -0.001227526
     37        1          -0.001405553   -0.003661252    0.000678877
     38        6          -0.033451645   -0.071362895   -0.065112576
     39        1          -0.001257611   -0.011411389    0.014498332
     40        6           0.027948488    0.084564153    0.043590097
     41        1           0.003905785    0.000822336    0.002489464
     42        1          -0.002252059    0.004401206   -0.002451762
 -------------------------------------------------------------------
 Cartesian Forces:  Max     0.084564153 RMS     0.012958708

 GradGradGradGradGradGradGradGradGradGradGradGradGradGradGradGradGradGrad
 Berny optimization.
 Using GEDIIS/GDIIS optimizer.
 FormGI is forming the generalized inverse of G from B-inverse, IUseBI=4.
 Internal  Forces:  Max     0.103034670 RMS     0.007380593
 Search for a local minimum.
 Step number   3 out of a maximum of  235
 All quantities printed in internal units (Hartrees-Bohrs-Radians)
 Mixed Optimization -- RFO/linear search
 Update second derivatives using D2CorX and points    2    3
 DE= -2.79D-02 DEPred=-4.89D-02 R= 5.70D-01
 TightC=F SS=  1.41D+00  RLast= 1.07D+00 DXNew= 8.4853D-01 3.2045D+00
 Trust test= 5.70D-01 RLast= 1.07D+00 DXMaxT set to 8.49D-01
 ITU=  1  1  0
 Use linear search instead of GDIIS.
     Eigenvalues ---    0.00238   0.00284   0.00295   0.00787   0.00897
     Eigenvalues ---    0.00900   0.00905   0.00957   0.01644   0.01649
     Eigenvalues ---    0.01652   0.02151   0.02152   0.02152   0.02152
     Eigenvalues ---    0.02153   0.02153   0.02154   0.02154   0.02154
     Eigenvalues ---    0.02154   0.02155   0.02155   0.02155   0.02155
     Eigenvalues ---    0.02155   0.02155   0.02155   0.02156   0.02156
     Eigenvalues ---    0.02156   0.02157   0.02157   0.02157   0.02164
     Eigenvalues ---    0.03947   0.05558   0.06036   0.06515   0.07503
     Eigenvalues ---    0.09710   0.13156   0.14772   0.15627   0.15999
     Eigenvalues ---    0.16000   0.16000   0.16000   0.16000   0.16000
     Eigenvalues ---    0.16000   0.16000   0.16000   0.16000   0.16000
     Eigenvalues ---    0.16000   0.16000   0.16000   0.16019   0.16077
     Eigenvalues ---    0.16483   0.16872   0.21624   0.22000   0.22000
     Eigenvalues ---    0.22000   0.22000   0.22001   0.22016   0.22173
     Eigenvalues ---    0.23472   0.23476   0.23632   0.24569   0.24602
     Eigenvalues ---    0.24609   0.24695   0.24955   0.25013   0.27557
     Eigenvalues ---    0.30714   0.33504   0.33709   0.33709   0.33710
     Eigenvalues ---    0.33713   0.33718   0.33718   0.33718   0.33718
     Eigenvalues ---    0.33718   0.33720   0.33721   0.33724   0.33726
     Eigenvalues ---    0.35918   0.37027   0.37228   0.37230   0.37230
     Eigenvalues ---    0.37508   0.42095   0.42133   0.42137   0.42290
     Eigenvalues ---    0.42338   0.42987   0.45074   0.46371   0.46412
     Eigenvalues ---    0.46416   0.46436   0.46453   0.46459   0.46466
     Eigenvalues ---    0.46467   0.46489   0.46497   0.46546   0.47038
 RFO step:  Lambda=-3.54905344D-02 EMin= 2.37695918D-03
 Quartic linear search produced a step of -0.16857.
 Iteration  1 RMS(Cart)=  0.07215177 RMS(Int)=  0.00743773
 Iteration  2 RMS(Cart)=  0.00901962 RMS(Int)=  0.00100265
 Iteration  3 RMS(Cart)=  0.00017534 RMS(Int)=  0.00099447
 Iteration  4 RMS(Cart)=  0.00000011 RMS(Int)=  0.00099447
 Variable       Old X    -DE/DX   Delta X   Delta X   Delta X     New X
                                 (Linear)    (Quad)   (Total)
    R1        3.44523   0.00489   0.00352   0.00225   0.00577   3.45100
    R2        3.45062   0.00095   0.00110  -0.00247  -0.00138   3.44924
    R3        3.45109  -0.00014   0.00240  -0.00723  -0.00482   3.44627
    R4        3.48685  -0.00400  -0.00370  -0.01129  -0.01500   3.47185
    R5        2.66129  -0.00131  -0.00179  -0.00402  -0.00580   2.65549
    R6        2.65695   0.00065  -0.00095  -0.00242  -0.00338   2.65358
    R7        2.63565   0.00058  -0.00005   0.00072   0.00067   2.63631
    R8        2.04136   0.00239   0.00277   0.00678   0.00955   2.05091
    R9        2.63425   0.00107   0.00036   0.00111   0.00147   2.63572
   R10        2.04519  -0.00320   0.00075   0.00107   0.00182   2.04701
   R11        2.64077  -0.00196  -0.00080  -0.00170  -0.00251   2.63826
   R12        2.04515   0.00205   0.00282   0.00530   0.00812   2.05327
   R13        2.64252  -0.00199  -0.00105  -0.00192  -0.00296   2.63956
   R14        2.04508   0.00212   0.00283   0.00544   0.00827   2.05335
   R15        2.04559   0.00201   0.00276   0.00526   0.00802   2.05361
   R16        2.65615  -0.00094  -0.00093  -0.00404  -0.00497   2.65118
   R17        2.66381  -0.00182  -0.00234  -0.00436  -0.00669   2.65712
   R18        2.63621   0.00073   0.00005   0.00062   0.00067   2.63688
   R19        2.04201   0.00093   0.00193   0.00597   0.00790   2.04990
   R20        2.63521   0.00031   0.00007   0.00050   0.00057   2.63578
   R21        2.04356   0.00222   0.00312   0.00532   0.00845   2.05201
   R22        2.64086  -0.00116  -0.00048  -0.00133  -0.00181   2.63905
   R23        2.04516   0.00209   0.00282   0.00537   0.00819   2.05335
   R24        2.64062  -0.00055  -0.00063  -0.00056  -0.00119   2.63943
   R25        2.04520   0.00205   0.00281   0.00534   0.00815   2.05336
   R26        2.04558   0.00201   0.00276   0.00525   0.00802   2.05360
   R27        2.66592  -0.00397  -0.00226  -0.00742  -0.00968   2.65624
   R28        2.66552  -0.00014  -0.00152  -0.00438  -0.00590   2.65961
   R29        2.63730   0.00036  -0.00019   0.00028   0.00009   2.63739
   R30        2.03641   0.00460   0.00377   0.00944   0.01321   2.04962
   R31        2.63279   0.00112   0.00050   0.00131   0.00181   2.63459
   R32        2.04648  -0.00144   0.00118   0.00268   0.00386   2.05034
   R33        2.63812  -0.00097  -0.00043  -0.00057  -0.00100   2.63712
   R34        2.04499   0.00209   0.00281   0.00542   0.00823   2.05323
   R35        2.64121  -0.00090  -0.00083  -0.00062  -0.00145   2.63975
   R36        2.04514   0.00213   0.00284   0.00543   0.00827   2.05341
   R37        2.04563   0.00195   0.00275   0.00517   0.00792   2.05355
   R38        2.07915  -0.00142  -0.00484  -0.00602  -0.01086   2.06829
   R39        2.07021  -0.00243  -0.00400  -0.00699  -0.01099   2.05923
   R40        2.90744  -0.00429   0.00430  -0.01524  -0.01094   2.89650
   R41        2.06701  -0.00277  -0.00358  -0.00753  -0.01111   2.05591
   R42        2.39449   0.10303   0.05170   0.20129   0.25299   2.64748
   R43        2.06245  -0.00142  -0.00373  -0.00426  -0.00799   2.05447
   R44        2.05712  -0.00122  -0.00299  -0.00416  -0.00714   2.04997
    A1        1.91242  -0.00039  -0.00065   0.00805   0.00712   1.91954
    A2        1.94039   0.00703   0.00216   0.02389   0.02582   1.96621
    A3        1.89409  -0.00241   0.00039  -0.01164  -0.01107   1.88302
    A4        1.90905   0.00166   0.00331   0.00572   0.00862   1.91766
    A5        1.88393   0.00035   0.00122  -0.00912  -0.00790   1.87602
    A6        1.92305  -0.00645  -0.00650  -0.01788  -0.02427   1.89878
    A7        2.08540  -0.00839  -0.00151  -0.01241  -0.01392   2.07148
    A8        2.11279   0.01173   0.00291   0.01438   0.01729   2.13007
    A9        2.08468  -0.00336  -0.00136  -0.00222  -0.00358   2.08110
   A10        2.09655   0.00211   0.00130   0.00182   0.00312   2.09966
   A11        2.11734  -0.00152  -0.00315  -0.00216  -0.00531   2.11203
   A12        2.06930  -0.00059   0.00185   0.00035   0.00219   2.07149
   A13        2.09512   0.00136   0.00088   0.00144   0.00232   2.09744
   A14        2.11499   0.00098  -0.00109   0.00165   0.00055   2.11554
   A15        2.07307  -0.00234   0.00021  -0.00309  -0.00288   2.07019
   A16        2.09678   0.00039  -0.00031   0.00054   0.00023   2.09701
   A17        2.08631  -0.00010   0.00107  -0.00037   0.00070   2.08701
   A18        2.10009  -0.00028  -0.00076  -0.00017  -0.00093   2.09916
   A19        2.09939   0.00051  -0.00021   0.00045   0.00024   2.09963
   A20        2.08406   0.00005   0.00105   0.00034   0.00139   2.08546
   A21        2.09973  -0.00056  -0.00084  -0.00079  -0.00163   2.09809
   A22        2.09385  -0.00102  -0.00031  -0.00203  -0.00233   2.09152
   A23        2.09460   0.00053   0.00008   0.00114   0.00122   2.09582
   A24        2.09474   0.00049   0.00023   0.00088   0.00111   2.09585
   A25        2.12564   0.00128   0.00063  -0.00515  -0.00452   2.12112
   A26        2.07319  -0.00062  -0.00054   0.00426   0.00372   2.07691
   A27        2.08427  -0.00066  -0.00007   0.00081   0.00074   2.08501
   A28        2.09386   0.00050   0.00040   0.00052   0.00092   2.09478
   A29        2.11423  -0.00019  -0.00127  -0.00171  -0.00298   2.11125
   A30        2.07504  -0.00032   0.00088   0.00113   0.00200   2.07704
   A31        2.09735   0.00055   0.00041  -0.00024   0.00017   2.09752
   A32        2.11841  -0.00064  -0.00300  -0.00051  -0.00351   2.11490
   A33        2.06742   0.00009   0.00259   0.00074   0.00333   2.07074
   A34        2.10079   0.00000  -0.00053  -0.00028  -0.00082   2.09997
   A35        2.08430   0.00007   0.00113   0.00006   0.00119   2.08549
   A36        2.09808  -0.00007  -0.00060   0.00021  -0.00038   2.09769
   A37        2.09609   0.00020  -0.00020   0.00044   0.00023   2.09632
   A38        2.08728  -0.00006   0.00078  -0.00024   0.00054   2.08782
   A39        2.09981  -0.00014  -0.00057  -0.00020  -0.00077   2.09904
   A40        2.09401  -0.00059   0.00000  -0.00125  -0.00125   2.09276
   A41        2.09476   0.00027  -0.00002   0.00050   0.00047   2.09523
   A42        2.09442   0.00032   0.00003   0.00075   0.00078   2.09519
   A43        2.11033  -0.01068  -0.00538  -0.01493  -0.02033   2.09000
   A44        2.09905   0.01139   0.00524   0.01239   0.01761   2.11666
   A45        2.07364  -0.00072   0.00016   0.00234   0.00249   2.07614
   A46        2.09850   0.00150   0.00080   0.00069   0.00149   2.09999
   A47        2.12537  -0.00251  -0.00410  -0.00490  -0.00899   2.11638
   A48        2.05931   0.00101   0.00330   0.00421   0.00751   2.06682
   A49        2.10286  -0.00003  -0.00012  -0.00142  -0.00154   2.10132
   A50        2.11524   0.00112  -0.00106   0.00155   0.00048   2.11572
   A51        2.06508  -0.00109   0.00117  -0.00012   0.00105   2.06613
   A52        2.10160  -0.00019  -0.00079  -0.00072  -0.00152   2.10009
   A53        2.08245   0.00013   0.00144   0.00012   0.00156   2.08402
   A54        2.09913   0.00006  -0.00064   0.00059  -0.00005   2.09908
   A55        2.09860   0.00015  -0.00025   0.00029   0.00004   2.09864
   A56        2.08435   0.00010   0.00111   0.00000   0.00111   2.08546
   A57        2.10023  -0.00025  -0.00085  -0.00030  -0.00115   2.09908
   A58        2.09113  -0.00071   0.00021  -0.00123  -0.00102   2.09011
   A59        2.09657   0.00035  -0.00021   0.00061   0.00040   2.09698
   A60        2.09547   0.00036   0.00000   0.00061   0.00061   2.09608
   A61        1.82486   0.00114   0.00735   0.00350   0.01113   1.83600
   A62        1.88668  -0.00045   0.00299  -0.00214   0.00099   1.88767
   A63        2.03176  -0.00361  -0.01048  -0.01117  -0.02156   2.01020
   A64        1.87012  -0.00137   0.00475  -0.01298  -0.00812   1.86200
   A65        1.94640   0.00128  -0.00583   0.00967   0.00380   1.95020
   A66        1.89665   0.00296   0.00220   0.01181   0.01394   1.91059
   A67        2.06540  -0.00763  -0.01351   0.02904   0.00692   2.07232
   A68        2.07824   0.01168  -0.01502   0.05981   0.03654   2.11478
   A69        2.03969   0.00140  -0.01726   0.06731   0.04201   2.08171
   A70        2.12836   0.00252  -0.00462   0.00917   0.00457   2.13293
   A71        2.10057   0.00291  -0.00132   0.00941   0.00811   2.10869
   A72        2.04927  -0.00526   0.00632  -0.01921  -0.01287   2.03640
    D1        1.64173  -0.00305   0.00300  -0.03109  -0.02819   1.61354
    D2       -1.47271  -0.00257   0.00065  -0.02071  -0.02014  -1.49285
    D3       -2.52914   0.00332   0.00816  -0.00308   0.00518  -2.52396
    D4        0.63960   0.00381   0.00581   0.00730   0.01324   0.65284
    D5       -0.41149  -0.00186   0.00168  -0.01795  -0.01631  -0.42780
    D6        2.75725  -0.00138  -0.00067  -0.00757  -0.00826   2.74900
    D7        1.67040   0.00525  -0.00226   0.04099   0.03870   1.70910
    D8       -1.45743   0.00552  -0.00439   0.04761   0.04319  -1.41423
    D9       -0.46076  -0.00427  -0.00670   0.00260  -0.00410  -0.46486
   D10        2.69460  -0.00400  -0.00882   0.00922   0.00039   2.69499
   D11       -2.55322   0.00235  -0.00146   0.02627   0.02484  -2.52838
   D12        0.60214   0.00262  -0.00359   0.03289   0.02933   0.63147
   D13        2.18139  -0.00346  -0.01121  -0.00663  -0.01801   2.16337
   D14       -0.97992  -0.00420  -0.00936  -0.01894  -0.02847  -1.00839
   D15       -1.98751   0.00169  -0.00832   0.02266   0.01443  -1.97308
   D16        1.13437   0.00095  -0.00647   0.01034   0.00397   1.13834
   D17        0.08076  -0.00074  -0.00879   0.00427  -0.00445   0.07632
   D18       -3.08055  -0.00148  -0.00694  -0.00805  -0.01490  -3.09545
   D19        3.09193  -0.00184   0.00102   0.00237   0.00322   3.09515
   D20        1.10374  -0.00063  -0.00966   0.01637   0.00674   1.11048
   D21       -1.03553  -0.00163  -0.00758   0.01035   0.00274  -1.03280
   D22        1.02063  -0.00024   0.00089   0.00431   0.00514   1.02577
   D23       -0.96756   0.00097  -0.00979   0.01832   0.00866  -0.95890
   D24       -3.10683  -0.00003  -0.00771   0.01230   0.00466  -3.10218
   D25       -1.06297   0.00127  -0.00008   0.01323   0.01307  -1.04991
   D26       -3.05117   0.00248  -0.01075   0.02724   0.01658  -3.03458
   D27        1.09275   0.00148  -0.00867   0.02122   0.01258   1.10533
   D28       -3.11590   0.00025  -0.00271   0.00957   0.00678  -3.10913
   D29        0.02232   0.00050  -0.00298   0.01211   0.00905   0.03137
   D30       -0.00102   0.00002  -0.00036  -0.00037  -0.00071  -0.00173
   D31        3.13720   0.00027  -0.00063   0.00217   0.00156   3.13876
   D32        3.11637  -0.00057   0.00274  -0.01038  -0.00771   3.10865
   D33       -0.02828  -0.00072   0.00296  -0.01259  -0.00969  -0.03797
   D34        0.00192  -0.00001   0.00039   0.00015   0.00054   0.00246
   D35        3.14046  -0.00016   0.00061  -0.00206  -0.00144   3.13902
   D36       -0.00164   0.00000   0.00020   0.00025   0.00043  -0.00121
   D37       -3.14078   0.00011  -0.00022   0.00162   0.00140  -3.13938
   D38       -3.13996  -0.00024   0.00048  -0.00221  -0.00177   3.14146
   D39        0.00410  -0.00014   0.00006  -0.00084  -0.00080   0.00329
   D40       -0.00016  -0.00001  -0.00026   0.00018  -0.00009  -0.00025
   D41        3.13950  -0.00005   0.00007  -0.00090  -0.00083   3.13867
   D42       -3.13877   0.00013  -0.00047   0.00233   0.00183  -3.13694
   D43        0.00089   0.00008  -0.00015   0.00125   0.00109   0.00197
   D44        0.00341  -0.00002  -0.00006   0.00008   0.00002   0.00343
   D45       -3.13825   0.00005  -0.00043   0.00106   0.00063  -3.13762
   D46       -3.14066  -0.00013   0.00036  -0.00130  -0.00095   3.14157
   D47        0.00086  -0.00006   0.00000  -0.00033  -0.00034   0.00052
   D48       -0.00251   0.00003   0.00009  -0.00030  -0.00020  -0.00271
   D49        3.13915  -0.00004   0.00046  -0.00127  -0.00081   3.13834
   D50        3.14103   0.00007  -0.00023   0.00079   0.00055   3.14158
   D51       -0.00049   0.00000   0.00013  -0.00018  -0.00006  -0.00055
   D52       -3.12589   0.00039  -0.00209   0.00764   0.00555  -3.12034
   D53        0.02742   0.00072  -0.00333   0.01347   0.01013   0.03754
   D54        0.00185   0.00012   0.00005   0.00101   0.00106   0.00291
   D55       -3.12803   0.00045  -0.00119   0.00683   0.00564  -3.12239
   D56        3.12740  -0.00032   0.00197  -0.00696  -0.00499   3.12241
   D57       -0.00870  -0.00020   0.00117  -0.00445  -0.00329  -0.01199
   D58       -0.00076  -0.00007  -0.00010  -0.00045  -0.00055  -0.00131
   D59       -3.13686   0.00004  -0.00090   0.00206   0.00115  -3.13571
   D60       -0.00204  -0.00008   0.00008  -0.00086  -0.00078  -0.00282
   D61       -3.13782   0.00005  -0.00045   0.00143   0.00099  -3.13684
   D62        3.12810  -0.00040   0.00129  -0.00658  -0.00530   3.12280
   D63       -0.00768  -0.00028   0.00076  -0.00428  -0.00354  -0.01122
   D64       -0.00015  -0.00001   0.00003  -0.00026  -0.00023  -0.00039
   D65        3.14034  -0.00001   0.00013  -0.00039  -0.00026   3.14009
   D66        3.13610  -0.00013   0.00080  -0.00270  -0.00192   3.13419
   D67       -0.00659  -0.00012   0.00090  -0.00283  -0.00194  -0.00853
   D68        0.00112  -0.00001  -0.00016   0.00015  -0.00001   0.00111
   D69       -3.13807   0.00007  -0.00037   0.00137   0.00100  -3.13708
   D70        3.13686  -0.00014   0.00038  -0.00217  -0.00179   3.13507
   D71       -0.00233  -0.00006   0.00017  -0.00094  -0.00078  -0.00311
   D72       -0.00002   0.00006   0.00010   0.00041   0.00052   0.00050
   D73        3.13918  -0.00002   0.00032  -0.00081  -0.00049   3.13868
   D74       -3.14051   0.00005   0.00000   0.00055   0.00054  -3.13997
   D75       -0.00131  -0.00003   0.00021  -0.00068  -0.00047  -0.00178
   D76        3.12683  -0.00010   0.00195  -0.00611  -0.00403   3.12280
   D77       -0.00982  -0.00045   0.00072  -0.00768  -0.00685  -0.01667
   D78        0.00467   0.00049   0.00010   0.00591   0.00601   0.01067
   D79       -3.13198   0.00014  -0.00113   0.00435   0.00319  -3.12879
   D80       -3.12923   0.00046  -0.00140   0.00686   0.00560  -3.12362
   D81        0.01509  -0.00047  -0.00264  -0.00074  -0.00327   0.01182
   D82       -0.00694  -0.00038   0.00038  -0.00540  -0.00503  -0.01197
   D83        3.13737  -0.00131  -0.00086  -0.01299  -0.01390   3.12347
   D84        0.00132  -0.00025  -0.00057  -0.00214  -0.00268  -0.00136
   D85       -3.14082  -0.00023  -0.00046  -0.00189  -0.00235   3.14001
   D86        3.13815   0.00008   0.00063  -0.00066   0.00001   3.13817
   D87       -0.00399   0.00010   0.00073  -0.00041   0.00034  -0.00365
   D88        0.00322   0.00003  -0.00040   0.00110   0.00072   0.00394
   D89       -3.13913  -0.00017  -0.00050  -0.00077  -0.00127  -3.14040
   D90       -3.14102   0.00094   0.00081   0.00849   0.00934  -3.13167
   D91       -0.00018   0.00074   0.00071   0.00662   0.00735   0.00717
   D92       -0.00513  -0.00011   0.00055  -0.00222  -0.00169  -0.00682
   D93        3.13922   0.00010   0.00042   0.00052   0.00092   3.14014
   D94        3.13701  -0.00013   0.00044  -0.00248  -0.00202   3.13499
   D95       -0.00182   0.00008   0.00031   0.00026   0.00059  -0.00123
   D96        0.00286   0.00022  -0.00006   0.00275   0.00267   0.00553
   D97       -3.14149   0.00001   0.00006   0.00001   0.00006  -3.14143
   D98       -3.13797   0.00042   0.00004   0.00463   0.00468  -3.13329
   D99        0.00087   0.00021   0.00016   0.00190   0.00206   0.00293
   D100      -0.21446  -0.00665   0.03362  -0.18067  -0.14628  -0.36074
   D101       2.44784   0.00589  -0.03677   0.18769   0.15027   2.59811
   D102       1.87705  -0.00677   0.03164  -0.17652  -0.14431   1.73274
   D103      -1.74383   0.00578  -0.03875   0.19185   0.15224  -1.59159
   D104      -2.34852  -0.00585   0.03532  -0.17933  -0.14322  -2.49174
   D105       0.31378   0.00670  -0.03507   0.18903   0.15333   0.46711
   D106       0.17305  -0.00302  -0.02995   0.02753  -0.00413   0.16892
   D107      -3.07836  -0.00146  -0.02474   0.01942  -0.00703  -3.08539
   D108       2.84228   0.00685  -0.09745   0.38026   0.28453   3.12681
   D109      -0.40913   0.00841  -0.09223   0.37215   0.28163  -0.12750
         Item               Value     Threshold  Converged?
 Maximum Force            0.103035     0.000450     NO 
 RMS     Force            0.007381     0.000300     NO 
 Maximum Displacement     0.473888     0.001800     NO 
 RMS     Displacement     0.076260     0.001200     NO 
 Predicted change in Energy=-2.740369D-02
 GradGradGradGradGradGradGradGradGradGradGradGradGradGradGradGradGradGrad

                          Input orientation:                          
 ---------------------------------------------------------------------
 Center     Atomic      Atomic             Coordinates (Angstroms)
 Number     Number       Type             X           Y           Z
 ---------------------------------------------------------------------
      1         15           0       -0.447252   -1.620519   -0.143284
      2          6           0        0.116217   -0.746423   -1.644426
      3          6           0        0.234258    0.653298   -1.605685
      4          6           0        0.393296   -1.425219   -2.842040
      5          6           0        0.624389    1.358575   -2.744378
      6          1           0        0.024627    1.207138   -0.696193
      7          6           0        0.783721   -0.714233   -3.976692
      8          1           0        0.314828   -2.503644   -2.907120
      9          6           0        0.901713    0.676810   -3.930720
     10          1           0        0.713883    2.440545   -2.700636
     11          1           0        0.998036   -1.251036   -4.896793
     12          1           0        1.209103    1.226977   -4.816046
     13          6           0       -2.259724   -1.831572   -0.187728
     14          6           0       -2.848405   -3.031584   -0.613957
     15          6           0       -3.080788   -0.756008    0.194490
     16          6           0       -4.238008   -3.149927   -0.659533
     17          1           0       -2.238447   -3.882642   -0.897433
     18          6           0       -4.469044   -0.882629    0.148021
     19          1           0       -2.654821    0.187037    0.523649
     20          6           0       -5.049616   -2.079014   -0.279108
     21          1           0       -4.684776   -4.084792   -0.986783
     22          1           0       -5.094960   -0.046181    0.446788
     23          1           0       -6.131360   -2.177437   -0.312325
     24          6           0        0.360594   -3.241456    0.070668
     25          6           0        1.055503   -3.522885    1.259646
     26          6           0        0.273570   -4.237609   -0.919736
     27          6           0        1.659071   -4.767510    1.445241
     28          1           0        1.135655   -2.786975    2.052362
     29          6           0        0.880356   -5.478051   -0.727861
     30          1           0       -0.267825   -4.065803   -1.844171
     31          6           0        1.577206   -5.745299    0.452945
     32          1           0        2.193737   -4.968606    2.369481
     33          1           0        0.804797   -6.236041   -1.502770
     34          1           0        2.049393   -6.712941    0.599940
     35          6           0       -0.049713   -0.565102    1.307043
     36          1           0       -0.447218   -1.104901    2.172215
     37          1           0       -0.623613    0.357414    1.223156
     38          6           0        1.435517   -0.228744    1.481149
     39          1           0        2.175652   -0.863916    0.999102
     40          6           0        1.842124    0.982944    2.054946
     41          1           0        1.141077    1.660145    2.536489
     42          1           0        2.893999    1.237843    2.128262
 ---------------------------------------------------------------------
                    Distance matrix (angstroms):
                    1          2          3          4          5
     1  P    0.000000
     2  C    1.826189   0.000000
     3  C    2.788067   1.405224   0.000000
     4  C    2.833363   1.404213   2.423654   0.000000
     5  C    4.097451   2.428817   1.395077   2.795076   0.000000
     6  H    2.919593   2.173462   1.085293   3.416121   2.139559
     7  C    4.126944   2.426121   2.791725   1.394765   2.416717
     8  H    2.999911   2.172940   3.415627   1.083233   3.878022
     9  C    4.630561   2.805305   2.419057   2.421206   1.396109
    10  H    4.937663   3.410213   2.150165   3.881611   1.086546
    11  H    4.982090   3.407364   3.878303   2.148967   3.403317
    12  H    5.717206   3.892028   3.403799   3.405347   2.156621
    13  C    1.825260   2.990755   3.795409   3.774786   5.003160
    14  C    2.824566   3.882372   4.905578   4.248927   5.989365
    15  C    2.792308   3.688163   4.026948   4.662362   5.180419
    16  C    4.120126   5.070120   5.946503   5.402493   6.950977
    17  H    2.982335   3.992281   5.214465   4.092248   6.251191
    18  C    4.099286   4.925042   5.249344   5.733866   6.271525
    19  H    2.930089   3.640131   3.619150   4.818532   4.775534
    20  C    4.627139   5.506879   6.094642   6.051558   7.077351
    21  H    4.974007   5.884448   6.857801   6.025124   7.804269
    22  H    4.942460   5.658611   5.753476   6.545157   6.698345
    23  H    5.713826   6.546335   7.085686   7.038211   8.003650
    24  C    1.823685   3.037508   4.242078   3.432732   5.399477
    25  C    2.800979   4.126092   5.130797   4.654305   6.328249
    26  C    2.823407   3.569077   4.938932   3.408683   5.896581
    27  C    4.106528   5.300527   6.381489   5.581566   7.493491
    28  H    2.947385   4.343886   5.101892   5.134262   6.360479
    29  C    4.121265   4.879785   6.227476   4.597002   7.132413
    30  H    2.984062   3.347487   4.751724   2.899225   5.570484
    31  C    4.633328   5.614464   6.854451   5.560724   7.848296
    32  H    4.949596   6.185012   7.158722   6.554169   8.285387
    33  H    4.971808   5.534448   6.913689   5.010687   7.697554
    34  H    5.719999   6.661357   7.900694   6.523027   8.852371
    35  C    1.837224   2.961685   3.170035   4.260393   4.535302
    36  H    2.372214   3.874625   4.222346   5.094293   5.602674
    37  H    2.410494   3.160511   2.970830   4.553867   4.277986
    38  C    2.849674   3.431875   3.427764   4.605186   4.586130
    39  H    2.959243   3.353105   3.585507   4.271559   4.621637
    40  C    4.105056   4.433376   4.011747   5.646134   4.965631
    41  H    4.524017   4.931730   4.358172   6.245577   5.314647
    42  H    4.949153   5.087884   4.621501   6.168413   5.376647
                    6          7          8          9         10
     6  H    0.000000
     7  C    3.876799   0.000000
     8  H    4.329240   2.136782   0.000000
     9  C    3.393037   1.396795   3.392268   0.000000
    10  H    2.452378   3.403796   4.964563   2.158506   0.000000
    11  H    4.963384   1.086587   2.448387   2.158510   4.304837
    12  H    4.286790   2.157258   4.285004   1.086726   2.488564
    13  C    3.835434   4.986708   3.804615   5.504240   5.779968
    14  C    5.121312   5.465386   3.942507   6.230288   6.854803
    15  C    3.780325   5.686382   4.919799   5.910215   5.744496
    16  C    6.095524   6.492604   5.118364   7.194534   7.742138
    17  H    5.573855   5.352957   3.529828   6.312689   7.207669
    18  C    5.027216   6.680805   5.903135   6.921923   6.783883
    19  H    3.115776   5.734888   5.275297   5.721033   5.179042
    20  C    6.059760   7.040069   5.988657   7.506474   7.714151
    21  H    7.089953   7.085526   5.584242   7.908760   8.640766
    22  H    5.393271   7.387311   6.823022   7.459583   7.059230
    23  H    7.035543   7.961589   6.956487   8.408545   8.595763
    24  C    4.526691   4.790304   3.068172   5.626431   6.331672
    25  C    5.221220   5.948247   4.353090   6.678398   7.166801
    26  C    5.455018   4.692485   2.637808   5.797595   6.925548
    27  C    6.553898   6.825882   5.086760   7.688639   8.368855
    28  H    4.974121   6.385109   5.034927   6.917355   7.077842
    29  C    6.739809   5.766993   3.730427   6.938377   8.162335
    30  H    5.404377   4.109308   1.977292   5.311674   6.635499
    31  C    7.215774   6.750031   4.836523   7.804889   8.814671
    32  H    7.227947   7.769283   6.119547   8.557604   9.098987
    33  H    7.527294   6.050711   4.017842   7.327472   8.759355
    34  H    8.276913   7.650620   5.746857   8.743710   9.821593
    35  C    2.675690   5.351142   4.652957   5.466418   5.067394
    36  H    3.714287   6.283064   5.323236   6.499226   6.137021
    37  H    2.196849   5.492489   5.111311   5.384336   4.639447
    38  C    2.965331   5.518022   5.068335   5.513012   5.013300
    39  H    3.433686   5.168985   4.627087   5.319765   5.171488
    40  C    3.304894   6.354628   6.253881   6.066819   5.100303
    41  H    3.449914   6.941680   6.903094   6.545918   5.312155
    42  H    4.026387   6.747915   6.782767   6.402752   5.433015
                   11         12         13         14         15
    11  H    0.000000
    12  H    2.488296   0.000000
    13  C    5.755460   6.542844   0.000000
    14  C    6.025624   7.228849   1.402942   0.000000
    15  C    6.542402   6.887733   1.406085   2.426074   0.000000
    16  C    6.998308   8.130492   2.423689   1.395378   2.792734
    17  H    5.778845   7.304063   2.170489   1.084762   3.417262
    18  C    7.448143   7.831587   2.427821   2.797335   1.394792
    19  H    6.692728   6.672611   2.176452   3.419232   1.085877
    20  C    7.653930   8.407433   2.802334   2.421743   2.418868
    21  H    7.457393   8.809992   3.405344   2.149536   3.879302
    22  H    8.193298   8.310208   3.410102   3.883918   2.150441
    23  H    8.526656   9.260450   3.889050   3.405633   3.403426
    24  C    5.389227   6.675839   2.986739   3.287923   4.246869
    25  C    6.562495   7.713548   3.993264   4.358012   5.089113
    26  C    5.026077   6.776293   3.569654   3.360763   4.961327
    27  C    7.281755   8.679866   5.161713   5.250818   6.334256
    28  H    7.118202   7.955641   4.178445   4.800191   5.035366
    29  C    5.938139   7.859945   4.842381   4.461147   6.232101
    30  H    4.340946   6.247149   3.421002   3.040137   4.798296
    31  C    7.010957   8.747022   5.518129   5.299864   6.830573
    32  H    8.249167   9.538687   6.017775   6.170588   7.092051
    33  H    6.033822   8.175445   5.524488   4.940083   6.928869
    34  H    7.819964   9.647864   6.558710   6.246148   7.871988
    35  C    6.328970   6.502952   2.953377   4.196005   3.234446
    36  H    7.216716   7.550950   3.063097   4.152176   3.311921
    37  H    6.532276   6.370788   3.075567   4.450842   2.887140
    38  C    6.474149   6.467229   4.359933   5.531489   4.725518
    39  H    6.024799   6.254757   4.692279   5.704550   5.318760
    40  C    7.350498   6.904404   5.456762   6.726110   5.542592
    41  H    7.984304   7.365598   5.583807   6.917630   5.398787
    42  H    7.690292   7.145797   6.430084   7.663093   6.588855
                   16         17         18         19         20
    16  C    0.000000
    17  H    2.142829   0.000000
    18  C    2.417883   3.881832   0.000000
    19  H    3.878367   4.330720   2.139319   0.000000
    20  C    1.396526   3.396774   1.396724   3.393294   0.000000
    21  H    1.086585   2.456293   3.404140   4.964942   2.158022
    22  H    3.404637   4.968404   1.086590   2.452463   2.159025
    23  H    2.156634   4.290087   2.156789   4.286713   1.086720
    24  C    4.657115   2.846639   5.375449   4.588299   5.544726
    25  C    5.643014   3.953798   6.223124   5.298275   6.459489
    26  C    4.648129   2.537071   5.906639   5.498758   5.779814
    27  C    6.467009   4.632684   7.370812   6.633743   7.430201
    28  H    6.030122   4.613713   6.218175   5.054644   6.647898
    29  C    5.623387   3.507280   7.106416   6.793893   6.849773
    30  H    4.243177   2.193903   5.634862   5.421344   5.409462
    31  C    6.464540   4.455582   7.765028   7.287500   7.608700
    32  H    7.338247   5.612157   8.125438   7.314114   8.235954
    33  H    5.972021   3.894387   7.693993   7.571741   7.283706
    34  H    7.335718   5.351475   8.757099   8.351356   8.523024
    35  C    5.300053   4.544925   4.579808   2.822412   5.459564
    36  H    5.154709   4.510775   4.507976   3.043089   5.304710
    37  H    5.376785   5.008260   4.181024   2.155028   5.270909
    38  C    6.730878   5.701459   6.088402   4.221439   6.969861
    39  H    7.007992   5.673960   6.699005   4.966289   7.437390
    40  C    7.836902   7.002966   6.851830   4.816727   7.894269
    41  H    7.892143   7.344079   6.606356   4.542072   7.761029
    42  H    8.825523   7.855966   7.914049   5.870978   8.938568
                   21         22         23         24         25
    21  H    0.000000
    22  H    4.305085   0.000000
    23  H    2.487067   2.488499   0.000000
    24  C    5.223522   6.333586   6.589711   0.000000
    25  C    6.189748   7.111709   7.478791   1.405621   0.000000
    26  C    4.961154   6.946695   6.755471   1.407407   2.423212
    27  C    6.828268   8.300891   8.395733   2.429884   1.395647
    28  H    6.693142   6.993596   7.666341   2.175864   1.084614
    29  C    5.742726   8.160233   7.760856   2.431082   2.793480
    30  H    4.499437   6.686336   6.347718   2.177399   3.417548
    31  C    6.636454   8.774837   8.528614   2.809895   2.421170
    32  H    7.704517   9.002895   9.180956   3.409986   2.148818
    33  H    5.918575   8.770534   8.124020   3.411827   3.880078
    34  H    7.400939   9.772969   9.398284   3.896586   3.405801
    35  C    6.255691   5.144301   6.496800   2.976549   3.157883
    36  H    6.067612   5.069467   6.295454   3.103857   2.989582
    37  H    6.411714   4.556158   6.254474   3.904966   4.228178
    38  C    7.643153   6.614406   8.016956   3.495904   3.323378
    39  H    7.834746   7.337270   8.511852   3.131951   2.897022
    40  C    8.805367   7.195027   8.897664   4.896718   4.642604
    41  H    8.908328   6.794597   8.702362   5.542122   5.338676
    42  H    9.770967   8.264354   9.953779   5.542197   5.176785
                   26         27         28         29         30
    26  C    0.000000
    27  C    2.791689   0.000000
    28  H    3.417733   2.136605   0.000000
    29  C    1.394167   2.415292   3.877719   0.000000
    30  H    1.084991   3.876281   4.334527   2.135161   0.000000
    31  C    2.420092   1.395502   3.391870   1.396897   3.391399
    32  H    3.878189   1.086520   2.445325   3.402650   4.962782
    33  H    2.148455   3.402519   4.964321   1.086620   2.444792
    34  H    3.404443   2.156753   4.284583   2.157465   4.283751
    35  C    4.307013   4.538642   2.626274   5.398418   4.715149
    36  H    4.460220   4.287149   2.312839   5.412701   4.993043
    37  H    5.148899   5.614697   3.697268   6.334117   5.394435
    38  C    4.815119   4.544410   2.638323   5.722163   5.355571
    39  H    4.322228   3.962820   2.426748   5.094156   4.930198
    40  C    6.209933   5.785583   3.835544   7.100244   6.718991
    41  H    6.890687   6.540176   4.473398   7.853521   7.345861
    42  H    6.792460   6.168941   4.392800   7.570695   7.342072
                   31         32         33         34         35
    31  C    0.000000
    32  H    2.157887   0.000000
    33  H    2.159227   4.304634   0.000000
    34  H    1.086692   2.488938   2.489546   0.000000
    35  C    5.496433   5.054966   6.386296   6.534689   0.000000
    36  H    5.346725   4.684204   6.434411   6.336815   1.094493
    37  H    6.532988   6.133353   7.276309   7.584410   1.089695
    38  C    5.613346   4.881631   6.737150   6.572532   1.532762
    39  H    4.948163   4.327441   6.082625   5.863989   2.266355
    40  C    6.921404   5.970219   8.114625   7.834963   2.556336
    41  H    7.705321   6.713891   8.875723   8.641981   2.807356
    42  H    7.301020   6.250485   8.567853   8.140276   3.548303
                   36         37         38         39         40
    36  H    0.000000
    37  H    1.752197   0.000000
    38  C    2.188588   2.156423   0.000000
    39  H    2.883351   3.062308   1.087939   0.000000
    40  C    3.100635   2.676382   1.400986   2.153355   0.000000
    41  H    3.209495   2.556576   2.183654   3.131261   1.087177
    42  H    4.080945   3.737374   2.167211   2.491670   1.084799
                   41         42
    41  H    0.000000
    42  H    1.848710   0.000000
 Stoichiometry    C21H20P(1+)
 Framework group  C1[X(C21H20P)]
 Deg. of freedom   120
 Full point group                 C1      NOp   1
 Largest Abelian subgroup         C1      NOp   1
 Largest concise Abelian subgroup C1      NOp   1
                         Standard orientation:                         
 ---------------------------------------------------------------------
 Center     Atomic      Atomic             Coordinates (Angstroms)
 Number     Number       Type             X           Y           Z
 ---------------------------------------------------------------------
      1         15           0       -0.013455    0.002920    0.388515
      2          6           0       -1.389003    0.672082   -0.609009
      3          6           0       -2.631755    0.883776    0.011804
      4          6           0       -1.252943    0.940354   -1.980626
      5          6           0       -3.716231    1.357058   -0.727220
      6          1           0       -2.769756    0.683439    1.069481
      7          6           0       -2.340882    1.414190   -2.713592
      8          1           0       -0.309215    0.790819   -2.490930
      9          6           0       -3.572761    1.625014   -2.089841
     10          1           0       -4.671241    1.518509   -0.234808
     11          1           0       -2.222385    1.620695   -3.773774
     12          1           0       -4.417275    1.997166   -2.663664
     13          6           0        0.023020   -1.817373    0.258988
     14          6           0        0.887901   -2.472446   -0.630453
     15          6           0       -0.853398   -2.575125    1.055717
     16          6           0        0.871696   -3.864722   -0.722022
     17          1           0        1.586306   -1.913075   -1.243677
     18          6           0       -0.862376   -3.966592    0.959875
     19          1           0       -1.538248   -2.096695    1.749412
     20          6           0       -0.000547   -4.613304    0.071138
     21          1           0        1.548371   -4.363398   -1.410570
     22          1           0       -1.542369   -4.543356    1.580868
     23          1           0       -0.006513   -5.697629   -0.000724
     24          6           0        1.604615    0.691400   -0.094883
     25          6           0        2.407677    1.327322    0.867649
     26          6           0        2.087202    0.568407   -1.411233
     27          6           0        3.657734    1.838604    0.515826
     28          1           0        2.077824    1.432057    1.895566
     29          6           0        3.336332    1.082982   -1.755599
     30          1           0        1.505312    0.069680   -2.179270
     31          6           0        4.123284    1.722065   -0.794558
     32          1           0        4.265566    2.328635    1.271429
     33          1           0        3.693956    0.980759   -2.776578
     34          1           0        5.096498    2.122409   -1.065628
     35          6           0       -0.334544    0.424930    2.147549
     36          1           0        0.485404   -0.035735    2.707361
     37          1           0       -1.248202   -0.081919    2.457012
     38          6           0       -0.455006    1.923299    2.447111
     39          1           0       -0.025189    2.633490    1.743905
     40          6           0       -1.282584    2.392906    3.475383
     41          1           0       -1.747743    1.724566    4.195733
     42          1           0       -1.403860    3.456814    3.649114
 ---------------------------------------------------------------------
 Rotational constants (GHZ):      0.2554481      0.2460935      0.1915560
 Standard basis: 6-31++G(d,p) (6D, 7F)
 There are   542 symmetry adapted cartesian basis functions of A   symmetry.
 There are   542 symmetry adapted basis functions of A   symmetry.
   542 basis functions,   888 primitive gaussians,   542 cartesian basis functions
    80 alpha electrons       80 beta electrons
       nuclear repulsion energy      1826.3877566464 Hartrees.
 NAtoms=   42 NActive=   42 NUniq=   42 SFac= 1.00D+00 NAtFMM=   60 NAOKFM=F Big=F
 Integral buffers will be    131072 words long.
 Raffenetti 2 integral format.
 Two-electron integral symmetry is turned on.
 One-electron integrals computed using PRISM.
 NBasis=   542 RedAO= T EigKep=  1.46D-06  NBF=   542
 NBsUse=   537 1.00D-06 EigRej=  9.98D-07 NBFU=   537
 Initial guess from the checkpoint file:  "ATPP.chk"
 B after Tr=     0.000000    0.000000    0.000000
         Rot=    0.999622    0.014659   -0.012881    0.019389 Ang=   3.15 deg.
 ExpMin= 3.48D-02 ExpMax= 1.94D+04 ExpMxC= 2.91D+03 IAcc=3 IRadAn=         5 AccDes= 0.00D+00
 Harris functional with IExCor=  402 and IRadAn=       5 diagonalized for initial guess.
 HarFok:  IExCor=  402 AccDes= 0.00D+00 IRadAn=         5 IDoV= 1 UseB2=F ITyADJ=14
 ICtDFT=  3500011 ScaDFX=  1.000000  1.000000  1.000000  1.000000
 FoFCou: FMM=F IPFlag=           0 FMFlag=      100000 FMFlg1=           0
         NFxFlg=           0 DoJE=T BraDBF=F KetDBF=T FulRan=T
         wScrn=  0.000000 ICntrl=     500 IOpCl=  0 I1Cent=   200000004 NGrid=           0
         NMat0=    1 NMatS0=      1 NMatT0=    0 NMatD0=    1 NMtDS0=    0 NMtDT0=    0
 Petite list used in FoFCou.
 Requested convergence on RMS density matrix=1.00D-08 within 128 cycles.
 Requested convergence on MAX density matrix=1.00D-06.
 Requested convergence on             energy=1.00D-06.
 No special actions if energy rises.
 SCF Done:  E(RB3LYP) =  -1153.44289812     A.U. after   14 cycles
            NFock= 14  Conv=0.85D-08     -V/T= 2.0083
 Calling FoFJK, ICntrl=      2127 FMM=F ISym2X=0 I1Cent= 0 IOpClX= 0 NMat=1 NMatS=1 NMatT=0.
 ***** Axes restored to original set *****
 -------------------------------------------------------------------
 Center     Atomic                   Forces (Hartrees/Bohr)
 Number     Number              X              Y              Z
 -------------------------------------------------------------------
      1       15          -0.000950676   -0.000254723   -0.003634564
      2        6           0.001393549   -0.000605290    0.001327509
      3        6          -0.001746120    0.001600168    0.001277828
      4        6           0.000003845   -0.001172162   -0.000802121
      5        6          -0.000045337    0.000954542   -0.000172068
      6        1           0.001025950   -0.000288535   -0.001251316
      7        6           0.000131766   -0.000602151   -0.000970981
      8        1           0.000663326    0.001279154   -0.000207228
      9        6           0.000257742    0.000602654   -0.000733726
     10        1          -0.000031483   -0.000937918    0.000119656
     11        1          -0.000172124    0.000395153    0.000820269
     12        1          -0.000266963   -0.000488641    0.000751766
     13        6           0.000835579    0.001042672    0.002272498
     14        6           0.000381111   -0.001929709   -0.000107575
     15        6          -0.000124942    0.001612076   -0.001030053
     16        6          -0.000856152   -0.000789953   -0.000414710
     17        1          -0.001333712    0.000828806    0.001013269
     18        6          -0.000331225    0.000958317    0.000316216
     19        1          -0.000674366   -0.000543919   -0.000385549
     20        6          -0.001036507   -0.000409480   -0.000176407
     21        1           0.000425732    0.000765918    0.000223414
     22        1           0.000612876   -0.000690832   -0.000151012
     23        1           0.000934561    0.000111971    0.000018806
     24        6          -0.000709947    0.001910113   -0.000265118
     25        6          -0.000218387    0.000713519    0.001748743
     26        6           0.000293588   -0.000739012   -0.001883659
     27        6           0.000615220   -0.000499443    0.000984063
     28        1           0.000089974   -0.000827219   -0.000596900
     29        6          -0.000121825   -0.000815995   -0.000827715
     30        1           0.000587412   -0.000508232    0.001047958
     31        6           0.000380587   -0.000820331    0.000318222
     32        1          -0.000467871    0.000222887   -0.000760759
     33        1           0.000051259    0.000654499    0.000638196
     34        1          -0.000384020    0.000875611   -0.000142089
     35        6           0.012498976   -0.002893562    0.005278577
     36        1          -0.001647312   -0.000976000    0.001555021
     37        1          -0.002284797    0.000236614    0.000498708
     38        6           0.008772964    0.060445109    0.012691131
     39        1           0.000085980   -0.000276238    0.004026764
     40        6          -0.015551434   -0.056863972   -0.018607320
     41        1          -0.001513576    0.000273756   -0.003153980
     42        1           0.000426778   -0.001550221   -0.000653763
 -------------------------------------------------------------------
 Cartesian Forces:  Max     0.060445109 RMS     0.007985003

 GradGradGradGradGradGradGradGradGradGradGradGradGradGradGradGradGradGrad
 Berny optimization.
 Using GEDIIS/GDIIS optimizer.
 FormGI is forming the generalized inverse of G from B-inverse, IUseBI=4.
 Internal  Forces:  Max     0.064295594 RMS     0.004396196
 Search for a local minimum.
 Step number   4 out of a maximum of  235
 All quantities printed in internal units (Hartrees-Bohrs-Radians)
 Mixed Optimization -- RFO/linear search
 Update second derivatives using D2CorX and points    3    4
 DE= -9.84D-03 DEPred=-2.74D-02 R= 3.59D-01
 Trust test= 3.59D-01 RLast= 6.13D-01 DXMaxT set to 8.49D-01
 ITU=  0  1  1  0
 Use linear search instead of GDIIS.
     Eigenvalues ---    0.00237   0.00256   0.00289   0.00817   0.00894
     Eigenvalues ---    0.00900   0.00910   0.00989   0.01647   0.01649
     Eigenvalues ---    0.01654   0.02150   0.02152   0.02152   0.02152
     Eigenvalues ---    0.02153   0.02153   0.02154   0.02154   0.02154
     Eigenvalues ---    0.02154   0.02155   0.02155   0.02155   0.02155
     Eigenvalues ---    0.02155   0.02155   0.02156   0.02156   0.02156
     Eigenvalues ---    0.02156   0.02157   0.02157   0.02157   0.02164
     Eigenvalues ---    0.04044   0.05569   0.06151   0.06690   0.07121
     Eigenvalues ---    0.09534   0.13046   0.15478   0.15881   0.15998
     Eigenvalues ---    0.15999   0.16000   0.16000   0.16000   0.16000
     Eigenvalues ---    0.16000   0.16000   0.16000   0.16000   0.16000
     Eigenvalues ---    0.16000   0.16000   0.16000   0.16015   0.16082
     Eigenvalues ---    0.16378   0.16844   0.21575   0.21890   0.22000
     Eigenvalues ---    0.22000   0.22000   0.22000   0.22000   0.22014
     Eigenvalues ---    0.23470   0.23477   0.23630   0.24574   0.24587
     Eigenvalues ---    0.24603   0.24670   0.24949   0.24973   0.27291
     Eigenvalues ---    0.30642   0.33470   0.33709   0.33709   0.33711
     Eigenvalues ---    0.33716   0.33718   0.33718   0.33718   0.33718
     Eigenvalues ---    0.33718   0.33720   0.33721   0.33725   0.33726
     Eigenvalues ---    0.35842   0.37126   0.37211   0.37230   0.37230
     Eigenvalues ---    0.37605   0.42108   0.42117   0.42123   0.42332
     Eigenvalues ---    0.42345   0.43476   0.46365   0.46411   0.46412
     Eigenvalues ---    0.46435   0.46449   0.46453   0.46465   0.46466
     Eigenvalues ---    0.46478   0.46491   0.46497   0.46761   0.59407
 RFO step:  Lambda=-6.32326155D-03 EMin= 2.37121323D-03
 Quartic linear search produced a step of -0.33370.
 Iteration  1 RMS(Cart)=  0.05423801 RMS(Int)=  0.01840363
 Iteration  2 RMS(Cart)=  0.02024429 RMS(Int)=  0.00235086
 Iteration  3 RMS(Cart)=  0.00197389 RMS(Int)=  0.00146861
 Iteration  4 RMS(Cart)=  0.00001143 RMS(Int)=  0.00146859
 Iteration  5 RMS(Cart)=  0.00000004 RMS(Int)=  0.00146859
 Variable       Old X    -DE/DX   Delta X   Delta X   Delta X     New X
                                 (Linear)    (Quad)   (Total)
    R1        3.45100   0.00059  -0.00193   0.00125  -0.00068   3.45032
    R2        3.44924   0.00101   0.00046   0.00023   0.00069   3.44993
    R3        3.44627  -0.00006   0.00161  -0.00687  -0.00526   3.44100
    R4        3.47185   0.00054   0.00500  -0.00445   0.00055   3.47240
    R5        2.65549   0.00130   0.00194   0.00075   0.00269   2.65818
    R6        2.65358   0.00111   0.00113   0.00109   0.00222   2.65580
    R7        2.63631   0.00004  -0.00022   0.00062   0.00040   2.63671
    R8        2.05091  -0.00139  -0.00319  -0.00006  -0.00324   2.04766
    R9        2.63572   0.00003  -0.00049   0.00060   0.00010   2.63583
   R10        2.04701  -0.00131  -0.00061  -0.00297  -0.00357   2.04344
   R11        2.63826  -0.00003   0.00084  -0.00080   0.00004   2.63830
   R12        2.05327  -0.00093  -0.00271  -0.00021  -0.00292   2.05035
   R13        2.63956   0.00007   0.00099  -0.00058   0.00040   2.63996
   R14        2.05335  -0.00093  -0.00276  -0.00010  -0.00286   2.05049
   R15        2.05361  -0.00094  -0.00268  -0.00020  -0.00288   2.05074
   R16        2.65118   0.00145   0.00166   0.00032   0.00199   2.65316
   R17        2.65712   0.00096   0.00223   0.00039   0.00263   2.65974
   R18        2.63688   0.00038  -0.00022   0.00100   0.00078   2.63766
   R19        2.04990  -0.00166  -0.00264  -0.00071  -0.00335   2.04655
   R20        2.63578  -0.00012  -0.00019   0.00010  -0.00009   2.63568
   R21        2.05201  -0.00085  -0.00282  -0.00024  -0.00306   2.04895
   R22        2.63905  -0.00019   0.00060  -0.00088  -0.00028   2.63877
   R23        2.05335  -0.00090  -0.00273  -0.00010  -0.00283   2.05052
   R24        2.63943   0.00022   0.00040   0.00033   0.00072   2.64015
   R25        2.05336  -0.00093  -0.00272  -0.00017  -0.00289   2.05047
   R26        2.05360  -0.00094  -0.00268  -0.00022  -0.00290   2.05071
   R27        2.65624   0.00119   0.00323  -0.00151   0.00172   2.65796
   R28        2.65961   0.00154   0.00197   0.00088   0.00285   2.66246
   R29        2.63739   0.00025  -0.00003   0.00071   0.00068   2.63807
   R30        2.04962  -0.00099  -0.00441   0.00202  -0.00239   2.04723
   R31        2.63459   0.00015  -0.00060   0.00079   0.00019   2.63478
   R32        2.05034  -0.00127  -0.00129  -0.00188  -0.00317   2.04717
   R33        2.63712  -0.00003   0.00033  -0.00026   0.00007   2.63719
   R34        2.05323  -0.00092  -0.00275  -0.00009  -0.00284   2.05039
   R35        2.63975   0.00019   0.00049   0.00038   0.00087   2.64062
   R36        2.05341  -0.00091  -0.00276  -0.00009  -0.00286   2.05056
   R37        2.05355  -0.00097  -0.00264  -0.00032  -0.00296   2.05059
   R38        2.06829   0.00231   0.00362   0.00380   0.00742   2.07571
   R39        2.05923   0.00136   0.00367   0.00073   0.00440   2.06363
   R40        2.89650  -0.00774   0.00365  -0.03113  -0.02748   2.86902
   R41        2.05591  -0.00156   0.00371  -0.00502  -0.00131   2.05460
   R42        2.64748  -0.06430  -0.08442  -0.03152  -0.11594   2.53154
   R43        2.05447  -0.00025   0.00267  -0.00040   0.00226   2.05673
   R44        2.04997   0.00001   0.00238  -0.00043   0.00195   2.05193
    A1        1.91954   0.00010  -0.00238   0.01136   0.00899   1.92853
    A2        1.96621   0.00050  -0.00862   0.01905   0.01041   1.97662
    A3        1.88302   0.00044   0.00369  -0.00924  -0.00555   1.87747
    A4        1.91766   0.00118  -0.00288   0.00823   0.00532   1.92298
    A5        1.87602  -0.00087   0.00264  -0.01184  -0.00919   1.86684
    A6        1.89878  -0.00146   0.00810  -0.01979  -0.01170   1.88708
    A7        2.07148  -0.00066   0.00465  -0.01035  -0.00571   2.06577
    A8        2.13007   0.00126  -0.00577   0.01246   0.00669   2.13676
    A9        2.08110  -0.00060   0.00119  -0.00237  -0.00118   2.07993
   A10        2.09966   0.00001  -0.00104   0.00074  -0.00031   2.09936
   A11        2.11203   0.00057   0.00177   0.00211   0.00386   2.11589
   A12        2.07149  -0.00058  -0.00073  -0.00284  -0.00358   2.06791
   A13        2.09744   0.00017  -0.00078   0.00112   0.00035   2.09779
   A14        2.11554   0.00036  -0.00018   0.00299   0.00280   2.11834
   A15        2.07019  -0.00052   0.00096  -0.00413  -0.00317   2.06702
   A16        2.09701   0.00023  -0.00008   0.00117   0.00109   2.09810
   A17        2.08701  -0.00026  -0.00023  -0.00170  -0.00194   2.08507
   A18        2.09916   0.00003   0.00031   0.00053   0.00083   2.10000
   A19        2.09963   0.00011  -0.00008   0.00068   0.00060   2.10023
   A20        2.08546  -0.00012  -0.00047  -0.00065  -0.00111   2.08435
   A21        2.09809   0.00001   0.00055  -0.00003   0.00051   2.09861
   A22        2.09152   0.00008   0.00078  -0.00133  -0.00055   2.09097
   A23        2.09582  -0.00003  -0.00041   0.00087   0.00046   2.09627
   A24        2.09585  -0.00006  -0.00037   0.00046   0.00009   2.09593
   A25        2.12112   0.00141   0.00151  -0.00040   0.00109   2.12221
   A26        2.07691  -0.00056  -0.00124   0.00175   0.00049   2.07740
   A27        2.08501  -0.00085  -0.00025  -0.00154  -0.00179   2.08322
   A28        2.09478   0.00022  -0.00031   0.00091   0.00061   2.09539
   A29        2.11125   0.00037   0.00099   0.00059   0.00158   2.11283
   A30        2.07704  -0.00059  -0.00067  -0.00162  -0.00229   2.07475
   A31        2.09752   0.00030  -0.00006   0.00042   0.00037   2.09789
   A32        2.11490   0.00023   0.00117   0.00214   0.00330   2.11820
   A33        2.07074  -0.00053  -0.00111  -0.00258  -0.00370   2.06705
   A34        2.09997   0.00009   0.00027   0.00037   0.00064   2.10062
   A35        2.08549  -0.00011  -0.00040  -0.00093  -0.00133   2.08417
   A36        2.09769   0.00002   0.00013   0.00055   0.00067   2.09837
   A37        2.09632   0.00025  -0.00008   0.00098   0.00090   2.09722
   A38        2.08782  -0.00022  -0.00018  -0.00122  -0.00140   2.08642
   A39        2.09904  -0.00002   0.00026   0.00024   0.00050   2.09955
   A40        2.09276   0.00000   0.00042  -0.00114  -0.00073   2.09203
   A41        2.09523   0.00002  -0.00016   0.00056   0.00041   2.09563
   A42        2.09519  -0.00002  -0.00026   0.00058   0.00032   2.09551
   A43        2.09000  -0.00117   0.00678  -0.01103  -0.00424   2.08576
   A44        2.11666   0.00184  -0.00588   0.01092   0.00505   2.12171
   A45        2.07614  -0.00067  -0.00083  -0.00011  -0.00094   2.07519
   A46        2.09999   0.00020  -0.00050   0.00069   0.00020   2.10019
   A47        2.11638   0.00016   0.00300  -0.00102   0.00198   2.11835
   A48        2.06682  -0.00036  -0.00251   0.00033  -0.00217   2.06464
   A49        2.10132   0.00006   0.00051  -0.00066  -0.00015   2.10117
   A50        2.11572   0.00026  -0.00016   0.00232   0.00216   2.11788
   A51        2.06613  -0.00032  -0.00035  -0.00171  -0.00206   2.06407
   A52        2.10009   0.00008   0.00051   0.00005   0.00056   2.10065
   A53        2.08402  -0.00010  -0.00052  -0.00096  -0.00148   2.08254
   A54        2.09908   0.00002   0.00002   0.00091   0.00092   2.10000
   A55        2.09864   0.00013  -0.00001   0.00071   0.00070   2.09934
   A56        2.08546  -0.00009  -0.00037  -0.00085  -0.00122   2.08424
   A57        2.09908  -0.00004   0.00038   0.00014   0.00052   2.09960
   A58        2.09011   0.00019   0.00034  -0.00072  -0.00037   2.08974
   A59        2.09698  -0.00010  -0.00013   0.00040   0.00026   2.09724
   A60        2.09608  -0.00009  -0.00020   0.00031   0.00011   2.09619
   A61        1.83600  -0.00010  -0.00372   0.00094  -0.00288   1.83311
   A62        1.88767  -0.00061  -0.00033  -0.01185  -0.01221   1.87546
   A63        2.01020  -0.00034   0.00719  -0.00349   0.00366   2.01387
   A64        1.86200  -0.00064   0.00271  -0.01120  -0.00855   1.85345
   A65        1.95020   0.00099  -0.00127   0.01761   0.01631   1.96651
   A66        1.91059   0.00060  -0.00465   0.00626   0.00162   1.91221
   A67        2.07232   0.00023  -0.00231  -0.00427  -0.00846   2.06386
   A68        2.11478   0.00287  -0.01219   0.03575   0.02169   2.13647
   A69        2.08171  -0.00251  -0.01402   0.01678   0.00090   2.08261
   A70        2.13293  -0.00096  -0.00152   0.01499   0.00102   2.13395
   A71        2.10869  -0.00120  -0.00271   0.01257  -0.00260   2.10609
   A72        2.03640   0.00236   0.00430   0.00041  -0.00795   2.02845
    D1        1.61354  -0.00141   0.00941  -0.03219  -0.02279   1.59075
    D2       -1.49285  -0.00113   0.00672  -0.02335  -0.01664  -1.50949
    D3       -2.52396   0.00054  -0.00173   0.00017  -0.00155  -2.52552
    D4        0.65284   0.00083  -0.00442   0.00902   0.00460   0.65743
    D5       -0.42780  -0.00068   0.00544  -0.01895  -0.01350  -0.44130
    D6        2.74900  -0.00039   0.00276  -0.01011  -0.00735   2.74165
    D7        1.70910   0.00158  -0.01291   0.07951   0.06662   1.77573
    D8       -1.41423   0.00187  -0.01441   0.09157   0.07719  -1.33704
    D9       -0.46486   0.00007   0.00137   0.04184   0.04318  -0.42168
   D10        2.69499   0.00035  -0.00013   0.05390   0.05375   2.74874
   D11       -2.52838   0.00166  -0.00829   0.06787   0.05956  -2.46882
   D12        0.63147   0.00194  -0.00979   0.07992   0.07013   0.70160
   D13        2.16337   0.00000   0.00601  -0.01011  -0.00407   2.15930
   D14       -1.00839  -0.00008   0.00950  -0.01857  -0.00904  -1.01744
   D15       -1.97308   0.00134  -0.00481   0.02396   0.01913  -1.95395
   D16        1.13834   0.00126  -0.00132   0.01550   0.01416   1.15250
   D17        0.07632   0.00012   0.00148   0.00282   0.00429   0.08060
   D18       -3.09545   0.00004   0.00497  -0.00564  -0.00069  -3.09614
   D19        3.09515  -0.00019  -0.00107   0.01320   0.01216   3.10731
   D20        1.11048   0.00087  -0.00225   0.03075   0.02849   1.13897
   D21       -1.03280   0.00079  -0.00091   0.03413   0.03324  -0.99956
   D22        1.02577  -0.00006  -0.00171   0.01112   0.00943   1.03521
   D23       -0.95890   0.00099  -0.00289   0.02868   0.02576  -0.93314
   D24       -3.10218   0.00091  -0.00155   0.03206   0.03051  -3.07166
   D25       -1.04991  -0.00018  -0.00436   0.01884   0.01449  -1.03542
   D26       -3.03458   0.00087  -0.00553   0.03639   0.03082  -3.00376
   D27        1.10533   0.00079  -0.00420   0.03978   0.03557   1.14089
   D28       -3.10913   0.00027  -0.00226   0.01013   0.00787  -3.10126
   D29        0.03137   0.00052  -0.00302   0.02006   0.01705   0.04842
   D30       -0.00173   0.00003   0.00024   0.00186   0.00209   0.00036
   D31        3.13876   0.00028  -0.00052   0.01178   0.01128  -3.13315
   D32        3.10865  -0.00033   0.00257  -0.01144  -0.00885   3.09980
   D33       -0.03797  -0.00046   0.00323  -0.01597  -0.01274  -0.05070
   D34        0.00246  -0.00004  -0.00018  -0.00239  -0.00257  -0.00011
   D35        3.13902  -0.00017   0.00048  -0.00693  -0.00645   3.13257
   D36       -0.00121   0.00002  -0.00014   0.00058   0.00043  -0.00078
   D37       -3.13938   0.00010  -0.00047   0.00375   0.00327  -3.13610
   D38        3.14146  -0.00023   0.00059  -0.00912  -0.00851   3.13295
   D39        0.00329  -0.00015   0.00027  -0.00595  -0.00567  -0.00238
   D40       -0.00025   0.00000   0.00003   0.00050   0.00053   0.00028
   D41        3.13867  -0.00004   0.00028  -0.00115  -0.00087   3.13780
   D42       -3.13694   0.00012  -0.00061   0.00490   0.00429  -3.13265
   D43        0.00197   0.00008  -0.00036   0.00325   0.00289   0.00486
   D44        0.00343  -0.00006  -0.00001  -0.00248  -0.00249   0.00095
   D45       -3.13762   0.00002  -0.00021   0.00095   0.00074  -3.13688
   D46        3.14157  -0.00014   0.00032  -0.00568  -0.00536   3.13622
   D47        0.00052  -0.00006   0.00011  -0.00224  -0.00213  -0.00161
   D48       -0.00271   0.00005   0.00007   0.00195   0.00201  -0.00070
   D49        3.13834  -0.00003   0.00027  -0.00149  -0.00122   3.13712
   D50        3.14158   0.00008  -0.00018   0.00361   0.00343  -3.13818
   D51       -0.00055   0.00000   0.00002   0.00017   0.00020  -0.00036
   D52       -3.12034   0.00029  -0.00185   0.01222   0.01037  -3.10998
   D53        0.03754   0.00054  -0.00338   0.02024   0.01687   0.05441
   D54        0.00291   0.00001  -0.00035   0.00014  -0.00021   0.00270
   D55       -3.12239   0.00026  -0.00188   0.00816   0.00629  -3.11610
   D56        3.12241  -0.00022   0.00167  -0.01037  -0.00869   3.11372
   D57       -0.01199  -0.00011   0.00110  -0.00639  -0.00527  -0.01726
   D58       -0.00131   0.00003   0.00018   0.00143   0.00161   0.00029
   D59       -3.13571   0.00014  -0.00038   0.00541   0.00502  -3.13068
   D60       -0.00282  -0.00003   0.00026  -0.00095  -0.00069  -0.00351
   D61       -3.13684   0.00003  -0.00033   0.00113   0.00079  -3.13604
   D62        3.12280  -0.00025   0.00177  -0.00879  -0.00701   3.11579
   D63       -0.01122  -0.00020   0.00118  -0.00672  -0.00553  -0.01675
   D64       -0.00039  -0.00006   0.00008  -0.00219  -0.00211  -0.00250
   D65        3.14009  -0.00003   0.00009  -0.00103  -0.00095   3.13914
   D66        3.13419  -0.00017   0.00064  -0.00605  -0.00540   3.12878
   D67       -0.00853  -0.00013   0.00065  -0.00489  -0.00424  -0.01277
   D68        0.00111  -0.00001   0.00000   0.00019   0.00019   0.00130
   D69       -3.13708   0.00002  -0.00033   0.00095   0.00062  -3.13646
   D70        3.13507  -0.00006   0.00060  -0.00191  -0.00131   3.13376
   D71       -0.00311  -0.00004   0.00026  -0.00115  -0.00089  -0.00400
   D72        0.00050   0.00005  -0.00017   0.00138   0.00121   0.00171
   D73        3.13868   0.00002   0.00016   0.00062   0.00079   3.13947
   D74       -3.13997   0.00002  -0.00018   0.00022   0.00004  -3.13993
   D75       -0.00178  -0.00001   0.00016  -0.00054  -0.00038  -0.00217
   D76        3.12280  -0.00006   0.00135  -0.00473  -0.00340   3.11939
   D77       -0.01667  -0.00005   0.00229  -0.00647  -0.00421  -0.02088
   D78        0.01067  -0.00002  -0.00200   0.00333   0.00133   0.01200
   D79       -3.12879  -0.00001  -0.00106   0.00159   0.00052  -3.12827
   D80       -3.12362   0.00011  -0.00187   0.00621   0.00432  -3.11931
   D81        0.01182   0.00001   0.00109  -0.00287  -0.00180   0.01002
   D82       -0.01197   0.00002   0.00168  -0.00236  -0.00068  -0.01265
   D83        3.12347  -0.00008   0.00464  -0.01144  -0.00680   3.11667
   D84       -0.00136   0.00001   0.00089  -0.00185  -0.00096  -0.00232
   D85        3.14001   0.00000   0.00078  -0.00155  -0.00076   3.13925
   D86        3.13817   0.00000   0.00000  -0.00016  -0.00018   3.13799
   D87       -0.00365  -0.00001  -0.00011   0.00015   0.00002  -0.00363
   D88        0.00394   0.00000  -0.00024  -0.00009  -0.00033   0.00361
   D89       -3.14040  -0.00002   0.00042  -0.00169  -0.00126   3.14152
   D90       -3.13167   0.00009  -0.00312   0.00873   0.00559  -3.12608
   D91        0.00717   0.00007  -0.00245   0.00712   0.00466   0.01183
   D92       -0.00682   0.00000   0.00056  -0.00064  -0.00007  -0.00689
   D93        3.14014  -0.00002  -0.00031   0.00040   0.00010   3.14024
   D94        3.13499   0.00001   0.00068  -0.00094  -0.00027   3.13472
   D95       -0.00123  -0.00001  -0.00020   0.00009  -0.00011  -0.00134
   D96        0.00553   0.00000  -0.00089   0.00160   0.00071   0.00624
   D97       -3.14143   0.00001  -0.00002   0.00057   0.00055  -3.14088
   D98       -3.13329   0.00001  -0.00156   0.00322   0.00166  -3.13163
   D99        0.00293   0.00003  -0.00069   0.00219   0.00150   0.00443
   D100      -0.36074  -0.00222   0.04881  -0.19880  -0.15018  -0.51092
   D101       2.59811   0.00120  -0.05014   0.10656   0.05656   2.65467
   D102       1.73274  -0.00184   0.04816  -0.18651  -0.13848   1.59426
   D103      -1.59159   0.00158  -0.05080   0.11885   0.06826  -1.52334
   D104      -2.49174  -0.00164   0.04779  -0.18560  -0.13799  -2.62973
   D105       0.46711   0.00178  -0.05117   0.11975   0.06875   0.53586
   D106       0.16892  -0.00445   0.00138  -0.49040  -0.48778  -0.31886
   D107      -3.08539  -0.00207   0.00235  -0.18634  -0.18469   3.01311
   D108       3.12681  -0.00073  -0.09495  -0.18558  -0.27983   2.84698
   D109      -0.12750   0.00165  -0.09398   0.11849   0.02326  -0.10424
         Item               Value     Threshold  Converged?
 Maximum Force            0.064296     0.000450     NO 
 RMS     Force            0.004396     0.000300     NO 
 Maximum Displacement     0.586669     0.001800     NO 
 RMS     Displacement     0.066369     0.001200     NO 
 Predicted change in Energy=-7.903135D-03
 GradGradGradGradGradGradGradGradGradGradGradGradGradGradGradGradGradGrad

                          Input orientation:                          
 ---------------------------------------------------------------------
 Center     Atomic      Atomic             Coordinates (Angstroms)
 Number     Number       Type             X           Y           Z
 ---------------------------------------------------------------------
      1         15           0       -0.442696   -1.634496   -0.159575
      2          6           0        0.120368   -0.741378   -1.649191
      3          6           0        0.221362    0.660373   -1.589560
      4          6           0        0.406902   -1.397993   -2.858269
      5          6           0        0.601091    1.387130   -2.718481
      6          1           0        0.015734    1.199981   -0.672675
      7          6           0        0.786133   -0.664274   -3.982261
      8          1           0        0.348684   -2.474533   -2.941770
      9          6           0        0.884627    0.727679   -3.915940
     10          1           0        0.679723    2.467483   -2.656188
     11          1           0        1.007922   -1.184312   -4.908410
     12          1           0        1.184058    1.294242   -4.791732
     13          6           0       -2.256827   -1.837603   -0.183558
     14          6           0       -2.855970   -3.054873   -0.544772
     15          6           0       -3.071711   -0.735179    0.135201
     16          6           0       -4.246827   -3.163593   -0.588681
     17          1           0       -2.255780   -3.927075   -0.772592
     18          6           0       -4.460738   -0.853754    0.092175
     19          1           0       -2.643578    0.222704    0.408648
     20          6           0       -5.050783   -2.067076   -0.270598
     21          1           0       -4.698884   -4.110783   -0.864162
     22          1           0       -5.078781    0.002320    0.342207
     23          1           0       -6.131698   -2.158130   -0.301639
     24          6           0        0.367449   -3.250556    0.058824
     25          6           0        1.055066   -3.524747    1.254791
     26          6           0        0.288287   -4.254413   -0.926590
     27          6           0        1.659802   -4.767532    1.451294
     28          1           0        1.130098   -2.786586    2.044179
     29          6           0        0.895819   -5.492635   -0.722415
     30          1           0       -0.250719   -4.093942   -1.852490
     31          6           0        1.586128   -5.751666    0.464591
     32          1           0        2.187892   -4.960677    2.379237
     33          1           0        0.824913   -6.254451   -1.491876
     34          1           0        2.058429   -6.716152    0.620150
     35          6           0       -0.039303   -0.591277    1.298313
     36          1           0       -0.425904   -1.148004    2.162675
     37          1           0       -0.640865    0.317358    1.227451
     38          6           0        1.425367   -0.220824    1.448331
     39          1           0        2.172566   -0.909039    1.060830
     40          6           0        1.822824    0.902382    2.060744
     41          1           0        1.151367    1.742848    2.226037
     42          1           0        2.875203    1.083077    2.257923
 ---------------------------------------------------------------------
                    Distance matrix (angstroms):
                    1          2          3          4          5
     1  P    0.000000
     2  C    1.825830   0.000000
     3  C    2.784287   1.406649   0.000000
     4  C    2.839137   1.405388   2.425060   0.000000
     5  C    4.094840   2.430025   1.395289   2.795382   0.000000
     6  H    2.916794   2.175639   1.083577   3.417499   2.136116
     7  C    4.130894   2.427428   2.792611   1.394819   2.416534
     8  H    3.012068   2.174101   3.416477   1.081341   3.876339
     9  C    4.631624   2.807201   2.420019   2.421853   1.396129
    10  H    4.931444   3.409357   2.147892   3.880358   1.085001
    11  H    4.985819   3.406824   3.877667   2.147082   3.402001
    12  H    5.716705   3.892397   3.403305   3.404466   2.155656
    13  C    1.825623   3.000140   3.789214   3.800367   4.999243
    14  C    2.826613   3.928178   4.936052   4.329417   6.033877
    15  C    2.794170   3.656974   3.970730   4.636910   5.112452
    16  C    4.122340   5.105310   5.965667   5.470426   6.981936
    17  H    2.986466   4.069787   5.277153   4.223290   6.339477
    18  C    4.100927   4.902194   5.200276   5.717974   6.208337
    19  H    2.935294   3.578205   3.520266   4.754454   4.654321
    20  C    4.629678   5.513510   6.080637   6.077009   7.061681
    21  H    4.974292   5.932482   6.891948   6.115941   7.858453
    22  H    4.942089   5.616929   5.679460   6.503586   6.598973
    23  H    5.714816   6.550680   7.068527   7.061689   7.983761
    24  C    1.820901   3.045379   4.246631   3.455861   5.410743
    25  C    2.795848   4.129638   5.128413   4.675517   6.333997
    26  C    2.826059   3.590510   4.959750   3.450302   5.927539
    27  C    4.102598   5.309687   6.385769   5.612119   7.509178
    28  H    2.942366   4.340899   5.090322   5.146377   6.354737
    29  C    4.122335   4.902518   6.250307   4.644028   7.169540
    30  H    2.991937   3.379159   4.784924   2.951643   5.614060
    31  C    4.632149   5.632008   6.869961   5.602360   7.878112
    32  H    4.942574   6.189133   7.156451   6.579978   8.294535
    33  H    4.972508   5.560135   6.941801   5.062306   7.742636
    34  H    5.717239   6.678616   7.916486   6.565802   8.884451
    35  C    1.837517   2.955639   3.158225   4.257589   4.523144
    36  H    2.372720   3.872218   4.215263   5.095678   5.595293
    37  H    2.402675   3.158396   2.965914   4.553389   4.272850
    38  C    2.841389   3.401271   3.384512   4.579279   4.541725
    39  H    2.975780   3.403504   3.646205   4.326197   4.693092
    40  C    4.061791   4.400445   3.993491   5.611885   4.956672
    41  H    4.431550   4.717174   4.073751   6.022398   4.987745
    42  H    4.923205   5.116961   4.693045   6.198680   5.479838
                    6          7          8          9         10
     6  H    0.000000
     7  C    3.875864   0.000000
     8  H    4.331478   2.133312   0.000000
     9  C    3.390695   1.397009   3.389749   0.000000
    10  H    2.445766   3.402602   4.961317   2.157749   0.000000
    11  H    4.960921   1.085072   2.442731   2.157755   4.303002
    12  H    4.282581   2.156240   4.280639   1.085203   2.488252
    13  C    3.825008   5.006641   3.847350   5.511813   5.768102
    14  C    5.134864   5.549434   4.043786   6.297979   6.888804
    15  C    3.732268   5.642827   4.918558   5.848445   5.667641
    16  C    6.100595   6.564577   5.208700   7.248756   7.762377
    17  H    5.608606   5.495551   3.687607   6.435024   7.283920
    18  C    4.984137   6.645795   5.912892   6.865773   6.708834
    19  H    3.032535   5.641785   5.239659   5.604043   5.047434
    20  C    6.041930   7.057896   6.037833   7.505216   7.687130
    21  H    7.104119   7.189324   5.698396   7.993726   8.684144
    22  H    5.330896   7.317280   6.810043   7.363436   6.944622
    23  H    7.014663   7.977154   7.004696   8.403564   8.563625
    24  C    4.523944   4.816069   3.099376   5.647351   6.337569
    25  C    5.207531   5.973386   4.383270   6.696912   7.165435
    26  C    5.467098   4.740683   2.689344   5.840640   6.951879
    27  C    6.544113   6.864659   5.126001   7.720456   8.377196
    28  H    4.951344   6.398476   5.056449   6.923390   7.064101
    29  C    6.750417   5.826809   3.786005   6.992212   8.194489
    30  H    5.430339   4.168167   2.041642   5.366085   6.675624
    31  C    7.216988   6.804120   4.886120   7.852584   8.838283
    32  H    7.210141   7.803375   6.154407   8.584005   9.099870
    33  H    7.542838   6.119935   4.076367   7.391197   8.800502
    34  H    8.277026   7.708836   5.796710   8.795712   9.847557
    35  C    2.663912   5.345198   4.655695   5.457264   5.050851
    36  H    3.707733   6.281979   5.330574   6.495016   6.124997
    37  H    2.195592   5.490085   5.114320   5.380517   4.631376
    38  C    2.916234   5.486037   5.050885   5.474255   4.962868
    39  H    3.479213   5.235921   4.668846   5.394985   5.238864
    40  C    3.290246   6.328274   6.213034   6.052395   5.099575
    41  H    3.160206   6.668628   6.718396   6.231020   4.958192
    42  H    4.096173   6.808623   6.787982   6.496559   5.557445
                   11         12         13         14         15
    11  H    0.000000
    12  H    2.487543   0.000000
    13  C    5.780104   6.548543   0.000000
    14  C    6.121274   7.298857   1.403992   0.000000
    15  C    6.502549   6.819443   1.407474   2.426910   0.000000
    16  C    7.084490   8.187335   2.425381   1.395791   2.793224
    17  H    5.939654   7.432909   2.170911   1.082990   3.417314
    18  C    7.417638   7.767249   2.429241   2.797482   1.394742
    19  H    6.601837   6.545453   2.178336   3.420034   1.084256
    20  C    7.680916   8.403116   2.804715   2.422420   2.419783
    21  H    7.582071   8.902197   3.405028   2.147857   3.878289
    22  H    8.125578   8.200582   3.409571   3.882532   2.148275
    23  H    8.552475   9.252033   3.889899   3.404946   3.402814
    24  C    5.417839   6.697010   2.990319   3.285278   4.261547
    25  C    6.592792   7.733029   3.985465   4.330752   5.105434
    26  C    5.079200   6.821239   3.587572   3.386892   4.980161
    27  C    7.328727   8.714747   5.157247   5.225866   6.354462
    28  H    7.135874   7.961517   4.163489   4.760607   5.050512
    29  C    6.008058   7.918594   4.856830   4.477741   6.253814
    30  H    4.403268   6.303195   3.449763   3.094692   4.815620
    31  C    7.075605   8.799740   5.523431   5.293746   6.853402
    32  H    8.292349   9.568411   6.006416   6.133715   7.110131
    33  H    6.116576   8.246260   5.542325   4.968220   6.949347
    34  H    7.891121   9.706668   6.562592   6.238055   7.894654
    35  C    6.322324   6.491567   2.943923   4.171317   3.251006
    36  H    7.215082   7.544556   3.054936   4.107510   3.358775
    37  H    6.528576   6.365156   3.040746   4.406746   2.865285
    38  C    6.442882   6.425889   4.339999   5.507644   4.713023
    39  H    6.088020   6.331198   4.693639   5.698134   5.328176
    40  C    7.320346   6.893330   5.402589   6.658806   5.508702
    41  H    7.712923   7.032169   5.499233   6.837709   5.324153
    42  H    7.744941   7.252737   6.389752   7.604214   6.570981
                   16         17         18         19         20
    16  C    0.000000
    17  H    2.140327   0.000000
    18  C    2.417577   3.880073   0.000000
    19  H    3.877123   4.332018   2.135647   0.000000
    20  C    1.396378   3.394649   1.397107   3.391033   0.000000
    21  H    1.085087   2.451712   3.402872   4.962201   2.157056
    22  H    3.403191   4.965104   1.085060   2.446057   2.158405
    23  H    2.155479   4.286456   2.156060   4.282507   1.085187
    24  C    4.660297   2.833771   5.390470   4.610010   5.555752
    25  C    5.624846   3.903056   6.237786   5.332852   6.460109
    26  C    4.676680   2.569658   5.929216   5.515729   5.806931
    27  C    6.451541   4.580809   7.390932   6.671480   7.435679
    28  H    5.998784   4.549624   6.229254   5.096216   6.639215
    29  C    5.647046   3.519385   7.132705   6.817018   6.877549
    30  H    4.293208   2.283482   5.657278   5.428807   5.445290
    31  C    6.467679   4.429448   7.790561   7.320290   7.626618
    32  H    7.310517   5.545140   8.142589   7.354846   8.233649
    33  H    6.007638   3.927431   7.721066   7.589200   7.317748
    34  H    7.337453   5.322695   8.783280   8.384589   8.540975
    35  C    5.280229   4.508766   4.590507   2.869899   5.454760
    36  H    5.121720   4.437057   4.544606   3.142217   5.306130
    37  H    5.330884   4.962190   4.153527   2.165700   5.232309
    38  C    6.706944   5.676235   6.073384   4.223029   6.950100
    39  H    7.000893   5.663941   6.703885   4.990133   7.435760
    40  C    7.771247   6.927226   6.814868   4.810419   7.842150
    41  H    7.818971   7.262814   6.541516   4.473852   7.695153
    42  H    8.767022   7.785411   7.890362   5.883622   8.895962
                   21         22         23         24         25
    21  H    0.000000
    22  H    4.303170   0.000000
    23  H    2.486412   2.488116   0.000000
    24  C    5.221075   6.350034   6.600170   0.000000
    25  C    6.159654   7.134219   7.479284   1.406533   0.000000
    26  C    4.989630   6.966710   6.782417   1.408913   2.424621
    27  C    6.798937   8.330070   8.401740   2.431124   1.396007
    28  H    6.647479   7.016045   7.657121   2.176818   1.083349
    29  C    5.764574   8.186807   7.789864   2.432371   2.794153
    30  H    4.556670   6.701211   6.382665   2.178658   3.418223
    31  C    6.630193   8.805927   8.547834   2.811651   2.421903
    32  H    7.659611   9.032462   9.179158   3.409229   2.146991
    33  H    5.958328   8.795718   8.160328   3.411353   3.879231
    34  H    7.392727   9.805860   9.418251   3.896775   3.405081
    35  C    6.226951   5.163607   6.490929   2.962017   3.131259
    36  H    6.016491   5.127047   6.296768   3.078363   2.943880
    37  H    6.360094   4.536298   6.214130   3.887467   4.199845
    38  C    7.614845   6.601307   7.995298   3.497027   3.330238
    39  H    7.821355   7.343638   8.507488   3.121725   2.851027
    40  C    8.730383   7.169075   8.844321   4.834532   4.564919
    41  H    8.834013   6.737433   8.640013   5.499584   5.357252
    42  H    9.700021   8.252507   9.908636   5.468569   5.054821
                   26         27         28         29         30
    26  C    0.000000
    27  C    2.792611   0.000000
    28  H    3.418864   2.134537   0.000000
    29  C    1.394266   2.415462   3.877065   0.000000
    30  H    1.083314   3.875410   4.335881   2.132595   0.000000
    31  C    2.421063   1.395540   3.390393   1.397357   3.389826
    32  H    3.877603   1.085017   2.440874   3.401864   4.960400
    33  H    2.146548   3.401502   4.962148   1.085109   2.440251
    34  H    3.403817   2.155649   4.281489   2.156650   4.280433
    35  C    4.298380   4.511260   2.596766   5.383410   4.716027
    36  H    4.438852   4.237596   2.262771   5.380197   4.983050
    37  H    5.138512   5.585632   3.665763   6.318180   5.394239
    38  C    4.816953   4.552749   2.650538   5.725779   5.357772
    39  H    4.323410   3.911951   2.361969   5.081279   4.950086
    40  C    6.153983   5.704905   3.753482   7.035734   6.676544
    41  H    6.830162   6.576001   4.533133   7.817346   7.257296
    42  H    6.732166   6.029716   4.250337   7.486011   7.312209
                   31         32         33         34         35
    31  C    0.000000
    32  H    2.157233   0.000000
    33  H    2.158704   4.303148   0.000000
    34  H    1.085126   2.488542   2.489053   0.000000
    35  C    5.474188   5.021996   6.372092   6.509568   0.000000
    36  H    5.303345   4.627667   6.402819   6.289322   1.098420
    37  H    6.509571   6.098043   7.261675   7.558126   1.092024
    38  C    5.619947   4.890218   6.738695   6.578444   1.518222
    39  H    4.914311   4.260775   6.075023   5.824928   2.247161
    40  C    6.846904   5.883041   8.052155   7.757118   2.505960
    41  H    7.710996   6.784917   8.825318   8.657732   2.779660
    42  H    7.182720   6.083919   8.491407   8.011079   3.495520
                   36         37         38         39         40
    36  H    0.000000
    37  H    1.751610   0.000000
    38  C    2.190240   2.146566   0.000000
    39  H    2.832527   3.073631   1.087245   0.000000
    40  C    3.044873   2.665782   1.339632   2.098426   0.000000
    41  H    3.293755   2.498258   2.129768   3.071329   1.088375
    42  H    3.985486   3.743118   2.111308   2.428015   1.085832
                   41         42
    41  H    0.000000
    42  H    1.846057   0.000000
 Stoichiometry    C21H20P(1+)
 Framework group  C1[X(C21H20P)]
 Deg. of freedom   120
 Full point group                 C1      NOp   1
 Largest Abelian subgroup         C1      NOp   1
 Largest concise Abelian subgroup C1      NOp   1
                         Standard orientation:                         
 ---------------------------------------------------------------------
 Center     Atomic      Atomic             Coordinates (Angstroms)
 Number     Number       Type             X           Y           Z
 ---------------------------------------------------------------------
      1         15           0       -0.004912    0.004941    0.368321
      2          6           0       -1.367054    0.740469   -0.599782
      3          6           0       -2.591239    0.985159    0.048415
      4          6           0       -1.249893    1.022620   -1.971562
      5          6           0       -3.674035    1.501185   -0.664399
      6          1           0       -2.716197    0.787164    1.106395
      7          6           0       -2.336943    1.538613   -2.676965
      8          1           0       -0.323257    0.855991   -2.503425
      9          6           0       -3.549800    1.779418   -2.026870
     10          1           0       -4.610582    1.689658   -0.150020
     11          1           0       -2.231562    1.755228   -3.734960
     12          1           0       -4.391717    2.184842   -2.578660
     13          6           0       -0.047884   -1.816377    0.250612
     14          6           0        0.824464   -2.519564   -0.595398
     15          6           0       -1.002812   -2.526925    1.001755
     16          6           0        0.738515   -3.909567   -0.688860
     17          1           0        1.584913   -2.002952   -1.167845
     18          6           0       -1.079305   -3.916198    0.904930
     19          1           0       -1.698957   -2.016014    1.657471
     20          6           0       -0.210083   -4.609850    0.059230
     21          1           0        1.421342   -4.442993   -1.342021
     22          1           0       -1.818039   -4.453464    1.490570
     23          1           0       -0.269679   -5.690963   -0.013390
     24          6           0        1.637149    0.626961   -0.113763
     25          6           0        2.467776    1.214681    0.857308
     26          6           0        2.117187    0.497059   -1.431992
     27          6           0        3.740372    1.673297    0.512337
     28          1           0        2.143996    1.323323    1.885417
     29          6           0        3.389231    0.958508   -1.768065
     30          1           0        1.519947    0.029980   -2.205755
     31          6           0        4.202776    1.550993   -0.798676
     32          1           0        4.366571    2.125981    1.274055
     33          1           0        3.743153    0.850369   -2.788117
     34          1           0        5.192036    1.909705   -1.063609
     35          6           0       -0.283434    0.434798    2.133007
     36          1           0        0.534471   -0.055508    2.678128
     37          1           0       -1.202244   -0.062825    2.450303
     38          6           0       -0.379651    1.919804    2.433837
     39          1           0        0.165680    2.610595    1.795462
     40          6           0       -1.085862    2.398938    3.466461
     41          1           0       -1.852483    1.811678    3.968435
     42          1           0       -1.040550    3.451979    3.727388
 ---------------------------------------------------------------------
 Rotational constants (GHZ):      0.2577012      0.2458757      0.1904883
 Standard basis: 6-31++G(d,p) (6D, 7F)
 There are   542 symmetry adapted cartesian basis functions of A   symmetry.
 There are   542 symmetry adapted basis functions of A   symmetry.
   542 basis functions,   888 primitive gaussians,   542 cartesian basis functions
    80 alpha electrons       80 beta electrons
       nuclear repulsion energy      1827.7468204294 Hartrees.
 NAtoms=   42 NActive=   42 NUniq=   42 SFac= 1.00D+00 NAtFMM=   60 NAOKFM=F Big=F
 Integral buffers will be    131072 words long.
 Raffenetti 2 integral format.
 Two-electron integral symmetry is turned on.
 One-electron integrals computed using PRISM.
 NBasis=   542 RedAO= T EigKep=  1.05D-06  NBF=   542
 NBsUse=   538 1.00D-06 EigRej=  7.82D-07 NBFU=   538
 Initial guess from the checkpoint file:  "ATPP.chk"
 B after Tr=     0.000000    0.000000    0.000000
         Rot=    0.999756   -0.002699   -0.003583    0.021641 Ang=  -2.53 deg.
 ExpMin= 3.48D-02 ExpMax= 1.94D+04 ExpMxC= 2.91D+03 IAcc=3 IRadAn=         5 AccDes= 0.00D+00
 Harris functional with IExCor=  402 and IRadAn=       5 diagonalized for initial guess.
 HarFok:  IExCor=  402 AccDes= 0.00D+00 IRadAn=         5 IDoV= 1 UseB2=F ITyADJ=14
 ICtDFT=  3500011 ScaDFX=  1.000000  1.000000  1.000000  1.000000
 FoFCou: FMM=F IPFlag=           0 FMFlag=      100000 FMFlg1=           0
         NFxFlg=           0 DoJE=T BraDBF=F KetDBF=T FulRan=T
         wScrn=  0.000000 ICntrl=     500 IOpCl=  0 I1Cent=   200000004 NGrid=           0
         NMat0=    1 NMatS0=      1 NMatT0=    0 NMatD0=    1 NMtDS0=    0 NMtDT0=    0
 Petite list used in FoFCou.
 Requested convergence on RMS density matrix=1.00D-08 within 128 cycles.
 Requested convergence on MAX density matrix=1.00D-06.
 Requested convergence on             energy=1.00D-06.
 No special actions if energy rises.
 SCF Done:  E(RB3LYP) =  -1153.44625925     A.U. after   14 cycles
            NFock= 14  Conv=0.81D-08     -V/T= 2.0082
 Calling FoFJK, ICntrl=      2127 FMM=F ISym2X=0 I1Cent= 0 IOpClX= 0 NMat=1 NMatS=1 NMatT=0.
 ***** Axes restored to original set *****
 -------------------------------------------------------------------
 Center     Atomic                   Forces (Hartrees/Bohr)
 Number     Number              X              Y              Z
 -------------------------------------------------------------------
      1       15          -0.001556780    0.000499722   -0.001636426
      2        6           0.000722234   -0.000194254    0.000460047
      3        6          -0.000780185    0.000362192   -0.000347040
      4        6           0.000025569    0.000363268    0.000107399
      5        6          -0.000018074   -0.000129452   -0.000029766
      6        1           0.000193194   -0.000097613   -0.000340440
      7        6           0.000049632    0.000087017    0.000046594
      8        1           0.000075547   -0.000668004    0.000324090
      9        6          -0.000052261   -0.000151175    0.000204360
     10        1           0.000035190    0.000149468   -0.000020047
     11        1           0.000040027   -0.000042939   -0.000091291
     12        1          -0.000034118    0.000064143   -0.000092253
     13        6           0.000091583    0.000567558    0.000245341
     14        6          -0.000169589   -0.000477228    0.000969706
     15        6          -0.000359275   -0.000003709   -0.001678614
     16        6          -0.000365474    0.000028604    0.000144783
     17        1           0.000078309    0.000037049    0.000290548
     18        6           0.000368713   -0.000009762    0.000101209
     19        1           0.000314041    0.000311606   -0.000122301
     20        6           0.000244918   -0.000347020   -0.000162645
     21        1          -0.000091687   -0.000091635   -0.000072364
     22        1          -0.000069256    0.000080938    0.000109100
     23        1          -0.000107891    0.000038531   -0.000049460
     24        6          -0.000517140   -0.000093036   -0.001028877
     25        6          -0.000138140   -0.000481100    0.000701084
     26        6           0.000632163   -0.000197215   -0.000044550
     27        6          -0.000058165   -0.000046069   -0.000027015
     28        1           0.000046751   -0.000547680   -0.000242280
     29        6           0.000131556   -0.000068015    0.000060162
     30        1          -0.000209549    0.000475638   -0.000299927
     31        6          -0.000238514    0.000300139   -0.000107262
     32        1           0.000061267   -0.000103422    0.000092809
     33        1           0.000051573   -0.000129337   -0.000049243
     34        1           0.000063762   -0.000089337    0.000015454
     35        6           0.003304922    0.001783205   -0.004252352
     36        1           0.001791519    0.000895476    0.000072784
     37        1          -0.002182567    0.000073198    0.001366235
     38        6          -0.000682607    0.002698635    0.004812609
     39        1          -0.000105994   -0.003511511    0.006527489
     40        6           0.001770895    0.002410796   -0.014108711
     41        1          -0.002487083   -0.004484241    0.010327909
     42        1           0.000130987    0.000736572   -0.002176846
 -------------------------------------------------------------------
 Cartesian Forces:  Max     0.014108711 RMS     0.001975734

 GradGradGradGradGradGradGradGradGradGradGradGradGradGradGradGradGradGrad
 Berny optimization.
 Using GEDIIS/GDIIS optimizer.
 FormGI is forming the generalized inverse of G from B-inverse, IUseBI=4.
 Internal  Forces:  Max     0.010071041 RMS     0.001136956
 Search for a local minimum.
 Step number   5 out of a maximum of  235
 All quantities printed in internal units (Hartrees-Bohrs-Radians)
 Mixed Optimization -- RFO/linear search
 Update second derivatives using D2CorX and points    4    5
 DE= -3.36D-03 DEPred=-7.90D-03 R= 4.25D-01
 Trust test= 4.25D-01 RLast= 6.88D-01 DXMaxT set to 8.49D-01
 ITU=  0  0  1  1  0
 Use linear search instead of GDIIS.
     Eigenvalues ---    0.00236   0.00329   0.00583   0.00838   0.00898
     Eigenvalues ---    0.00902   0.00929   0.01341   0.01647   0.01651
     Eigenvalues ---    0.01655   0.02152   0.02152   0.02152   0.02153
     Eigenvalues ---    0.02153   0.02154   0.02154   0.02154   0.02154
     Eigenvalues ---    0.02155   0.02155   0.02155   0.02155   0.02155
     Eigenvalues ---    0.02155   0.02156   0.02156   0.02156   0.02156
     Eigenvalues ---    0.02156   0.02157   0.02157   0.02161   0.02166
     Eigenvalues ---    0.04028   0.05537   0.06217   0.06823   0.07087
     Eigenvalues ---    0.09578   0.13066   0.15411   0.15981   0.15996
     Eigenvalues ---    0.15997   0.15999   0.15999   0.15999   0.16000
     Eigenvalues ---    0.16000   0.16000   0.16000   0.16000   0.16000
     Eigenvalues ---    0.16000   0.16000   0.16005   0.16015   0.16090
     Eigenvalues ---    0.16330   0.16838   0.21029   0.21923   0.22000
     Eigenvalues ---    0.22000   0.22000   0.22000   0.22004   0.22014
     Eigenvalues ---    0.23469   0.23473   0.23607   0.24486   0.24603
     Eigenvalues ---    0.24611   0.24751   0.24943   0.25021   0.26504
     Eigenvalues ---    0.30290   0.32827   0.33482   0.33709   0.33709
     Eigenvalues ---    0.33711   0.33718   0.33718   0.33718   0.33718
     Eigenvalues ---    0.33718   0.33720   0.33722   0.33723   0.33726
     Eigenvalues ---    0.33733   0.35865   0.37167   0.37214   0.37230
     Eigenvalues ---    0.37274   0.37694   0.42110   0.42118   0.42122
     Eigenvalues ---    0.42339   0.42353   0.43500   0.46366   0.46413
     Eigenvalues ---    0.46413   0.46436   0.46453   0.46454   0.46466
     Eigenvalues ---    0.46466   0.46483   0.46493   0.46497   0.46765
 RFO step:  Lambda=-9.68592210D-03 EMin= 2.35608241D-03
 Quartic linear search produced a step of -0.32005.
 Iteration  1 RMS(Cart)=  0.05834300 RMS(Int)=  0.02657165
 Iteration  2 RMS(Cart)=  0.02303077 RMS(Int)=  0.00798475
 Iteration  3 RMS(Cart)=  0.00920436 RMS(Int)=  0.00200526
 Iteration  4 RMS(Cart)=  0.00036417 RMS(Int)=  0.00197407
 Iteration  5 RMS(Cart)=  0.00000240 RMS(Int)=  0.00197407
 Iteration  6 RMS(Cart)=  0.00000003 RMS(Int)=  0.00197407
 Variable       Old X    -DE/DX   Delta X   Delta X   Delta X     New X
                                 (Linear)    (Quad)   (Total)
    R1        3.45032  -0.00023   0.00022  -0.00254  -0.00233   3.44799
    R2        3.44993   0.00005  -0.00022   0.00067   0.00045   3.45037
    R3        3.44100   0.00068   0.00168  -0.00404  -0.00235   3.43865
    R4        3.47240   0.00272  -0.00018   0.00709   0.00691   3.47931
    R5        2.65818   0.00019  -0.00086   0.00262   0.00176   2.65994
    R6        2.65580  -0.00023  -0.00071   0.00122   0.00051   2.65631
    R7        2.63671   0.00000  -0.00013   0.00035   0.00022   2.63693
    R8        2.04766  -0.00037   0.00104  -0.00335  -0.00231   2.04535
    R9        2.63583  -0.00002  -0.00003   0.00000  -0.00003   2.63580
   R10        2.04344   0.00063   0.00114  -0.00050   0.00065   2.04408
   R11        2.63830  -0.00003  -0.00001   0.00010   0.00009   2.63839
   R12        2.05035   0.00015   0.00093  -0.00173  -0.00079   2.04956
   R13        2.63996  -0.00005  -0.00013   0.00031   0.00018   2.64015
   R14        2.05049   0.00010   0.00092  -0.00178  -0.00086   2.04963
   R15        2.05074   0.00010   0.00092  -0.00183  -0.00091   2.04983
   R16        2.65316   0.00033  -0.00064   0.00240   0.00177   2.65493
   R17        2.65974  -0.00033  -0.00084   0.00144   0.00059   2.66034
   R18        2.63766   0.00023  -0.00025   0.00122   0.00097   2.63863
   R19        2.04655  -0.00005   0.00107  -0.00265  -0.00158   2.04498
   R20        2.63568  -0.00019   0.00003  -0.00048  -0.00045   2.63524
   R21        2.04895   0.00037   0.00098  -0.00130  -0.00032   2.04862
   R22        2.63877  -0.00024   0.00009  -0.00075  -0.00066   2.63811
   R23        2.05052   0.00014   0.00091  -0.00167  -0.00076   2.04976
   R24        2.64015   0.00025  -0.00023   0.00106   0.00083   2.64098
   R25        2.05047   0.00013   0.00093  -0.00174  -0.00082   2.04965
   R26        2.05071   0.00011   0.00093  -0.00183  -0.00091   2.04980
   R27        2.65796   0.00065  -0.00055   0.00256   0.00201   2.65997
   R28        2.66246   0.00015  -0.00091   0.00241   0.00150   2.66396
   R29        2.63807   0.00010  -0.00022   0.00086   0.00064   2.63871
   R30        2.04723  -0.00055   0.00076  -0.00282  -0.00206   2.04518
   R31        2.63478   0.00002  -0.00006   0.00026   0.00020   2.63498
   R32        2.04717   0.00043   0.00101  -0.00093   0.00008   2.04725
   R33        2.63719  -0.00007  -0.00002   0.00002  -0.00001   2.63718
   R34        2.05039   0.00012   0.00091  -0.00170  -0.00080   2.04959
   R35        2.64062  -0.00024  -0.00028   0.00039   0.00011   2.64074
   R36        2.05056   0.00013   0.00091  -0.00172  -0.00081   2.04975
   R37        2.05059   0.00011   0.00095  -0.00189  -0.00094   2.04965
   R38        2.07571  -0.00103  -0.00237   0.00388   0.00150   2.07721
   R39        2.06363   0.00117  -0.00141   0.00541   0.00400   2.06763
   R40        2.86902  -0.00131   0.00879  -0.03537  -0.02658   2.84244
   R41        2.05460  -0.00017   0.00042  -0.00444  -0.00402   2.05058
   R42        2.53154  -0.00402   0.03711  -0.16469  -0.12758   2.40395
   R43        2.05673  -0.00036  -0.00072  -0.00050  -0.00123   2.05550
   R44        2.05193  -0.00014  -0.00062   0.00002  -0.00061   2.05132
    A1        1.92853   0.00010  -0.00288   0.00814   0.00530   1.93383
    A2        1.97662  -0.00112  -0.00333  -0.00176  -0.00506   1.97156
    A3        1.87747   0.00068   0.00178   0.00249   0.00424   1.88171
    A4        1.92298  -0.00020  -0.00170   0.00304   0.00139   1.92437
    A5        1.86684  -0.00026   0.00294  -0.00595  -0.00303   1.86381
    A6        1.88708   0.00089   0.00375  -0.00666  -0.00292   1.88415
    A7        2.06577   0.00155   0.00183   0.00096   0.00278   2.06855
    A8        2.13676  -0.00158  -0.00214  -0.00113  -0.00327   2.13348
    A9        2.07993   0.00003   0.00038  -0.00009   0.00029   2.08021
   A10        2.09936  -0.00010   0.00010  -0.00128  -0.00119   2.09817
   A11        2.11589   0.00017  -0.00124   0.00373   0.00249   2.11838
   A12        2.06791  -0.00006   0.00115  -0.00252  -0.00137   2.06653
   A13        2.09779   0.00009  -0.00011   0.00035   0.00024   2.09803
   A14        2.11834  -0.00038  -0.00090  -0.00043  -0.00133   2.11701
   A15        2.06702   0.00029   0.00101   0.00003   0.00104   2.06806
   A16        2.09810   0.00000  -0.00035   0.00107   0.00073   2.09882
   A17        2.08507   0.00003   0.00062  -0.00143  -0.00081   2.08426
   A18        2.10000  -0.00003  -0.00027   0.00034   0.00007   2.10007
   A19        2.10023  -0.00010  -0.00019  -0.00015  -0.00035   2.09988
   A20        2.08435   0.00006   0.00036  -0.00024   0.00011   2.08446
   A21        2.09861   0.00003  -0.00016   0.00040   0.00023   2.09884
   A22        2.09097   0.00009   0.00018   0.00010   0.00028   2.09125
   A23        2.09627  -0.00006  -0.00015   0.00005  -0.00009   2.09618
   A24        2.09593  -0.00003  -0.00003  -0.00016  -0.00019   2.09574
   A25        2.12221   0.00027  -0.00035   0.00062   0.00027   2.12248
   A26        2.07740  -0.00022  -0.00016   0.00092   0.00076   2.07816
   A27        2.08322  -0.00005   0.00057  -0.00179  -0.00122   2.08200
   A28        2.09539   0.00010  -0.00019   0.00114   0.00094   2.09633
   A29        2.11283  -0.00018  -0.00051  -0.00038  -0.00089   2.11194
   A30        2.07475   0.00009   0.00073  -0.00091  -0.00018   2.07457
   A31        2.09789   0.00002  -0.00012   0.00023   0.00011   2.09800
   A32        2.11820  -0.00020  -0.00106   0.00106   0.00001   2.11821
   A33        2.06705   0.00018   0.00118  -0.00132  -0.00014   2.06691
   A34        2.10062  -0.00021  -0.00021  -0.00033  -0.00054   2.10008
   A35        2.08417   0.00015   0.00042  -0.00018   0.00024   2.08441
   A36        2.09837   0.00006  -0.00022   0.00051   0.00030   2.09866
   A37        2.09722   0.00009  -0.00029   0.00113   0.00084   2.09806
   A38        2.08642  -0.00005   0.00045  -0.00120  -0.00075   2.08567
   A39        2.09955  -0.00004  -0.00016   0.00007  -0.00009   2.09945
   A40        2.09203   0.00006   0.00023  -0.00037  -0.00014   2.09189
   A41        2.09563   0.00000  -0.00013   0.00038   0.00025   2.09588
   A42        2.09551  -0.00007  -0.00010  -0.00001  -0.00011   2.09540
   A43        2.08576   0.00214   0.00136   0.00275   0.00411   2.08987
   A44        2.12171  -0.00177  -0.00162  -0.00196  -0.00357   2.11814
   A45        2.07519  -0.00037   0.00030  -0.00089  -0.00058   2.07461
   A46        2.10019  -0.00005  -0.00006  -0.00033  -0.00039   2.09980
   A47        2.11835   0.00028  -0.00063   0.00160   0.00097   2.11932
   A48        2.06464  -0.00022   0.00070  -0.00127  -0.00057   2.06407
   A49        2.10117   0.00033   0.00005   0.00043   0.00048   2.10165
   A50        2.11788  -0.00058  -0.00069  -0.00202  -0.00271   2.11517
   A51        2.06407   0.00024   0.00066   0.00153   0.00219   2.06626
   A52        2.10065   0.00007  -0.00018   0.00041   0.00023   2.10088
   A53        2.08254   0.00005   0.00047  -0.00042   0.00005   2.08259
   A54        2.10000  -0.00012  -0.00029   0.00001  -0.00029   2.09971
   A55        2.09934  -0.00013  -0.00022  -0.00014  -0.00036   2.09898
   A56        2.08424   0.00014   0.00039   0.00007   0.00046   2.08469
   A57        2.09960  -0.00001  -0.00017   0.00007  -0.00010   2.09950
   A58        2.08974   0.00015   0.00012   0.00051   0.00063   2.09037
   A59        2.09724  -0.00008  -0.00008  -0.00025  -0.00034   2.09690
   A60        2.09619  -0.00008  -0.00004  -0.00025  -0.00029   2.09591
   A61        1.83311   0.00062   0.00092   0.00799   0.00894   1.84206
   A62        1.87546  -0.00088   0.00391  -0.01278  -0.00885   1.86661
   A63        2.01387   0.00202  -0.00117   0.00375   0.00257   2.01644
   A64        1.85345  -0.00029   0.00274  -0.00900  -0.00622   1.84723
   A65        1.96651  -0.00177  -0.00522   0.00344  -0.00180   1.96470
   A66        1.91221   0.00015  -0.00052   0.00478   0.00426   1.91648
   A67        2.06386  -0.00019   0.00271  -0.01052  -0.00589   2.05797
   A68        2.13647   0.00017  -0.00694   0.01206   0.00705   2.14351
   A69        2.08261   0.00002  -0.00029  -0.00318  -0.00153   2.08108
   A70        2.13395   0.00130  -0.00032   0.01869   0.00157   2.13552
   A71        2.10609  -0.00035   0.00083   0.00939  -0.00659   2.09949
   A72        2.02845   0.00029   0.00254   0.01790   0.00333   2.03178
    D1        1.59075  -0.00017   0.00729  -0.03006  -0.02274   1.56801
    D2       -1.50949   0.00001   0.00533  -0.02255  -0.01720  -1.52669
    D3       -2.52552  -0.00119   0.00050  -0.02107  -0.02059  -2.54610
    D4        0.65743  -0.00101  -0.00147  -0.01356  -0.01504   0.64239
    D5       -0.44130  -0.00030   0.00432  -0.02876  -0.02445  -0.46575
    D6        2.74165  -0.00012   0.00235  -0.02125  -0.01891   2.72274
    D7        1.77573   0.00048  -0.02132   0.09466   0.07334   1.84907
    D8       -1.33704   0.00057  -0.02470   0.10500   0.08029  -1.25675
    D9       -0.42168   0.00200  -0.01382   0.08883   0.07501  -0.34667
   D10        2.74874   0.00209  -0.01720   0.09916   0.08196   2.83070
   D11       -2.46882   0.00119  -0.01906   0.09854   0.07948  -2.38934
   D12        0.70160   0.00128  -0.02245   0.10887   0.08642   0.78803
   D13        2.15930   0.00116   0.00130   0.01130   0.01262   2.17192
   D14       -1.01744   0.00112   0.00289   0.00806   0.01097  -1.00646
   D15       -1.95395   0.00031  -0.00612   0.02305   0.01692  -1.93703
   D16        1.15250   0.00027  -0.00453   0.01982   0.01528   1.16778
   D17        0.08060   0.00040  -0.00137   0.01376   0.01237   0.09298
   D18       -3.09614   0.00036   0.00022   0.01052   0.01073  -3.08540
   D19        3.10731   0.00086  -0.00389   0.03290   0.02898   3.13629
   D20        1.13897   0.00127  -0.00912   0.04486   0.03575   1.17472
   D21       -0.99956   0.00038  -0.01064   0.04588   0.03525  -0.96430
   D22        1.03521   0.00053  -0.00302   0.02521   0.02216   1.05737
   D23       -0.93314   0.00094  -0.00824   0.03716   0.02893  -0.90421
   D24       -3.07166   0.00005  -0.00977   0.03818   0.02843  -3.04323
   D25       -1.03542   0.00043  -0.00464   0.02835   0.02368  -1.01174
   D26       -3.00376   0.00084  -0.00986   0.04031   0.03045  -2.97331
   D27        1.14089  -0.00005  -0.01138   0.04133   0.02995   1.17085
   D28       -3.10126   0.00018  -0.00252   0.00816   0.00565  -3.09560
   D29        0.04842   0.00020  -0.00546   0.01831   0.01287   0.06129
   D30        0.00036  -0.00004  -0.00067   0.00087   0.00019   0.00056
   D31       -3.13315  -0.00002  -0.00361   0.01102   0.00741  -3.12574
   D32        3.09980  -0.00010   0.00283  -0.00845  -0.00560   3.09420
   D33       -0.05070  -0.00020   0.00408  -0.01452  -0.01043  -0.06113
   D34       -0.00011   0.00005   0.00082  -0.00090  -0.00008  -0.00019
   D35        3.13257  -0.00005   0.00207  -0.00697  -0.00490   3.12766
   D36       -0.00078   0.00002  -0.00014   0.00117   0.00104   0.00026
   D37       -3.13610   0.00001  -0.00105   0.00349   0.00244  -3.13366
   D38        3.13295   0.00000   0.00272  -0.00868  -0.00595   3.12700
   D39       -0.00238  -0.00001   0.00181  -0.00637  -0.00455  -0.00692
   D40        0.00028  -0.00005  -0.00017  -0.00110  -0.00127  -0.00099
   D41        3.13780  -0.00004   0.00028  -0.00174  -0.00146   3.13634
   D42       -3.13265   0.00005  -0.00137   0.00479   0.00343  -3.12922
   D43        0.00486   0.00006  -0.00092   0.00416   0.00324   0.00810
   D44        0.00095  -0.00002   0.00080  -0.00318  -0.00238  -0.00144
   D45       -3.13688  -0.00003  -0.00024  -0.00041  -0.00065  -3.13753
   D46        3.13622  -0.00001   0.00172  -0.00552  -0.00380   3.13242
   D47       -0.00161  -0.00002   0.00068  -0.00275  -0.00207  -0.00368
   D48       -0.00070   0.00003  -0.00064   0.00314   0.00250   0.00180
   D49        3.13712   0.00004   0.00039   0.00038   0.00077   3.13789
   D50       -3.13818   0.00002  -0.00110   0.00379   0.00269  -3.13549
   D51       -0.00036   0.00003  -0.00006   0.00102   0.00096   0.00061
   D52       -3.10998   0.00004  -0.00332   0.00883   0.00551  -3.10447
   D53        0.05441   0.00017  -0.00540   0.01676   0.01136   0.06577
   D54        0.00270  -0.00005   0.00007  -0.00149  -0.00142   0.00127
   D55       -3.11610   0.00008  -0.00201   0.00644   0.00443  -3.11167
   D56        3.11372  -0.00001   0.00278  -0.00662  -0.00384   3.10988
   D57       -0.01726   0.00004   0.00169  -0.00299  -0.00131  -0.01857
   D58        0.00029   0.00007  -0.00051   0.00344   0.00292   0.00322
   D59       -3.13068   0.00012  -0.00161   0.00707   0.00546  -3.12523
   D60       -0.00351   0.00003   0.00022   0.00008   0.00030  -0.00320
   D61       -3.13604   0.00001  -0.00025   0.00043   0.00017  -3.13587
   D62        3.11579  -0.00010   0.00224  -0.00767  -0.00543   3.11035
   D63       -0.01675  -0.00012   0.00177  -0.00733  -0.00557  -0.02231
   D64       -0.00250  -0.00007   0.00068  -0.00398  -0.00331  -0.00580
   D65        3.13914  -0.00004   0.00030  -0.00175  -0.00145   3.13769
   D66        3.12878  -0.00012   0.00173  -0.00749  -0.00576   3.12302
   D67       -0.01277  -0.00008   0.00136  -0.00526  -0.00391  -0.01667
   D68        0.00130  -0.00003  -0.00006  -0.00060  -0.00066   0.00064
   D69       -3.13646  -0.00003  -0.00020  -0.00056  -0.00076  -3.13722
   D70        3.13376  -0.00001   0.00042  -0.00095  -0.00053   3.13323
   D71       -0.00400  -0.00001   0.00028  -0.00091  -0.00063  -0.00463
   D72        0.00171   0.00005  -0.00039   0.00255   0.00216   0.00387
   D73        3.13947   0.00005  -0.00025   0.00251   0.00226  -3.14145
   D74       -3.13993   0.00001  -0.00001   0.00030   0.00029  -3.13964
   D75       -0.00217   0.00001   0.00012   0.00027   0.00039  -0.00178
   D76        3.11939  -0.00010   0.00109  -0.00273  -0.00165   3.11774
   D77       -0.02088  -0.00002   0.00135  -0.00319  -0.00185  -0.02272
   D78        0.01200  -0.00003  -0.00042   0.00044   0.00002   0.01202
   D79       -3.12827   0.00005  -0.00017  -0.00002  -0.00018  -3.12845
   D80       -3.11931  -0.00003  -0.00138   0.00275   0.00136  -3.11794
   D81        0.01002   0.00006   0.00058  -0.00259  -0.00201   0.00800
   D82       -0.01265  -0.00002   0.00022  -0.00039  -0.00017  -0.01282
   D83        3.11667   0.00007   0.00218  -0.00573  -0.00355   3.11312
   D84       -0.00232   0.00004   0.00031  -0.00048  -0.00017  -0.00249
   D85        3.13925   0.00004   0.00024  -0.00028  -0.00004   3.13922
   D86        3.13799  -0.00003   0.00006  -0.00003   0.00002   3.13801
   D87       -0.00363  -0.00004  -0.00001   0.00016   0.00015  -0.00347
   D88        0.00361   0.00005   0.00010   0.00037   0.00048   0.00409
   D89        3.14152   0.00004   0.00040  -0.00084  -0.00044   3.14108
   D90       -3.12608  -0.00003  -0.00179   0.00558   0.00379  -3.12229
   D91        0.01183  -0.00004  -0.00149   0.00437   0.00288   0.01470
   D92       -0.00689  -0.00001   0.00002   0.00044   0.00046  -0.00643
   D93        3.14024  -0.00003  -0.00003  -0.00017  -0.00020   3.14004
   D94        3.13472  -0.00001   0.00009   0.00024   0.00033   3.13504
   D95       -0.00134  -0.00003   0.00003  -0.00037  -0.00033  -0.00167
   D96        0.00624  -0.00003  -0.00023  -0.00039  -0.00061   0.00563
   D97       -3.14088  -0.00001  -0.00018   0.00022   0.00005  -3.14084
   D98       -3.13163  -0.00003  -0.00053   0.00084   0.00031  -3.13133
   D99        0.00443  -0.00001  -0.00048   0.00144   0.00097   0.00539
   D100      -0.51092  -0.00056   0.04807  -0.09064  -0.04263  -0.55355
   D101       2.65467  -0.00041  -0.01810  -0.01037  -0.02839   2.62628
   D102       1.59426   0.00041   0.04432  -0.07426  -0.03002   1.56423
   D103      -1.52334   0.00056  -0.02185   0.00601  -0.01578  -1.53912
   D104      -2.62973  -0.00095   0.04417  -0.08020  -0.03611  -2.66584
   D105       0.53586  -0.00080  -0.02200   0.00006  -0.02187   0.51399
   D106      -0.31886   0.00992   0.15612   0.31570   0.47050   0.15164
   D107       3.01311   0.00195   0.05911   0.01897   0.07955   3.09266
   D108       2.84698   0.01007   0.08956   0.39688   0.48498  -2.95123
   D109      -0.10424   0.00211  -0.00745   0.10016   0.09402  -0.01021
         Item               Value     Threshold  Converged?
 Maximum Force            0.010071     0.000450     NO 
 RMS     Force            0.001137     0.000300     NO 
 Maximum Displacement     0.602165     0.001800     NO 
 RMS     Displacement     0.074414     0.001200     NO 
 Predicted change in Energy=-8.196239D-03
 GradGradGradGradGradGradGradGradGradGradGradGradGradGradGradGradGradGrad

                          Input orientation:                          
 ---------------------------------------------------------------------
 Center     Atomic      Atomic             Coordinates (Angstroms)
 Number     Number       Type             X           Y           Z
 ---------------------------------------------------------------------
      1         15           0       -0.437225   -1.627616   -0.158182
      2          6           0        0.128472   -0.735371   -1.645812
      3          6           0        0.210217    0.668974   -1.596718
      4          6           0        0.429863   -1.397949   -2.848321
      5          6           0        0.585618    1.390635   -2.730489
      6          1           0        0.000091    1.214153   -0.685613
      7          6           0        0.804663   -0.668586   -3.976608
      8          1           0        0.390514   -2.476488   -2.920727
      9          6           0        0.882468    0.725262   -3.921483
     10          1           0        0.651599    2.471841   -2.676127
     11          1           0        1.039215   -1.193048   -4.896562
     12          1           0        1.177685    1.288434   -4.800293
     13          6           0       -2.252045   -1.827556   -0.172968
     14          6           0       -2.854106   -3.066865   -0.447659
     15          6           0       -3.066094   -0.701801    0.054786
     16          6           0       -4.245454   -3.174654   -0.494540
     17          1           0       -2.255868   -3.955696   -0.599813
     18          6           0       -4.454909   -0.819903    0.011279
     19          1           0       -2.637149    0.273525    0.254754
     20          6           0       -5.047290   -2.055051   -0.265539
     21          1           0       -4.698657   -4.137977   -0.702276
     22          1           0       -5.071183    0.054129    0.192083
     23          1           0       -6.127823   -2.144081   -0.298900
     24          6           0        0.372976   -3.243400    0.051499
     25          6           0        1.051564   -3.533982    1.250001
     26          6           0        0.300394   -4.235607   -0.947264
     27          6           0        1.653099   -4.780488    1.434830
     28          1           0        1.122168   -2.807378    2.048968
     29          6           0        0.904940   -5.477182   -0.754163
     30          1           0       -0.234622   -4.061653   -1.873093
     31          6           0        1.585380   -5.751816    0.435102
     32          1           0        2.173748   -4.986524    2.363712
     33          1           0        0.838890   -6.229289   -1.532948
     34          1           0        2.055193   -6.718310    0.582007
     35          6           0       -0.028134   -0.592956    1.308802
     36          1           0       -0.388169   -1.160092    2.178861
     37          1           0       -0.656795    0.300872    1.254019
     38          6           0        1.416160   -0.193114    1.437751
     39          1           0        2.168613   -0.879253    1.062902
     40          6           0        1.784938    0.886971    1.999624
     41          1           0        1.093105    1.525263    2.544689
     42          1           0        2.840699    1.113655    2.110607
 ---------------------------------------------------------------------
                    Distance matrix (angstroms):
                    1          2          3          4          5
     1  P    0.000000
     2  C    1.824598   0.000000
     3  C    2.786197   1.407579   0.000000
     4  C    2.835743   1.405658   2.426299   0.000000
     5  C    4.095463   2.430105   1.395406   2.795415   0.000000
     6  H    2.923198   2.176950   1.082352   3.418346   2.134363
     7  C    4.128244   2.427818   2.793977   1.394803   2.416854
     8  H    3.006225   2.173836   3.417519   1.081683   3.876712
     9  C    4.630342   2.807247   2.420666   2.421684   1.396176
    10  H    4.932660   3.409020   2.147154   3.879960   1.084581
    11  H    4.982065   3.406801   3.878573   2.146761   3.401916
    12  H    5.714935   3.891964   3.403324   3.403834   2.155243
    13  C    1.825860   3.004829   3.784502   3.812441   4.994997
    14  C    2.827816   3.970794   4.966579   4.396921   6.075551
    15  C    2.795253   3.619173   3.916721   4.597213   5.046885
    16  C    4.124204   5.138750   5.986758   5.527707   7.012887
    17  H    2.987047   4.141218   5.335069   4.337166   6.418495
    18  C    4.101573   4.874472   5.154203   5.689679   6.149039
    19  H    2.936752   3.504095   3.419330   4.672200   4.532751
    20  C    4.631082   5.516813   6.069080   6.091121   7.048290
    21  H    4.975715   5.980732   6.928481   6.197981   7.912190
    22  H    4.942117   5.571139   5.609905   6.450899   6.505926
    23  H    5.715719   6.552852   7.054669   7.075274   7.967254
    24  C    1.819656   3.038232   4.248503   3.437715   5.409155
    25  C    2.798875   4.131592   5.145533   4.663196   6.349272
    26  C    2.822826   3.573398   4.948215   3.418052   5.908962
    27  C    4.104600   5.308277   6.400689   5.593144   7.521446
    28  H    2.948738   4.351096   5.119346   5.142880   6.383918
    29  C    4.120165   4.886994   6.242417   4.609918   7.153652
    30  H    2.984376   3.353750   4.759526   2.913404   5.579907
    31  C    4.631624   5.622945   6.873566   5.574249   7.876236
    32  H    4.945644   6.191263   7.178100   6.563863   8.315118
    33  H    4.969290   5.540809   6.927144   5.023879   7.717609
    34  H    5.716221   6.668657   7.919769   6.535678   8.881850
    35  C    1.841173   2.962187   3.176684   4.259043   4.541717
    36  H    2.383853   3.882709   4.237752   5.098854   5.617489
    37  H    2.400332   3.177966   3.002318   4.571216   4.313639
    38  C    2.835461   3.385343   3.377203   4.560135   4.535669
    39  H    2.973464   3.394114   3.647725   4.311608   4.695538
    40  C    3.989648   4.320310   3.932041   5.528080   4.905713
    41  H    4.425842   4.858116   4.320183   6.170059   5.301243
    42  H    4.838054   4.988563   4.567433   6.058982   5.347740
                    6          7          8          9         10
     6  H    0.000000
     7  C    3.875911   0.000000
     8  H    4.332320   2.134224   0.000000
     9  C    3.389463   1.397106   3.390389   0.000000
    10  H    2.443028   3.402493   4.961245   2.157487   0.000000
    11  H    4.960492   1.084615   2.443759   2.157605   4.302556
    12  H    4.280518   2.155814   4.281010   1.084722   2.487829
    13  C    3.819282   5.015411   3.867093   5.513022   5.760362
    14  C    5.150746   5.620659   4.122156   6.356860   6.923388
    15  C    3.690605   5.588918   4.894010   5.782592   5.599208
    16  C    6.109238   6.626376   5.278827   7.297182   7.786100
    17  H    5.641281   5.619136   3.818119   6.541713   7.353752
    18  C    4.946723   6.602214   5.900767   6.807477   6.643354
    19  H    2.953660   5.535166   5.178126   5.480212   4.923263
    20  C    6.028285   7.066801   6.066082   7.500540   7.666878
    21  H    7.122065   7.283162   5.794974   8.072381   8.729892
    22  H    5.275778   7.240571   6.776706   7.267586   6.842675
    23  H    6.998473   7.985110   7.033718   8.396453   8.539234
    24  C    4.533449   4.800173   3.069623   5.638656   6.338892
    25  C    5.234213   5.965642   4.353188   6.701791   7.186401
    26  C    5.464296   4.706893   2.645217   5.813347   6.935572
    27  C    6.569965   6.849177   5.086591   7.719925   8.396382
    28  H    4.990962   6.401781   5.034150   6.941418   7.100571
    29  C    6.752586   5.789370   3.736683   6.964391   8.181998
    30  H    5.412885   4.125262   2.000269   5.325255   6.642047
    31  C    7.231450   6.775834   4.839118   7.837504   8.841958
    32  H    7.243726   7.792216   6.116003   8.590435   9.129300
    33  H    7.538328   6.074048   4.026225   7.353419   8.777904
    34  H    8.291820   7.677496   5.747465   8.778580   9.851110
    35  C    2.691492   5.351152   4.648857   5.470171   5.072935
    36  H    3.740721   6.289214   5.324006   6.510244   6.151663
    37  H    2.242265   5.516808   5.122411   5.416203   4.676649
    38  C    2.914503   5.469487   5.026139   5.463482   4.960900
    39  H    3.484558   5.225074   4.645653   5.391913   5.245140
    40  C    3.240868   6.252683   6.121040   5.991670   5.065463
    41  H    3.424372   6.886471   6.810170   6.518877   5.324271
    42  H    3.987230   6.661532   6.648824   6.353868   5.435959
                   11         12         13         14         15
    11  H    0.000000
    12  H    2.487207   0.000000
    13  C    5.792006   6.548632   0.000000
    14  C    6.201764   7.359986   1.404927   0.000000
    15  C    6.450638   6.748518   1.407789   2.427121   0.000000
    16  C    7.157673   8.238271   2.427295   1.396304   2.794217
    17  H    6.078803   7.545477   2.170528   1.082155   3.416547
    18  C    7.376417   7.702105   2.429387   2.796790   1.394506
    19  H    6.496348   6.413773   2.178483   3.420330   1.084086
    20  C    7.696426   8.396023   2.806015   2.422187   2.420544
    21  H    7.693362   8.987273   3.406483   2.148133   3.878880
    22  H    8.049020   8.092940   3.409038   3.881405   2.147246
    23  H    8.567928   9.242032   3.890720   3.404538   3.402859
    24  C    5.397325   6.687672   2.990942   3.270226   4.276323
    25  C    6.577260   7.738065   3.981276   4.284216   5.138569
    26  C    5.039838   6.791944   3.593493   3.400946   4.982482
    27  C    7.302951   8.714045   5.153151   5.176404   6.388347
    28  H    7.131151   7.980672   4.157206   4.702258   5.094286
    29  C    5.960814   7.887910   4.860464   4.475936   6.263208
    30  H    4.358086   6.259915   3.457110   3.143750   4.798182
    31  C    7.036143   8.782978   5.522264   5.262819   6.876300
    32  H    8.269776   9.575500   6.000123   6.071920   7.151638
    33  H    6.059517   8.204053   5.547854   4.981667   6.951469
    34  H    7.847002   9.687473   6.560622   6.204392   7.918580
    35  C    6.325020   6.504972   2.943749   4.146263   3.288404
    36  H    7.218041   7.560143   3.074189   4.076179   3.448624
    37  H    6.552701   6.402756   3.018497   4.366411   2.871974
    38  C    6.423821   6.415999   4.326840   5.481641   4.718258
    39  H    6.073649   6.329127   4.687096   5.682882   5.333849
    40  C    7.241544   6.838771   5.327856   6.568314   5.462518
    41  H    7.922394   7.349286   5.460502   6.754425   5.334639
    42  H    7.593855   7.110323   6.308841   7.513473   6.512487
                   16         17         18         19         20
    16  C    0.000000
    17  H    2.139990   0.000000
    18  C    2.417556   3.878455   0.000000
    19  H    3.877889   4.331508   2.135209   0.000000
    20  C    1.396028   3.393556   1.397546   3.391423   0.000000
    21  H    1.084684   2.451722   3.402674   4.962567   2.156587
    22  H    3.402693   4.963043   1.084627   2.444706   2.158386
    23  H    2.154918   4.285386   2.155992   4.282074   1.084708
    24  C    4.651104   2.800427   5.402169   4.633672   5.558054
    25  C    5.588464   3.812972   6.262739   5.393906   6.456014
    26  C    4.689916   2.594909   5.932853   5.514188   5.815264
    27  C    6.410467   4.483311   7.417580   6.733635   7.430644
    28  H    5.951108   4.443625   6.261471   5.181083   6.632130
    29  C    5.647618   3.511332   7.141718   6.828977   6.883224
    30  H    4.332891   2.391215   5.645407   5.393851   5.456414
    31  C    6.442408   4.364892   7.809513   7.359824   7.625568
    32  H    7.256627   5.428314   8.175193   7.433744   8.224956
    33  H    6.021598   3.951898   7.724662   7.587181   7.326508
    34  H    7.308529   5.254901   8.803315   8.426797   8.538711
    35  C    5.263363   4.462469   4.618593   2.944276   5.459688
    36  H    5.107267   4.361734   4.620878   3.288671   5.336989
    37  H    5.292940   4.910408   4.150447   2.218351   5.209211
    38  C    6.684100   5.638482   6.074301   4.248123   6.938602
    39  H    6.988186   5.639606   6.706749   5.007729   7.430782
    40  C    7.686565   6.821775   6.767764   4.793302   7.775976
    41  H    7.734749   7.151533   6.534404   4.552521   7.643329
    42  H    8.682738   7.682428   7.834011   5.844384   8.826502
                   21         22         23         24         25
    21  H    0.000000
    22  H    4.302605   0.000000
    23  H    2.486132   2.487907   0.000000
    24  C    5.204796   6.366500   6.602399   0.000000
    25  C    6.102559   7.175079   7.474926   1.407596   0.000000
    26  C    5.006002   6.968055   6.790937   1.409705   2.425800
    27  C    6.732372   8.374599   8.396380   2.432069   1.396346
    28  H    6.574331   7.070632   7.649498   2.177450   1.082260
    29  C    5.761636   8.197855   7.795934   2.433487   2.795388
    30  H    4.615652   6.678094   6.394137   2.177789   3.418541
    31  C    6.586897   8.836169   8.546813   2.812335   2.422356
    32  H    7.572996   9.089180   9.169791   3.409926   2.146981
    33  H    5.977293   8.796934   8.169877   3.412196   3.880040
    34  H    7.343159   9.838862   9.416014   3.896959   3.404912
    35  C    6.198821   5.205585   6.495914   2.960837   3.133503
    36  H    5.979051   5.229937   6.328599   3.073302   2.927621
    37  H    6.314042   4.547023   6.190437   3.881797   4.198168
    38  C    7.585027   6.610479   7.983352   3.509156   3.365944
    39  H    7.803495   7.351475   8.502067   3.136310   2.886242
    40  C    8.636398   7.139134   8.779652   4.780042   4.543633
    41  H    8.726945   6.759988   8.584398   5.429064   5.222443
    42  H    9.609050   8.209824   9.841390   5.414196   5.053927
                   26         27         28         29         30
    26  C    0.000000
    27  C    2.793041   0.000000
    28  H    3.419438   2.133592   0.000000
    29  C    1.394372   2.415950   3.877188   0.000000
    30  H    1.083357   3.875895   4.335510   2.134088   0.000000
    31  C    2.420954   1.395536   3.389520   1.397417   3.390697
    32  H    3.877615   1.084596   2.439992   3.401730   4.960459
    33  H    2.146572   3.401421   4.961839   1.084681   2.442698
    34  H    3.403205   2.155026   4.279941   2.156115   4.281191
    35  C    4.297286   4.514184   2.602826   5.383504   4.711576
    36  H    4.439095   4.222277   2.238647   5.376990   4.986076
    37  H    5.132397   5.584669   3.668497   6.313298   5.384114
    38  C    4.824415   4.593490   2.700813   5.743449   5.352790
    39  H    4.335449   3.952685   2.405211   5.102896   4.952098
    40  C    6.093343   5.697058   3.753653   6.990006   6.600412
    41  H    6.783049   6.427120   4.361005   7.742872   7.245225
    42  H    6.664708   6.050454   4.281547   7.442662   7.218814
                   31         32         33         34         35
    31  C    0.000000
    32  H    2.156707   0.000000
    33  H    2.158344   4.302356   0.000000
    34  H    1.084627   2.487491   2.488286   0.000000
    35  C    5.475456   5.026387   6.371462   6.510641   0.000000
    36  H    5.293347   4.608597   6.401559   6.278036   1.099214
    37  H    6.506383   6.099176   7.255844   7.554826   1.094141
    38  C    5.650939   4.940457   6.752311   6.612022   1.504157
    39  H    4.947339   4.308341   6.093397   5.859924   2.228931
    40  C    6.823566   5.897599   8.000952   7.740993   2.440216
    41  H    7.592666   6.603326   8.764977   8.528436   2.696562
    42  H    7.177593   6.141748   8.438102   8.018311   3.433019
                   36         37         38         39         40
    36  H    0.000000
    37  H    1.749831   0.000000
    38  C    2.177129   2.138907   0.000000
    39  H    2.803813   3.067923   1.085120   0.000000
    40  C    2.990817   2.619446   1.272117   2.035732   0.000000
    41  H    3.088549   2.495418   2.069419   3.022269   1.087725
    42  H    3.949706   3.691453   2.046874   2.349696   1.085511
                   41         42
    41  H    0.000000
    42  H    1.847142   0.000000
 Stoichiometry    C21H20P(1+)
 Framework group  C1[X(C21H20P)]
 Deg. of freedom   120
 Full point group                 C1      NOp   1
 Largest Abelian subgroup         C1      NOp   1
 Largest concise Abelian subgroup C1      NOp   1
                         Standard orientation:                         
 ---------------------------------------------------------------------
 Center     Atomic      Atomic             Coordinates (Angstroms)
 Number     Number       Type             X           Y           Z
 ---------------------------------------------------------------------
      1         15           0       -0.004888    0.002971    0.374553
      2          6           0       -1.354625    0.775052   -0.580046
      3          6           0       -2.585087    1.007132    0.062900
      4          6           0       -1.222895    1.092132   -1.943124
      5          6           0       -3.658551    1.544919   -0.648169
      6          1           0       -2.721271    0.789713    1.114408
      7          6           0       -2.301062    1.629755   -2.645970
      8          1           0       -0.289331    0.939754   -2.467791
      9          6           0       -3.520089    1.856315   -2.002114
     10          1           0       -4.598548    1.725356   -0.138106
     11          1           0       -2.183972    1.874337   -3.696141
     12          1           0       -4.355006    2.277781   -2.551570
     13          6           0       -0.071112   -1.816417    0.235968
     14          6           0        0.847907   -2.528780   -0.552553
     15          6           0       -1.094772   -2.516357    0.902356
     16          6           0        0.741377   -3.915911   -0.671636
     17          1           0        1.661837   -2.022339   -1.054643
     18          6           0       -1.190290   -3.902373    0.782000
     19          1           0       -1.830745   -1.998969    1.507248
     20          6           0       -0.274622   -4.604522   -0.006463
     21          1           0        1.460110   -4.455425   -1.278997
     22          1           0       -1.981311   -4.430498    1.303329
     23          1           0       -0.351298   -5.682599   -0.098447
     24          6           0        1.641680    0.611817   -0.104268
     25          6           0        2.494114    1.161123    0.871921
     26          6           0        2.105487    0.506464   -1.431315
     27          6           0        3.770922    1.605778    0.522888
     28          1           0        2.185050    1.250431    1.905261
     29          6           0        3.381726    0.954017   -1.770700
     30          1           0        1.490953    0.065846   -2.207114
     31          6           0        4.216209    1.507619   -0.796053
     32          1           0        4.413662    2.028391    1.287501
     33          1           0        3.722754    0.864878   -2.796511
     34          1           0        5.208152    1.855490   -1.063350
     35          6           0       -0.266388    0.410877    2.150827
     36          1           0        0.559867   -0.074594    2.689243
     37          1           0       -1.175456   -0.109426    2.467094
     38          6           0       -0.380921    1.876432    2.469447
     39          1           0        0.178031    2.574977    1.855368
     40          6           0       -1.067463    2.318223    3.445031
     41          1           0       -1.504161    1.661534    4.194163
     42          1           0       -1.085247    3.381023    3.665200
 ---------------------------------------------------------------------
 Rotational constants (GHZ):      0.2593973      0.2465824      0.1905406
 Standard basis: 6-31++G(d,p) (6D, 7F)
 There are   542 symmetry adapted cartesian basis functions of A   symmetry.
 There are   542 symmetry adapted basis functions of A   symmetry.
   542 basis functions,   888 primitive gaussians,   542 cartesian basis functions
    80 alpha electrons       80 beta electrons
       nuclear repulsion energy      1830.2228379039 Hartrees.
 NAtoms=   42 NActive=   42 NUniq=   42 SFac= 1.00D+00 NAtFMM=   60 NAOKFM=F Big=F
 Integral buffers will be    131072 words long.
 Raffenetti 2 integral format.
 Two-electron integral symmetry is turned on.
 One-electron integrals computed using PRISM.
 NBasis=   542 RedAO= T EigKep=  1.08D-06  NBF=   542
 NBsUse=   538 1.00D-06 EigRej=  7.65D-07 NBFU=   538
 Initial guess from the checkpoint file:  "ATPP.chk"
 B after Tr=     0.000000    0.000000    0.000000
         Rot=    0.999948   -0.007768    0.000808    0.006530 Ang=  -1.17 deg.
 ExpMin= 3.48D-02 ExpMax= 1.94D+04 ExpMxC= 2.91D+03 IAcc=3 IRadAn=         5 AccDes= 0.00D+00
 Harris functional with IExCor=  402 and IRadAn=       5 diagonalized for initial guess.
 HarFok:  IExCor=  402 AccDes= 0.00D+00 IRadAn=         5 IDoV= 1 UseB2=F ITyADJ=14
 ICtDFT=  3500011 ScaDFX=  1.000000  1.000000  1.000000  1.000000
 FoFCou: FMM=F IPFlag=           0 FMFlag=      100000 FMFlg1=           0
         NFxFlg=           0 DoJE=T BraDBF=F KetDBF=T FulRan=T
         wScrn=  0.000000 ICntrl=     500 IOpCl=  0 I1Cent=   200000004 NGrid=           0
         NMat0=    1 NMatS0=      1 NMatT0=    0 NMatD0=    1 NMtDS0=    0 NMtDT0=    0
 Petite list used in FoFCou.
 Requested convergence on RMS density matrix=1.00D-08 within 128 cycles.
 Requested convergence on MAX density matrix=1.00D-06.
 Requested convergence on             energy=1.00D-06.
 No special actions if energy rises.
 SCF Done:  E(RB3LYP) =  -1153.44381336     A.U. after   14 cycles
            NFock= 14  Conv=0.84D-08     -V/T= 2.0080
 Calling FoFJK, ICntrl=      2127 FMM=F ISym2X=0 I1Cent= 0 IOpClX= 0 NMat=1 NMatS=1 NMatT=0.
 ***** Axes restored to original set *****
 -------------------------------------------------------------------
 Center     Atomic                   Forces (Hartrees/Bohr)
 Number     Number              X              Y              Z
 -------------------------------------------------------------------
      1       15          -0.000610823    0.000716527    0.001619165
      2        6           0.000020930    0.000674057    0.000085925
      3        6          -0.000317873   -0.000648221   -0.001250626
      4        6           0.000217761    0.000256631    0.000285715
      5        6          -0.000053932   -0.000451995    0.000100381
      6        1          -0.000274713    0.000161954    0.000706448
      7        6          -0.000064174    0.000425074    0.000372584
      8        1           0.000091346    0.000051025    0.000004804
      9        6          -0.000093700   -0.000443971    0.000427716
     10        1           0.000022470    0.000449560   -0.000047814
     11        1           0.000095543   -0.000188025   -0.000359819
     12        1           0.000072939    0.000244573   -0.000357294
     13        6          -0.000508216   -0.000107638   -0.001147749
     14        6          -0.000068519    0.000145287    0.001702127
     15        6          -0.000120617   -0.000249438   -0.001624293
     16        6           0.000052651    0.000423812    0.000332838
     17        1           0.000860351   -0.000430872   -0.000196228
     18        6           0.000454670   -0.000175636    0.000051628
     19        1           0.000754329    0.000595338   -0.000036769
     20        6           0.000681635   -0.000156453   -0.000048451
     21        1          -0.000165746   -0.000353527   -0.000091614
     22        1          -0.000286301    0.000318259    0.000097679
     23        1          -0.000447827    0.000025159   -0.000054125
     24        6          -0.000352306   -0.001300118   -0.000950554
     25        6          -0.000279121   -0.000794682   -0.000734374
     26        6           0.000296981    0.000012524    0.000651970
     27        6          -0.000286825    0.000344533   -0.000320774
     28        1           0.000015022    0.000203884    0.000286946
     29        6           0.000110126    0.000275405    0.000286338
     30        1          -0.000508855    0.000010884   -0.000015669
     31        6          -0.000325909    0.000572601   -0.000242532
     32        1           0.000211109   -0.000138249    0.000340390
     33        1           0.000019960   -0.000320589   -0.000272839
     34        1           0.000193461   -0.000414351    0.000084231
     35        6          -0.006940112   -0.003442653    0.000202262
     36        1           0.000128448   -0.000256520   -0.001277306
     37        1          -0.000846036   -0.001059773    0.001071439
     38        6          -0.019855819   -0.068264266   -0.037327464
     39        1           0.000333960   -0.000963623   -0.004707970
     40        6           0.028352337    0.065171893    0.048295697
     41        1          -0.000566988    0.006074805   -0.006009877
     42        1          -0.000011619    0.003006815    0.000067855
 -------------------------------------------------------------------
 Cartesian Forces:  Max     0.068264266 RMS     0.010551132

 GradGradGradGradGradGradGradGradGradGradGradGradGradGradGradGradGradGrad
 Berny optimization.
 Using GEDIIS/GDIIS optimizer.
 FormGI is forming the generalized inverse of G from B-inverse, IUseBI=4.
 Internal  Forces:  Max     0.089797347 RMS     0.006088311
 Search for a local minimum.
 Step number   6 out of a maximum of  235
 All quantities printed in internal units (Hartrees-Bohrs-Radians)
 Mixed Optimization -- RFO/linear search
 Update second derivatives using D2CorX and points    6    5
 DE=  2.45D-03 DEPred=-8.20D-03 R=-2.98D-01
 Trust test=-2.98D-01 RLast= 7.38D-01 DXMaxT set to 4.24D-01
 ITU= -1  0  0  1  1  0
 Use linear search instead of GDIIS.
 Energy rises -- skip Quadratic/GDIIS search.
 Quartic linear search produced a step of -0.57244.
 Iteration  1 RMS(Cart)=  0.03755566 RMS(Int)=  0.00750143
 Iteration  2 RMS(Cart)=  0.00882802 RMS(Int)=  0.00066515
 Iteration  3 RMS(Cart)=  0.00031857 RMS(Int)=  0.00058530
 Iteration  4 RMS(Cart)=  0.00000018 RMS(Int)=  0.00058530
 Variable       Old X    -DE/DX   Delta X   Delta X   Delta X     New X
                                 (Linear)    (Quad)   (Total)
    R1        3.44799   0.00019   0.00133   0.00000   0.00133   3.44932
    R2        3.45037  -0.00120  -0.00026   0.00000  -0.00026   3.45012
    R3        3.43865   0.00087   0.00135   0.00000   0.00135   3.44000
    R4        3.47931   0.00053  -0.00396   0.00000  -0.00396   3.47536
    R5        2.65994  -0.00049  -0.00101   0.00000  -0.00101   2.65893
    R6        2.65631  -0.00029  -0.00029   0.00000  -0.00029   2.65602
    R7        2.63693  -0.00015  -0.00013   0.00000  -0.00013   2.63681
    R8        2.04535   0.00073   0.00132   0.00000   0.00132   2.04667
    R9        2.63580   0.00005   0.00002   0.00000   0.00002   2.63581
   R10        2.04408  -0.00006  -0.00037   0.00000  -0.00037   2.04371
   R11        2.63839  -0.00014  -0.00005   0.00000  -0.00005   2.63834
   R12        2.04956   0.00045   0.00045   0.00000   0.00045   2.05002
   R13        2.64015  -0.00024  -0.00011   0.00000  -0.00011   2.64004
   R14        2.04963   0.00041   0.00049   0.00000   0.00049   2.05012
   R15        2.04983   0.00044   0.00052   0.00000   0.00052   2.05035
   R16        2.65493  -0.00069  -0.00101   0.00000  -0.00101   2.65392
   R17        2.66034  -0.00068  -0.00034   0.00000  -0.00034   2.66000
   R18        2.63863  -0.00002  -0.00055   0.00000  -0.00056   2.63808
   R19        2.04498   0.00086   0.00090   0.00000   0.00090   2.04588
   R20        2.63524  -0.00028   0.00026   0.00000   0.00026   2.63549
   R21        2.04862   0.00083   0.00018   0.00000   0.00018   2.04881
   R22        2.63811   0.00012   0.00038   0.00000   0.00038   2.63849
   R23        2.04976   0.00040   0.00044   0.00000   0.00044   2.05019
   R24        2.64098   0.00027  -0.00047   0.00000  -0.00047   2.64050
   R25        2.04965   0.00044   0.00047   0.00000   0.00047   2.05012
   R26        2.04980   0.00045   0.00052   0.00000   0.00052   2.05032
   R27        2.65997  -0.00040  -0.00115   0.00000  -0.00115   2.65882
   R28        2.66396  -0.00033  -0.00086   0.00000  -0.00086   2.66310
   R29        2.63871  -0.00023  -0.00037   0.00000  -0.00037   2.63834
   R30        2.04518   0.00035   0.00118   0.00000   0.00118   2.04635
   R31        2.63498  -0.00011  -0.00011   0.00000  -0.00012   2.63487
   R32        2.04725   0.00027  -0.00005   0.00000  -0.00005   2.04720
   R33        2.63718  -0.00008   0.00000   0.00000   0.00000   2.63718
   R34        2.04959   0.00042   0.00046   0.00000   0.00046   2.05005
   R35        2.64074  -0.00030  -0.00006   0.00000  -0.00006   2.64067
   R36        2.04975   0.00042   0.00046   0.00000   0.00046   2.05021
   R37        2.04965   0.00046   0.00054   0.00000   0.00054   2.05019
   R38        2.07721  -0.00092  -0.00086   0.00000  -0.00086   2.07635
   R39        2.06763  -0.00044  -0.00229   0.00000  -0.00229   2.06534
   R40        2.84244   0.00929   0.01522   0.00000   0.01522   2.85766
   R41        2.05058   0.00247   0.00230   0.00000   0.00230   2.05288
   R42        2.40395   0.08980   0.07303   0.00000   0.07303   2.47699
   R43        2.05550   0.00091   0.00070   0.00000   0.00070   2.05621
   R44        2.05132   0.00063   0.00035   0.00000   0.00035   2.05167
    A1        1.93383  -0.00023  -0.00304   0.00000  -0.00304   1.93079
    A2        1.97156   0.00038   0.00289   0.00000   0.00289   1.97446
    A3        1.88171  -0.00044  -0.00243   0.00000  -0.00243   1.87928
    A4        1.92437  -0.00090  -0.00080   0.00000  -0.00080   1.92358
    A5        1.86381   0.00033   0.00173   0.00000   0.00174   1.86554
    A6        1.88415   0.00090   0.00167   0.00000   0.00167   1.88583
    A7        2.06855  -0.00047  -0.00159   0.00000  -0.00159   2.06696
    A8        2.13348   0.00058   0.00187   0.00000   0.00188   2.13536
    A9        2.08021  -0.00012  -0.00016   0.00000  -0.00016   2.08005
   A10        2.09817   0.00026   0.00068   0.00000   0.00068   2.09885
   A11        2.11838  -0.00038  -0.00143   0.00000  -0.00142   2.11696
   A12        2.06653   0.00012   0.00079   0.00000   0.00079   2.06732
   A13        2.09803   0.00002  -0.00014   0.00000  -0.00014   2.09789
   A14        2.11701   0.00002   0.00076   0.00000   0.00076   2.11778
   A15        2.06806  -0.00003  -0.00060   0.00000  -0.00060   2.06747
   A16        2.09882  -0.00012  -0.00042   0.00000  -0.00042   2.09841
   A17        2.08426   0.00012   0.00046   0.00000   0.00046   2.08473
   A18        2.10007   0.00000  -0.00004   0.00000  -0.00004   2.10003
   A19        2.09988   0.00001   0.00020   0.00000   0.00020   2.10008
   A20        2.08446   0.00001  -0.00006   0.00000  -0.00006   2.08440
   A21        2.09884  -0.00003  -0.00013   0.00000  -0.00013   2.09870
   A22        2.09125  -0.00005  -0.00016   0.00000  -0.00016   2.09109
   A23        2.09618   0.00000   0.00005   0.00000   0.00005   2.09623
   A24        2.09574   0.00005   0.00011   0.00000   0.00011   2.09585
   A25        2.12248  -0.00014  -0.00015   0.00000  -0.00015   2.12233
   A26        2.07816  -0.00084  -0.00044   0.00000  -0.00043   2.07773
   A27        2.08200   0.00098   0.00070   0.00000   0.00070   2.08270
   A28        2.09633  -0.00046  -0.00054   0.00000  -0.00054   2.09579
   A29        2.11194  -0.00024   0.00051   0.00000   0.00051   2.11245
   A30        2.07457   0.00070   0.00010   0.00000   0.00010   2.07467
   A31        2.09800  -0.00032  -0.00006   0.00000  -0.00006   2.09793
   A32        2.11821  -0.00032   0.00000   0.00000   0.00000   2.11821
   A33        2.06691   0.00064   0.00008   0.00000   0.00008   2.06699
   A34        2.10008  -0.00018   0.00031   0.00000   0.00031   2.10039
   A35        2.08441   0.00009  -0.00014   0.00000  -0.00014   2.08427
   A36        2.09866   0.00009  -0.00017   0.00000  -0.00017   2.09849
   A37        2.09806  -0.00024  -0.00048   0.00000  -0.00048   2.09758
   A38        2.08567   0.00017   0.00043   0.00000   0.00043   2.08610
   A39        2.09945   0.00007   0.00005   0.00000   0.00005   2.09951
   A40        2.09189   0.00023   0.00008   0.00000   0.00008   2.09197
   A41        2.09588  -0.00006  -0.00014   0.00000  -0.00014   2.09574
   A42        2.09540  -0.00017   0.00006   0.00000   0.00006   2.09547
   A43        2.08987   0.00073  -0.00235   0.00000  -0.00235   2.08752
   A44        2.11814  -0.00056   0.00205   0.00000   0.00205   2.12018
   A45        2.07461  -0.00017   0.00033   0.00000   0.00033   2.07494
   A46        2.09980   0.00012   0.00022   0.00000   0.00022   2.10002
   A47        2.11932  -0.00003  -0.00055   0.00000  -0.00055   2.11877
   A48        2.06407  -0.00009   0.00033   0.00000   0.00033   2.06440
   A49        2.10165   0.00024  -0.00028   0.00000  -0.00028   2.10138
   A50        2.11517  -0.00025   0.00155   0.00000   0.00155   2.11672
   A51        2.06626   0.00001  -0.00125   0.00000  -0.00125   2.06501
   A52        2.10088  -0.00002  -0.00013   0.00000  -0.00013   2.10075
   A53        2.08259   0.00008  -0.00003   0.00000  -0.00003   2.08256
   A54        2.09971  -0.00006   0.00016   0.00000   0.00016   2.09988
   A55        2.09898  -0.00016   0.00021   0.00000   0.00021   2.09919
   A56        2.08469   0.00014  -0.00026   0.00000  -0.00026   2.08443
   A57        2.09950   0.00003   0.00006   0.00000   0.00006   2.09956
   A58        2.09037  -0.00002  -0.00036   0.00000  -0.00036   2.09001
   A59        2.09690   0.00000   0.00019   0.00000   0.00019   2.09710
   A60        2.09591   0.00002   0.00016   0.00000   0.00016   2.09607
   A61        1.84206  -0.00097  -0.00512   0.00000  -0.00512   1.83694
   A62        1.86661  -0.00033   0.00507   0.00000   0.00506   1.87167
   A63        2.01644   0.00091  -0.00147   0.00000  -0.00147   2.01497
   A64        1.84723  -0.00020   0.00356   0.00000   0.00356   1.85079
   A65        1.96470   0.00022   0.00103   0.00000   0.00104   1.96574
   A66        1.91648   0.00023  -0.00244   0.00000  -0.00244   1.91404
   A67        2.05797  -0.00302   0.00337   0.00000   0.00338   2.06135
   A68        2.14351   0.00232  -0.00403   0.00000  -0.00403   2.13949
   A69        2.08108   0.00073   0.00088   0.00000   0.00088   2.08196
   A70        2.13552   0.00173  -0.00090   0.00000   0.00417   2.13969
   A71        2.09949   0.00260   0.00377   0.00000   0.00884   2.10834
   A72        2.03178  -0.00283  -0.00191   0.00000   0.00316   2.03494
    D1        1.56801  -0.00015   0.01302   0.00000   0.01301   1.58102
    D2       -1.52669  -0.00004   0.00984   0.00000   0.00984  -1.51684
    D3       -2.54610  -0.00123   0.01178   0.00000   0.01178  -2.53432
    D4        0.64239  -0.00111   0.00861   0.00000   0.00861   0.65100
    D5       -0.46575  -0.00017   0.01400   0.00000   0.01400  -0.45175
    D6        2.72274  -0.00006   0.01082   0.00000   0.01083   2.73357
    D7        1.84907   0.00135  -0.04198   0.00000  -0.04198   1.80708
    D8       -1.25675   0.00124  -0.04596   0.00000  -0.04596  -1.30271
    D9       -0.34667   0.00169  -0.04294   0.00000  -0.04294  -0.38960
   D10        2.83070   0.00157  -0.04692   0.00000  -0.04691   2.78378
   D11       -2.38934   0.00090  -0.04549   0.00000  -0.04549  -2.43484
   D12        0.78803   0.00079  -0.04947   0.00000  -0.04947   0.73855
   D13        2.17192   0.00026  -0.00722   0.00000  -0.00722   2.16469
   D14       -1.00646   0.00012  -0.00628   0.00000  -0.00628  -1.01275
   D15       -1.93703  -0.00045  -0.00968   0.00000  -0.00969  -1.94671
   D16        1.16778  -0.00059  -0.00874   0.00000  -0.00875   1.15903
   D17        0.09298  -0.00002  -0.00708   0.00000  -0.00708   0.08589
   D18       -3.08540  -0.00016  -0.00614   0.00000  -0.00614  -3.09154
   D19        3.13629  -0.00035  -0.01659   0.00000  -0.01659   3.11971
   D20        1.17472   0.00044  -0.02047   0.00000  -0.02047   1.15425
   D21       -0.96430  -0.00021  -0.02018   0.00000  -0.02018  -0.98449
   D22        1.05737  -0.00004  -0.01269   0.00000  -0.01268   1.04468
   D23       -0.90421   0.00076  -0.01656   0.00000  -0.01656  -0.92077
   D24       -3.04323   0.00011  -0.01628   0.00000  -0.01628  -3.05951
   D25       -1.01174   0.00037  -0.01356   0.00000  -0.01355  -1.02529
   D26       -2.97331   0.00116  -0.01743   0.00000  -0.01743  -2.99074
   D27        1.17085   0.00051  -0.01715   0.00000  -0.01715   1.15370
   D28       -3.09560   0.00006  -0.00324   0.00000  -0.00324  -3.09884
   D29        0.06129   0.00001  -0.00737   0.00000  -0.00737   0.05392
   D30        0.00056  -0.00003  -0.00011   0.00000  -0.00011   0.00044
   D31       -3.12574  -0.00009  -0.00424   0.00000  -0.00424  -3.12998
   D32        3.09420  -0.00007   0.00321   0.00000   0.00321   3.09740
   D33       -0.06113  -0.00012   0.00597   0.00000   0.00597  -0.05517
   D34       -0.00019   0.00005   0.00005   0.00000   0.00005  -0.00015
   D35        3.12766   0.00001   0.00281   0.00000   0.00281   3.13047
   D36        0.00026   0.00000  -0.00060   0.00000  -0.00060  -0.00034
   D37       -3.13366  -0.00002  -0.00140   0.00000  -0.00140  -3.13506
   D38        3.12700   0.00005   0.00340   0.00000   0.00340   3.13040
   D39       -0.00692   0.00003   0.00260   0.00000   0.00260  -0.00432
   D40       -0.00099  -0.00004   0.00073   0.00000   0.00073  -0.00026
   D41        3.13634  -0.00002   0.00084   0.00000   0.00084   3.13718
   D42       -3.12922   0.00001  -0.00196   0.00000  -0.00197  -3.13119
   D43        0.00810   0.00003  -0.00186   0.00000  -0.00186   0.00624
   D44       -0.00144   0.00002   0.00136   0.00000   0.00136  -0.00007
   D45       -3.13753  -0.00002   0.00037   0.00000   0.00037  -3.13716
   D46        3.13242   0.00004   0.00217   0.00000   0.00217   3.13459
   D47       -0.00368   0.00000   0.00118   0.00000   0.00118  -0.00249
   D48        0.00180   0.00000  -0.00143   0.00000  -0.00143   0.00037
   D49        3.13789   0.00004  -0.00044   0.00000  -0.00044   3.13745
   D50       -3.13549  -0.00002  -0.00154   0.00000  -0.00154  -3.13703
   D51        0.00061   0.00002  -0.00055   0.00000  -0.00055   0.00005
   D52       -3.10447  -0.00016  -0.00315   0.00000  -0.00315  -3.10762
   D53        0.06577  -0.00014  -0.00650   0.00000  -0.00650   0.05927
   D54        0.00127  -0.00008   0.00082   0.00000   0.00081   0.00209
   D55       -3.11167  -0.00007  -0.00254   0.00000  -0.00254  -3.11421
   D56        3.10988   0.00015   0.00220   0.00000   0.00220   3.11207
   D57       -0.01857   0.00015   0.00075   0.00000   0.00075  -0.01782
   D58        0.00322   0.00006  -0.00167   0.00000  -0.00167   0.00154
   D59       -3.12523   0.00007  -0.00312   0.00000  -0.00312  -3.12835
   D60       -0.00320   0.00006  -0.00017   0.00000  -0.00017  -0.00338
   D61       -3.13587   0.00001  -0.00010   0.00000  -0.00010  -3.13597
   D62        3.11035   0.00004   0.00311   0.00000   0.00311   3.11346
   D63       -0.02231  -0.00001   0.00319   0.00000   0.00319  -0.01913
   D64       -0.00580  -0.00002   0.00189   0.00000   0.00189  -0.00391
   D65        3.13769  -0.00002   0.00083   0.00000   0.00083   3.13852
   D66        3.12302  -0.00003   0.00330   0.00000   0.00330   3.12632
   D67       -0.01667  -0.00003   0.00224   0.00000   0.00224  -0.01444
   D68        0.00064  -0.00002   0.00038   0.00000   0.00038   0.00102
   D69       -3.13722  -0.00005   0.00044   0.00000   0.00044  -3.13679
   D70        3.13323   0.00003   0.00030   0.00000   0.00030   3.13353
   D71       -0.00463   0.00000   0.00036   0.00000   0.00036  -0.00427
   D72        0.00387   0.00000  -0.00124   0.00000  -0.00124   0.00263
   D73       -3.14145   0.00003  -0.00130   0.00000  -0.00130   3.14044
   D74       -3.13964   0.00000  -0.00017   0.00000  -0.00017  -3.13980
   D75       -0.00178   0.00002  -0.00022   0.00000  -0.00022  -0.00200
   D76        3.11774  -0.00001   0.00094   0.00000   0.00094   3.11869
   D77       -0.02272  -0.00005   0.00106   0.00000   0.00106  -0.02167
   D78        0.01202   0.00014  -0.00001   0.00000  -0.00001   0.01201
   D79       -3.12845   0.00010   0.00010   0.00000   0.00010  -3.12834
   D80       -3.11794  -0.00002  -0.00078   0.00000  -0.00078  -3.11872
   D81        0.00800  -0.00015   0.00115   0.00000   0.00115   0.00916
   D82       -0.01282  -0.00014   0.00010   0.00000   0.00010  -0.01272
   D83        3.11312  -0.00027   0.00203   0.00000   0.00203   3.11515
   D84       -0.00249  -0.00004   0.00010   0.00000   0.00010  -0.00239
   D85        3.13922  -0.00004   0.00002   0.00000   0.00002   3.13924
   D86        3.13801   0.00000  -0.00001   0.00000  -0.00001   3.13800
   D87       -0.00347   0.00000  -0.00009   0.00000  -0.00009  -0.00356
   D88        0.00409   0.00006  -0.00027   0.00000  -0.00027   0.00382
   D89        3.14108   0.00001   0.00025   0.00000   0.00025   3.14133
   D90       -3.12229   0.00018  -0.00217   0.00000  -0.00217  -3.12446
   D91        0.01470   0.00013  -0.00165   0.00000  -0.00165   0.01306
   D92       -0.00643  -0.00005  -0.00026   0.00000  -0.00026  -0.00670
   D93        3.14004   0.00002   0.00011   0.00000   0.00011   3.14015
   D94        3.13504  -0.00005  -0.00019   0.00000  -0.00019   3.13486
   D95       -0.00167   0.00001   0.00019   0.00000   0.00019  -0.00148
   D96        0.00563   0.00004   0.00035   0.00000   0.00035   0.00598
   D97       -3.14084  -0.00002  -0.00003   0.00000  -0.00003  -3.14086
   D98       -3.13133   0.00009  -0.00017   0.00000  -0.00017  -3.13150
   D99        0.00539   0.00002  -0.00055   0.00000  -0.00055   0.00484
   D100      -0.55355   0.00029   0.02440   0.00000   0.02440  -0.52915
   D101       2.62628  -0.00048   0.01625   0.00000   0.01625   2.64253
   D102       1.56423  -0.00013   0.01719   0.00000   0.01719   1.58142
   D103      -1.53912  -0.00090   0.00903   0.00000   0.00904  -1.53008
   D104      -2.66584  -0.00009   0.02067   0.00000   0.02067  -2.64517
   D105       0.51399  -0.00087   0.01252   0.00000   0.01252   0.52651
   D106       0.15164  -0.00702  -0.26933   0.00000  -0.26938  -0.11774
   D107       3.09266   0.00176  -0.04554   0.00000  -0.04549   3.04717
   D108      -2.95123  -0.00772  -0.27762   0.00000  -0.27767   3.05429
   D109      -0.01021   0.00105  -0.05382   0.00000  -0.05378  -0.06399
         Item               Value     Threshold  Converged?
 Maximum Force            0.089797     0.000450     NO 
 RMS     Force            0.006088     0.000300     NO 
 Maximum Displacement     0.338860     0.001800     NO 
 RMS     Displacement     0.042660     0.001200     NO 
 Predicted change in Energy=-2.939058D-03
 GradGradGradGradGradGradGradGradGradGradGradGradGradGradGradGradGradGrad

                          Input orientation:                          
 ---------------------------------------------------------------------
 Center     Atomic      Atomic             Coordinates (Angstroms)
 Number     Number       Type             X           Y           Z
 ---------------------------------------------------------------------
      1         15           0       -0.439777   -1.631969   -0.159073
      2          6           0        0.124346   -0.739224   -1.647865
      3          6           0        0.217411    0.663653   -1.592611
      4          6           0        0.416874   -1.398368   -2.854263
      5          6           0        0.595225    1.388271   -2.723609
      6          1           0        0.010145    1.205606   -0.678100
      7          6           0        0.794153   -0.666474   -3.980093
      8          1           0        0.366489   -2.475799   -2.933128
      9          6           0        0.884097    0.726314   -3.918430
     10          1           0        0.668680    2.468994   -2.664612
     11          1           0        1.021122   -1.188395   -4.903694
     12          1           0        1.181680    1.291458   -4.795514
     13          6           0       -2.254257   -1.833318   -0.178819
     14          6           0       -2.854991   -3.060584   -0.503245
     15          6           0       -3.068489   -0.719845    0.101477
     16          6           0       -4.246102   -3.168442   -0.548194
     17          1           0       -2.255855   -3.940808   -0.699043
     18          6           0       -4.457468   -0.837792    0.058463
     19          1           0       -2.639749    0.246058    0.343689
     20          6           0       -5.048856   -2.061014   -0.267761
     21          1           0       -4.698916   -4.122988   -0.794860
     22          1           0       -5.074523    0.026764    0.279234
     23          1           0       -6.129645   -2.150838   -0.299596
     24          6           0        0.370081   -3.248109    0.055322
     25          6           0        1.053992   -3.529545    1.252266
     26          6           0        0.293331   -4.246911   -0.935887
     27          6           0        1.657114   -4.774086    1.443584
     28          1           0        1.127438   -2.796389    2.045817
     29          6           0        0.899344   -5.486730   -0.736642
     30          1           0       -0.244096   -4.080483   -1.861675
     31          6           0        1.585588   -5.752671    0.451223
     32          1           0        2.182144   -4.972928    2.371850
     33          1           0        0.830207   -6.244332   -1.510156
     34          1           0        2.056636   -6.718142    0.602929
     35          6           0       -0.033461   -0.592605    1.302723
     36          1           0       -0.408691   -1.153814    2.169624
     37          1           0       -0.646484    0.309958    1.238874
     38          6           0        1.422735   -0.209862    1.443352
     39          1           0        2.171855   -0.897431    1.060998
     40          6           0        1.808347    0.894991    2.033868
     41          1           0        1.106997    1.657990    2.365372
     42          1           0        2.862078    1.099869    2.196381
 ---------------------------------------------------------------------
                    Distance matrix (angstroms):
                    1          2          3          4          5
     1  P    0.000000
     2  C    1.825303   0.000000
     3  C    2.785105   1.407046   0.000000
     4  C    2.837688   1.405503   2.425589   0.000000
     5  C    4.095111   2.430060   1.395339   2.795396   0.000000
     6  H    2.919529   2.176201   1.083053   3.417865   2.135368
     7  C    4.129765   2.427595   2.793195   1.394812   2.416671
     8  H    3.009568   2.173988   3.416924   1.081487   3.876501
     9  C    4.631081   2.807221   2.420296   2.421781   1.396149
    10  H    4.931968   3.409214   2.147577   3.880189   1.084821
    11  H    4.984217   3.406814   3.878054   2.146945   3.401966
    12  H    5.715955   3.892212   3.403313   3.404196   2.155479
    13  C    1.825724   3.002147   3.787191   3.805538   4.997414
    14  C    2.827129   3.946558   4.949376   4.358366   6.051969
    15  C    2.794635   3.640710   3.947295   4.620016   5.084099
    16  C    4.123140   5.119687   5.974840   5.494949   6.995322
    17  H    2.986711   4.100702   5.302506   4.272289   6.373901
    18  C    4.101205   4.890224   5.180239   5.705912   6.182636
    19  H    2.935921   3.546447   3.476637   4.719532   4.601959
    20  C    4.630281   5.514874   6.075575   6.083034   7.055807
    21  H    4.974903   5.953262   6.907866   6.151098   7.881750
    22  H    4.942103   5.597203   5.649247   6.481145   6.558720
    23  H    5.715206   6.551556   7.062462   7.067493   7.976529
    24  C    1.820369   3.042324   4.247456   3.448103   5.410099
    25  C    2.797144   4.130483   5.135767   4.670269   6.340581
    26  C    2.824678   3.583202   4.954865   3.436513   5.919659
    27  C    4.103456   5.309100   6.392201   5.604030   7.514503
    28  H    2.945093   4.345275   5.102765   5.144915   6.367265
    29  C    4.121409   4.895893   6.246994   4.629449   7.162833
    30  H    2.988706   3.368304   4.774119   2.935277   5.599524
    31  C    4.631927   5.628148   6.871564   5.590356   7.877401
    32  H    4.943889   6.190064   7.165764   6.573120   8.303426
    33  H    4.971134   5.551884   6.935602   5.045873   7.732032
    34  H    5.716807   6.674375   7.917958   6.552938   8.883441
    35  C    1.839080   2.958441   3.166083   4.258238   4.531056
    36  H    2.377484   3.876757   4.224880   5.097137   5.604800
    37  H    2.401679   3.166737   2.981396   4.561017   4.290207
    38  C    2.838856   3.394357   3.381258   4.570973   4.538983
    39  H    2.974683   3.399303   3.646708   4.319741   4.693980
    40  C    4.030952   4.365968   3.966856   5.575797   4.934428
    41  H    4.425964   4.776852   4.176805   6.087872   5.121756
    42  H    4.890127   5.065142   4.641229   6.142411   5.424767
                    6          7          8          9         10
     6  H    0.000000
     7  C    3.875888   0.000000
     8  H    4.331844   2.133703   0.000000
     9  C    3.390171   1.397050   3.390024   0.000000
    10  H    2.444596   3.402556   4.961290   2.157637   0.000000
    11  H    4.960743   1.084876   2.443171   2.157691   4.302813
    12  H    4.281701   2.156058   4.280799   1.084997   2.488072
    13  C    3.822546   5.010390   3.855814   5.512320   5.764774
    14  C    5.141980   5.580008   4.077284   6.323359   6.903913
    15  C    3.713904   5.619792   4.908286   5.820134   5.637941
    16  C    6.104491   6.591050   5.238670   7.269564   7.772709
    17  H    5.623235   5.548793   3.743538   6.481187   7.314501
    18  C    4.967652   6.627126   5.907897   6.840645   6.680372
    19  H    2.997786   5.596381   5.213780   5.551018   4.993699
    20  C    6.035948   7.061650   6.049974   7.503100   7.678287
    21  H    7.112158   7.229592   5.739664   8.027606   8.704096
    22  H    5.306600   7.284490   6.796080   7.322220   6.900370
    23  H    7.007567   7.980499   7.017183   8.400390   8.552975
    24  C    4.528029   4.809288   3.086634   5.643666   6.338176
    25  C    5.218964   5.970115   4.370419   6.699052   7.174460
    26  C    5.465948   4.726260   2.670423   5.829025   6.944980
    27  C    6.555209   6.858094   5.109153   7.720308   8.385492
    28  H    4.968303   6.399939   5.046952   6.931155   7.079751
    29  C    6.751405   5.810844   3.764863   6.980396   8.189251
    30  H    5.422935   4.149833   2.023818   5.348678   6.661345
    31  C    7.223227   6.792079   4.865997   7.846223   8.839962
    32  H    7.224546   7.798669   6.138000   8.586845   9.112559
    33  H    7.540981   6.100360   4.054840   7.375133   8.790956
    34  H    8.283414   7.695495   5.775619   8.788485   9.849199
    35  C    2.675654   5.347761   4.652828   5.462774   5.060251
    36  H    3.721803   6.285170   5.327910   6.501584   6.136393
    37  H    2.215431   5.501497   5.117827   5.395722   4.650623
    38  C    2.915393   5.478810   5.040208   5.469485   4.961878
    39  H    3.481410   5.231061   4.658716   5.393476   5.241424
    40  C    3.268758   6.295592   6.173510   6.025989   5.084490
    41  H    3.266566   6.765052   6.760966   6.356404   5.113765
    42  H    4.050597   6.748711   6.732401   6.437613   5.505883
                   11         12         13         14         15
    11  H    0.000000
    12  H    2.487399   0.000000
    13  C    5.785194   6.548569   0.000000
    14  C    6.155754   7.325201   1.404392   0.000000
    15  C    6.480447   6.788947   1.407609   2.427000   0.000000
    16  C    7.115801   8.209218   2.426199   1.396010   2.793649
    17  H    5.999454   7.481600   2.170748   1.082633   3.416988
    18  C    7.400059   7.739172   2.429303   2.797186   1.394642
    19  H    6.557032   6.489036   2.178399   3.420162   1.084183
    20  C    7.687521   8.399952   2.805270   2.422321   2.420109
    21  H    7.629757   8.938840   3.405650   2.147975   3.878542
    22  H    8.092975   8.154299   3.409343   3.882050   2.147835
    23  H    8.559059   9.247603   3.890250   3.404772   3.402834
    24  C    5.409078   6.693054   2.990586   3.278453   4.268256
    25  C    6.586191   7.735245   3.983679   4.310671   5.119919
    26  C    5.062380   6.808775   3.590095   3.392120   4.981781
    27  C    7.317760   8.714540   5.155494   5.204356   6.369414
    28  H    7.133909   7.969771   4.160814   4.735743   5.069349
    29  C    5.987891   7.905568   4.858372   4.476125   6.258541
    30  H    4.383929   6.284744   3.452897   3.114851   4.808850
    31  C    7.058780   8.792676   5.522924   5.279875   6.863825
    32  H    8.282766   9.571550   6.003725   6.107042   7.128286
    33  H    6.092212   8.228320   5.544675   4.973008   6.951054
    34  H    7.872312   9.698579   6.561740   6.222976   7.905563
    35  C    6.323506   6.497288   2.943853   4.160946   3.266585
    36  H    7.216467   7.551277   3.063172   4.094433   3.397070
    37  H    6.538892   6.381172   3.031241   4.390107   2.867102
    38  C    6.434580   6.421489   4.334434   5.496799   4.715061
    39  H    6.081645   6.330120   4.690788   5.691684   5.330424
    40  C    7.286288   6.869523   5.370699   6.620441   5.488657
    41  H    7.806959   7.170649   5.473588   6.796415   5.311685
    42  H    7.683511   7.193541   6.357833   7.568502   6.547641
                   16         17         18         19         20
    16  C    0.000000
    17  H    2.140184   0.000000
    18  C    2.417569   3.879384   0.000000
    19  H    3.877453   4.331802   2.135460   0.000000
    20  C    1.396229   3.394184   1.397295   3.391202   0.000000
    21  H    1.084915   2.451717   3.402788   4.962360   2.156856
    22  H    3.402978   4.964226   1.084875   2.445479   2.158397
    23  H    2.155239   4.286000   2.156031   4.282324   1.084982
    24  C    4.656149   2.818588   5.395819   4.620761   5.556839
    25  C    5.609193   3.864173   6.248751   5.359515   6.458468
    26  C    4.681864   2.578400   5.931350   5.516071   5.810637
    27  C    6.433757   4.538340   7.402775   6.698853   7.433673
    28  H    5.978483   4.504512   6.243145   5.132779   6.636266
    29  C    5.646733   3.513769   7.137244   6.823280   6.880150
    30  H    4.309652   2.327745   5.652829   5.414955   5.450186
    31  C    6.456445   4.400301   7.799283   7.338241   7.626344
    32  H    7.287330   5.494679   8.156933   7.389310   8.230076
    33  H    6.012935   3.935468   7.723390   7.589631   7.321686
    34  H    7.324614   5.292098   8.792526   8.403768   8.540197
    35  C    5.273251   4.489606   4.602188   2.901006   5.456815
    36  H    5.115759   4.405519   4.577059   3.204887   5.319303
    37  H    5.315086   4.941114   4.151421   2.185988   5.222292
    38  C    6.697400   5.660551   6.073631   4.233307   6.945226
    39  H    6.995510   5.653716   6.704965   4.997362   7.433585
    40  C    7.735302   6.882695   6.794498   4.802434   7.813878
    41  H    7.774251   7.214288   6.520278   4.485405   7.658910
    42  H    8.733693   7.745008   7.867717   5.867840   8.868261
                   21         22         23         24         25
    21  H    0.000000
    22  H    4.302929   0.000000
    23  H    2.486292   2.488026   0.000000
    24  C    5.213727   6.357566   6.601243   0.000000
    25  C    6.135050   7.152119   7.477549   1.406987   0.000000
    26  C    4.995775   6.968118   6.786237   1.409252   2.425125
    27  C    6.770057   8.349778   8.399626   2.431528   1.396152
    28  H    6.616321   7.039554   7.653950   2.177088   1.082883
    29  C    5.762265   8.192540   7.792681   2.432848   2.794681
    30  H    4.580973   6.692233   6.387747   2.178287   3.418360
    31  C    6.610868   8.819780   8.547617   2.811943   2.422097
    32  H    7.622298   9.057327   9.175329   3.409527   2.146987
    33  H    5.965145   8.797409   8.164662   3.411713   3.879577
    34  H    7.370626   9.820996   9.417538   3.896854   3.405009
    35  C    6.215297   5.181067   6.492994   2.961513   3.132206
    36  H    6.000848   5.170815   6.310342   3.076172   2.936850
    37  H    6.341079   4.539673   6.203826   3.885105   4.199236
    38  C    7.602417   6.604961   7.990225   3.502235   3.345561
    39  H    7.813828   7.346787   8.505124   3.127852   2.866047
    40  C    8.690586   7.155868   8.816680   4.811292   4.555927
    41  H    8.781536   6.724883   8.601058   5.472585   5.305878
    42  H    9.664076   8.235085   9.881704   5.449688   5.058854
                   26         27         28         29         30
    26  C    0.000000
    27  C    2.792795   0.000000
    28  H    3.419110   2.134133   0.000000
    29  C    1.394311   2.415670   3.877118   0.000000
    30  H    1.083332   3.875619   4.335723   2.133234   0.000000
    31  C    2.421016   1.395538   3.390020   1.397383   3.390200
    32  H    3.877608   1.084837   2.440497   3.401807   4.960426
    33  H    2.146558   3.401467   4.962016   1.084926   2.441298
    34  H    3.403555   2.155383   4.280827   2.156421   4.280758
    35  C    4.297920   4.512501   2.599335   5.383456   4.714135
    36  H    4.438951   4.230963   2.252348   5.378801   4.984361
    37  H    5.135941   5.585335   3.667063   6.316157   5.389925
    38  C    4.820176   4.570237   2.672132   5.733380   5.355673
    39  H    4.328443   3.929348   2.380487   5.090428   4.950824
    40  C    6.128121   5.701731   3.753674   7.016294   6.644029
    41  H    6.813825   6.521037   4.465874   7.791832   7.254202
    42  H    6.708026   6.043343   4.267608   7.472499   7.276825
                   31         32         33         34         35
    31  C    0.000000
    32  H    2.157008   0.000000
    33  H    2.158550   4.302809   0.000000
    34  H    1.084913   2.488092   2.488725   0.000000
    35  C    5.474729   5.023860   6.371831   6.510025   0.000000
    36  H    5.299013   4.619411   6.402267   6.284435   1.098759
    37  H    6.508303   6.098660   7.259235   7.556817   1.092929
    38  C    5.633256   4.911783   6.744563   6.592864   1.512208
    39  H    4.928376   4.281134   6.082779   5.839844   2.239368
    40  C    6.837090   5.889519   8.030367   7.750421   2.477856
    41  H    7.668828   6.717519   8.805852   8.612062   2.737708
    42  H    7.185563   6.113262   8.473736   8.019297   3.470913
                   36         37         38         39         40
    36  H    0.000000
    37  H    1.750849   0.000000
    38  C    2.184637   2.143289   0.000000
    39  H    2.820284   3.071231   1.086336   0.000000
    40  C    3.021803   2.645841   1.310766   2.071567   0.000000
    41  H    3.200292   2.482113   2.106818   3.060309   1.088097
    42  H    3.972120   3.721664   2.086662   2.398898   1.085695
                   41         42
    41  H    0.000000
    42  H    1.849423   0.000000
 Stoichiometry    C21H20P(1+)
 Framework group  C1[X(C21H20P)]
 Deg. of freedom   120
 Full point group                 C1      NOp   1
 Largest Abelian subgroup         C1      NOp   1
 Largest concise Abelian subgroup C1      NOp   1
                         Standard orientation:                         
 ---------------------------------------------------------------------
 Center     Atomic      Atomic             Coordinates (Angstroms)
 Number     Number       Type             X           Y           Z
 ---------------------------------------------------------------------
      1         15           0       -0.004926    0.004166    0.370907
      2          6           0       -1.360785    0.756664   -0.591966
      3          6           0       -2.587734    0.996750    0.053584
      4          6           0       -1.236608    1.053993   -1.960036
      5          6           0       -3.665849    1.523079   -0.658887
      6          1           0       -2.718086    0.790291    1.108756
      7          6           0       -2.319171    1.580240   -2.664751
      8          1           0       -0.306912    0.892888   -2.488547
      9          6           0       -3.534751    1.815726   -2.017711
     10          1           0       -4.603940    1.708714   -0.146674
     11          1           0       -2.208175    1.808996   -3.719411
     12          1           0       -4.373134    2.228792   -2.568811
     13          6           0       -0.059251   -1.816323    0.243878
     14          6           0        0.833464   -2.523640   -0.577755
     15          6           0       -1.045237   -2.522134    0.958739
     16          6           0        0.737498   -3.912407   -0.682442
     17          1           0        1.618129   -2.011531   -1.120101
     18          6           0       -1.131051   -3.910000    0.851558
     19          1           0       -1.758847   -2.008308    1.592928
     20          6           0       -0.241557   -4.607491    0.030133
     21          1           0        1.436015   -4.448600   -1.316171
     22          1           0       -1.893409   -4.443195    1.409651
     23          1           0       -0.309403   -5.687310   -0.050957
     24          6           0        1.639799    0.619327   -0.108885
     25          6           0        2.479852    1.189812    0.865011
     26          6           0        2.113361    0.499717   -1.430786
     27          6           0        3.754817    1.641467    0.519016
     28          1           0        2.162012    1.290305    1.895309
     29          6           0        3.387762    0.954235   -1.767563
     30          1           0        1.508652    0.044557   -2.205877
     31          6           0        4.210368    1.529295   -0.795296
     32          1           0        4.388165    2.080671    1.282457
     33          1           0        3.736520    0.854081   -2.790012
     34          1           0        5.201215    1.882602   -1.060686
     35          6           0       -0.276617    0.424578    2.140555
     36          1           0        0.544241   -0.064432    2.683078
     37          1           0       -1.191861   -0.082058    2.457006
     38          6           0       -0.379660    1.901363    2.449204
     39          1           0        0.172374    2.595145    1.821469
     40          6           0       -1.077761    2.364805    3.457164
     41          1           0       -1.712954    1.729848    4.071423
     42          1           0       -1.062051    3.421718    3.704999
 ---------------------------------------------------------------------
 Rotational constants (GHZ):      0.2584313      0.2461649      0.1905132
 Standard basis: 6-31++G(d,p) (6D, 7F)
 There are   542 symmetry adapted cartesian basis functions of A   symmetry.
 There are   542 symmetry adapted basis functions of A   symmetry.
   542 basis functions,   888 primitive gaussians,   542 cartesian basis functions
    80 alpha electrons       80 beta electrons
       nuclear repulsion energy      1828.7829416826 Hartrees.
 NAtoms=   42 NActive=   42 NUniq=   42 SFac= 1.00D+00 NAtFMM=   60 NAOKFM=F Big=F
 Integral buffers will be    131072 words long.
 Raffenetti 2 integral format.
 Two-electron integral symmetry is turned on.
 One-electron integrals computed using PRISM.
 NBasis=   542 RedAO= T EigKep=  1.07D-06  NBF=   542
 NBsUse=   538 1.00D-06 EigRej=  7.75D-07 NBFU=   538
 Lowest energy guess from the checkpoint file:  "ATPP.chk"
 B after Tr=     0.000000    0.000000    0.000000
         Rot=    0.999989   -0.003461    0.000595    0.003176 Ang=  -0.54 deg.
 B after Tr=     0.000000    0.000000    0.000000
         Rot=    0.999985    0.004307   -0.000215   -0.003349 Ang=   0.63 deg.
 Requested convergence on RMS density matrix=1.00D-08 within 128 cycles.
 Requested convergence on MAX density matrix=1.00D-06.
 Requested convergence on             energy=1.00D-06.
 No special actions if energy rises.
 SCF Done:  E(RB3LYP) =  -1153.44877260     A.U. after   12 cycles
            NFock= 12  Conv=0.46D-08     -V/T= 2.0081
 Calling FoFJK, ICntrl=      2127 FMM=F ISym2X=0 I1Cent= 0 IOpClX= 0 NMat=1 NMatS=1 NMatT=0.
 ***** Axes restored to original set *****
 -------------------------------------------------------------------
 Center     Atomic                   Forces (Hartrees/Bohr)
 Number     Number              X              Y              Z
 -------------------------------------------------------------------
      1       15          -0.001168280    0.000620528   -0.000247367
      2        6           0.000426362    0.000179413    0.000295751
      3        6          -0.000599958   -0.000071361   -0.000731674
      4        6           0.000107696    0.000316109    0.000180860
      5        6          -0.000035176   -0.000270841    0.000024661
      6        1           0.000002740    0.000004333    0.000106696
      7        6           0.000003066    0.000227745    0.000186439
      8        1           0.000078409   -0.000365997    0.000185453
      9        6          -0.000070445   -0.000275689    0.000301540
     10        1           0.000031283    0.000277010   -0.000030466
     11        1           0.000062679   -0.000104574   -0.000206550
     12        1           0.000012306    0.000141145   -0.000205593
     13        6          -0.000164859    0.000281708   -0.000354688
     14        6          -0.000128189   -0.000228342    0.001293209
     15        6          -0.000261006   -0.000110964   -0.001664350
     16        6          -0.000193096    0.000196698    0.000222521
     17        1           0.000414790   -0.000145878    0.000088326
     18        6           0.000410002   -0.000074229    0.000079779
     19        1           0.000497653    0.000421767   -0.000096005
     20        6           0.000434093   -0.000273547   -0.000112947
     21        1          -0.000124685   -0.000202154   -0.000085805
     22        1          -0.000163475    0.000181335    0.000109613
     23        1          -0.000253638    0.000032462   -0.000049873
     24        6          -0.000446088   -0.000603423   -0.000988539
     25        6          -0.000199770   -0.000606683    0.000087237
     26        6           0.000494438   -0.000100861    0.000244684
     27        6          -0.000157707    0.000121422   -0.000152822
     28        1           0.000041527   -0.000214070   -0.000013448
     29        6           0.000126684    0.000076892    0.000157582
     30        1          -0.000339757    0.000282340   -0.000180904
     31        6          -0.000278485    0.000416315   -0.000166636
     32        1           0.000126299   -0.000116605    0.000197823
     33        1           0.000037622   -0.000212164   -0.000144392
     34        1           0.000119437   -0.000227916    0.000045490
     35        6          -0.000992389   -0.000276734   -0.002474678
     36        1           0.001110126    0.000416075   -0.000540851
     37        1          -0.001622138   -0.000432102    0.001239458
     38        6          -0.007306016   -0.023374723   -0.010896863
     39        1           0.000115063   -0.002275292    0.001974445
     40        6           0.009963993    0.026064099    0.010598873
     41        1           0.000023835   -0.001344707    0.003099501
     42        1          -0.000134950    0.001651459   -0.001375487
 -------------------------------------------------------------------
 Cartesian Forces:  Max     0.026064099 RMS     0.003630875

 GradGradGradGradGradGradGradGradGradGradGradGradGradGradGradGradGradGrad
 Berny optimization.
 Using GEDIIS/GDIIS optimizer.
 FormGI is forming the generalized inverse of G from B-inverse, IUseBI=4.
 Internal  Forces:  Max     0.030673333 RMS     0.002125078
 Search for a local minimum.
 Step number   7 out of a maximum of  235
 All quantities printed in internal units (Hartrees-Bohrs-Radians)
 Mixed Optimization -- RFO/linear search
 Update second derivatives using D2CorX and points    4    6    5    7
 ITU=  0 -1  0  0  1  1  0
 Use linear search instead of GDIIS.
     Eigenvalues ---    0.00238   0.00252   0.00573   0.00833   0.00900
     Eigenvalues ---    0.00904   0.00930   0.01647   0.01650   0.01653
     Eigenvalues ---    0.02151   0.02152   0.02152   0.02153   0.02153
     Eigenvalues ---    0.02153   0.02154   0.02154   0.02154   0.02154
     Eigenvalues ---    0.02155   0.02155   0.02155   0.02155   0.02155
     Eigenvalues ---    0.02156   0.02156   0.02156   0.02156   0.02156
     Eigenvalues ---    0.02157   0.02157   0.02157   0.02164   0.03161
     Eigenvalues ---    0.04012   0.05520   0.06222   0.06828   0.07070
     Eigenvalues ---    0.09593   0.13073   0.15531   0.15982   0.15996
     Eigenvalues ---    0.15997   0.15999   0.15999   0.15999   0.16000
     Eigenvalues ---    0.16000   0.16000   0.16000   0.16000   0.16000
     Eigenvalues ---    0.16000   0.16000   0.16014   0.16035   0.16098
     Eigenvalues ---    0.16322   0.16824   0.21245   0.21911   0.21998
     Eigenvalues ---    0.22000   0.22000   0.22000   0.22000   0.22012
     Eigenvalues ---    0.23467   0.23474   0.23621   0.24537   0.24598
     Eigenvalues ---    0.24603   0.24686   0.24947   0.24974   0.27340
     Eigenvalues ---    0.30627   0.33466   0.33709   0.33709   0.33711
     Eigenvalues ---    0.33716   0.33717   0.33718   0.33718   0.33718
     Eigenvalues ---    0.33718   0.33720   0.33721   0.33724   0.33726
     Eigenvalues ---    0.35857   0.37128   0.37204   0.37227   0.37231
     Eigenvalues ---    0.37572   0.42111   0.42118   0.42121   0.42338
     Eigenvalues ---    0.42351   0.43429   0.46363   0.46407   0.46413
     Eigenvalues ---    0.46434   0.46449   0.46453   0.46465   0.46466
     Eigenvalues ---    0.46481   0.46488   0.46496   0.46733   0.61180
 RFO step:  Lambda=-3.56432401D-03 EMin= 2.38363102D-03
 Quartic linear search produced a step of  0.00026.
 Iteration  1 RMS(Cart)=  0.06731016 RMS(Int)=  0.00187533
 Iteration  2 RMS(Cart)=  0.00261932 RMS(Int)=  0.00010025
 Iteration  3 RMS(Cart)=  0.00000500 RMS(Int)=  0.00010019
 Iteration  4 RMS(Cart)=  0.00000000 RMS(Int)=  0.00010019
 Variable       Old X    -DE/DX   Delta X   Delta X   Delta X     New X
                                 (Linear)    (Quad)   (Total)
    R1        3.44932  -0.00006   0.00000   0.00117   0.00117   3.45050
    R2        3.45012  -0.00047   0.00000  -0.00010  -0.00010   3.45001
    R3        3.44000   0.00074   0.00000   0.00467   0.00467   3.44467
    R4        3.47536   0.00179   0.00000   0.00654   0.00654   3.48190
    R5        2.65893  -0.00011   0.00000   0.00005   0.00005   2.65898
    R6        2.65602  -0.00025   0.00000  -0.00018  -0.00018   2.65584
    R7        2.63681  -0.00007   0.00000  -0.00025  -0.00025   2.63655
    R8        2.04667   0.00009   0.00000  -0.00032  -0.00032   2.04636
    R9        2.63581   0.00001   0.00000  -0.00003  -0.00003   2.63579
   R10        2.04371   0.00035   0.00000   0.00048   0.00048   2.04419
   R11        2.63834  -0.00008   0.00000  -0.00018  -0.00018   2.63816
   R12        2.05002   0.00028   0.00000   0.00054   0.00054   2.05055
   R13        2.64004  -0.00013   0.00000  -0.00033  -0.00033   2.63972
   R14        2.05012   0.00024   0.00000   0.00042   0.00042   2.05054
   R15        2.05035   0.00024   0.00000   0.00043   0.00043   2.05078
   R16        2.65392  -0.00011   0.00000   0.00044   0.00044   2.65436
   R17        2.66000  -0.00049   0.00000  -0.00089  -0.00089   2.65911
   R18        2.63808   0.00013   0.00000   0.00024   0.00024   2.63832
   R19        2.04588   0.00033   0.00000  -0.00005  -0.00005   2.04582
   R20        2.63549  -0.00023   0.00000  -0.00051  -0.00051   2.63498
   R21        2.04881   0.00055   0.00000   0.00133   0.00133   2.05014
   R22        2.63849  -0.00009   0.00000  -0.00015  -0.00015   2.63834
   R23        2.05019   0.00025   0.00000   0.00046   0.00046   2.05065
   R24        2.64050   0.00026   0.00000   0.00033   0.00033   2.64083
   R25        2.05012   0.00026   0.00000   0.00049   0.00048   2.05060
   R26        2.05032   0.00025   0.00000   0.00045   0.00045   2.05077
   R27        2.65882   0.00019   0.00000   0.00094   0.00094   2.65976
   R28        2.66310  -0.00006   0.00000   0.00034   0.00034   2.66344
   R29        2.63834  -0.00004   0.00000  -0.00013  -0.00013   2.63822
   R30        2.04635  -0.00016   0.00000  -0.00084  -0.00084   2.04551
   R31        2.63487  -0.00003   0.00000  -0.00005  -0.00005   2.63482
   R32        2.04720   0.00037   0.00000   0.00044   0.00044   2.04764
   R33        2.63718  -0.00006   0.00000  -0.00021  -0.00021   2.63697
   R34        2.05005   0.00025   0.00000   0.00044   0.00044   2.05049
   R35        2.64067  -0.00026   0.00000  -0.00067  -0.00067   2.64000
   R36        2.05021   0.00025   0.00000   0.00046   0.00046   2.05068
   R37        2.05019   0.00026   0.00000   0.00048   0.00048   2.05066
   R38        2.07635  -0.00102   0.00000  -0.00235  -0.00235   2.07400
   R39        2.06534   0.00048   0.00000   0.00093   0.00093   2.06627
   R40        2.85766   0.00307   0.00000   0.00995   0.00995   2.86761
   R41        2.05288   0.00083   0.00000   0.00110   0.00110   2.05398
   R42        2.47699   0.03067  -0.00001   0.04482   0.04480   2.52179
   R43        2.05621  -0.00002   0.00000  -0.00087  -0.00087   2.05533
   R44        2.05167  -0.00002   0.00000  -0.00052  -0.00052   2.05114
    A1        1.93079  -0.00006   0.00000  -0.00445  -0.00448   1.92632
    A2        1.97446  -0.00049   0.00000  -0.00494  -0.00498   1.96948
    A3        1.87928   0.00024   0.00000   0.00559   0.00560   1.88489
    A4        1.92358  -0.00048   0.00000  -0.00291  -0.00294   1.92063
    A5        1.86554   0.00002   0.00000   0.00149   0.00151   1.86705
    A6        1.88583   0.00084   0.00000   0.00610   0.00611   1.89194
    A7        2.06696   0.00069   0.00000   0.00322   0.00321   2.07017
    A8        2.13536  -0.00066   0.00000  -0.00293  -0.00294   2.13243
    A9        2.08005  -0.00003   0.00000  -0.00058  -0.00059   2.07946
   A10        2.09885   0.00005   0.00000   0.00047   0.00047   2.09932
   A11        2.11696  -0.00007   0.00000  -0.00056  -0.00056   2.11640
   A12        2.06732   0.00002   0.00000   0.00009   0.00008   2.06741
   A13        2.09789   0.00006   0.00000   0.00044   0.00044   2.09834
   A14        2.11778  -0.00021   0.00000  -0.00118  -0.00118   2.11660
   A15        2.06747   0.00015   0.00000   0.00071   0.00071   2.06817
   A16        2.09841  -0.00005   0.00000  -0.00032  -0.00032   2.09809
   A17        2.08473   0.00007   0.00000   0.00059   0.00059   2.08531
   A18        2.10003  -0.00002   0.00000  -0.00027  -0.00027   2.09976
   A19        2.10008  -0.00005   0.00000  -0.00031  -0.00031   2.09977
   A20        2.08440   0.00004   0.00000   0.00039   0.00039   2.08478
   A21        2.09870   0.00001   0.00000  -0.00008  -0.00008   2.09863
   A22        2.09109   0.00003   0.00000   0.00030   0.00030   2.09139
   A23        2.09623  -0.00003   0.00000  -0.00028  -0.00028   2.09596
   A24        2.09585   0.00000   0.00000  -0.00002  -0.00002   2.09583
   A25        2.12233   0.00009   0.00000   0.00224   0.00224   2.12456
   A26        2.07773  -0.00047   0.00000  -0.00288  -0.00288   2.07484
   A27        2.08270   0.00038   0.00000   0.00062   0.00062   2.08332
   A28        2.09579  -0.00014   0.00000  -0.00024  -0.00024   2.09555
   A29        2.11245  -0.00022   0.00000  -0.00086  -0.00086   2.11159
   A30        2.07467   0.00035   0.00000   0.00103   0.00103   2.07570
   A31        2.09793  -0.00012   0.00000  -0.00013  -0.00013   2.09781
   A32        2.11821  -0.00025   0.00000  -0.00194  -0.00194   2.11627
   A33        2.06699   0.00037   0.00000   0.00206   0.00206   2.06904
   A34        2.10039  -0.00020   0.00000  -0.00069  -0.00069   2.09970
   A35        2.08427   0.00013   0.00000   0.00072   0.00072   2.08499
   A36        2.09849   0.00008   0.00000  -0.00002  -0.00002   2.09847
   A37        2.09758  -0.00005   0.00000  -0.00029  -0.00029   2.09729
   A38        2.08610   0.00004   0.00000   0.00037   0.00037   2.08647
   A39        2.09951   0.00001   0.00000  -0.00008  -0.00008   2.09943
   A40        2.09197   0.00013   0.00000   0.00073   0.00073   2.09270
   A41        2.09574  -0.00002   0.00000  -0.00010  -0.00010   2.09564
   A42        2.09547  -0.00011   0.00000  -0.00062  -0.00062   2.09484
   A43        2.08752   0.00151   0.00000   0.00462   0.00462   2.09213
   A44        2.12018  -0.00125   0.00000  -0.00316  -0.00316   2.11702
   A45        2.07494  -0.00027   0.00000  -0.00150  -0.00150   2.07344
   A46        2.10002   0.00001   0.00000   0.00048   0.00048   2.10050
   A47        2.11877   0.00015   0.00000   0.00042   0.00042   2.11919
   A48        2.06440  -0.00016   0.00000  -0.00090  -0.00090   2.06349
   A49        2.10138   0.00029   0.00000   0.00132   0.00132   2.10270
   A50        2.11672  -0.00044   0.00000  -0.00213  -0.00213   2.11459
   A51        2.06501   0.00015   0.00000   0.00082   0.00082   2.06582
   A52        2.10075   0.00003   0.00000  -0.00008  -0.00008   2.10067
   A53        2.08256   0.00006   0.00000   0.00076   0.00076   2.08332
   A54        2.09988  -0.00010   0.00000  -0.00069  -0.00069   2.09919
   A55        2.09919  -0.00015   0.00000  -0.00073  -0.00073   2.09845
   A56        2.08443   0.00014   0.00000   0.00097   0.00097   2.08540
   A57        2.09956   0.00001   0.00000  -0.00024  -0.00024   2.09932
   A58        2.09001   0.00008   0.00000   0.00050   0.00050   2.09051
   A59        2.09710  -0.00005   0.00000  -0.00031  -0.00031   2.09679
   A60        2.09607  -0.00004   0.00000  -0.00019  -0.00019   2.09588
   A61        1.83694  -0.00006   0.00000   0.00096   0.00097   1.83791
   A62        1.87167  -0.00064   0.00000   0.00111   0.00108   1.87275
   A63        2.01497   0.00152   0.00000   0.00574   0.00572   2.02069
   A64        1.85079  -0.00024   0.00000  -0.00575  -0.00575   1.84503
   A65        1.96574  -0.00093   0.00000  -0.00748  -0.00747   1.95827
   A66        1.91404   0.00021   0.00000   0.00463   0.00460   1.91864
   A67        2.06135  -0.00130   0.00000   0.00088   0.00076   2.06211
   A68        2.13949   0.00119   0.00000   0.00098   0.00087   2.14035
   A69        2.08196   0.00011   0.00000  -0.00261  -0.00273   2.07923
   A70        2.13969  -0.00013   0.00000  -0.00471  -0.00557   2.13412
   A71        2.10834   0.00096   0.00000   0.00060  -0.00026   2.10808
   A72        2.03494  -0.00081   0.00000   0.00261   0.00176   2.03670
    D1        1.58102  -0.00014   0.00000  -0.03295  -0.03296   1.54806
    D2       -1.51684   0.00001   0.00000  -0.02511  -0.02513  -1.54197
    D3       -2.53432  -0.00118   0.00000  -0.04391  -0.04390  -2.57822
    D4        0.65100  -0.00103   0.00000  -0.03607  -0.03606   0.61494
    D5       -0.45175  -0.00027   0.00000  -0.03556  -0.03557  -0.48732
    D6        2.73357  -0.00012   0.00000  -0.02773  -0.02773   2.70584
    D7        1.80708   0.00084   0.00001   0.08306   0.08307   1.89015
    D8       -1.30271   0.00085   0.00001   0.08408   0.08409  -1.21862
    D9       -0.38960   0.00187   0.00001   0.09480   0.09480  -0.29480
   D10        2.78378   0.00188   0.00001   0.09582   0.09583   2.87961
   D11       -2.43484   0.00110   0.00001   0.08823   0.08823  -2.34660
   D12        0.73855   0.00111   0.00001   0.08925   0.08926   0.82781
   D13        2.16469   0.00078   0.00000   0.03284   0.03283   2.19752
   D14       -1.01275   0.00070   0.00000   0.03135   0.03134  -0.98141
   D15       -1.94671  -0.00003   0.00000   0.02109   0.02110  -1.92561
   D16        1.15903  -0.00011   0.00000   0.01960   0.01961   1.17864
   D17        0.08589   0.00021   0.00000   0.02479   0.02480   0.11069
   D18       -3.09154   0.00014   0.00000   0.02330   0.02330  -3.06824
   D19        3.11971   0.00035   0.00000   0.03117   0.03117  -3.13231
   D20        1.15425   0.00093   0.00000   0.03677   0.03677   1.19102
   D21       -0.98449   0.00012   0.00000   0.02607   0.02606  -0.95843
   D22        1.04468   0.00029   0.00000   0.03267   0.03268   1.07736
   D23       -0.92077   0.00086   0.00000   0.03827   0.03828  -0.88249
   D24       -3.05951   0.00005   0.00000   0.02757   0.02757  -3.03194
   D25       -1.02529   0.00040   0.00000   0.03210   0.03211  -0.99318
   D26       -2.99074   0.00097   0.00000   0.03769   0.03771  -2.95303
   D27        1.15370   0.00016   0.00000   0.02699   0.02700   1.18070
   D28       -3.09884   0.00013   0.00000   0.00519   0.00521  -3.09363
   D29        0.05392   0.00012   0.00000   0.00535   0.00536   0.05928
   D30        0.00044  -0.00004   0.00000  -0.00245  -0.00245  -0.00201
   D31       -3.12998  -0.00004   0.00000  -0.00230  -0.00230  -3.13228
   D32        3.09740  -0.00008   0.00000  -0.00477  -0.00476   3.09265
   D33       -0.05517  -0.00016   0.00000  -0.00749  -0.00748  -0.06264
   D34       -0.00015   0.00005   0.00000   0.00303   0.00303   0.00288
   D35        3.13047  -0.00002   0.00000   0.00031   0.00031   3.13078
   D36       -0.00034   0.00001   0.00000   0.00084   0.00084   0.00050
   D37       -3.13506   0.00000   0.00000   0.00039   0.00040  -3.13466
   D38        3.13040   0.00002   0.00000   0.00068   0.00069   3.13109
   D39       -0.00432   0.00000   0.00000   0.00024   0.00024  -0.00408
   D40       -0.00026  -0.00004   0.00000  -0.00200  -0.00200  -0.00226
   D41        3.13718  -0.00003   0.00000  -0.00136  -0.00136   3.13581
   D42       -3.13119   0.00003   0.00000   0.00065   0.00066  -3.13053
   D43        0.00624   0.00005   0.00000   0.00129   0.00129   0.00754
   D44       -0.00007   0.00000   0.00000   0.00023   0.00023   0.00015
   D45       -3.13716  -0.00002   0.00000  -0.00078  -0.00078  -3.13794
   D46        3.13459   0.00001   0.00000   0.00068   0.00068   3.13527
   D47       -0.00249  -0.00001   0.00000  -0.00033  -0.00033  -0.00282
   D48        0.00037   0.00002   0.00000   0.00035   0.00035   0.00072
   D49        3.13745   0.00004   0.00000   0.00136   0.00136   3.13881
   D50       -3.13703   0.00000   0.00000  -0.00029  -0.00029  -3.13732
   D51        0.00005   0.00003   0.00000   0.00071   0.00072   0.00077
   D52       -3.10762  -0.00004   0.00000  -0.00105  -0.00105  -3.10867
   D53        0.05927   0.00005   0.00000   0.00234   0.00234   0.06161
   D54        0.00209  -0.00006   0.00000  -0.00214  -0.00214  -0.00005
   D55       -3.11421   0.00002   0.00000   0.00125   0.00125  -3.11296
   D56        3.11207   0.00005   0.00000   0.00143   0.00143   3.11350
   D57       -0.01782   0.00009   0.00000   0.00266   0.00266  -0.01516
   D58        0.00154   0.00007   0.00000   0.00239   0.00239   0.00394
   D59       -3.12835   0.00010   0.00000   0.00363   0.00363  -3.12472
   D60       -0.00338   0.00004   0.00000   0.00136   0.00136  -0.00202
   D61       -3.13597   0.00001   0.00000   0.00053   0.00053  -3.13544
   D62        3.11346  -0.00005   0.00000  -0.00199  -0.00199   3.11147
   D63       -0.01913  -0.00008   0.00000  -0.00282  -0.00282  -0.02194
   D64       -0.00391  -0.00005   0.00000  -0.00186  -0.00186  -0.00577
   D65        3.13852  -0.00003   0.00000  -0.00099  -0.00099   3.13752
   D66        3.12632  -0.00009   0.00000  -0.00309  -0.00309   3.12323
   D67       -0.01444  -0.00007   0.00000  -0.00222  -0.00222  -0.01665
   D68        0.00102  -0.00002   0.00000  -0.00080  -0.00080   0.00021
   D69       -3.13679  -0.00003   0.00000  -0.00112  -0.00112  -3.13791
   D70        3.13353   0.00000   0.00000   0.00004   0.00004   3.13357
   D71       -0.00427  -0.00001   0.00000  -0.00028  -0.00029  -0.00455
   D72        0.00263   0.00003   0.00000   0.00106   0.00106   0.00369
   D73        3.14044   0.00004   0.00000   0.00138   0.00138  -3.14137
   D74       -3.13980   0.00001   0.00000   0.00018   0.00018  -3.13962
   D75       -0.00200   0.00002   0.00000   0.00050   0.00050  -0.00150
   D76        3.11869  -0.00006   0.00000  -0.00092  -0.00092   3.11777
   D77       -0.02167  -0.00003   0.00000   0.00002   0.00002  -0.02165
   D78        0.01201   0.00004   0.00000   0.00058   0.00057   0.01258
   D79       -3.12834   0.00006   0.00000   0.00151   0.00151  -3.12683
   D80       -3.11872  -0.00003   0.00000  -0.00039  -0.00040  -3.11912
   D81        0.00916  -0.00003   0.00000   0.00022   0.00021   0.00937
   D82       -0.01272  -0.00007   0.00000  -0.00175  -0.00175  -0.01447
   D83        3.11515  -0.00007   0.00000  -0.00114  -0.00114   3.11401
   D84       -0.00239   0.00001   0.00000   0.00064   0.00064  -0.00175
   D85        3.13924   0.00001   0.00000   0.00044   0.00044   3.13968
   D86        3.13800  -0.00002   0.00000  -0.00026  -0.00026   3.13773
   D87       -0.00356  -0.00002   0.00000  -0.00047  -0.00047  -0.00402
   D88        0.00382   0.00005   0.00000   0.00171   0.00171   0.00552
   D89        3.14133   0.00003   0.00000   0.00100   0.00100  -3.14085
   D90       -3.12446   0.00006   0.00000   0.00114   0.00113  -3.12333
   D91        0.01306   0.00003   0.00000   0.00043   0.00043   0.01348
   D92       -0.00670  -0.00003   0.00000  -0.00073  -0.00072  -0.00742
   D93        3.14015  -0.00001   0.00000  -0.00056  -0.00056   3.13959
   D94        3.13486  -0.00003   0.00000  -0.00052  -0.00052   3.13434
   D95       -0.00148  -0.00001   0.00000  -0.00035  -0.00036  -0.00183
   D96        0.00598   0.00000   0.00000  -0.00045  -0.00045   0.00553
   D97       -3.14086  -0.00002   0.00000  -0.00062  -0.00062  -3.14148
   D98       -3.13150   0.00002   0.00000   0.00026   0.00026  -3.13124
   D99        0.00484   0.00001   0.00000   0.00010   0.00010   0.00493
   D100      -0.52915  -0.00018   0.00000  -0.05485  -0.05485  -0.58400
   D101       2.64253  -0.00042   0.00000  -0.02583  -0.02581   2.61673
   D102       1.58142   0.00017   0.00000  -0.05515  -0.05516   1.52625
   D103      -1.53008  -0.00007   0.00000  -0.02612  -0.02612  -1.55620
   D104      -2.64517  -0.00058   0.00000  -0.06395  -0.06398  -2.70915
   D105       0.52651  -0.00082   0.00000  -0.03493  -0.03493   0.49158
   D106      -0.11774   0.00303   0.00005   0.06426   0.06436  -0.05338
   D107       3.04717   0.00183   0.00001   0.14372   0.14371  -3.09230
   D108       3.05429   0.00282   0.00005   0.09355   0.09362  -3.13528
   D109      -0.06399   0.00162   0.00001   0.17302   0.17297   0.10898
         Item               Value     Threshold  Converged?
 Maximum Force            0.030673     0.000450     NO 
 RMS     Force            0.002125     0.000300     NO 
 Maximum Displacement     0.346084     0.001800     NO 
 RMS     Displacement     0.067478     0.001200     NO 
 Predicted change in Energy=-2.044578D-03
 GradGradGradGradGradGradGradGradGradGradGradGradGradGradGradGradGradGrad

                          Input orientation:                          
 ---------------------------------------------------------------------
 Center     Atomic      Atomic             Coordinates (Angstroms)
 Number     Number       Type             X           Y           Z
 ---------------------------------------------------------------------
      1         15           0       -0.430770   -1.634040   -0.142392
      2          6           0        0.131302   -0.737165   -1.630239
      3          6           0        0.187731    0.668160   -1.588710
      4          6           0        0.449062   -1.399822   -2.828190
      5          6           0        0.557107    1.391276   -2.723286
      6          1           0       -0.041787    1.213216   -0.681585
      7          6           0        0.818426   -0.669758   -3.957809
      8          1           0        0.426601   -2.479210   -2.895854
      9          6           0        0.872986    0.725194   -3.908832
     10          1           0        0.602589    2.474344   -2.674853
     11          1           0        1.066404   -1.194543   -4.874620
     12          1           0        1.163336    1.289462   -4.789181
     13          6           0       -2.245626   -1.830933   -0.166814
     14          6           0       -2.850380   -3.077178   -0.399445
     15          6           0       -3.055041   -0.694182    0.013983
     16          6           0       -4.241747   -3.180977   -0.449692
     17          1           0       -2.253860   -3.973076   -0.515903
     18          6           0       -4.443996   -0.807571   -0.033132
     19          1           0       -2.620199    0.285771    0.180077
     20          6           0       -5.039612   -2.049916   -0.267093
     21          1           0       -4.698722   -4.149612   -0.624298
     22          1           0       -5.058157    0.075270    0.111466
     23          1           0       -6.120840   -2.135525   -0.303504
     24          6           0        0.371497   -3.259584    0.049235
     25          6           0        1.032271   -3.577917    1.250510
     26          6           0        0.308153   -4.231913   -0.969129
     27          6           0        1.625577   -4.830408    1.418746
     28          1           0        1.094483   -2.868280    2.065503
     29          6           0        0.905315   -5.479575   -0.793719
     30          1           0       -0.212670   -4.036684   -1.899046
     31          6           0        1.568069   -5.780812    0.398631
     32          1           0        2.132404   -5.058238    2.350731
     33          1           0        0.847322   -6.215977   -1.588669
     34          1           0        2.032089   -6.752579    0.532554
     35          6           0       -0.021015   -0.605960    1.330740
     36          1           0       -0.366923   -1.187295    2.194997
     37          1           0       -0.659329    0.281123    1.295917
     38          6           0        1.432946   -0.192131    1.462897
     39          1           0        2.196203   -0.880540    1.109448
     40          6           0        1.806662    0.945596    2.051738
     41          1           0        1.086535    1.667926    2.429372
     42          1           0        2.852353    1.234092    2.089625
 ---------------------------------------------------------------------
                    Distance matrix (angstroms):
                    1          2          3          4          5
     1  P    0.000000
     2  C    1.825924   0.000000
     3  C    2.788280   1.407071   0.000000
     4  C    2.835926   1.405408   2.425109   0.000000
     5  C    4.097493   2.430293   1.395205   2.795157   0.000000
     6  H    2.923851   2.175751   1.082886   3.417136   2.135163
     7  C    4.128890   2.427810   2.792925   1.394798   2.416649
     8  H    3.005154   2.173408   3.416376   1.081741   3.876529
     9  C    4.631613   2.807236   2.419874   2.421403   1.396053
    10  H    4.935586   3.409857   2.148049   3.880238   1.085105
    11  H    4.982837   3.407289   3.878006   2.147353   3.402070
    12  H    5.716702   3.892458   3.403063   3.404103   2.155413
    13  C    1.825669   2.997954   3.766760   3.811840   4.977297
    14  C    2.828999   3.985089   4.967094   4.427035   6.080976
    15  C    2.791879   3.585819   3.865252   4.566685   4.988926
    16  C    4.124439   5.146791   5.977750   5.552788   7.007405
    17  H    2.989023   4.171554   5.352883   4.390228   6.445955
    18  C    4.098899   4.846552   5.103970   5.666139   6.089572
    19  H    2.929720   3.448826   3.340555   4.616412   4.443752
    20  C    4.629248   5.506345   6.038190   6.091583   7.014125
    21  H    4.977524   5.998820   6.929534   6.238443   7.920286
    22  H    4.939524   5.533903   5.546302   6.414588   6.426421
    23  H    5.714397   6.542546   7.022142   7.076645   7.930235
    24  C    1.822840   3.039889   4.259555   3.426998   5.417732
    25  C    2.803448   4.144916   5.177218   4.660475   6.380416
    26  C    2.824614   3.561124   4.940557   3.390679   5.895702
    27  C    4.108830   5.318252   6.430120   5.584763   7.550325
    28  H    2.953734   4.373543   5.165451   5.149871   6.431569
    29  C    4.122801   4.877428   6.240319   4.581662   7.145142
    30  H    2.984309   3.328272   4.732038   2.873019   5.543886
    31  C    4.635060   5.623076   6.887968   5.554964   7.887157
    32  H    4.950824   6.206787   7.217520   6.560403   8.356042
    33  H    4.971859   5.525558   6.915664   4.989026   7.696874
    34  H    5.720198   6.669023   7.935287   6.515565   8.893730
    35  C    1.842543   2.967796   3.192201   4.260034   4.556128
    36  H    2.380555   3.883719   4.250505   5.093467   5.629597
    37  H    2.405996   3.197561   3.031234   4.589375   4.343517
    38  C    2.851226   3.399828   3.406313   4.565082   4.560526
    39  H    3.005970   3.433694   3.703037   4.339026   4.747381
    40  C    4.058920   4.381264   3.993841   5.581914   4.955892
    41  H    4.451872   4.814289   4.237023   6.120409   5.187168
    42  H    4.897650   5.012720   4.577186   6.074390   5.334507
                    6          7          8          9         10
     6  H    0.000000
     7  C    3.875461   0.000000
     8  H    4.330865   2.134337   0.000000
     9  C    3.389705   1.396878   3.390220   0.000000
    10  H    2.445155   3.402637   4.961604   2.157624   0.000000
    11  H    4.960538   1.085097   2.444429   2.157672   4.302887
    12  H    4.281411   2.156081   4.281397   1.085226   2.487723
    13  C    3.793249   5.010826   3.874109   5.501111   5.739164
    14  C    5.135687   5.649580   4.162718   6.374738   6.922418
    15  C    3.633412   5.547925   4.875993   5.729965   5.536033
    16  C    6.082958   6.649696   5.316921   7.306457   7.771846
    17  H    5.640775   5.674290   3.883384   6.585049   7.374930
    18  C    4.887077   6.566214   5.891712   6.755792   6.574016
    19  H    2.872426   5.464365   5.137068   5.395796   4.829788
    20  C    5.983151   7.059945   6.080638   7.478123   7.622380
    21  H    7.102834   7.325340   5.849713   8.099126   8.728429
    22  H    5.204597   7.186675   6.756620   7.194697   6.750051
    23  H    6.950676   7.978460   7.050345   8.372318   8.489917
    24  C    4.550917   4.792009   3.047223   5.638816   6.352322
    25  C    5.276509   5.969062   4.332011   6.720189   7.226546
    26  C    5.463934   4.677770   2.607348   5.790838   6.926044
    27  C    6.611875   6.846156   5.057811   7.733964   8.435844
    28  H    5.049378   6.417943   5.021205   6.975299   7.159369
    29  C    6.760401   5.757895   3.694634   6.942919   8.178944
    30  H    5.391926   4.078952   1.956532   5.281418   6.607572
    31  C    7.257750   6.757471   4.801787   7.833613   8.861493
    32  H    7.297478   7.796344   6.089976   8.614892   9.183498
    33  H    7.536991   6.031103   3.981101   7.318721   8.761357
    34  H    8.320396   7.657483   5.709050   8.774196   9.872540
    35  C    2.712801   5.355136   4.644730   5.479446   5.091359
    36  H    3.760703   6.287282   5.311825   6.515498   6.169521
    37  H    2.271710   5.539816   5.135136   5.443766   4.708468
    38  C    2.957810   5.476296   5.024159   5.478185   4.992050
    39  H    3.549677   5.255453   4.661511   5.432533   5.302432
    40  C    3.310504   6.300843   6.173535   6.037277   5.111509
    41  H    3.340348   6.806815   6.781761   6.411488   5.190147
    42  H    4.007004   6.658300   6.672922   6.337061   5.412939
                   11         12         13         14         15
    11  H    0.000000
    12  H    2.487363   0.000000
    13  C    5.791198   6.536372   0.000000
    14  C    6.238004   7.378837   1.404625   0.000000
    15  C    6.413666   6.693275   1.407140   2.427237   0.000000
    16  C    7.190436   8.248085   2.426342   1.396138   2.794176
    17  H    6.143518   7.591603   2.170417   1.082604   3.416697
    18  C    7.345357   7.645896   2.428574   2.797305   1.394372
    19  H    6.429023   6.325825   2.177400   3.420271   1.084888
    20  C    7.697039   8.371218   2.804348   2.421884   2.419823
    21  H    7.748184   9.016291   3.406353   2.148731   3.879315
    22  H    7.998984   8.012340   3.409014   3.882427   2.148030
    23  H    8.569540   9.214719   3.889568   3.404677   3.402556
    24  C    5.384389   6.688132   2.989491   3.258079   4.280619
    25  C    6.572583   7.757991   3.975597   4.248302   5.152771
    26  C    5.005339   6.768288   3.595860   3.410906   4.979270
    27  C    7.289626   8.729538   5.147531   5.139438   6.402337
    28  H    7.139152   8.017372   4.149176   4.656345   5.114097
    29  C    5.919560   7.864486   4.861484   4.475735   6.263928
    30  H    4.309041   6.214024   3.463940   3.182289   4.786551
    31  C    7.006619   8.778723   5.519560   5.241111   6.884396
    32  H    8.262578   9.602643   5.993387   6.026293   7.170424
    33  H    6.005020   8.165461   5.551272   4.993927   6.948896
    34  H    7.814208   9.682460   6.558244   6.181885   7.927925
    35  C    6.327353   6.515270   2.948241   4.135911   3.308617
    36  H    7.213457   7.566687   3.085765   4.058367   3.496564
    37  H    6.575048   6.431739   3.019387   4.353520   2.886869
    38  C    6.426765   6.430886   4.344367   5.489872   4.742724
    39  H    6.097877   6.369423   4.718256   5.707011   5.367526
    40  C    7.287153   6.879701   5.390003   6.624126   5.520641
    41  H    7.844899   7.228876   5.485025   6.783621   5.344747
    42  H    7.588714   7.083348   6.362019   7.569919   6.551628
                   16         17         18         19         20
    16  C    0.000000
    17  H    2.140910   0.000000
    18  C    2.418157   3.879457   0.000000
    19  H    3.878707   4.330862   2.137075   0.000000
    20  C    1.396149   3.394240   1.397469   3.392485   0.000000
    21  H    1.085157   2.453623   3.403469   4.963859   2.156971
    22  H    3.403612   4.964552   1.085132   2.447990   2.158719
    23  H    2.155303   4.286635   2.156007   4.283807   1.085222
    24  C    4.640811   2.778660   5.404455   4.640788   5.553690
    25  C    5.555494   3.751670   6.269933   5.423509   6.442490
    26  C    4.698496   2.614636   5.931706   5.505033   5.818295
    27  C    6.374729   4.419041   7.425018   6.762855   7.416060
    28  H    5.907566   4.369855   6.271008   5.225106   6.613460
    29  C    5.647491   3.510998   7.142916   6.827645   6.883463
    30  H    4.366500   2.466493   5.640295   5.366802   5.468993
    31  C    6.421273   4.325670   7.814376   7.375146   7.617363
    32  H    7.210845   5.351120   8.185354   7.473782   8.206146
    33  H    6.033831   3.974766   7.724545   7.577921   7.332027
    34  H    7.285751   5.214812   8.809245   8.444311   8.530149
    35  C    5.255020   4.442202   4.632878   2.979089   5.461172
    36  H    5.097392   4.320889   4.661681   3.362599   5.351638
    37  H    5.278921   4.891158   4.156360   2.256132   5.202271
    38  C    6.692783   5.639480   6.095516   4.278084   6.952571
    39  H    7.012142   5.657615   6.738180   5.041998   7.457837
    40  C    7.737507   6.875606   6.818432   4.851349   7.824420
    41  H    7.758316   7.187057   6.540550   4.550776   7.656564
    42  H    8.733110   7.744468   7.868367   5.873203   8.866902
                   21         22         23         24         25
    21  H    0.000000
    22  H    4.303507   0.000000
    23  H    2.486337   2.487792   0.000000
    24  C    5.191620   6.372305   6.598361   0.000000
    25  C    6.056899   7.192810   7.460727   1.407486   0.000000
    26  C    5.019410   6.965400   6.794839   1.409434   2.424635
    27  C    6.680888   8.393269   8.380663   2.432234   1.396083
    28  H    6.514450   7.094909   7.629548   2.177421   1.082437
    29  C    5.762182   8.199919   7.796783   2.433904   2.794868
    30  H    4.665019   6.665514   6.408325   2.177369   3.417608
    31  C    6.555903   8.847770   8.538174   2.812552   2.421884
    32  H    7.506043   9.114351   9.148948   3.410694   2.147587
    33  H    5.996539   8.794597   8.176614   3.413121   3.880013
    34  H    7.308732   9.852331   9.406723   3.897714   3.404934
    35  C    6.185514   5.227190   6.497552   2.972884   3.154105
    36  H    5.957199   5.286099   6.344226   3.073099   2.926581
    37  H    6.295660   4.560152   6.182753   3.892740   4.213759
    38  C    7.590480   6.635683   7.997289   3.540393   3.416021
    39  H    7.825133   7.384801   8.529046   3.180166   2.941170
    40  C    8.685755   7.186645   8.825291   4.873731   4.658736
    41  H    8.754305   6.757699   8.595412   5.518758   5.376945
    42  H    9.662731   8.236028   9.879249   5.523673   5.212700
                   26         27         28         29         30
    26  C    0.000000
    27  C    2.792087   0.000000
    28  H    3.418597   2.133144   0.000000
    29  C    1.394285   2.415615   3.876828   0.000000
    30  H    1.083566   3.875164   4.334912   2.133910   0.000000
    31  C    2.420174   1.395424   3.389039   1.397027   3.390035
    32  H    3.877136   1.085070   2.440195   3.401594   4.960197
    33  H    2.147334   3.401474   4.961969   1.085171   2.443202
    34  H    3.403052   2.155302   4.279815   2.156191   4.281088
    35  C    4.306424   4.534862   2.627223   5.396622   4.715730
    36  H    4.442648   4.224322   2.231186   5.382813   4.990391
    37  H    5.141396   5.600324   3.686036   6.324581   5.389874
    38  C    4.847654   4.642486   2.763958   5.773021   5.365753
    39  H    4.372290   4.002842   2.465551   5.141941   4.981461
    40  C    6.178816   5.813407   3.879825   7.084622   6.671545
    41  H    6.853014   6.598506   4.550784   7.842699   7.277755
    42  H    6.760632   6.223602   4.463199   7.561610   7.285941
                   31         32         33         34         35
    31  C    0.000000
    32  H    2.156683   0.000000
    33  H    2.158288   4.302403   0.000000
    34  H    1.085164   2.487292   2.488213   0.000000
    35  C    5.493005   5.049790   6.383513   6.529415   0.000000
    36  H    5.298257   4.610325   6.409225   6.284215   1.097516
    37  H    6.520236   6.116795   7.266577   7.569638   1.093423
    38  C    5.690718   4.995647   6.778033   6.653119   1.517472
    39  H    4.991241   4.358672   6.129128   5.902591   2.245088
    40  C    6.930675   6.020094   8.090799   7.849881   2.503511
    41  H    7.735598   6.807446   8.851994   8.683138   2.757575
    42  H    7.329238   6.338764   8.547135   8.178277   3.495417
                   36         37         38         39         40
    36  H    0.000000
    37  H    1.746452   0.000000
    38  C    2.183083   2.151619   0.000000
    39  H    2.800381   3.088413   1.086920   0.000000
    40  C    3.048643   2.663438   1.334474   2.091512   0.000000
    41  H    3.212438   2.501197   2.124591   3.077051   1.087635
    42  H    4.029635   3.724249   2.107514   2.421352   1.085419
                   41         42
    41  H    0.000000
    42  H    1.849798   0.000000
 Stoichiometry    C21H20P(1+)
 Framework group  C1[X(C21H20P)]
 Deg. of freedom   120
 Full point group                 C1      NOp   1
 Largest Abelian subgroup         C1      NOp   1
 Largest concise Abelian subgroup C1      NOp   1
                         Standard orientation:                         
 ---------------------------------------------------------------------
 Center     Atomic      Atomic             Coordinates (Angstroms)
 Number     Number       Type             X           Y           Z
 ---------------------------------------------------------------------
      1         15           0       -0.002300    0.008418    0.384224
      2          6           0       -1.350984    0.759108   -0.591233
      3          6           0       -2.600648    0.954092    0.025345
      4          6           0       -1.198409    1.089984   -1.948588
      5          6           0       -3.671737    1.471699   -0.703660
      6          1           0       -2.754055    0.718927    1.071196
      7          6           0       -2.273783    1.607939   -2.670220
      8          1           0       -0.250579    0.963405   -2.454315
      9          6           0       -3.511252    1.799510   -2.051157
     10          1           0       -4.627935    1.622820   -0.213457
     11          1           0       -2.140453    1.864139   -3.716175
     12          1           0       -4.344773    2.205169   -2.615426
     13          6           0       -0.052036   -1.811046    0.242298
     14          6           0        0.910028   -2.521054   -0.494786
     15          6           0       -1.105964   -2.512107    0.856944
     16          6           0        0.816388   -3.909028   -0.612950
     17          1           0        1.746236   -2.011411   -0.956361
     18          6           0       -1.189354   -3.898870    0.737746
     19          1           0       -1.874179   -1.993039    1.420324
     20          6           0       -0.230265   -4.599324    0.001247
     21          1           0        1.568234   -4.448336   -1.179908
     22          1           0       -2.004436   -4.429276    1.219225
     23          1           0       -0.297481   -5.678595   -0.090207
     24          6           0        1.644742    0.627445   -0.092016
     25          6           0        2.500005    1.168543    0.886123
     26          6           0        2.104934    0.536466   -1.421094
     27          6           0        3.774425    1.619432    0.537409
     28          1           0        2.195177    1.245870    1.921869
     29          6           0        3.378353    0.991177   -1.761203
     30          1           0        1.488133    0.103188   -2.199518
     31          6           0        4.214743    1.536579   -0.784129
     32          1           0        4.419920    2.035386    1.304022
     33          1           0        3.716070    0.913958   -2.789590
     34          1           0        5.205345    1.889841   -1.051513
     35          6           0       -0.286843    0.417571    2.158089
     36          1           0        0.548932   -0.043848    2.699490
     37          1           0       -1.181468   -0.124042    2.477269
     38          6           0       -0.433348    1.893327    2.479650
     39          1           0        0.138760    2.605697    1.890909
     40          6           0       -1.180347    2.338582    3.491856
     41          1           0       -1.768191    1.670780    4.117501
     42          1           0       -1.300632    3.402957    3.667275
 ---------------------------------------------------------------------
 Rotational constants (GHZ):      0.2593689      0.2449505      0.1903297
 Standard basis: 6-31++G(d,p) (6D, 7F)
 There are   542 symmetry adapted cartesian basis functions of A   symmetry.
 There are   542 symmetry adapted basis functions of A   symmetry.
   542 basis functions,   888 primitive gaussians,   542 cartesian basis functions
    80 alpha electrons       80 beta electrons
       nuclear repulsion energy      1827.3994903455 Hartrees.
 NAtoms=   42 NActive=   42 NUniq=   42 SFac= 1.00D+00 NAtFMM=   60 NAOKFM=F Big=F
 Integral buffers will be    131072 words long.
 Raffenetti 2 integral format.
 Two-electron integral symmetry is turned on.
 One-electron integrals computed using PRISM.
 NBasis=   542 RedAO= T EigKep=  1.10D-06  NBF=   542
 NBsUse=   538 1.00D-06 EigRej=  7.56D-07 NBFU=   538
 Initial guess from the checkpoint file:  "ATPP.chk"
 B after Tr=     0.000000    0.000000    0.000000
         Rot=    0.999973   -0.002912    0.006453   -0.002030 Ang=  -0.84 deg.
 ExpMin= 3.48D-02 ExpMax= 1.94D+04 ExpMxC= 2.91D+03 IAcc=3 IRadAn=         5 AccDes= 0.00D+00
 Harris functional with IExCor=  402 and IRadAn=       5 diagonalized for initial guess.
 HarFok:  IExCor=  402 AccDes= 0.00D+00 IRadAn=         5 IDoV= 1 UseB2=F ITyADJ=14
 ICtDFT=  3500011 ScaDFX=  1.000000  1.000000  1.000000  1.000000
 FoFCou: FMM=F IPFlag=           0 FMFlag=      100000 FMFlg1=           0
         NFxFlg=           0 DoJE=T BraDBF=F KetDBF=T FulRan=T
         wScrn=  0.000000 ICntrl=     500 IOpCl=  0 I1Cent=   200000004 NGrid=           0
         NMat0=    1 NMatS0=      1 NMatT0=    0 NMatD0=    1 NMtDS0=    0 NMtDT0=    0
 Petite list used in FoFCou.
 Requested convergence on RMS density matrix=1.00D-08 within 128 cycles.
 Requested convergence on MAX density matrix=1.00D-06.
 Requested convergence on             energy=1.00D-06.
 No special actions if energy rises.
 SCF Done:  E(RB3LYP) =  -1153.45033872     A.U. after   15 cycles
            NFock= 15  Conv=0.58D-08     -V/T= 2.0082
 Calling FoFJK, ICntrl=      2127 FMM=F ISym2X=0 I1Cent= 0 IOpClX= 0 NMat=1 NMatS=1 NMatT=0.
 ***** Axes restored to original set *****
 -------------------------------------------------------------------
 Center     Atomic                   Forces (Hartrees/Bohr)
 Number     Number              X              Y              Z
 -------------------------------------------------------------------
      1       15           0.000250060    0.000027197   -0.000001093
      2        6          -0.000044424    0.000224004    0.000241801
      3        6          -0.000543520   -0.000266249   -0.000316807
      4        6           0.000418334   -0.000012571    0.000070795
      5        6          -0.000053342   -0.000101000    0.000076788
      6        1           0.000006879    0.000106801    0.000649260
      7        6          -0.000008662    0.000276070    0.000062254
      8        1           0.000363925    0.000600215   -0.000161578
      9        6           0.000003383   -0.000120632   -0.000032877
     10        1           0.000004237    0.000075519    0.000014757
     11        1           0.000025493   -0.000063750   -0.000058593
     12        1           0.000013141    0.000054115   -0.000081139
     13        6          -0.000142370   -0.000015898   -0.000713050
     14        6           0.000324493   -0.000261996    0.001823119
     15        6          -0.000177383    0.000398465   -0.001298111
     16        6          -0.000321203    0.000326117    0.000193011
     17        1           0.000868633   -0.000283840   -0.000214769
     18        6           0.000342016    0.000255418    0.000105917
     19        1           0.000496447    0.000328667   -0.000096139
     20        6           0.000186807   -0.000393591   -0.000081457
     21        1           0.000004132   -0.000070555   -0.000030601
     22        1          -0.000073723    0.000047574    0.000010019
     23        1          -0.000105533    0.000028296   -0.000032574
     24        6          -0.000340854   -0.000234535   -0.000508797
     25        6          -0.000360195   -0.000026661   -0.000435915
     26        6          -0.000166106    0.000092067   -0.000041279
     27        6          -0.000013480    0.000116039   -0.000022431
     28        1           0.000064032    0.000505410    0.000257465
     29        6           0.000018571    0.000077587    0.000074468
     30        1          -0.000794955   -0.000362919    0.000489659
     31        6          -0.000030990    0.000012280    0.000004760
     32        1           0.000040597    0.000015001    0.000076328
     33        1          -0.000016526   -0.000021599   -0.000070666
     34        1           0.000051732   -0.000089023    0.000039008
     35        6           0.002047525   -0.000302739    0.001082590
     36        1          -0.000141936   -0.000675796   -0.000293936
     37        1          -0.001031881   -0.000582966    0.000390502
     38        6          -0.001273988   -0.001540606    0.002906604
     39        1          -0.000224308    0.000041945   -0.001690849
     40        6           0.000027768    0.003935137   -0.007059672
     41        1           0.000020214   -0.000276281    0.000732736
     42        1           0.000286957   -0.001840716    0.003940493
 -------------------------------------------------------------------
 Cartesian Forces:  Max     0.007059672 RMS     0.000974927

 GradGradGradGradGradGradGradGradGradGradGradGradGradGradGradGradGradGrad
 Berny optimization.
 Using GEDIIS/GDIIS optimizer.
 FormGI is forming the generalized inverse of G from B-inverse, IUseBI=4.
 Internal  Forces:  Max     0.003969653 RMS     0.000622412
 Search for a local minimum.
 Step number   8 out of a maximum of  235
 All quantities printed in internal units (Hartrees-Bohrs-Radians)
 Mixed Optimization -- En-DIIS/RFO-DIIS
 Update second derivatives using D2CorX and points    6    7    8
 DE= -1.57D-03 DEPred=-2.04D-03 R= 7.66D-01
[truncated: 1,286,175 more chars]
