# Supplementary material for: Screening Deep Eutectic Solvents for CO2 Capture With COSMO-RS
Source: Front Chem. 2020 Feb 13;8:82. doi: 10.3389/fchem.2020.00082 (PMC7031488; doi:10.3389/fchem.2020.00082)
Supplement: Supplementary file 3 [file Data_Sheet_2.ZIP › Gaussian files/BTEA.log]

 Entering Gaussian System, Link 0=/opt/gaussian/g09/g09
 Initial command:
 /opt/gaussian/g09/l1.exe "/tmp/Gau-3414.inp" -scrdir="/tmp/"
 Entering Link 1 = /opt/gaussian/g09/l1.exe PID=      3415.
  
 Copyright (c) 1988,1990,1992,1993,1995,1998,2003,2009,2013,
            Gaussian, Inc.  All Rights Reserved.
  
 This is part of the Gaussian(R) 09 program.  It is based on
 the Gaussian(R) 03 system (copyright 2003, Gaussian, Inc.),
 the Gaussian(R) 98 system (copyright 1998, Gaussian, Inc.),
 the Gaussian(R) 94 system (copyright 1995, Gaussian, Inc.),
 the Gaussian 92(TM) system (copyright 1992, Gaussian, Inc.),
 the Gaussian 90(TM) system (copyright 1990, Gaussian, Inc.),
 the Gaussian 88(TM) system (copyright 1988, Gaussian, Inc.),
 the Gaussian 86(TM) system (copyright 1986, Carnegie Mellon
 University), and the Gaussian 82(TM) system (copyright 1983,
 Carnegie Mellon University). Gaussian is a federally registered
 trademark of Gaussian, Inc.
  
 This software contains proprietary and confidential information,
 including trade secrets, belonging to Gaussian, Inc.
  
 This software is provided under written license and may be
 used, copied, transmitted, or stored only in accord with that
 written license.
  
 The following legend is applicable only to US Government
 contracts under FAR:
  
                    RESTRICTED RIGHTS LEGEND
  
 Use, reproduction and disclosure by the US Government is
 subject to restrictions as set forth in subparagraphs (a)
 and (c) of the Commercial Computer Software - Restricted
 Rights clause in FAR 52.227-19.
  
 Gaussian, Inc.
 340 Quinnipiac St., Bldg. 40, Wallingford CT 06492
  
  
 ---------------------------------------------------------------
 Warning -- This program may not be used in any manner that
 competes with the business of Gaussian, Inc. or will provide
 assistance to any competitor of Gaussian, Inc.  The licensee
 of this program is prohibited from giving any competitor of
 Gaussian, Inc. access to this program.  By using this program,
 the user acknowledges that Gaussian, Inc. is engaged in the
 business of creating and licensing software in the field of
 computational chemistry and represents and warrants to the
 licensee that it is not a competitor of Gaussian, Inc. and that
 it will not use this program in any manner prohibited above.
 ---------------------------------------------------------------
  

 Cite this work as:
 Gaussian 09, Revision D.01,
 M. J. Frisch, G. W. Trucks, H. B. Schlegel, G. E. Scuseria, 
 M. A. Robb, J. R. Cheeseman, G. Scalmani, V. Barone, B. Mennucci, 
 G. A. Petersson, H. Nakatsuji, M. Caricato, X. Li, H. P. Hratchian, 
 A. F. Izmaylov, J. Bloino, G. Zheng, J. L. Sonnenberg, M. Hada, 
 M. Ehara, K. Toyota, R. Fukuda, J. Hasegawa, M. Ishida, T. Nakajima, 
 Y. Honda, O. Kitao, H. Nakai, T. Vreven, J. A. Montgomery, Jr., 
 J. E. Peralta, F. Ogliaro, M. Bearpark, J. J. Heyd, E. Brothers, 
 K. N. Kudin, V. N. Staroverov, T. Keith, R. Kobayashi, J. Normand, 
 K. Raghavachari, A. Rendell, J. C. Burant, S. S. Iyengar, J. Tomasi, 
 M. Cossi, N. Rega, J. M. Millam, M. Klene, J. E. Knox, J. B. Cross, 
 V. Bakken, C. Adamo, J. Jaramillo, R. Gomperts, R. E. Stratmann, 
 O. Yazyev, A. J. Austin, R. Cammi, C. Pomelli, J. W. Ochterski, 
 R. L. Martin, K. Morokuma, V. G. Zakrzewski, G. A. Voth, 
 P. Salvador, J. J. Dannenberg, S. Dapprich, A. D. Daniels, 
 O. Farkas, J. B. Foresman, J. V. Ortiz, J. Cioslowski, 
 and D. J. Fox, Gaussian, Inc., Wallingford CT, 2013.
 
 ******************************************
 Gaussian 09:  EM64L-G09RevD.01 24-Apr-2013
                29-Sep-2019 
 ******************************************
 %nprocshared=24
 Will use up to   24 processors via shared memory.
 %mem=6GB
 %chk=BTE.chk
 -----------------------------
 # opt freq b3lyp/6-31++g(d,p)
 -----------------------------
 1/14=-1,18=20,19=15,26=3,38=1/1,3;
 2/9=110,12=2,17=6,18=5,40=1/2;
 3/5=1,6=6,7=1111,11=2,16=1,25=1,30=1,71=1,74=-5/1,2,3;
 4//1;
 5/5=2,38=5/2;
 6/7=2,8=2,9=2,10=2,28=1/1;
 7//1,2,3,16;
 1/14=-1,18=20,19=15,26=3/3(2);
 2/9=110/2;
 99//99;
 2/9=110/2;
 3/5=1,6=6,7=1111,11=2,16=1,25=1,30=1,71=1,74=-5/1,2,3;
 4/5=5,16=3,69=1/1;
 5/5=2,38=5/2;
 7//1,2,3,16;
 1/14=-1,18=20,19=15,26=3/3(-5);
 2/9=110/2;
 6/7=2,8=2,9=2,10=2,19=2,28=1/1;
 99/9=1/99;
 ---
 BTE
 ---
 Symbolic Z-matrix:
 Charge =  1 Multiplicity = 1
 C                    -3.35052   0.12885  -0.00169 
 C                    -1.95536   0.12885  -0.00169 
 C                    -1.25782   1.33661  -0.00169 
 C                    -1.95547   2.54511  -0.00289 
 C                    -3.3503    2.54504  -0.00336 
 C                    -4.0479    1.33683  -0.00237 
 H                    -3.90027  -0.82346  -0.00124 
 H                    -1.40585  -0.82366  -0.00037 
 H                    -0.15814   1.33669  -0.00105 
 H                    -3.90042   3.49732  -0.00432 
 H                    -5.1475    1.33701  -0.00255 
 C                     0.14551   3.70251  -0.75826 
 H                     0.57376   4.66314  -0.95493 
 H                    -0.0339    3.19581  -1.68345 
 C                     1.11782   2.8732    0.10107 
 H                     1.29192   1.9279   -0.36902 
 H                     2.0446    3.39893   0.19898 
 H                     0.69249   2.71658   1.07034 
 C                    -0.8986    4.30599   1.44853 
 H                    -1.76606   4.77952   1.85863 
 H                    -0.65332   3.44362   2.03253 
 C                     0.28325   5.29311   1.46927 
 H                     0.12291   6.02547   2.23271 
 H                     1.18925   4.76059   1.67051 
 H                     0.35875   5.77911   0.51901 
 C                    -2.03131   4.9604   -0.69926 
 H                    -2.40719   4.57809  -1.62524 
 H                    -2.85046   5.23387  -0.06751 
 C                    -1.15769   6.19893  -0.97206 
 H                    -1.66169   6.84671  -1.65855 
 H                    -0.98094   6.71989  -0.05431 
 H                    -0.22343   5.89073  -1.39287 
 N                    -1.18497   3.8785   -0.00297 
 

 GradGradGradGradGradGradGradGradGradGradGradGradGradGradGradGradGradGrad
 Berny optimization.
 Initialization pass.
                           ----------------------------
                           !    Initial Parameters    !
                           ! (Angstroms and Degrees)  !
 --------------------------                            --------------------------
 ! Name  Definition              Value          Derivative Info.                !
 --------------------------------------------------------------------------------
 ! R1    R(1,2)                  1.3952         estimate D2E/DX2                !
 ! R2    R(1,6)                  1.3948         estimate D2E/DX2                !
 ! R3    R(1,7)                  1.0996         estimate D2E/DX2                !
 ! R4    R(2,3)                  1.3947         estimate D2E/DX2                !
 ! R5    R(2,8)                  1.0997         estimate D2E/DX2                !
 ! R6    R(3,4)                  1.3954         estimate D2E/DX2                !
 ! R7    R(3,9)                  1.0997         estimate D2E/DX2                !
 ! R8    R(4,5)                  1.3948         estimate D2E/DX2                !
 ! R9    R(4,33)                 1.54           estimate D2E/DX2                !
 ! R10   R(5,6)                  1.3951         estimate D2E/DX2                !
 ! R11   R(5,10)                 1.0998         estimate D2E/DX2                !
 ! R12   R(6,11)                 1.0996         estimate D2E/DX2                !
 ! R13   R(12,13)                1.07           estimate D2E/DX2                !
 ! R14   R(12,14)                1.07           estimate D2E/DX2                !
 ! R15   R(12,15)                1.54           estimate D2E/DX2                !
 ! R16   R(12,33)                1.54           estimate D2E/DX2                !
 ! R17   R(15,16)                1.07           estimate D2E/DX2                !
 ! R18   R(15,17)                1.07           estimate D2E/DX2                !
 ! R19   R(15,18)                1.07           estimate D2E/DX2                !
 ! R20   R(19,20)                1.07           estimate D2E/DX2                !
 ! R21   R(19,21)                1.07           estimate D2E/DX2                !
 ! R22   R(19,22)                1.54           estimate D2E/DX2                !
 ! R23   R(19,33)                1.54           estimate D2E/DX2                !
 ! R24   R(22,23)                1.07           estimate D2E/DX2                !
 ! R25   R(22,24)                1.07           estimate D2E/DX2                !
 ! R26   R(22,25)                1.07           estimate D2E/DX2                !
 ! R27   R(26,27)                1.07           estimate D2E/DX2                !
 ! R28   R(26,28)                1.07           estimate D2E/DX2                !
 ! R29   R(26,29)                1.54           estimate D2E/DX2                !
 ! R30   R(26,33)                1.54           estimate D2E/DX2                !
 ! R31   R(29,30)                1.07           estimate D2E/DX2                !
 ! R32   R(29,31)                1.07           estimate D2E/DX2                !
 ! R33   R(29,32)                1.07           estimate D2E/DX2                !
 ! A1    A(2,1,6)              119.9985         estimate D2E/DX2                !
 ! A2    A(2,1,7)              119.9972         estimate D2E/DX2                !
 ! A3    A(6,1,7)              120.0043         estimate D2E/DX2                !
 ! A4    A(1,2,3)              120.0086         estimate D2E/DX2                !
 ! A5    A(1,2,8)              119.9808         estimate D2E/DX2                !
 ! A6    A(3,2,8)              120.0106         estimate D2E/DX2                !
 ! A7    A(2,3,4)              119.9942         estimate D2E/DX2                !
 ! A8    A(2,3,9)              120.0128         estimate D2E/DX2                !
 ! A9    A(4,3,9)              119.993          estimate D2E/DX2                !
 ! A10   A(3,4,5)              119.994          estimate D2E/DX2                !
 ! A11   A(3,4,33)             119.9811         estimate D2E/DX2                !
 ! A12   A(5,4,33)             120.0249         estimate D2E/DX2                !
 ! A13   A(4,5,6)              120.0047         estimate D2E/DX2                !
 ! A14   A(4,5,10)             120.0113         estimate D2E/DX2                !
 ! A15   A(6,5,10)             119.984          estimate D2E/DX2                !
 ! A16   A(1,6,5)              120.0            estimate D2E/DX2                !
 ! A17   A(1,6,11)             120.008          estimate D2E/DX2                !
 ! A18   A(5,6,11)             119.992          estimate D2E/DX2                !
 ! A19   A(13,12,14)           109.4712         estimate D2E/DX2                !
 ! A20   A(13,12,15)           109.4713         estimate D2E/DX2                !
 ! A21   A(13,12,33)           109.4712         estimate D2E/DX2                !
 ! A22   A(14,12,15)           109.4712         estimate D2E/DX2                !
 ! A23   A(14,12,33)           109.4712         estimate D2E/DX2                !
 ! A24   A(15,12,33)           109.4712         estimate D2E/DX2                !
 ! A25   A(12,15,16)           109.4712         estimate D2E/DX2                !
 ! A26   A(12,15,17)           109.4712         estimate D2E/DX2                !
 ! A27   A(12,15,18)           109.4712         estimate D2E/DX2                !
 ! A28   A(16,15,17)           109.4713         estimate D2E/DX2                !
 ! A29   A(16,15,18)           109.4712         estimate D2E/DX2                !
 ! A30   A(17,15,18)           109.4712         estimate D2E/DX2                !
 ! A31   A(20,19,21)           109.4712         estimate D2E/DX2                !
 ! A32   A(20,19,22)           109.4713         estimate D2E/DX2                !
 ! A33   A(20,19,33)           109.4712         estimate D2E/DX2                !
 ! A34   A(21,19,22)           109.4712         estimate D2E/DX2                !
 ! A35   A(21,19,33)           109.4712         estimate D2E/DX2                !
 ! A36   A(22,19,33)           109.4712         estimate D2E/DX2                !
 ! A37   A(19,22,23)           109.4712         estimate D2E/DX2                !
 ! A38   A(19,22,24)           109.4712         estimate D2E/DX2                !
 ! A39   A(19,22,25)           109.4712         estimate D2E/DX2                !
 ! A40   A(23,22,24)           109.4713         estimate D2E/DX2                !
 ! A41   A(23,22,25)           109.4712         estimate D2E/DX2                !
 ! A42   A(24,22,25)           109.4712         estimate D2E/DX2                !
 ! A43   A(27,26,28)           109.4713         estimate D2E/DX2                !
 ! A44   A(27,26,29)           109.4712         estimate D2E/DX2                !
 ! A45   A(27,26,33)           109.4712         estimate D2E/DX2                !
 ! A46   A(28,26,29)           109.4712         estimate D2E/DX2                !
 ! A47   A(28,26,33)           109.4712         estimate D2E/DX2                !
 ! A48   A(29,26,33)           109.4712         estimate D2E/DX2                !
 ! A49   A(26,29,30)           109.4712         estimate D2E/DX2                !
 ! A50   A(26,29,31)           109.4712         estimate D2E/DX2                !
 ! A51   A(26,29,32)           109.4712         estimate D2E/DX2                !
 ! A52   A(30,29,31)           109.4713         estimate D2E/DX2                !
 ! A53   A(30,29,32)           109.4712         estimate D2E/DX2                !
 ! A54   A(31,29,32)           109.4712         estimate D2E/DX2                !
 ! A55   A(4,33,12)            109.4712         estimate D2E/DX2                !
 ! A56   A(4,33,19)            109.4712         estimate D2E/DX2                !
 ! A57   A(4,33,26)            109.4712         estimate D2E/DX2                !
 ! A58   A(12,33,19)           109.4713         estimate D2E/DX2                !
 ! A59   A(12,33,26)           109.4712         estimate D2E/DX2                !
 ! A60   A(19,33,26)           109.4712         estimate D2E/DX2                !
 ! D1    D(6,1,2,3)              0.0323         estimate D2E/DX2                !
 ! D2    D(6,1,2,8)            179.9532         estimate D2E/DX2                !
 ! D3    D(7,1,2,3)           -179.9729         estimate D2E/DX2                !
 ! D4    D(7,1,2,8)             -0.052          estimate D2E/DX2                !
 ! D5    D(2,1,6,5)              0.0149         estimate D2E/DX2                !
 ! D6    D(2,1,6,11)           179.9892         estimate D2E/DX2                !
 ! D7    D(7,1,6,5)           -179.9798         estimate D2E/DX2                !
 ! D8    D(7,1,6,11)            -0.0056         estimate D2E/DX2                !
 ! D9    D(1,2,3,4)             -0.0568         estimate D2E/DX2                !
 ! D10   D(1,2,3,9)            179.9619         estimate D2E/DX2                !
 ! D11   D(8,2,3,4)           -179.9777         estimate D2E/DX2                !
 ! D12   D(8,2,3,9)              0.041          estimate D2E/DX2                !
 ! D13   D(2,3,4,5)              0.0341         estimate D2E/DX2                !
 ! D14   D(2,3,4,33)          -179.9964         estimate D2E/DX2                !
 ! D15   D(9,3,4,5)           -179.9846         estimate D2E/DX2                !
 ! D16   D(9,3,4,33)            -0.0151         estimate D2E/DX2                !
 ! D17   D(3,4,5,6)              0.0131         estimate D2E/DX2                !
 ! D18   D(3,4,5,10)          -179.9995         estimate D2E/DX2                !
 ! D19   D(33,4,5,6)          -179.9563         estimate D2E/DX2                !
 ! D20   D(33,4,5,10)            0.031          estimate D2E/DX2                !
 ! D21   D(3,4,33,12)           31.3996         estimate D2E/DX2                !
 ! D22   D(3,4,33,19)          -88.6005         estimate D2E/DX2                !
 ! D23   D(3,4,33,26)          151.3995         estimate D2E/DX2                !
 ! D24   D(5,4,33,12)         -148.631          estimate D2E/DX2                !
 ! D25   D(5,4,33,19)           91.369          estimate D2E/DX2                !
 ! D26   D(5,4,33,26)          -28.631          estimate D2E/DX2                !
 ! D27   D(4,5,6,1)             -0.0376         estimate D2E/DX2                !
 ! D28   D(4,5,6,11)           179.9881         estimate D2E/DX2                !
 ! D29   D(10,5,6,1)           179.975          estimate D2E/DX2                !
 ! D30   D(10,5,6,11)            0.0007         estimate D2E/DX2                !
 ! D31   D(13,12,15,16)       -127.0989         estimate D2E/DX2                !
 ! D32   D(13,12,15,17)         -7.0989         estimate D2E/DX2                !
 ! D33   D(13,12,15,18)        112.9011         estimate D2E/DX2                !
 ! D34   D(14,12,15,16)         -7.0989         estimate D2E/DX2                !
 ! D35   D(14,12,15,17)        112.9011         estimate D2E/DX2                !
 ! D36   D(14,12,15,18)       -127.0989         estimate D2E/DX2                !
 ! D37   D(33,12,15,16)        112.9011         estimate D2E/DX2                !
 ! D38   D(33,12,15,17)       -127.0989         estimate D2E/DX2                !
 ! D39   D(33,12,15,18)         -7.0989         estimate D2E/DX2                !
 ! D40   D(13,12,33,4)         167.1096         estimate D2E/DX2                !
 ! D41   D(13,12,33,19)        -72.8905         estimate D2E/DX2                !
 ! D42   D(13,12,33,26)         47.1096         estimate D2E/DX2                !
 ! D43   D(14,12,33,4)          47.1096         estimate D2E/DX2                !
 ! D44   D(14,12,33,19)        167.1095         estimate D2E/DX2                !
 ! D45   D(14,12,33,26)        -72.8904         estimate D2E/DX2                !
 ! D46   D(15,12,33,4)         -72.8904         estimate D2E/DX2                !
 ! D47   D(15,12,33,19)         47.1096         estimate D2E/DX2                !
 ! D48   D(15,12,33,26)        167.1096         estimate D2E/DX2                !
 ! D49   D(20,19,22,23)         24.4831         estimate D2E/DX2                !
 ! D50   D(20,19,22,24)        144.4831         estimate D2E/DX2                !
 ! D51   D(20,19,22,25)        -95.5169         estimate D2E/DX2                !
 ! D52   D(21,19,22,23)        -95.517          estimate D2E/DX2                !
 ! D53   D(21,19,22,24)         24.4831         estimate D2E/DX2                !
 ! D54   D(21,19,22,25)        144.483          estimate D2E/DX2                !
 ! D55   D(33,19,22,23)        144.483          estimate D2E/DX2                !
 ! D56   D(33,19,22,24)        -95.5169         estimate D2E/DX2                !
 ! D57   D(33,19,22,25)         24.483          estimate D2E/DX2                !
 ! D58   D(20,19,33,4)         -81.3575         estimate D2E/DX2                !
 ! D59   D(20,19,33,12)        158.6425         estimate D2E/DX2                !
 ! D60   D(20,19,33,26)         38.6425         estimate D2E/DX2                !
 ! D61   D(21,19,33,4)          38.6425         estimate D2E/DX2                !
 ! D62   D(21,19,33,12)        -81.3575         estimate D2E/DX2                !
 ! D63   D(21,19,33,26)        158.6425         estimate D2E/DX2                !
 ! D64   D(22,19,33,4)         158.6424         estimate D2E/DX2                !
 ! D65   D(22,19,33,12)         38.6425         estimate D2E/DX2                !
 ! D66   D(22,19,33,26)        -81.3576         estimate D2E/DX2                !
 ! D67   D(27,26,29,30)         46.1765         estimate D2E/DX2                !
 ! D68   D(27,26,29,31)        166.1765         estimate D2E/DX2                !
 ! D69   D(27,26,29,32)        -73.8235         estimate D2E/DX2                !
 ! D70   D(28,26,29,30)        -73.8235         estimate D2E/DX2                !
 ! D71   D(28,26,29,31)         46.1765         estimate D2E/DX2                !
 ! D72   D(28,26,29,32)        166.1765         estimate D2E/DX2                !
 ! D73   D(33,26,29,30)        166.1765         estimate D2E/DX2                !
 ! D74   D(33,26,29,31)        -73.8235         estimate D2E/DX2                !
 ! D75   D(33,26,29,32)         46.1765         estimate D2E/DX2                !
 ! D76   D(27,26,33,4)         -47.8781         estimate D2E/DX2                !
 ! D77   D(27,26,33,12)         72.1219         estimate D2E/DX2                !
 ! D78   D(27,26,33,19)       -167.8781         estimate D2E/DX2                !
 ! D79   D(28,26,33,4)          72.1219         estimate D2E/DX2                !
 ! D80   D(28,26,33,12)       -167.8781         estimate D2E/DX2                !
 ! D81   D(28,26,33,19)        -47.878          estimate D2E/DX2                !
 ! D82   D(29,26,33,4)        -167.8781         estimate D2E/DX2                !
 ! D83   D(29,26,33,12)        -47.8781         estimate D2E/DX2                !
 ! D84   D(29,26,33,19)         72.122          estimate D2E/DX2                !
 --------------------------------------------------------------------------------
 Trust Radius=3.00D-01 FncErr=1.00D-07 GrdErr=1.00D-06
 Number of steps in this run=    187 maximum allowed number of steps=    198.
 GradGradGradGradGradGradGradGradGradGradGradGradGradGradGradGradGradGrad

                          Input orientation:                          
 ---------------------------------------------------------------------
 Center     Atomic      Atomic             Coordinates (Angstroms)
 Number     Number       Type             X           Y           Z
 ---------------------------------------------------------------------
      1          6           0       -3.350516    0.128855   -0.001687
      2          6           0       -1.955356    0.128855   -0.001687
      3          6           0       -1.257818    1.336606   -0.001687
      4          6           0       -1.955472    2.545115   -0.002886
      5          6           0       -3.350297    2.545037   -0.003365
      6          6           0       -4.047898    1.336831   -0.002369
      7          1           0       -3.900275   -0.823462   -0.001237
      8          1           0       -1.405848   -0.823658   -0.000372
      9          1           0       -0.158138    1.336686   -0.001053
     10          1           0       -3.900419    3.497318   -0.004318
     11          1           0       -5.147502    1.337014   -0.002549
     12          6           0        0.145505    3.702512   -0.758262
     13          1           0        0.573763    4.663145   -0.954934
     14          1           0       -0.033900    3.195806   -1.683445
     15          6           0        1.117817    2.873205    0.101075
     16          1           0        1.291925    1.927901   -0.369018
     17          1           0        2.044600    3.398930    0.198978
     18          1           0        0.692492    2.716576    1.070335
     19          6           0       -0.898598    4.305988    1.448530
     20          1           0       -1.766058    4.779522    1.858625
     21          1           0       -0.653321    3.443618    2.032532
     22          6           0        0.283252    5.293105    1.469273
     23          1           0        0.122910    6.025471    2.232707
     24          1           0        1.189247    4.760587    1.670514
     25          1           0        0.358755    5.779112    0.519012
     26          6           0       -2.031307    4.960397   -0.699256
     27          1           0       -2.407194    4.578090   -1.625242
     28          1           0       -2.850456    5.233868   -0.067506
     29          6           0       -1.157686    6.198930   -0.972062
     30          1           0       -1.661689    6.846708   -1.658550
     31          1           0       -0.980945    6.719891   -0.054314
     32          1           0       -0.223431    5.890729   -1.392869
     33          7           0       -1.184968    3.878503   -0.002968
 ---------------------------------------------------------------------
                    Distance matrix (angstroms):
                    1          2          3          4          5
     1  C    0.000000
     2  C    1.395160   0.000000
     3  C    2.416205   1.394712   0.000000
     4  C    2.790065   2.416260   1.395427   0.000000
     5  C    2.416183   2.789946   2.416356   1.394825   0.000000
     6  C    1.394829   2.416183   2.790080   2.416236   1.395138
     7  H    1.099610   2.165553   3.412986   3.889675   3.413102
     8  H    2.165414   1.099655   2.165330   3.413316   3.889601
     9  H    3.413229   2.165375   1.099680   2.165806   3.413209
    10  H    3.413055   3.889707   3.413506   2.165528   1.099761
    11  H    2.165365   3.413128   3.889684   3.412999   2.165471
    12  C    5.056243   4.213911   2.852934   2.514809   3.759022
    13  H    6.071937   5.278722   3.915256   3.433580   4.559617
    14  H    4.820211   3.990801   2.789787   2.634410   3.774209
    15  C    5.244808   4.121456   2.831137   3.092499   4.481366
    16  H    4.992369   3.730460   2.643057   3.325746   4.697316
    17  H    6.311967   5.170426   3.898642   4.095159   5.465802
    18  H    4.918480   3.854430   2.618637   2.862327   4.186454
    19  C    5.056033   4.546241   3.324064   2.514809   3.349593
    20  H    5.253568   5.012514   3.946231   2.914391   3.312060
    21  H    4.732923   4.101340   2.990478   2.577950   3.496570
    22  C    6.483631   5.817609   4.493607   3.838045   4.787820
    23  H    7.199117   6.639411   5.374419   4.629300   5.401537
    24  H    6.697659   5.842749   4.528579   4.194978   5.321465
    25  H    6.779028   6.127939   4.756079   4.010830   4.948654
    26  C    5.056749   4.882230   3.770510   2.514810   2.838655
    27  H    4.829232   4.757708   3.803186   2.639902   2.766448
    28  H    5.129869   5.183310   4.210639   2.834531   2.735648
    29  C    6.526556   6.198686   4.959218   3.863435   4.369994
    30  H    7.122280   6.925387   5.767974   4.618575   4.908707
    31  H    7.004241   6.662883   5.390658   4.287319   4.800608
    32  H    6.701734   6.175285   4.872924   4.015614   4.785569
    33  N    4.330065   3.827971   2.542941   1.540000   2.542987
                    6          7          8          9         10
     6  C    0.000000
     7  H    2.165331   0.000000
     8  H    3.412938   2.494427   0.000000
     9  H    3.889760   4.320860   2.494768   0.000000
    10  H    2.165516   4.320781   4.989362   4.321228   0.000000
    11  H    1.099604   2.494641   4.320704   4.989364   2.494420
    12  C    4.873648   6.117668   4.844307   2.502538   4.120684
    13  H    5.773343   7.143487   5.910588   3.537075   4.720288
    14  H    4.732228   5.825220   4.568486   2.510419   4.226150
    15  C    5.390339   6.233543   4.477272   1.999845   5.057995
    16  H    5.384933   5.887631   3.871040   1.608606   5.436590
    17  H    6.435163   7.294534   5.456701   3.024057   5.949307
    18  H    5.052295   5.896918   4.252376   1.943075   4.781137
    19  C    4.564985   6.117446   5.354427   3.386196   3.431566
    20  H    4.530145   6.277531   5.914495   4.230477   3.109678
    21  H    4.483583   5.734709   4.786297   2.969821   3.833442
    22  C    6.047867   7.554912   6.513656   4.243812   4.785334
    23  H    6.661422   8.251327   7.364395   5.201286   5.251953
    24  H    6.476753   7.738190   6.380452   4.041371   5.505053
    25  H    6.278876   7.874260   6.854207   4.502532   4.860146
    26  C    4.205059   6.118275   5.859601   4.138542   2.473281
    27  H    3.978868   5.834677   5.729030   4.266491   2.454625
    28  H    4.077378   6.147988   6.227763   4.737196   2.030276
    29  C    5.738783   7.601202   7.093836   5.058001   3.969611
    30  H    6.228617   8.160236   7.851721   5.947126   4.355090
    31  H    6.195663   8.088726   7.555699   5.445985   4.348656
    32  H    6.107211   7.780501   6.958459   4.762429   4.601818
    33  N    3.828376   5.429675   4.707347   2.741390   2.742076
                   11         12         13         14         15
    11  H    0.000000
    12  C    5.846589   0.000000
    13  H    6.686034   1.070000   0.000000
    14  H    5.694685   1.070000   1.747303   0.000000
    15  C    6.451731   1.540000   2.148263   2.148263   0.000000
    16  H    6.476856   2.148263   2.888012   2.256792   1.070000
    17  H    7.484547   2.148263   2.256793   2.811572   1.070000
    18  H    6.095884   2.148263   2.811573   2.888012   1.070000
    19  C    5.382715   2.514810   2.841134   3.433581   2.816812
    20  H    5.171943   3.414986   3.661204   4.249093   3.878113
    21  H    5.364419   2.914392   3.452236   3.775391   2.681945
    22  C    6.878227   2.740598   2.521513   3.799853   2.902479
    23  H    7.399678   3.787156   3.495748   4.834029   3.933253
    24  H    7.394212   2.847433   2.698387   3.897906   2.455698
    25  H    7.093879   2.447279   1.861216   3.417377   3.032349
    26  C    4.829593   2.514809   2.634410   2.841134   3.861849
    27  H    4.543897   2.834531   3.056575   2.747112   4.279311
    28  H    4.523949   3.434819   3.583089   3.833790   4.620427
    29  C    6.363710   2.824203   2.314486   3.284466   4.170130
    30  H    6.726809   3.736634   3.203165   3.997424   5.158552
    31  H    6.807220   3.296818   2.731014   3.996266   4.384740
    32  H    6.849510   2.308059   1.527831   2.717162   3.624399
    33  N    4.707530   1.540000   2.148263   2.148263   2.514809
                   16         17         18         19         20
    16  H    0.000000
    17  H    1.747303   0.000000
    18  H    1.747303   1.747303   0.000000
    19  C    3.709066   3.323635   2.280532   0.000000
    20  H    4.737657   4.379678   3.304787   1.070000   0.000000
    21  H    3.442212   3.262315   1.807104   1.070000   1.747303
    22  C    3.965014   2.881648   2.639153   1.540000   2.148263
    23  H    4.992559   3.837664   3.553071   2.148263   2.293584
    24  H    3.492040   2.179714   2.187455   2.148263   2.961346
    25  H    4.060939   2.934239   3.129611   2.148263   2.703437
    26  C    4.510982   4.456234   3.947818   2.514809   2.577950
    27  H    4.720708   4.953450   4.509926   3.434819   3.548093
    28  H    5.308451   5.234461   4.492652   2.639902   2.256619
    29  C    4.960438   4.412026   4.440871   3.083768   3.224535
    30  H    5.880594   5.392046   5.481512   4.085525   4.081013
    31  H    5.313017   4.499651   4.482383   2.844688   2.835625
    32  H    4.364468   3.726527   4.120866   3.322771   3.766523
    33  N    3.173931   3.271220   2.454977   1.540000   2.148263
                   21         22         23         24         25
    21  H    0.000000
    22  C    2.148263   0.000000
    23  H    2.703437   1.070000   0.000000
    24  H    2.293583   1.070000   1.747303   0.000000
    25  H    2.961346   1.070000   1.747303   1.747303   0.000000
    26  C    3.414985   3.189106   3.790968   4.003461   2.804793
    27  H    4.212174   4.162424   4.835298   4.881567   3.700101
    28  H    3.527401   3.490749   3.841682   4.423111   3.307617
    29  C    4.107762   2.976061   3.455511   3.815774   2.167751
    30  H    5.120733   3.997469   4.359025   4.854112   3.156537
    31  H    3.898234   2.440334   2.632713   3.394648   1.734521
    32  H    4.231611   2.967447   3.644573   3.557695   2.001671
    33  N    2.148263   2.514809   3.364262   3.035706   2.503569
                   26         27         28         29         30
    26  C    0.000000
    27  H    1.070000   0.000000
    28  H    1.070000   1.747303   0.000000
    29  C    1.540000   2.148263   2.148263   0.000000
    30  H    2.148263   2.388203   2.558484   1.070000   0.000000
    31  H    2.148263   3.014849   2.388203   1.070000   1.747303
    32  H    2.148263   2.558484   3.014849   1.070000   1.747303
    33  N    1.540000   2.148263   2.148263   2.514810   3.431975
                   31         32         33
    31  H    0.000000
    32  H    1.747303   0.000000
    33  N    2.849166   2.627819   0.000000
 Stoichiometry    C12H20N(1+)
 Framework group  C1[X(C12H20N)]
 Deg. of freedom    93
 Full point group                 C1      NOp   1
 Largest Abelian subgroup         C1      NOp   1
 Largest concise Abelian subgroup C1      NOp   1
                         Standard orientation:                         
 ---------------------------------------------------------------------
 Center     Atomic      Atomic             Coordinates (Angstroms)
 Number     Number       Type             X           Y           Z
 ---------------------------------------------------------------------
      1          6           0        3.615636   -0.052689    0.075333
      2          6           0        2.882199    1.107845   -0.173066
      3          6           0        1.488864    1.057970   -0.209842
      4          6           0        0.828378   -0.153088    0.000666
      5          6           0        1.561722   -1.313394    0.248529
      6          6           0        2.955444   -1.263145    0.286260
      7          1           0        4.714139   -0.013066    0.104727
      8          1           0        3.402954    2.062135   -0.338554
      9          1           0        0.910672    1.972793   -0.405004
     10          1           0        1.041475   -2.268005    0.414465
     11          1           0        3.533358   -2.177956    0.481874
     12          6           0       -1.235256    0.847664   -1.030921
     13          1           0       -2.270542    0.665471   -1.230644
     14          1           0       -0.679986    0.787564   -1.943589
     15          6           0       -1.069541    2.251879   -0.420743
     16          1           0       -0.342159    2.800858   -0.981491
     17          1           0       -2.006840    2.767065   -0.451620
     18          1           0       -0.744483    2.163370    0.594837
     19          6           0       -1.271470    0.082257    1.364305
     20          1           0       -1.231371   -0.808704    1.955474
     21          1           0       -0.686448    0.846807    1.831331
     22          6           0       -2.732539    0.554284    1.245688
     23          1           0       -3.295737    0.183407    2.076445
     24          1           0       -2.762736    1.623855    1.243327
     25          1           0       -3.154300    0.183556    0.334876
     26          6           0       -1.162086   -1.608158   -0.494403
     27          1           0       -0.609243   -1.896751   -1.363874
     28          1           0       -0.984566   -2.312576    0.291206
     29          6           0       -2.665237   -1.579291   -0.828021
     30          1           0       -2.928485   -2.466509   -1.365091
     31          1           0       -3.230983   -1.530251    0.078856
     32          1           0       -2.880641   -0.721054   -1.429629
     33          7           0       -0.710109   -0.207831   -0.040089
 ---------------------------------------------------------------------
 Rotational constants (GHZ):      1.3989707      0.5685746      0.4780047
 Standard basis: 6-31++G(d,p) (6D, 7F)
 There are   367 symmetry adapted cartesian basis functions of A   symmetry.
 There are   367 symmetry adapted basis functions of A   symmetry.
   367 basis functions,   576 primitive gaussians,   367 cartesian basis functions
    49 alpha electrons       49 beta electrons
       nuclear repulsion energy       859.0503176347 Hartrees.
 NAtoms=   33 NActive=   33 NUniq=   33 SFac= 1.00D+00 NAtFMM=   60 NAOKFM=F Big=F
 Integral buffers will be    131072 words long.
 Raffenetti 2 integral format.
 Two-electron integral symmetry is turned on.
 One-electron integrals computed using PRISM.
 NBasis=   367 RedAO= T EigKep=  3.99D-06  NBF=   367
 NBsUse=   365 1.00D-06 EigRej=  7.34D-07 NBFU=   365
 ExpMin= 3.60D-02 ExpMax= 4.17D+03 ExpMxC= 6.27D+02 IAcc=3 IRadAn=         5 AccDes= 0.00D+00
 Harris functional with IExCor=  402 and IRadAn=       5 diagonalized for initial guess.
 HarFok:  IExCor=  402 AccDes= 0.00D+00 IRadAn=         5 IDoV= 1 UseB2=F ITyADJ=14
 ICtDFT=  3500011 ScaDFX=  1.000000  1.000000  1.000000  1.000000
 FoFCou: FMM=F IPFlag=           0 FMFlag=      100000 FMFlg1=           0
         NFxFlg=           0 DoJE=T BraDBF=F KetDBF=T FulRan=T
         wScrn=  0.000000 ICntrl=     500 IOpCl=  0 I1Cent=   200000004 NGrid=           0
         NMat0=    1 NMatS0=      1 NMatT0=    0 NMatD0=    1 NMtDS0=    0 NMtDT0=    0
 Petite list used in FoFCou.
 Requested convergence on RMS density matrix=1.00D-08 within 128 cycles.
 Requested convergence on MAX density matrix=1.00D-06.
 Requested convergence on             energy=1.00D-06.
 No special actions if energy rises.
 SCF Done:  E(RB3LYP) =  -523.816435455     A.U. after   14 cycles
            NFock= 14  Conv=0.38D-08     -V/T= 2.0088

 **********************************************************************

            Population analysis using the SCF density.

 **********************************************************************

 Orbital symmetries:
       Occupied  (A) (A) (A) (A) (A) (A) (A) (A) (A) (A) (A) (A)
                 (A) (A) (A) (A) (A) (A) (A) (A) (A) (A) (A) (A)
                 (A) (A) (A) (A) (A) (A) (A) (A) (A) (A) (A) (A)
                 (A) (A) (A) (A) (A) (A) (A) (A) (A) (A) (A) (A)
                 (A)
       Virtual   (A) (A) (A) (A) (A) (A) (A) (A) (A) (A) (A) (A)
                 (A) (A) (A) (A) (A) (A) (A) (A) (A) (A) (A) (A)
                 (A) (A) (A) (A) (A) (A) (A) (A) (A) (A) (A) (A)
                 (A) (A) (A) (A) (A) (A) (A) (A) (A) (A) (A) (A)
                 (A) (A) (A) (A) (A) (A) (A) (A) (A) (A) (A) (A)
                 (A) (A) (A) (A) (A) (A) (A) (A) (A) (A) (A) (A)
                 (A) (A) (A) (A) (A) (A) (A) (A) (A) (A) (A) (A)
                 (A) (A) (A) (A) (A) (A) (A) (A) (A) (A) (A) (A)
                 (A) (A) (A) (A) (A) (A) (A) (A) (A) (A) (A) (A)
                 (A) (A) (A) (A) (A) (A) (A) (A) (A) (A) (A) (A)
                 (A) (A) (A) (A) (A) (A) (A) (A) (A) (A) (A) (A)
                 (A) (A) (A) (A) (A) (A) (A) (A) (A) (A) (A) (A)
                 (A) (A) (A) (A) (A) (A) (A) (A) (A) (A) (A) (A)
                 (A) (A) (A) (A) (A) (A) (A) (A) (A) (A) (A) (A)
                 (A) (A) (A) (A) (A) (A) (A) (A) (A) (A) (A) (A)
                 (A) (A) (A) (A) (A) (A) (A) (A) (A) (A) (A) (A)
                 (A) (A) (A) (A) (A) (A) (A) (A) (A) (A) (A) (A)
                 (A) (A) (A) (A) (A) (A) (A) (A) (A) (A) (A) (A)
                 (A) (A) (A) (A) (A) (A) (A) (A) (A) (A) (A) (A)
                 (A) (A) (A) (A) (A) (A) (A) (A) (A) (A) (A) (A)
                 (A) (A) (A) (A) (A) (A) (A) (A) (A) (A) (A) (A)
                 (A) (A) (A) (A) (A) (A) (A) (A) (A) (A) (A) (A)
                 (A) (A) (A) (A) (A) (A) (A) (A) (A) (A) (A) (A)
                 (A) (A) (A) (A) (A) (A) (A) (A) (A) (A) (A) (A)
                 (A) (A) (A) (A) (A) (A) (A) (A) (A) (A) (A) (A)
                 (A) (A) (A) (A) (A) (A) (A) (A) (A) (A) (A) (A)
                 (A) (A) (A) (A)
 The electronic state is 1-A.
 Alpha  occ. eigenvalues --  -14.61877 -10.39329 -10.39132 -10.39130 -10.39096
 Alpha  occ. eigenvalues --  -10.34578 -10.33980 -10.33481 -10.33400 -10.33002
 Alpha  occ. eigenvalues --  -10.32990 -10.32780 -10.32278  -1.15870  -1.00265
 Alpha  occ. eigenvalues --   -0.94985  -0.93372  -0.92587  -0.89076  -0.87923
 Alpha  occ. eigenvalues --   -0.82339  -0.80116  -0.76817  -0.75162  -0.73683
 Alpha  occ. eigenvalues --   -0.69660  -0.68082  -0.65840  -0.64304  -0.63400
 Alpha  occ. eigenvalues --   -0.60046  -0.59699  -0.58968  -0.58032  -0.57668
 Alpha  occ. eigenvalues --   -0.56279  -0.54924  -0.54336  -0.53426  -0.53134
 Alpha  occ. eigenvalues --   -0.52585  -0.51873  -0.51513  -0.50650  -0.49474
 Alpha  occ. eigenvalues --   -0.49053  -0.47450  -0.39920  -0.39719
 Alpha virt. eigenvalues --   -0.15864  -0.15419  -0.12842  -0.11848  -0.10910
 Alpha virt. eigenvalues --   -0.10557  -0.10169  -0.09582  -0.08346  -0.08184
 Alpha virt. eigenvalues --   -0.07892  -0.07610  -0.06206  -0.05973  -0.05791
 Alpha virt. eigenvalues --   -0.05239  -0.04180  -0.04082  -0.03781  -0.03248
 Alpha virt. eigenvalues --   -0.02592  -0.02554  -0.02370  -0.02231  -0.01847
 Alpha virt. eigenvalues --   -0.00771  -0.00341  -0.00292   0.00273   0.00601
 Alpha virt. eigenvalues --    0.00844   0.01081   0.01418   0.01747   0.01933
 Alpha virt. eigenvalues --    0.02322   0.02495   0.02845   0.03046   0.03593
 Alpha virt. eigenvalues --    0.03736   0.04092   0.04365   0.04472   0.04673
 Alpha virt. eigenvalues --    0.05121   0.05489   0.05644   0.05953   0.06092
 Alpha virt. eigenvalues --    0.06262   0.06716   0.07004   0.07442   0.07891
 Alpha virt. eigenvalues --    0.08078   0.08662   0.08791   0.09112   0.09301
 Alpha virt. eigenvalues --    0.09629   0.09942   0.10415   0.10709   0.10870
 Alpha virt. eigenvalues --    0.11578   0.11999   0.12517   0.12708   0.13329
 Alpha virt. eigenvalues --    0.13691   0.13851   0.13947   0.14494   0.15629
 Alpha virt. eigenvalues --    0.15728   0.16542   0.17070   0.17605   0.18372
 Alpha virt. eigenvalues --    0.18677   0.18933   0.19226   0.20337   0.21036
 Alpha virt. eigenvalues --    0.21093   0.21227   0.22202   0.22973   0.23679
 Alpha virt. eigenvalues --    0.24105   0.24509   0.25635   0.26286   0.26737
 Alpha virt. eigenvalues --    0.27604   0.28671   0.28843   0.29271   0.29530
 Alpha virt. eigenvalues --    0.30395   0.34140   0.36496   0.40505   0.43735
 Alpha virt. eigenvalues --    0.49292   0.50900   0.52734   0.53386   0.53644
 Alpha virt. eigenvalues --    0.55846   0.57248   0.57664   0.59113   0.59831
 Alpha virt. eigenvalues --    0.60485   0.61045   0.61478   0.62609   0.62936
 Alpha virt. eigenvalues --    0.63282   0.63952   0.64330   0.64933   0.66236
 Alpha virt. eigenvalues --    0.66818   0.69618   0.71016   0.71351   0.71701
 Alpha virt. eigenvalues --    0.72975   0.75527   0.76253   0.78459   0.79484
 Alpha virt. eigenvalues --    0.82249   0.82901   0.83899   0.84835   0.86299
 Alpha virt. eigenvalues --    0.87304   0.87840   0.88311   0.89269   0.90558
 Alpha virt. eigenvalues --    0.91544   0.92087   0.92484   0.94414   0.96034
 Alpha virt. eigenvalues --    0.96797   0.97401   0.99187   1.00166   1.00624
 Alpha virt. eigenvalues --    1.01815   1.02315   1.03239   1.04377   1.05200
 Alpha virt. eigenvalues --    1.06340   1.06976   1.07726   1.08819   1.11218
 Alpha virt. eigenvalues --    1.12042   1.13426   1.15311   1.18621   1.21494
 Alpha virt. eigenvalues --    1.22374   1.25311   1.25824   1.26465   1.27306
 Alpha virt. eigenvalues --    1.27969   1.28921   1.30958   1.33057   1.36656
 Alpha virt. eigenvalues --    1.38474   1.41870   1.43317   1.48001   1.50209
 Alpha virt. eigenvalues --    1.52346   1.54036   1.55884   1.57405   1.59706
 Alpha virt. eigenvalues --    1.63285   1.64915   1.66960   1.68739   1.71175
 Alpha virt. eigenvalues --    1.72269   1.73749   1.75282   1.76316   1.77817
 Alpha virt. eigenvalues --    1.78616   1.80628   1.81280   1.82739   1.85020
 Alpha virt. eigenvalues --    1.85709   1.86475   1.88055   1.88410   1.89560
 Alpha virt. eigenvalues --    1.91052   1.91864   1.93503   1.94417   1.95930
 Alpha virt. eigenvalues --    1.95997   1.98942   2.01047   2.02801   2.03964
 Alpha virt. eigenvalues --    2.05926   2.06501   2.10521   2.11571   2.12815
 Alpha virt. eigenvalues --    2.13638   2.14703   2.15994   2.17076   2.18933
 Alpha virt. eigenvalues --    2.19553   2.22154   2.23944   2.25139   2.26643
 Alpha virt. eigenvalues --    2.27347   2.28610   2.29643   2.32441   2.34019
 Alpha virt. eigenvalues --    2.34923   2.35788   2.37074   2.38099   2.39069
 Alpha virt. eigenvalues --    2.40926   2.43019   2.43350   2.44102   2.44798
 Alpha virt. eigenvalues --    2.46627   2.48352   2.48894   2.49752   2.50732
 Alpha virt. eigenvalues --    2.52177   2.54104   2.56794   2.58252   2.59617
 Alpha virt. eigenvalues --    2.60051   2.62621   2.62859   2.63806   2.65336
 Alpha virt. eigenvalues --    2.67698   2.68425   2.69472   2.72559   2.74948
 Alpha virt. eigenvalues --    2.75440   2.76300   2.80673   2.83248   2.85059
 Alpha virt. eigenvalues --    2.85542   2.86734   2.89351   2.89885   2.95273
 Alpha virt. eigenvalues --    2.98955   3.06040   3.14534   3.15199   3.18825
 Alpha virt. eigenvalues --    3.19548   3.20362   3.20706   3.24957   3.26575
 Alpha virt. eigenvalues --    3.28360   3.30921   3.32926   3.34987   3.37703
 Alpha virt. eigenvalues --    3.39884   3.41183   3.41562   3.43299   3.44573
 Alpha virt. eigenvalues --    3.46395   3.48410   3.74445   4.17660   4.20106
 Alpha virt. eigenvalues --    4.24982   4.32398   4.37459   4.38738   4.45645
 Alpha virt. eigenvalues --    4.46072   4.49154   4.55379   4.61313   4.66928
 Alpha virt. eigenvalues --    4.72397
          Condensed to atoms (all electrons):
               1          2          3          4          5          6
     1  C    5.674169   0.961862  -0.673099  -0.057158  -0.343810   0.662752
     2  C    0.961862   8.492960  -1.891158  -2.430546   1.004186  -1.008023
     3  C   -0.673099  -1.891158   8.102546   1.060028  -0.789398   0.469465
     4  C   -0.057158  -2.430546   1.060028  12.189136  -0.301598   0.309948
     5  C   -0.343810   1.004186  -0.789398  -0.301598   6.619179  -0.541232
     6  C    0.662752  -1.008023   0.469465   0.309948  -0.541232   6.419861
     7  H    0.358706  -0.089267   0.054439   0.038235   0.000432  -0.033416
     8  H   -0.069089   0.283447   0.029178   0.038649  -0.004061  -0.004792
     9  H    0.089860   0.399824   0.090454  -0.451540   0.117579   0.023363
    10  H    0.004627   0.046689   0.007061  -0.187286   0.295719  -0.009175
    11  H   -0.045215  -0.013275   0.014957   0.016287  -0.006623   0.332386
    12  C   -0.173843  -0.301791  -0.160746  -1.454350  -0.133447   0.014762
    13  H   -0.002091  -0.027613  -0.014036  -0.062292   0.030785   0.014943
    14  H   -0.013977   0.007905  -0.003871  -0.090585  -0.005041  -0.017253
    15  C    0.020469   0.098350   0.002393   0.190884   0.021878   0.021924
    16  H    0.010636  -0.005472  -0.033640   0.080333  -0.007326   0.003253
    17  H    0.000907   0.007576  -0.003460   0.011214  -0.004490   0.002270
    18  H   -0.002295  -0.082271  -0.008171   0.028814   0.000636   0.009386
    19  C   -0.089960  -0.086417  -0.230398  -0.658119   0.061202  -0.048356
    20  H   -0.005964  -0.019239  -0.002963   0.004676  -0.031161  -0.008021
    21  H   -0.012932   0.017054   0.007658  -0.101893   0.009975  -0.005263
    22  C   -0.003167   0.135163   0.099531  -0.166653   0.005420  -0.055609
    23  H    0.000260   0.000925   0.008860  -0.035655   0.000220   0.001438
    24  H   -0.002841  -0.000170  -0.014835  -0.024094  -0.006207  -0.003128
    25  H   -0.002144   0.022382   0.033641  -0.007014  -0.010687  -0.014848
    26  C   -0.127295   0.345894   0.026698  -1.449017   0.182315  -0.332937
    27  H    0.015034  -0.016974   0.012205   0.000506  -0.000985   0.021533
    28  H   -0.006014  -0.009397   0.005190  -0.094916  -0.016889   0.010702
    29  C   -0.007250  -0.023567  -0.063481   0.235530  -0.083389  -0.007002
    30  H   -0.001216   0.004149   0.002173  -0.040877  -0.001187  -0.004559
    31  H    0.002098  -0.001674  -0.001250   0.021465  -0.005835  -0.000397
    32  H    0.000048  -0.007657  -0.010763   0.054586  -0.004910   0.006145
    33  N   -0.157749   0.374491  -0.047825  -0.727589   0.041360  -0.158591
               7          8          9         10         11         12
     1  C    0.358706  -0.069089   0.089860   0.004627  -0.045215  -0.173843
     2  C   -0.089267   0.283447   0.399824   0.046689  -0.013275  -0.301791
     3  C    0.054439   0.029178   0.090454   0.007061   0.014957  -0.160746
     4  C    0.038235   0.038649  -0.451540  -0.187286   0.016287  -1.454350
     5  C    0.000432  -0.004061   0.117579   0.295719  -0.006623  -0.133447
     6  C   -0.033416  -0.004792   0.023363  -0.009175   0.332386   0.014762
     7  H    0.579873  -0.012579  -0.002831  -0.005333  -0.010179  -0.007219
     8  H   -0.012579   0.594672  -0.057029   0.004071  -0.004057   0.019401
     9  H   -0.002831  -0.057029   1.079387  -0.006897   0.002614  -0.261865
    10  H   -0.005333   0.004071  -0.006897   0.702562  -0.026736  -0.000939
    11  H   -0.010179  -0.004057   0.002614  -0.026736   0.583466   0.003265
    12  C   -0.007219   0.019401  -0.261865  -0.000939   0.003265   8.388858
    13  H   -0.000190   0.000204   0.021217  -0.001029  -0.000279   0.433600
    14  H   -0.000474   0.002483  -0.044179   0.001107   0.000251   0.506131
    15  C    0.000820  -0.008046   0.140447  -0.002379   0.000324  -0.783971
    16  H    0.000381  -0.000204  -0.026527  -0.000226  -0.000086  -0.042505
    17  H   -0.000071  -0.000515   0.012563  -0.000165   0.000080  -0.028551
    18  H    0.000197   0.001472  -0.032825  -0.000289  -0.000225  -0.091426
    19  C   -0.003643   0.003318  -0.037325  -0.000998   0.000212   0.791627
    20  H   -0.000155   0.000182  -0.002085  -0.004635   0.000829   0.095545
    21  H   -0.000195   0.001553  -0.007251   0.000827  -0.000239  -0.032000
    22  C   -0.000093  -0.000643   0.018567   0.002909   0.000247  -0.367924
    23  H    0.000010  -0.000087   0.001933  -0.000131   0.000004  -0.005953
    24  H   -0.000070   0.000260  -0.005149  -0.000339   0.000056   0.113290
    25  H   -0.000029   0.000151   0.000167   0.001755  -0.000069  -0.211534
    26  C   -0.005826   0.004864  -0.006891   0.079415  -0.002488   0.184048
    27  H    0.000730  -0.000758   0.004241  -0.013099  -0.000132   0.008237
    28  H    0.000049  -0.000561   0.001055  -0.035559   0.003326  -0.003306
    29  C   -0.000531   0.001065  -0.004975   0.045283  -0.000355  -0.163062
    30  H   -0.000039   0.000056   0.000268   0.002200  -0.000084   0.009896
    31  H    0.000044   0.000006  -0.001171   0.000422  -0.000144   0.030056
    32  H    0.000023  -0.000102  -0.000790  -0.002864   0.000264  -0.042358
    33  N   -0.006813   0.005078  -0.001636  -0.025963   0.003587  -0.506018
              13         14         15         16         17         18
     1  C   -0.002091  -0.013977   0.020469   0.010636   0.000907  -0.002295
     2  C   -0.027613   0.007905   0.098350  -0.005472   0.007576  -0.082271
     3  C   -0.014036  -0.003871   0.002393  -0.033640  -0.003460  -0.008171
     4  C   -0.062292  -0.090585   0.190884   0.080333   0.011214   0.028814
     5  C    0.030785  -0.005041   0.021878  -0.007326  -0.004490   0.000636
     6  C    0.014943  -0.017253   0.021924   0.003253   0.002270   0.009386
     7  H   -0.000190  -0.000474   0.000820   0.000381  -0.000071   0.000197
     8  H    0.000204   0.002483  -0.008046  -0.000204  -0.000515   0.001472
     9  H    0.021217  -0.044179   0.140447  -0.026527   0.012563  -0.032825
    10  H   -0.001029   0.001107  -0.002379  -0.000226  -0.000165  -0.000289
    11  H   -0.000279   0.000251   0.000324  -0.000086   0.000080  -0.000225
    12  C    0.433600   0.506131  -0.783971  -0.042505  -0.028551  -0.091426
    13  H    0.679467  -0.099851  -0.056534  -0.001948  -0.032824   0.019066
    14  H   -0.099851   0.554240  -0.069626  -0.015554   0.015058  -0.005494
    15  C   -0.056534  -0.069626   5.733912   0.408172   0.412134   0.416188
    16  H   -0.001948  -0.015554   0.408172   0.543069  -0.026782  -0.019373
    17  H   -0.032824   0.015058   0.412134  -0.026782   0.541365  -0.041961
    18  H    0.019066  -0.005494   0.416188  -0.019373  -0.041961   0.538464
    19  C    0.068567   0.049527  -0.428892  -0.015254  -0.011180   0.016928
    20  H   -0.001372   0.004481  -0.016097   0.000712  -0.000941  -0.002903
    21  H    0.005037  -0.004328   0.003844  -0.001583   0.001429   0.001218
    22  C   -0.053067  -0.008136   0.138955   0.010835   0.017519  -0.028572
    23  H    0.001417  -0.002031   0.001400  -0.000745   0.001855  -0.000717
    24  H   -0.001509   0.008025  -0.017626  -0.002203   0.001603  -0.002979
    25  H   -0.074560   0.013026   0.087806  -0.001587  -0.001351   0.004885
    26  C    0.066126   0.003255   0.022821  -0.015820  -0.005648   0.001739
    27  H    0.024607  -0.002153  -0.012108  -0.000164  -0.001467   0.006182
    28  H   -0.008934  -0.005266   0.013756   0.001367   0.001395  -0.003033
    29  C   -0.061204   0.001190  -0.000946   0.001422  -0.004351  -0.011041
    30  H   -0.011334   0.004240   0.001613  -0.000431  -0.000056  -0.000547
    31  H    0.009806   0.001560  -0.013573   0.000281  -0.001988   0.004468
    32  H   -0.001766  -0.011158   0.016798   0.003589   0.006226  -0.010005
    33  N   -0.019682  -0.027225   0.241500  -0.045085  -0.040659   0.076914
              19         20         21         22         23         24
     1  C   -0.089960  -0.005964  -0.012932  -0.003167   0.000260  -0.002841
     2  C   -0.086417  -0.019239   0.017054   0.135163   0.000925  -0.000170
     3  C   -0.230398  -0.002963   0.007658   0.099531   0.008860  -0.014835
     4  C   -0.658119   0.004676  -0.101893  -0.166653  -0.035655  -0.024094
     5  C    0.061202  -0.031161   0.009975   0.005420   0.000220  -0.006207
     6  C   -0.048356  -0.008021  -0.005263  -0.055609   0.001438  -0.003128
     7  H   -0.003643  -0.000155  -0.000195  -0.000093   0.000010  -0.000070
     8  H    0.003318   0.000182   0.001553  -0.000643  -0.000087   0.000260
     9  H   -0.037325  -0.002085  -0.007251   0.018567   0.001933  -0.005149
    10  H   -0.000998  -0.004635   0.000827   0.002909  -0.000131  -0.000339
    11  H    0.000212   0.000829  -0.000239   0.000247   0.000004   0.000056
    12  C    0.791627   0.095545  -0.032000  -0.367924  -0.005953   0.113290
    13  H    0.068567  -0.001372   0.005037  -0.053067   0.001417  -0.001509
    14  H    0.049527   0.004481  -0.004328  -0.008136  -0.002031   0.008025
    15  C   -0.428892  -0.016097   0.003844   0.138955   0.001400  -0.017626
    16  H   -0.015254   0.000712  -0.001583   0.010835  -0.000745  -0.002203
    17  H   -0.011180  -0.000941   0.001429   0.017519   0.001855   0.001603
    18  H    0.016928  -0.002903   0.001218  -0.028572  -0.000717  -0.002979
    19  C    7.080940   0.447940   0.342025  -0.650331  -0.071183   0.012120
    20  H    0.447940   0.535566  -0.054891  -0.070309  -0.013251   0.022200
    21  H    0.342025  -0.054891   0.536295   0.034200   0.009581  -0.018017
    22  C   -0.650331  -0.070309   0.034200   5.758578   0.475519   0.344011
    23  H   -0.071183  -0.013251   0.009581   0.475519   0.494973  -0.020445
    24  H    0.012120   0.022200  -0.018017   0.344011  -0.020445   0.511254
    25  H   -0.279946  -0.020539   0.006493   0.543686  -0.011064  -0.037224
    26  C   -0.230545  -0.009531   0.040251   0.201510   0.031745   0.006665
    27  H    0.055485   0.004153  -0.005667  -0.032100   0.000170  -0.000557
    28  H   -0.039535  -0.006444   0.008623   0.044587   0.000353  -0.001881
    29  C    0.017486  -0.004318   0.002580  -0.112661  -0.023469   0.007123
    30  H   -0.004345  -0.002635   0.001073   0.011703   0.001142   0.000118
    31  H    0.061971   0.007007  -0.005717  -0.076732  -0.010455   0.002890
    32  H   -0.046630   0.002959   0.001411   0.025608   0.000595   0.001415
    33  N   -0.166015  -0.055889   0.043106   0.257927  -0.023074  -0.055796
              25         26         27         28         29         30
     1  C   -0.002144  -0.127295   0.015034  -0.006014  -0.007250  -0.001216
     2  C    0.022382   0.345894  -0.016974  -0.009397  -0.023567   0.004149
     3  C    0.033641   0.026698   0.012205   0.005190  -0.063481   0.002173
     4  C   -0.007014  -1.449017   0.000506  -0.094916   0.235530  -0.040877
     5  C   -0.010687   0.182315  -0.000985  -0.016889  -0.083389  -0.001187
     6  C   -0.014848  -0.332937   0.021533   0.010702  -0.007002  -0.004559
     7  H   -0.000029  -0.005826   0.000730   0.000049  -0.000531  -0.000039
     8  H    0.000151   0.004864  -0.000758  -0.000561   0.001065   0.000056
     9  H    0.000167  -0.006891   0.004241   0.001055  -0.004975   0.000268
    10  H    0.001755   0.079415  -0.013099  -0.035559   0.045283   0.002200
    11  H   -0.000069  -0.002488  -0.000132   0.003326  -0.000355  -0.000084
    12  C   -0.211534   0.184048   0.008237  -0.003306  -0.163062   0.009896
    13  H   -0.074560   0.066126   0.024607  -0.008934  -0.061204  -0.011334
    14  H    0.013026   0.003255  -0.002153  -0.005266   0.001190   0.004240
    15  C    0.087806   0.022821  -0.012108   0.013756  -0.000946   0.001613
    16  H   -0.001587  -0.015820  -0.000164   0.001367   0.001422  -0.000431
    17  H   -0.001351  -0.005648  -0.001467   0.001395  -0.004351  -0.000056
    18  H    0.004885   0.001739   0.006182  -0.003033  -0.011041  -0.000547
    19  C   -0.279946  -0.230545   0.055485  -0.039535   0.017486  -0.004345
    20  H   -0.020539  -0.009531   0.004153  -0.006444  -0.004318  -0.002635
    21  H    0.006493   0.040251  -0.005667   0.008623   0.002580   0.001073
    22  C    0.543686   0.201510  -0.032100   0.044587  -0.112661   0.011703
    23  H   -0.011064   0.031745   0.000170   0.000353  -0.023469   0.001142
    24  H   -0.037224   0.006665  -0.000557  -0.001881   0.007123   0.000118
    25  H    0.616290  -0.038130  -0.011802   0.015573   0.062813   0.008446
    26  C   -0.038130   6.908906   0.369211   0.302344  -0.504479  -0.019738
    27  H   -0.011802   0.369211   0.551081  -0.063626  -0.092950  -0.013379
    28  H    0.015573   0.302344  -0.063626   0.628285   0.033167  -0.002209
    29  C    0.062813  -0.504479  -0.092950   0.033167   6.033919   0.437288
    30  H    0.008446  -0.019738  -0.013379  -0.002209   0.437288   0.492073
    31  H   -0.007586  -0.097998   0.023869  -0.040470   0.439936  -0.025429
    32  H    0.009735  -0.154894  -0.027775   0.039756   0.495048  -0.019240
    33  N    0.152090   0.199791  -0.024198   0.055054  -0.052290  -0.016056
              31         32         33
     1  C    0.002098   0.000048  -0.157749
     2  C   -0.001674  -0.007657   0.374491
     3  C   -0.001250  -0.010763  -0.047825
     4  C    0.021465   0.054586  -0.727589
     5  C   -0.005835  -0.004910   0.041360
     6  C   -0.000397   0.006145  -0.158591
     7  H    0.000044   0.000023  -0.006813
     8  H    0.000006  -0.000102   0.005078
     9  H   -0.001171  -0.000790  -0.001636
    10  H    0.000422  -0.002864  -0.025963
    11  H   -0.000144   0.000264   0.003587
    12  C    0.030056  -0.042358  -0.506018
    13  H    0.009806  -0.001766  -0.019682
    14  H    0.001560  -0.011158  -0.027225
    15  C   -0.013573   0.016798   0.241500
    16  H    0.000281   0.003589  -0.045085
    17  H   -0.001988   0.006226  -0.040659
    18  H    0.004468  -0.010005   0.076914
    19  C    0.061971  -0.046630  -0.166015
    20  H    0.007007   0.002959  -0.055889
    21  H   -0.005717   0.001411   0.043106
    22  C   -0.076732   0.025608   0.257927
    23  H   -0.010455   0.000595  -0.023074
    24  H    0.002890   0.001415  -0.055796
    25  H   -0.007586   0.009735   0.152090
    26  C   -0.097998  -0.154894   0.199791
    27  H    0.023869  -0.027775  -0.024198
    28  H   -0.040470   0.039756   0.055054
    29  C    0.439936   0.495048  -0.052290
    30  H   -0.025429  -0.019240  -0.016056
    31  H    0.561790  -0.066916  -0.005168
    32  H   -0.066916   0.642388  -0.026860
    33  N   -0.005168  -0.026860   8.326303
 Mulliken charges:
               1
     1  C   -0.004318
     2  C   -0.188346
     3  C   -0.077380
     4  C    0.060891
     5  C   -0.092609
     6  C   -0.071532
     7  H    0.145015
     8  H    0.172412
     9  H   -0.052571
    10  H    0.129396
    11  H    0.148032
    12  C    0.174095
    13  H    0.157270
    14  H    0.253722
    15  C   -0.586592
    16  H    0.198467
    17  H    0.173265
    18  H    0.217568
    19  C    0.089726
    20  H    0.207097
    21  H    0.175743
    22  C   -0.500479
    23  H    0.185860
    24  H    0.184041
    25  H    0.151177
    26  C    0.023638
    27  H    0.222653
    28  H    0.173459
    29  C   -0.592531
    30  H    0.186923
    31  H    0.194835
    32  H    0.128094
    33  N   -0.587022
 Sum of Mulliken charges =   1.00000
 Mulliken charges with hydrogens summed into heavy atoms:
               1
     1  C    0.140697
     2  C   -0.015934
     3  C   -0.129951
     4  C    0.060891
     5  C    0.036786
     6  C    0.076500
    12  C    0.585087
    15  C    0.002709
    19  C    0.472566
    22  C    0.020599
    26  C    0.419750
    29  C   -0.082678
    33  N   -0.587022
 Electronic spatial extent (au):  <R**2>=           2569.0047
 Charge=              1.0000 electrons
 Dipole moment (field-independent basis, Debye):
    X=             -2.4611    Y=             -0.4496    Z=             -0.1555  Tot=              2.5067
 Quadrupole moment (field-independent basis, Debye-Ang):
   XX=            -52.9871   YY=            -64.2764   ZZ=            -75.3909
   XY=              0.8650   XZ=              0.2961   YZ=             -1.5312
 Traceless Quadrupole moment (field-independent basis, Debye-Ang):
   XX=             11.2311   YY=             -0.0582   ZZ=            -11.1728
   XY=              0.8650   XZ=              0.2961   YZ=             -1.5312
 Octapole moment (field-independent basis, Debye-Ang**2):
  XXX=             28.0689  YYY=             -4.9838  ZZZ=              1.6104  XYY=             -2.6230
  XXY=             -4.4768  XXZ=              2.7974  XZZ=            -22.9820  YZZ=              0.0901
  YYZ=             -4.3729  XYZ=             -5.9605
 Hexadecapole moment (field-independent basis, Debye-Ang**3):
 XXXX=          -1904.8154 YYYY=           -769.8329 ZZZZ=           -351.4579 XXXY=              3.5291
 XXXZ=              7.4581 YYYX=              5.6678 YYYZ=             -6.9168 ZZZX=            -11.1346
 ZZZY=              1.4553 XXYY=           -448.3734 XXZZ=           -440.3961 YYZZ=           -193.5875
 XXYZ=            -10.4407 YYXZ=              9.9716 ZZXY=              4.8407
 N-N= 8.590503176347D+02 E-N=-2.913267335743D+03  KE= 5.192480277912D+02
 Calling FoFJK, ICntrl=      2127 FMM=F ISym2X=0 I1Cent= 0 IOpClX= 0 NMat=1 NMatS=1 NMatT=0.
 ***** Axes restored to original set *****
 -------------------------------------------------------------------
 Center     Atomic                   Forces (Hartrees/Bohr)
 Number     Number              X              Y              Z
 -------------------------------------------------------------------
      1        6          -0.006017038   -0.010554414    0.000152723
      2        6           0.001085500   -0.007191578    0.000388370
      3        6           0.014908578   -0.002034459   -0.000374014
      4        6           0.000721510    0.004455548   -0.001529308
      5        6          -0.005402551    0.017292429    0.001725619
      6        6          -0.008612261   -0.001568998    0.000531714
      7        1           0.004604467    0.008312809   -0.000117741
      8        1          -0.003776282    0.009069568   -0.000230062
      9        1          -0.026345932   -0.010397770   -0.000373142
     10        1           0.002145248   -0.012362225    0.000342301
     11        1           0.009819202    0.001255650   -0.000109852
     12        6           0.005710062   -0.021584958    0.023023015
     13        1           0.002263417   -0.001100120   -0.001370669
     14        1          -0.010817217   -0.002774105   -0.013083041
     15        6           0.001831972    0.012721919   -0.014243025
     16        1           0.011608459   -0.009765960   -0.003747045
     17        1           0.014740499    0.004342917    0.001851916
     18        1           0.006931412   -0.007249707    0.010089955
     19        6           0.018053678    0.019115508   -0.011904509
     20        1          -0.017132633    0.000400995    0.000225145
     21        1          -0.005180085   -0.011852400    0.005464035
     22        6          -0.009774990   -0.011342242    0.006203117
     23        1          -0.000386299    0.011459657    0.010791139
     24        1           0.013222354   -0.000910257    0.005092493
     25        1           0.009959995    0.007793984    0.004866250
     26        6           0.031043714    0.016796782   -0.002087202
     27        1          -0.003371439   -0.012023792   -0.010408028
     28        1          -0.009583097   -0.000848873    0.009313733
     29        6          -0.022088621   -0.008018343    0.002979749
     30        1          -0.007741715    0.009396442   -0.009968502
     31        1          -0.001172179    0.013683966    0.004441165
     32        1           0.004712248    0.010913637   -0.012008561
     33        7          -0.015959974   -0.015431608   -0.005927739
 -------------------------------------------------------------------
 Cartesian Forces:  Max     0.031043714 RMS     0.010167189

 GradGradGradGradGradGradGradGradGradGradGradGradGradGradGradGradGradGrad
 Berny optimization.
 FormGI is forming the generalized inverse of G from B-inverse, IUseBI=4.
 Internal  Forces:  Max     0.105136283 RMS     0.016636080
 Search for a local minimum.
 Step number   1 out of a maximum of  187
 All quantities printed in internal units (Hartrees-Bohrs-Radians)
 Mixed Optimization -- RFO/linear search
 Second derivative matrix not updated -- first step.
 ITU=  0
     Eigenvalues ---    0.00230   0.00230   0.00230   0.00230   0.00237
     Eigenvalues ---    0.00237   0.00237   0.01384   0.02152   0.02154
     Eigenvalues ---    0.02154   0.02155   0.02155   0.02155   0.02156
     Eigenvalues ---    0.02157   0.03837   0.03837   0.03837   0.04734
     Eigenvalues ---    0.04894   0.04894   0.04894   0.05236   0.05236
     Eigenvalues ---    0.05720   0.05720   0.05720   0.05720   0.05720
     Eigenvalues ---    0.05720   0.07653   0.07653   0.07653   0.11700
     Eigenvalues ---    0.11700   0.11700   0.15003   0.15003   0.16000
     Eigenvalues ---    0.16000   0.16000   0.16000   0.16000   0.16000
     Eigenvalues ---    0.16000   0.16000   0.16000   0.16000   0.16000
     Eigenvalues ---    0.16000   0.16000   0.16000   0.21948   0.21948
     Eigenvalues ---    0.21948   0.22000   0.22000   0.23486   0.25000
     Eigenvalues ---    0.28519   0.28519   0.28519   0.28519   0.28519
     Eigenvalues ---    0.28519   0.28519   0.33709   0.33718   0.33720
     Eigenvalues ---    0.33725   0.33726   0.37230   0.37230   0.37230
     Eigenvalues ---    0.37230   0.37230   0.37230   0.37230   0.37230
     Eigenvalues ---    0.37230   0.37230   0.37230   0.37230   0.37230
     Eigenvalues ---    0.37230   0.37230   0.42121   0.42300   0.46412
     Eigenvalues ---    0.46453   0.46466   0.46497
 RFO step:  Lambda=-1.44417048D-01 EMin= 2.30000000D-03
 Linear search not attempted -- first point.
 Maximum step size (   0.300) exceeded in Quadratic search.
    -- Step size scaled by   0.520
 Iteration  1 RMS(Cart)=  0.16400732 RMS(Int)=  0.00703975
 Iteration  2 RMS(Cart)=  0.02274630 RMS(Int)=  0.00045446
 Iteration  3 RMS(Cart)=  0.00026971 RMS(Int)=  0.00044145
 Iteration  4 RMS(Cart)=  0.00000009 RMS(Int)=  0.00044145
 Variable       Old X    -DE/DX   Delta X   Delta X   Delta X     New X
                                 (Linear)    (Quad)   (Total)
    R1        2.63647  -0.00285   0.00000  -0.00264  -0.00265   2.63382
    R2        2.63584  -0.00407   0.00000  -0.00376  -0.00377   2.63208
    R3        2.07796  -0.00950   0.00000  -0.01026  -0.01026   2.06770
    R4        2.63562   0.00218   0.00000   0.00194   0.00194   2.63757
    R5        2.07805  -0.00974   0.00000  -0.01052  -0.01052   2.06753
    R6        2.63697   0.00741   0.00000   0.00662   0.00662   2.64360
    R7        2.07809  -0.02634   0.00000  -0.02846  -0.02846   2.04963
    R8        2.63584   0.00629   0.00000   0.00558   0.00558   2.64142
    R9        2.91018   0.01167   0.00000   0.01413   0.01413   2.92431
   R10        2.63643  -0.00015   0.00000  -0.00020  -0.00020   2.63623
   R11        2.07825  -0.01178   0.00000  -0.01273  -0.01273   2.06552
   R12        2.07795  -0.00982   0.00000  -0.01061  -0.01061   2.06734
   R13        2.02201   0.00017   0.00000   0.00017   0.00017   2.02218
   R14        2.02201   0.01444   0.00000   0.01454   0.01454   2.03655
   R15        2.91018   0.01876   0.00000   0.02272   0.02272   2.93290
   R16        2.91018   0.02955   0.00000   0.03579   0.03579   2.94596
   R17        2.02201   0.01216   0.00000   0.01224   0.01224   2.03425
   R18        2.02201   0.01507   0.00000   0.01518   0.01518   2.03718
   R19        2.02201   0.00744   0.00000   0.00750   0.00750   2.02950
   R20        2.02201   0.01415   0.00000   0.01425   0.01425   2.03626
   R21        2.02201   0.01135   0.00000   0.01142   0.01142   2.03343
   R22        2.91018   0.01484   0.00000   0.01798   0.01798   2.92816
   R23        2.91018   0.02524   0.00000   0.03057   0.03057   2.94075
   R24        2.02201   0.01560   0.00000   0.01571   0.01571   2.03772
   R25        2.02201   0.01260   0.00000   0.01269   0.01269   2.03470
   R26        2.02201  -0.00008   0.00000  -0.00008  -0.00008   2.02193
   R27        2.02201   0.01449   0.00000   0.01459   0.01459   2.03660
   R28        2.02201   0.01262   0.00000   0.01271   0.01271   2.03471
   R29        2.91018   0.00854   0.00000   0.01035   0.01035   2.92052
   R30        2.91018   0.03355   0.00000   0.04063   0.04063   2.95080
   R31        2.02201   0.01573   0.00000   0.01584   0.01584   2.03785
   R32        2.02201   0.01028   0.00000   0.01035   0.01035   2.03235
   R33        2.02201   0.00569   0.00000   0.00573   0.00573   2.02774
    A1        2.09437  -0.00362   0.00000  -0.00617  -0.00619   2.08818
    A2        2.09435   0.00198   0.00000   0.00337   0.00338   2.09773
    A3        2.09447   0.00164   0.00000   0.00280   0.00281   2.09728
    A4        2.09455   0.00505   0.00000   0.00681   0.00681   2.10135
    A5        2.09406  -0.00121   0.00000  -0.00116  -0.00115   2.09291
    A6        2.09458  -0.00384   0.00000  -0.00566  -0.00565   2.08893
    A7        2.09429   0.00129   0.00000   0.00227   0.00228   2.09657
    A8        2.09462  -0.01145   0.00000  -0.01959  -0.01960   2.07502
    A9        2.09427   0.01015   0.00000   0.01732   0.01732   2.11159
   A10        2.09429  -0.01061   0.00000  -0.01340  -0.01339   2.08090
   A11        2.09407   0.04381   0.00000   0.05750   0.05749   2.15155
   A12        2.09483  -0.03320   0.00000  -0.04409  -0.04410   2.05073
   A13        2.09448   0.00603   0.00000   0.00864   0.00865   2.10313
   A14        2.09459   0.00148   0.00000   0.00337   0.00336   2.09796
   A15        2.09411  -0.00751   0.00000  -0.01201  -0.01201   2.08210
   A16        2.09440   0.00185   0.00000   0.00185   0.00185   2.09624
   A17        2.09453   0.00037   0.00000   0.00129   0.00130   2.09583
   A18        2.09426  -0.00222   0.00000  -0.00315  -0.00314   2.09111
   A19        1.91063   0.01124   0.00000   0.00567   0.00442   1.91505
   A20        1.91063  -0.02714   0.00000  -0.04104  -0.04071   1.86992
   A21        1.91063  -0.01953   0.00000  -0.02727  -0.02685   1.88378
   A22        1.91063  -0.01209   0.00000  -0.00796  -0.00777   1.90286
   A23        1.91063  -0.02727   0.00000  -0.03955  -0.04070   1.86994
   A24        1.91063   0.07478   0.00000   0.11016   0.11043   2.02106
   A25        1.91063   0.00632   0.00000   0.01057   0.01041   1.92104
   A26        1.91063  -0.00094   0.00000  -0.00297  -0.00297   1.90766
   A27        1.91063   0.01697   0.00000   0.03060   0.03042   1.94106
   A28        1.91063  -0.00728   0.00000  -0.01563  -0.01561   1.89503
   A29        1.91063  -0.00772   0.00000  -0.01047  -0.01079   1.89985
   A30        1.91063  -0.00735   0.00000  -0.01210  -0.01214   1.89850
   A31        1.91063   0.01024   0.00000   0.00301   0.00155   1.91218
   A32        1.91063  -0.01335   0.00000  -0.01076  -0.01007   1.90056
   A33        1.91063  -0.02868   0.00000  -0.04450  -0.04554   1.86509
   A34        1.91063  -0.02039   0.00000  -0.02528  -0.02486   1.88578
   A35        1.91063  -0.02280   0.00000  -0.03329  -0.03380   1.87684
   A36        1.91063   0.07499   0.00000   0.11083   0.11108   2.02172
   A37        1.91063  -0.00218   0.00000  -0.00483  -0.00483   1.90580
   A38        1.91063   0.00493   0.00000   0.00836   0.00822   1.91885
   A39        1.91063   0.01886   0.00000   0.03342   0.03326   1.94389
   A40        1.91063  -0.00474   0.00000  -0.01045  -0.01043   1.90020
   A41        1.91063  -0.00816   0.00000  -0.01383  -0.01384   1.89680
   A42        1.91063  -0.00871   0.00000  -0.01266  -0.01295   1.89768
   A43        1.91063   0.01707   0.00000   0.01127   0.00864   1.91928
   A44        1.91063  -0.02517   0.00000  -0.02899  -0.02846   1.88217
   A45        1.91063  -0.03465   0.00000  -0.05018  -0.05120   1.85943
   A46        1.91063  -0.02956   0.00000  -0.03884  -0.03814   1.87249
   A47        1.91063  -0.03283   0.00000  -0.04767  -0.04800   1.86263
   A48        1.91063   0.10514   0.00000   0.15441   0.15508   2.06571
   A49        1.91063  -0.00762   0.00000  -0.01591  -0.01579   1.89484
   A50        1.91063   0.00813   0.00000   0.01509   0.01479   1.92543
   A51        1.91063   0.01824   0.00000   0.03287   0.03263   1.94327
   A52        1.91063  -0.00513   0.00000  -0.01217  -0.01211   1.89852
   A53        1.91063  -0.00874   0.00000  -0.01733  -0.01715   1.89348
   A54        1.91063  -0.00488   0.00000  -0.00255  -0.00316   1.90748
   A55        1.91063   0.01431   0.00000   0.02833   0.02859   1.93922
   A56        1.91063  -0.00912   0.00000  -0.02195  -0.02265   1.88798
   A57        1.91063  -0.02461   0.00000  -0.05905  -0.05909   1.85155
   A58        1.91063   0.00781   0.00000   0.02835   0.02814   1.93878
   A59        1.91063   0.00284   0.00000   0.01089   0.01079   1.92142
   A60        1.91063   0.00875   0.00000   0.01343   0.01211   1.92274
    D1        0.00056  -0.00001   0.00000  -0.00004  -0.00003   0.00053
    D2        3.14078   0.00007   0.00000   0.00020   0.00019   3.14097
    D3       -3.14112  -0.00003   0.00000  -0.00010  -0.00010  -3.14122
    D4       -0.00091   0.00004   0.00000   0.00013   0.00013  -0.00078
    D5        0.00026   0.00012   0.00000   0.00037   0.00038   0.00064
    D6        3.14140   0.00004   0.00000   0.00015   0.00015   3.14155
    D7       -3.14124   0.00014   0.00000   0.00044   0.00044  -3.14080
    D8       -0.00010   0.00007   0.00000   0.00022   0.00021   0.00012
    D9       -0.00099  -0.00015   0.00000  -0.00048  -0.00049  -0.00149
   D10        3.14093   0.00002   0.00000   0.00006   0.00004   3.14096
   D11       -3.14120  -0.00023   0.00000  -0.00072  -0.00072   3.14126
   D12        0.00072  -0.00006   0.00000  -0.00017  -0.00019   0.00052
   D13        0.00060   0.00019   0.00000   0.00066   0.00066   0.00125
   D14       -3.14153  -0.00053   0.00000  -0.00171  -0.00177   3.13989
   D15       -3.14132   0.00002   0.00000   0.00010   0.00011  -3.14121
   D16       -0.00026  -0.00071   0.00000  -0.00226  -0.00231  -0.00258
   D17        0.00023  -0.00009   0.00000  -0.00033  -0.00032  -0.00009
   D18       -3.14158  -0.00039   0.00000  -0.00126  -0.00124   3.14036
   D19       -3.14083   0.00062   0.00000   0.00201   0.00194  -3.13889
   D20        0.00054   0.00032   0.00000   0.00108   0.00101   0.00156
   D21        0.54803   0.00414   0.00000   0.01087   0.01096   0.55899
   D22       -1.54637  -0.00861   0.00000  -0.02777  -0.02709  -1.57346
   D23        2.64242   0.00131   0.00000   0.00539   0.00465   2.64707
   D24       -2.59410   0.00342   0.00000   0.00851   0.00858  -2.58552
   D25        1.59469  -0.00933   0.00000  -0.03013  -0.02946   1.56523
   D26       -0.49971   0.00060   0.00000   0.00303   0.00227  -0.49744
   D27       -0.00066  -0.00007   0.00000  -0.00019  -0.00020  -0.00086
   D28        3.14138   0.00000   0.00000   0.00002   0.00002   3.14141
   D29        3.14116   0.00023   0.00000   0.00074   0.00071  -3.14132
   D30        0.00001   0.00030   0.00000   0.00096   0.00094   0.00095
   D31       -2.21829   0.00977   0.00000   0.02361   0.02339  -2.19490
   D32       -0.12390   0.00415   0.00000   0.00912   0.00879  -0.11511
   D33        1.97050   0.00497   0.00000   0.01121   0.01083   1.98133
   D34       -0.12390  -0.00049   0.00000   0.00054   0.00036  -0.12353
   D35        1.97050  -0.00610   0.00000  -0.01395  -0.01423   1.95626
   D36       -2.21829  -0.00529   0.00000  -0.01185  -0.01220  -2.23049
   D37        1.97050   0.00451   0.00000   0.01468   0.01535   1.98585
   D38       -2.21829  -0.00111   0.00000   0.00019   0.00075  -2.21754
   D39       -0.12390  -0.00029   0.00000   0.00229   0.00279  -0.12111
   D40        2.91661  -0.01466   0.00000  -0.03786  -0.03781   2.87880
   D41       -1.27218  -0.01228   0.00000  -0.03003  -0.02953  -1.30171
   D42        0.82222   0.00497   0.00000   0.01044   0.01067   0.83289
   D43        0.82222   0.00023   0.00000  -0.00388  -0.00465   0.81756
   D44        2.91661   0.00261   0.00000   0.00395   0.00363   2.92024
   D45       -1.27218   0.01986   0.00000   0.04442   0.04383  -1.22835
   D46       -1.27218  -0.01406   0.00000  -0.03737  -0.03728  -1.30946
   D47        0.82222  -0.01168   0.00000  -0.02954  -0.02900   0.79322
   D48        2.91661   0.00557   0.00000   0.01093   0.01120   2.92781
   D49        0.42731  -0.00249   0.00000  -0.00593  -0.00623   0.42108
   D50        2.52171  -0.00662   0.00000  -0.01657  -0.01696   2.50474
   D51       -1.66709  -0.00271   0.00000  -0.00649  -0.00673  -1.67381
   D52       -1.66709   0.00563   0.00000   0.01246   0.01251  -1.65458
   D53        0.42731   0.00151   0.00000   0.00181   0.00178   0.42908
   D54        2.52170   0.00541   0.00000   0.01189   0.01201   2.53371
   D55        2.52170   0.00012   0.00000   0.00084   0.00112   2.52282
   D56       -1.66709  -0.00400   0.00000  -0.00980  -0.00961  -1.67670
   D57        0.42731  -0.00010   0.00000   0.00028   0.00062   0.42793
   D58       -1.41996   0.02355   0.00000   0.05375   0.05294  -1.36701
   D59        2.76883   0.00683   0.00000   0.01514   0.01462   2.78346
   D60        0.67444  -0.00680   0.00000  -0.02379  -0.02481   0.64963
   D61        0.67444   0.00457   0.00000   0.00980   0.01032   0.68476
   D62       -1.41996  -0.01216   0.00000  -0.02882  -0.02800  -1.44795
   D63        2.76883  -0.02579   0.00000  -0.06775  -0.06743   2.70140
   D64        2.76883   0.01155   0.00000   0.02632   0.02652   2.79536
   D65        0.67444  -0.00518   0.00000  -0.01229  -0.01180   0.66264
   D66       -1.41996  -0.01881   0.00000  -0.05122  -0.05123  -1.47119
   D67        0.80593  -0.00528   0.00000  -0.01104  -0.01116   0.79477
   D68        2.90033  -0.01126   0.00000  -0.02645  -0.02672   2.87361
   D69       -1.28846  -0.00109   0.00000  -0.00021  -0.00009  -1.28855
   D70       -1.28846   0.00732   0.00000   0.01669   0.01651  -1.27195
   D71        0.80593   0.00135   0.00000   0.00128   0.00096   0.80689
   D72        2.90033   0.01152   0.00000   0.02752   0.02758   2.92791
   D73        2.90033   0.00125   0.00000   0.00430   0.00450   2.90483
   D74       -1.28846  -0.00472   0.00000  -0.01111  -0.01105  -1.29952
   D75        0.80593   0.00545   0.00000   0.01513   0.01558   0.82151
   D76       -0.83563   0.00141   0.00000   0.00073  -0.00028  -0.83591
   D77        1.25876   0.00561   0.00000   0.00593   0.00500   1.26377
   D78       -2.93002   0.02228   0.00000   0.05555   0.05465  -2.87538
   D79        1.25877  -0.01900   0.00000  -0.04539  -0.04461   1.21416
   D80       -2.93003  -0.01480   0.00000  -0.04019  -0.03932  -2.96935
   D81       -0.83563   0.00187   0.00000   0.00943   0.01032  -0.82531
   D82       -2.93003  -0.01093   0.00000  -0.02759  -0.02755  -2.95757
   D83       -0.83563  -0.00673   0.00000  -0.02239  -0.02226  -0.85789
   D84        1.25877   0.00994   0.00000   0.02723   0.02738   1.28615
         Item               Value     Threshold  Converged?
 Maximum Force            0.105136     0.000450     NO 
 RMS     Force            0.016636     0.000300     NO 
 Maximum Displacement     0.697739     0.001800     NO 
 RMS     Displacement     0.182646     0.001200     NO 
 Predicted change in Energy=-6.447964D-02
 GradGradGradGradGradGradGradGradGradGradGradGradGradGradGradGradGradGrad

                          Input orientation:                          
 ---------------------------------------------------------------------
 Center     Atomic      Atomic             Coordinates (Angstroms)
 Number     Number       Type             X           Y           Z
 ---------------------------------------------------------------------
      1          6           0       -3.475201    0.197185    0.013677
      2          6           0       -2.084834    0.101124    0.028382
      3          6           0       -1.297183    1.253368    0.022903
      4          6           0       -1.899790    2.515661    0.000762
      5          6           0       -3.294573    2.605911   -0.014179
      6          6           0       -4.078856    1.452238   -0.007240
      7          1           0       -4.089398   -0.708336    0.018385
      8          1           0       -1.606007   -0.882472    0.045422
      9          1           0       -0.217556    1.150162    0.035249
     10          1           0       -3.782171    3.584015   -0.030376
     11          1           0       -5.169573    1.535988   -0.018918
     12          6           0        0.256978    3.671912   -0.756901
     13          1           0        0.642323    4.648743   -0.962830
     14          1           0        0.045466    3.161810   -1.682364
     15          6           0        1.362606    2.895845    0.007349
     16          1           0        1.576610    1.967849   -0.494481
     17          1           0        2.262554    3.488869    0.031209
     18          1           0        1.061720    2.683482    1.016197
     19          6           0       -0.868516    4.273498    1.472165
     20          1           0       -1.789752    4.715019    1.814919
     21          1           0       -0.660593    3.385194    2.042741
     22          6           0        0.287668    5.277608    1.708796
     23          1           0        0.012869    5.954133    2.502243
     24          1           0        1.180514    4.748626    1.995710
     25          1           0        0.494719    5.848621    0.827952
     26          6           0       -1.994393    4.885126   -0.739988
     27          1           0       -2.339075    4.411529   -1.644632
     28          1           0       -2.828840    5.089052   -0.090798
     29          6           0       -1.369706    6.245038   -1.125865
     30          1           0       -2.028553    6.740652   -1.820990
     31          1           0       -1.256512    6.864780   -0.254226
     32          1           0       -0.413711    6.116311   -1.595866
     33          7           0       -1.098056    3.839249   -0.004461
 ---------------------------------------------------------------------
                    Distance matrix (angstroms):
                    1          2          3          4          5
     1  C    0.000000
     2  C    1.393759   0.000000
     3  C    2.420613   1.395739   0.000000
     4  C    2.803109   2.421775   1.398932   0.000000
     5  C    2.415650   2.781948   2.412533   1.397780   0.000000
     6  C    1.392837   2.408921   2.788936   2.424720   1.395031
     7  H    1.094179   2.161852   3.412443   3.897288   3.408378
     8  H    2.158831   1.094088   2.158168   3.411102   3.876032
     9  H    3.394243   2.141788   1.084620   2.166954   3.404363
    10  H    3.400998   3.874911   3.407333   2.164650   1.093024
    11  H    2.159711   3.402453   3.882914   3.413448   2.158792
    12  C    5.157196   4.341806   2.978736   2.561760   3.781733
    13  H    6.141981   5.394508   4.032608   3.455558   4.535664
    14  H    4.905166   4.102758   2.890120   2.652252   3.774616
    15  C    5.539601   4.437989   3.126092   3.284480   4.666245
    16  H    5.377199   4.142972   3.006136   3.553972   4.936217
    17  H    6.614932   5.511497   4.203482   4.274712   5.627018
    18  H    5.269760   4.188693   2.931942   3.135253   4.477162
    19  C    5.053546   4.579590   3.377174   2.513671   3.297850
    20  H    5.147430   4.956492   3.928992   2.853148   3.171502
    21  H    4.711955   4.107458   3.004942   2.541923   3.431625
    22  C    6.545480   5.937048   4.642036   3.915443   4.789473
    23  H    7.176492   6.691640   5.473624   4.662484   5.336866
    24  H    6.805862   6.011002   4.716755   4.295838   5.353250
    25  H    6.954282   6.350364   4.997537   4.186471   5.057973
    26  C    4.973690   4.846158   3.775947   2.484356   2.722515
    27  H    4.669204   4.630681   3.720241   2.548452   2.613735
    28  H    4.935490   5.044519   4.131752   2.737491   2.527601
    29  C    6.504474   6.292167   5.122665   3.931733   4.264294
    30  H    6.948075   6.892508   5.834820   4.602815   4.686518
    31  H    7.032153   6.820046   5.618399   4.403823   4.727502
    32  H    6.855611   6.450837   5.200880   4.209789   4.808742
    33  N    4.349228   3.866314   2.593682   1.547478   2.519108
                    6          7          8          9         10
     6  C    0.000000
     7  H    2.160751   0.000000
     8  H    3.401268   2.489636   0.000000
     9  H    3.873331   4.294818   2.461605   0.000000
    10  H    2.152448   4.303608   4.968998   4.316762   0.000000
    11  H    1.093990   2.491015   4.307213   4.967320   2.473749
    12  C    4.928326   6.219214   4.985664   2.685499   4.104910
    13  H    5.781032   7.214587   6.055237   3.738398   4.645348
    14  H    4.768512   5.913348   4.697747   2.658214   4.190242
    15  C    5.629718   6.535640   4.805184   2.354804   5.190735
    16  H    5.699785   6.287181   4.306376   2.041630   5.616397
    17  H    6.660542   7.613408   5.837344   3.408887   6.045787
    18  H    5.384135   6.247726   4.557982   2.224832   5.036819
    19  C    4.522658   6.107883   5.400326   3.499102   3.349985
    20  H    4.382466   6.158628   5.873397   4.283368   2.941771
    21  H    4.429816   5.710666   4.805836   3.036721   3.752545
    22  C    6.053492   7.605769   6.655779   4.482390   4.738835
    23  H    6.580789   8.208936   7.442842   5.405303   5.141395
    24  H    6.522190   7.839657   6.578570   4.329775   5.485397
    25  H    6.398697   8.041344   7.094577   4.817804   4.914972
    26  C    4.082478   6.020880   5.833773   4.208099   2.322195
    27  H    3.803327   5.660590   5.605365   4.237848   2.318001
    28  H    3.846550   5.933855   6.096965   4.727532   1.782590
    29  C    5.617984   7.553505   7.226974   5.351018   3.755146
    30  H    5.954893   7.944671   7.859647   6.162703   4.030611
    31  H    6.109193   8.090219   7.760918   5.815504   4.146381
    32  H    6.140895   7.917846   7.286862   5.230837   4.495531
    33  N    3.818770   5.443270   4.749227   2.829850   2.696347
                   11         12         13         14         15
    11  H    0.000000
    12  C    5.878286   0.000000
    13  H    6.660206   1.070091   0.000000
    14  H    5.710252   1.077694   1.756399   0.000000
    15  C    6.672276   1.552022   2.129015   2.158872   0.000000
    16  H    6.776698   2.171204   2.877401   2.276184   1.076480
    17  H    7.684579   2.162627   2.226784   2.821131   1.078032
    18  H    6.420063   2.183684   2.820405   2.922978   1.073966
    19  C    5.311909   2.568536   2.890094   3.467315   3.003585
    20  H    4.989228   3.448396   3.692597   4.243993   4.063750
    21  H    5.291588   2.960091   3.511069   3.798004   2.911292
    22  C    6.838581   2.942594   2.767460   4.004402   3.118206
    23  H    7.261815   3.986244   3.755927   5.030812   4.171260
    24  H    7.396173   3.096627   3.008751   4.163478   2.723882
    25  H    7.169393   2.703025   2.160647   3.704386   3.185201
    26  C    4.671021   2.557507   2.656653   2.831769   3.973059
    27  H    4.350104   2.841582   3.067549   2.692445   4.327676
    28  H    4.255404   3.460383   3.606007   3.809066   4.731597
    29  C    6.151380   3.066466   2.573519   3.437834   4.468422
    30  H    6.340504   3.971536   3.499443   4.138705   5.442915
    31  H    6.615394   3.568997   3.003085   4.176927   4.762421
    32  H    6.788545   2.669976   1.915646   2.991221   4.012107
    33  N    4.677871   1.558937   2.145383   2.140544   2.635339
                   16         17         18         19         20
    16  H    0.000000
    17  H    1.749392   0.000000
    18  H    1.749111   1.749529   0.000000
    19  C    3.893887   3.534911   2.542021   0.000000
    20  H    4.920637   4.594154   3.591099   1.077542   0.000000
    21  H    3.667620   3.549901   2.124277   1.076046   1.759357
    22  C    4.179749   3.148660   2.794340   1.549513   2.154864
    23  H    5.226481   4.152664   3.742403   2.159267   2.292871
    24  H    3.753753   2.572365   2.288750   2.167573   2.975953
    25  H    4.240249   3.054254   3.221030   2.180466   2.734587
    26  C    4.617666   4.545973   4.155868   2.556425   2.568728
    27  H    4.756785   4.983445   4.650974   3.449061   3.516015
    28  H    5.414135   5.338330   4.706236   2.636447   2.202581
    29  C    5.231995   4.704104   4.815074   3.299685   3.341498
    30  H    6.126702   5.693709   5.836098   4.275208   4.168939
    31  H    5.662530   4.884882   4.946860   3.137787   3.031036
    32  H    4.731191   4.088180   4.558956   3.607717   3.935805
    33  N    3.300924   3.379014   2.653709   1.556177   2.134376
                   21         22         23         24         25
    21  H    0.000000
    22  C    2.142884   0.000000
    23  H    2.695207   1.078313   0.000000
    24  H    2.291470   1.076715   1.753060   0.000000
    25  H    2.979754   1.069959   1.745441   1.744696   0.000000
    26  C    3.431093   3.370220   3.960295   4.193174   3.095551
    27  H    4.179400   4.346878   5.010772   5.074764   4.026076
    28  H    3.486606   3.603708   3.943036   4.532585   3.530877
    29  C    4.326848   3.423173   3.893495   4.299663   2.729584
    30  H    5.297059   4.468195   4.845241   5.369681   3.765569
    31  H    4.211734   2.959234   3.168395   3.934389   2.295757
    32  H    4.556250   3.480825   4.123441   4.160713   2.602267
    33  N    2.142096   2.631417   3.462723   3.165364   2.695815
                   26         27         28         29         30
    26  C    0.000000
    27  H    1.077720   0.000000
    28  H    1.076725   1.764457   0.000000
    29  C    1.545475   2.137884   2.129962   0.000000
    30  H    2.147721   2.356340   2.522262   1.078383   0.000000
    31  H    2.167824   3.020531   2.377421   1.075476   1.751058
    32  H    2.178737   2.572097   3.025448   1.073032   1.745908
    33  N    1.561499   2.134899   2.136604   2.668175   3.547356
                   31         32         33
    31  H    0.000000
    32  H    1.752288   0.000000
    33  N    3.039955   2.861102   0.000000
 Stoichiometry    C12H20N(1+)
 Framework group  C1[X(C12H20N)]
 Deg. of freedom    93
 Full point group                 C1      NOp   1
 Largest Abelian subgroup         C1      NOp   1
 Largest concise Abelian subgroup C1      NOp   1
                         Standard orientation:                         
 ---------------------------------------------------------------------
 Center     Atomic      Atomic             Coordinates (Angstroms)
 Number     Number       Type             X           Y           Z
 ---------------------------------------------------------------------
      1          6           0        3.628884   -0.076549    0.111275
      2          6           0        2.940421    1.105868   -0.154191
      3          6           0        1.545970    1.113084   -0.213703
      4          6           0        0.828341   -0.070090   -0.008473
      5          6           0        1.524091   -1.252959    0.257124
      6          6           0        2.917820   -1.256356    0.317281
      7          1           0        4.722085   -0.078246    0.157501
      8          1           0        3.494497    2.035279   -0.316128
      9          1           0        1.035172    2.047077   -0.421410
     10          1           0        0.979404   -2.186298    0.421122
     11          1           0        3.450922   -2.188559    0.526122
     12          6           0       -1.298049    0.886247   -1.069839
     13          1           0       -2.316860    0.621146   -1.261782
     14          1           0       -0.722459    0.798991   -1.976761
     15          6           0       -1.290408    2.367400   -0.606266
     16          1           0       -0.617341    2.942612   -1.218573
     17          1           0       -2.282226    2.777543   -0.707416
     18          1           0       -0.984361    2.451932    0.419694
     19          6           0       -1.259187    0.114223    1.379619
     20          1           0       -1.130652   -0.801655    1.932560
     21          1           0       -0.655149    0.888456    1.819592
     22          6           0       -2.742695    0.552044    1.471846
     23          1           0       -3.183446    0.126409    2.359164
     24          1           0       -2.805803    1.625223    1.532023
     25          1           0       -3.300303    0.222311    0.620282
     26          6           0       -1.065593   -1.598094   -0.508714
     27          1           0       -0.447617   -1.808853   -1.366132
     28          1           0       -0.798357   -2.249255    0.306093
     29          6           0       -2.529036   -1.916531   -0.890060
     30          1           0       -2.552410   -2.867717   -1.397611
     31          1           0       -3.139661   -1.980225   -0.007037
     32          1           0       -2.932606   -1.170273   -1.547044
     33          7           0       -0.716598   -0.145087   -0.055665
 ---------------------------------------------------------------------
 Rotational constants (GHZ):      1.2518440      0.5579113      0.4663440
 Standard basis: 6-31++G(d,p) (6D, 7F)
 There are   367 symmetry adapted cartesian basis functions of A   symmetry.
 There are   367 symmetry adapted basis functions of A   symmetry.
   367 basis functions,   576 primitive gaussians,   367 cartesian basis functions
    49 alpha electrons       49 beta electrons
       nuclear repulsion energy       843.4645793223 Hartrees.
 NAtoms=   33 NActive=   33 NUniq=   33 SFac= 1.00D+00 NAtFMM=   60 NAOKFM=F Big=F
 Integral buffers will be    131072 words long.
 Raffenetti 2 integral format.
 Two-electron integral symmetry is turned on.
 One-electron integrals computed using PRISM.
 NBasis=   367 RedAO= T EigKep=  4.47D-06  NBF=   367
 NBsUse=   365 1.00D-06 EigRej=  6.98D-07 NBFU=   365
 Initial guess from the checkpoint file:  "BTE.chk"
 B after Tr=     0.000000    0.000000    0.000000
         Rot=    0.999867    0.010423    0.000085   -0.012525 Ang=   1.87 deg.
 ExpMin= 3.60D-02 ExpMax= 4.17D+03 ExpMxC= 6.27D+02 IAcc=3 IRadAn=         5 AccDes= 0.00D+00
 Harris functional with IExCor=  402 and IRadAn=       5 diagonalized for initial guess.
 HarFok:  IExCor=  402 AccDes= 0.00D+00 IRadAn=         5 IDoV= 1 UseB2=F ITyADJ=14
 ICtDFT=  3500011 ScaDFX=  1.000000  1.000000  1.000000  1.000000
 FoFCou: FMM=F IPFlag=           0 FMFlag=      100000 FMFlg1=           0
         NFxFlg=           0 DoJE=T BraDBF=F KetDBF=T FulRan=T
         wScrn=  0.000000 ICntrl=     500 IOpCl=  0 I1Cent=   200000004 NGrid=           0
         NMat0=    1 NMatS0=      1 NMatT0=    0 NMatD0=    1 NMtDS0=    0 NMtDT0=    0
 Petite list used in FoFCou.
 Requested convergence on RMS density matrix=1.00D-08 within 128 cycles.
 Requested convergence on MAX density matrix=1.00D-06.
 Requested convergence on             energy=1.00D-06.
 No special actions if energy rises.
 SCF Done:  E(RB3LYP) =  -523.849218724     A.U. after   13 cycles
            NFock= 13  Conv=0.24D-08     -V/T= 2.0097
 Calling FoFJK, ICntrl=      2127 FMM=F ISym2X=0 I1Cent= 0 IOpClX= 0 NMat=1 NMatS=1 NMatT=0.
 ***** Axes restored to original set *****
 -------------------------------------------------------------------
 Center     Atomic                   Forces (Hartrees/Bohr)
 Number     Number              X              Y              Z
 -------------------------------------------------------------------
      1        6          -0.004501235   -0.007293655   -0.000006907
      2        6           0.000857696   -0.004893672    0.000409167
      3        6           0.011312470    0.005835296    0.000196684
      4        6          -0.003741662    0.006099638   -0.001007315
      5        6          -0.005482983    0.008823033    0.002908385
      6        6          -0.005606366   -0.000114756    0.000564765
      7        1           0.003515084    0.004973534   -0.000139495
      8        1          -0.001396448    0.006188810   -0.000254235
      9        1          -0.004341716   -0.001726402   -0.000016776
     10        1          -0.000874390   -0.013316948    0.001259198
     11        1           0.006170511    0.000667424    0.000018630
     12        6           0.000610449   -0.013178890    0.015071571
     13        1          -0.002864859    0.010936740   -0.003293264
     14        1          -0.007671297    0.000063807   -0.008437422
     15        6          -0.013290214    0.007830785   -0.007310163
     16        1           0.003965163   -0.008794946   -0.003176093
     17        1           0.008205241    0.003995123    0.001259434
     18        1           0.002129571   -0.004643293    0.010616291
     19        6           0.013363940    0.012260084   -0.005121007
     20        1          -0.011103929   -0.002048307   -0.000191121
     21        1          -0.004690851   -0.009791370    0.002417067
     22        6          -0.012467294   -0.014150384   -0.004506656
     23        1          -0.002090473    0.005827913    0.006844183
     24        1           0.009232097   -0.001507450    0.002782439
     25        1           0.004201055    0.011296964   -0.008399970
     26        6           0.018797004    0.016929067   -0.006922821
     27        1          -0.002454332   -0.008412337   -0.004503698
     28        1          -0.004379388   -0.001038911    0.003810663
     29        6          -0.000173850   -0.020129833    0.014378077
     30        1          -0.007197181    0.002977364   -0.005588619
     31        1           0.002228951    0.009752107    0.007024871
     32        1           0.009647863    0.003310821   -0.008637965
     33        7           0.000091372   -0.006727356   -0.002047898
 -------------------------------------------------------------------
 Cartesian Forces:  Max     0.020129833 RMS     0.007348499

 GradGradGradGradGradGradGradGradGradGradGradGradGradGradGradGradGradGrad
 Berny optimization.
 Using GEDIIS/GDIIS optimizer.
 FormGI is forming the generalized inverse of G from B-inverse, IUseBI=4.
 Internal  Forces:  Max     0.022299807 RMS     0.005065618
 Search for a local minimum.
 Step number   2 out of a maximum of  187
 All quantities printed in internal units (Hartrees-Bohrs-Radians)
 Mixed Optimization -- RFO/linear search
 Update second derivatives using D2CorX and points    1    2
 DE= -3.28D-02 DEPred=-6.45D-02 R= 5.08D-01
 TightC=F SS=  1.41D+00  RLast= 3.52D-01 DXNew= 5.0454D-01 1.0571D+00
 Trust test= 5.08D-01 RLast= 3.52D-01 DXMaxT set to 5.05D-01
 ITU=  1  0
 Use linear search instead of GDIIS.
     Eigenvalues ---    0.00230   0.00230   0.00230   0.00232   0.00237
     Eigenvalues ---    0.00237   0.00237   0.01373   0.02152   0.02154
     Eigenvalues ---    0.02154   0.02155   0.02155   0.02155   0.02156
     Eigenvalues ---    0.02157   0.03057   0.03261   0.03277   0.04426
     Eigenvalues ---    0.04732   0.04761   0.04823   0.05318   0.05475
     Eigenvalues ---    0.05482   0.05508   0.05687   0.05697   0.05756
     Eigenvalues ---    0.06410   0.08592   0.08679   0.09068   0.12456
     Eigenvalues ---    0.12502   0.12730   0.14920   0.14966   0.15934
     Eigenvalues ---    0.16000   0.16000   0.16000   0.16000   0.16000
     Eigenvalues ---    0.16000   0.16000   0.16000   0.16000   0.16000
     Eigenvalues ---    0.16000   0.16000   0.16146   0.21961   0.22000
     Eigenvalues ---    0.22044   0.22112   0.23468   0.23790   0.27821
     Eigenvalues ---    0.28487   0.28519   0.28519   0.28519   0.28519
     Eigenvalues ---    0.28519   0.33318   0.33625   0.33717   0.33723
     Eigenvalues ---    0.33726   0.36056   0.37013   0.37230   0.37230
     Eigenvalues ---    0.37230   0.37230   0.37230   0.37230   0.37230
     Eigenvalues ---    0.37230   0.37230   0.37230   0.37230   0.37230
     Eigenvalues ---    0.37230   0.42061   0.42298   0.46395   0.46436
     Eigenvalues ---    0.46460   0.46488   0.73071
 RFO step:  Lambda=-2.26318849D-02 EMin= 2.29736702D-03
 Quartic linear search produced a step of  0.03018.
 Iteration  1 RMS(Cart)=  0.13176908 RMS(Int)=  0.00373819
 Iteration  2 RMS(Cart)=  0.00639336 RMS(Int)=  0.00077308
 Iteration  3 RMS(Cart)=  0.00002062 RMS(Int)=  0.00077300
 Iteration  4 RMS(Cart)=  0.00000005 RMS(Int)=  0.00077300
 Variable       Old X    -DE/DX   Delta X   Delta X   Delta X     New X
                                 (Linear)    (Quad)   (Total)
    R1        2.63382  -0.00034  -0.00008  -0.00182  -0.00193   2.63189
    R2        2.63208   0.00040  -0.00011  -0.00023  -0.00038   2.63170
    R3        2.06770  -0.00609  -0.00031  -0.01991  -0.02022   2.04748
    R4        2.63757   0.00015   0.00006   0.00049   0.00054   2.63811
    R5        2.06753  -0.00618  -0.00032  -0.02024  -0.02055   2.04697
    R6        2.64360  -0.00084   0.00020   0.00006   0.00029   2.64388
    R7        2.04963  -0.00416  -0.00086  -0.01917  -0.02003   2.02961
    R8        2.64142   0.00664   0.00017   0.01578   0.01599   2.65741
    R9        2.92431  -0.00235   0.00043  -0.00415  -0.00372   2.92059
   R10        2.63623   0.00079  -0.00001   0.00193   0.00192   2.63815
   R11        2.06552  -0.01155  -0.00038  -0.03602  -0.03641   2.02911
   R12        2.06734  -0.00610  -0.00032  -0.02003  -0.02035   2.04699
   R13        2.02218   0.00959   0.00001   0.02479   0.02479   2.04697
   R14        2.03655   0.00872   0.00044   0.02630   0.02674   2.06329
   R15        2.93290   0.00221   0.00069   0.01316   0.01385   2.94675
   R16        2.94596  -0.00962   0.00108  -0.02265  -0.02157   2.92440
   R17        2.03425   0.00985   0.00037   0.02862   0.02899   2.06324
   R18        2.03718   0.00908   0.00046   0.02738   0.02784   2.06502
   R19        2.02950   0.01029   0.00023   0.02852   0.02875   2.05825
   R20        2.03626   0.00859   0.00043   0.02589   0.02632   2.06258
   R21        2.03343   0.00846   0.00034   0.02481   0.02515   2.05859
   R22        2.92816  -0.00039   0.00054   0.00335   0.00389   2.93205
   R23        2.94075  -0.00586   0.00092  -0.01153  -0.01060   2.93014
   R24        2.03772   0.00922   0.00047   0.02790   0.02838   2.06609
   R25        2.03470   0.00914   0.00038   0.02689   0.02728   2.06197
   R26        2.02193   0.01376   0.00000   0.03549   0.03549   2.05742
   R27        2.03660   0.00826   0.00044   0.02513   0.02557   2.06216
   R28        2.03471   0.00550   0.00038   0.01750   0.01788   2.05259
   R29        2.92052  -0.00357   0.00031  -0.00915  -0.00884   2.91168
   R30        2.95080  -0.00698   0.00123  -0.01264  -0.01141   2.93939
   R31        2.03785   0.00937   0.00048   0.02831   0.02879   2.06664
   R32        2.03235   0.01155   0.00031   0.03250   0.03282   2.06517
   R33        2.02774   0.01198   0.00017   0.03242   0.03259   2.06033
    A1        2.08818  -0.00158  -0.00019  -0.00933  -0.00957   2.07861
    A2        2.09773   0.00067   0.00010   0.00407   0.00419   2.10192
    A3        2.09728   0.00091   0.00008   0.00526   0.00536   2.10264
    A4        2.10135   0.00170   0.00021   0.00727   0.00746   2.10882
    A5        2.09291   0.00065  -0.00003   0.00530   0.00527   2.09818
    A6        2.08893  -0.00235  -0.00017  -0.01257  -0.01274   2.07619
    A7        2.09657   0.00081   0.00007   0.00340   0.00351   2.10008
    A8        2.07502  -0.00259  -0.00059  -0.01849  -0.01910   2.05592
    A9        2.11159   0.00178   0.00052   0.01509   0.01559   2.12718
   A10        2.08090  -0.00132  -0.00040  -0.00755  -0.00816   2.07274
   A11        2.15155  -0.02098   0.00174  -0.06419  -0.06273   2.08883
   A12        2.05073   0.02230  -0.00133   0.07163   0.06987   2.12060
   A13        2.10313  -0.00148   0.00026  -0.00258  -0.00228   2.10085
   A14        2.09796   0.00768   0.00010   0.04193   0.04198   2.13994
   A15        2.08210  -0.00620  -0.00036  -0.03937  -0.03979   2.04231
   A16        2.09624   0.00188   0.00006   0.00877   0.00882   2.10506
   A17        2.09583   0.00024   0.00004   0.00274   0.00278   2.09862
   A18        2.09111  -0.00212  -0.00009  -0.01151  -0.01160   2.07951
   A19        1.91505   0.00038   0.00013  -0.01441  -0.01744   1.89761
   A20        1.86992   0.00169  -0.00123   0.02075   0.02081   1.89074
   A21        1.88378  -0.00683  -0.00081  -0.05506  -0.05765   1.82614
   A22        1.90286   0.00166  -0.00023   0.02892   0.02981   1.93267
   A23        1.86994  -0.00672  -0.00123  -0.05646  -0.05992   1.81001
   A24        2.02106   0.00956   0.00333   0.07254   0.07584   2.09690
   A25        1.92104   0.00178   0.00031   0.01215   0.01210   1.93314
   A26        1.90766   0.00021  -0.00009  -0.00182  -0.00196   1.90570
   A27        1.94106   0.00757   0.00092   0.05240   0.05287   1.99393
   A28        1.89503  -0.00194  -0.00047  -0.02004  -0.02046   1.87457
   A29        1.89985  -0.00412  -0.00033  -0.02144  -0.02244   1.87741
   A30        1.89850  -0.00378  -0.00037  -0.02335  -0.02386   1.87464
   A31        1.91218  -0.00115   0.00005  -0.02322  -0.02588   1.88630
   A32        1.90056   0.00177  -0.00030   0.01649   0.01738   1.91795
   A33        1.86509  -0.00486  -0.00137  -0.05661  -0.05892   1.80617
   A34        1.88578   0.00453  -0.00075   0.04715   0.04670   1.93247
   A35        1.87684  -0.00503  -0.00102  -0.03984  -0.04332   1.83352
   A36        2.02172   0.00435   0.00335   0.05105   0.05420   2.07592
   A37        1.90580  -0.00197  -0.00015  -0.01766  -0.01754   1.88827
   A38        1.91885   0.00423   0.00025   0.02914   0.02876   1.94761
   A39        1.94389   0.00574   0.00100   0.04231   0.04277   1.98666
   A40        1.90020  -0.00182  -0.00031  -0.01678  -0.01689   1.88331
   A41        1.89680  -0.00296  -0.00042  -0.02655  -0.02666   1.87014
   A42        1.89768  -0.00345  -0.00039  -0.01224  -0.01386   1.88382
   A43        1.91928  -0.00067   0.00026   0.00040  -0.00029   1.91899
   A44        1.88217   0.00480  -0.00086   0.03325   0.03260   1.91477
   A45        1.85943  -0.00224  -0.00155  -0.03062  -0.03307   1.82637
   A46        1.87249   0.00157  -0.00115  -0.00156  -0.00227   1.87022
   A47        1.86263  -0.00078  -0.00145  -0.03048  -0.03211   1.83052
   A48        2.06571  -0.00273   0.00468   0.02753   0.03225   2.09796
   A49        1.89484  -0.00567  -0.00048  -0.04428  -0.04407   1.85077
   A50        1.92543   0.00544   0.00045   0.03891   0.03819   1.96362
   A51        1.94327   0.00698   0.00098   0.05099   0.05095   1.99422
   A52        1.89852  -0.00113  -0.00037  -0.01705  -0.01689   1.88163
   A53        1.89348  -0.00207  -0.00052  -0.02514  -0.02489   1.86859
   A54        1.90748  -0.00383  -0.00010  -0.00619  -0.00859   1.89889
   A55        1.93922  -0.00383   0.00086  -0.01535  -0.01349   1.92573
   A56        1.88798  -0.00590  -0.00068  -0.03203  -0.03246   1.85552
   A57        1.85155   0.01198  -0.00178   0.07301   0.07112   1.92266
   A58        1.93878   0.01005   0.00085   0.04967   0.04991   1.98869
   A59        1.92142  -0.00847   0.00033  -0.05377  -0.05300   1.86843
   A60        1.92274  -0.00384   0.00037  -0.02088  -0.01976   1.90299
    D1        0.00053  -0.00020   0.00000  -0.00539  -0.00553  -0.00500
    D2        3.14097  -0.00024   0.00001  -0.00679  -0.00664   3.13433
    D3       -3.14122   0.00005   0.00000   0.00137   0.00118  -3.14003
    D4       -0.00078   0.00001   0.00000  -0.00003   0.00008  -0.00070
    D5        0.00064   0.00036   0.00001   0.00931   0.00912   0.00976
    D6        3.14155   0.00040   0.00000   0.01035   0.01040  -3.13124
    D7       -3.14080   0.00011   0.00001   0.00256   0.00240  -3.13840
    D8        0.00012   0.00015   0.00001   0.00359   0.00368   0.00380
    D9       -0.00149  -0.00037  -0.00001  -0.01028  -0.01000  -0.01148
   D10        3.14096  -0.00022   0.00000  -0.00630  -0.00578   3.13518
   D11        3.14126  -0.00034  -0.00002  -0.00890  -0.00892   3.13235
   D12        0.00052  -0.00018  -0.00001  -0.00493  -0.00470  -0.00418
   D13        0.00125   0.00078   0.00002   0.02179   0.02155   0.02280
   D14        3.13989  -0.00084  -0.00005  -0.02477  -0.02321   3.11668
   D15       -3.14121   0.00062   0.00000   0.01771   0.01714  -3.12408
   D16       -0.00258  -0.00100  -0.00007  -0.02885  -0.02762  -0.03020
   D17       -0.00009  -0.00062  -0.00001  -0.01793  -0.01799  -0.01808
   D18        3.14036  -0.00120  -0.00004  -0.03072  -0.03141   3.10895
   D19       -3.13889   0.00098   0.00006   0.02617   0.02784  -3.11105
   D20        0.00156   0.00040   0.00003   0.01339   0.01442   0.01598
   D21        0.55899   0.00243   0.00033  -0.04434  -0.04398   0.51500
   D22       -1.57346  -0.00374  -0.00082  -0.07520  -0.07606  -1.64951
   D23        2.64707  -0.00261   0.00014  -0.07321  -0.07284   2.57423
   D24       -2.58552   0.00081   0.00026  -0.09027  -0.09013  -2.67565
   D25        1.56523  -0.00537  -0.00089  -0.12113  -0.12221   1.44302
   D26       -0.49744  -0.00423   0.00007  -0.11914  -0.11899  -0.61642
   D27       -0.00086   0.00005  -0.00001   0.00242   0.00273   0.00187
   D28        3.14141   0.00002   0.00000   0.00138   0.00145  -3.14032
   D29       -3.14132   0.00061   0.00002   0.01504   0.01536  -3.12595
   D30        0.00095   0.00058   0.00003   0.01400   0.01409   0.01504
   D31       -2.19490  -0.00034   0.00071   0.01205   0.01356  -2.18135
   D32       -0.11511  -0.00151   0.00027  -0.00626  -0.00543  -0.12054
   D33        1.98133  -0.00132   0.00033  -0.00348  -0.00267   1.97865
   D34       -0.12353   0.00194   0.00001   0.02222   0.02167  -0.10186
   D35        1.95626   0.00078  -0.00043   0.00391   0.00268   1.95895
   D36       -2.23049   0.00097  -0.00037   0.00669   0.00544  -2.22505
   D37        1.98585   0.00103   0.00046   0.02072   0.02151   2.00735
   D38       -2.21754  -0.00014   0.00002   0.00241   0.00252  -2.21502
   D39       -0.12111   0.00005   0.00008   0.00519   0.00528  -0.11583
   D40        2.87880   0.00041  -0.00114  -0.00419  -0.00348   2.87532
   D41       -1.30171  -0.00286  -0.00089  -0.02160  -0.02057  -1.32228
   D42        0.83289  -0.00675   0.00032  -0.05141  -0.04984   0.78305
   D43        0.81756   0.00711  -0.00014   0.07149   0.06979   0.88735
   D44        2.92024   0.00384   0.00011   0.05408   0.05270   2.97294
   D45       -1.22835  -0.00005   0.00132   0.02427   0.02344  -1.20491
   D46       -1.30946   0.00374  -0.00113   0.02889   0.02799  -1.28146
   D47        0.79322   0.00047  -0.00088   0.01148   0.01091   0.80413
   D48        2.92781  -0.00342   0.00034  -0.01834  -0.01836   2.90946
   D49        0.42108   0.00178  -0.00019   0.03196   0.03147   0.45255
   D50        2.50474   0.00091  -0.00051   0.01821   0.01706   2.52180
   D51       -1.67381   0.00315  -0.00020   0.04994   0.04985  -1.62396
   D52       -1.65458  -0.00043   0.00038   0.02356   0.02461  -1.62997
   D53        0.42908  -0.00130   0.00005   0.00981   0.01020   0.43929
   D54        2.53371   0.00094   0.00036   0.04154   0.04299   2.57671
   D55        2.52282  -0.00024   0.00003   0.00553   0.00512   2.52794
   D56       -1.67670  -0.00111  -0.00029  -0.00822  -0.00929  -1.68599
   D57        0.42793   0.00113   0.00002   0.02352   0.02350   0.45143
   D58       -1.36701   0.00004   0.00160   0.05399   0.05420  -1.31281
   D59        2.78346   0.00237   0.00044   0.06297   0.06203   2.84548
   D60        0.64963   0.00894  -0.00075   0.11185   0.10997   0.75960
   D61        0.68476  -0.00635   0.00031  -0.02237  -0.02079   0.66397
   D62       -1.44795  -0.00402  -0.00085  -0.01339  -0.01297  -1.46092
   D63        2.70140   0.00256  -0.00204   0.03549   0.03498   2.73638
   D64        2.79536  -0.00142   0.00080   0.04211   0.04278   2.83813
   D65        0.66264   0.00091  -0.00036   0.05109   0.05060   0.71325
   D66       -1.47119   0.00749  -0.00155   0.09997   0.09855  -1.37264
   D67        0.79477   0.00173  -0.00034   0.02973   0.02905   0.82382
   D68        2.87361   0.00010  -0.00081   0.00488   0.00309   2.87670
   D69       -1.28855   0.00368   0.00000   0.05807   0.05856  -1.22999
   D70       -1.27195  -0.00085   0.00050   0.01253   0.01301  -1.25894
   D71        0.80689  -0.00248   0.00003  -0.01231  -0.01295   0.79394
   D72        2.92791   0.00109   0.00083   0.04088   0.04252   2.97043
   D73        2.90483   0.00078   0.00014   0.03542   0.03573   2.94056
   D74       -1.29952  -0.00085  -0.00033   0.01058   0.00977  -1.28974
   D75        0.82151   0.00272   0.00047   0.06377   0.06524   0.88675
   D76       -0.83591   0.00145  -0.00001   0.01460   0.01437  -0.82154
   D77        1.26377  -0.00068   0.00015   0.01000   0.00892   1.27269
   D78       -2.87538   0.00369   0.00165   0.02234   0.02388  -2.85149
   D79        1.21416  -0.00081  -0.00135  -0.01499  -0.01562   1.19854
   D80       -2.96935  -0.00294  -0.00119  -0.01959  -0.02106  -2.99041
   D81       -0.82531   0.00143   0.00031  -0.00725  -0.00610  -0.83141
   D82       -2.95757  -0.00122  -0.00083  -0.02317  -0.02361  -2.98118
   D83       -0.85789  -0.00335  -0.00067  -0.02777  -0.02906  -0.88695
   D84        1.28615   0.00102   0.00083  -0.01544  -0.01410   1.27205
         Item               Value     Threshold  Converged?
 Maximum Force            0.022300     0.000450     NO 
 RMS     Force            0.005066     0.000300     NO 
 Maximum Displacement     0.447439     0.001800     NO 
 RMS     Displacement     0.132677     0.001200     NO 
 Predicted change in Energy=-1.340856D-02
 GradGradGradGradGradGradGradGradGradGradGradGradGradGradGradGradGradGrad

                          Input orientation:                          
 ---------------------------------------------------------------------
 Center     Atomic      Atomic             Coordinates (Angstroms)
 Number     Number       Type             X           Y           Z
 ---------------------------------------------------------------------
      1          6           0       -3.424197    0.149657    0.095733
      2          6           0       -2.033573    0.124560    0.023286
      3          6           0       -1.298186    1.310244   -0.024166
      4          6           0       -1.951298    2.547484   -0.013368
      5          6           0       -3.354622    2.571028    0.074025
      6          6           0       -4.078630    1.378556    0.126639
      7          1           0       -3.988513   -0.774481    0.133713
      8          1           0       -1.505611   -0.821098    0.005039
      9          1           0       -0.227991    1.234199   -0.073388
     10          1           0       -3.916499    3.485055    0.116566
     11          1           0       -5.159053    1.419788    0.192574
     12          6           0        0.217830    3.625029   -0.774678
     13          1           0        0.589865    4.621896   -0.977637
     14          1           0       -0.083287    3.164525   -1.717751
     15          6           0        1.358368    2.804067   -0.098830
     16          1           0        1.552374    1.883020   -0.652097
     17          1           0        2.279309    3.392177   -0.109905
     18          1           0        1.159165    2.530007    0.936312
     19          6           0       -0.955967    4.284404    1.446619
     20          1           0       -1.936319    4.689021    1.704500
     21          1           0       -0.817368    3.356044    1.999464
     22          6           0        0.150429    5.309885    1.809463
     23          1           0       -0.223906    5.944269    2.617422
     24          1           0        1.056056    4.814941    2.163696
     25          1           0        0.427492    5.967402    0.987113
     26          6           0       -1.888046    4.963120   -0.804461
     27          1           0       -2.228396    4.478444   -1.721017
     28          1           0       -2.739397    5.203612   -0.174250
     29          6           0       -1.187560    6.291663   -1.148473
     30          1           0       -1.844951    6.805738   -1.855269
     31          1           0       -1.064423    6.937877   -0.275807
     32          1           0       -0.220505    6.174523   -1.638157
     33          7           0       -1.121410    3.851133   -0.032961
 ---------------------------------------------------------------------
                    Distance matrix (angstroms):
                    1          2          3          4          5
     1  C    0.000000
     2  C    1.392736   0.000000
     3  C    2.425132   1.396028   0.000000
     4  C    2.816187   2.424598   1.399084   0.000000
     5  C    2.422469   2.780819   2.414156   1.406239   0.000000
     6  C    1.392635   2.401134   2.785369   2.431365   1.396047
     7  H    1.083478   2.154590   3.407178   3.899657   3.405556
     8  H    2.152106   1.083211   2.141611   3.397988   3.863951
     9  H    3.379433   2.121502   1.074022   2.167512   3.403626
    10  H    3.371598   3.853185   3.406636   2.181269   1.073759
    11  H    2.152287   3.387462   3.868498   3.406436   2.143684
    12  C    5.108834   4.237788   2.867019   2.538860   3.820160
    13  H    6.104567   5.301915   3.929488   3.419138   4.568482
    14  H    4.851787   4.009515   2.789725   2.602907   3.776815
    15  C    5.473269   4.324342   3.048665   3.320697   4.721912
    16  H    5.322599   4.050597   2.974569   3.622872   5.007915
    17  H    6.564009   5.412579   4.140081   4.315190   5.696428
    18  H    5.232576   4.100411   2.906701   3.252258   4.595595
    19  C    5.001318   4.526744   3.335558   2.477728   3.251648
    20  H    5.040610   4.865208   3.848588   2.745447   3.025876
    21  H    4.549799   3.978307   2.917458   2.447664   3.280430
    22  C    6.507133   5.903210   4.632257   3.920565   4.774773
    23  H    7.083666   6.623704   5.441163   4.630669   5.258232
    24  H    6.790730   6.010560   4.755217   4.350304   5.371773
    25  H    7.033934   6.412847   5.068507   4.284326   5.164636
    26  C    5.132206   4.911008   3.781573   2.542661   2.940184
    27  H    4.844473   4.694343   3.712423   2.592577   2.851104
    28  H    5.107280   5.131664   4.154266   2.775247   2.714892
    29  C    6.653934   6.334187   5.107919   3.986306   4.475911
    30  H    7.113638   6.942816   5.818277   4.640758   4.892244
    31  H    7.196285   6.888396   5.638104   4.486755   4.943355
    32  H    7.040528   6.530671   5.237134   4.334858   5.073404
    33  N    4.361228   3.836997   2.547045   1.545509   2.576305
                    6          7          8          9         10
     6  C    0.000000
     7  H    2.154933   0.000000
     8  H    3.387283   2.486671   0.000000
     9  H    3.858532   4.268397   2.421303   0.000000
    10  H    2.112753   4.260178   4.936372   4.325220   0.000000
    11  H    1.083219   2.487658   4.290032   4.941716   2.411441
    12  C    4.931387   6.154200   4.831796   2.531133   4.231617
    13  H    5.790814   7.163625   5.914630   3.600423   4.774620
    14  H    4.749129   5.847604   4.569048   2.539887   4.261569
    15  C    5.625288   6.438107   4.621146   2.231965   5.323003
    16  H    5.706936   6.195259   4.134653   1.981305   5.750297
    17  H    6.673381   7.530338   5.664850   3.308286   6.200641
    18  H    5.423644   6.169473   4.381576   2.150073   5.229385
    19  C    4.465123   6.042546   5.333518   3.484842   3.342566
    20  H    4.247155   6.043900   5.782309   4.244416   2.809303
    21  H    4.248972   5.531584   4.679736   3.024286   3.628576
    22  C    6.014332   7.547084   6.602073   4.505502   4.768208
    23  H    6.473688   8.092137   7.364612   5.424504   5.092864
    24  H    6.505639   7.798085   6.556438   4.413053   5.539462
    25  H    6.488687   8.104466   7.126366   4.894643   5.078401
    26  C    4.302871   6.181601   5.853095   4.146698   2.673497
    27  H    4.055429   5.842196   5.620217   4.152281   2.685744
    28  H    4.063882   6.114959   6.152357   4.698252   2.103231
    29  C    5.841474   7.708419   7.212706   5.258758   4.113938
    30  H    6.194480   8.124692   7.857769   6.068914   4.382508
    31  H    6.336676   8.258236   7.776581   5.768235   4.495584
    32  H    6.403197   8.100991   7.300021   5.182216   4.896188
    33  N    3.858012   5.444663   4.688155   2.765534   2.822922
                   11         12         13         14         15
    11  H    0.000000
    12  C    5.891480   0.000000
    13  H    6.683783   1.083211   0.000000
    14  H    5.697092   1.091844   1.767720   0.000000
    15  C    6.669177   1.559351   2.160416   2.197545   0.000000
    16  H    6.780214   2.197869   2.921273   2.335221   1.091820
    17  H    7.701367   2.178495   2.262606   2.866854   1.092762
    18  H    6.457989   2.238900   2.891937   2.998391   1.089178
    19  C    5.238758   2.597447   2.894912   3.468276   3.152135
    20  H    4.833201   3.452355   3.685101   4.179668   4.202381
    21  H    5.085684   2.973188   3.527862   3.793842   3.072676
    22  C    6.777742   3.085622   2.904197   4.135025   3.373398
    23  H    7.120850   4.132838   3.916037   5.151746   4.443252
    24  H    7.351188   3.279108   3.181599   4.368936   3.042043
    25  H    7.247177   2.938465   2.386838   3.928525   3.471669
    26  C    4.924304   2.495213   2.507283   2.706696   3.962149
    27  H    4.648221   2.758242   2.918183   2.515530   4.277839
    28  H    4.506287   3.405529   3.473875   3.687166   4.749229
    29  C    6.427000   3.037397   2.444698   3.364891   4.443740
    30  H    6.647209   3.942037   3.386405   4.047321   5.418459
    31  H    6.887284   3.587200   2.931382   4.156924   4.794749
    32  H    7.095656   2.727206   1.871801   3.014176   4.027697
    33  N    4.718566   1.547524   2.101178   2.094671   2.692579
                   16         17         18         19         20
    16  H    0.000000
    17  H    1.760671   0.000000
    18  H    1.759615   1.758588   0.000000
    19  C    4.057465   3.699439   2.795015   0.000000
    20  H    5.059463   4.769213   3.851426   1.091470   0.000000
    21  H    3.849188   3.747019   2.391508   1.089357   1.765186
    22  C    4.446136   3.448725   3.083450   1.551573   2.179680
    23  H    5.508055   4.496396   4.049223   2.159131   2.311154
    24  H    4.095263   2.947858   2.595771   2.200887   3.030020
    25  H    4.542526   3.356257   3.514771   2.226564   2.781457
    26  C    4.620251   4.507452   4.270343   2.529187   2.524350
    27  H    4.708826   4.908673   4.725821   3.419159   3.444390
    28  H    5.447381   5.335995   4.855955   2.579299   2.106998
    29  C    5.214380   4.637330   4.899338   3.288956   3.356867
    30  H    6.101032   5.631005   5.924485   4.248515   4.142559
    31  H    5.704454   4.876479   5.083591   3.165349   3.120764
    32  H    4.746832   4.040554   4.670533   3.691788   4.040308
    33  N    3.377264   3.432412   2.808183   1.550565   2.094017
                   21         22         23         24         25
    21  H    0.000000
    22  C    2.188658   0.000000
    23  H    2.726349   1.093329   0.000000
    24  H    2.380140   1.091150   1.766225   0.000000
    25  H    3.064917   1.088739   1.755780   1.762840   0.000000
    26  C    3.404561   3.332901   3.929542   4.183258   3.095164
    27  H    4.134339   4.337557   4.998868   5.098220   4.074888
    28  H    3.439874   3.506780   3.830105   4.474652   3.458515
    29  C    4.320232   3.391680   3.902727   4.264385   2.697085
    30  H    5.274019   4.432763   4.834758   5.341460   3.734427
    31  H    4.250578   2.911112   3.172459   3.867099   2.182338
    32  H    4.640296   3.573692   4.261805   4.234637   2.711981
    33  N    2.113837   2.672089   3.494463   3.239689   2.813938
                   26         27         28         29         30
    26  C    0.000000
    27  H    1.091249   0.000000
    28  H    1.086186   1.783109   0.000000
    29  C    1.540796   2.167697   2.131000   0.000000
    30  H    2.121626   2.362488   2.488507   1.093616   0.000000
    31  H    2.203973   3.080954   2.413198   1.092841   1.766745
    32  H    2.223340   2.629673   3.070913   1.090278   1.756245
    33  N    1.555461   2.113876   2.113538   2.684201   3.545985
                   31         32         33
    31  H    0.000000
    32  H    1.775078   0.000000
    33  N    3.096807   2.964191   0.000000
 Stoichiometry    C12H20N(1+)
 Framework group  C1[X(C12H20N)]
 Deg. of freedom    93
 Full point group                 C1      NOp   1
 Largest Abelian subgroup         C1      NOp   1
 Largest concise Abelian subgroup C1      NOp   1
                         Standard orientation:                         
 ---------------------------------------------------------------------
 Center     Atomic      Atomic             Coordinates (Angstroms)
 Number     Number       Type             X           Y           Z
 ---------------------------------------------------------------------
      1          6           0        3.638216   -0.107638    0.095387
      2          6           0        2.921088    1.059850   -0.154436
      3          6           0        1.526508    1.043483   -0.215855
      4          6           0        0.825677   -0.154578   -0.040013
      5          6           0        1.550703   -1.329749    0.226110
      6          6           0        2.944926   -1.299534    0.290743
      7          1           0        4.720452   -0.087324    0.143120
      8          1           0        3.441572    1.998229   -0.302379
      9          1           0        1.022596    1.972816   -0.405422
     10          1           0        1.074764   -2.276374    0.400296
     11          1           0        3.483572   -2.216682    0.495833
     12          6           0       -1.231409    0.984850   -0.997043
     13          1           0       -2.271180    0.741581   -1.178818
     14          1           0       -0.670728    0.840904   -1.922807
     15          6           0       -1.149956    2.469592   -0.527486
     16          1           0       -0.466786    3.038901   -1.160918
     17          1           0       -2.137464    2.929036   -0.616191
     18          1           0       -0.823586    2.595173    0.504028
     19          6           0       -1.190885   -0.028738    1.394134
     20          1           0       -1.015358   -1.026353    1.800660
     21          1           0       -0.484500    0.656002    1.861948
     22          6           0       -2.651605    0.408707    1.681047
     23          1           0       -2.998993   -0.124032    2.570362
     24          1           0       -2.717788    1.478810    1.883796
     25          1           0       -3.346521    0.176448    0.875753
     26          6           0       -1.244970   -1.488842   -0.670317
     27          1           0       -0.643260   -1.649108   -1.566467
     28          1           0       -1.003194   -2.238670    0.077413
     29          6           0       -2.738660   -1.652151   -1.011308
     30          1           0       -2.816669   -2.574811   -1.593209
     31          1           0       -3.361230   -1.765272   -0.120291
     32          1           0       -3.147992   -0.850423   -1.626439
     33          7           0       -0.719358   -0.150052   -0.078006
 ---------------------------------------------------------------------
 Rotational constants (GHZ):      1.2407317      0.5454522      0.4672719
 Standard basis: 6-31++G(d,p) (6D, 7F)
 There are   367 symmetry adapted cartesian basis functions of A   symmetry.
 There are   367 symmetry adapted basis functions of A   symmetry.
   367 basis functions,   576 primitive gaussians,   367 cartesian basis functions
    49 alpha electrons       49 beta electrons
       nuclear repulsion energy       839.8447205967 Hartrees.
 NAtoms=   33 NActive=   33 NUniq=   33 SFac= 1.00D+00 NAtFMM=   60 NAOKFM=F Big=F
 Integral buffers will be    131072 words long.
 Raffenetti 2 integral format.
 Two-electron integral symmetry is turned on.
 One-electron integrals computed using PRISM.
 NBasis=   367 RedAO= T EigKep=  4.51D-06  NBF=   367
 NBsUse=   365 1.00D-06 EigRej=  8.72D-07 NBFU=   365
 Initial guess from the checkpoint file:  "BTE.chk"
 B after Tr=     0.000000    0.000000    0.000000
         Rot=    0.999246   -0.035082   -0.008138    0.014489 Ang=  -4.45 deg.
 ExpMin= 3.60D-02 ExpMax= 4.17D+03 ExpMxC= 6.27D+02 IAcc=3 IRadAn=         5 AccDes= 0.00D+00
 Harris functional with IExCor=  402 and IRadAn=       5 diagonalized for initial guess.
 HarFok:  IExCor=  402 AccDes= 0.00D+00 IRadAn=         5 IDoV= 1 UseB2=F ITyADJ=14
 ICtDFT=  3500011 ScaDFX=  1.000000  1.000000  1.000000  1.000000
 FoFCou: FMM=F IPFlag=           0 FMFlag=      100000 FMFlg1=           0
         NFxFlg=           0 DoJE=T BraDBF=F KetDBF=T FulRan=T
         wScrn=  0.000000 ICntrl=     500 IOpCl=  0 I1Cent=   200000004 NGrid=           0
         NMat0=    1 NMatS0=      1 NMatT0=    0 NMatD0=    1 NMtDS0=    0 NMtDT0=    0
 Petite list used in FoFCou.
 Requested convergence on RMS density matrix=1.00D-08 within 128 cycles.
 Requested convergence on MAX density matrix=1.00D-06.
 Requested convergence on             energy=1.00D-06.
 No special actions if energy rises.
 SCF Done:  E(RB3LYP) =  -523.856108410     A.U. after   12 cycles
            NFock= 12  Conv=0.73D-08     -V/T= 2.0102
 Calling FoFJK, ICntrl=      2127 FMM=F ISym2X=0 I1Cent= 0 IOpClX= 0 NMat=1 NMatS=1 NMatT=0.
 ***** Axes restored to original set *****
 -------------------------------------------------------------------
 Center     Atomic                   Forces (Hartrees/Bohr)
 Number     Number              X              Y              Z
 -------------------------------------------------------------------
      1        6           0.000459929   -0.000293407    0.000239717
      2        6          -0.001141392    0.000050562    0.000307941
      3        6          -0.000882605    0.002124955   -0.001574599
      4        6          -0.003773343    0.003027456   -0.001019050
      5        6           0.007577852    0.002733852    0.000935321
      6        6           0.001529457   -0.000419806   -0.000160689
      7        1          -0.000557678   -0.000841319   -0.000046429
      8        1           0.001014825   -0.000989364   -0.000085397
      9        1           0.000591233   -0.001111534   -0.000395267
     10        1          -0.001603981    0.007366114   -0.000560113
     11        1          -0.001195594    0.000781165   -0.000053819
     12        6           0.003038994   -0.004669183    0.003500652
     13        1           0.000389648   -0.000467500   -0.000483469
     14        1           0.001102232    0.001875217   -0.000672154
     15        6          -0.004877421    0.006452315   -0.001418575
     16        1           0.000343366    0.000457148   -0.000183008
     17        1          -0.000474767    0.000262271    0.000249618
     18        1          -0.000260207    0.000970627    0.001938913
     19        6           0.003794109    0.003454954    0.002192309
     20        1          -0.000146057   -0.002688521    0.001291050
     21        1          -0.000155460    0.001045393    0.001394140
     22        6          -0.003834799   -0.006611171   -0.004959651
     23        1           0.000260904   -0.000824705    0.000256425
     24        1           0.000348692   -0.000573901   -0.000710147
     25        1          -0.000414798    0.000843838   -0.000643419
     26        6           0.000343942   -0.000896568   -0.004037532
     27        1          -0.001206898   -0.000402440    0.000614617
     28        1          -0.004421014   -0.002695894   -0.001988313
     29        6           0.000828172   -0.005523682    0.005598274
     30        1          -0.000651427    0.000222450    0.000579471
     31        1          -0.000296674   -0.000243748   -0.001162324
     32        1          -0.000816368    0.001178176   -0.002006929
     33        7           0.005087128   -0.003593748    0.003062434
 -------------------------------------------------------------------
 Cartesian Forces:  Max     0.007577852 RMS     0.002434042

 GradGradGradGradGradGradGradGradGradGradGradGradGradGradGradGradGradGrad
 Berny optimization.
 Using GEDIIS/GDIIS optimizer.
 FormGI is forming the generalized inverse of G from B-inverse, IUseBI=4.
 Internal  Forces:  Max     0.019132694 RMS     0.003439158
 Search for a local minimum.
 Step number   3 out of a maximum of  187
 All quantities printed in internal units (Hartrees-Bohrs-Radians)
 Mixed Optimization -- RFO/linear search
 Update second derivatives using D2CorX and points    2    3
 DE= -6.89D-03 DEPred=-1.34D-02 R= 5.14D-01
 TightC=F SS=  1.41D+00  RLast= 4.62D-01 DXNew= 8.4853D-01 1.3853D+00
 Trust test= 5.14D-01 RLast= 4.62D-01 DXMaxT set to 8.49D-01
 ITU=  1  1  0
 Use linear search instead of GDIIS.
     Eigenvalues ---    0.00225   0.00230   0.00231   0.00236   0.00237
     Eigenvalues ---    0.00237   0.00255   0.01388   0.02152   0.02154
     Eigenvalues ---    0.02155   0.02155   0.02155   0.02156   0.02157
     Eigenvalues ---    0.02160   0.02851   0.02902   0.02990   0.04419
     Eigenvalues ---    0.04587   0.04635   0.04705   0.04929   0.05085
     Eigenvalues ---    0.05109   0.05366   0.05628   0.05677   0.05882
     Eigenvalues ---    0.06395   0.08755   0.09338   0.09430   0.12832
     Eigenvalues ---    0.12906   0.12965   0.14576   0.15750   0.15928
     Eigenvalues ---    0.15999   0.16000   0.16000   0.16000   0.16000
     Eigenvalues ---    0.16000   0.16000   0.16000   0.16000   0.16000
     Eigenvalues ---    0.16000   0.16037   0.17657   0.21832   0.22001
     Eigenvalues ---    0.22039   0.22394   0.23351   0.25825   0.28119
     Eigenvalues ---    0.28438   0.28519   0.28519   0.28519   0.28519
     Eigenvalues ---    0.31187   0.33517   0.33674   0.33722   0.33726
     Eigenvalues ---    0.34756   0.36762   0.37050   0.37230   0.37230
     Eigenvalues ---    0.37230   0.37230   0.37230   0.37230   0.37230
     Eigenvalues ---    0.37230   0.37230   0.37230   0.37230   0.37230
     Eigenvalues ---    0.38287   0.42052   0.43408   0.46405   0.46456
     Eigenvalues ---    0.46484   0.46889   0.74344
 RFO step:  Lambda=-6.34170152D-03 EMin= 2.24741380D-03
 Quartic linear search produced a step of -0.26851.
 Iteration  1 RMS(Cart)=  0.11825996 RMS(Int)=  0.00376683
 Iteration  2 RMS(Cart)=  0.00606793 RMS(Int)=  0.00023430
 Iteration  3 RMS(Cart)=  0.00001339 RMS(Int)=  0.00023404
 Iteration  4 RMS(Cart)=  0.00000000 RMS(Int)=  0.00023404
 Variable       Old X    -DE/DX   Delta X   Delta X   Delta X     New X
                                 (Linear)    (Quad)   (Total)
    R1        2.63189   0.00133   0.00052   0.00188   0.00240   2.63429
    R2        2.63170   0.00194   0.00010   0.00361   0.00372   2.63541
    R3        2.04748   0.00101   0.00543  -0.00671  -0.00128   2.04620
    R4        2.63811   0.00121  -0.00015   0.00196   0.00181   2.63992
    R5        2.04697   0.00136   0.00552  -0.00611  -0.00059   2.04638
    R6        2.64388  -0.00124  -0.00008  -0.00312  -0.00320   2.64069
    R7        2.02961   0.00069   0.00538  -0.00398   0.00140   2.03100
    R8        2.65741  -0.00735  -0.00429  -0.00402  -0.00832   2.64909
    R9        2.92059  -0.01160   0.00100  -0.03266  -0.03166   2.88893
   R10        2.63815   0.00021  -0.00052   0.00116   0.00065   2.63879
   R11        2.02911   0.00709   0.00978  -0.00224   0.00753   2.03664
   R12        2.04699   0.00122   0.00547  -0.00628  -0.00081   2.04618
   R13        2.04697  -0.00021  -0.00666   0.01263   0.00597   2.05294
   R14        2.06329  -0.00051  -0.00718   0.01049   0.00331   2.06660
   R15        2.94675  -0.00788  -0.00372  -0.01597  -0.01969   2.92706
   R16        2.92440  -0.00276   0.00579  -0.02449  -0.01870   2.90569
   R17        2.06324  -0.00023  -0.00778   0.01262   0.00483   2.06807
   R18        2.06502  -0.00026  -0.00747   0.01142   0.00395   2.06897
   R19        2.05825   0.00165  -0.00772   0.01686   0.00914   2.06739
   R20        2.06258  -0.00056  -0.00707   0.01024   0.00317   2.06575
   R21        2.05859  -0.00020  -0.00675   0.01080   0.00404   2.06263
   R22        2.93205  -0.00875  -0.00105  -0.02244  -0.02349   2.90856
   R23        2.93014  -0.00264   0.00285  -0.01750  -0.01465   2.91549
   R24        2.06609  -0.00038  -0.00762   0.01140   0.00378   2.06987
   R25        2.06197   0.00032  -0.00732   0.01266   0.00534   2.06731
   R26        2.05742   0.00089  -0.00953   0.02035   0.01082   2.06824
   R27        2.06216   0.00004  -0.00686   0.01090   0.00403   2.06620
   R28        2.05259   0.00171  -0.00480   0.01032   0.00552   2.05811
   R29        2.91168  -0.00486   0.00237  -0.01831  -0.01593   2.89575
   R30        2.93939  -0.00172   0.00306  -0.01752  -0.01446   2.92493
   R31        2.06664   0.00012  -0.00773   0.01252   0.00479   2.07143
   R32        2.06517  -0.00111  -0.00881   0.01334   0.00453   2.06970
   R33        2.06033   0.00005  -0.00875   0.01622   0.00747   2.06779
    A1        2.07861  -0.00018   0.00257  -0.00278  -0.00022   2.07839
    A2        2.10192   0.00013  -0.00113   0.00120   0.00008   2.10199
    A3        2.10264   0.00005  -0.00144   0.00160   0.00016   2.10280
    A4        2.10882  -0.00063  -0.00200   0.00231   0.00030   2.10911
    A5        2.09818   0.00073  -0.00142   0.00488   0.00347   2.10165
    A6        2.07619  -0.00010   0.00342  -0.00719  -0.00376   2.07242
    A7        2.10008  -0.00277  -0.00094  -0.00697  -0.00791   2.09217
    A8        2.05592   0.00031   0.00513  -0.00672  -0.00159   2.05433
    A9        2.12718   0.00246  -0.00419   0.01368   0.00950   2.13668
   A10        2.07274   0.00531   0.00219   0.01190   0.01416   2.08690
   A11        2.08883   0.01383   0.01684  -0.00465   0.01226   2.10109
   A12        2.12060  -0.01913  -0.01876  -0.00777  -0.02642   2.09418
   A13        2.10085  -0.00147   0.00061  -0.00831  -0.00771   2.09314
   A14        2.13994  -0.00184  -0.01127   0.01309   0.00182   2.14176
   A15        2.04231   0.00331   0.01068  -0.00476   0.00593   2.04824
   A16        2.10506  -0.00025  -0.00237   0.00385   0.00147   2.10653
   A17        2.09862   0.00088  -0.00075   0.00462   0.00388   2.10249
   A18        2.07951  -0.00063   0.00311  -0.00847  -0.00535   2.07416
   A19        1.89761  -0.00146   0.00468  -0.01488  -0.00913   1.88848
   A20        1.89074  -0.00052  -0.00559  -0.00532  -0.01182   1.87892
   A21        1.82614   0.00225   0.01548  -0.03176  -0.01632   1.80981
   A22        1.93267   0.00355  -0.00800   0.04496   0.03676   1.96943
   A23        1.81001   0.00250   0.01609   0.00153   0.01822   1.82824
   A24        2.09690  -0.00618  -0.02036   0.00001  -0.02068   2.07622
   A25        1.93314   0.00052  -0.00325   0.00898   0.00580   1.93894
   A26        1.90570  -0.00057   0.00053  -0.00513  -0.00459   1.90111
   A27        1.99393  -0.00078  -0.01420   0.01832   0.00421   1.99814
   A28        1.87457   0.00010   0.00549  -0.00689  -0.00140   1.87317
   A29        1.87741   0.00076   0.00602  -0.00288   0.00327   1.88068
   A30        1.87464   0.00003   0.00641  -0.01446  -0.00802   1.86662
   A31        1.88630  -0.00234   0.00695  -0.02006  -0.01254   1.87376
   A32        1.91795   0.00373  -0.00467   0.03199   0.02717   1.94512
   A33        1.80617   0.00371   0.01582  -0.00096   0.01546   1.82163
   A34        1.93247   0.00158  -0.01254   0.02095   0.00796   1.94044
   A35        1.83352   0.00393   0.01163  -0.01112   0.00103   1.83454
   A36        2.07592  -0.01025  -0.01455  -0.02462  -0.03905   2.03687
   A37        1.88827  -0.00009   0.00471  -0.00836  -0.00372   1.88455
   A38        1.94761  -0.00056  -0.00772   0.01073   0.00316   1.95078
   A39        1.98666  -0.00022  -0.01148   0.01516   0.00381   1.99048
   A40        1.88331   0.00031   0.00454  -0.00558  -0.00109   1.88222
   A41        1.87014   0.00027   0.00716  -0.00958  -0.00250   1.86764
   A42        1.88382   0.00036   0.00372  -0.00418  -0.00015   1.88367
   A43        1.91899  -0.00189   0.00008  -0.02209  -0.02189   1.89711
   A44        1.91477   0.00117  -0.00875   0.03010   0.02129   1.93606
   A45        1.82637   0.00024   0.00888  -0.00551   0.00372   1.83008
   A46        1.87022   0.00141   0.00061   0.01374   0.01417   1.88439
   A47        1.83052  -0.00027   0.00862  -0.00984  -0.00110   1.82942
   A48        2.09796  -0.00098  -0.00866  -0.01099  -0.01957   2.07839
   A49        1.85077  -0.00113   0.01183  -0.02905  -0.01733   1.83344
   A50        1.96362   0.00041  -0.01025   0.02088   0.01075   1.97436
   A51        1.99422   0.00190  -0.01368   0.03102   0.01746   2.01168
   A52        1.88163  -0.00034   0.00453  -0.01261  -0.00818   1.87346
   A53        1.86859  -0.00073   0.00668  -0.01620  -0.00962   1.85896
   A54        1.89889  -0.00032   0.00231   0.00065   0.00322   1.90211
   A55        1.92573   0.00986   0.00362   0.04578   0.04926   1.97499
   A56        1.85552   0.00104   0.00871  -0.01115  -0.00242   1.85310
   A57        1.92266  -0.01192  -0.01909  -0.02432  -0.04334   1.87932
   A58        1.98869  -0.00930  -0.01340  -0.00774  -0.02112   1.96758
   A59        1.86843   0.00251   0.01423  -0.01410   0.00043   1.86886
   A60        1.90299   0.00729   0.00530   0.01051   0.01540   1.91839
    D1       -0.00500   0.00013   0.00149  -0.00013   0.00137  -0.00363
    D2        3.13433   0.00018   0.00178   0.00265   0.00438   3.13871
    D3       -3.14003  -0.00009  -0.00032  -0.00309  -0.00336   3.13979
    D4       -0.00070  -0.00005  -0.00002  -0.00030  -0.00035  -0.00106
    D5        0.00976  -0.00016  -0.00245  -0.00118  -0.00357   0.00619
    D6       -3.13124  -0.00029  -0.00279  -0.00222  -0.00502  -3.13625
    D7       -3.13840   0.00007  -0.00065   0.00177   0.00117  -3.13723
    D8        0.00380  -0.00007  -0.00099   0.00073  -0.00028   0.00351
    D9       -0.01148   0.00013   0.00268   0.00087   0.00346  -0.00803
   D10        3.13518   0.00003   0.00155   0.00213   0.00353   3.13871
   D11        3.13235   0.00008   0.00239  -0.00189   0.00049   3.13283
   D12       -0.00418  -0.00002   0.00126  -0.00063   0.00057  -0.00361
   D13        0.02280  -0.00024  -0.00579  -0.00003  -0.00575   0.01705
   D14        3.11668  -0.00061   0.00623  -0.01229  -0.00649   3.11019
   D15       -3.12408  -0.00014  -0.00460  -0.00141  -0.00587  -3.12995
   D16       -0.03020  -0.00051   0.00742  -0.01367  -0.00660  -0.03680
   D17       -0.01808   0.00020   0.00483  -0.00130   0.00355  -0.01453
   D18        3.10895   0.00059   0.00843  -0.00021   0.00841   3.11735
   D19       -3.11105  -0.00038  -0.00748   0.01109   0.00319  -3.10786
   D20        0.01598   0.00002  -0.00387   0.01217   0.00804   0.02402
   D21        0.51500  -0.00300   0.01181  -0.06822  -0.05602   0.45899
   D22       -1.64951   0.00178   0.02042  -0.07916  -0.05875  -1.70826
   D23        2.57423  -0.00120   0.01956  -0.07246  -0.05339   2.52084
   D24       -2.67565  -0.00267   0.02420  -0.08026  -0.05561  -2.73125
   D25        1.44302   0.00211   0.03281  -0.09121  -0.05834   1.38468
   D26       -0.61642  -0.00087   0.03195  -0.08451  -0.05298  -0.66940
   D27        0.00187  -0.00004  -0.00073   0.00182   0.00102   0.00289
   D28       -3.14032   0.00010  -0.00039   0.00286   0.00245  -3.13787
   D29       -3.12595  -0.00038  -0.00413   0.00064  -0.00355  -3.12950
   D30        0.01504  -0.00024  -0.00378   0.00168  -0.00212   0.01292
   D31       -2.18135  -0.00042  -0.00364  -0.01380  -0.01752  -2.19887
   D32       -0.12054  -0.00034   0.00146  -0.02004  -0.01862  -0.13916
   D33        1.97865  -0.00124   0.00072  -0.03011  -0.02942   1.94923
   D34       -0.10186  -0.00042  -0.00582  -0.00872  -0.01442  -0.11628
   D35        1.95895  -0.00035  -0.00072  -0.01496  -0.01552   1.94343
   D36       -2.22505  -0.00125  -0.00146  -0.02503  -0.02631  -2.25136
   D37        2.00735   0.00141  -0.00577   0.03401   0.02810   2.03545
   D38       -2.21502   0.00149  -0.00068   0.02777   0.02700  -2.18802
   D39       -0.11583   0.00058  -0.00142   0.01770   0.01620  -0.09963
   D40        2.87532  -0.00341   0.00094  -0.10885  -0.10842   2.76690
   D41       -1.32228  -0.00128   0.00552  -0.09548  -0.09066  -1.41294
   D42        0.78305   0.00388   0.01338  -0.09690  -0.08409   0.69897
   D43        0.88735  -0.00365  -0.01874  -0.08090  -0.09908   0.78827
   D44        2.97294  -0.00151  -0.01415  -0.06753  -0.08132   2.89162
   D45       -1.20491   0.00365  -0.00629  -0.06896  -0.07475  -1.27966
   D46       -1.28146  -0.00633  -0.00752  -0.14279  -0.15011  -1.43157
   D47        0.80413  -0.00419  -0.00293  -0.12943  -0.13235   0.67177
   D48        2.90946   0.00097   0.00493  -0.13085  -0.12578   2.78368
   D49        0.45255   0.00044  -0.00845   0.04618   0.03793   0.49048
   D50        2.52180   0.00043  -0.00458   0.04041   0.03611   2.55791
   D51       -1.62396   0.00030  -0.01339   0.05456   0.04127  -1.58270
   D52       -1.62997  -0.00003  -0.00661   0.03752   0.03069  -1.59928
   D53        0.43929  -0.00004  -0.00274   0.03175   0.02887   0.46816
   D54        2.57671  -0.00017  -0.01154   0.04590   0.03403   2.61074
   D55        2.52794   0.00118  -0.00137   0.05380   0.05247   2.58041
   D56       -1.68599   0.00117   0.00249   0.04802   0.05065  -1.63534
   D57        0.45143   0.00105  -0.00631   0.06217   0.05580   0.50724
   D58       -1.31281   0.00619  -0.01455   0.07347   0.05927  -1.25354
   D59        2.84548  -0.00118  -0.01665   0.02855   0.01231   2.85779
   D60        0.75960  -0.00349  -0.02953   0.04408   0.01477   0.77437
   D61        0.66397   0.00656   0.00558   0.04680   0.05198   0.71594
   D62       -1.46092  -0.00081   0.00348   0.00188   0.00501  -1.45591
   D63        2.73638  -0.00312  -0.00939   0.01742   0.00748   2.74386
   D64        2.83813   0.00480  -0.01149   0.04801   0.03665   2.87479
   D65        0.71325  -0.00257  -0.01359   0.00309  -0.01031   0.70294
   D66       -1.37264  -0.00488  -0.02646   0.01863  -0.00784  -1.38048
   D67        0.82382   0.00019  -0.00780   0.04953   0.04186   0.86568
   D68        2.87670  -0.00070  -0.00083   0.02761   0.02700   2.90370
   D69       -1.22999   0.00077  -0.01572   0.07125   0.05557  -1.17442
   D70       -1.25894   0.00098  -0.00349   0.05126   0.04769  -1.21125
   D71        0.79394   0.00009   0.00348   0.02934   0.03283   0.82677
   D72        2.97043   0.00155  -0.01142   0.07298   0.06140   3.03183
   D73        2.94056   0.00082  -0.00959   0.06041   0.05075   2.99132
   D74       -1.28974  -0.00007  -0.00262   0.03849   0.03589  -1.25385
   D75        0.88675   0.00139  -0.01752   0.08213   0.06446   0.95121
   D76       -0.82154  -0.00250  -0.00386  -0.07552  -0.07937  -0.90092
   D77        1.27269   0.00416  -0.00240  -0.04253  -0.04454   1.22815
   D78       -2.85149  -0.00123  -0.00641  -0.05438  -0.06077  -2.91226
   D79        1.19854  -0.00461   0.00419  -0.10660  -0.10268   1.09586
   D80       -2.99041   0.00204   0.00566  -0.07362  -0.06784  -3.05826
   D81       -0.83141  -0.00335   0.00164  -0.08547  -0.08407  -0.91548
   D82       -2.98118  -0.00360   0.00634  -0.10371  -0.09752  -3.07870
   D83       -0.88695   0.00305   0.00780  -0.07073  -0.06269  -0.94964
   D84        1.27205  -0.00234   0.00379  -0.08258  -0.07892   1.19313
         Item               Value     Threshold  Converged?
 Maximum Force            0.019133     0.000450     NO 
 RMS     Force            0.003439     0.000300     NO 
 Maximum Displacement     0.499825     0.001800     NO 
 RMS     Displacement     0.118661     0.001200     NO 
 Predicted change in Energy=-5.368418D-03
 GradGradGradGradGradGradGradGradGradGradGradGradGradGradGradGradGradGrad

                          Input orientation:                          
 ---------------------------------------------------------------------
 Center     Atomic      Atomic             Coordinates (Angstroms)
 Number     Number       Type             X           Y           Z
 ---------------------------------------------------------------------
      1          6           0       -3.510321    0.197089    0.090440
      2          6           0       -2.125270    0.112984   -0.043023
      3          6           0       -1.339841    1.266859   -0.100021
      4          6           0       -1.944870    2.524668   -0.032503
      5          6           0       -3.336145    2.616215    0.112815
      6          6           0       -4.108434    1.454308    0.171501
      7          1           0       -4.112916   -0.701570    0.132271
      8          1           0       -1.638087   -0.852135   -0.105214
      9          1           0       -0.276952    1.143333   -0.200606
     10          1           0       -3.852729    3.558761    0.192093
     11          1           0       -5.181857    1.545569    0.280443
     12          6           0        0.255470    3.606612   -0.766139
     13          1           0        0.544831    4.617518   -1.039162
     14          1           0        0.012239    3.061629   -1.682536
     15          6           0        1.435082    2.974838    0.013968
     16          1           0        1.739371    2.023952   -0.434232
     17          1           0        2.296002    3.649353   -0.036501
     18          1           0        1.232908    2.794503    1.073907
     19          6           0       -0.934088    4.228057    1.419463
     20          1           0       -1.921578    4.603629    1.700143
     21          1           0       -0.768602    3.301843    1.972733
     22          6           0        0.167155    5.260206    1.720962
     23          1           0       -0.169318    5.878086    2.560458
     24          1           0        1.105060    4.779094    2.013618
     25          1           0        0.381813    5.939013    0.889698
     26          6           0       -1.877166    4.873304   -0.838211
     27          1           0       -2.149867    4.391005   -1.780819
     28          1           0       -2.782624    5.039113   -0.256141
     29          6           0       -1.221010    6.235020   -1.089872
     30          1           0       -1.893717    6.751025   -1.784675
     31          1           0       -1.148847    6.851073   -0.187201
     32          1           0       -0.240981    6.198556   -1.575206
     33          7           0       -1.093530    3.794281   -0.052504
 ---------------------------------------------------------------------
                    Distance matrix (angstroms):
                    1          2          3          4          5
     1  C    0.000000
     2  C    1.394005   0.000000
     3  C    2.427275   1.396988   0.000000
     4  C    2.807736   2.418445   1.397391   0.000000
     5  C    2.425491   2.785079   2.418944   1.401837   0.000000
     6  C    1.394601   2.403770   2.788184   2.422457   1.396388
     7  H    1.082802   2.155218   3.408610   3.890526   3.407558
     8  H    2.155089   1.082899   2.139886   3.391490   3.867866
     9  H    3.381532   2.121964   1.074761   2.172164   3.409733
    10  H    3.380594   3.861705   3.413612   2.181677   1.077746
    11  H    2.156046   3.391114   3.870855   3.396272   2.140335
    12  C    5.151675   4.289085   2.909153   2.559359   3.827943
    13  H    6.104134   5.330343   3.957384   3.404701   4.515999
    14  H    4.874163   3.993928   2.748395   2.615571   3.825357
    15  C    5.672631   4.568321   3.260427   3.410115   4.785707
    16  H    5.583187   4.329006   3.188485   3.739751   5.139154
    17  H    6.756303   5.661589   4.347375   4.387474   5.728067
    18  H    5.496543   4.440207   3.214163   3.375682   4.672444
    19  C    4.965077   4.526766   3.352933   2.455895   3.174153
    20  H    4.953064   4.821411   3.835758   2.706415   2.910399
    21  H    4.549676   4.009070   2.960368   2.451240   3.243711
    22  C    6.466651   5.904299   4.640456   3.875365   4.674392
    23  H    7.038254   6.621198   5.450842   4.595807   5.163289
    24  H    6.781971   6.036339   4.772924   4.309422   5.292958
    25  H    6.982637   6.410776   5.076678   4.233398   5.046558
    26  C    5.039502   4.832652   3.720227   2.483916   2.850881
    27  H    4.789716   4.617576   3.638889   2.565511   2.853592
    28  H    4.908652   4.974363   4.041769   2.659752   2.512559
    29  C    6.564350   6.276376   5.067203   3.925393   4.360734
    30  H    7.005965   6.866627   5.763759   4.575458   4.772602
    31  H    7.066056   6.809995   5.588159   4.401745   4.775804
    32  H    7.034243   6.552276   5.263583   4.333661   5.026194
    33  N    4.336024   3.823156   2.539840   1.528756   2.538600
                    6          7          8          9         10
     6  C    0.000000
     7  H    2.156240   0.000000
     8  H    3.390998   2.490752   0.000000
     9  H    3.862050   4.269555   2.417371   0.000000
    10  H    2.120030   4.268688   4.944596   4.332977   0.000000
    11  H    1.082790   2.492834   4.296047   4.944826   2.413986
    12  C    4.955324   6.200836   4.889049   2.582836   4.218743
    13  H    5.755387   7.166559   5.962759   3.667215   4.687802
    14  H    4.795923   5.871295   4.530902   2.441231   4.324274
    15  C    5.750426   6.656595   4.909612   2.516249   5.322935
    16  H    5.906626   6.480638   4.448298   2.212607   5.832624
    17  H    6.773351   7.748113   5.978726   3.595436   6.153646
    18  H    5.580358   6.456551   4.788622   2.574961   5.217796
    19  C    4.396313   6.005251   5.350571   3.545698   3.236180
    20  H    4.127627   5.950237   5.753697   4.276832   2.663702
    21  H    4.220462   5.531641   4.725399   3.102303   3.570508
    22  C    5.930122   7.509043   6.629821   4.564898   4.625129
    23  H    6.386984   8.046113   7.386403   5.482056   4.955395
    24  H    6.451986   7.797719   6.612491   4.475657   5.420963
    25  H    6.386760   8.054417   7.154686   4.961984   4.907504
    26  C    4.205664   6.084377   5.777118   4.108517   2.586968
    27  H    4.033823   5.783408   5.528118   4.068447   2.735828
    28  H    3.845969   5.905590   6.003295   4.632341   1.880820
    29  C    5.725686   7.614003   7.167375   5.254267   3.966326
    30  H    6.065213   8.008789   7.790634   6.047266   4.235079
    31  H    6.165459   8.119740   7.719163   5.773965   4.277167
    32  H    6.365223   8.094387   7.336554   5.238903   4.810051
    33  N    3.822996   5.418811   4.678515   2.777816   2.780013
                   11         12         13         14         15
    11  H    0.000000
    12  C    5.908279   0.000000
    13  H    6.631228   1.086371   0.000000
    14  H    5.755898   1.093596   1.765892   0.000000
    15  C    6.774784   1.548931   2.144767   2.215884   0.000000
    16  H    6.974455   2.194752   2.918810   2.370237   1.094377
    17  H    7.774622   2.167480   2.238140   2.875835   1.094852
    18  H    6.583209   2.236219   2.874351   3.026445   1.094013
    19  C    5.151375   2.564780   2.895465   3.446518   3.026374
    20  H    4.690064   3.437459   3.686076   4.190456   4.094302
    21  H    5.042338   2.939902   3.539437   3.745451   2.966464
    22  C    6.669749   2.987949   2.859016   4.054816   3.121598
    23  H    7.006763   4.050467   3.880245   5.095919   4.181812
    24  H    7.279074   3.134257   3.107962   4.219656   2.713458
    25  H    7.115334   2.863190   2.343806   3.877153   3.265366
    26  C    4.821431   2.481499   2.443742   2.750436   3.911696
    27  H    4.640935   2.725893   2.804061   2.540000   4.251899
    28  H    4.271896   3.397377   3.444245   3.708949   4.703534
    29  C    6.289438   3.032050   2.395221   3.455801   4.347652
    30  H    6.494102   3.942557   3.324780   4.153883   5.345616
    31  H    6.680736   3.582429   2.929701   4.236039   4.662869
    32  H    7.036049   2.760295   1.845136   3.148960   3.965731
    33  N    4.677818   1.537627   2.082172   2.101549   2.658907
                   16         17         18         19         20
    16  H    0.000000
    17  H    1.763507   0.000000
    18  H    1.767693   1.758961   0.000000
    19  C    3.929586   3.590015   2.621137   0.000000
    20  H    4.961133   4.659888   3.689972   1.093148   0.000000
    21  H    3.703568   3.680976   2.251960   1.091497   1.760201
    22  C    4.194051   3.196172   2.763006   1.539145   2.189596
    23  H    5.240764   4.217730   3.699264   2.146936   2.331266
    24  H    3.739670   2.626337   2.199546   2.194262   3.047884
    25  H    4.350111   3.124822   3.262858   2.222524   2.783106
    26  C    4.621834   4.422231   4.201210   2.530382   2.553025
    27  H    4.747885   4.833057   4.705470   3.427314   3.494913
    28  H    5.437955   5.269926   4.788716   2.623461   2.181305
    29  C    5.189106   4.490506   4.747717   3.225986   3.307025
    30  H    6.112958   5.498203   5.796667   4.189601   4.093414
    31  H    5.630624   4.705391   4.870206   3.083456   3.034829
    32  H    4.759300   3.911819   4.558259   3.651206   4.011996
    33  N    3.362308   3.392667   2.771403   1.542813   2.100589
                   21         22         23         24         25
    21  H    0.000000
    22  C    2.184998   0.000000
    23  H    2.709537   1.095328   0.000000
    24  H    2.386326   1.093976   1.769422   0.000000
    25  H    3.074261   1.094466   1.760368   1.769660   0.000000
    26  C    3.405849   3.298227   3.934118   4.127406   3.037168
    27  H    4.145277   4.287956   4.998067   5.014271   3.992167
    28  H    3.470198   3.557950   3.932744   4.509269   3.483737
    29  C    4.264710   3.282994   3.815543   4.142701   2.564247
    30  H    5.223108   4.331192   4.755603   5.225726   3.604119
    31  H    4.172162   2.811370   3.075031   3.770517   2.081942
    32  H    4.610553   3.451347   4.148681   4.087341   2.555580
    33  N    2.109421   2.623631   3.467561   3.173723   2.768440
                   26         27         28         29         30
    26  C    0.000000
    27  H    1.093384   0.000000
    28  H    1.089107   1.773435   0.000000
    29  C    1.532365   2.177286   2.136337   0.000000
    30  H    2.102833   2.373883   2.461141   1.096151   0.000000
    31  H    2.205863   3.097352   2.440733   1.095236   1.765436
    32  H    2.230819   2.636923   3.089367   1.094229   1.755174
    33  N    1.547808   2.111634   2.108106   2.655106   3.518956
                   31         32         33
    31  H    0.000000
    32  H    1.782290   0.000000
    33  N    3.060258   2.970859   0.000000
 Stoichiometry    C12H20N(1+)
 Framework group  C1[X(C12H20N)]
 Deg. of freedom    93
 Full point group                 C1      NOp   1
 Largest Abelian subgroup         C1      NOp   1
 Largest concise Abelian subgroup C1      NOp   1
                         Standard orientation:                         
 ---------------------------------------------------------------------
 Center     Atomic      Atomic             Coordinates (Angstroms)
 Number     Number       Type             X           Y           Z
 ---------------------------------------------------------------------
      1          6           0        3.644411   -0.048400    0.104411
      2          6           0        2.930393    1.107724   -0.206725
      3          6           0        1.535713    1.088962   -0.284776
      4          6           0        0.841936   -0.102759   -0.058552
      5          6           0        1.553161   -1.266474    0.265594
      6          6           0        2.946975   -1.232252    0.343137
      7          1           0        4.725488   -0.026732    0.161524
      8          1           0        3.449888    2.039348   -0.393459
      9          1           0        1.036317    2.009665   -0.525648
     10          1           0        1.068647   -2.206908    0.471423
     11          1           0        3.478778   -2.142174    0.591454
     12          6           0       -1.284799    0.975564   -0.988357
     13          1           0       -2.276876    0.603101   -1.227642
     14          1           0       -0.683027    0.955572   -1.901277
     15          6           0       -1.446321    2.401669   -0.405840
     16          1           0       -0.828486    3.122029   -0.950838
     17          1           0       -2.489175    2.715369   -0.518754
     18          1           0       -1.200573    2.487951    0.656717
     19          6           0       -1.157841   -0.035191    1.365438
     20          1           0       -0.911717   -1.011164    1.791902
     21          1           0       -0.498055    0.699296    1.830816
     22          6           0       -2.637269    0.322209    1.594624
     23          1           0       -2.969054   -0.181621    2.508854
     24          1           0       -2.777779    1.398017    1.734897
     25          1           0       -3.304335   -0.002564    0.790012
     26          6           0       -1.117285   -1.484400   -0.708443
     27          1           0       -0.549989   -1.567391   -1.639451
     28          1           0       -0.749897   -2.232965   -0.007850
     29          6           0       -2.606609   -1.752917   -0.949184
     30          1           0       -2.638623   -2.689124   -1.518428
     31          1           0       -3.169667   -1.914163   -0.023707
     32          1           0       -3.124390   -1.002901   -1.554756
     33          7           0       -0.686038   -0.127865   -0.100537
 ---------------------------------------------------------------------
 Rotational constants (GHZ):      1.2730217      0.5506315      0.4696643
 Standard basis: 6-31++G(d,p) (6D, 7F)
 There are   367 symmetry adapted cartesian basis functions of A   symmetry.
 There are   367 symmetry adapted basis functions of A   symmetry.
   367 basis functions,   576 primitive gaussians,   367 cartesian basis functions
    49 alpha electrons       49 beta electrons
       nuclear repulsion energy       844.2427054092 Hartrees.
 NAtoms=   33 NActive=   33 NUniq=   33 SFac= 1.00D+00 NAtFMM=   60 NAOKFM=F Big=F
 Integral buffers will be    131072 words long.
 Raffenetti 2 integral format.
 Two-electron integral symmetry is turned on.
 One-electron integrals computed using PRISM.
 NBasis=   367 RedAO= T EigKep=  4.40D-06  NBF=   367
 NBsUse=   365 1.00D-06 EigRej=  7.85D-07 NBFU=   365
 Initial guess from the checkpoint file:  "BTE.chk"
 B after Tr=     0.000000    0.000000    0.000000
         Rot=    0.999824   -0.000187   -0.000548   -0.018776 Ang=  -2.15 deg.
 ExpMin= 3.60D-02 ExpMax= 4.17D+03 ExpMxC= 6.27D+02 IAcc=3 IRadAn=         5 AccDes= 0.00D+00
 Harris functional with IExCor=  402 and IRadAn=       5 diagonalized for initial guess.
 HarFok:  IExCor=  402 AccDes= 0.00D+00 IRadAn=         5 IDoV= 1 UseB2=F ITyADJ=14
 ICtDFT=  3500011 ScaDFX=  1.000000  1.000000  1.000000  1.000000
 FoFCou: FMM=F IPFlag=           0 FMFlag=      100000 FMFlg1=           0
         NFxFlg=           0 DoJE=T BraDBF=F KetDBF=T FulRan=T
         wScrn=  0.000000 ICntrl=     500 IOpCl=  0 I1Cent=   200000004 NGrid=           0
         NMat0=    1 NMatS0=      1 NMatT0=    0 NMatD0=    1 NMtDS0=    0 NMtDT0=    0
 Petite list used in FoFCou.
 Requested convergence on RMS density matrix=1.00D-08 within 128 cycles.
 Requested convergence on MAX density matrix=1.00D-06.
 Requested convergence on             energy=1.00D-06.
 No special actions if energy rises.
 SCF Done:  E(RB3LYP) =  -523.858935183     A.U. after   12 cycles
            NFock= 12  Conv=0.60D-08     -V/T= 2.0101
 Calling FoFJK, ICntrl=      2127 FMM=F ISym2X=0 I1Cent= 0 IOpClX= 0 NMat=1 NMatS=1 NMatT=0.
 ***** Axes restored to original set *****
 -------------------------------------------------------------------
 Center     Atomic                   Forces (Hartrees/Bohr)
 Number     Number              X              Y              Z
 -------------------------------------------------------------------
      1        6           0.001248538    0.001517836   -0.000101480
      2        6          -0.000819128    0.000200846    0.000121210
      3        6          -0.002539233    0.001754593   -0.000962755
      4        6           0.000997230    0.001092197   -0.001202799
      5        6           0.002374201   -0.001892382    0.001527215
      6        6           0.001485125   -0.000554514   -0.000072242
      7        1          -0.000809130   -0.001147708    0.000062500
      8        1           0.000526023   -0.001486598   -0.000055501
      9        1           0.005017501    0.001273687   -0.000396956
     10        1          -0.000830986    0.002220199    0.000251421
     11        1          -0.001575975    0.000042206    0.000125405
     12        6           0.002956634    0.000341397    0.002028579
     13        1           0.000128791   -0.003415550   -0.001622168
     14        1           0.001883192    0.000676939    0.001334253
     15        6          -0.002480178   -0.003026925   -0.001735173
     16        1          -0.000873839    0.000790614    0.000994402
     17        1          -0.001152297   -0.001514625    0.000217900
     18        1          -0.000609778   -0.001261793   -0.003152863
     19        6           0.002328320    0.002176093    0.000750668
     20        1           0.001364517   -0.000908414    0.000163810
     21        1          -0.000095235    0.001989008    0.000958582
     22        6          -0.000334399    0.000540504    0.000511833
     23        1           0.001230583   -0.000829385   -0.000528498
     24        1          -0.002210602    0.001810400   -0.000426539
     25        1          -0.000968481   -0.002483774    0.003573076
     26        6           0.000411749    0.001814560   -0.001183974
     27        1           0.000794577    0.000825401    0.000705787
     28        1           0.000330682    0.000542829   -0.003471994
     29        6          -0.002538078    0.000964798    0.000380704
     30        1           0.000803509    0.000809029    0.001023961
     31        1          -0.000909955   -0.001735166   -0.002700501
     32        1          -0.002743270    0.000268941   -0.000097188
     33        7          -0.002390605   -0.001395242    0.002979322
 -------------------------------------------------------------------
 Cartesian Forces:  Max     0.005017501 RMS     0.001607024

 GradGradGradGradGradGradGradGradGradGradGradGradGradGradGradGradGradGrad
 Berny optimization.
 Using GEDIIS/GDIIS optimizer.
 FormGI is forming the generalized inverse of G from B-inverse, IUseBI=4.
 Internal  Forces:  Max     0.008828657 RMS     0.002217331
 Search for a local minimum.
 Step number   4 out of a maximum of  187
 All quantities printed in internal units (Hartrees-Bohrs-Radians)
 Mixed Optimization -- RFO/linear search
 Update second derivatives using D2CorX and points    3    4
 DE= -2.83D-03 DEPred=-5.37D-03 R= 5.27D-01
 TightC=F SS=  1.41D+00  RLast= 4.95D-01 DXNew= 1.4270D+00 1.4851D+00
 Trust test= 5.27D-01 RLast= 4.95D-01 DXMaxT set to 1.43D+00
 ITU=  1  1  1  0
 Use linear search instead of GDIIS.
     Eigenvalues ---    0.00209   0.00231   0.00235   0.00237   0.00237
     Eigenvalues ---    0.00247   0.00374   0.01398   0.02152   0.02154
     Eigenvalues ---    0.02154   0.02155   0.02155   0.02156   0.02157
     Eigenvalues ---    0.02158   0.02952   0.03095   0.03261   0.04500
     Eigenvalues ---    0.04584   0.04619   0.04705   0.04814   0.05067
     Eigenvalues ---    0.05096   0.05238   0.05639   0.05695   0.05951
     Eigenvalues ---    0.06773   0.08759   0.09163   0.09285   0.12587
     Eigenvalues ---    0.12786   0.12878   0.15073   0.15429   0.15890
     Eigenvalues ---    0.15970   0.16000   0.16000   0.16000   0.16000
     Eigenvalues ---    0.16000   0.16000   0.16000   0.16000   0.16000
     Eigenvalues ---    0.16001   0.16036   0.17431   0.21342   0.21904
     Eigenvalues ---    0.22003   0.22147   0.23103   0.25852   0.27203
     Eigenvalues ---    0.28466   0.28489   0.28519   0.28519   0.28519
     Eigenvalues ---    0.32582   0.33354   0.33672   0.33722   0.33726
     Eigenvalues ---    0.34724   0.36683   0.37109   0.37212   0.37230
     Eigenvalues ---    0.37230   0.37230   0.37230   0.37230   0.37230
     Eigenvalues ---    0.37230   0.37230   0.37230   0.37230   0.37230
     Eigenvalues ---    0.40716   0.42140   0.42388   0.46409   0.46424
     Eigenvalues ---    0.46466   0.46578   0.73091
 RFO step:  Lambda=-6.22834489D-03 EMin= 2.08580631D-03
 Quartic linear search produced a step of -0.26783.
 Iteration  1 RMS(Cart)=  0.13415609 RMS(Int)=  0.00492307
 Iteration  2 RMS(Cart)=  0.00782987 RMS(Int)=  0.00022046
 Iteration  3 RMS(Cart)=  0.00002777 RMS(Int)=  0.00021991
 Iteration  4 RMS(Cart)=  0.00000001 RMS(Int)=  0.00021991
 Variable       Old X    -DE/DX   Delta X   Delta X   Delta X     New X
                                 (Linear)    (Quad)   (Total)
    R1        2.63429   0.00017  -0.00064   0.00297   0.00232   2.63661
    R2        2.63541   0.00068  -0.00100   0.00463   0.00362   2.63903
    R3        2.04620   0.00140   0.00034   0.00543   0.00577   2.05197
    R4        2.63992   0.00058  -0.00049   0.00264   0.00216   2.64208
    R5        2.04638   0.00156   0.00016   0.00648   0.00664   2.05302
    R6        2.64069  -0.00141   0.00086  -0.00501  -0.00414   2.63655
    R7        2.03100   0.00485  -0.00037   0.01402   0.01365   2.04465
    R8        2.64909  -0.00183   0.00223  -0.01420  -0.01197   2.63712
    R9        2.88893  -0.00535   0.00848  -0.04234  -0.03386   2.85507
   R10        2.63879   0.00058  -0.00017   0.00107   0.00089   2.63968
   R11        2.03664   0.00236  -0.00202   0.01943   0.01741   2.05406
   R12        2.04618   0.00158   0.00022   0.00626   0.00648   2.05265
   R13        2.05294  -0.00274  -0.00160  -0.00459  -0.00619   2.04676
   R14        2.06660  -0.00187  -0.00089  -0.00523  -0.00611   2.06048
   R15        2.92706  -0.00369   0.00527  -0.02994  -0.02467   2.90239
   R16        2.90569   0.00167   0.00501  -0.00776  -0.00275   2.90294
   R17        2.06807  -0.00133  -0.00129  -0.00335  -0.00464   2.06343
   R18        2.06897  -0.00185  -0.00106  -0.00476  -0.00582   2.06315
   R19        2.06739  -0.00273  -0.00245  -0.00191  -0.00435   2.06303
   R20        2.06575  -0.00150  -0.00085  -0.00460  -0.00545   2.06030
   R21        2.06263  -0.00122  -0.00108  -0.00311  -0.00420   2.05843
   R22        2.90856  -0.00167   0.00629  -0.02692  -0.02063   2.88793
   R23        2.91549   0.00556   0.00392   0.00291   0.00684   2.92233
   R24        2.06987  -0.00125  -0.00101  -0.00391  -0.00492   2.06495
   R25        2.06731  -0.00280  -0.00143  -0.00516  -0.00659   2.06072
   R26        2.06824  -0.00445  -0.00290  -0.00532  -0.00822   2.06002
   R27        2.06620  -0.00117  -0.00108  -0.00296  -0.00404   2.06216
   R28        2.05811  -0.00205  -0.00148  -0.00154  -0.00302   2.05509
   R29        2.89575  -0.00179   0.00427  -0.01747  -0.01320   2.88255
   R30        2.92493   0.00708   0.00387   0.00747   0.01134   2.93627
   R31        2.07143  -0.00077  -0.00128  -0.00209  -0.00337   2.06805
   R32        2.06970  -0.00326  -0.00121  -0.00815  -0.00937   2.06033
   R33        2.06779  -0.00242  -0.00200  -0.00391  -0.00591   2.06188
    A1        2.07839   0.00056   0.00006   0.00371   0.00375   2.08214
    A2        2.10199  -0.00024  -0.00002  -0.00158  -0.00159   2.10041
    A3        2.10280  -0.00032  -0.00004  -0.00213  -0.00216   2.10064
    A4        2.10911  -0.00113  -0.00008  -0.00414  -0.00422   2.10489
    A5        2.10165   0.00035  -0.00093   0.00293   0.00200   2.10365
    A6        2.07242   0.00078   0.00101   0.00121   0.00222   2.07464
    A7        2.09217  -0.00024   0.00212  -0.00915  -0.00701   2.08515
    A8        2.05433   0.00199   0.00043   0.00979   0.01020   2.06453
    A9        2.13668  -0.00175  -0.00254  -0.00063  -0.00319   2.13349
   A10        2.08690   0.00218  -0.00379   0.02049   0.01671   2.10361
   A11        2.10109  -0.00731  -0.00328   0.00842   0.00511   2.10620
   A12        2.09418   0.00512   0.00708  -0.02921  -0.02215   2.07203
   A13        2.09314  -0.00141   0.00206  -0.01100  -0.00893   2.08421
   A14        2.14176   0.00037  -0.00049  -0.00599  -0.00648   2.13528
   A15        2.04824   0.00104  -0.00159   0.01702   0.01543   2.06367
   A16        2.10653   0.00004  -0.00039   0.00011  -0.00030   2.10623
   A17        2.10249  -0.00011  -0.00104   0.00268   0.00165   2.10414
   A18        2.07416   0.00007   0.00143  -0.00279  -0.00135   2.07281
   A19        1.88848  -0.00118   0.00245  -0.01147  -0.00923   1.87925
   A20        1.87892   0.00328   0.00316   0.01959   0.02340   1.90231
   A21        1.80981   0.00204   0.00437   0.02667   0.03140   1.84122
   A22        1.96943  -0.00251  -0.00985  -0.00752  -0.01763   1.95180
   A23        1.82824   0.00256  -0.00488   0.01797   0.01226   1.84049
   A24        2.07622  -0.00381   0.00554  -0.04190  -0.03640   2.03982
   A25        1.93894  -0.00031  -0.00155  -0.00054  -0.00213   1.93681
   A26        1.90111   0.00125   0.00123   0.00511   0.00635   1.90746
   A27        1.99814  -0.00089  -0.00113  -0.01030  -0.01145   1.98669
   A28        1.87317  -0.00009   0.00038   0.00405   0.00442   1.87758
   A29        1.88068  -0.00042  -0.00088  -0.00125  -0.00218   1.87850
   A30        1.86662   0.00053   0.00215   0.00392   0.00609   1.87271
   A31        1.87376   0.00055   0.00336  -0.01500  -0.01171   1.86205
   A32        1.94512  -0.00176  -0.00728   0.01306   0.00578   1.95090
   A33        1.82163  -0.00184  -0.00414   0.01963   0.01538   1.83701
   A34        1.94044  -0.00235  -0.00213  -0.00890  -0.01089   1.92954
   A35        1.83454  -0.00086  -0.00027   0.01439   0.01407   1.84861
   A36        2.03687   0.00607   0.01046  -0.02203  -0.01157   2.02530
   A37        1.88455   0.00068   0.00100   0.00201   0.00300   1.88755
   A38        1.95078   0.00069  -0.00085   0.00047  -0.00038   1.95040
   A39        1.99048   0.00004  -0.00102  -0.00265  -0.00366   1.98681
   A40        1.88222  -0.00092   0.00029  -0.00336  -0.00307   1.87915
   A41        1.86764  -0.00030   0.00067   0.00132   0.00199   1.86963
   A42        1.88367  -0.00029   0.00004   0.00211   0.00216   1.88583
   A43        1.89711   0.00081   0.00586  -0.02885  -0.02299   1.87412
   A44        1.93606  -0.00227  -0.00570   0.00503  -0.00078   1.93528
   A45        1.83008  -0.00300  -0.00100   0.00167   0.00060   1.83068
   A46        1.88439  -0.00365  -0.00380  -0.00209  -0.00603   1.87836
   A47        1.82942  -0.00095   0.00030   0.00778   0.00803   1.83745
   A48        2.07839   0.00883   0.00524   0.01223   0.01735   2.09574
   A49        1.83344   0.00142   0.00464  -0.00390   0.00072   1.83416
   A50        1.97436  -0.00051  -0.00288   0.00159  -0.00126   1.97311
   A51        2.01168   0.00021  -0.00468   0.01013   0.00547   2.01715
   A52        1.87346  -0.00091   0.00219  -0.01119  -0.00902   1.86444
   A53        1.85896  -0.00087   0.00258  -0.00908  -0.00652   1.85244
   A54        1.90211   0.00054  -0.00086   0.00922   0.00841   1.91052
   A55        1.97499  -0.00680  -0.01319  -0.00519  -0.01811   1.95688
   A56        1.85310   0.00131   0.00065  -0.00115  -0.00016   1.85293
   A57        1.87932   0.00068   0.01161  -0.05925  -0.04725   1.83207
   A58        1.96758   0.00241   0.00566  -0.01339  -0.00893   1.95864
   A59        1.86886   0.00335  -0.00012   0.03714   0.03624   1.90509
   A60        1.91839  -0.00103  -0.00412   0.04042   0.03599   1.95438
    D1       -0.00363  -0.00005  -0.00037   0.00016  -0.00020  -0.00383
    D2        3.13871  -0.00004  -0.00117   0.00207   0.00089   3.13960
    D3        3.13979  -0.00001   0.00090  -0.00277  -0.00187   3.13792
    D4       -0.00106   0.00000   0.00009  -0.00087  -0.00078  -0.00184
    D5        0.00619   0.00002   0.00096  -0.00260  -0.00164   0.00454
    D6       -3.13625   0.00006   0.00134  -0.00347  -0.00214  -3.13839
    D7       -3.13723  -0.00002  -0.00031   0.00034   0.00003  -3.13720
    D8        0.00351   0.00001   0.00008  -0.00053  -0.00047   0.00305
    D9       -0.00803   0.00000  -0.00093   0.00235   0.00142  -0.00661
   D10        3.13871   0.00001  -0.00095   0.00149   0.00052   3.13924
   D11        3.13283  -0.00001  -0.00013   0.00048   0.00035   3.13318
   D12       -0.00361   0.00000  -0.00015  -0.00038  -0.00055  -0.00416
   D13        0.01705   0.00012   0.00154  -0.00210  -0.00054   0.01651
   D14        3.11019  -0.00003   0.00174  -0.01017  -0.00851   3.10168
   D15       -3.12995   0.00012   0.00157  -0.00117   0.00043  -3.12951
   D16       -0.03680  -0.00002   0.00177  -0.00924  -0.00754  -0.04434
   D17       -0.01453  -0.00014  -0.00095  -0.00030  -0.00127  -0.01580
   D18        3.11735  -0.00022  -0.00225   0.00450   0.00223   3.11958
   D19       -3.10786   0.00035  -0.00085   0.00668   0.00581  -3.10206
   D20        0.02402   0.00028  -0.00215   0.01149   0.00930   0.03332
   D21        0.45899  -0.00144   0.01500  -0.15145  -0.13704   0.32195
   D22       -1.70826  -0.00105   0.01573  -0.13039  -0.11445  -1.82271
   D23        2.52084  -0.00086   0.01430  -0.14739  -0.13279   2.38806
   D24       -2.73125  -0.00167   0.01489  -0.15816  -0.14381  -2.87506
   D25        1.38468  -0.00128   0.01562  -0.13711  -0.12122   1.26346
   D26       -0.66940  -0.00109   0.01419  -0.15410  -0.13955  -0.80895
   D27        0.00289   0.00007  -0.00027   0.00258   0.00230   0.00519
   D28       -3.13787   0.00003  -0.00066   0.00343   0.00278  -3.13509
   D29       -3.12950   0.00014   0.00095  -0.00186  -0.00094  -3.13045
   D30        0.01292   0.00011   0.00057  -0.00100  -0.00046   0.01246
   D31       -2.19887   0.00078   0.00469   0.01992   0.02460  -2.17427
   D32       -0.13916   0.00126   0.00499   0.02772   0.03270  -0.10646
   D33        1.94923   0.00225   0.00788   0.02967   0.03751   1.98674
   D34       -0.11628  -0.00002   0.00386   0.01412   0.01776  -0.09853
   D35        1.94343   0.00046   0.00416   0.02192   0.02585   1.96928
   D36       -2.25136   0.00145   0.00705   0.02387   0.03067  -2.22070
   D37        2.03545  -0.00201  -0.00753  -0.00349  -0.01075   2.02470
   D38       -2.18802  -0.00153  -0.00723   0.00431  -0.00265  -2.19067
   D39       -0.09963  -0.00055  -0.00434   0.00626   0.00216  -0.09747
   D40        2.76690   0.00115   0.02904   0.09163   0.12066   2.88756
   D41       -1.41294  -0.00036   0.02428   0.07634   0.10101  -1.31193
   D42        0.69897   0.00208   0.02252   0.14347   0.16624   0.86521
   D43        0.78827   0.00068   0.02654   0.08700   0.11317   0.90144
   D44        2.89162  -0.00083   0.02178   0.07170   0.09352   2.98514
   D45       -1.27966   0.00161   0.02002   0.13883   0.15875  -1.12091
   D46       -1.43157   0.00469   0.04020   0.11265   0.15256  -1.27901
   D47        0.67177   0.00317   0.03545   0.09735   0.13291   0.80469
   D48        2.78368   0.00561   0.03369   0.16448   0.19815   2.98182
   D49        0.49048  -0.00059  -0.01016   0.02904   0.01885   0.50932
   D50        2.55791  -0.00089  -0.00967   0.02645   0.01675   2.57466
   D51       -1.58270  -0.00070  -0.01105   0.02763   0.01654  -1.56615
   D52       -1.59928   0.00148  -0.00822   0.04527   0.03708  -1.56219
   D53        0.46816   0.00118  -0.00773   0.04268   0.03499   0.50315
   D54        2.61074   0.00136  -0.00911   0.04385   0.03478   2.64552
   D55        2.58041   0.00001  -0.01405   0.04958   0.03551   2.61592
   D56       -1.63534  -0.00029  -0.01356   0.04699   0.03342  -1.60192
   D57        0.50724  -0.00010  -0.01495   0.04816   0.03321   0.54045
   D58       -1.25354  -0.00185  -0.01587   0.06417   0.04825  -1.20529
   D59        2.85779   0.00425  -0.00330   0.08007   0.07656   2.93435
   D60        0.77437  -0.00085  -0.00396   0.01414   0.01031   0.78468
   D61        0.71594  -0.00231  -0.01392   0.06107   0.04723   0.76317
   D62       -1.45591   0.00378  -0.00134   0.07697   0.07554  -1.38037
   D63        2.74386  -0.00132  -0.00200   0.01104   0.00928   2.75315
   D64        2.87479  -0.00203  -0.00982   0.04626   0.03641   2.91120
   D65        0.70294   0.00406   0.00276   0.06216   0.06471   0.76765
   D66       -1.38048  -0.00104   0.00210  -0.00377  -0.00154  -1.38202
   D67        0.86568  -0.00069  -0.01121   0.03878   0.02757   0.89325
   D68        2.90370  -0.00117  -0.00723   0.02374   0.01653   2.92023
   D69       -1.17442  -0.00068  -0.01488   0.04707   0.03217  -1.14225
   D70       -1.21125   0.00190  -0.01277   0.07230   0.05951  -1.15174
   D71        0.82677   0.00141  -0.00879   0.05726   0.04847   0.87523
   D72        3.03183   0.00190  -0.01644   0.08059   0.06411   3.09594
   D73        2.99132   0.00013  -0.01359   0.05531   0.04174   3.03305
   D74       -1.25385  -0.00036  -0.00961   0.04027   0.03069  -1.22316
   D75        0.95121   0.00013  -0.01727   0.06360   0.04633   0.99755
   D76       -0.90092   0.00220   0.02126  -0.07709  -0.05582  -0.95674
   D77        1.22815  -0.00361   0.01193  -0.09544  -0.08412   1.14403
   D78       -2.91226   0.00082   0.01628  -0.06424  -0.04727  -2.95953
   D79        1.09586   0.00148   0.02750  -0.10531  -0.07788   1.01798
   D80       -3.05826  -0.00433   0.01817  -0.12366  -0.10619   3.11874
   D81       -0.91548   0.00010   0.02252  -0.09246  -0.06933  -0.98481
   D82       -3.07870   0.00157   0.02612  -0.09397  -0.06785   3.13663
   D83       -0.94964  -0.00423   0.01679  -0.11232  -0.09615  -1.04579
   D84        1.19313   0.00019   0.02114  -0.08112  -0.05930   1.13383
         Item               Value     Threshold  Converged?
 Maximum Force            0.008829     0.000450     NO 
 RMS     Force            0.002217     0.000300     NO 
 Maximum Displacement     0.523858     0.001800     NO 
 RMS     Displacement     0.134068     0.001200     NO 
 Predicted change in Energy=-4.871001D-03
 GradGradGradGradGradGradGradGradGradGradGradGradGradGradGradGradGradGrad

                          Input orientation:                          
 ---------------------------------------------------------------------
 Center     Atomic      Atomic             Coordinates (Angstroms)
 Number     Number       Type             X           Y           Z
 ---------------------------------------------------------------------
      1          6           0       -3.457272    0.252315    0.091008
      2          6           0       -2.087828    0.159578   -0.159384
      3          6           0       -1.296433    1.310395   -0.223254
      4          6           0       -1.887776    2.561020   -0.042054
      5          6           0       -3.254146    2.667675    0.220794
      6          6           0       -4.033282    1.509957    0.282859
      7          1           0       -4.068580   -0.643972    0.136346
      8          1           0       -1.618613   -0.808675   -0.309774
      9          1           0       -0.238291    1.194922   -0.417384
     10          1           0       -3.741421    3.625042    0.386606
     11          1           0       -5.096779    1.605713    0.482046
     12          6           0        0.318647    3.595559   -0.714226
     13          1           0        0.713269    4.586225   -0.903845
     14          1           0        0.104613    3.134293   -1.678753
     15          6           0        1.352546    2.790532    0.086964
     16          1           0        1.600722    1.856996   -0.422158
     17          1           0        2.272211    3.372139    0.175955
     18          1           0        1.028160    2.539302    1.098639
     19          6           0       -0.923082    4.265435    1.420608
     20          1           0       -1.921807    4.595279    1.707710
     21          1           0       -0.716854    3.360167    1.990242
     22          6           0        0.131523    5.333073    1.709468
     23          1           0       -0.208801    5.925772    2.562074
     24          1           0        1.091888    4.890673    1.976189
     25          1           0        0.296104    6.024681    0.883063
     26          6           0       -1.865248    4.834911   -0.901524
     27          1           0       -2.045881    4.327655   -1.850675
     28          1           0       -2.823203    4.927235   -0.395096
     29          6           0       -1.326890    6.243461   -1.131601
     30          1           0       -2.023965    6.702829   -1.839205
     31          1           0       -1.340500    6.858045   -0.231150
     32          1           0       -0.341314    6.300955   -1.596179
     33          7           0       -1.050534    3.818602   -0.054364
 ---------------------------------------------------------------------
                    Distance matrix (angstroms):
                    1          2          3          4          5
     1  C    0.000000
     2  C    1.395232   0.000000
     3  C    2.426421   1.398130   0.000000
     4  C    2.794842   2.412616   1.395200   0.000000
     5  C    2.427358   2.792022   2.423226   1.395504   0.000000
     6  C    1.396515   2.409127   2.790397   2.411120   1.396860
     7  H    1.085857   2.157898   3.410815   3.880684   3.411370
     8  H    2.160322   1.086413   2.145167   3.391013   3.878334
     9  H    3.392464   2.135250   1.081983   2.174373   3.416381
    10  H    3.397559   3.878391   3.421620   2.179884   1.086960
    11  H    2.161614   3.399488   3.876504   3.388952   2.142735
    12  C    5.107176   4.231423   2.841041   2.527922   3.807898
    13  H    6.096385   5.291084   3.902969   3.407282   4.548189
    14  H    4.911708   3.995524   2.721766   2.641408   3.886807
    15  C    5.438465   4.338062   3.050267   3.251001   4.610272
    16  H    5.331195   4.068867   2.954969   3.579071   4.963903
    17  H    6.524377   5.426135   4.140698   4.243929   5.571257
    18  H    5.134660   4.117657   2.943017   3.131188   4.373241
    19  C    4.929004   4.550942   3.402048   2.444390   3.070219
    20  H    4.881876   4.815501   3.861369   2.683475   2.775194
    21  H    4.558040   4.091972   3.071977   2.477887   3.169912
    22  C    6.427516   5.931541   4.685767   3.850932   4.558865
    23  H    6.989051   6.647261   5.499336   4.574056   5.036954
    24  H    6.764845   6.087243   4.833220   4.287072   5.187595
    25  H    6.930756   6.416328   5.097509   4.197870   4.930756
    26  C    4.951752   4.739099   3.633980   2.431003   2.808122
    27  H    4.729752   4.498343   3.509135   2.533200   2.916577
    28  H    4.742702   4.829793   3.929642   2.568781   2.381312
    29  C    6.475116   6.207887   5.016090   3.880989   4.281300
    30  H    6.883982   6.755739   5.676173   4.516954   4.694614
    31  H    6.944075   6.740409   5.547830   4.335861   4.628768
    32  H    7.010124   6.544555   5.263351   4.335200   4.998670
    33  N    4.304872   3.804664   2.525884   1.510840   2.501250
                    6          7          8          9         10
     6  C    0.000000
     7  H    2.159195   0.000000
     8  H    3.399690   2.495693   0.000000
     9  H    3.871892   4.284771   2.435420   0.000000
    10  H    2.137647   4.288840   4.964786   4.338641   0.000000
    11  H    1.086218   2.497556   4.307421   4.958088   2.433885
    12  C    4.927799   6.159940   4.828440   2.482207   4.206763
    13  H    5.779398   7.162614   5.907244   3.555706   4.736391
    14  H    4.858864   5.914847   4.515596   2.338759   4.393007
    15  C    5.539439   6.417699   4.683959   2.308917   5.170560
    16  H    5.688540   6.221556   4.181214   1.954567   5.684943
    17  H    6.575591   7.505754   5.731810   3.375640   6.022633
    18  H    5.229078   6.085722   4.494217   2.389474   4.943150
    19  C    4.308187   5.970407   5.405976   3.643516   3.069576
    20  H    4.000968   5.876017   5.776234   4.348871   2.449014
    21  H    4.163789   5.541131   4.845873   3.273221   3.433630
    22  C    5.830698   7.472660   6.697864   4.667393   4.434752
    23  H    6.270638   7.996474   7.455726   5.590974   4.743988
    24  H    6.368986   7.787667   6.712303   4.599690   5.243041
    25  H    6.283833   8.004935   7.196093   5.030240   4.722959
    26  C    4.142277   5.995833   5.679882   4.016330   2.577419
    27  H    4.054769   5.723342   5.379481   3.890465   2.893777
    28  H    3.688049   5.733389   5.861653   4.540092   1.774793
    29  C    5.633056   7.520724   7.105851   5.213722   3.871825
    30  H    5.958727   7.877737   7.676337   5.962151   4.168532
    31  H    6.009770   7.991104   7.672165   5.772392   4.074107
    32  H    6.333646   8.070078   7.337109   5.241349   4.759482
    33  N    3.786865   5.390690   4.669008   2.770419   2.733641
                   11         12         13         14         15
    11  H    0.000000
    12  C    5.892147   0.000000
    13  H    6.675387   1.083098   0.000000
    14  H    5.836102   1.090361   1.754722   0.000000
    15  C    6.569145   1.535878   2.148230   2.189353   0.000000
    16  H    6.762932   2.179821   2.910032   2.334280   1.091919
    17  H    7.583928   2.158413   2.251726   2.862690   1.091774
    18  H    6.226288   2.214852   2.880797   2.986781   1.091709
    19  C    5.037337   2.558934   2.860705   3.455673   3.021991
    20  H    4.529923   3.447441   3.709976   4.208204   4.074962
    21  H    4.953434   2.905481   3.453144   3.766609   2.868687
    22  C    6.537195   2.988020   2.779499   4.039232   3.253910
    23  H    6.847025   4.054903   3.828472   5.086766   4.288788
    24  H    7.164009   3.084406   2.920726   4.173510   2.836848
    25  H    6.983643   2.907314   2.331571   3.867028   3.494219
    26  C    4.773340   2.518030   2.590482   2.715978   3.938374
    27  H    4.707285   2.723687   2.928524   2.465419   4.203153
    28  H    4.119592   3.427307   3.589115   3.665313   4.715375
    29  C    6.190688   3.145375   2.638286   3.466338   4.537290
    30  H    6.388347   4.050746   3.584322   4.158249   5.515163
    31  H    6.496558   3.691876   3.135547   4.248556   4.888594
    32  H    6.998483   2.921054   2.128795   3.198971   4.245610
    33  N    4.642920   1.536172   2.102823   2.107435   2.617574
                   16         17         18         19         20
    16  H    0.000000
    17  H    1.761901   0.000000
    18  H    1.762440   1.758586   0.000000
    19  C    3.945372   3.543591   2.624985   0.000000
    20  H    4.943960   4.629485   3.646960   1.090264   0.000000
    21  H    3.667473   3.496611   2.124582   1.089276   1.748496
    22  C    4.334223   3.283210   2.997036   1.528229   2.181858
    23  H    5.360500   4.286027   3.891002   2.137723   2.331209
    24  H    3.900536   2.634379   2.510597   2.181674   3.040016
    25  H    4.557986   3.382452   3.567947   2.206879   2.764481
    26  C    4.594640   4.518764   4.200272   2.569879   2.620825
    27  H    4.630608   4.864787   4.620215   3.459167   3.570590
    28  H    5.384999   5.357954   4.771422   2.710207   2.311818
    29  C    5.321212   4.786201   4.923518   3.254139   3.336482
    30  H    6.215181   5.797542   5.939811   4.216540   4.127082
    31  H    5.804978   5.036760   5.102003   3.102284   3.035985
    32  H    4.989850   4.306847   4.825716   3.685485   4.040169
    33  N    3.318484   3.360508   2.699444   1.546430   2.113586
                   21         22         23         24         25
    21  H    0.000000
    22  C    2.165857   0.000000
    23  H    2.677207   1.092726   0.000000
    24  H    2.369429   1.090486   1.762522   0.000000
    25  H    3.058032   1.090116   1.756072   1.764702   0.000000
    26  C    3.443253   3.324536   3.991279   4.126621   3.044954
    27  H    4.177916   4.292618   5.039959   4.980710   3.979712
    28  H    3.547147   3.650247   4.071490   4.577365   3.545159
    29  C    4.293184   3.320760   3.872245   4.163999   2.596314
    30  H    5.248484   4.372120   4.823887   5.248779   3.640515
    31  H    4.190306   2.873741   3.154675   3.828761   2.148124
    32  H    4.653136   3.476732   4.177246   4.099363   2.574736
    33  N    2.121773   2.608062   3.463297   3.140455   2.749361
                   26         27         28         29         30
    26  C    0.000000
    27  H    1.091248   0.000000
    28  H    1.087507   1.755687   0.000000
    29  C    1.525378   2.168946   2.124580   0.000000
    30  H    2.096080   2.375303   2.424245   1.094366   0.000000
    31  H    2.194956   3.085984   2.439941   1.090280   1.754154
    32  H    2.225804   2.619967   3.080500   1.091100   1.746963
    33  N    1.553809   2.115793   2.118377   2.667724   3.528737
                   31         32         33
    31  H    0.000000
    32  H    1.781018   0.000000
    33  N    3.058357   3.007035   0.000000
 Stoichiometry    C12H20N(1+)
 Framework group  C1[X(C12H20N)]
 Deg. of freedom    93
 Full point group                 C1      NOp   1
 Largest Abelian subgroup         C1      NOp   1
 Largest concise Abelian subgroup C1      NOp   1
                         Standard orientation:                         
 ---------------------------------------------------------------------
 Center     Atomic      Atomic             Coordinates (Angstroms)
 Number     Number       Type             X           Y           Z
 ---------------------------------------------------------------------
      1          6           0        3.580867   -0.152913    0.130483
      2          6           0        2.923001    1.008778   -0.274928
      3          6           0        1.528574    1.040181   -0.371650
      4          6           0        0.793371   -0.105637   -0.066428
      5          6           0        1.437620   -1.270785    0.351668
      6          6           0        2.831253   -1.288463    0.444905
      7          1           0        4.664241   -0.173685    0.200877
      8          1           0        3.486249    1.904175   -0.522531
      9          1           0        1.057106    1.961350   -0.687642
     10          1           0        0.892981   -2.173526    0.616072
     11          1           0        3.322092   -2.202858    0.765574
     12          6           0       -1.256505    1.095438   -0.930034
     13          1           0       -2.299051    0.867461   -1.115034
     14          1           0       -0.733256    1.050685   -1.885594
     15          6           0       -1.155383    2.487083   -0.288149
     16          1           0       -0.494425    3.136688   -0.865588
     17          1           0       -2.143762    2.950649   -0.274507
     18          1           0       -0.789255    2.472913    0.740237
     19          6           0       -1.191335   -0.046164    1.359211
     20          1           0       -0.934139   -1.022325    1.771079
     21          1           0       -0.553413    0.681971    1.858608
     22          6           0       -2.665420    0.291607    1.579364
     23          1           0       -2.996958   -0.209993    2.491795
     24          1           0       -2.818508    1.362593    1.716158
     25          1           0       -3.319105   -0.042835    0.773636
     26          6           0       -1.113081   -1.415818   -0.813852
     27          1           0       -0.569550   -1.406088   -1.760056
     28          1           0       -0.682715   -2.203716   -0.200114
     29          6           0       -2.583905   -1.754185   -1.035122
     30          1           0       -2.578558   -2.667463   -1.638057
     31          1           0       -3.111585   -1.989531   -0.110527
     32          1           0       -3.156027   -1.019069   -1.603261
     33          7           0       -0.716672   -0.087445   -0.111992
 ---------------------------------------------------------------------
 Rotational constants (GHZ):      1.2441951      0.5674050      0.4818894
 Standard basis: 6-31++G(d,p) (6D, 7F)
 There are   367 symmetry adapted cartesian basis functions of A   symmetry.
 There are   367 symmetry adapted basis functions of A   symmetry.
   367 basis functions,   576 primitive gaussians,   367 cartesian basis functions
    49 alpha electrons       49 beta electrons
       nuclear repulsion energy       847.9242473207 Hartrees.
 NAtoms=   33 NActive=   33 NUniq=   33 SFac= 1.00D+00 NAtFMM=   60 NAOKFM=F Big=F
 Integral buffers will be    131072 words long.
 Raffenetti 2 integral format.
 Two-electron integral symmetry is turned on.
 One-electron integrals computed using PRISM.
 NBasis=   367 RedAO= T EigKep=  4.07D-06  NBF=   367
 NBsUse=   365 1.00D-06 EigRej=  8.21D-07 NBFU=   365
 Initial guess from the checkpoint file:  "BTE.chk"
 B after Tr=     0.000000    0.000000    0.000000
         Rot=    0.999822   -0.010536    0.004797    0.014919 Ang=  -2.16 deg.
 ExpMin= 3.60D-02 ExpMax= 4.17D+03 ExpMxC= 6.27D+02 IAcc=3 IRadAn=         5 AccDes= 0.00D+00
 Harris functional with IExCor=  402 and IRadAn=       5 diagonalized for initial guess.
 HarFok:  IExCor=  402 AccDes= 0.00D+00 IRadAn=         5 IDoV= 1 UseB2=F ITyADJ=14
 ICtDFT=  3500011 ScaDFX=  1.000000  1.000000  1.000000  1.000000
 FoFCou: FMM=F IPFlag=           0 FMFlag=      100000 FMFlg1=           0
         NFxFlg=           0 DoJE=T BraDBF=F KetDBF=T FulRan=T
         wScrn=  0.000000 ICntrl=     500 IOpCl=  0 I1Cent=   200000004 NGrid=           0
         NMat0=    1 NMatS0=      1 NMatT0=    0 NMatD0=    1 NMtDS0=    0 NMtDT0=    0
 Petite list used in FoFCou.
 Requested convergence on RMS density matrix=1.00D-08 within 128 cycles.
 Requested convergence on MAX density matrix=1.00D-06.
 Requested convergence on             energy=1.00D-06.
 No special actions if energy rises.
 SCF Done:  E(RB3LYP) =  -523.861099592     A.U. after   12 cycles
            NFock= 12  Conv=0.72D-08     -V/T= 2.0099
 Calling FoFJK, ICntrl=      2127 FMM=F ISym2X=0 I1Cent= 0 IOpClX= 0 NMat=1 NMatS=1 NMatT=0.
 ***** Axes restored to original set *****
 -------------------------------------------------------------------
 Center     Atomic                   Forces (Hartrees/Bohr)
 Number     Number              X              Y              Z
 -------------------------------------------------------------------
      1        6           0.000390739    0.000077838   -0.000123848
      2        6          -0.000645852   -0.000756857   -0.000350349
      3        6          -0.000826432   -0.002510668   -0.002231709
      4        6           0.003898356   -0.001836898    0.001661877
      5        6          -0.005353848   -0.003354156    0.003370291
      6        6          -0.001209932    0.000432593    0.000261761
      7        1           0.000317168    0.000621365    0.000076544
      8        1          -0.000760703    0.000614775    0.000169374
      9        1          -0.004191442   -0.000344029    0.000103015
     10        1           0.000434417   -0.005260672    0.000865518
     11        1           0.000671290   -0.000711826   -0.000141515
     12        6          -0.002262945    0.001433438    0.001100874
     13        1          -0.001023340    0.003320607   -0.000744524
     14        1          -0.000973559    0.000419223   -0.000544371
     15        6           0.002981553    0.000587828    0.001166824
     16        1           0.001446598    0.000374882    0.000870799
     17        1           0.000785336   -0.000611780    0.000348719
     18        1           0.000522871   -0.000660646   -0.001055376
     19        6           0.001020144    0.003395630   -0.001767896
     20        1          -0.000596517    0.000680894   -0.001672285
     21        1          -0.000956710   -0.000647155   -0.000381632
     22        6           0.000677326    0.001385453    0.000269238
     23        1           0.000868228    0.000174918    0.000862606
     24        1           0.000901362   -0.000128915   -0.000319691
     25        1          -0.000633442    0.000164008    0.001212352
     26        6           0.002810699    0.005183420   -0.000553367
     27        1           0.002018561   -0.001070810   -0.000246055
     28        1           0.002566406    0.000903970   -0.001855084
     29        6           0.000148999   -0.000197291   -0.000630594
     30        1          -0.000371512    0.000895102   -0.000102207
     31        1           0.000433476    0.000077954    0.000580061
     32        1           0.001187389   -0.001641704    0.000170595
     33        7          -0.004274684   -0.001010489   -0.000369948
 -------------------------------------------------------------------
 Cartesian Forces:  Max     0.005353848 RMS     0.001680577

 GradGradGradGradGradGradGradGradGradGradGradGradGradGradGradGradGradGrad
 Berny optimization.
 Using GEDIIS/GDIIS optimizer.
 FormGI is forming the generalized inverse of G from B-inverse, IUseBI=4.
 Internal  Forces:  Max     0.014906528 RMS     0.002501951
 Search for a local minimum.
 Step number   5 out of a maximum of  187
 All quantities printed in internal units (Hartrees-Bohrs-Radians)
 Mixed Optimization -- RFO/linear search
 Update second derivatives using D2CorX and points    4    5
 DE= -2.16D-03 DEPred=-4.87D-03 R= 4.44D-01
 Trust test= 4.44D-01 RLast= 6.36D-01 DXMaxT set to 1.43D+00
 ITU=  0  1  1  1  0
 Use linear search instead of GDIIS.
     Eigenvalues ---    0.00149   0.00235   0.00236   0.00237   0.00237
     Eigenvalues ---    0.00268   0.00534   0.01412   0.02151   0.02154
     Eigenvalues ---    0.02155   0.02155   0.02155   0.02156   0.02157
     Eigenvalues ---    0.02159   0.02822   0.03146   0.03369   0.04526
     Eigenvalues ---    0.04608   0.04645   0.04703   0.05085   0.05106
     Eigenvalues ---    0.05357   0.05609   0.05679   0.05960   0.06398
     Eigenvalues ---    0.06645   0.08813   0.09031   0.09409   0.12511
     Eigenvalues ---    0.12614   0.12911   0.15059   0.15821   0.15909
     Eigenvalues ---    0.15978   0.16000   0.16000   0.16000   0.16000
     Eigenvalues ---    0.16000   0.16000   0.16000   0.16000   0.16000
     Eigenvalues ---    0.16031   0.16816   0.17490   0.21764   0.22000
     Eigenvalues ---    0.22040   0.22446   0.24884   0.26452   0.27857
     Eigenvalues ---    0.28367   0.28490   0.28519   0.28519   0.30147
     Eigenvalues ---    0.32466   0.33538   0.33722   0.33725   0.34157
     Eigenvalues ---    0.34767   0.36262   0.37111   0.37196   0.37230
     Eigenvalues ---    0.37230   0.37230   0.37230   0.37230   0.37230
     Eigenvalues ---    0.37230   0.37230   0.37230   0.37230   0.37345
     Eigenvalues ---    0.38901   0.42126   0.44917   0.46403   0.46445
     Eigenvalues ---    0.46461   0.47408   0.73444
 RFO step:  Lambda=-5.73205429D-03 EMin= 1.49129292D-03
 Quartic linear search produced a step of -0.28298.
 Iteration  1 RMS(Cart)=  0.12928905 RMS(Int)=  0.01123103
 Iteration  2 RMS(Cart)=  0.03539272 RMS(Int)=  0.00041778
 Iteration  3 RMS(Cart)=  0.00073245 RMS(Int)=  0.00008616
 Iteration  4 RMS(Cart)=  0.00000030 RMS(Int)=  0.00008616
 Variable       Old X    -DE/DX   Delta X   Delta X   Delta X     New X
                                 (Linear)    (Quad)   (Total)
    R1        2.63661  -0.00257  -0.00066  -0.00213  -0.00278   2.63382
    R2        2.63903  -0.00262  -0.00102  -0.00142  -0.00244   2.63659
    R3        2.05197  -0.00069  -0.00163   0.00446   0.00282   2.05479
    R4        2.64208   0.00061  -0.00061   0.00205   0.00144   2.64352
    R5        2.05302  -0.00090  -0.00188   0.00466   0.00279   2.05581
    R6        2.63655   0.00256   0.00117   0.00072   0.00190   2.63844
    R7        2.04465  -0.00408  -0.00386   0.00503   0.00117   2.04582
    R8        2.63712   0.00742   0.00339   0.00109   0.00448   2.64160
    R9        2.85507   0.01491   0.00958   0.00847   0.01806   2.87313
   R10        2.63968  -0.00018  -0.00025   0.00047   0.00022   2.63991
   R11        2.05406  -0.00470  -0.00493   0.00548   0.00056   2.05461
   R12        2.05265  -0.00075  -0.00183   0.00484   0.00301   2.05567
   R13        2.04676   0.00280   0.00175  -0.00409  -0.00234   2.04442
   R14        2.06048   0.00050   0.00173  -0.00578  -0.00405   2.05643
   R15        2.90239   0.00471   0.00698  -0.00614   0.00084   2.90323
   R16        2.90294   0.00013   0.00078   0.00603   0.00681   2.90975
   R17        2.06343  -0.00039   0.00131  -0.00631  -0.00500   2.05843
   R18        2.06315   0.00036   0.00165  -0.00592  -0.00427   2.05888
   R19        2.06303  -0.00099   0.00123  -0.00878  -0.00755   2.05548
   R20        2.06030   0.00031   0.00154  -0.00537  -0.00383   2.05647
   R21        2.05843   0.00016   0.00119  -0.00483  -0.00364   2.05479
   R22        2.88793   0.00275   0.00584  -0.00461   0.00122   2.88916
   R23        2.92233  -0.00016  -0.00193   0.01302   0.01109   2.93342
   R24        2.06495   0.00049   0.00139  -0.00477  -0.00338   2.06157
   R25        2.06072   0.00077   0.00187  -0.00673  -0.00486   2.05586
   R26        2.06002  -0.00091   0.00233  -0.01323  -0.01091   2.04911
   R27        2.06216   0.00037   0.00114  -0.00426  -0.00312   2.05904
   R28        2.05509  -0.00304   0.00086  -0.00895  -0.00810   2.04699
   R29        2.88255  -0.00031   0.00374  -0.00661  -0.00287   2.87967
   R30        2.93627  -0.00046  -0.00321   0.01702   0.01381   2.95008
   R31        2.06805   0.00068   0.00095  -0.00342  -0.00247   2.06558
   R32        2.06033   0.00052   0.00265  -0.00943  -0.00678   2.05355
   R33        2.06188   0.00091   0.00167  -0.00688  -0.00521   2.05667
    A1        2.08214  -0.00050  -0.00106   0.00063  -0.00043   2.08171
    A2        2.10041   0.00036   0.00045   0.00034   0.00079   2.10120
    A3        2.10064   0.00014   0.00061  -0.00097  -0.00036   2.10028
    A4        2.10489   0.00122   0.00119  -0.00212  -0.00093   2.10396
    A5        2.10365  -0.00104  -0.00057  -0.00175  -0.00232   2.10133
    A6        2.07464  -0.00018  -0.00063   0.00388   0.00325   2.07789
    A7        2.08515   0.00351   0.00198   0.00502   0.00699   2.09215
    A8        2.06453  -0.00260  -0.00289   0.00256  -0.00034   2.06419
    A9        2.13349  -0.00092   0.00090  -0.00762  -0.00674   2.12676
   A10        2.10361  -0.00827  -0.00473  -0.00698  -0.01170   2.09191
   A11        2.10620   0.00123  -0.00145   0.00345   0.00200   2.10820
   A12        2.07203   0.00703   0.00627   0.00322   0.00949   2.08151
   A13        2.08421   0.00362   0.00253   0.00391   0.00643   2.09064
   A14        2.13528   0.00044   0.00183  -0.00376  -0.00194   2.13334
   A15        2.06367  -0.00406  -0.00437  -0.00020  -0.00459   2.05908
   A16        2.10623   0.00041   0.00008  -0.00054  -0.00045   2.10578
   A17        2.10414  -0.00087  -0.00047  -0.00218  -0.00265   2.10149
   A18        2.07281   0.00046   0.00038   0.00272   0.00310   2.07591
   A19        1.87925   0.00068   0.00261  -0.00971  -0.00703   1.87223
   A20        1.90231  -0.00099  -0.00662   0.01742   0.01061   1.91292
   A21        1.84122  -0.00384  -0.00889   0.01258   0.00353   1.84475
   A22        1.95180  -0.00048   0.00499  -0.01951  -0.01443   1.93737
   A23        1.84049  -0.00241  -0.00347   0.00469   0.00147   1.84196
   A24        2.03982   0.00655   0.01030  -0.00496   0.00533   2.04515
   A25        1.93681   0.00166   0.00060   0.00138   0.00198   1.93878
   A26        1.90746   0.00092  -0.00180   0.01032   0.00852   1.91598
   A27        1.98669   0.00035   0.00324  -0.00962  -0.00638   1.98031
   A28        1.87758  -0.00151  -0.00125  -0.00188  -0.00315   1.87443
   A29        1.87850  -0.00109   0.00062  -0.00675  -0.00613   1.87237
   A30        1.87271  -0.00054  -0.00172   0.00686   0.00514   1.87786
   A31        1.86205   0.00069   0.00331  -0.00483  -0.00154   1.86051
   A32        1.95090  -0.00047  -0.00164  -0.00299  -0.00471   1.94619
   A33        1.83701  -0.00172  -0.00435   0.00199  -0.00237   1.83464
   A34        1.92954  -0.00034   0.00308  -0.01414  -0.01110   1.91845
   A35        1.84861  -0.00207  -0.00398   0.00215  -0.00175   1.84686
   A36        2.02530   0.00363   0.00327   0.01715   0.02042   2.04572
   A37        1.88755   0.00096  -0.00085   0.00745   0.00660   1.89415
   A38        1.95040   0.00005   0.00011  -0.00130  -0.00120   1.94920
   A39        1.98681   0.00024   0.00104  -0.00292  -0.00188   1.98493
   A40        1.87915  -0.00058   0.00087  -0.00490  -0.00403   1.87512
   A41        1.86963  -0.00060  -0.00056   0.00071   0.00014   1.86977
   A42        1.88583  -0.00015  -0.00061   0.00084   0.00023   1.88605
   A43        1.87412  -0.00014   0.00650  -0.00561   0.00094   1.87506
   A44        1.93528   0.00161   0.00022  -0.01265  -0.01240   1.92288
   A45        1.83068   0.00036  -0.00017  -0.01224  -0.01235   1.81834
   A46        1.87836   0.00093   0.00171  -0.00505  -0.00353   1.87483
   A47        1.83745   0.00287  -0.00227   0.02024   0.01791   1.85536
   A48        2.09574  -0.00522  -0.00491   0.01492   0.00995   2.10569
   A49        1.83416   0.00139  -0.00020   0.01398   0.01381   1.84797
   A50        1.97311   0.00024   0.00036  -0.00532  -0.00501   1.96810
   A51        2.01715  -0.00264  -0.00155  -0.01047  -0.01204   2.00511
   A52        1.86444  -0.00031   0.00255  -0.00407  -0.00150   1.86294
   A53        1.85244   0.00074   0.00185   0.00153   0.00343   1.85587
   A54        1.91052   0.00080  -0.00238   0.00550   0.00305   1.91357
   A55        1.95688   0.00251   0.00513  -0.01570  -0.01052   1.94636
   A56        1.85293  -0.00266   0.00005   0.00846   0.00816   1.86109
   A57        1.83207   0.00590   0.01337   0.00681   0.01984   1.85192
   A58        1.95864   0.00161   0.00253  -0.00903  -0.00609   1.95255
   A59        1.90509  -0.00815  -0.01025  -0.01051  -0.02047   1.88462
   A60        1.95438   0.00137  -0.01018   0.02155   0.01118   1.96556
    D1       -0.00383   0.00004   0.00006   0.00081   0.00085  -0.00298
    D2        3.13960  -0.00002  -0.00025  -0.00032  -0.00057   3.13903
    D3        3.13792   0.00016   0.00053   0.00267   0.00319   3.14111
    D4       -0.00184   0.00011   0.00022   0.00155   0.00177  -0.00007
    D5        0.00454   0.00014   0.00047   0.00190   0.00237   0.00691
    D6       -3.13839   0.00023   0.00060   0.00333   0.00394  -3.13446
    D7       -3.13720   0.00001  -0.00001   0.00004   0.00003  -3.13718
    D8        0.00305   0.00010   0.00013   0.00146   0.00160   0.00464
    D9       -0.00661  -0.00029  -0.00040  -0.00504  -0.00545  -0.01206
   D10        3.13924   0.00025  -0.00015   0.00448   0.00435  -3.13960
   D11        3.13318  -0.00024  -0.00010  -0.00394  -0.00406   3.12913
   D12       -0.00416   0.00030   0.00016   0.00558   0.00575   0.00159
   D13        0.01651   0.00024   0.00015   0.00652   0.00665   0.02316
   D14        3.10168   0.00037   0.00241   0.00029   0.00274   3.10441
   D15       -3.12951  -0.00032  -0.00012  -0.00336  -0.00349  -3.13301
   D16       -0.04434  -0.00019   0.00213  -0.00959  -0.00741  -0.05175
   D17       -0.01580  -0.00007   0.00036  -0.00385  -0.00347  -0.01926
   D18        3.11958  -0.00071  -0.00063  -0.01401  -0.01463   3.10495
   D19       -3.10206  -0.00002  -0.00164   0.00224   0.00062  -3.10144
   D20        0.03332  -0.00066  -0.00263  -0.00792  -0.01055   0.02277
   D21        0.32195  -0.00096   0.03878  -0.28216  -0.24321   0.07873
   D22       -1.82271  -0.00270   0.03239  -0.26711  -0.23473  -2.05744
   D23        2.38806  -0.00584   0.03758  -0.29885  -0.26139   2.12667
   D24       -2.87506  -0.00132   0.04069  -0.28861  -0.24778  -3.12284
   D25        1.26346  -0.00306   0.03430  -0.27356  -0.23929   1.02417
   D26       -0.80895  -0.00620   0.03949  -0.30529  -0.26596  -1.07491
   D27        0.00519  -0.00007  -0.00065  -0.00035  -0.00099   0.00420
   D28       -3.13509  -0.00016  -0.00079  -0.00174  -0.00253  -3.13762
   D29       -3.13045   0.00053   0.00027   0.00941   0.00970  -3.12075
   D30        0.01246   0.00044   0.00013   0.00802   0.00815   0.02062
   D31       -2.17427  -0.00002  -0.00696   0.03347   0.02653  -2.14774
   D32       -0.10646  -0.00030  -0.00925   0.03844   0.02922  -0.07724
   D33        1.98674  -0.00010  -0.01061   0.04820   0.03762   2.02436
   D34       -0.09853  -0.00011  -0.00502   0.02072   0.01576  -0.08277
   D35        1.96928  -0.00039  -0.00732   0.02570   0.01845   1.98773
   D36       -2.22070  -0.00020  -0.00868   0.03546   0.02685  -2.19385
   D37        2.02470   0.00132   0.00304   0.00683   0.00977   2.03448
   D38       -2.19067   0.00105   0.00075   0.01180   0.01247  -2.17821
   D39       -0.09747   0.00124  -0.00061   0.02157   0.02086  -0.07660
   D40        2.88756   0.00012  -0.03414   0.00731  -0.02678   2.86078
   D41       -1.31193  -0.00042  -0.02858   0.00094  -0.02779  -1.33972
   D42        0.86521  -0.00353  -0.04704   0.01462  -0.03249   0.83272
   D43        0.90144   0.00201  -0.03202   0.01086  -0.02102   0.88042
   D44        2.98514   0.00147  -0.02646   0.00449  -0.02203   2.96311
   D45       -1.12091  -0.00164  -0.04492   0.01817  -0.02673  -1.14764
   D46       -1.27901   0.00007  -0.04317   0.03617  -0.00688  -1.28589
   D47        0.80469  -0.00048  -0.03761   0.02980  -0.00788   0.79680
   D48        2.98182  -0.00359  -0.05607   0.04348  -0.01259   2.96924
   D49        0.50932   0.00065  -0.00533   0.04053   0.03522   0.54454
   D50        2.57466   0.00057  -0.00474   0.03845   0.03373   2.60840
   D51       -1.56615   0.00059  -0.00468   0.03634   0.03168  -1.53448
   D52       -1.56219   0.00031  -0.01049   0.05787   0.04733  -1.51486
   D53        0.50315   0.00023  -0.00990   0.05579   0.04584   0.54899
   D54        2.64552   0.00025  -0.00984   0.05367   0.04379   2.68930
   D55        2.61592   0.00070  -0.01005   0.05374   0.04372   2.65965
   D56       -1.60192   0.00062  -0.00946   0.05167   0.04224  -1.55969
   D57        0.54045   0.00064  -0.00940   0.04955   0.04018   0.58063
   D58       -1.20529  -0.00125  -0.01365  -0.02331  -0.03694  -1.24223
   D59        2.93435  -0.00355  -0.02166  -0.00405  -0.02567   2.90868
   D60        0.78468   0.00492  -0.00292   0.00032  -0.00259   0.78209
   D61        0.76317  -0.00206  -0.01336  -0.02698  -0.04038   0.72279
   D62       -1.38037  -0.00437  -0.02138  -0.00773  -0.02911  -1.40948
   D63        2.75315   0.00410  -0.00263  -0.00335  -0.00603   2.74712
   D64        2.91120  -0.00171  -0.01030  -0.03232  -0.04262   2.86858
   D65        0.76765  -0.00401  -0.01831  -0.01306  -0.03135   0.73631
   D66       -1.38202   0.00446   0.00044  -0.00868  -0.00827  -1.39028
   D67        0.89325   0.00119  -0.00780   0.02669   0.01889   0.91214
   D68        2.92023   0.00178  -0.00468   0.02758   0.02289   2.94312
   D69       -1.14225   0.00077  -0.00910   0.02110   0.01204  -1.13021
   D70       -1.15174  -0.00009  -0.01684   0.04344   0.02657  -1.12517
   D71        0.87523   0.00050  -0.01372   0.04432   0.03056   0.90580
   D72        3.09594  -0.00051  -0.01814   0.03784   0.01971   3.11565
   D73        3.03305  -0.00109  -0.01181   0.00983  -0.00198   3.03107
   D74       -1.22316  -0.00050  -0.00869   0.01072   0.00202  -1.22114
   D75        0.99755  -0.00151  -0.01311   0.00424  -0.00883   0.98872
   D76       -0.95674  -0.00092   0.01580  -0.01504   0.00089  -0.95585
   D77        1.14403   0.00116   0.02381  -0.03509  -0.01112   1.13291
   D78       -2.95953  -0.00178   0.01338  -0.03925  -0.02613  -2.98566
   D79        1.01798   0.00024   0.02204  -0.01810   0.00399   1.02197
   D80        3.11874   0.00232   0.03005  -0.03815  -0.00802   3.11073
   D81       -0.98481  -0.00062   0.01962  -0.04231  -0.02303  -1.00784
   D82        3.13663   0.00040   0.01920   0.00230   0.02168  -3.12488
   D83       -1.04579   0.00248   0.02721  -0.01775   0.00967  -1.03612
   D84        1.13383  -0.00046   0.01678  -0.02191  -0.00534   1.12849
         Item               Value     Threshold  Converged?
 Maximum Force            0.014907     0.000450     NO 
 RMS     Force            0.002502     0.000300     NO 
 Maximum Displacement     0.801269     0.001800     NO 
 RMS     Displacement     0.161597     0.001200     NO 
 Predicted change in Energy=-4.908503D-03
 GradGradGradGradGradGradGradGradGradGradGradGradGradGradGradGradGradGrad

                          Input orientation:                          
 ---------------------------------------------------------------------
 Center     Atomic      Atomic             Coordinates (Angstroms)
 Number     Number       Type             X           Y           Z
 ---------------------------------------------------------------------
      1          6           0       -3.443928    0.222399    0.087157
      2          6           0       -2.135904    0.179768   -0.392239
      3          6           0       -1.362555    1.343879   -0.452799
      4          6           0       -1.907276    2.562656   -0.043844
      5          6           0       -3.213952    2.610006    0.450539
      6          6           0       -3.975809    1.440622    0.511049
      7          1           0       -4.042901   -0.683961    0.132688
      8          1           0       -1.702057   -0.760647   -0.725246
      9          1           0       -0.351777    1.268753   -0.833212
     10          1           0       -3.664666    3.531593    0.810619
     11          1           0       -4.992334    1.493885    0.894679
     12          6           0        0.324081    3.583804   -0.658821
     13          1           0        0.721852    4.563140   -0.889261
     14          1           0        0.146224    3.076508   -1.604989
     15          6           0        1.332684    2.807155    0.201311
     16          1           0        1.604857    1.863564   -0.269941
     17          1           0        2.246170    3.389978    0.314874
     18          1           0        0.964154    2.575931    1.198227
     19          6           0       -0.985664    4.321672    1.415204
     20          1           0       -1.982686    4.689194    1.650012
     21          1           0       -0.834198    3.428547    2.016628
     22          6           0        0.086736    5.360098    1.745495
     23          1           0       -0.254456    5.952382    2.595749
     24          1           0        1.025987    4.891109    2.030822
     25          1           0        0.288791    6.051616    0.935076
     26          6           0       -1.823799    4.838799   -0.980792
     27          1           0       -1.946504    4.298555   -1.919035
     28          1           0       -2.809132    4.969096   -0.550081
     29          6           0       -1.253955    6.227274   -1.244532
     30          1           0       -1.901868    6.677786   -2.000856
     31          1           0       -1.297033    6.872339   -0.371073
     32          1           0       -0.247291    6.238200   -1.658048
     33          7           0       -1.070610    3.832087   -0.055415
 ---------------------------------------------------------------------
                    Distance matrix (angstroms):
                    1          2          3          4          5
     1  C    0.000000
     2  C    1.393758   0.000000
     3  C    2.425157   1.398890   0.000000
     4  C    2.802725   2.419051   1.396203   0.000000
     5  C    2.426027   2.789000   2.418010   1.397877   0.000000
     6  C    1.395224   2.406435   2.787016   2.417787   1.396978
     7  H    1.087350   2.158290   3.411626   3.890062   3.411511
     8  H    2.158817   1.087887   2.149075   3.398642   3.876803
     9  H    3.391656   2.136225   1.082603   2.171834   3.411601
    10  H    3.394538   3.875398   3.417899   2.181138   1.087254
    11  H    2.160170   3.397389   3.874726   3.397158   2.146073
    12  C    5.104255   4.208332   2.811485   2.529801   3.833620
    13  H    6.095010   5.256211   3.859908   3.410129   4.593512
    14  H    4.888608   3.882007   2.570205   2.630224   3.966560
    15  C    5.432312   4.391647   3.135816   3.258408   4.557728
    16  H    5.320824   4.104074   3.018119   3.588165   4.929218
    17  H    6.516336   5.477959   4.218855   4.250207   5.517219
    18  H    5.119059   4.228657   3.107637   3.128582   4.244616
    19  C    4.960928   4.663182   3.535354   2.464209   2.970798
    20  H    4.952777   4.952695   3.999688   2.719742   2.697734
    21  H    4.562119   4.248723   3.274610   2.479276   2.964097
    22  C    6.450707   6.028752   4.802390   3.873435   4.487143
    23  H    7.021287   6.766905   5.635586   4.603207   4.952981
    24  H    6.749432   6.169726   4.945335   4.281351   5.067328
    25  H    6.973660   6.489955   5.178410   4.237197   4.934437
    26  C    5.007643   4.706419   3.564546   2.462857   2.991447
    27  H    4.783527   4.396747   3.349769   2.555625   3.173720
    28  H    4.831167   4.838989   3.904388   2.619269   2.594306
    29  C    6.529005   6.170621   4.948351   3.911253   4.449661
    30  H    6.957713   6.698258   5.580134   4.556776   4.927244
    31  H    7.002917   6.744973   5.529452   4.364956   4.745219
    32  H    7.032360   6.470991   5.162442   4.344056   5.139164
    33  N    4.322362   3.819390   2.536597   1.520394   2.518608
                    6          7          8          9         10
     6  C    0.000000
     7  H    2.159053   0.000000
     8  H    3.397640   2.494290   0.000000
     9  H    3.869132   4.286077   2.439955   0.000000
    10  H    2.135114   4.286438   4.963269   4.335649   0.000000
    11  H    1.087811   2.495009   4.304997   4.956921   2.433521
    12  C    4.944783   6.157178   4.794154   2.417986   4.251127
    13  H    5.811971   7.160959   5.851919   3.465373   4.816141
    14  H    4.913745   5.891470   4.349006   2.027713   4.534880
    15  C    5.490305   6.410110   4.774660   2.504860   5.086214
    16  H    5.650899   6.208798   4.246113   2.121201   5.631856
    17  H    6.523151   7.495505   5.822203   3.545000   5.933279
    18  H    5.115112   6.069009   4.684142   2.750842   4.742310
    19  C    4.249578   6.003991   5.560999   3.844151   2.857761
    20  H    3.977813   5.951265   5.951586   4.530527   2.207640
    21  H    4.011027   5.545965   5.081378   3.608189   3.078413
    22  C    5.778445   7.495712   6.838704   4.856040   4.276732
    23  H    6.208899   8.028701   7.628193   5.805482   4.547136
    24  H    6.263668   7.770325   6.854231   4.818961   5.033826
    25  H    6.295068   8.048316   7.288833   5.139353   4.689971
    26  C    4.290029   6.055175   5.606597   3.864435   2.882140
    27  H    4.265110   5.781861   5.203884   3.591916   3.315316
    28  H    3.864875   5.826269   5.838344   4.450987   2.156353
    29  C    5.779497   7.578926   7.021503   5.056682   4.159551
    30  H    6.167558   7.958100   7.549662   5.746634   4.572786
    31  H    6.120256   8.055510   7.651926   5.701513   4.261768
    32  H    6.451634   8.095042   7.209045   5.038518   5.009839
    33  N    3.805282   5.409676   4.684081   2.773512   2.751261
                   11         12         13         14         15
    11  H    0.000000
    12  C    5.919915   0.000000
    13  H    6.727161   1.081861   0.000000
    14  H    5.929402   1.088217   1.747481   0.000000
    15  C    6.497022   1.536324   2.155446   2.177833   0.000000
    16  H    6.709392   2.179643   2.907055   2.319741   1.089275
    17  H    7.505151   2.163349   2.269316   2.862501   1.089513
    18  H    6.061577   2.207743   2.892286   2.962703   1.087714
    19  C    4.931605   2.561534   2.878276   3.457335   3.023580
    20  H    4.454044   3.445833   3.711916   4.210468   4.078294
    21  H    4.721417   2.919545   3.486084   3.768457   2.894285
    22  C    6.439600   2.998714   2.824969   4.055127   3.233328
    23  H    6.724532   4.066582   3.876656   5.106603   4.259672
    24  H    7.003724   3.071790   2.954140   4.157629   2.789989
    25  H    6.976018   2.938001   2.394015   3.914527   3.486353
    26  C    4.974481   2.508399   2.562167   2.715931   3.935521
    27  H    5.006020   2.693429   2.872379   2.443672   4.180097
    28  H    4.350953   3.427518   3.570390   3.664539   4.732147
    29  C    6.399740   3.133877   2.607560   3.466663   4.525304
    30  H    6.693872   4.040870   3.548418   4.161801   5.503966
    31  H    6.647191   3.677672   3.110757   4.244275   4.875321
    32  H    7.179162   2.893222   2.082329   3.186528   4.210179
    33  N    4.663667   1.539775   2.107761   2.110157   2.625303
                   16         17         18         19         20
    16  H    0.000000
    17  H    1.755913   0.000000
    18  H    1.753136   1.756859   0.000000
    19  C    3.948773   3.538860   2.626115   0.000000
    20  H    4.953874   4.621015   3.654292   1.088237   0.000000
    21  H    3.691417   3.519393   2.151930   1.087347   1.744323
    22  C    4.311893   3.254413   2.970008   1.528877   2.177553
    23  H    5.328007   4.245166   3.852077   2.141861   2.340266
    24  H    3.846378   2.585869   2.461115   2.179446   3.039392
    25  H    4.552348   3.361592   3.550458   2.201697   2.743527
    26  C    4.594890   4.510264   4.200164   2.590499   2.639840
    27  H    4.610950   4.836773   4.599639   3.469999   3.590543
    28  H    5.404267   5.366362   4.798073   2.757995   2.366805
    29  C    5.307033   4.767900   4.921319   3.282909   3.357845
    30  H    6.202412   5.777413   5.939143   4.249726   4.158108
    31  H    5.789561   5.015142   5.102430   3.129479   3.053036
    32  H    4.949215   4.268739   4.799804   3.696370   4.044042
    33  N    3.328548   3.366542   2.699965   1.552298   2.115418
                   21         22         23         24         25
    21  H    0.000000
    22  C    2.156971   0.000000
    23  H    2.653531   1.090938   0.000000
    24  H    2.366343   1.087913   1.756410   0.000000
    25  H    3.051451   1.084344   1.750086   1.758094   0.000000
    26  C    3.457260   3.369649   4.061348   4.146545   3.099115
    27  H    4.181337   4.323160   5.097200   4.978774   4.026874
    28  H    3.586314   3.715992   4.170068   4.623340   3.602037
    29  C    4.317897   3.389647   3.977728   4.208493   2.676119
    30  H    5.276139   4.441395   4.936492   5.293295   3.716285
    31  H    4.216045   2.946447   3.276480   3.884687   2.212340
    32  H    4.662816   3.530827   4.263394   4.128395   2.654522
    33  N    2.124170   2.630122   3.491479   3.141597   2.784844
                   26         27         28         29         30
    26  C    0.000000
    27  H    1.089596   0.000000
    28  H    1.083222   1.751510   0.000000
    29  C    1.523857   2.157437   2.117510   0.000000
    30  H    2.104399   2.381056   2.418160   1.093059   0.000000
    31  H    2.187355   3.072843   2.437380   1.086690   1.749248
    32  H    2.214130   2.591845   3.066145   1.088342   1.745961
    33  N    1.561117   2.111364   2.135402   2.680398   3.545945
                   31         32         33
    31  H    0.000000
    32  H    1.777750   0.000000
    33  N    3.064970   3.005938   0.000000
 Stoichiometry    C12H20N(1+)
 Framework group  C1[X(C12H20N)]
 Deg. of freedom    93
 Full point group                 C1      NOp   1
 Largest Abelian subgroup         C1      NOp   1
 Largest concise Abelian subgroup C1      NOp   1
                         Standard orientation:                         
 ---------------------------------------------------------------------
 Center     Atomic      Atomic             Coordinates (Angstroms)
 Number     Number       Type             X           Y           Z
 ---------------------------------------------------------------------
      1          6           0        3.596199   -0.154493    0.111687
      2          6           0        2.940613    0.934946   -0.459183
      3          6           0        1.544690    0.958444   -0.547150
      4          6           0        0.799750   -0.123103   -0.073121
      5          6           0        1.450356   -1.212862    0.512709
      6          6           0        2.844580   -1.223868    0.599698
      7          1           0        4.681390   -0.170257    0.178340
      8          1           0        3.508484    1.779619   -0.843304
      9          1           0        1.073885    1.822175   -0.999190
     10          1           0        0.906921   -2.059716    0.924581
     11          1           0        3.336864   -2.080505    1.054849
     12          6           0       -1.245973    1.164405   -0.819601
     13          1           0       -2.281682    0.958533   -1.054864
     14          1           0       -0.705115    1.218535   -1.762341
     15          6           0       -1.145901    2.490543   -0.050424
     16          1           0       -0.486263    3.190949   -0.561138
     17          1           0       -2.129201    2.955573    0.012086
     18          1           0       -0.771542    2.375448    0.964332
     19          6           0       -1.205631   -0.184508    1.357613
     20          1           0       -0.986430   -1.203580    1.670188
     21          1           0       -0.543562    0.464037    1.926277
     22          6           0       -2.662679    0.185926    1.635558
     23          1           0       -2.995643   -0.357422    2.521025
     24          1           0       -2.774767    1.247897    1.843425
     25          1           0       -3.339979   -0.072118    0.829034
     26          6           0       -1.149795   -1.338150   -0.961154
     27          1           0       -0.610789   -1.219397   -1.900616
     28          1           0       -0.740118   -2.206396   -0.459473
     29          6           0       -2.622499   -1.620560   -1.232316
     30          1           0       -2.642196   -2.461130   -1.930766
     31          1           0       -3.160069   -1.939586   -0.343420
     32          1           0       -3.163158   -0.808717   -1.715105
     33          7           0       -0.719899   -0.099180   -0.114260
 ---------------------------------------------------------------------
 Rotational constants (GHZ):      1.2399087      0.5505001      0.4857569
 Standard basis: 6-31++G(d,p) (6D, 7F)
 There are   367 symmetry adapted cartesian basis functions of A   symmetry.
 There are   367 symmetry adapted basis functions of A   symmetry.
   367 basis functions,   576 primitive gaussians,   367 cartesian basis functions
    49 alpha electrons       49 beta electrons
       nuclear repulsion energy       845.0577832243 Hartrees.
 NAtoms=   33 NActive=   33 NUniq=   33 SFac= 1.00D+00 NAtFMM=   60 NAOKFM=F Big=F
 Integral buffers will be    131072 words long.
 Raffenetti 2 integral format.
 Two-electron integral symmetry is turned on.
 One-electron integrals computed using PRISM.
 NBasis=   367 RedAO= T EigKep=  3.54D-06  NBF=   367
 NBsUse=   365 1.00D-06 EigRej=  9.30D-07 NBFU=   365
 Initial guess from the checkpoint file:  "BTE.chk"
 B after Tr=     0.000000    0.000000    0.000000
         Rot=    0.999748   -0.022287   -0.000885    0.002692 Ang=  -2.57 deg.
 ExpMin= 3.60D-02 ExpMax= 4.17D+03 ExpMxC= 6.27D+02 IAcc=3 IRadAn=         5 AccDes= 0.00D+00
 Harris functional with IExCor=  402 and IRadAn=       5 diagonalized for initial guess.
 HarFok:  IExCor=  402 AccDes= 0.00D+00 IRadAn=         5 IDoV= 1 UseB2=F ITyADJ=14
 ICtDFT=  3500011 ScaDFX=  1.000000  1.000000  1.000000  1.000000
 FoFCou: FMM=F IPFlag=           0 FMFlag=      100000 FMFlg1=           0
         NFxFlg=           0 DoJE=T BraDBF=F KetDBF=T FulRan=T
         wScrn=  0.000000 ICntrl=     500 IOpCl=  0 I1Cent=   200000004 NGrid=           0
         NMat0=    1 NMatS0=      1 NMatT0=    0 NMatD0=    1 NMtDS0=    0 NMtDT0=    0
 Petite list used in FoFCou.
 Requested convergence on RMS density matrix=1.00D-08 within 128 cycles.
 Requested convergence on MAX density matrix=1.00D-06.
 Requested convergence on             energy=1.00D-06.
 No special actions if energy rises.
 SCF Done:  E(RB3LYP) =  -523.864533981     A.U. after   13 cycles
            NFock= 13  Conv=0.91D-08     -V/T= 2.0100
 Calling FoFJK, ICntrl=      2127 FMM=F ISym2X=0 I1Cent= 0 IOpClX= 0 NMat=1 NMatS=1 NMatT=0.
 ***** Axes restored to original set *****
 -------------------------------------------------------------------
 Center     Atomic                   Forces (Hartrees/Bohr)
 Number     Number              X              Y              Z
 -------------------------------------------------------------------
      1        6          -0.000202834   -0.001563949   -0.000186178
      2        6           0.000325206   -0.001226767   -0.000828280
      3        6           0.000671138   -0.000487425   -0.003522939
      4        6           0.003984087   -0.001665206    0.003161366
      5        6          -0.002885893    0.001693952    0.002137569
      6        6          -0.002147731    0.001814366    0.000558679
      7        1           0.000962149    0.001402631    0.000047476
      8        1          -0.000650711    0.001729825    0.000673045
      9        1          -0.002872833   -0.001321822    0.001178608
     10        1           0.001391862   -0.001436036   -0.001601029
     11        1           0.001733579   -0.000202591   -0.000686511
     12        6          -0.001111021    0.000835951    0.001545671
     13        1          -0.000569311    0.003963385    0.000330676
     14        1          -0.001400311    0.002218306   -0.002161191
     15        6          -0.000675860    0.000054549   -0.000184351
     16        1           0.000562491   -0.001645821   -0.000157558
     17        1           0.001373874    0.000833611    0.000714651
     18        1          -0.000351780   -0.001642193    0.001769343
     19        6           0.000042768    0.002674472   -0.001798539
     20        1          -0.000896841    0.001852450   -0.001417300
     21        1          -0.000851135   -0.002230796   -0.000276549
     22        6          -0.000538519   -0.001104760   -0.001232954
     23        1          -0.000794443    0.000248195    0.001592616
     24        1           0.002316308   -0.000832726   -0.000086632
     25        1           0.000082565    0.003348308   -0.002369046
     26        6           0.001036156   -0.000723358   -0.001830132
     27        1           0.000836394   -0.002225744   -0.000869363
     28        1          -0.003675515   -0.003534156    0.003114765
     29        6           0.001779784   -0.001676659    0.001451537
     30        1          -0.001287141    0.000012305   -0.000736356
     31        1           0.000856898    0.001923775    0.002711786
     32        1           0.002609355   -0.000472646   -0.000464398
     33        7           0.000347265   -0.000613426   -0.000578483
 -------------------------------------------------------------------
 Cartesian Forces:  Max     0.003984087 RMS     0.001658032

 GradGradGradGradGradGradGradGradGradGradGradGradGradGradGradGradGradGrad
 Berny optimization.
 Using GEDIIS/GDIIS optimizer.
 FormGI is forming the generalized inverse of G from B-inverse, IUseBI=4.
 Internal  Forces:  Max     0.007877397 RMS     0.001805915
 Search for a local minimum.
 Step number   6 out of a maximum of  187
 All quantities printed in internal units (Hartrees-Bohrs-Radians)
 Mixed Optimization -- RFO/linear search
 Update second derivatives using D2CorX and points    5    6
 DE= -3.43D-03 DEPred=-4.91D-03 R= 7.00D-01
 TightC=F SS=  1.41D+00  RLast= 6.44D-01 DXNew= 2.4000D+00 1.9322D+00
 Trust test= 7.00D-01 RLast= 6.44D-01 DXMaxT set to 1.93D+00
 ITU=  1  0  1  1  1  0
 Use linear search instead of GDIIS.
     Eigenvalues ---    0.00175   0.00234   0.00236   0.00237   0.00253
     Eigenvalues ---    0.00270   0.00892   0.01423   0.02150   0.02154
     Eigenvalues ---    0.02155   0.02155   0.02155   0.02156   0.02157
     Eigenvalues ---    0.02184   0.02785   0.03050   0.03353   0.04540
     Eigenvalues ---    0.04601   0.04630   0.04784   0.04971   0.05109
     Eigenvalues ---    0.05391   0.05559   0.05650   0.05910   0.05924
     Eigenvalues ---    0.06777   0.08705   0.09022   0.09698   0.12577
     Eigenvalues ---    0.12672   0.13040   0.15055   0.15808   0.15876
     Eigenvalues ---    0.15948   0.15982   0.16000   0.16000   0.16000
     Eigenvalues ---    0.16000   0.16000   0.16000   0.16000   0.16001
     Eigenvalues ---    0.16026   0.16965   0.17253   0.21396   0.21899
     Eigenvalues ---    0.22025   0.22057   0.24112   0.26264   0.27170
     Eigenvalues ---    0.28394   0.28490   0.28508   0.28519   0.29717
     Eigenvalues ---    0.32497   0.33458   0.33721   0.33725   0.33793
     Eigenvalues ---    0.34723   0.36565   0.37112   0.37161   0.37211
     Eigenvalues ---    0.37230   0.37230   0.37230   0.37230   0.37230
     Eigenvalues ---    0.37230   0.37230   0.37230   0.37230   0.37382
     Eigenvalues ---    0.40537   0.42102   0.43047   0.46387   0.46410
     Eigenvalues ---    0.46464   0.46724   0.73136
 RFO step:  Lambda=-5.31707919D-03 EMin= 1.75343386D-03
 Quartic linear search produced a step of -0.03240.
 Iteration  1 RMS(Cart)=  0.09684519 RMS(Int)=  0.00375991
 Iteration  2 RMS(Cart)=  0.00580197 RMS(Int)=  0.00021154
 Iteration  3 RMS(Cart)=  0.00002044 RMS(Int)=  0.00021126
 Iteration  4 RMS(Cart)=  0.00000000 RMS(Int)=  0.00021126
 Variable       Old X    -DE/DX   Delta X   Delta X   Delta X     New X
                                 (Linear)    (Quad)   (Total)
    R1        2.63382  -0.00018   0.00009  -0.00247  -0.00243   2.63139
    R2        2.63659   0.00027   0.00008  -0.00166  -0.00163   2.63496
    R3        2.05479  -0.00170  -0.00009  -0.00448  -0.00457   2.05023
    R4        2.64352  -0.00022  -0.00005   0.00062   0.00057   2.64409
    R5        2.05581  -0.00196  -0.00009  -0.00523  -0.00532   2.05048
    R6        2.63844   0.00109  -0.00006   0.00417   0.00416   2.64260
    R7        2.04582  -0.00301  -0.00004  -0.01167  -0.01171   2.03411
    R8        2.64160   0.00140  -0.00015   0.00705   0.00696   2.64857
    R9        2.87313   0.00089  -0.00058   0.01783   0.01724   2.89037
   R10        2.63991  -0.00144  -0.00001  -0.00260  -0.00261   2.63730
   R11        2.05461  -0.00232  -0.00002  -0.00857  -0.00859   2.04602
   R12        2.05567  -0.00187  -0.00010  -0.00488  -0.00498   2.05069
   R13        2.04442   0.00331   0.00008   0.00830   0.00837   2.05279
   R14        2.05643   0.00107   0.00013   0.00264   0.00277   2.05921
   R15        2.90323   0.00302  -0.00003   0.01286   0.01284   2.91607
   R16        2.90975  -0.00344  -0.00022  -0.00552  -0.00574   2.90401
   R17        2.05843   0.00163   0.00016   0.00298   0.00314   2.06157
   R18        2.05888   0.00167   0.00014   0.00391   0.00405   2.06293
   R19        2.05548   0.00209   0.00024   0.00278   0.00302   2.05850
   R20        2.05647   0.00114   0.00012   0.00273   0.00285   2.05932
   R21        2.05479   0.00156   0.00012   0.00344   0.00356   2.05835
   R22        2.88916   0.00142  -0.00004   0.00644   0.00640   2.89556
   R23        2.93342  -0.00408  -0.00036  -0.00664  -0.00700   2.92642
   R24        2.06157   0.00163   0.00011   0.00417   0.00428   2.06586
   R25        2.05586   0.00234   0.00016   0.00531   0.00547   2.06133
   R26        2.04911   0.00392   0.00035   0.00523   0.00559   2.05470
   R27        2.05904   0.00176   0.00010   0.00443   0.00453   2.06357
   R28        2.04699   0.00416   0.00026   0.00638   0.00664   2.05363
   R29        2.87967   0.00078   0.00009   0.00117   0.00126   2.88093
   R30        2.95008  -0.00737  -0.00045  -0.01457  -0.01502   2.93507
   R31        2.06558   0.00128   0.00008   0.00385   0.00393   2.06951
   R32        2.05355   0.00329   0.00022   0.00639   0.00661   2.06015
   R33        2.05667   0.00259   0.00017   0.00531   0.00547   2.06214
    A1        2.08171   0.00035   0.00001  -0.00063  -0.00068   2.08102
    A2        2.10120  -0.00015  -0.00003   0.00076   0.00076   2.10195
    A3        2.10028  -0.00019   0.00001  -0.00012  -0.00008   2.10020
    A4        2.10396   0.00064   0.00003   0.00327   0.00329   2.10725
    A5        2.10133  -0.00020   0.00008  -0.00211  -0.00203   2.09931
    A6        2.07789  -0.00043  -0.00011  -0.00117  -0.00127   2.07663
    A7        2.09215  -0.00073  -0.00023   0.00234   0.00222   2.09436
    A8        2.06419  -0.00117   0.00001  -0.01088  -0.01092   2.05327
    A9        2.12676   0.00190   0.00022   0.00854   0.00871   2.13547
   A10        2.09191  -0.00052   0.00038  -0.01078  -0.01066   2.08125
   A11        2.10820   0.00788  -0.00006   0.03502   0.03447   2.14267
   A12        2.08151  -0.00729  -0.00031  -0.02146  -0.02227   2.05924
   A13        2.09064   0.00090  -0.00021   0.00882   0.00871   2.09935
   A14        2.13334  -0.00128   0.00006  -0.00551  -0.00551   2.12782
   A15        2.05908   0.00038   0.00015  -0.00318  -0.00310   2.05599
   A16        2.10578  -0.00063   0.00001  -0.00267  -0.00266   2.10312
   A17        2.10149   0.00020   0.00009  -0.00052  -0.00043   2.10106
   A18        2.07591   0.00043  -0.00010   0.00319   0.00309   2.07901
   A19        1.87223  -0.00049   0.00023  -0.00778  -0.00775   1.86448
   A20        1.91292   0.00188  -0.00034   0.00658   0.00636   1.91928
   A21        1.84475  -0.00203  -0.00011  -0.02893  -0.02905   1.81569
   A22        1.93737   0.00106   0.00047   0.01376   0.01411   1.95148
   A23        1.84196  -0.00033  -0.00005  -0.00248  -0.00282   1.83914
   A24        2.04515  -0.00032  -0.00017   0.01503   0.01479   2.05993
   A25        1.93878   0.00045  -0.00006   0.00526   0.00519   1.94398
   A26        1.91598   0.00031  -0.00028   0.00575   0.00545   1.92142
   A27        1.98031   0.00088   0.00021   0.00493   0.00512   1.98543
   A28        1.87443  -0.00024   0.00010  -0.00460  -0.00451   1.86992
   A29        1.87237  -0.00105   0.00020  -0.01094  -0.01074   1.86163
   A30        1.87786  -0.00046  -0.00017  -0.00139  -0.00159   1.87627
   A31        1.86051   0.00009   0.00005   0.00843   0.00842   1.86893
   A32        1.94619  -0.00010   0.00015  -0.00446  -0.00431   1.94188
   A33        1.83464   0.00084   0.00008  -0.00754  -0.00748   1.82716
   A34        1.91845   0.00238   0.00036   0.01144   0.01182   1.93026
   A35        1.84686  -0.00084   0.00006  -0.01327  -0.01324   1.83362
   A36        2.04572  -0.00228  -0.00066   0.00498   0.00433   2.05005
   A37        1.89415  -0.00105  -0.00021  -0.00386  -0.00407   1.89008
   A38        1.94920   0.00043   0.00004   0.00336   0.00339   1.95259
   A39        1.98493   0.00046   0.00006   0.00493   0.00498   1.98990
   A40        1.87512   0.00030   0.00013  -0.00156  -0.00142   1.87370
   A41        1.86977   0.00003   0.00000  -0.00357  -0.00357   1.86620
   A42        1.88605  -0.00018  -0.00001   0.00008   0.00004   1.88610
   A43        1.87506  -0.00103  -0.00003   0.00629   0.00589   1.88095
   A44        1.92288   0.00282   0.00040   0.00994   0.00997   1.93284
   A45        1.81834   0.00143   0.00040  -0.01340  -0.01301   1.80532
   A46        1.87483   0.00498   0.00011   0.02789   0.02786   1.90269
   A47        1.85536  -0.00084  -0.00058  -0.01038  -0.01076   1.84460
   A48        2.10569  -0.00719  -0.00032  -0.01935  -0.01964   2.08605
   A49        1.84797  -0.00081  -0.00045   0.00220   0.00175   1.84971
   A50        1.96810   0.00074   0.00016   0.00290   0.00305   1.97115
   A51        2.00511  -0.00083   0.00039  -0.00935  -0.00897   1.99615
   A52        1.86294   0.00040   0.00005   0.00298   0.00302   1.86596
   A53        1.85587   0.00087  -0.00011   0.00590   0.00580   1.86167
   A54        1.91357  -0.00028  -0.00010  -0.00319  -0.00330   1.91027
   A55        1.94636   0.00342   0.00034   0.04992   0.05029   1.99665
   A56        1.86109   0.00085  -0.00026   0.01587   0.01536   1.87646
   A57        1.85192  -0.00172  -0.00064  -0.00409  -0.00416   1.84776
   A58        1.95255  -0.00146   0.00020  -0.01017  -0.01131   1.94124
   A59        1.88462  -0.00037   0.00066  -0.03041  -0.03011   1.85451
   A60        1.96556  -0.00062  -0.00036  -0.01856  -0.01942   1.94614
    D1       -0.00298   0.00015  -0.00003   0.00667   0.00658   0.00361
    D2        3.13903   0.00008   0.00002   0.00643   0.00654  -3.13762
    D3        3.14111   0.00002  -0.00010   0.00094   0.00077  -3.14131
    D4       -0.00007  -0.00005  -0.00006   0.00070   0.00072   0.00065
    D5        0.00691  -0.00022  -0.00008  -0.00838  -0.00853  -0.00162
    D6       -3.13446  -0.00028  -0.00013  -0.00959  -0.00964   3.13909
    D7       -3.13718  -0.00008   0.00000  -0.00265  -0.00272  -3.13990
    D8        0.00464  -0.00015  -0.00005  -0.00386  -0.00383   0.00081
    D9       -0.01206   0.00015   0.00018   0.00654   0.00687  -0.00519
   D10       -3.13960  -0.00006  -0.00014   0.00606   0.00624  -3.13336
   D11        3.12913   0.00022   0.00013   0.00678   0.00692   3.13604
   D12        0.00159   0.00000  -0.00019   0.00630   0.00628   0.00787
   D13        0.02316  -0.00040  -0.00022  -0.01833  -0.01846   0.00469
   D14        3.10441   0.00055  -0.00009   0.03478   0.03539   3.13981
   D15       -3.13301  -0.00021   0.00011  -0.01800  -0.01796   3.13222
   D16       -0.05175   0.00075   0.00024   0.03511   0.03589  -0.01586
   D17       -0.01926   0.00032   0.00011   0.01658   0.01651  -0.00275
   D18        3.10495   0.00088   0.00047   0.02575   0.02587   3.13083
   D19       -3.10144  -0.00114  -0.00002  -0.03767  -0.03673  -3.13817
   D20        0.02277  -0.00058   0.00034  -0.02850  -0.02737  -0.00459
   D21        0.07873  -0.00086   0.00788  -0.12738  -0.11935  -0.04062
   D22       -2.05744  -0.00168   0.00760  -0.15541  -0.14835  -2.20579
   D23        2.12667  -0.00051   0.00847  -0.13983  -0.13140   1.99527
   D24       -3.12284   0.00031   0.00803  -0.07423  -0.06577   3.09457
   D25        1.02417  -0.00051   0.00775  -0.10227  -0.09477   0.92940
   D26       -1.07491   0.00067   0.00862  -0.08669  -0.07782  -1.15273
   D27        0.00420  -0.00002   0.00003  -0.00315  -0.00298   0.00122
   D28       -3.13762   0.00005   0.00008  -0.00196  -0.00188  -3.13950
   D29       -3.12075  -0.00053  -0.00031  -0.01190  -0.01192  -3.13267
   D30        0.02062  -0.00047  -0.00026  -0.01072  -0.01083   0.00979
   D31       -2.14774  -0.00084  -0.00086   0.02309   0.02223  -2.12551
   D32       -0.07724  -0.00066  -0.00095   0.02431   0.02337  -0.05387
   D33        2.02436  -0.00044  -0.00122   0.02995   0.02874   2.05310
   D34       -0.08277   0.00039  -0.00051   0.02603   0.02545  -0.05732
   D35        1.98773   0.00057  -0.00060   0.02725   0.02659   2.01432
   D36       -2.19385   0.00079  -0.00087   0.03289   0.03196  -2.16189
   D37        2.03448   0.00058  -0.00032   0.04560   0.04534   2.07981
   D38       -2.17821   0.00076  -0.00040   0.04682   0.04647  -2.13174
   D39       -0.07660   0.00099  -0.00068   0.05245   0.05184  -0.02476
   D40        2.86078  -0.00053   0.00087   0.11543   0.11621   2.97699
   D41       -1.33972   0.00189   0.00090   0.16279   0.16369  -1.17603
   D42        0.83272  -0.00014   0.00105   0.11086   0.11228   0.94500
   D43        0.88042   0.00102   0.00068   0.13752   0.13795   1.01837
   D44        2.96311   0.00344   0.00071   0.18488   0.18542  -3.13465
   D45       -1.14764   0.00141   0.00087   0.13295   0.13402  -1.01362
   D46       -1.28589   0.00010   0.00022   0.11115   0.11117  -1.17472
   D47        0.79680   0.00253   0.00026   0.15850   0.15864   0.95544
   D48        2.96924   0.00050   0.00041   0.10657   0.10724   3.07647
   D49        0.54454   0.00115  -0.00114   0.07320   0.07206   0.61660
   D50        2.60840   0.00111  -0.00109   0.07084   0.06975   2.67814
   D51       -1.53448   0.00155  -0.00103   0.07727   0.07625  -1.45823
   D52       -1.51486  -0.00041  -0.00153   0.05819   0.05666  -1.45820
   D53        0.54899  -0.00045  -0.00149   0.05583   0.05435   0.60333
   D54        2.68930  -0.00002  -0.00142   0.06226   0.06085   2.75015
   D55        2.65965   0.00044  -0.00142   0.06301   0.06159   2.72123
   D56       -1.55969   0.00040  -0.00137   0.06066   0.05927  -1.50041
   D57        0.58063   0.00084  -0.00130   0.06708   0.06578   0.64641
   D58       -1.24223   0.00153   0.00120   0.00554   0.00661  -1.23562
   D59        2.90868  -0.00237   0.00083  -0.06052  -0.05957   2.84911
   D60        0.78209  -0.00036   0.00008   0.00032   0.00036   0.78246
   D61        0.72279   0.00163   0.00131   0.00635   0.00758   0.73037
   D62       -1.40948  -0.00227   0.00094  -0.05970  -0.05860  -1.46808
   D63        2.74712  -0.00025   0.00020   0.00114   0.00133   2.74845
   D64        2.86858   0.00255   0.00138   0.01411   0.01537   2.88395
   D65        0.73631  -0.00136   0.00102  -0.05195  -0.05081   0.68550
   D66       -1.39028   0.00066   0.00027   0.00890   0.00913  -1.38115
   D67        0.91214   0.00143  -0.00061   0.03566   0.03519   0.94734
   D68        2.94312   0.00181  -0.00074   0.04212   0.04152   2.98464
   D69       -1.13021   0.00136  -0.00039   0.03211   0.03187  -1.09835
   D70       -1.12517  -0.00169  -0.00086   0.00695   0.00591  -1.11926
   D71        0.90580  -0.00131  -0.00099   0.01340   0.01224   0.91804
   D72        3.11565  -0.00176  -0.00064   0.00340   0.00259   3.11824
   D73        3.03107   0.00033   0.00006   0.01062   0.01071   3.04178
   D74       -1.22114   0.00072  -0.00007   0.01707   0.01703  -1.20410
   D75        0.98872   0.00026   0.00029   0.00706   0.00738   0.99610
   D76       -0.95585  -0.00119  -0.00003  -0.06938  -0.06938  -1.02522
   D77        1.13291   0.00171   0.00036  -0.02882  -0.02846   1.10445
   D78       -2.98566  -0.00084   0.00085  -0.07622  -0.07518  -3.06084
   D79        1.02197  -0.00206  -0.00013  -0.07225  -0.07246   0.94951
   D80        3.11073   0.00084   0.00026  -0.03169  -0.03154   3.07918
   D81       -1.00784  -0.00171   0.00075  -0.07909  -0.07827  -1.08611
   D82       -3.12488  -0.00119  -0.00070  -0.05727  -0.05805   3.10026
   D83       -1.03612   0.00171  -0.00031  -0.01671  -0.01713  -1.05326
   D84        1.12849  -0.00084   0.00017  -0.06411  -0.06386   1.06464
         Item               Value     Threshold  Converged?
 Maximum Force            0.007877     0.000450     NO 
 RMS     Force            0.001806     0.000300     NO 
 Maximum Displacement     0.338891     0.001800     NO 
 RMS     Displacement     0.097515     0.001200     NO 
 Predicted change in Energy=-3.647410D-03
 GradGradGradGradGradGradGradGradGradGradGradGradGradGradGradGradGradGrad

                          Input orientation:                          
 ---------------------------------------------------------------------
 Center     Atomic      Atomic             Coordinates (Angstroms)
 Number     Number       Type             X           Y           Z
 ---------------------------------------------------------------------
      1          6           0       -3.496080    0.227379    0.092844
      2          6           0       -2.219939    0.166016   -0.460938
      3          6           0       -1.408885    1.304815   -0.516269
      4          6           0       -1.879835    2.523484   -0.017682
      5          6           0       -3.164553    2.584943    0.539179
      6          6           0       -3.964320    1.442432    0.591483
      7          1           0       -4.120715   -0.658772    0.133461
      8          1           0       -1.839933   -0.769852   -0.857321
      9          1           0       -0.434355    1.202720   -0.961822
     10          1           0       -3.568496    3.503162    0.946560
     11          1           0       -4.956743    1.511939    1.024931
     12          6           0        0.370272    3.631057   -0.612018
     13          1           0        0.740837    4.647181   -0.713025
     14          1           0        0.231262    3.244214   -1.621197
     15          6           0        1.374894    2.781516    0.194345
     16          1           0        1.715139    1.917680   -0.378512
     17          1           0        2.258430    3.375152    0.436567
     18          1           0        0.972121    2.396597    1.130408
     19          6           0       -1.007095    4.365488    1.399517
     20          1           0       -2.017539    4.730322    1.582390
     21          1           0       -0.861266    3.494261    2.036796
     22          6           0        0.037404    5.442330    1.711385
     23          1           0       -0.314536    6.024042    2.567448
     24          1           0        0.999368    5.007869    1.986575
     25          1           0        0.204880    6.144877    0.898610
     26          6           0       -1.785885    4.772732   -1.009134
     27          1           0       -1.811455    4.220593   -1.950907
     28          1           0       -2.804314    4.839044   -0.635774
     29          6           0       -1.242687    6.180991   -1.223411
     30          1           0       -1.860796    6.626083   -2.010276
     31          1           0       -1.345904    6.814817   -0.342437
     32          1           0       -0.211247    6.216668   -1.577896
     33          7           0       -1.046849    3.806011   -0.043932
 ---------------------------------------------------------------------
                    Distance matrix (angstroms):
                    1          2          3          4          5
     1  C    0.000000
     2  C    1.392471   0.000000
     3  C    2.426576   1.399191   0.000000
     4  C    2.810083   2.422768   1.398405   0.000000
     5  C    2.422237   2.782757   2.415589   1.401560   0.000000
     6  C    1.394362   2.404099   2.788602   2.425868   1.395598
     7  H    1.084934   2.155582   3.410549   3.895015   3.405956
     8  H    2.154091   1.085069   2.146244   3.398919   3.867749
     9  H    3.381978   2.124607   1.076406   2.173760   3.408449
    10  H    3.385976   3.864738   3.411234   2.177408   1.082708
    11  H    2.156946   3.392552   3.873693   3.402591   2.144583
    12  C    5.199090   4.328802   2.930182   2.577389   3.861942
    13  H    6.175398   5.376856   3.978872   3.444055   4.590524
    14  H    5.092378   4.102425   2.769876   2.747261   4.078409
    15  C    5.500937   4.493669   3.230331   3.271819   4.556768
    16  H    5.498736   4.308127   3.186550   3.663473   5.009869
    17  H    6.568182   5.582102   4.317799   4.249343   5.481214
    18  H    5.074137   4.206794   3.093981   3.076989   4.182953
    19  C    5.002639   4.750563   3.633096   2.482560   2.926628
    20  H    4.968031   5.004902   4.063118   2.729345   2.646995
    21  H    4.625334   4.377428   3.407594   2.490134   2.893933
    22  C    6.503915   6.136292   4.916627   3.896811   4.448737
    23  H    7.060255   6.864266   5.742648   4.624604   4.905495
    24  H    6.829960   6.308549   5.077058   4.298723   5.030285
    25  H    7.025892   6.593550   5.294556   4.277864   4.914815
    26  C    4.979895   4.659480   3.522994   2.459861   3.014037
    27  H    4.791726   4.338947   3.274448   2.573366   3.272117
    28  H    4.719839   4.712669   3.801615   2.568758   2.567345
    29  C    6.500446   6.141360   4.929986   3.903472   4.442055
    30  H    6.931139   6.652962   5.545465   4.560934   4.952809
    31  H    6.943131   6.707051   5.513103   4.336598   4.687917
    32  H    7.032289   6.472467   5.166013   4.342587   5.137456
    33  N    4.338669   3.847024   2.571022   1.529519   2.513105
                    6          7          8          9         10
     6  C    0.000000
     7  H    2.156224   0.000000
     8  H    3.392087   2.489168   0.000000
     9  H    3.864049   4.272476   2.424379   0.000000
    10  H    2.128231   4.276421   4.949805   4.330912   0.000000
    11  H    1.085178   2.491114   4.296970   4.949222   2.428651
    12  C    5.002717   6.255184   4.930840   2.581977   4.237855
    13  H    5.840433   7.245989   6.002120   3.647915   4.757452
    14  H    5.073981   6.103428   4.581057   2.246223   4.593320
    15  C    5.518883   6.483904   4.904419   2.665089   5.052099
    16  H    5.781263   6.399798   4.482256   2.339175   5.673303
    17  H    6.517823   7.553668   5.970911   3.731761   5.850602
    18  H    5.056611   6.022139   4.678153   2.789434   4.677123
    19  C    4.235842   6.044892   5.670860   3.988365   2.740356
    20  H    3.947413   5.963646   6.019606   4.628549   2.077418
    21  H    3.990974   5.611985   5.245604   3.798042   2.918524
    22  C    5.767769   7.550049   6.979531   5.034172   4.165074
    23  H    6.181950   8.066678   7.759696   5.976224   4.423840
    24  H    6.268717   7.858759   7.037857   5.022725   4.920483
    25  H    6.292023   8.098510   7.421458   5.319281   4.606444
    26  C    4.289341   6.021477   5.544926   3.817572   2.935004
    27  H    4.337828   5.786663   5.108941   3.461539   3.463699
    28  H    3.793250   5.705315   5.695510   4.352685   2.207336
    29  C    5.758043   7.543639   6.986053   5.050248   4.157995
    30  H    6.169620   7.922876   7.485293   5.704985   4.627284
    31  H    6.049035   7.986275   7.618161   5.719282   4.191478
    32  H    6.448650   8.092241   7.209945   5.056579   5.000711
    33  N    3.808135   5.423505   4.714776   2.827507   2.726077
                   11         12         13         14         15
    11  H    0.000000
    12  C    5.962160   0.000000
    13  H    6.731467   1.086292   0.000000
    14  H    6.076032   1.089685   1.747214   0.000000
    15  C    6.510862   1.543116   2.169344   2.195034   0.000000
    16  H    6.829955   2.190628   2.917420   2.346454   1.090937
    17  H    7.475056   2.174893   2.289696   2.891530   1.091655
    18  H    5.995429   2.218593   2.918366   2.972987   1.089313
    19  C    4.887001   2.546134   2.756347   3.451882   3.104074
    20  H    4.394049   3.424245   3.589496   4.186716   4.151279
    21  H    4.661159   2.924314   3.384889   3.825840   2.983797
    22  C    6.392238   2.964745   2.646666   3.996923   3.342188
    23  H    6.654962   4.037864   3.710938   5.056687   4.358873
    24  H    6.972915   3.007334   2.735831   4.088579   2.882665
    25  H    6.937033   2.937456   2.264445   3.842391   3.630031
    26  C    4.982422   2.471869   2.547110   2.603818   3.924771
    27  H    5.107372   2.626806   2.868541   2.287951   4.101935
    28  H    4.296571   3.396733   3.551179   3.567809   4.731627
    29  C    6.375680   3.078571   2.558796   3.309897   4.518649
    30  H    6.704614   3.987854   3.516733   3.995639   5.487326
    31  H    6.559601   3.626880   3.031579   4.107540   4.894731
    32  H    7.171396   2.820722   2.029226   3.005523   4.178152
    33  N    4.657521   1.536738   2.085923   2.106406   2.640305
                   16         17         18         19         20
    16  H    0.000000
    17  H    1.756059   0.000000
    18  H    1.748793   1.758856   0.000000
    19  C    4.069853   3.545658   2.804682   0.000000
    20  H    5.068430   4.629612   3.819506   1.089745   0.000000
    21  H    3.867451   3.508193   2.321144   1.089232   1.752513
    22  C    4.427823   3.291100   3.238475   1.532263   2.178621
    23  H    5.446143   4.263500   4.108397   2.143479   2.354627
    24  H    3.956669   2.579443   2.748182   2.187049   3.056490
    25  H    4.667024   3.478783   3.833013   2.210434   2.721704
    26  C    4.561378   4.516610   4.222588   2.563974   2.602203
    27  H    4.495854   4.793618   4.535389   3.448671   3.575819
    28  H    5.387579   5.378129   4.831811   2.756204   2.356074
    29  C    5.257224   4.783940   4.976692   3.198641   3.252284
    30  H    6.133435   5.789959   5.981460   4.179209   4.065185
    31  H    5.775226   5.042754   5.202227   3.024633   2.915677
    32  H    4.861150   4.269846   4.829928   3.595168   3.931835
    33  N    3.362487   3.367698   2.727959   1.548593   2.107490
                   21         22         23         24         25
    21  H    0.000000
    22  C    2.169902   0.000000
    23  H    2.642026   1.093204   0.000000
    24  H    2.399060   1.090808   1.759650   0.000000
    25  H    3.075370   1.087301   1.751974   1.762857   0.000000
    26  C    3.430320   3.342749   4.064798   4.097218   3.079841
    27  H    4.163195   4.280573   5.090062   4.901459   3.986004
    28  H    3.567422   3.734764   4.226563   4.623117   3.621434
    29  C    4.241809   3.285921   3.905983   4.087424   2.568994
    30  H    5.214035   4.342257   4.869182   5.174358   3.600028
    31  H    4.113601   2.831156   3.186922   3.766916   2.096175
    32  H    4.571654   3.388332   4.151102   3.953763   2.512250
    33  N    2.112122   2.633303   3.503605   3.123208   2.815228
                   26         27         28         29         30
    26  C    0.000000
    27  H    1.091992   0.000000
    28  H    1.086735   1.760064   0.000000
    29  C    1.524524   2.167005   2.141218   0.000000
    30  H    2.107797   2.406729   2.443971   1.095136   0.000000
    31  H    2.192756   3.087704   2.473193   1.090185   1.755683
    32  H    2.210866   2.585367   3.083738   1.091239   1.753735
    33  N    1.553170   2.095961   2.122761   2.658957   3.532963
                   31         32         33
    31  H    0.000000
    32  H    1.780895   0.000000
    33  N    3.038330   2.977002   0.000000
 Stoichiometry    C12H20N(1+)
 Framework group  C1[X(C12H20N)]
 Deg. of freedom    93
 Full point group                 C1      NOp   1
 Largest Abelian subgroup         C1      NOp   1
 Largest concise Abelian subgroup C1      NOp   1
                         Standard orientation:                         
 ---------------------------------------------------------------------
 Center     Atomic      Atomic             Coordinates (Angstroms)
 Number     Number       Type             X           Y           Z
 ---------------------------------------------------------------------
      1          6           0        3.616508   -0.185283    0.113663
      2          6           0        2.988738    0.919085   -0.456644
      3          6           0        1.593628    0.983891   -0.541517
      4          6           0        0.813906   -0.070625   -0.056163
      5          6           0        1.446176   -1.182246    0.517340
      6          6           0        2.838357   -1.235562    0.599090
      7          1           0        4.698647   -0.230268    0.177179
      8          1           0        3.577871    1.744274   -0.843116
      9          1           0        1.161127    1.857097   -0.998795
     10          1           0        0.884605   -2.017965    0.915423
     11          1           0        3.308189   -2.106193    1.045038
     12          6           0       -1.322824    1.219213   -0.699306
     13          1           0       -2.375360    0.980052   -0.821780
     14          1           0       -0.901210    1.308966   -1.700105
     15          6           0       -1.169744    2.526183    0.106673
     16          1           0       -0.615912    3.278421   -0.456843
     17          1           0       -2.152170    2.948058    0.327066
     18          1           0       -0.647830    2.398803    1.054292
     19          6           0       -1.236582   -0.330584    1.318983
     20          1           0       -0.999933   -1.377050    1.509905
     21          1           0       -0.596712    0.265734    1.968136
     22          6           0       -2.713743   -0.034922    1.598998
     23          1           0       -3.030084   -0.643364    2.450363
     24          1           0       -2.875253    1.009830    1.867828
     25          1           0       -3.377798   -0.277017    0.772775
     26          6           0       -1.106518   -1.212792   -1.084921
     27          1           0       -0.608820   -0.937955   -2.017234
     28          1           0       -0.618656   -2.103728   -0.698635
     29          6           0       -2.579720   -1.519559   -1.329341
     30          1           0       -2.602572   -2.282502   -2.114655
     31          1           0       -3.075061   -1.947075   -0.457348
     32          1           0       -3.160743   -0.672871   -1.698578
     33          7           0       -0.714487   -0.065148   -0.114579
 ---------------------------------------------------------------------
 Rotational constants (GHZ):      1.2502442      0.5427336      0.4826264
 Standard basis: 6-31++G(d,p) (6D, 7F)
 There are   367 symmetry adapted cartesian basis functions of A   symmetry.
 There are   367 symmetry adapted basis functions of A   symmetry.
   367 basis functions,   576 primitive gaussians,   367 cartesian basis functions
    49 alpha electrons       49 beta electrons
       nuclear repulsion energy       843.6860733778 Hartrees.
 NAtoms=   33 NActive=   33 NUniq=   33 SFac= 1.00D+00 NAtFMM=   60 NAOKFM=F Big=F
 Integral buffers will be    131072 words long.
 Raffenetti 2 integral format.
 Two-electron integral symmetry is turned on.
 One-electron integrals computed using PRISM.
 NBasis=   367 RedAO= T EigKep=  4.24D-06  NBF=   367
 NBsUse=   365 1.00D-06 EigRej=  9.16D-07 NBFU=   365
 Initial guess from the checkpoint file:  "BTE.chk"
 B after Tr=     0.000000    0.000000    0.000000
         Rot=    0.999414   -0.033984    0.002816   -0.002926 Ang=  -3.92 deg.
 ExpMin= 3.60D-02 ExpMax= 4.17D+03 ExpMxC= 6.27D+02 IAcc=3 IRadAn=         5 AccDes= 0.00D+00
 Harris functional with IExCor=  402 and IRadAn=       5 diagonalized for initial guess.
 HarFok:  IExCor=  402 AccDes= 0.00D+00 IRadAn=         5 IDoV= 1 UseB2=F ITyADJ=14
 ICtDFT=  3500011 ScaDFX=  1.000000  1.000000  1.000000  1.000000
 FoFCou: FMM=F IPFlag=           0 FMFlag=      100000 FMFlg1=           0
         NFxFlg=           0 DoJE=T BraDBF=F KetDBF=T FulRan=T
         wScrn=  0.000000 ICntrl=     500 IOpCl=  0 I1Cent=   200000004 NGrid=           0
         NMat0=    1 NMatS0=      1 NMatT0=    0 NMatD0=    1 NMtDS0=    0 NMtDT0=    0
 Petite list used in FoFCou.
 Requested convergence on RMS density matrix=1.00D-08 within 128 cycles.
 Requested convergence on MAX density matrix=1.00D-06.
 Requested convergence on             energy=1.00D-06.
 No special actions if energy rises.
 SCF Done:  E(RB3LYP) =  -523.866330991     A.U. after   12 cycles
            NFock= 12  Conv=0.85D-08     -V/T= 2.0101
 Calling FoFJK, ICntrl=      2127 FMM=F ISym2X=0 I1Cent= 0 IOpClX= 0 NMat=1 NMatS=1 NMatT=0.
 ***** Axes restored to original set *****
 -------------------------------------------------------------------
 Center     Atomic                   Forces (Hartrees/Bohr)
 Number     Number              X              Y              Z
 -------------------------------------------------------------------
      1        6           0.000074288   -0.000761342   -0.000432394
      2        6          -0.000047058    0.000216241   -0.000029518
      3        6           0.000297817    0.004540979   -0.001234749
      4        6           0.001563483   -0.000530847    0.002188786
      5        6          -0.000074933    0.000491537    0.000636529
      6        6          -0.000132032    0.001375476    0.000305151
      7        1           0.000118168   -0.000058665    0.000019872
      8        1           0.000359999    0.000216802   -0.000017763
      9        1           0.004353680    0.001118906   -0.001092169
     10        1          -0.000185012    0.000714364   -0.000273744
     11        1           0.000143901    0.000176816    0.000042351
     12        6           0.000425848   -0.002880478    0.001844697
     13        1           0.000779392   -0.000877165    0.000310944
     14        1          -0.000587573   -0.000968589   -0.000653148
     15        6          -0.002698466    0.000746937    0.000004241
     16        1          -0.000747767   -0.000459083   -0.001222952
     17        1          -0.000144213    0.000525642    0.000332753
     18        1          -0.001831307   -0.000264963    0.001647223
     19        6          -0.000480924    0.000607916   -0.000144027
     20        1           0.001208274    0.001646343    0.000051481
     21        1           0.000091892    0.000064311    0.001049346
     22        6           0.000987942   -0.002210667   -0.001000174
     23        1          -0.000532857   -0.001004025    0.000776320
     24        1           0.000736138   -0.000784641   -0.000407726
     25        1          -0.000421823    0.001212666    0.000239545
     26        6          -0.001270038   -0.002339811   -0.002187908
     27        1          -0.000839277    0.000641661   -0.000612918
     28        1          -0.001715660   -0.001281176    0.000502871
     29        6          -0.000527269    0.000137572   -0.000048552
     30        1          -0.000095321   -0.000292083    0.000145215
     31        1          -0.000224873    0.000454596    0.000116384
     32        1           0.000120633    0.000258593   -0.000390080
     33        7           0.001294948   -0.000433824   -0.000465888
 -------------------------------------------------------------------
 Cartesian Forces:  Max     0.004540979 RMS     0.001128652

 GradGradGradGradGradGradGradGradGradGradGradGradGradGradGradGradGradGrad
 Berny optimization.
 Using GEDIIS/GDIIS optimizer.
 FormGI is forming the generalized inverse of G from B-inverse, IUseBI=4.
 Internal  Forces:  Max     0.011407215 RMS     0.002167980
 Search for a local minimum.
 Step number   7 out of a maximum of  187
 All quantities printed in internal units (Hartrees-Bohrs-Radians)
 Mixed Optimization -- RFO/linear search
 Update second derivatives using D2CorX and points    6    7
 DE= -1.80D-03 DEPred=-3.65D-03 R= 4.93D-01
 Trust test= 4.93D-01 RLast= 6.00D-01 DXMaxT set to 1.93D+00
 ITU=  0  1  0  1  1  1  0
 Use linear search instead of GDIIS.
     Eigenvalues ---    0.00146   0.00234   0.00237   0.00237   0.00265
     Eigenvalues ---    0.00274   0.01179   0.01417   0.02147   0.02154
     Eigenvalues ---    0.02155   0.02155   0.02155   0.02156   0.02157
     Eigenvalues ---    0.02180   0.02891   0.03078   0.03639   0.04564
     Eigenvalues ---    0.04593   0.04615   0.04843   0.04975   0.05057
     Eigenvalues ---    0.05193   0.05496   0.05664   0.05899   0.06613
     Eigenvalues ---    0.06974   0.08883   0.09081   0.09425   0.12607
     Eigenvalues ---    0.12768   0.12866   0.15009   0.15818   0.15876
     Eigenvalues ---    0.15957   0.15985   0.16000   0.16000   0.16000
     Eigenvalues ---    0.16000   0.16000   0.16000   0.16000   0.16027
     Eigenvalues ---    0.16176   0.16825   0.17924   0.21519   0.21965
     Eigenvalues ---    0.22040   0.22577   0.24737   0.26501   0.27539
     Eigenvalues ---    0.28274   0.28488   0.28515   0.28614   0.30409
     Eigenvalues ---    0.32264   0.33387   0.33722   0.33725   0.33812
     Eigenvalues ---    0.34800   0.36766   0.37152   0.37198   0.37208
     Eigenvalues ---    0.37230   0.37230   0.37230   0.37230   0.37230
     Eigenvalues ---    0.37230   0.37230   0.37230   0.37292   0.37556
     Eigenvalues ---    0.41468   0.42380   0.45218   0.46381   0.46456
     Eigenvalues ---    0.46531   0.47770   0.74932
 RFO step:  Lambda=-3.67583409D-03 EMin= 1.46353575D-03
 Quartic linear search produced a step of -0.24376.
 Iteration  1 RMS(Cart)=  0.11066704 RMS(Int)=  0.00301060
 Iteration  2 RMS(Cart)=  0.00578157 RMS(Int)=  0.00010792
 Iteration  3 RMS(Cart)=  0.00001721 RMS(Int)=  0.00010763
 Iteration  4 RMS(Cart)=  0.00000000 RMS(Int)=  0.00010763
 Variable       Old X    -DE/DX   Delta X   Delta X   Delta X     New X
                                 (Linear)    (Quad)   (Total)
    R1        2.63139   0.00137   0.00059   0.00147   0.00205   2.63343
    R2        2.63496   0.00233   0.00040   0.00371   0.00409   2.63905
    R3        2.05023  -0.00002   0.00111  -0.00222  -0.00111   2.04912
    R4        2.64409  -0.00056  -0.00014  -0.00001  -0.00015   2.64393
    R5        2.05048  -0.00005   0.00130  -0.00252  -0.00123   2.04926
    R6        2.64260  -0.00419  -0.00101  -0.00440  -0.00540   2.63720
    R7        2.03411   0.00429   0.00285   0.00291   0.00577   2.03988
    R8        2.64857  -0.00111  -0.00170  -0.00114  -0.00282   2.64575
    R9        2.89037  -0.00981  -0.00420  -0.02183  -0.02603   2.86434
   R10        2.63730  -0.00069   0.00064  -0.00234  -0.00170   2.63560
   R11        2.04602   0.00057   0.00209  -0.00001   0.00208   2.04810
   R12        2.05069  -0.00010   0.00121  -0.00246  -0.00125   2.04944
   R13        2.05279  -0.00058  -0.00204   0.00468   0.00264   2.05543
   R14        2.05921   0.00102  -0.00068   0.00282   0.00214   2.06135
   R15        2.91607  -0.00343  -0.00313  -0.00643  -0.00956   2.90651
   R16        2.90401  -0.00479   0.00140  -0.01867  -0.01727   2.88674
   R17        2.06157   0.00077  -0.00077   0.00332   0.00255   2.06412
   R18        2.06293   0.00024  -0.00099   0.00259   0.00160   2.06453
   R19        2.05850   0.00219  -0.00074   0.00670   0.00596   2.06446
   R20        2.05932  -0.00056  -0.00069   0.00043  -0.00026   2.05906
   R21        2.05835   0.00057  -0.00087   0.00312   0.00226   2.06061
   R22        2.89556  -0.00151  -0.00156  -0.00658  -0.00814   2.88742
   R23        2.92642   0.00039   0.00171  -0.00720  -0.00549   2.92093
   R24        2.06586   0.00024  -0.00104   0.00273   0.00169   2.06754
   R25        2.06133   0.00086  -0.00133   0.00477   0.00344   2.06477
   R26        2.05470   0.00054  -0.00136   0.00605   0.00469   2.05939
   R27        2.06357   0.00023  -0.00110   0.00308   0.00198   2.06554
   R28        2.05363   0.00170  -0.00162   0.00805   0.00643   2.06006
   R29        2.88093   0.00028  -0.00031  -0.00307  -0.00337   2.87756
   R30        2.93507   0.00220   0.00366  -0.00870  -0.00504   2.93003
   R31        2.06951  -0.00017  -0.00096   0.00212   0.00117   2.07068
   R32        2.06015   0.00038  -0.00161   0.00445   0.00284   2.06299
   R33        2.06214   0.00025  -0.00133   0.00446   0.00312   2.06527
    A1        2.08102   0.00057   0.00017   0.00282   0.00296   2.08398
    A2        2.10195  -0.00039  -0.00019  -0.00156  -0.00173   2.10022
    A3        2.10020  -0.00018   0.00002  -0.00127  -0.00124   2.09896
    A4        2.10725  -0.00055  -0.00080   0.00037  -0.00044   2.10681
    A5        2.09931   0.00069   0.00049   0.00186   0.00236   2.10167
    A6        2.07663  -0.00015   0.00031  -0.00224  -0.00192   2.07471
    A7        2.09436  -0.00194  -0.00054  -0.00732  -0.00784   2.08652
    A8        2.05327   0.00268   0.00266   0.00342   0.00606   2.05933
    A9        2.13547  -0.00073  -0.00212   0.00398   0.00184   2.13731
   A10        2.08125   0.00524   0.00260   0.01136   0.01389   2.09514
   A11        2.14267  -0.01141  -0.00840  -0.00158  -0.01010   2.13257
   A12        2.05924   0.00617   0.00543  -0.00949  -0.00420   2.05504
   A13        2.09935  -0.00273  -0.00212  -0.00479  -0.00689   2.09246
   A14        2.12782   0.00111   0.00134  -0.00202  -0.00071   2.12712
   A15        2.05599   0.00162   0.00075   0.00690   0.00762   2.06361
   A16        2.10312  -0.00059   0.00065  -0.00238  -0.00173   2.10139
   A17        2.10106   0.00050   0.00010   0.00198   0.00208   2.10314
   A18        2.07901   0.00009  -0.00075   0.00040  -0.00035   2.07866
   A19        1.86448  -0.00104   0.00189  -0.00184  -0.00005   1.86443
   A20        1.91928   0.00218  -0.00155   0.01429   0.01263   1.93192
   A21        1.81569   0.00394   0.00708  -0.00106   0.00611   1.82180
   A22        1.95148   0.00235  -0.00344   0.01509   0.01156   1.96304
   A23        1.83914   0.00298   0.00069   0.00533   0.00612   1.84526
   A24        2.05993  -0.00976  -0.00360  -0.03117  -0.03473   2.02521
   A25        1.94398  -0.00137  -0.00127  -0.00147  -0.00274   1.94124
   A26        1.92142   0.00020  -0.00133   0.00444   0.00312   1.92454
   A27        1.98543  -0.00142  -0.00125  -0.00356  -0.00482   1.98061
   A28        1.86992   0.00098   0.00110   0.00308   0.00418   1.87410
   A29        1.86163   0.00121   0.00262  -0.00289  -0.00029   1.86134
   A30        1.87627   0.00060   0.00039   0.00065   0.00105   1.87732
   A31        1.86893   0.00030  -0.00205   0.00255   0.00055   1.86948
   A32        1.94188  -0.00036   0.00105   0.00612   0.00722   1.94911
   A33        1.82716   0.00144   0.00182   0.01501   0.01687   1.84403
   A34        1.93026  -0.00100  -0.00288  -0.00274  -0.00576   1.92450
   A35        1.83362   0.00021   0.00323  -0.00884  -0.00575   1.82787
   A36        2.05005  -0.00041  -0.00106  -0.01108  -0.01221   2.03784
   A37        1.89008  -0.00161   0.00099  -0.01079  -0.00980   1.88028
   A38        1.95259  -0.00059  -0.00083   0.00066  -0.00019   1.95240
   A39        1.98990   0.00110  -0.00121   0.00817   0.00696   1.99686
   A40        1.87370   0.00072   0.00035  -0.00080  -0.00047   1.87322
   A41        1.86620   0.00030   0.00087  -0.00137  -0.00049   1.86571
   A42        1.88610   0.00012  -0.00001   0.00352   0.00349   1.88959
   A43        1.88095  -0.00008  -0.00144  -0.01112  -0.01254   1.86842
   A44        1.93284  -0.00109  -0.00243   0.01114   0.00879   1.94163
   A45        1.80532   0.00015   0.00317   0.00033   0.00351   1.80883
   A46        1.90269   0.00009  -0.00679   0.02109   0.01431   1.91699
   A47        1.84460  -0.00179   0.00262  -0.01483  -0.01223   1.83237
   A48        2.08605   0.00252   0.00479  -0.00945  -0.00466   2.08140
   A49        1.84971  -0.00062  -0.00043  -0.00648  -0.00690   1.84281
   A50        1.97115   0.00030  -0.00074   0.00565   0.00490   1.97604
   A51        1.99615   0.00044   0.00219   0.00086   0.00303   1.99918
   A52        1.86596  -0.00002  -0.00074  -0.00208  -0.00281   1.86315
   A53        1.86167  -0.00002  -0.00141  -0.00019  -0.00160   1.86007
   A54        1.91027  -0.00013   0.00081   0.00135   0.00213   1.91240
   A55        1.99665  -0.00529  -0.01226  -0.00318  -0.01527   1.98138
   A56        1.87646   0.00403  -0.00375   0.01469   0.01102   1.88748
   A57        1.84776  -0.00241   0.00101  -0.03068  -0.02970   1.81806
   A58        1.94124  -0.00279   0.00276  -0.01942  -0.01679   1.92445
   A59        1.85451   0.00598   0.00734   0.02137   0.02868   1.88319
   A60        1.94614   0.00045   0.00473   0.01741   0.02234   1.96848
    D1        0.00361   0.00001  -0.00161   0.00493   0.00333   0.00694
    D2       -3.13762  -0.00001  -0.00159   0.00517   0.00353  -3.13408
    D3       -3.14131   0.00001  -0.00019  -0.00008  -0.00025  -3.14155
    D4        0.00065  -0.00001  -0.00018   0.00016  -0.00005   0.00060
    D5       -0.00162  -0.00006   0.00208  -0.00775  -0.00564  -0.00726
    D6        3.13909  -0.00008   0.00235  -0.00966  -0.00733   3.13176
    D7       -3.13990  -0.00006   0.00066  -0.00274  -0.00206   3.14123
    D8        0.00081  -0.00008   0.00093  -0.00465  -0.00375  -0.00293
    D9       -0.00519   0.00014  -0.00168   0.00919   0.00744   0.00226
   D10       -3.13336  -0.00008  -0.00152   0.00293   0.00129  -3.13207
   D11        3.13604   0.00016  -0.00169   0.00895   0.00725  -3.13989
   D12        0.00787  -0.00005  -0.00153   0.00269   0.00109   0.00896
   D13        0.00469  -0.00023   0.00450  -0.02025  -0.01587  -0.01117
   D14        3.13981   0.00036  -0.00863   0.03196   0.02319  -3.12019
   D15        3.13222   0.00003   0.00438  -0.01369  -0.00940   3.12282
   D16       -0.01586   0.00062  -0.00875   0.03851   0.02966   0.01380
   D17       -0.00275   0.00018  -0.00403   0.01748   0.01362   0.01087
   D18        3.13083   0.00041  -0.00631   0.02969   0.02359  -3.12877
   D19       -3.13817  -0.00031   0.00895  -0.03225  -0.02370   3.12132
   D20       -0.00459  -0.00008   0.00667  -0.02005  -0.01373  -0.01833
   D21       -0.04062  -0.00294   0.02909  -0.18922  -0.16030  -0.20091
   D22       -2.20579   0.00125   0.03616  -0.17304  -0.13654  -2.34232
   D23        1.99527  -0.00005   0.03203  -0.18469  -0.15234   1.84293
   D24        3.09457  -0.00236   0.01603  -0.13756  -0.12203   2.97254
   D25        0.92940   0.00183   0.02310  -0.12139  -0.09827   0.83113
   D26       -1.15273   0.00053   0.01897  -0.13304  -0.11407  -1.26681
   D27        0.00122  -0.00005   0.00073  -0.00352  -0.00282  -0.00159
   D28       -3.13950  -0.00002   0.00046  -0.00163  -0.00115  -3.14065
   D29       -3.13267  -0.00027   0.00291  -0.01519  -0.01239   3.13812
   D30        0.00979  -0.00024   0.00264  -0.01330  -0.01072  -0.00093
   D31       -2.12551  -0.00078  -0.00542   0.01640   0.01092  -2.11459
   D32       -0.05387  -0.00029  -0.00570   0.02219   0.01642  -0.03745
   D33        2.05310  -0.00034  -0.00701   0.02382   0.01674   2.06984
   D34       -0.05732   0.00082  -0.00620   0.03294   0.02682  -0.03049
   D35        2.01432   0.00132  -0.00648   0.03873   0.03232   2.04664
   D36       -2.16189   0.00127  -0.00779   0.04036   0.03263  -2.12925
   D37        2.07981  -0.00088  -0.01105   0.02840   0.01735   2.09716
   D38       -2.13174  -0.00038  -0.01133   0.03418   0.02285  -2.10889
   D39       -0.02476  -0.00043  -0.01264   0.03581   0.02316  -0.00160
   D40        2.97699   0.00058  -0.02833   0.07028   0.04179   3.01878
   D41       -1.17603  -0.00018  -0.03990   0.07227   0.03251  -1.14352
   D42        0.94500   0.00255  -0.02737   0.09579   0.06832   1.01332
   D43        1.01837  -0.00099  -0.03363   0.07070   0.03699   1.05537
   D44       -3.13465  -0.00174  -0.04520   0.07269   0.02771  -3.10694
   D45       -1.01362   0.00099  -0.03267   0.09621   0.06352  -0.95010
   D46       -1.17472   0.00035  -0.02710   0.06835   0.04114  -1.13359
   D47        0.95544  -0.00040  -0.03867   0.07035   0.03186   0.98730
   D48        3.07647   0.00233  -0.02614   0.09387   0.06767  -3.13905
   D49        0.61660   0.00007  -0.01757   0.09119   0.07361   0.69021
   D50        2.67814  -0.00041  -0.01700   0.08378   0.06678   2.74492
   D51       -1.45823   0.00012  -0.01859   0.09529   0.07671  -1.38152
   D52       -1.45820   0.00057  -0.01381   0.08585   0.07206  -1.38615
   D53        0.60333   0.00010  -0.01325   0.07844   0.06522   0.66856
   D54        2.75015   0.00063  -0.01483   0.08995   0.07515   2.82530
   D55        2.72123   0.00141  -0.01501   0.10828   0.09323   2.81446
   D56       -1.50041   0.00094  -0.01445   0.10087   0.08639  -1.41402
   D57        0.64641   0.00147  -0.01603   0.11237   0.09633   0.74273
   D58       -1.23562  -0.00286  -0.00161  -0.10975  -0.11140  -1.34703
   D59        2.84911   0.00286   0.01452  -0.10309  -0.08870   2.76041
   D60        0.78246  -0.00314  -0.00009  -0.12860  -0.12852   0.65394
   D61        0.73037  -0.00187  -0.00185  -0.10441  -0.10634   0.62403
   D62       -1.46808   0.00385   0.01428  -0.09776  -0.08364  -1.55172
   D63        2.74845  -0.00214  -0.00032  -0.12327  -0.12346   2.62499
   D64        2.88395  -0.00328  -0.00375  -0.12244  -0.12619   2.75776
   D65        0.68550   0.00244   0.01238  -0.11578  -0.10349   0.58201
   D66       -1.38115  -0.00355  -0.00222  -0.14129  -0.14331  -1.52446
   D67        0.94734  -0.00059  -0.00858   0.01088   0.00229   0.94962
   D68        2.98464  -0.00084  -0.01012   0.00737  -0.00278   2.98186
   D69       -1.09835  -0.00040  -0.00777   0.01490   0.00712  -1.09123
   D70       -1.11926   0.00011  -0.00144   0.00485   0.00342  -1.11584
   D71        0.91804  -0.00015  -0.00298   0.00133  -0.00165   0.91639
   D72        3.11824   0.00030  -0.00063   0.00886   0.00825   3.12649
   D73        3.04178   0.00059  -0.00261   0.01384   0.01124   3.05302
   D74       -1.20410   0.00034  -0.00415   0.01033   0.00618  -1.19793
   D75        0.99610   0.00079  -0.00180   0.01786   0.01607   1.01217
   D76       -1.02522   0.00271   0.01691  -0.03435  -0.01747  -1.04270
   D77        1.10445  -0.00161   0.00694  -0.04299  -0.03636   1.06809
   D78       -3.06084  -0.00093   0.01833  -0.04295  -0.02436  -3.08520
   D79        0.94951   0.00199   0.01766  -0.05216  -0.03449   0.91502
   D80        3.07918  -0.00232   0.00769  -0.06079  -0.05338   3.02580
   D81       -1.08611  -0.00164   0.01908  -0.06075  -0.04138  -1.12749
   D82        3.10026   0.00235   0.01415  -0.04315  -0.02898   3.07127
   D83       -1.05326  -0.00196   0.00418  -0.05179  -0.04787  -1.10113
   D84        1.06464  -0.00128   0.01557  -0.05174  -0.03587   1.02877
         Item               Value     Threshold  Converged?
 Maximum Force            0.011407     0.000450     NO 
 RMS     Force            0.002168     0.000300     NO 
 Maximum Displacement     0.379500     0.001800     NO 
 RMS     Displacement     0.110255     0.001200     NO 
 Predicted change in Energy=-2.928814D-03
 GradGradGradGradGradGradGradGradGradGradGradGradGradGradGradGradGradGrad

                          Input orientation:                          
 ---------------------------------------------------------------------
 Center     Atomic      Atomic             Coordinates (Angstroms)
 Number     Number       Type             X           Y           Z
 ---------------------------------------------------------------------
      1          6           0       -3.452150    0.253347    0.072821
      2          6           0       -2.220021    0.232073   -0.577871
      3          6           0       -1.416500    1.376505   -0.624073
      4          6           0       -1.854352    2.550153   -0.008942
      5          6           0       -3.095935    2.581688    0.637333
      6          6           0       -3.888410    1.434677    0.676490
      7          1           0       -4.069959   -0.637209    0.104917
      8          1           0       -1.868352   -0.674367   -1.058144
      9          1           0       -0.474540    1.313377   -1.147480
     10          1           0       -3.470186    3.480027    1.114371
     11          1           0       -4.848279    1.473739    1.179781
     12          6           0        0.380111    3.637750   -0.560053
     13          1           0        0.775802    4.647276   -0.645792
     14          1           0        0.278111    3.251369   -1.575034
     15          6           0        1.299849    2.765754    0.311341
     16          1           0        1.660624    1.895839   -0.241996
     17          1           0        2.175460    3.337583    0.627379
     18          1           0        0.812855    2.384050    1.211687
     19          6           0       -1.023193    4.427652    1.380309
     20          1           0       -1.998144    4.893991    1.519023
     21          1           0       -0.984445    3.562034    2.042301
     22          6           0        0.115595    5.393370    1.704647
     23          1           0       -0.179164    5.972581    2.584805
     24          1           0        1.037981    4.864770    1.956880
     25          1           0        0.337703    6.109637    0.913919
     26          6           0       -1.800320    4.728282   -1.060030
     27          1           0       -1.776255    4.147281   -1.985554
     28          1           0       -2.834161    4.736179   -0.714330
     29          6           0       -1.322044    6.155280   -1.291687
     30          1           0       -1.945253    6.546499   -2.103620
     31          1           0       -1.480932    6.807550   -0.430828
     32          1           0       -0.285166    6.237754   -1.627088
     33          7           0       -1.045150    3.831298   -0.045534
 ---------------------------------------------------------------------
                    Distance matrix (angstroms):
                    1          2          3          4          5
     1  C    0.000000
     2  C    1.393554   0.000000
     3  C    2.427142   1.399109   0.000000
     4  C    2.799100   2.414723   1.395547   0.000000
     5  C    2.422135   2.786510   2.421593   1.400069   0.000000
     6  C    1.396525   2.408983   2.793777   2.418987   1.394699
     7  H    1.084347   2.155022   3.409885   3.883447   3.404922
     8  H    2.155957   1.084420   2.144449   3.390951   3.870852
     9  H    3.388061   2.130817   1.079457   2.174802   3.415535
    10  H    3.390666   3.869858   3.415351   2.176561   1.083809
    11  H    2.159605   3.396883   3.878202   3.396370   2.143014
    12  C    5.151790   4.284816   2.888796   2.545470   3.825166
    13  H    6.139918   5.336065   3.937588   3.423625   4.572024
    14  H    5.061464   4.043656   2.700213   2.737106   4.089893
    15  C    5.380573   4.427157   3.191169   3.177743   4.411696
    16  H    5.379344   4.235603   3.143943   3.582945   4.885535
    17  H    6.441276   5.515168   4.279502   4.155037   5.325324
    18  H    4.901753   4.126968   3.058625   2.937945   3.955702
    19  C    5.003417   4.782233   3.671748   2.479082   2.873300
    20  H    5.073580   5.116608   4.159793   2.801594   2.707262
    21  H    4.573382   4.413682   3.474587   2.447088   2.719081
    22  C    6.466181   6.107698   4.889320   3.860176   4.399845
    23  H    7.052102   6.864478   5.740367   4.609424   4.878356
    24  H    6.706428   6.204951   4.985357   4.193745   4.903359
    25  H    7.026135   6.581273   5.276854   4.280970   4.930800
    26  C    4.902748   4.541423   3.401733   2.419081   3.027792
    27  H    4.712564   4.184180   3.108095   2.542422   3.327488
    28  H    4.593180   4.547830   3.647646   2.497260   2.556824
    29  C    6.421218   6.033264   4.826108   3.863382   4.431519
    30  H    6.827255   6.501953   5.403470   4.512951   4.955464
    31  H    6.862722   6.618518   5.434864   4.294515   4.648345
    32  H    6.980875   6.396306   5.090943   4.321938   5.137591
    33  N    4.313861   3.823366   2.549239   1.515744   2.496708
                    6          7          8          9         10
     6  C    0.000000
     7  H    2.156936   0.000000
     8  H    3.396713   2.490214   0.000000
     9  H    3.872479   4.277888   2.429366   0.000000
    10  H    2.133098   4.281397   4.954259   4.334079   0.000000
    11  H    1.084516   2.493435   4.301468   4.956960   2.434873
    12  C    4.960126   6.206496   4.888562   2.545233   4.201590
    13  H    5.815848   7.209074   5.956632   3.595820   4.742263
    14  H    5.072439   6.070338   4.503985   2.122522   4.618974
    15  C    5.368718   6.360629   4.873132   2.717722   4.889609
    16  H    5.643409   6.275051   4.441365   2.391252   5.538465
    17  H    6.355626   7.421402   5.940467   3.777570   5.668401
    18  H    4.825934   5.847634   4.657780   2.892991   4.422113
    19  C    4.202705   6.046671   5.717599   4.048388   2.637516
    20  H    4.031106   6.073409   6.137202   4.717245   2.080852
    21  H    3.850208   5.559451   5.323639   3.935881   2.654560
    22  C    5.723671   7.513048   6.956039   5.012906   4.106962
    23  H    6.163825   8.060860   7.765716   5.977071   4.382446
    24  H    6.137937   7.732567   6.944003   4.953500   4.790710
    25  H    6.306477   8.099501   7.401245   5.283296   4.631960
    26  C    4.268894   5.941116   5.403077   3.664276   3.012410
    27  H    4.348092   5.702850   4.910892   3.229217   3.595019
    28  H    3.734399   5.574197   5.506814   4.179833   2.307942
    29  C    5.722241   7.459185   6.855440   4.917629   4.190537
    30  H    6.134786   7.810101   7.296564   5.519309   4.699376
    31  H    5.990815   7.900287   7.518158   5.631372   4.173390
    32  H    6.431127   8.036767   7.113901   4.951300   5.026431
    33  N    3.788039   5.398117   4.690848   2.807099   2.711010
                   11         12         13         14         15
    11  H    0.000000
    12  C    5.919968   0.000000
    13  H    6.710762   1.087687   0.000000
    14  H    6.085133   1.090817   1.749211   0.000000
    15  C    6.342158   1.538058   2.175053   2.199587   0.000000
    16  H    6.675734   2.185207   2.918281   2.350701   1.092288
    17  H    7.287796   2.173332   2.301153   2.908263   1.092504
    18  H    5.733945   2.213164   2.928104   2.967155   1.092467
    19  C    4.837054   2.521550   2.718401   3.436726   3.049774
    20  H    4.465028   3.399529   3.527332   4.177647   4.106659
    21  H    4.475950   2.939386   3.391469   3.843914   2.974606
    22  C    6.346576   2.877678   2.552860   3.920572   3.201269
    23  H    6.634328   3.956558   3.620104   4.991829   4.199983
    24  H    6.837472   2.876338   2.624871   3.956625   2.679971
    25  H    6.961080   2.878301   2.182460   3.790532   3.531343
    26  C    4.989875   2.488678   2.610471   2.601226   3.917043
    27  H    5.157955   2.634689   2.925397   2.278509   4.080044
    28  H    4.276428   3.400278   3.611707   3.554111   4.693039
    29  C    6.360763   3.125792   2.663121   3.327683   4.575250
    30  H    6.703818   4.031220   3.624424   4.010066   5.536855
    31  H    6.510194   3.678017   3.131428   4.129148   4.961822
    32  H    7.169125   2.888110   2.149004   3.039487   4.280721
    33  N    4.639318   1.527599   2.083745   2.103974   2.600339
                   16         17         18         19         20
    16  H    0.000000
    17  H    1.760539   0.000000
    18  H    1.752215   1.762763   0.000000
    19  C    4.030487   3.462157   2.752420   0.000000
    20  H    5.047444   4.542731   3.781002   1.089607   0.000000
    21  H    3.871770   3.469492   2.303877   1.090426   1.753715
    22  C    4.290601   3.103193   3.128128   1.527954   2.179846
    23  H    5.291073   4.039676   3.968263   2.133073   2.368109
    24  H    3.746637   2.322440   2.599993   2.184478   3.067675
    25  H    4.565343   3.338224   3.767551   2.213286   2.701875
    26  C    4.546432   4.537425   4.181484   2.578675   2.591931
    27  H    4.463308   4.806150   4.476027   3.460454   3.590106
    28  H    5.337951   5.371457   4.747924   2.786092   2.389915
    29  C    5.304808   4.884134   5.004683   3.195868   3.154053
    30  H    6.172247   5.893706   5.993697   4.180607   3.982100
    31  H    5.833518   5.150696   5.246586   3.025501   2.780492
    32  H    4.955482   4.421345   4.910736   3.586864   3.825965
    33  N    3.332538   3.326995   2.669703   1.545688   2.117865
                   21         22         23         24         25
    21  H    0.000000
    22  C    2.162843   0.000000
    23  H    2.598755   1.094096   0.000000
    24  H    2.407203   1.092628   1.761527   0.000000
    25  H    3.084089   1.089780   1.754364   1.768574   0.000000
    26  C    3.413246   3.428777   4.178666   4.144434   3.221143
    27  H    4.146455   4.330059   5.174031   4.896682   4.089816
    28  H    3.521233   3.870970   4.411575   4.705888   3.820772
    29  C    4.237260   3.409594   4.045583   4.217620   2.760714
    30  H    5.197966   4.481038   5.042795   5.311832   3.808973
    31  H    4.110504   3.018121   3.389072   3.977495   2.367035
    32  H    4.594876   3.460355   4.221563   4.059635   2.619370
    33  N    2.106002   2.617352   3.500530   3.068739   2.832607
                   26         27         28         29         30
    26  C    0.000000
    27  H    1.093039   0.000000
    28  H    1.090136   1.755555   0.000000
    29  C    1.522739   2.172513   2.152599   0.000000
    30  H    2.101428   2.408059   2.448988   1.095754   0.000000
    31  H    2.195737   3.095387   2.490418   1.091687   1.755556
    32  H    2.212635   2.592666   3.096002   1.092892   1.754507
    33  N    1.550505   2.097149   2.113447   2.651501   3.523950
                   31         32         33
    31  H    0.000000
    32  H    1.784815   0.000000
    33  N    3.032562   2.978241   0.000000
 Stoichiometry    C12H20N(1+)
 Framework group  C1[X(C12H20N)]
 Deg. of freedom    93
 Full point group                 C1      NOp   1
 Largest Abelian subgroup         C1      NOp   1
 Largest concise Abelian subgroup C1      NOp   1
                         Standard orientation:                         
 ---------------------------------------------------------------------
 Center     Atomic      Atomic             Coordinates (Angstroms)
 Number     Number       Type             X           Y           Z
 ---------------------------------------------------------------------
      1          6           0        3.579096   -0.166587    0.131775
      2          6           0        2.951768    0.840158   -0.599606
      3          6           0        1.556607    0.894667   -0.689380
      4          6           0        0.786762   -0.068973   -0.036473
      5          6           0        1.410672   -1.089462    0.691218
      6          6           0        2.802254   -1.133731    0.773206
      7          1           0        4.660850   -0.202971    0.197289
      8          1           0        3.539212    1.595429   -1.109942
      9          1           0        1.117217    1.688033   -1.274816
     10          1           0        0.842309   -1.859522    1.199758
     11          1           0        3.272133   -1.930371    1.339556
     12          6           0       -1.317103    1.187262   -0.725704
     13          1           0       -2.377792    0.969676   -0.828947
     14          1           0       -0.907693    1.248548   -1.734916
     15          6           0       -1.103574    2.482934    0.075084
     16          1           0       -0.549689    3.221716   -0.508444
     17          1           0       -2.065900    2.928882    0.337045
     18          1           0       -0.545654    2.334491    1.002540
     19          6           0       -1.281695   -0.299760    1.310400
     20          1           0       -1.152951   -1.361701    1.517650
     21          1           0       -0.592807    0.239944    1.960924
     22          6           0       -2.717692    0.155182    1.566499
     23          1           0       -3.071786   -0.351504    2.469235
     24          1           0       -2.776920    1.230269    1.752280
     25          1           0       -3.417702   -0.092686    0.768897
     26          6           0       -1.045970   -1.262502   -1.070172
     27          1           0       -0.543205   -0.984922   -2.000178
     28          1           0       -0.505468   -2.114000   -0.656403
     29          6           0       -2.498446   -1.644824   -1.320929
     30          1           0       -2.468691   -2.428475   -2.086228
     31          1           0       -2.986710   -2.077996   -0.445863
     32          1           0       -3.116966   -0.838909   -1.723853
     33          7           0       -0.726837   -0.082873   -0.115869
 ---------------------------------------------------------------------
 Rotational constants (GHZ):      1.2453766      0.5494167      0.4964443
 Standard basis: 6-31++G(d,p) (6D, 7F)
 There are   367 symmetry adapted cartesian basis functions of A   symmetry.
 There are   367 symmetry adapted basis functions of A   symmetry.
   367 basis functions,   576 primitive gaussians,   367 cartesian basis functions
    49 alpha electrons       49 beta electrons
       nuclear repulsion energy       847.5325491095 Hartrees.
 NAtoms=   33 NActive=   33 NUniq=   33 SFac= 1.00D+00 NAtFMM=   60 NAOKFM=F Big=F
 Integral buffers will be    131072 words long.
 Raffenetti 2 integral format.
 Two-electron integral symmetry is turned on.
 One-electron integrals computed using PRISM.
 NBasis=   367 RedAO= T EigKep=  4.49D-06  NBF=   367
 NBsUse=   365 1.00D-06 EigRej=  8.12D-07 NBFU=   365
 Initial guess from the checkpoint file:  "BTE.chk"
 B after Tr=     0.000000    0.000000    0.000000
         Rot=    0.999531    0.030360    0.003952    0.000482 Ang=   3.51 deg.
 ExpMin= 3.60D-02 ExpMax= 4.17D+03 ExpMxC= 6.27D+02 IAcc=3 IRadAn=         5 AccDes= 0.00D+00
 Harris functional with IExCor=  402 and IRadAn=       5 diagonalized for initial guess.
 HarFok:  IExCor=  402 AccDes= 0.00D+00 IRadAn=         5 IDoV= 1 UseB2=F ITyADJ=14
 ICtDFT=  3500011 ScaDFX=  1.000000  1.000000  1.000000  1.000000
 FoFCou: FMM=F IPFlag=           0 FMFlag=      100000 FMFlg1=           0
         NFxFlg=           0 DoJE=T BraDBF=F KetDBF=T FulRan=T
         wScrn=  0.000000 ICntrl=     500 IOpCl=  0 I1Cent=   200000004 NGrid=           0
         NMat0=    1 NMatS0=      1 NMatT0=    0 NMatD0=    1 NMtDS0=    0 NMtDT0=    0
 Petite list used in FoFCou.
 Requested convergence on RMS density matrix=1.00D-08 within 128 cycles.
 Requested convergence on MAX density matrix=1.00D-06.
 Requested convergence on             energy=1.00D-06.
 No special actions if energy rises.
 SCF Done:  E(RB3LYP) =  -523.868298960     A.U. after   12 cycles
            NFock= 12  Conv=0.72D-08     -V/T= 2.0100
 Calling FoFJK, ICntrl=      2127 FMM=F ISym2X=0 I1Cent= 0 IOpClX= 0 NMat=1 NMatS=1 NMatT=0.
 ***** Axes restored to original set *****
 -------------------------------------------------------------------
 Center     Atomic                   Forces (Hartrees/Bohr)
 Number     Number              X              Y              Z
 -------------------------------------------------------------------
      1        6           0.000141210    0.000304427   -0.000306256
      2        6          -0.000454950    0.000187422    0.000198151
      3        6          -0.000459684    0.001602480   -0.000626002
      4        6           0.001182844   -0.001858579    0.002517502
      5        6          -0.001167980   -0.001379914    0.000417082
      6        6           0.000385369    0.000012573   -0.000165077
      7        1          -0.000136255   -0.000370292    0.000037804
      8        1           0.000056177   -0.000416936   -0.000106388
      9        1           0.001946417    0.000730120   -0.000129358
     10        1           0.000122363   -0.000347517   -0.000273572
     11        1          -0.000314625   -0.000220828    0.000190735
     12        6          -0.000032353   -0.000320618   -0.000613864
     13        1           0.000731427   -0.001329967   -0.000563524
     14        1           0.000365639   -0.000454245    0.000420065
     15        6           0.000569708   -0.001585512    0.000064397
     16        1          -0.000503230    0.000215095   -0.000399489
     17        1          -0.000248018   -0.000558545   -0.000261191
     18        1          -0.000673186    0.000157766   -0.000580231
     19        6           0.000175399    0.000346796    0.000337523
     20        1           0.001156289    0.002209915   -0.000763694
     21        1           0.000116213    0.001487153    0.001099444
     22        6           0.000388612    0.000845340    0.001174274
     23        1          -0.000087708   -0.000778273    0.000341820
     24        1          -0.001006290    0.000942540   -0.000434322
     25        1          -0.001733131    0.001278468   -0.000170344
     26        6          -0.001624116    0.000014077   -0.000413305
     27        1           0.000289846    0.001225018   -0.000203884
     28        1           0.000266556    0.000540014   -0.000056413
     29        6           0.000138098    0.000394535   -0.000625586
     30        1           0.000399912    0.000367988    0.000473073
     31        1           0.000812750   -0.000533157    0.001135577
     32        1          -0.000289317   -0.000642644    0.000438223
     33        7          -0.000513989   -0.002064699   -0.002153168
 -------------------------------------------------------------------
 Cartesian Forces:  Max     0.002517502 RMS     0.000840457

 GradGradGradGradGradGradGradGradGradGradGradGradGradGradGradGradGradGrad
 Berny optimization.
 Using GEDIIS/GDIIS optimizer.
 FormGI is forming the generalized inverse of G from B-inverse, IUseBI=4.
 Internal  Forces:  Max     0.007154295 RMS     0.001680758
 Search for a local minimum.
 Step number   8 out of a maximum of  187
 All quantities printed in internal units (Hartrees-Bohrs-Radians)
 Mixed Optimization -- RFO/linear search
 Update second derivatives using D2CorX and points    7    8
 DE= -1.97D-03 DEPred=-2.93D-03 R= 6.72D-01
 TightC=F SS=  1.41D+00  RLast= 5.74D-01 DXNew= 3.2496D+00 1.7216D+00
 Trust test= 6.72D-01 RLast= 5.74D-01 DXMaxT set to 1.93D+00
 ITU=  1  0  1  0  1  1  1  0
 Use linear search instead of GDIIS.
     Eigenvalues ---    0.00187   0.00235   0.00237   0.00242   0.00265
     Eigenvalues ---    0.00377   0.01121   0.01429   0.02146   0.02154
     Eigenvalues ---    0.02154   0.02155   0.02155   0.02156   0.02157
     Eigenvalues ---    0.02181   0.02885   0.03200   0.03884   0.04549
     Eigenvalues ---    0.04608   0.04644   0.04822   0.04971   0.05179
     Eigenvalues ---    0.05344   0.05497   0.05725   0.05928   0.06414
     Eigenvalues ---    0.07355   0.08552   0.08864   0.09392   0.12220
     Eigenvalues ---    0.12629   0.12783   0.14406   0.15590   0.15878
     Eigenvalues ---    0.15933   0.15967   0.15993   0.16000   0.16000
     Eigenvalues ---    0.16000   0.16000   0.16000   0.16001   0.16026
     Eigenvalues ---    0.16088   0.16209   0.19280   0.21509   0.21953
     Eigenvalues ---    0.22021   0.23337   0.24982   0.26975   0.27287
     Eigenvalues ---    0.28297   0.28478   0.28490   0.28806   0.31186
     Eigenvalues ---    0.32942   0.33452   0.33721   0.33725   0.34233
     Eigenvalues ---    0.34547   0.36369   0.37042   0.37162   0.37208
     Eigenvalues ---    0.37220   0.37230   0.37230   0.37230   0.37230
     Eigenvalues ---    0.37230   0.37230   0.37230   0.37282   0.37627
     Eigenvalues ---    0.39043   0.42209   0.42854   0.46333   0.46410
     Eigenvalues ---    0.46478   0.46654   0.71262
 RFO step:  Lambda=-2.85847819D-03 EMin= 1.86703985D-03
 Quartic linear search produced a step of -0.08141.
 Iteration  1 RMS(Cart)=  0.07590768 RMS(Int)=  0.00229718
 Iteration  2 RMS(Cart)=  0.00298634 RMS(Int)=  0.00009579
 Iteration  3 RMS(Cart)=  0.00000866 RMS(Int)=  0.00009553
 Iteration  4 RMS(Cart)=  0.00000000 RMS(Int)=  0.00009553
 Variable       Old X    -DE/DX   Delta X   Delta X   Delta X     New X
                                 (Linear)    (Quad)   (Total)
    R1        2.63343  -0.00014  -0.00017   0.00081   0.00063   2.63406
    R2        2.63905   0.00020  -0.00033   0.00237   0.00201   2.64106
    R3        2.04912   0.00038   0.00009   0.00093   0.00102   2.05014
    R4        2.64393   0.00026   0.00001   0.00009   0.00010   2.64404
    R5        2.04926   0.00042   0.00010   0.00084   0.00094   2.05020
    R6        2.63720  -0.00115   0.00044  -0.00493  -0.00446   2.63274
    R7        2.03988   0.00172  -0.00047   0.00522   0.00476   2.04463
    R8        2.64575   0.00090   0.00023  -0.00017   0.00008   2.64583
    R9        2.86434   0.00084   0.00212  -0.00865  -0.00653   2.85781
   R10        2.63560   0.00034   0.00014  -0.00088  -0.00074   2.63486
   R11        2.04810  -0.00045  -0.00017   0.00156   0.00139   2.04950
   R12        2.04944   0.00036   0.00010   0.00062   0.00072   2.05016
   R13        2.05543  -0.00092  -0.00021  -0.00330  -0.00352   2.05191
   R14        2.06135  -0.00026  -0.00017   0.00032   0.00014   2.06149
   R15        2.90651  -0.00020   0.00078  -0.00290  -0.00213   2.90438
   R16        2.88674   0.00135   0.00141   0.00075   0.00216   2.88890
   R17        2.06412  -0.00013  -0.00021  -0.00039  -0.00060   2.06353
   R18        2.06453  -0.00057  -0.00013  -0.00117  -0.00130   2.06323
   R19        2.06446  -0.00024  -0.00049   0.00152   0.00104   2.06550
   R20        2.05906  -0.00019   0.00002  -0.00173  -0.00170   2.05735
   R21        2.06061  -0.00051  -0.00018  -0.00105  -0.00123   2.05938
   R22        2.88742  -0.00017   0.00066  -0.00145  -0.00079   2.88662
   R23        2.92093   0.00388   0.00045   0.01301   0.01346   2.93439
   R24        2.06754  -0.00012  -0.00014  -0.00034  -0.00048   2.06707
   R25        2.06477  -0.00140  -0.00028  -0.00175  -0.00203   2.06274
   R26        2.05939   0.00061  -0.00038   0.00041   0.00003   2.05942
   R27        2.06554  -0.00047  -0.00016  -0.00086  -0.00102   2.06453
   R28        2.06006  -0.00026  -0.00052   0.00323   0.00271   2.06277
   R29        2.87756  -0.00028   0.00027   0.00185   0.00212   2.87968
   R30        2.93003   0.00032   0.00041   0.00515   0.00556   2.93559
   R31        2.07068  -0.00044  -0.00010  -0.00178  -0.00187   2.06880
   R32        2.06299   0.00046  -0.00023   0.00090   0.00067   2.06366
   R33        2.06527  -0.00047  -0.00025  -0.00215  -0.00240   2.06286
    A1        2.08398   0.00007  -0.00024   0.00192   0.00166   2.08564
    A2        2.10022  -0.00011   0.00014  -0.00149  -0.00134   2.09888
    A3        2.09896   0.00004   0.00010  -0.00043  -0.00032   2.09864
    A4        2.10681  -0.00014   0.00004  -0.00037  -0.00033   2.10648
    A5        2.10167  -0.00005  -0.00019   0.00035   0.00016   2.10182
    A6        2.07471   0.00019   0.00016   0.00002   0.00018   2.07488
    A7        2.08652   0.00025   0.00064  -0.00391  -0.00324   2.08328
    A8        2.05933   0.00093  -0.00049   0.00742   0.00688   2.06622
    A9        2.13731  -0.00118  -0.00015  -0.00344  -0.00363   2.13368
   A10        2.09514   0.00027  -0.00113   0.00744   0.00621   2.10134
   A11        2.13257  -0.00715   0.00082  -0.01549  -0.01485   2.11772
   A12        2.05504   0.00688   0.00034   0.00698   0.00711   2.06215
   A13        2.09246  -0.00052   0.00056  -0.00371  -0.00310   2.08935
   A14        2.12712   0.00026   0.00006  -0.00360  -0.00357   2.12355
   A15        2.06361   0.00026  -0.00062   0.00730   0.00665   2.07025
   A16        2.10139   0.00008   0.00014  -0.00152  -0.00138   2.10000
   A17        2.10314  -0.00027  -0.00017  -0.00029  -0.00045   2.10269
   A18        2.07866   0.00019   0.00003   0.00180   0.00183   2.08049
   A19        1.86443  -0.00028   0.00000   0.00133   0.00130   1.86573
   A20        1.93192   0.00083  -0.00103   0.00312   0.00220   1.93412
   A21        1.82180   0.00154  -0.00050   0.02274   0.02226   1.84406
   A22        1.96304  -0.00084  -0.00094  -0.00650  -0.00754   1.95550
   A23        1.84526   0.00070  -0.00050   0.00061  -0.00008   1.84518
   A24        2.02521  -0.00173   0.00283  -0.01824  -0.01548   2.00973
   A25        1.94124  -0.00089   0.00022  -0.00742  -0.00722   1.93402
   A26        1.92454   0.00078  -0.00025   0.00495   0.00471   1.92925
   A27        1.98061  -0.00105   0.00039  -0.00968  -0.00930   1.97131
   A28        1.87410   0.00015  -0.00034   0.00278   0.00245   1.87656
   A29        1.86134   0.00067   0.00002   0.00518   0.00515   1.86649
   A30        1.87732   0.00043  -0.00009   0.00512   0.00505   1.88237
   A31        1.86948   0.00102  -0.00004   0.00647   0.00623   1.87571
   A32        1.94911  -0.00344  -0.00059  -0.03184  -0.03245   1.91665
   A33        1.84403  -0.00028  -0.00137   0.00317   0.00195   1.84598
   A34        1.92450  -0.00039   0.00047  -0.00441  -0.00424   1.92026
   A35        1.82787  -0.00024   0.00047   0.01173   0.01211   1.83998
   A36        2.03784   0.00341   0.00099   0.01719   0.01817   2.05601
   A37        1.88028  -0.00080   0.00080  -0.01339  -0.01262   1.86766
   A38        1.95240   0.00099   0.00002   0.00392   0.00391   1.95631
   A39        1.99686  -0.00116  -0.00057   0.00039  -0.00022   1.99664
   A40        1.87322  -0.00009   0.00004  -0.00063  -0.00059   1.87263
   A41        1.86571   0.00039   0.00004  -0.00183  -0.00184   1.86388
   A42        1.88959   0.00069  -0.00028   0.01091   0.01059   1.90018
   A43        1.86842  -0.00061   0.00102  -0.00141  -0.00035   1.86807
   A44        1.94163   0.00091  -0.00072  -0.00037  -0.00105   1.94058
   A45        1.80883   0.00321  -0.00029   0.01682   0.01656   1.82539
   A46        1.91699   0.00147  -0.00116   0.00396   0.00271   1.91971
   A47        1.83237   0.00206   0.00100  -0.00914  -0.00817   1.82420
   A48        2.08140  -0.00656   0.00038  -0.00937  -0.00901   2.07238
   A49        1.84281   0.00130   0.00056   0.00765   0.00823   1.85104
   A50        1.97604  -0.00095  -0.00040  -0.00545  -0.00588   1.97016
   A51        1.99918  -0.00097  -0.00025  -0.00642  -0.00670   1.99248
   A52        1.86315   0.00028   0.00023   0.00414   0.00438   1.86753
   A53        1.86007   0.00009   0.00013   0.00279   0.00294   1.86301
   A54        1.91240   0.00044  -0.00017  -0.00096  -0.00120   1.91120
   A55        1.98138  -0.00642   0.00124  -0.03824  -0.03696   1.94441
   A56        1.88748   0.00241  -0.00090   0.02811   0.02725   1.91473
   A57        1.81806   0.00415   0.00242  -0.01514  -0.01247   1.80559
   A58        1.92445   0.00430   0.00137   0.00991   0.01152   1.93597
   A59        1.88319   0.00143  -0.00234   0.02852   0.02606   1.90925
   A60        1.96848  -0.00634  -0.00182  -0.01618  -0.01812   1.95036
    D1        0.00694  -0.00004  -0.00027   0.00136   0.00111   0.00805
    D2       -3.13408  -0.00013  -0.00029  -0.00067  -0.00099  -3.13508
    D3       -3.14155   0.00008   0.00002   0.00221   0.00225  -3.13930
    D4        0.00060  -0.00002   0.00000   0.00017   0.00015   0.00076
    D5       -0.00726   0.00008   0.00046  -0.00179  -0.00131  -0.00857
    D6        3.13176   0.00006   0.00060  -0.00330  -0.00271   3.12904
    D7        3.14123  -0.00003   0.00017  -0.00263  -0.00245   3.13878
    D8       -0.00293  -0.00006   0.00031  -0.00414  -0.00385  -0.00679
    D9        0.00226   0.00000  -0.00061   0.00628   0.00565   0.00790
   D10       -3.13207  -0.00024  -0.00010  -0.00468  -0.00489  -3.13697
   D11       -3.13989   0.00009  -0.00059   0.00829   0.00771  -3.13218
   D12        0.00896  -0.00015  -0.00009  -0.00268  -0.00283   0.00613
   D13       -0.01117   0.00000   0.00129  -0.01356  -0.01229  -0.02346
   D14       -3.12019   0.00008  -0.00189   0.02589   0.02385  -3.09635
   D15        3.12282   0.00026   0.00076  -0.00203  -0.00128   3.12154
   D16        0.01380   0.00034  -0.00241   0.03742   0.03485   0.04865
   D17        0.01087   0.00004  -0.00111   0.01318   0.01212   0.02300
   D18       -3.12877   0.00011  -0.00192   0.02065   0.01881  -3.10996
   D19        3.12132  -0.00029   0.00193  -0.02497  -0.02328   3.09804
   D20       -0.01833  -0.00022   0.00112  -0.01749  -0.01659  -0.03492
   D21       -0.20091   0.00041   0.01305  -0.08240  -0.06959  -0.27050
   D22       -2.34232  -0.00254   0.01112  -0.08996  -0.07877  -2.42109
   D23        1.84293   0.00145   0.01240  -0.07683  -0.06411   1.77882
   D24        2.97254   0.00060   0.00993  -0.04384  -0.03424   2.93830
   D25        0.83113  -0.00236   0.00800  -0.05139  -0.04342   0.78771
   D26       -1.26681   0.00164   0.00929  -0.03826  -0.02876  -1.29557
   D27       -0.00159  -0.00008   0.00023  -0.00542  -0.00522  -0.00681
   D28       -3.14065  -0.00006   0.00009  -0.00393  -0.00383   3.13871
   D29        3.13812  -0.00014   0.00101  -0.01264  -0.01172   3.12641
   D30       -0.00093  -0.00012   0.00087  -0.01115  -0.01032  -0.01126
   D31       -2.11459   0.00037  -0.00089   0.01060   0.00974  -2.10485
   D32       -0.03745   0.00049  -0.00134   0.01255   0.01123  -0.02622
   D33        2.06984   0.00089  -0.00136   0.01609   0.01473   2.08456
   D34       -0.03049   0.00002  -0.00218   0.01009   0.00788  -0.02262
   D35        2.04664   0.00015  -0.00263   0.01205   0.00937   2.05601
   D36       -2.12925   0.00054  -0.00266   0.01559   0.01286  -2.11639
   D37        2.09716  -0.00108  -0.00141  -0.00893  -0.01029   2.08687
   D38       -2.10889  -0.00096  -0.00186  -0.00697  -0.00880  -2.11768
   D39       -0.00160  -0.00056  -0.00189  -0.00344  -0.00530  -0.00690
   D40        3.01878   0.00070  -0.00340  -0.01935  -0.02272   2.99606
   D41       -1.14352   0.00250  -0.00265  -0.00239  -0.00518  -1.14871
   D42        1.01332  -0.00169  -0.00556   0.00258  -0.00273   1.01058
   D43        1.05537   0.00010  -0.00301  -0.03041  -0.03345   1.02192
   D44       -3.10694   0.00190  -0.00226  -0.01345  -0.01591  -3.12285
   D45       -0.95010  -0.00229  -0.00517  -0.00848  -0.01346  -0.96356
   D46       -1.13359   0.00184  -0.00335  -0.00973  -0.01312  -1.14671
   D47        0.98730   0.00364  -0.00259   0.00723   0.00441   0.99171
   D48       -3.13905  -0.00056  -0.00551   0.01220   0.00686  -3.13219
   D49        0.69021   0.00014  -0.00599   0.12687   0.12098   0.81120
   D50        2.74492   0.00011  -0.00544   0.12002   0.11467   2.85958
   D51       -1.38152   0.00093  -0.00624   0.13821   0.13206  -1.24946
   D52       -1.38615   0.00133  -0.00587   0.14211   0.13618  -1.24997
   D53        0.66856   0.00129  -0.00531   0.13526   0.12987   0.79842
   D54        2.82530   0.00211  -0.00612   0.15345   0.14726   2.97256
   D55        2.81446  -0.00046  -0.00759   0.11789   0.11029   2.92476
   D56       -1.41402  -0.00050  -0.00703   0.11104   0.10398  -1.31004
   D57        0.74273   0.00032  -0.00784   0.12923   0.12137   0.86410
   D58       -1.34703  -0.00249   0.00907   0.01989   0.02911  -1.31792
   D59        2.76041   0.00110   0.00722   0.04225   0.04930   2.80972
   D60        0.65394   0.00053   0.01046   0.00972   0.02022   0.67415
   D61        0.62403  -0.00156   0.00866   0.03326   0.04200   0.66603
   D62       -1.55172   0.00203   0.00681   0.05562   0.06219  -1.48952
   D63        2.62499   0.00146   0.01005   0.02309   0.03311   2.65810
   D64        2.75776  -0.00010   0.01027   0.04735   0.05783   2.81559
   D65        0.58201   0.00350   0.00842   0.06971   0.07803   0.66004
   D66       -1.52446   0.00293   0.01167   0.03718   0.04894  -1.47553
   D67        0.94962   0.00038  -0.00019   0.03350   0.03331   0.98293
   D68        2.98186   0.00102   0.00023   0.04037   0.04057   3.02243
   D69       -1.09123  -0.00006  -0.00058   0.02857   0.02801  -1.06322
   D70       -1.11584  -0.00036  -0.00028   0.03295   0.03267  -1.08317
   D71        0.91639   0.00028   0.00013   0.03982   0.03993   0.95633
   D72        3.12649  -0.00080  -0.00067   0.02802   0.02737  -3.12932
   D73        3.05302   0.00051  -0.00092   0.04919   0.04827   3.10130
   D74       -1.19793   0.00116  -0.00050   0.05605   0.05554  -1.14239
   D75        1.01217   0.00008  -0.00131   0.04426   0.04297   1.05514
   D76       -1.04270   0.00158   0.00142  -0.00096   0.00061  -1.04209
   D77        1.06809  -0.00297   0.00296  -0.03934  -0.03639   1.03170
   D78       -3.08520  -0.00064   0.00198  -0.01736  -0.01549  -3.10070
   D79        0.91502   0.00292   0.00281   0.00063   0.00354   0.91856
   D80        3.02580  -0.00164   0.00435  -0.03776  -0.03346   2.99234
   D81       -1.12749   0.00070   0.00337  -0.01577  -0.01256  -1.14005
   D82        3.07127   0.00209   0.00236  -0.00833  -0.00580   3.06547
   D83       -1.10113  -0.00247   0.00390  -0.04671  -0.04280  -1.14393
   D84        1.02877  -0.00013   0.00292  -0.02473  -0.02190   1.00686
         Item               Value     Threshold  Converged?
 Maximum Force            0.007154     0.000450     NO 
 RMS     Force            0.001681     0.000300     NO 
 Maximum Displacement     0.323469     0.001800     NO 
 RMS     Displacement     0.075666     0.001200     NO 
 Predicted change in Energy=-1.784911D-03
 GradGradGradGradGradGradGradGradGradGradGradGradGradGradGradGradGradGrad

                          Input orientation:                          
 ---------------------------------------------------------------------
 Center     Atomic      Atomic             Coordinates (Angstroms)
 Number     Number       Type             X           Y           Z
 ---------------------------------------------------------------------
      1          6           0       -3.441517    0.261288    0.026730
      2          6           0       -2.226398    0.263105   -0.656203
      3          6           0       -1.419268    1.405847   -0.674711
      4          6           0       -1.835842    2.547541    0.006437
      5          6           0       -3.063235    2.562406    0.679937
      6          6           0       -3.859416    1.417824    0.690842
      7          1           0       -4.060803   -0.629405    0.038225
      8          1           0       -1.890267   -0.624432   -1.181882
      9          1           0       -0.485558    1.367317   -1.220024
     10          1           0       -3.420935    3.448881    1.192240
     11          1           0       -4.807684    1.437645    1.217528
     12          6           0        0.390660    3.572786   -0.544231
     13          1           0        0.833548    4.555328   -0.676441
     14          1           0        0.272906    3.141538   -1.539322
     15          6           0        1.267337    2.696244    0.364215
     16          1           0        1.586695    1.792757   -0.159355
     17          1           0        2.166823    3.236701    0.665697
     18          1           0        0.750830    2.372811    1.271572
     19          6           0       -0.999935    4.469594    1.380795
     20          1           0       -1.981096    4.920644    1.519201
     21          1           0       -0.921735    3.635982    2.078351
     22          6           0        0.089453    5.499821    1.672738
     23          1           0       -0.181966    5.995930    2.609062
     24          1           0        1.065120    5.034079    1.823252
     25          1           0        0.184227    6.280810    0.918594
     26          6           0       -1.795390    4.708505   -1.052745
     27          1           0       -1.779915    4.132792   -1.981116
     28          1           0       -2.826213    4.708527   -0.693677
     29          6           0       -1.324230    6.139135   -1.283964
     30          1           0       -1.975933    6.550644   -2.061428
     31          1           0       -1.440430    6.772273   -0.401816
     32          1           0       -0.301324    6.217886   -1.656922
     33          7           0       -1.027328    3.824987   -0.031633
 ---------------------------------------------------------------------
                    Distance matrix (angstroms):
                    1          2          3          4          5
     1  C    0.000000
     2  C    1.393885   0.000000
     3  C    2.427246   1.399164   0.000000
     4  C    2.793843   2.410451   1.393184   0.000000
     5  C    2.421760   2.787894   2.423907   1.400113   0.000000
     6  C    1.397591   2.411360   2.796283   2.416510   1.394306
     7  H    1.084887   2.154959   3.410019   3.878717   3.405083
     8  H    2.156762   1.084917   2.145016   3.387695   3.872746
     9  H    3.393434   2.137219   1.081974   2.172649   3.417969
    10  H    3.394052   3.872058   3.415577   2.175100   1.084547
    11  H    2.160608   3.399037   3.881100   3.395652   2.144106
    12  C    5.096822   4.220844   2.826392   2.512304   3.801164
    13  H    6.099952   5.271324   3.872263   3.409278   4.582185
    14  H    4.954321   3.913029   2.573642   2.681235   4.048499
    15  C    5.311894   4.378082   3.156318   3.127273   4.344128
    16  H    5.259557   4.138402   3.074265   3.508696   4.787340
    17  H    6.380818   5.467182   4.243674   4.114717   5.273366
    18  H    4.856329   4.126871   3.071215   2.884782   3.864333
    19  C    5.050214   4.831990   3.713152   2.506370   2.895821
    20  H    5.105869   5.146380   4.181232   2.818008   2.727027
    21  H    4.684764   4.533898   3.577764   2.512593   2.773833
    22  C    6.528348   6.181450   4.954532   3.898625   4.421935
    23  H    7.083730   6.907021   5.777798   4.626051   4.879787
    24  H    6.805645   6.304283   5.057279   4.230752   4.945670
    25  H    7.083508   6.671122   5.373554   4.341659   4.942621
    26  C    4.863408   4.483815   3.345434   2.406921   3.035681
    27  H    4.667002   4.114513   3.045159   2.542934   3.345777
    28  H    4.547034   4.485862   3.589923   2.478074   2.559068
    29  C    6.383566   5.977936   4.773284   3.850510   4.435543
    30  H    6.787071   6.447522   5.357406   4.507829   4.960176
    31  H    6.825022   6.561381   5.373402   4.262790   4.639684
    32  H    6.940933   6.337726   5.036890   4.311953   5.143112
    33  N    4.304843   3.809838   2.533655   1.512288   2.499073
                    6          7          8          9         10
     6  C    0.000000
     7  H    2.158150   0.000000
     8  H    3.399331   2.489963   0.000000
     9  H    3.877742   4.283978   2.437566   0.000000
    10  H    2.137489   4.286444   4.956943   4.332247   0.000000
    11  H    1.084898   2.494250   4.303563   4.962598   2.443109
    12  C    4.922643   6.149243   4.819322   2.467499   4.190339
    13  H    5.808382   7.165674   5.874058   3.492698   4.776696
    14  H    5.002090   5.957323   4.357707   1.955781   4.604384
    15  C    5.293830   6.289300   4.836091   2.710812   4.819957
    16  H    5.524810   6.148182   4.356332   2.366485   5.444806
    17  H    6.294799   7.356889   5.897616   3.753087   5.616521
    18  H    4.743797   5.803986   4.688101   2.957655   4.309041
    19  C    4.238628   6.096819   5.771405   4.080805   2.634131
    20  H    4.060050   6.109133   6.168628   4.729284   2.084736
    21  H    3.933875   5.675332   5.451450   4.026956   2.658232
    22  C    5.763713   7.580480   7.040925   5.077037   4.093905
    23  H    6.177561   8.096273   7.817848   6.014826   4.357265
    24  H    6.213751   7.844517   7.055770   5.011115   4.799553
    25  H    6.328629   8.157598   7.509853   5.400436   4.592591
    26  C    4.257802   5.900474   5.335344   3.592657   3.044504
    27  H    4.339900   5.653203   4.825157   3.146820   3.637426
    28  H    3.716601   5.527514   5.436432   4.113319   2.344586
    29  C    5.711200   7.419579   6.787979   4.845380   4.214881
    30  H    6.121138   7.765843   7.229292   5.458576   4.721792
    31  H    5.976246   7.864148   7.451315   5.549306   4.184298
    32  H    6.419704   7.993284   7.040435   4.873689   5.051443
    33  N    3.786440   5.389663   4.676010   2.783152   2.714530
                   11         12         13         14         15
    11  H    0.000000
    12  C    5.889431   0.000000
    13  H    6.717928   1.085826   0.000000
    14  H    6.026264   1.090893   1.748624   0.000000
    15  C    6.262435   1.536933   2.174243   2.193316   0.000000
    16  H    6.550572   2.178791   2.909709   2.334430   1.091973
    17  H    7.223909   2.175232   2.306021   2.908280   1.091815
    18  H    5.636890   2.206083   2.926598   2.953046   1.093016
    19  C    4.870146   2.538453   2.757033   3.451223   3.052660
    20  H    4.495763   3.420482   3.588387   4.195272   4.102958
    21  H    4.546900   2.933311   3.393390   3.841771   2.934861
    22  C    6.378906   2.952819   2.639013   3.989045   3.310541
    23  H    6.641655   4.017808   3.728423   5.056041   4.245909
    24  H    6.913107   2.862734   2.555640   3.939063   2.763178
    25  H    6.961665   3.084779   2.437836   3.988012   3.785442
    26  C    4.992652   2.515404   2.660148   2.640074   3.929029
    27  H    5.163576   2.662638   2.951424   2.322033   4.104875
    28  H    4.275230   3.414749   3.663006   3.574227   4.682474
    29  C    6.363640   3.173988   2.744728   3.406117   4.613698
    30  H    6.701725   4.095154   3.713847   4.117265   5.590970
    31  H    6.512981   3.689158   3.187670   4.172729   4.953061
    32  H    7.170804   2.951860   2.239057   3.131690   4.352891
    33  N    4.642294   1.528742   2.100484   2.104955   2.587710
                   16         17         18         19         20
    16  H    0.000000
    17  H    1.761316   0.000000
    18  H    1.755758   1.765907   0.000000
    19  C    4.028421   3.472715   2.733790   0.000000
    20  H    5.032928   4.557342   3.743820   1.088705   0.000000
    21  H    3.833670   3.419680   2.245877   1.089775   1.756488
    22  C    4.397797   3.232849   3.221264   1.527536   2.155504
    23  H    5.334694   4.111791   3.973157   2.123067   2.362394
    24  H    3.835223   2.405047   2.735959   2.186061   3.063453
    25  H    4.824055   3.641599   3.964604   2.212774   2.626672
    26  C    4.553925   4.562717   4.164271   2.571370   2.587353
    27  H    4.486495   4.835839   4.481314   3.467599   3.593522
    28  H    5.316104   5.380016   4.702446   2.774132   2.378243
    29  C    5.350629   4.940926   5.002182   3.161245   3.126328
    30  H    6.240808   5.965053   5.999867   4.139110   3.934187
    31  H    5.832482   5.162570   5.192023   2.945176   2.722344
    32  H    5.038759   4.513732   4.946484   3.573836   3.819977
    33  N    3.313516   3.321889   2.639886   1.552810   2.124905
                   21         22         23         24         25
    21  H    0.000000
    22  C    2.158916   0.000000
    23  H    2.529479   1.093844   0.000000
    24  H    2.442814   1.091556   1.760079   0.000000
    25  H    3.092459   1.089797   1.752979   1.774462   0.000000
    26  C    3.423060   3.406915   4.203502   4.069382   3.205808
    27  H    4.178823   4.325963   5.205233   4.835262   4.108546
    28  H    3.530088   3.837600   4.422389   4.645792   3.759553
    29  C    4.211050   3.339058   4.059670   4.072460   2.673346
    30  H    5.171495   4.394775   5.033835   5.161270   3.690479
    31  H    4.031947   2.874622   3.354374   3.774921   2.150472
    32  H    4.582947   3.428551   4.273421   3.921757   2.621642
    33  N    2.121062   2.637640   3.521491   3.046446   2.898596
                   26         27         28         29         30
    26  C    0.000000
    27  H    1.092500   0.000000
    28  H    1.091570   1.756049   0.000000
    29  C    1.523862   2.172345   2.156625   0.000000
    30  H    2.107964   2.427113   2.446858   1.094763   0.000000
    31  H    2.192907   3.094559   2.502923   1.092040   1.757895
    32  H    2.208052   2.576616   3.095330   1.091620   1.754613
    33  N    1.553446   2.112254   2.110671   2.647973   3.528332
                   31         32         33
    31  H    0.000000
    32  H    1.783311   0.000000
    33  N    2.999030   2.982383   0.000000
 Stoichiometry    C12H20N(1+)
 Framework group  C1[X(C12H20N)]
 Deg. of freedom    93
 Full point group                 C1      NOp   1
 Largest Abelian subgroup         C1      NOp   1
 Largest concise Abelian subgroup C1      NOp   1
                         Standard orientation:                         
 ---------------------------------------------------------------------
 Center     Atomic      Atomic             Coordinates (Angstroms)
 Number     Number       Type             X           Y           Z
 ---------------------------------------------------------------------
      1          6           0        3.566325   -0.211351    0.136104
      2          6           0        2.952239    0.790684   -0.613388
      3          6           0        1.557623    0.868374   -0.695060
      4          6           0        0.780256   -0.063003   -0.010079
      5          6           0        1.387087   -1.084641    0.730414
      6          6           0        2.777805   -1.152375    0.803915
      7          1           0        4.648276   -0.263700    0.196289
      8          1           0        3.549894    1.525287   -1.142738
      9          1           0        1.120493    1.658705   -1.290847
     10          1           0        0.802302   -1.837474    1.247629
     11          1           0        3.239292   -1.945850    1.382215
     12          6           0       -1.241664    1.258835   -0.700195
     13          1           0       -2.303117    1.108389   -0.872534
     14          1           0       -0.770948    1.348937   -1.680172
     15          6           0       -1.000609    2.501222    0.171889
     16          1           0       -0.380658    3.230146   -0.354167
     17          1           0       -1.947063    2.988663    0.414140
     18          1           0       -0.492526    2.270174    1.111652
     19          6           0       -1.350336   -0.319771    1.284733
     20          1           0       -1.220434   -1.384641    1.470354
     21          1           0       -0.714783    0.215191    1.990069
     22          6           0       -2.812015    0.068714    1.499066
     23          1           0       -3.129606   -0.387754    2.441015
     24          1           0       -2.938987    1.147922    1.602421
     25          1           0       -3.491889   -0.294014    0.728444
     26          6           0       -1.027977   -1.214696   -1.104228
     27          1           0       -0.508014   -0.932591   -2.022712
     28          1           0       -0.498876   -2.074127   -0.688351
     29          6           0       -2.480073   -1.582426   -1.384137
     30          1           0       -2.451279   -2.382752   -2.130566
     31          1           0       -2.993530   -1.982086   -0.507106
     32          1           0       -3.071191   -0.771975   -1.814698
     33          7           0       -0.728476   -0.056265   -0.113507
 ---------------------------------------------------------------------
 Rotational constants (GHZ):      1.2484378      0.5494042      0.4983037
 Standard basis: 6-31++G(d,p) (6D, 7F)
 There are   367 symmetry adapted cartesian basis functions of A   symmetry.
 There are   367 symmetry adapted basis functions of A   symmetry.
   367 basis functions,   576 primitive gaussians,   367 cartesian basis functions
    49 alpha electrons       49 beta electrons
       nuclear repulsion energy       847.7262029815 Hartrees.
 NAtoms=   33 NActive=   33 NUniq=   33 SFac= 1.00D+00 NAtFMM=   60 NAOKFM=F Big=F
 Integral buffers will be    131072 words long.
 Raffenetti 2 integral format.
 Two-electron integral symmetry is turned on.
 One-electron integrals computed using PRISM.
 NBasis=   367 RedAO= T EigKep=  4.77D-06  NBF=   367
 NBsUse=   365 1.00D-06 EigRej=  7.88D-07 NBFU=   365
 Initial guess from the checkpoint file:  "BTE.chk"
 B after Tr=     0.000000    0.000000    0.000000
         Rot=    0.999891   -0.011863    0.006578    0.005765 Ang=  -1.69 deg.
 ExpMin= 3.60D-02 ExpMax= 4.17D+03 ExpMxC= 6.27D+02 IAcc=3 IRadAn=         5 AccDes= 0.00D+00
 Harris functional with IExCor=  402 and IRadAn=       5 diagonalized for initial guess.
 HarFok:  IExCor=  402 AccDes= 0.00D+00 IRadAn=         5 IDoV= 1 UseB2=F ITyADJ=14
 ICtDFT=  3500011 ScaDFX=  1.000000  1.000000  1.000000  1.000000
 FoFCou: FMM=F IPFlag=           0 FMFlag=      100000 FMFlg1=           0
         NFxFlg=           0 DoJE=T BraDBF=F KetDBF=T FulRan=T
         wScrn=  0.000000 ICntrl=     500 IOpCl=  0 I1Cent=   200000004 NGrid=           0
         NMat0=    1 NMatS0=      1 NMatT0=    0 NMatD0=    1 NMtDS0=    0 NMtDT0=    0
 Petite list used in FoFCou.
 Requested convergence on RMS density matrix=1.00D-08 within 128 cycles.
 Requested convergence on MAX density matrix=1.00D-06.
 Requested convergence on             energy=1.00D-06.
 No special actions if energy rises.
 SCF Done:  E(RB3LYP) =  -523.869239143     A.U. after   12 cycles
            NFock= 12  Conv=0.50D-08     -V/T= 2.0100
 Calling FoFJK, ICntrl=      2127 FMM=F ISym2X=0 I1Cent= 0 IOpClX= 0 NMat=1 NMatS=1 NMatT=0.
 ***** Axes restored to original set *****
 -------------------------------------------------------------------
 Center     Atomic                   Forces (Hartrees/Bohr)
 Number     Number              X              Y              Z
 -------------------------------------------------------------------
      1        6          -0.000104912    0.000345703    0.000052256
      2        6          -0.000138364   -0.000187385    0.000031724
      3        6          -0.000130250   -0.001838741   -0.000453644
      4        6          -0.000677164    0.000208195    0.004567481
      5        6          -0.000142735   -0.001023029    0.000656426
      6        6           0.000211318   -0.000749266   -0.000267103
      7        1          -0.000023169    0.000001665   -0.000027003
      8        1          -0.000207306   -0.000167681   -0.000029295
      9        1          -0.001136766   -0.001011978    0.000731477
     10        1           0.000206733   -0.001142863   -0.000022603
     11        1          -0.000082476   -0.000203724    0.000030290
     12        6          -0.000148986    0.002454687    0.000091627
     13        1          -0.000158345    0.001919579    0.000345319
     14        1           0.000570151    0.001995406    0.000515556
     15        6          -0.000183999   -0.001239839    0.000167560
     16        1          -0.000021403   -0.000192935    0.000453518
     17        1          -0.000045161   -0.000075950    0.000185008
     18        1           0.000604461   -0.000278413   -0.000717121
     19        6          -0.001156321    0.000509493   -0.000654852
     20        1          -0.000855679    0.000177400   -0.001453835
     21        1          -0.000400227    0.000068624    0.000057630
     22        6           0.001912849   -0.001592924   -0.001850077
     23        1          -0.000089313   -0.000868194    0.000762875
     24        1           0.000333845    0.000639172   -0.000264705
     25        1          -0.000367117   -0.000426178   -0.000231879
     26        6          -0.000439778    0.002289593    0.000275976
     27        1           0.001099672    0.000091103    0.000202608
     28        1           0.001095676    0.000813947   -0.000546578
     29        6          -0.000350902   -0.000438979    0.000443518
     30        1           0.000006482    0.000166682    0.000000779
     31        1          -0.000003977   -0.000164570   -0.000551954
     32        1           0.000836742   -0.000577699    0.000315889
     33        7          -0.000013582    0.000499095   -0.002816868
 -------------------------------------------------------------------
 Cartesian Forces:  Max     0.004567481 RMS     0.000926981

 GradGradGradGradGradGradGradGradGradGradGradGradGradGradGradGradGradGrad
 Berny optimization.
 Using GEDIIS/GDIIS optimizer.
 FormGI is forming the generalized inverse of G from B-inverse, IUseBI=4.
 Internal  Forces:  Max     0.006200158 RMS     0.001176807
 Search for a local minimum.
 Step number   9 out of a maximum of  187
 All quantities printed in internal units (Hartrees-Bohrs-Radians)
 Mixed Optimization -- RFO/linear search
 Update second derivatives using D2CorX and points    8    9
 DE= -9.40D-04 DEPred=-1.78D-03 R= 5.27D-01
 TightC=F SS=  1.41D+00  RLast= 4.64D-01 DXNew= 3.2496D+00 1.3925D+00
 Trust test= 5.27D-01 RLast= 4.64D-01 DXMaxT set to 1.93D+00
 ITU=  1  1  0  1  0  1  1  1  0
 Use linear search instead of GDIIS.
     Eigenvalues ---    0.00166   0.00234   0.00237   0.00242   0.00265
     Eigenvalues ---    0.00550   0.01308   0.01434   0.02134   0.02153
     Eigenvalues ---    0.02154   0.02155   0.02155   0.02156   0.02157
     Eigenvalues ---    0.02181   0.02949   0.03225   0.03845   0.04580
     Eigenvalues ---    0.04629   0.04657   0.04859   0.04917   0.05217
     Eigenvalues ---    0.05487   0.05764   0.05880   0.05964   0.06518
     Eigenvalues ---    0.07308   0.08556   0.09002   0.09350   0.12558
     Eigenvalues ---    0.12709   0.12796   0.14868   0.15576   0.15882
     Eigenvalues ---    0.15930   0.15957   0.15995   0.16000   0.16000
     Eigenvalues ---    0.16000   0.16000   0.16000   0.16021   0.16031
     Eigenvalues ---    0.16180   0.16722   0.18767   0.21442   0.21964
     Eigenvalues ---    0.22010   0.24180   0.24833   0.26752   0.27424
     Eigenvalues ---    0.28295   0.28476   0.28530   0.30466   0.30679
     Eigenvalues ---    0.32349   0.33298   0.33721   0.33725   0.33838
     Eigenvalues ---    0.34735   0.36553   0.37115   0.37187   0.37209
     Eigenvalues ---    0.37220   0.37230   0.37230   0.37230   0.37230
     Eigenvalues ---    0.37230   0.37230   0.37268   0.37383   0.37634
     Eigenvalues ---    0.39415   0.42304   0.43391   0.46364   0.46442
     Eigenvalues ---    0.46534   0.46830   0.66916
 RFO step:  Lambda=-1.91251722D-03 EMin= 1.65535160D-03
 Quartic linear search produced a step of -0.26733.
 Iteration  1 RMS(Cart)=  0.06106977 RMS(Int)=  0.00175014
 Iteration  2 RMS(Cart)=  0.00306776 RMS(Int)=  0.00004579
 Iteration  3 RMS(Cart)=  0.00000496 RMS(Int)=  0.00004570
 Iteration  4 RMS(Cart)=  0.00000000 RMS(Int)=  0.00004570
 Variable       Old X    -DE/DX   Delta X   Delta X   Delta X     New X
                                 (Linear)    (Quad)   (Total)
    R1        2.63406  -0.00096  -0.00017  -0.00190  -0.00207   2.63199
    R2        2.64106  -0.00119  -0.00054  -0.00139  -0.00193   2.63914
    R3        2.05014   0.00001  -0.00027   0.00144   0.00116   2.05130
    R4        2.64404   0.00038  -0.00003   0.00133   0.00130   2.64534
    R5        2.05020   0.00009  -0.00025   0.00156   0.00131   2.05150
    R6        2.63274   0.00287   0.00119   0.00246   0.00365   2.63639
    R7        2.04463  -0.00131  -0.00127  -0.00103  -0.00230   2.04233
    R8        2.64583   0.00107  -0.00002   0.00228   0.00225   2.64808
    R9        2.85781   0.00620   0.00175   0.01633   0.01808   2.87589
   R10        2.63486   0.00060   0.00020   0.00039   0.00059   2.63544
   R11        2.04950  -0.00101  -0.00037  -0.00004  -0.00042   2.04908
   R12        2.05016   0.00008  -0.00019   0.00142   0.00123   2.05138
   R13        2.05191   0.00163   0.00094  -0.00046   0.00048   2.05240
   R14        2.06149  -0.00132  -0.00004  -0.00333  -0.00337   2.05812
   R15        2.90438   0.00125   0.00057   0.00250   0.00307   2.90745
   R16        2.88890  -0.00052  -0.00058   0.00530   0.00472   2.89362
   R17        2.06353  -0.00006   0.00016  -0.00187  -0.00171   2.06182
   R18        2.06323  -0.00002   0.00035  -0.00190  -0.00155   2.06168
   R19        2.06550  -0.00081  -0.00028  -0.00283  -0.00311   2.06239
   R20        2.05735   0.00066   0.00046  -0.00069  -0.00024   2.05712
   R21        2.05938  -0.00004   0.00033  -0.00197  -0.00164   2.05773
   R22        2.88662  -0.00053   0.00021  -0.00166  -0.00145   2.88517
   R23        2.93439  -0.00395  -0.00360   0.00446   0.00087   2.93525
   R24        2.06707   0.00028   0.00013  -0.00053  -0.00040   2.06667
   R25        2.06274  -0.00001   0.00054  -0.00280  -0.00226   2.06049
   R26        2.05942  -0.00017  -0.00001  -0.00297  -0.00298   2.05644
   R27        2.06453  -0.00021   0.00027  -0.00171  -0.00144   2.06309
   R28        2.06277  -0.00121  -0.00072  -0.00174  -0.00247   2.06030
   R29        2.87968  -0.00084  -0.00057  -0.00122  -0.00178   2.87790
   R30        2.93559   0.00005  -0.00149   0.00736   0.00588   2.94146
   R31        2.06880   0.00006   0.00050  -0.00165  -0.00115   2.06766
   R32        2.06366  -0.00054  -0.00018  -0.00207  -0.00225   2.06141
   R33        2.06286   0.00063   0.00064  -0.00216  -0.00152   2.06135
    A1        2.08564  -0.00029  -0.00044  -0.00096  -0.00141   2.08424
    A2        2.09888   0.00014   0.00036   0.00032   0.00067   2.09956
    A3        2.09864   0.00014   0.00009   0.00067   0.00075   2.09939
    A4        2.10648   0.00031   0.00009   0.00057   0.00065   2.10713
    A5        2.10182  -0.00041  -0.00004  -0.00213  -0.00217   2.09965
    A6        2.07488   0.00009  -0.00005   0.00156   0.00151   2.07640
    A7        2.08328   0.00122   0.00087   0.00339   0.00425   2.08753
    A8        2.06622  -0.00162  -0.00184  -0.00335  -0.00518   2.06103
    A9        2.13368   0.00040   0.00097  -0.00007   0.00091   2.13460
   A10        2.10134  -0.00310  -0.00166  -0.00719  -0.00882   2.09252
   A11        2.11772   0.00217   0.00397   0.00651   0.01054   2.12826
   A12        2.06215   0.00096  -0.00190   0.00034  -0.00150   2.06064
   A13        2.08935   0.00129   0.00083   0.00432   0.00514   2.09449
   A14        2.12355  -0.00025   0.00095  -0.00530  -0.00434   2.11921
   A15        2.07025  -0.00104  -0.00178   0.00098  -0.00078   2.06947
   A16        2.10000   0.00057   0.00037  -0.00005   0.00032   2.10032
   A17        2.10269  -0.00049   0.00012  -0.00228  -0.00215   2.10053
   A18        2.08049  -0.00008  -0.00049   0.00233   0.00184   2.08233
   A19        1.86573  -0.00023  -0.00035  -0.00620  -0.00654   1.85919
   A20        1.93412   0.00092  -0.00059   0.00276   0.00214   1.93626
   A21        1.84406  -0.00132  -0.00595   0.00561  -0.00035   1.84371
   A22        1.95550  -0.00041   0.00202  -0.00623  -0.00420   1.95130
   A23        1.84518   0.00025   0.00002   0.00408   0.00416   1.84934
   A24        2.00973   0.00066   0.00414   0.00008   0.00422   2.01395
   A25        1.93402   0.00042   0.00193  -0.00205  -0.00011   1.93391
   A26        1.92925   0.00007  -0.00126   0.00522   0.00396   1.93321
   A27        1.97131   0.00044   0.00249  -0.00549  -0.00300   1.96831
   A28        1.87656  -0.00016  -0.00066  -0.00052  -0.00118   1.87537
   A29        1.86649  -0.00061  -0.00138  -0.00035  -0.00172   1.86477
   A30        1.88237  -0.00022  -0.00135   0.00333   0.00198   1.88435
   A31        1.87571  -0.00039  -0.00167   0.00755   0.00593   1.88164
   A32        1.91665   0.00214   0.00868  -0.01486  -0.00618   1.91047
   A33        1.84598   0.00027  -0.00052  -0.00206  -0.00262   1.84336
   A34        1.92026   0.00063   0.00113  -0.00575  -0.00454   1.91572
   A35        1.83998   0.00124  -0.00324   0.00898   0.00577   1.84575
   A36        2.05601  -0.00375  -0.00486   0.00748   0.00262   2.05863
   A37        1.86766  -0.00084   0.00337  -0.01077  -0.00740   1.86026
   A38        1.95631   0.00118  -0.00105   0.00774   0.00671   1.96302
   A39        1.99664  -0.00086   0.00006  -0.00432  -0.00426   1.99238
   A40        1.87263  -0.00018   0.00016  -0.00281  -0.00263   1.87000
   A41        1.86388   0.00094   0.00049   0.00253   0.00301   1.86688
   A42        1.90018  -0.00021  -0.00283   0.00696   0.00413   1.90431
   A43        1.86807   0.00010   0.00009   0.00429   0.00438   1.87245
   A44        1.94058   0.00044   0.00028  -0.00745  -0.00722   1.93336
   A45        1.82539   0.00011  -0.00443   0.00302  -0.00150   1.82389
   A46        1.91971   0.00013  -0.00073   0.00420   0.00352   1.92323
   A47        1.82420   0.00155   0.00218   0.00740   0.00961   1.83380
   A48        2.07238  -0.00212   0.00241  -0.00956  -0.00718   2.06520
   A49        1.85104   0.00039  -0.00220   0.01155   0.00936   1.86040
   A50        1.97016   0.00033   0.00157  -0.00482  -0.00327   1.96689
   A51        1.99248  -0.00103   0.00179  -0.01154  -0.00976   1.98271
   A52        1.86753  -0.00022  -0.00117   0.00236   0.00118   1.86871
   A53        1.86301   0.00039  -0.00079   0.00470   0.00394   1.86695
   A54        1.91120   0.00020   0.00032  -0.00031  -0.00003   1.91118
   A55        1.94441   0.00245   0.00988   0.00425   0.01417   1.95858
   A56        1.91473  -0.00261  -0.00728   0.01181   0.00464   1.91937
   A57        1.80559   0.00307   0.00333   0.01475   0.01809   1.82368
   A58        1.93597  -0.00037  -0.00308  -0.00597  -0.00935   1.92662
   A59        1.90925  -0.00299  -0.00697  -0.00275  -0.01001   1.89924
   A60        1.95036   0.00069   0.00484  -0.02096  -0.01627   1.93409
    D1        0.00805  -0.00010  -0.00030  -0.00228  -0.00259   0.00546
    D2       -3.13508  -0.00015   0.00026  -0.00544  -0.00517  -3.14025
    D3       -3.13930   0.00004  -0.00060   0.00318   0.00258  -3.13673
    D4        0.00076   0.00000  -0.00004   0.00003  -0.00001   0.00075
    D5       -0.00857   0.00017   0.00035   0.00437   0.00472  -0.00385
    D6        3.12904   0.00020   0.00073   0.00451   0.00525   3.13429
    D7        3.13878   0.00003   0.00065  -0.00109  -0.00045   3.13834
    D8       -0.00679   0.00006   0.00103  -0.00095   0.00008  -0.00671
    D9        0.00790  -0.00016  -0.00151  -0.00190  -0.00342   0.00449
   D10       -3.13697  -0.00020   0.00131  -0.00925  -0.00792   3.13829
   D11       -3.13218  -0.00012  -0.00206   0.00121  -0.00087  -3.13305
   D12        0.00613  -0.00016   0.00076  -0.00614  -0.00537   0.00076
   D13       -0.02346   0.00041   0.00328   0.00418   0.00746  -0.01600
   D14       -3.09635  -0.00017  -0.00637   0.01006   0.00372  -3.09262
   D15        3.12154   0.00046   0.00034   0.01183   0.01218   3.13372
   D16        0.04865  -0.00013  -0.00932   0.01772   0.00844   0.05709
   D17        0.02300  -0.00034  -0.00324  -0.00211  -0.00536   0.01764
   D18       -3.10996  -0.00052  -0.00503  -0.00230  -0.00734  -3.11730
   D19        3.09804   0.00028   0.00622  -0.00756  -0.00128   3.09675
   D20       -0.03492   0.00010   0.00444  -0.00775  -0.00326  -0.03818
   D21       -0.27050  -0.00022   0.01860  -0.07592  -0.05730  -0.32781
   D22       -2.42109   0.00040   0.02106  -0.07952  -0.05847  -2.47956
   D23        1.77882  -0.00083   0.01714  -0.06879  -0.05169   1.72712
   D24        2.93830  -0.00064   0.00915  -0.06987  -0.06068   2.87762
   D25        0.78771  -0.00001   0.01161  -0.07347  -0.06185   0.72586
   D26       -1.29557  -0.00125   0.00769  -0.06274  -0.05507  -1.35064
   D27       -0.00681   0.00001   0.00140  -0.00226  -0.00085  -0.00766
   D28        3.13871  -0.00002   0.00102  -0.00239  -0.00137   3.13734
   D29        3.12641   0.00019   0.00313  -0.00211   0.00105   3.12746
   D30       -0.01126   0.00016   0.00276  -0.00224   0.00054  -0.01072
   D31       -2.10485  -0.00026  -0.00260   0.01408   0.01148  -2.09337
   D32       -0.02622  -0.00014  -0.00300   0.01548   0.01248  -0.01374
   D33        2.08456  -0.00007  -0.00394   0.01973   0.01579   2.10035
   D34       -0.02262  -0.00019  -0.00211   0.00398   0.00188  -0.02073
   D35        2.05601  -0.00007  -0.00251   0.00537   0.00288   2.05890
   D36       -2.11639  -0.00001  -0.00344   0.00962   0.00620  -2.11019
   D37        2.08687   0.00031   0.00275   0.00457   0.00730   2.09417
   D38       -2.11768   0.00043   0.00235   0.00596   0.00830  -2.10938
   D39       -0.00690   0.00049   0.00142   0.01021   0.01162   0.00472
   D40        2.99606   0.00210   0.00607   0.09064   0.09669   3.09276
   D41       -1.14871   0.00021   0.00139   0.10455   0.10595  -1.04275
   D42        1.01058  -0.00124   0.00073   0.07203   0.07272   1.08331
   D43        1.02192   0.00281   0.00894   0.09347   0.10242   1.12434
   D44       -3.12285   0.00092   0.00425   0.10739   0.11168  -3.01117
   D45       -0.96356  -0.00053   0.00360   0.07486   0.07845  -0.88511
   D46       -1.14671   0.00272   0.00351   0.09834   0.10185  -1.04486
   D47        0.99171   0.00083  -0.00118   0.11226   0.11111   1.10282
   D48       -3.13219  -0.00062  -0.00183   0.07973   0.07788  -3.05431
   D49        0.81120   0.00093  -0.03234   0.13687   0.10451   0.91571
   D50        2.85958   0.00084  -0.03065   0.13113   0.10045   2.96004
   D51       -1.24946   0.00084  -0.03530   0.14356   0.10822  -1.14124
   D52       -1.24997  -0.00027  -0.03641   0.14010   0.10372  -1.14625
   D53        0.79842  -0.00035  -0.03472   0.13436   0.09965   0.89807
   D54        2.97256  -0.00036  -0.03937   0.14679   0.10743   3.07999
   D55        2.92476   0.00031  -0.02948   0.12723   0.09777   3.02253
   D56       -1.31004   0.00023  -0.02780   0.12149   0.09371  -1.21633
   D57        0.86410   0.00022  -0.03244   0.13392   0.10148   0.96558
   D58       -1.31792  -0.00091  -0.00778  -0.07697  -0.08479  -1.40271
   D59        2.80972  -0.00195  -0.01318  -0.08650  -0.09960   2.71012
   D60        0.67415   0.00167  -0.00540  -0.06391  -0.06937   0.60479
   D61        0.66603  -0.00070  -0.01123  -0.06552  -0.07677   0.58926
   D62       -1.48952  -0.00175  -0.01663  -0.07505  -0.09158  -1.58110
   D63        2.65810   0.00187  -0.00885  -0.05246  -0.06135   2.59675
   D64        2.81559  -0.00140  -0.01546  -0.06078  -0.07629   2.73930
   D65        0.66004  -0.00245  -0.02086  -0.07031  -0.09109   0.56894
   D66       -1.47553   0.00117  -0.01308  -0.04772  -0.06086  -1.53639
   D67        0.98293   0.00041  -0.00890   0.01661   0.00767   0.99061
   D68        3.02243   0.00056  -0.01085   0.02402   0.01315   3.03558
   D69       -1.06322   0.00025  -0.00749   0.00970   0.00220  -1.06102
   D70       -1.08317  -0.00007  -0.00873   0.01325   0.00451  -1.07866
   D71        0.95633   0.00008  -0.01068   0.02067   0.00999   0.96631
   D72       -3.12932  -0.00024  -0.00732   0.00634  -0.00095  -3.13028
   D73        3.10130  -0.00072  -0.01290   0.00671  -0.00619   3.09511
   D74       -1.14239  -0.00057  -0.01485   0.01413  -0.00071  -1.14311
   D75        1.05514  -0.00088  -0.01149  -0.00020  -0.01166   1.04349
   D76       -1.04209  -0.00178  -0.00016  -0.02539  -0.02560  -1.06769
   D77        1.03170   0.00131   0.00973  -0.01389  -0.00421   1.02749
   D78       -3.10070  -0.00081   0.00414  -0.03774  -0.03350  -3.13419
   D79        0.91856  -0.00102  -0.00095  -0.01662  -0.01760   0.90096
   D80        2.99234   0.00206   0.00894  -0.00512   0.00379   2.99614
   D81       -1.14005  -0.00005   0.00336  -0.02897  -0.02549  -1.16554
   D82        3.06547  -0.00099   0.00155  -0.01135  -0.00986   3.05561
   D83       -1.14393   0.00209   0.01144   0.00016   0.01153  -1.13240
   D84        1.00686  -0.00002   0.00585  -0.02370  -0.01776   0.98911
         Item               Value     Threshold  Converged?
 Maximum Force            0.006200     0.000450     NO 
 RMS     Force            0.001177     0.000300     NO 
 Maximum Displacement     0.236473     0.001800     NO 
 RMS     Displacement     0.061098     0.001200     NO 
 Predicted change in Energy=-1.384629D-03
 GradGradGradGradGradGradGradGradGradGradGradGradGradGradGradGradGradGrad

                          Input orientation:                          
 ---------------------------------------------------------------------
 Center     Atomic      Atomic             Coordinates (Angstroms)
 Number     Number       Type             X           Y           Z
 ---------------------------------------------------------------------
      1          6           0       -3.428100    0.238769    0.061063
      2          6           0       -2.235773    0.254148   -0.658651
      3          6           0       -1.435067    1.401908   -0.691891
      4          6           0       -1.833697    2.540910    0.008194
      5          6           0       -3.039253    2.535349    0.722518
      6          6           0       -3.828191    1.385669    0.750233
      7          1           0       -4.041341   -0.656578    0.085704
      8          1           0       -1.911685   -0.628920   -1.200598
      9          1           0       -0.517098    1.365645   -1.261145
     10          1           0       -3.383813    3.413751    1.256796
     11          1           0       -4.758004    1.392635    1.310421
     12          6           0        0.400165    3.614529   -0.521253
     13          1           0        0.850182    4.602037   -0.564651
     14          1           0        0.322060    3.264254   -1.549539
     15          6           0        1.244643    2.662979    0.343944
     16          1           0        1.585050    1.806941   -0.240652
     17          1           0        2.131017    3.171570    0.725964
     18          1           0        0.691809    2.264161    1.196240
     19          6           0       -1.042595    4.517061    1.354466
     20          1           0       -1.999098    5.031868    1.425763
     21          1           0       -1.046871    3.704481    2.079319
     22          6           0        0.085757    5.492862    1.679513
     23          1           0       -0.163709    5.949297    2.641526
     24          1           0        1.047154    4.992931    1.800648
     25          1           0        0.193798    6.303728    0.961844
     26          6           0       -1.785295    4.713742   -1.087574
     27          1           0       -1.726196    4.142386   -2.015988
     28          1           0       -2.827949    4.707124   -0.768975
     29          6           0       -1.310444    6.144643   -1.302784
     30          1           0       -1.930577    6.562890   -2.101334
     31          1           0       -1.454948    6.772886   -0.422794
     32          1           0       -0.273727    6.215515   -1.634564
     33          7           0       -1.037024    3.836617   -0.041817
 ---------------------------------------------------------------------
                    Distance matrix (angstroms):
                    1          2          3          4          5
     1  C    0.000000
     2  C    1.392791   0.000000
     3  C    2.427347   1.399853   0.000000
     4  C    2.800852   2.415705   1.395117   0.000000
     5  C    2.421364   2.785154   2.420465   1.401304   0.000000
     6  C    1.396571   2.408545   2.794106   2.421407   1.394616
     7  H    1.085503   2.154892   3.410965   3.886339   3.405600
     8  H    2.155037   1.085610   2.147140   3.393388   3.870708
     9  H    3.389988   2.133605   1.080756   2.173915   3.415317
    10  H    3.392971   3.869111   3.412111   2.173411   1.084327
    11  H    2.158922   3.396328   3.879594   3.400868   2.146050
    12  C    5.137165   4.273079   2.879737   2.534385   3.813291
    13  H    6.142746   5.332551   3.934384   3.432142   4.588650
    14  H    5.080482   4.049312   2.700257   2.756274   4.122132
    15  C    5.271750   4.349823   3.137531   3.099000   4.302484
    16  H    5.261356   4.145428   3.080385   3.505490   4.779377
    17  H    6.320380   5.431148   4.225988   4.078220   5.209269
    18  H    4.729110   4.006433   2.971888   2.804678   3.770779
    19  C    5.066292   4.862997   3.747772   2.518623   2.883259
    20  H    5.184424   5.217988   4.240189   2.870841   2.794474
    21  H    4.664201   4.562320   3.623830   2.502509   2.679060
    22  C    6.524727   6.188750   4.967128   3.897643   4.407766
    23  H    7.065775   6.900677   5.779859   4.619567   4.858641
    24  H    6.756930   6.267521   5.026889   4.186239   4.888844
    25  H    7.121326   6.717606   5.423641   4.379381   4.970973
    26  C    4.903423   4.502763   3.353724   2.433977   3.097456
    27  H    4.738021   4.149750   3.057484   2.583330   3.436000
    28  H    4.584250   4.493533   3.587550   2.506993   2.643068
    29  C    6.420584   5.997422   4.783541   3.870317   4.485269
    30  H    6.849310   6.478789   5.372876   4.542666   5.042260
    31  H    6.842670   6.569571   5.377752   4.270693   4.666742
    32  H    6.967548   6.351372   5.040650   4.316814   5.171807
    33  N    4.321150   3.827736   2.551243   1.521855   2.507274
                    6          7          8          9         10
     6  C    0.000000
     7  H    2.158195   0.000000
     8  H    3.396661   2.488126   0.000000
     9  H    3.874194   4.280617   2.434508   0.000000
    10  H    2.137099   4.286184   4.954708   4.330453   0.000000
    11  H    1.085546   2.492551   4.300398   4.959734   2.444624
    12  C    4.946058   6.191746   4.879858   2.538954   4.185721
    13  H    5.827617   7.211310   5.949391   3.581731   4.759875
    14  H    5.103197   6.089845   4.502019   2.095727   4.650953
    15  C    5.246926   6.247221   4.815040   2.713506   4.776982
    16  H    5.519284   6.150748   4.368302   2.378061   5.432659
    17  H    6.221109   7.291273   5.873568   3.771271   5.545609
    18  H    4.626129   5.671570   4.570878   2.882278   4.235082
    19  C    4.234413   6.113000   5.810748   4.129043   2.590007
    20  H    4.134814   6.190713   6.240988   4.780899   2.136420
    21  H    3.857343   5.653334   5.503101   4.112119   2.494467
    22  C    5.749050   7.575537   7.054149   5.103413   4.066854
    23  H    6.150782   8.075013   7.816027   6.030389   4.326146
    24  H    6.155054   7.794277   7.026194   4.997866   4.735298
    25  H    6.356766   8.194503   7.561138   5.461842   4.608499
    26  C    4.315903   5.941940   5.345351   3.584439   3.121106
    27  H    4.435070   5.727744   4.844030   3.121217   3.740283
    28  H    3.786891   5.565258   5.431317   4.092401   2.466891
    29  C    5.762097   7.459377   6.800963   4.844580   4.278795
    30  H    6.207736   7.833210   7.248021   5.451165   4.827630
    31  H    6.002531   7.883206   7.456562   5.551635   4.222006
    32  H    6.453595   8.023708   7.051065   4.870309   5.087483
    33  N    3.798039   5.406568   4.695617   2.804066   2.715258
                   11         12         13         14         15
    11  H    0.000000
    12  C    5.907499   0.000000
    13  H    6.728143   1.086081   0.000000
    14  H    6.122857   1.089112   1.743153   0.000000
    15  C    6.211249   1.538556   2.177404   2.190427   0.000000
    16  H    6.543073   2.179464   2.908190   2.330685   1.091069
    17  H    7.138964   2.178902   2.313539   2.908407   1.090992
    18  H    5.520240   2.204163   2.931123   2.945540   1.091371
    19  C    4.854713   2.532675   2.696819   3.444569   3.112914
    20  H    4.568247   3.399439   3.502128   4.167092   4.159786
    21  H    4.439408   2.977412   3.375648   3.903382   3.057334
    22  C    6.356894   2.910388   2.532624   3.930561   3.336914
    23  H    6.606251   3.971432   3.622520   5.001046   4.249968
    24  H    6.848526   2.776655   2.405459   3.838990   2.754934
    25  H    6.982885   3.077979   2.378398   3.944857   3.839417
    26  C    5.061336   2.511020   2.689176   2.599110   3.928790
    27  H    5.274275   2.652221   2.992555   2.276850   4.072322
    28  H    4.362893   3.416994   3.685301   3.551579   4.690749
    29  C    6.426204   3.152531   2.755500   3.320030   4.621923
    30  H    6.809255   4.076990   3.733492   4.032351   5.592022
    31  H    6.546855   3.664200   3.169595   4.091188   4.976647
    32  H    7.214003   2.908388   2.238570   3.011998   4.340559
    33  N    4.652664   1.531240   2.102563   2.109013   2.594656
                   16         17         18         19         20
    16  H    0.000000
    17  H    1.759159   0.000000
    18  H    1.752594   1.765183   0.000000
    19  C    4.098008   3.503880   2.847587   0.000000
    20  H    5.101295   4.583479   3.867023   1.088580   0.000000
    21  H    3.988726   3.494930   2.424327   1.088906   1.759497
    22  C    4.418249   3.237397   3.320446   1.526768   2.150238
    23  H    5.340807   4.080553   4.049814   2.116663   2.385039
    24  H    3.821880   2.376354   2.817404   2.189196   3.069480
    25  H    4.858258   3.690375   4.076893   2.207940   2.577138
    26  C    4.530562   4.583090   4.165609   2.560048   2.542396
    27  H    4.423853   4.831033   4.437667   3.459429   3.565291
    28  H    5.307047   5.402232   4.713686   2.780758   2.368402
    29  C    5.322375   4.979823   5.031132   3.127578   3.026133
    30  H    6.200066   5.999268   6.019134   4.112965   3.845665
    31  H    5.825408   5.210400   5.249614   2.901282   2.596999
    32  H    4.983329   4.540979   4.955695   3.522812   3.707226
    33  N    3.321805   3.326900   2.644668   1.553268   2.123206
                   21         22         23         24         25
    21  H    0.000000
    22  C    2.154297   0.000000
    23  H    2.476944   1.093634   0.000000
    24  H    2.474409   1.090362   1.757242   0.000000
    25  H    3.089352   1.088221   1.753500   1.774824   0.000000
    26  C    3.404862   3.429961   4.249979   4.054940   3.262664
    27  H    4.174301   4.331707   5.234379   4.793914   4.150332
    28  H    3.505754   3.886149   4.502520   4.658441   3.830905
    29  C    4.178814   3.356828   4.112267   4.063989   2.723342
    30  H    5.140944   4.416488   5.098337   5.153360   3.736736
    31  H    3.980227   2.903778   3.425734   3.791102   2.203564
    32  H    4.549283   3.410947   4.285781   3.878159   2.639639
    33  N    2.125271   2.639463   3.525114   3.012564   2.934092
                   26         27         28         29         30
    26  C    0.000000
    27  H    1.091738   0.000000
    28  H    1.090264   1.757222   0.000000
    29  C    1.522918   2.165766   2.157367   0.000000
    30  H    2.113804   2.430616   2.454450   1.094156   0.000000
    31  H    2.188867   3.087292   2.504465   1.090850   1.757219
    32  H    2.199855   2.559886   3.090071   1.090818   1.756046
    33  N    1.556555   2.113245   2.119895   2.644198   3.531659
                   31         32         33
    31  H    0.000000
    32  H    1.781666   0.000000
    33  N    2.990231   2.962874   0.000000
 Stoichiometry    C12H20N(1+)
 Framework group  C1[X(C12H20N)]
 Deg. of freedom    93
 Full point group                 C1      NOp   1
 Largest Abelian subgroup         C1      NOp   1
 Largest concise Abelian subgroup C1      NOp   1
                         Standard orientation:                         
 ---------------------------------------------------------------------
 Center     Atomic      Atomic             Coordinates (Angstroms)
 Number     Number       Type             X           Y           Z
 ---------------------------------------------------------------------
      1          6           0        3.574903   -0.229974    0.127568
      2          6           0        2.965903    0.762346   -0.636818
      3          6           0        1.571008    0.848399   -0.717138
      4          6           0        0.782659   -0.066963   -0.019305
      5          6           0        1.390316   -1.075818    0.740050
      6          6           0        2.780919   -1.150960    0.814433
      7          1           0        4.657171   -0.287422    0.188506
      8          1           0        3.569279    1.484880   -1.177586
      9          1           0        1.143711    1.637023   -1.320065
     10          1           0        0.801801   -1.813594    1.273998
     11          1           0        3.239679   -1.934686    1.409179
     12          6           0       -1.277007    1.269090   -0.648469
     13          1           0       -2.352641    1.138788   -0.723337
     14          1           0       -0.904205    1.359205   -1.667813
     15          6           0       -0.930607    2.506217    0.198100
     16          1           0       -0.357415    3.227579   -0.386296
     17          1           0       -1.837455    3.007991    0.538854
     18          1           0       -0.330404    2.262556    1.076437
     19          6           0       -1.359144   -0.385868    1.266945
     20          1           0       -1.304520   -1.468487    1.366749
     21          1           0       -0.686261    0.050850    2.003303
     22          6           0       -2.788813    0.078176    1.534768
     23          1           0       -3.080082   -0.348461    2.498707
     24          1           0       -2.864877    1.161978    1.626835
     25          1           0       -3.514336   -0.268876    0.801695
     26          6           0       -1.062931   -1.182428   -1.147924
     27          1           0       -0.575761   -0.857750   -2.069414
     28          1           0       -0.526211   -2.061390   -0.790107
     29          6           0       -2.524613   -1.526308   -1.401917
     30          1           0       -2.534160   -2.292941   -2.182532
     31          1           0       -3.014469   -1.954680   -0.526422
     32          1           0       -3.112704   -0.686149   -1.773624
     33          7           0       -0.735957   -0.061696   -0.118404
 ---------------------------------------------------------------------
 Rotational constants (GHZ):      1.2486800      0.5442190      0.4976371
 Standard basis: 6-31++G(d,p) (6D, 7F)
 There are   367 symmetry adapted cartesian basis functions of A   symmetry.
 There are   367 symmetry adapted basis functions of A   symmetry.
   367 basis functions,   576 primitive gaussians,   367 cartesian basis functions
    49 alpha electrons       49 beta electrons
       nuclear repulsion energy       846.4580257027 Hartrees.
 NAtoms=   33 NActive=   33 NUniq=   33 SFac= 1.00D+00 NAtFMM=   60 NAOKFM=F Big=F
 Integral buffers will be    131072 words long.
 Raffenetti 2 integral format.
 Two-electron integral symmetry is turned on.
 One-electron integrals computed using PRISM.
 NBasis=   367 RedAO= T EigKep=  4.96D-06  NBF=   367
 NBsUse=   365 1.00D-06 EigRej=  7.80D-07 NBFU=   365
 Initial guess from the checkpoint file:  "BTE.chk"
 B after Tr=     0.000000    0.000000    0.000000
         Rot=    0.999961   -0.006661   -0.003570    0.004616 Ang=  -1.01 deg.
 ExpMin= 3.60D-02 ExpMax= 4.17D+03 ExpMxC= 6.27D+02 IAcc=3 IRadAn=         5 AccDes= 0.00D+00
 Harris functional with IExCor=  402 and IRadAn=       5 diagonalized for initial guess.
 HarFok:  IExCor=  402 AccDes= 0.00D+00 IRadAn=         5 IDoV= 1 UseB2=F ITyADJ=14
 ICtDFT=  3500011 ScaDFX=  1.000000  1.000000  1.000000  1.000000
 FoFCou: FMM=F IPFlag=           0 FMFlag=      100000 FMFlg1=           0
         NFxFlg=           0 DoJE=T BraDBF=F KetDBF=T FulRan=T
         wScrn=  0.000000 ICntrl=     500 IOpCl=  0 I1Cent=   200000004 NGrid=           0
         NMat0=    1 NMatS0=      1 NMatT0=    0 NMatD0=    1 NMtDS0=    0 NMtDT0=    0
 Petite list used in FoFCou.
 Requested convergence on RMS density matrix=1.00D-08 within 128 cycles.
 Requested convergence on MAX density matrix=1.00D-06.
 Requested convergence on             energy=1.00D-06.
 No special actions if energy rises.
 SCF Done:  E(RB3LYP) =  -523.870217962     A.U. after   11 cycles
            NFock= 11  Conv=0.89D-08     -V/T= 2.0100
 Calling FoFJK, ICntrl=      2127 FMM=F ISym2X=0 I1Cent= 0 IOpClX= 0 NMat=1 NMatS=1 NMatT=0.
 ***** Axes restored to original set *****
 -------------------------------------------------------------------
 Center     Atomic                   Forces (Hartrees/Bohr)
 Number     Number              X              Y              Z
 -------------------------------------------------------------------
      1        6          -0.000632570   -0.000222113    0.000504427
      2        6           0.000902127    0.000105754   -0.000375638
      3        6           0.000725703    0.000487082   -0.000925852
      4        6          -0.001285876    0.001824480    0.003845871
      5        6           0.000528531    0.001158408    0.000309705
      6        6          -0.000308998   -0.000398829   -0.000077731
      7        1           0.000178359    0.000369706   -0.000093348
      8        1           0.000003463    0.000438732    0.000095745
      9        1           0.000563839    0.000501534   -0.000421034
     10        1          -0.000048226   -0.000871600   -0.000115853
     11        1           0.000351439    0.000177407   -0.000135001
     12        6          -0.000280687   -0.000911947   -0.000230238
     13        1          -0.000411707    0.001230461    0.000325377
     14        1          -0.000771728   -0.000423752   -0.000667385
     15        6          -0.001176626    0.000437979   -0.000028848
     16        1           0.000101103   -0.000515454   -0.000127897
     17        1           0.000315628    0.000466399    0.000398241
     18        1          -0.000050860   -0.000179506    0.000802257
     19        6          -0.001088271    0.000106450    0.000475200
     20        1          -0.001588970   -0.000253500   -0.000394268
     21        1           0.000191835   -0.000706405    0.000126901
     22        6           0.000587509   -0.001967607   -0.001232872
     23        1          -0.000295801   -0.000391690    0.000782263
     24        1           0.000793323    0.000139129    0.000088858
     25        1           0.000035910    0.000795275   -0.001165613
     26        6           0.000199789   -0.000617899   -0.000966518
     27        1           0.000212458   -0.000629931    0.000023769
     28        1           0.000155411   -0.000112106    0.000790033
     29        6           0.000489674   -0.001102663    0.001457464
     30        1          -0.000294381   -0.000210812   -0.000158192
     31        1           0.000065397    0.000693758    0.000176014
     32        1           0.001125949    0.000155001   -0.000110522
     33        7           0.000707254    0.000428260   -0.002975316
 -------------------------------------------------------------------
 Cartesian Forces:  Max     0.003845871 RMS     0.000814151

 GradGradGradGradGradGradGradGradGradGradGradGradGradGradGradGradGradGrad
 Berny optimization.
 Using GEDIIS/GDIIS optimizer.
 FormGI is forming the generalized inverse of G from B-inverse, IUseBI=4.
 Internal  Forces:  Max     0.005008592 RMS     0.000851922
 Search for a local minimum.
 Step number  10 out of a maximum of  187
 All quantities printed in internal units (Hartrees-Bohrs-Radians)
 Mixed Optimization -- En-DIIS/RFO-DIIS
 Update second derivatives using D2CorX and points    9   10
 DE= -9.79D-04 DEPred=-1.38D-03 R= 7.07D-01
 TightC=F SS=  1.41D+00  RLast= 5.13D-01 DXNew= 3.2496D+00 1.5385D+00
 Trust test= 7.07D-01 RLast= 5.13D-01 DXMaxT set to 1.93D+00
 ITU=  1  1  1  0  1  0  1  1  1  0
 Use linear search instead of GDIIS.
     Eigenvalues ---    0.00198   0.00236   0.00237   0.00242   0.00270
     Eigenvalues ---    0.00574   0.01423   0.01500   0.02140   0.02154
     Eigenvalues ---    0.02154   0.02155   0.02155   0.02156   0.02157
     Eigenvalues ---    0.02183   0.02991   0.03212   0.03984   0.04591
     Eigenvalues ---    0.04640   0.04674   0.04875   0.04966   0.05259
     Eigenvalues ---    0.05455   0.05681   0.05850   0.05864   0.06654
     Eigenvalues ---    0.07250   0.08497   0.08949   0.09326   0.12618
     Eigenvalues ---    0.12671   0.12717   0.14502   0.15652   0.15742
     Eigenvalues ---    0.15882   0.15947   0.15982   0.15994   0.16000
     Eigenvalues ---    0.16000   0.16000   0.16000   0.16002   0.16023
     Eigenvalues ---    0.16172   0.16284   0.18855   0.21420   0.21963
     Eigenvalues ---    0.22012   0.24057   0.24846   0.26950   0.27258
     Eigenvalues ---    0.28280   0.28442   0.28514   0.30158   0.31527
     Eigenvalues ---    0.32315   0.33297   0.33721   0.33725   0.33829
     Eigenvalues ---    0.34829   0.36494   0.37130   0.37155   0.37208
     Eigenvalues ---    0.37216   0.37222   0.37230   0.37230   0.37230
     Eigenvalues ---    0.37230   0.37230   0.37269   0.37402   0.37497
     Eigenvalues ---    0.39626   0.42289   0.43482   0.46341   0.46407
     Eigenvalues ---    0.46615   0.46651   0.67372
 RFO step:  Lambda=-4.73134253D-04 EMin= 1.97986549D-03
 Quartic linear search produced a step of -0.10658.
 Iteration  1 RMS(Cart)=  0.04008984 RMS(Int)=  0.00052146
 Iteration  2 RMS(Cart)=  0.00088349 RMS(Int)=  0.00001277
 Iteration  3 RMS(Cart)=  0.00000042 RMS(Int)=  0.00001277
 Variable       Old X    -DE/DX   Delta X   Delta X   Delta X     New X
                                 (Linear)    (Quad)   (Total)
    R1        2.63199   0.00081   0.00022   0.00119   0.00141   2.63340
    R2        2.63914   0.00022   0.00021   0.00019   0.00039   2.63953
    R3        2.05130  -0.00041  -0.00012  -0.00113  -0.00125   2.05005
    R4        2.64534  -0.00083  -0.00014  -0.00102  -0.00115   2.64418
    R5        2.05150  -0.00040  -0.00014  -0.00105  -0.00119   2.05032
    R6        2.63639  -0.00048  -0.00039   0.00039   0.00001   2.63640
    R7        2.04233   0.00068   0.00025   0.00023   0.00047   2.04280
    R8        2.64808  -0.00068  -0.00024  -0.00190  -0.00213   2.64595
    R9        2.87589  -0.00347  -0.00193  -0.00863  -0.01056   2.86533
   R10        2.63544   0.00016  -0.00006   0.00037   0.00031   2.63575
   R11        2.04908  -0.00075   0.00004  -0.00131  -0.00127   2.04781
   R12        2.05138  -0.00037  -0.00013  -0.00101  -0.00114   2.05025
   R13        2.05240   0.00094  -0.00005   0.00221   0.00216   2.05456
   R14        2.05812   0.00082   0.00036   0.00119   0.00155   2.05967
   R15        2.90745   0.00000  -0.00033   0.00086   0.00053   2.90798
   R16        2.89362  -0.00229  -0.00050  -0.00398  -0.00449   2.88914
   R17        2.06182   0.00051   0.00018   0.00134   0.00153   2.06335
   R18        2.06168   0.00061   0.00017   0.00160   0.00176   2.06344
   R19        2.06239   0.00071   0.00033   0.00112   0.00145   2.06385
   R20        2.05712   0.00125   0.00003   0.00349   0.00351   2.06063
   R21        2.05773   0.00061   0.00017   0.00149   0.00167   2.05940
   R22        2.88517  -0.00041   0.00015  -0.00199  -0.00183   2.88334
   R23        2.93525  -0.00218  -0.00009  -0.00518  -0.00527   2.92998
   R24        2.06667   0.00059   0.00004   0.00200   0.00204   2.06871
   R25        2.06049   0.00065   0.00024   0.00123   0.00147   2.06195
   R26        2.05644   0.00136   0.00032   0.00267   0.00299   2.05943
   R27        2.06309   0.00032   0.00015   0.00108   0.00124   2.06432
   R28        2.06030   0.00009   0.00026   0.00125   0.00152   2.06182
   R29        2.87790  -0.00020   0.00019  -0.00118  -0.00099   2.87691
   R30        2.94146  -0.00278  -0.00063  -0.00591  -0.00653   2.93493
   R31        2.06766   0.00020   0.00012   0.00089   0.00101   2.06867
   R32        2.06141   0.00054   0.00024   0.00106   0.00130   2.06270
   R33        2.06135   0.00111   0.00016   0.00240   0.00257   2.06391
    A1        2.08424   0.00015   0.00015   0.00071   0.00086   2.08509
    A2        2.09956  -0.00008  -0.00007  -0.00034  -0.00041   2.09914
    A3        2.09939  -0.00008  -0.00008  -0.00038  -0.00046   2.09894
    A4        2.10713  -0.00026  -0.00007  -0.00059  -0.00066   2.10647
    A5        2.09965   0.00033   0.00023   0.00100   0.00123   2.10088
    A6        2.07640  -0.00006  -0.00016  -0.00040  -0.00057   2.07583
    A7        2.08753  -0.00043  -0.00045  -0.00178  -0.00223   2.08530
    A8        2.06103   0.00071   0.00055   0.00104   0.00159   2.06262
    A9        2.13460  -0.00027  -0.00010   0.00074   0.00064   2.13524
   A10        2.09252   0.00149   0.00094   0.00381   0.00472   2.09725
   A11        2.12826  -0.00501  -0.00112  -0.00695  -0.00812   2.12014
   A12        2.06064   0.00351   0.00016   0.00228   0.00240   2.06304
   A13        2.09449  -0.00101  -0.00055  -0.00272  -0.00326   2.09123
   A14        2.11921   0.00096   0.00046   0.00146   0.00191   2.12112
   A15        2.06947   0.00005   0.00008   0.00126   0.00134   2.07081
   A16        2.10032   0.00006  -0.00003   0.00048   0.00044   2.10076
   A17        2.10053   0.00016   0.00023   0.00056   0.00079   2.10132
   A18        2.08233  -0.00023  -0.00020  -0.00104  -0.00124   2.08109
   A19        1.85919  -0.00002   0.00070   0.00047   0.00115   1.86034
   A20        1.93626   0.00057  -0.00023   0.00287   0.00262   1.93888
   A21        1.84371  -0.00007   0.00004  -0.00584  -0.00580   1.83791
   A22        1.95130   0.00096   0.00045   0.00504   0.00548   1.95678
   A23        1.84934   0.00009  -0.00044  -0.00105  -0.00149   1.84784
   A24        2.01395  -0.00150  -0.00045  -0.00198  -0.00243   2.01152
   A25        1.93391   0.00023   0.00001   0.00232   0.00233   1.93624
   A26        1.93321  -0.00031  -0.00042  -0.00093  -0.00135   1.93186
   A27        1.96831   0.00036   0.00032   0.00272   0.00304   1.97135
   A28        1.87537   0.00012   0.00013   0.00013   0.00026   1.87564
   A29        1.86477  -0.00018   0.00018  -0.00196  -0.00179   1.86298
   A30        1.88435  -0.00023  -0.00021  -0.00253  -0.00274   1.88162
   A31        1.88164  -0.00044  -0.00063   0.00191   0.00126   1.88289
   A32        1.91047   0.00167   0.00066   0.01032   0.01098   1.92145
   A33        1.84336   0.00038   0.00028  -0.00192  -0.00161   1.84175
   A34        1.91572   0.00078   0.00048  -0.00073  -0.00029   1.91543
   A35        1.84575   0.00065  -0.00061  -0.00225  -0.00288   1.84287
   A36        2.05863  -0.00296  -0.00028  -0.00705  -0.00734   2.05129
   A37        1.86026  -0.00073   0.00079  -0.00733  -0.00654   1.85372
   A38        1.96302   0.00083  -0.00072   0.00752   0.00681   1.96983
   A39        1.99238  -0.00044   0.00045  -0.00145  -0.00100   1.99137
   A40        1.87000  -0.00010   0.00028  -0.00322  -0.00293   1.86708
   A41        1.86688   0.00063  -0.00032   0.00404   0.00372   1.87060
   A42        1.90431  -0.00020  -0.00044  -0.00006  -0.00051   1.90381
   A43        1.87245  -0.00021  -0.00047   0.00247   0.00197   1.87442
   A44        1.93336   0.00097   0.00077   0.00304   0.00380   1.93715
   A45        1.82389   0.00049   0.00016  -0.00442  -0.00425   1.81965
   A46        1.92323   0.00104  -0.00038   0.00646   0.00607   1.92930
   A47        1.83380   0.00048  -0.00102  -0.00321  -0.00422   1.82958
   A48        2.06520  -0.00267   0.00077  -0.00445  -0.00368   2.06152
   A49        1.86040  -0.00060  -0.00100  -0.00286  -0.00386   1.85655
   A50        1.96689   0.00073   0.00035   0.00429   0.00464   1.97153
   A51        1.98271   0.00004   0.00104   0.00063   0.00166   1.98438
   A52        1.86871  -0.00006  -0.00013  -0.00197  -0.00209   1.86662
   A53        1.86695   0.00024  -0.00042   0.00024  -0.00018   1.86677
   A54        1.91118  -0.00038   0.00000  -0.00078  -0.00079   1.91039
   A55        1.95858  -0.00030  -0.00151   0.00339   0.00189   1.96047
   A56        1.91937  -0.00075  -0.00049  -0.00797  -0.00848   1.91089
   A57        1.82368   0.00107  -0.00193  -0.00197  -0.00391   1.81977
   A58        1.92662   0.00036   0.00100   0.00297   0.00398   1.93060
   A59        1.89924  -0.00073   0.00107   0.00283   0.00392   1.90316
   A60        1.93409   0.00038   0.00173   0.00062   0.00234   1.93643
    D1        0.00546   0.00003   0.00028   0.00118   0.00146   0.00692
    D2       -3.14025   0.00008   0.00055   0.00416   0.00471  -3.13554
    D3       -3.13673  -0.00005  -0.00027  -0.00277  -0.00305  -3.13977
    D4        0.00075   0.00000   0.00000   0.00020   0.00020   0.00095
    D5       -0.00385  -0.00001  -0.00050  -0.00185  -0.00235  -0.00621
    D6        3.13429  -0.00003  -0.00056  -0.00232  -0.00288   3.13141
    D7        3.13834   0.00008   0.00005   0.00210   0.00215   3.14049
    D8       -0.00671   0.00005  -0.00001   0.00164   0.00163  -0.00508
    D9        0.00449  -0.00001   0.00036   0.00279   0.00314   0.00762
   D10        3.13829   0.00008   0.00084   0.00338   0.00421  -3.14069
   D11       -3.13305  -0.00006   0.00009  -0.00016  -0.00007  -3.13311
   D12        0.00076   0.00003   0.00057   0.00044   0.00100   0.00176
   D13       -0.01600  -0.00007  -0.00080  -0.00612  -0.00693  -0.02293
   D14       -3.09262  -0.00004  -0.00040   0.00971   0.00928  -3.08334
   D15        3.13372  -0.00016  -0.00130  -0.00675  -0.00805   3.12567
   D16        0.05709  -0.00013  -0.00090   0.00909   0.00817   0.06526
   D17        0.01764   0.00009   0.00057   0.00547   0.00606   0.02369
   D18       -3.11730   0.00005   0.00078   0.00598   0.00679  -3.11050
   D19        3.09675  -0.00025   0.00014  -0.01011  -0.01003   3.08672
   D20       -0.03818  -0.00029   0.00035  -0.00959  -0.00929  -0.04747
   D21       -0.32781  -0.00046   0.00611  -0.07427  -0.06814  -0.39594
   D22       -2.47956  -0.00017   0.00623  -0.07469  -0.06842  -2.54798
   D23        1.72712  -0.00084   0.00551  -0.07036  -0.06485   1.66228
   D24        2.87762  -0.00037   0.00647  -0.05878  -0.05232   2.82529
   D25        0.72586  -0.00007   0.00659  -0.05919  -0.05261   0.67326
   D26       -1.35064  -0.00075   0.00587  -0.05486  -0.04903  -1.39967
   D27       -0.00766  -0.00004   0.00009  -0.00143  -0.00135  -0.00902
   D28        3.13734  -0.00002   0.00015  -0.00098  -0.00084   3.13650
   D29        3.12746   0.00000  -0.00011  -0.00193  -0.00206   3.12540
   D30       -0.01072   0.00002  -0.00006  -0.00148  -0.00155  -0.01227
   D31       -2.09337  -0.00058  -0.00122  -0.00273  -0.00396  -2.09734
   D32       -0.01374  -0.00048  -0.00133  -0.00166  -0.00300  -0.01675
   D33        2.10035  -0.00075  -0.00168  -0.00369  -0.00538   2.09497
   D34       -0.02073   0.00040  -0.00020   0.00308   0.00288  -0.01785
   D35        2.05890   0.00050  -0.00031   0.00415   0.00384   2.06274
   D36       -2.11019   0.00024  -0.00066   0.00212   0.00146  -2.10873
   D37        2.09417   0.00015  -0.00078   0.00418   0.00341   2.09758
   D38       -2.10938   0.00026  -0.00088   0.00525   0.00437  -2.10501
   D39        0.00472  -0.00001  -0.00124   0.00322   0.00199   0.00670
   D40        3.09276   0.00037  -0.01031   0.01729   0.00699   3.09974
   D41       -1.04275  -0.00055  -0.01129   0.01156   0.00026  -1.04249
   D42        1.08331  -0.00032  -0.00775   0.01604   0.00828   1.09159
   D43        1.12434   0.00038  -0.01092   0.01971   0.00879   1.13313
   D44       -3.01117  -0.00054  -0.01190   0.01397   0.00207  -3.00910
   D45       -0.88511  -0.00031  -0.00836   0.01846   0.01009  -0.87502
   D46       -1.04486   0.00008  -0.01085   0.01533   0.00448  -1.04038
   D47        1.10282  -0.00084  -0.01184   0.00960  -0.00224   1.10058
   D48       -3.05431  -0.00061  -0.00830   0.01408   0.00578  -3.04853
   D49        0.91571   0.00054  -0.01114   0.04839   0.03727   0.95298
   D50        2.96004   0.00042  -0.01071   0.04407   0.03338   2.99341
   D51       -1.14124   0.00049  -0.01153   0.04910   0.03758  -1.10366
   D52       -1.14625  -0.00039  -0.01105   0.04035   0.02930  -1.11695
   D53        0.89807  -0.00050  -0.01062   0.03603   0.02540   0.92348
   D54        3.07999  -0.00044  -0.01145   0.04106   0.02961   3.10959
   D55        3.02253   0.00027  -0.01042   0.04923   0.03880   3.06133
   D56       -1.21633   0.00016  -0.00999   0.04491   0.03491  -1.18143
   D57        0.96558   0.00022  -0.01082   0.04993   0.03911   1.00469
   D58       -1.40271  -0.00036   0.00904   0.00076   0.00979  -1.39291
   D59        2.71012   0.00030   0.01061  -0.00005   0.01056   2.72068
   D60        0.60479   0.00072   0.00739  -0.00598   0.00142   0.60620
   D61        0.58926  -0.00040   0.00818   0.00110   0.00927   0.59852
   D62       -1.58110   0.00025   0.00976   0.00029   0.01004  -1.57106
   D63        2.59675   0.00068   0.00654  -0.00564   0.00089   2.59764
   D64        2.73930  -0.00086   0.00813  -0.00654   0.00160   2.74090
   D65        0.56894  -0.00021   0.00971  -0.00735   0.00237   0.57131
   D66       -1.53639   0.00022   0.00649  -0.01327  -0.00678  -1.54317
   D67        0.99061   0.00045  -0.00082  -0.00814  -0.00895   0.98166
   D68        3.03558   0.00040  -0.00140  -0.00996  -0.01135   3.02423
   D69       -1.06102   0.00052  -0.00023  -0.00694  -0.00716  -1.06818
   D70       -1.07866  -0.00056  -0.00048  -0.01720  -0.01769  -1.09634
   D71        0.96631  -0.00061  -0.00106  -0.01901  -0.02009   0.94622
   D72       -3.13028  -0.00049   0.00010  -0.01600  -0.01591   3.13700
   D73        3.09511  -0.00008   0.00066  -0.01497  -0.01431   3.08080
   D74       -1.14311  -0.00013   0.00008  -0.01679  -0.01671  -1.15982
   D75        1.04349  -0.00001   0.00124  -0.01377  -0.01253   1.03096
   D76       -1.06769   0.00008   0.00273   0.00363   0.00636  -1.06133
   D77        1.02749  -0.00005   0.00045   0.00792   0.00837   1.03586
   D78       -3.13419   0.00016   0.00357   0.01386   0.01743  -3.11677
   D79        0.90096   0.00024   0.00188   0.00334   0.00521   0.90617
   D80        2.99614   0.00011  -0.00040   0.00763   0.00722   3.00336
   D81       -1.16554   0.00032   0.00272   0.01357   0.01628  -1.14927
   D82        3.05561   0.00019   0.00105   0.00623   0.00728   3.06289
   D83       -1.13240   0.00006  -0.00123   0.01052   0.00929  -1.12310
   D84        0.98911   0.00027   0.00189   0.01646   0.01835   1.00746
         Item               Value     Threshold  Converged?
 Maximum Force            0.005009     0.000450     NO 
 RMS     Force            0.000852     0.000300     NO 
 Maximum Displacement     0.169023     0.001800     NO 
 RMS     Displacement     0.040139     0.001200     NO 
 Predicted change in Energy=-2.647890D-04
 GradGradGradGradGradGradGradGradGradGradGradGradGradGradGradGradGradGrad

                          Input orientation:                          
 ---------------------------------------------------------------------
 Center     Atomic      Atomic             Coordinates (Angstroms)
 Number     Number       Type             X           Y           Z
 ---------------------------------------------------------------------
      1          6           0       -3.425607    0.250541    0.056193
      2          6           0       -2.260748    0.284017   -0.707959
      3          6           0       -1.458475    1.430044   -0.737238
      4          6           0       -1.827223    2.545645    0.014975
      5          6           0       -3.005748    2.526322    0.770753
      6          6           0       -3.796897    1.377838    0.792628
      7          1           0       -4.041684   -0.642186    0.075250
      8          1           0       -1.961462   -0.581310   -1.290041
      9          1           0       -0.564266    1.411826   -1.344387
     10          1           0       -3.327963    3.390094    1.340300
     11          1           0       -4.705686    1.371589    1.385224
     12          6           0        0.406492    3.612294   -0.505184
     13          1           0        0.852384    4.603071   -0.545168
     14          1           0        0.336601    3.260725   -1.534488
     15          6           0        1.240383    2.664922    0.375234
     16          1           0        1.590737    1.805276   -0.199618
     17          1           0        2.120971    3.177863    0.767352
     18          1           0        0.679305    2.268186    1.224094
     19          6           0       -1.057871    4.519522    1.350412
     20          1           0       -2.022541    5.024380    1.410338
     21          1           0       -1.060048    3.706473    2.076076
     22          6           0        0.066832    5.497894    1.675823
     23          1           0       -0.175248    5.927745    2.653077
     24          1           0        1.037888    5.010064    1.774079
     25          1           0        0.153656    6.325901    0.972587
     26          6           0       -1.777533    4.698198   -1.096672
     27          1           0       -1.716479    4.110572   -2.015525
     28          1           0       -2.820230    4.693975   -0.775435
     29          6           0       -1.295600    6.123662   -1.327919
     30          1           0       -1.905161    6.527106   -2.142794
     31          1           0       -1.451366    6.771359   -0.463236
     32          1           0       -0.253292    6.188170   -1.647730
     33          7           0       -1.032940    3.836012   -0.041054
 ---------------------------------------------------------------------
                    Distance matrix (angstroms):
                    1          2          3          4          5
     1  C    0.000000
     2  C    1.393536   0.000000
     3  C    2.427008   1.399242   0.000000
     4  C    2.797147   2.413615   1.395122   0.000000
     5  C    2.421994   2.787390   2.422791   1.400176   0.000000
     6  C    1.396779   2.409971   2.794895   2.418291   1.394780
     7  H    1.084839   2.154762   3.409874   3.881976   3.405338
     8  H    2.155931   1.084981   2.145724   3.391008   3.872309
     9  H    3.390793   2.134256   1.081005   2.174506   3.417127
    10  H    3.393414   3.870663   3.413642   2.172971   1.083656
    11  H    2.159091   3.397344   3.879774   3.397284   2.144941
    12  C    5.128500   4.269979   2.879960   2.529385   3.801412
    13  H    6.132483   5.326567   3.930020   3.424479   4.574900
    14  H    5.074020   4.036107   2.685013   2.755778   4.126109
    15  C    5.263314   4.370347   3.169597   3.090990   4.266763
    16  H    5.257979   4.172119   3.118898   3.503804   4.752809
    17  H    6.311853   5.454388   4.258063   4.068662   5.167956
    18  H    4.720718   4.039018   3.019836   2.796719   3.721796
    19  C    5.050285   4.860382   3.750153   2.504294   2.846591
    20  H    5.156728   5.197592   4.224868   2.851195   2.759721
    21  H    4.649652   4.572280   3.640826   2.486809   2.623429
    22  C    6.508075   6.187452   4.969590   3.880932   4.369227
    23  H    7.038415   6.891846   5.776697   4.596434   4.808800
    24  H    6.747369   6.275113   5.035384   4.168534   4.850426
    25  H    7.110619   6.719966   5.430643   4.373927   4.945642
    26  C    4.881280   4.457532   3.303305   2.423162   3.116542
    27  H    4.702443   4.080255   2.980908   2.565968   3.454766
    28  H    4.560942   4.445819   3.536819   2.495222   2.669052
    29  C    6.398925   5.951245   4.733444   3.858523   4.502210
    30  H    6.822211   6.415711   5.306143   4.529246   5.070140
    31  H    6.832898   6.542216   5.348343   4.269263   4.686061
    32  H    6.944233   6.306511   4.992117   4.302306   5.180175
    33  N    4.311602   3.816929   2.540558   1.516269   2.503256
                    6          7          8          9         10
     6  C    0.000000
     7  H    2.157557   0.000000
     8  H    3.397734   2.488985   0.000000
     9  H    3.875293   4.280978   2.434687   0.000000
    10  H    2.137526   4.285911   4.955610   4.331180   0.000000
    11  H    1.084945   2.492433   4.301351   4.960218   2.444279
    12  C    4.934125   6.182538   4.879501   2.547292   4.171492
    13  H    5.814433   7.200662   5.945618   3.581856   4.743585
    14  H    5.103581   6.082216   4.483535   2.065461   4.659418
    15  C    5.215841   6.239165   4.854171   2.790000   4.725147
    16  H    5.494894   6.147339   4.416213   2.471707   5.392273
    17  H    6.185620   7.283550   5.918658   3.845625   5.483083
    18  H    4.584241   5.663730   4.627543   2.979416   4.162978
    19  C    4.205183   6.096918   5.814376   4.142870   2.535553
    20  H    4.102094   6.161929   6.222503   4.771334   2.092827
    21  H    3.815774   5.639530   5.525250   4.148588   2.405183
    22  C    5.716931   7.559254   7.061661   5.120147   4.009991
    23  H    6.105675   8.047267   7.817067   6.043557   4.254723
    24  H    6.126293   7.786913   7.046162   5.023848   4.676872
    25  H    6.334239   8.182929   7.569860   5.480139   4.569010
    26  C    4.321120   5.917727   5.286250   3.511926   3.170774
    27  H    4.436406   5.689167   4.753956   3.010191   3.791772
    28  H    3.795980   5.539877   5.369445   4.023132   2.536580
    29  C    5.768540   7.435494   6.738061   4.768283   4.326926
    30  H    6.221762   7.802768   7.159604   5.348041   4.898689
    31  H    6.014048   7.871490   7.416572   5.503451   4.267003
    32  H    6.453820   7.998397   6.990827   4.796060   5.119684
    33  N    3.791715   5.396325   4.683467   2.791955   2.715532
                   11         12         13         14         15
    11  H    0.000000
    12  C    5.893112   0.000000
    13  H    6.712751   1.087224   0.000000
    14  H    6.125211   1.089933   1.745474   0.000000
    15  C    6.168348   1.538838   2.180391   2.195186   0.000000
    16  H    6.507284   2.181999   2.914142   2.339459   1.091876
    17  H    7.088557   2.178880   2.315867   2.913643   1.091926
    18  H    5.461499   2.207137   2.934609   2.951670   1.092141
    19  C    4.818428   2.531928   2.692448   3.442641   3.110062
    20  H    4.532414   3.400502   3.502384   4.165097   4.157542
    21  H    4.384021   2.970271   3.366333   3.896857   3.044614
    22  C    6.315676   2.903041   2.520040   3.922218   3.330839
    23  H    6.549113   3.959084   3.611033   4.991061   4.223577
    24  H    6.810166   2.747264   2.361982   3.807704   2.738150
    25  H    6.951883   3.100225   2.399988   3.964114   3.865304
    26  C    5.079391   2.509784   2.688805   2.593757   3.925371
    27  H    5.291737   2.652625   3.000594   2.273494   4.068005
    28  H    4.388809   3.413914   3.680948   3.549077   4.682913
    29  C    6.447638   3.143403   2.745675   3.301994   4.614632
    30  H    6.846108   4.064681   3.722683   4.008089   5.581341
    31  H    6.570001   3.665118   3.164719   4.082763   4.981101
    32  H    7.226485   2.894109   2.225018   2.988434   4.328594
    33  N    4.647226   1.528866   2.096892   2.106405   2.590896
                   16         17         18         19         20
    16  H    0.000000
    17  H    1.760731   0.000000
    18  H    1.752697   1.764802   0.000000
    19  C    4.096932   3.499292   2.846446   0.000000
    20  H    5.100035   4.581675   3.864099   1.090440   0.000000
    21  H    3.977435   3.480096   2.412445   1.089790   1.762520
    22  C    4.413048   3.229141   3.318162   1.525798   2.158744
    23  H    5.315197   4.048510   4.020526   2.111646   2.402698
    24  H    3.804180   2.354470   2.819391   2.193703   3.082002
    25  H    4.886237   3.717875   4.099343   2.207613   2.573211
    26  C    4.529785   4.580867   4.162568   2.556964   2.539985
    27  H    4.421491   4.831188   4.430497   3.454061   3.558828
    28  H    5.304034   5.393909   4.704181   2.766870   2.350123
    29  C    5.315305   4.974018   5.027695   3.131013   3.038901
    30  H    6.188126   5.991337   6.012803   4.117132   3.859625
    31  H    5.829739   5.214322   5.259792   2.918035   2.624587
    32  H    4.970637   4.531192   4.948070   3.524286   3.719735
    33  N    3.321552   3.321722   2.643948   1.550479   2.120865
                   21         22         23         24         25
    21  H    0.000000
    22  C    2.153891   0.000000
    23  H    2.459644   1.094715   0.000000
    24  H    2.488350   1.091139   1.756837   0.000000
    25  H    3.090658   1.089804   1.758054   1.776424   0.000000
    26  C    3.400682   3.424606   4.259076   4.032998   3.265080
    27  H    4.163580   4.327922   5.241504   4.770401   4.163401
    28  H    3.493497   3.871702   4.502534   4.635193   3.816119
    29  C    4.181563   3.357123   4.140279   4.038274   2.726458
    30  H    5.144808   4.419260   5.133440   5.128825   3.739627
    31  H    3.999345   2.915855   3.471537   3.782079   2.199118
    32  H    4.547132   3.409540   4.309392   3.842377   2.655304
    33  N    2.121263   2.630402   3.517005   2.993566   2.938541
                   26         27         28         29         30
    26  C    0.000000
    27  H    1.092393   0.000000
    28  H    1.091067   1.759673   0.000000
    29  C    1.522394   2.168519   2.161884   0.000000
    30  H    2.110820   2.427228   2.463207   1.094692   0.000000
[truncated: 1,066,189 more chars]
