# Supplementary material for: Screening Deep Eutectic Solvents for CO2 Capture With COSMO-RS
Source: Front Chem. 2020 Feb 13;8:82. doi: 10.3389/fchem.2020.00082 (PMC7031488; doi:10.3389/fchem.2020.00082)
Supplement: Supplementary file 3 [file Data_Sheet_2.ZIP › Gaussian files/BTMA.log]

 Entering Gaussian System, Link 0=/opt/gaussian/g09/g09
 Initial command:
 /opt/gaussian/g09/l1.exe "/tmp/Gau-29593.inp" -scrdir="/tmp/"
 Entering Link 1 = /opt/gaussian/g09/l1.exe PID=     29594.
  
 Copyright (c) 1988,1990,1992,1993,1995,1998,2003,2009,2013,
            Gaussian, Inc.  All Rights Reserved.
  
 This is part of the Gaussian(R) 09 program.  It is based on
 the Gaussian(R) 03 system (copyright 2003, Gaussian, Inc.),
 the Gaussian(R) 98 system (copyright 1998, Gaussian, Inc.),
 the Gaussian(R) 94 system (copyright 1995, Gaussian, Inc.),
 the Gaussian 92(TM) system (copyright 1992, Gaussian, Inc.),
 the Gaussian 90(TM) system (copyright 1990, Gaussian, Inc.),
 the Gaussian 88(TM) system (copyright 1988, Gaussian, Inc.),
 the Gaussian 86(TM) system (copyright 1986, Carnegie Mellon
 University), and the Gaussian 82(TM) system (copyright 1983,
 Carnegie Mellon University). Gaussian is a federally registered
 trademark of Gaussian, Inc.
  
 This software contains proprietary and confidential information,
 including trade secrets, belonging to Gaussian, Inc.
  
 This software is provided under written license and may be
 used, copied, transmitted, or stored only in accord with that
 written license.
  
 The following legend is applicable only to US Government
 contracts under FAR:
  
                    RESTRICTED RIGHTS LEGEND
  
 Use, reproduction and disclosure by the US Government is
 subject to restrictions as set forth in subparagraphs (a)
 and (c) of the Commercial Computer Software - Restricted
 Rights clause in FAR 52.227-19.
  
 Gaussian, Inc.
 340 Quinnipiac St., Bldg. 40, Wallingford CT 06492
  
  
 ---------------------------------------------------------------
 Warning -- This program may not be used in any manner that
 competes with the business of Gaussian, Inc. or will provide
 assistance to any competitor of Gaussian, Inc.  The licensee
 of this program is prohibited from giving any competitor of
 Gaussian, Inc. access to this program.  By using this program,
 the user acknowledges that Gaussian, Inc. is engaged in the
 business of creating and licensing software in the field of
 computational chemistry and represents and warrants to the
 licensee that it is not a competitor of Gaussian, Inc. and that
 it will not use this program in any manner prohibited above.
 ---------------------------------------------------------------
  

 Cite this work as:
 Gaussian 09, Revision D.01,
 M. J. Frisch, G. W. Trucks, H. B. Schlegel, G. E. Scuseria, 
 M. A. Robb, J. R. Cheeseman, G. Scalmani, V. Barone, B. Mennucci, 
 G. A. Petersson, H. Nakatsuji, M. Caricato, X. Li, H. P. Hratchian, 
 A. F. Izmaylov, J. Bloino, G. Zheng, J. L. Sonnenberg, M. Hada, 
 M. Ehara, K. Toyota, R. Fukuda, J. Hasegawa, M. Ishida, T. Nakajima, 
 Y. Honda, O. Kitao, H. Nakai, T. Vreven, J. A. Montgomery, Jr., 
 J. E. Peralta, F. Ogliaro, M. Bearpark, J. J. Heyd, E. Brothers, 
 K. N. Kudin, V. N. Staroverov, T. Keith, R. Kobayashi, J. Normand, 
 K. Raghavachari, A. Rendell, J. C. Burant, S. S. Iyengar, J. Tomasi, 
 M. Cossi, N. Rega, J. M. Millam, M. Klene, J. E. Knox, J. B. Cross, 
 V. Bakken, C. Adamo, J. Jaramillo, R. Gomperts, R. E. Stratmann, 
 O. Yazyev, A. J. Austin, R. Cammi, C. Pomelli, J. W. Ochterski, 
 R. L. Martin, K. Morokuma, V. G. Zakrzewski, G. A. Voth, 
 P. Salvador, J. J. Dannenberg, S. Dapprich, A. D. Daniels, 
 O. Farkas, J. B. Foresman, J. V. Ortiz, J. Cioslowski, 
 and D. J. Fox, Gaussian, Inc., Wallingford CT, 2013.
 
 ******************************************
 Gaussian 09:  EM64L-G09RevD.01 24-Apr-2013
                29-Sep-2019 
 ******************************************
 %nprocshared=24
 Will use up to   24 processors via shared memory.
 %mem=6GB
 %chk=BME.chk
 -----------------------------
 # opt freq b3lyp/6-31++g(d,p)
 -----------------------------
 1/14=-1,18=20,19=15,26=3,38=1/1,3;
 2/9=110,12=2,17=6,18=5,40=1/2;
 3/5=1,6=6,7=1111,11=2,16=1,25=1,30=1,71=1,74=-5/1,2,3;
 4//1;
 5/5=2,38=5/2;
 6/7=2,8=2,9=2,10=2,28=1/1;
 7//1,2,3,16;
 1/14=-1,18=20,19=15,26=3/3(2);
 2/9=110/2;
 99//99;
 2/9=110/2;
 3/5=1,6=6,7=1111,11=2,16=1,25=1,30=1,71=1,74=-5/1,2,3;
 4/5=5,16=3,69=1/1;
 5/5=2,38=5/2;
 7//1,2,3,16;
 1/14=-1,18=20,19=15,26=3/3(-5);
 2/9=110/2;
 6/7=2,8=2,9=2,10=2,19=2,28=1/1;
 99/9=1/99;
 ---
 BME
 ---
 Symbolic Z-matrix:
 Charge =  1 Multiplicity = 1
 C                    -3.33479   0.64074  -0.06741 
 C                    -1.93963   0.64074  -0.06741 
 C                    -1.24209   1.84849  -0.06741 
 C                    -1.93975   3.057    -0.06861 
 C                    -3.33457   3.05692  -0.06909 
 C                    -4.03217   1.84872  -0.0681 
 H                    -3.88455  -0.31157  -0.06696 
 H                    -1.39012  -0.31177  -0.0661 
 H                    -1.38955   4.00915  -0.06867 
 H                    -3.88469   4.00921  -0.07004 
 H                    -5.13178   1.8489   -0.06828 
 C                     0.81092   0.58242   0.64424 
 H                     0.64026  -0.2704    0.02095 
 H                     1.85915   0.68055   0.83525 
 H                     0.2898    0.45735   1.57035 
 C                     0.81072   3.09704   0.67512 
 H                     1.86404   3.00636   0.84004 
 H                     0.61582   3.96783   0.08466 
 H                     0.30861   3.18434   1.61595 
 C                     0.81208   1.86647  -1.51805 
 H                     1.88206   1.85997  -1.51752 
 H                     0.45041   1.00239  -2.0352 
 H                     0.46101   2.74948  -2.00994 
 N                     0.29791   1.84861  -0.06653 
 

 GradGradGradGradGradGradGradGradGradGradGradGradGradGradGradGradGradGrad
 Berny optimization.
 Initialization pass.
                           ----------------------------
                           !    Initial Parameters    !
                           ! (Angstroms and Degrees)  !
 --------------------------                            --------------------------
 ! Name  Definition              Value          Derivative Info.                !
 --------------------------------------------------------------------------------
 ! R1    R(1,2)                  1.3952         estimate D2E/DX2                !
 ! R2    R(1,6)                  1.3948         estimate D2E/DX2                !
 ! R3    R(1,7)                  1.0996         estimate D2E/DX2                !
 ! R4    R(2,3)                  1.3947         estimate D2E/DX2                !
 ! R5    R(2,8)                  1.0997         estimate D2E/DX2                !
 ! R6    R(3,4)                  1.3954         estimate D2E/DX2                !
 ! R7    R(3,24)                 1.54           estimate D2E/DX2                !
 ! R8    R(4,5)                  1.3948         estimate D2E/DX2                !
 ! R9    R(4,9)                  1.0997         estimate D2E/DX2                !
 ! R10   R(5,6)                  1.3951         estimate D2E/DX2                !
 ! R11   R(5,10)                 1.0998         estimate D2E/DX2                !
 ! R12   R(6,11)                 1.0996         estimate D2E/DX2                !
 ! R13   R(12,13)                1.07           estimate D2E/DX2                !
 ! R14   R(12,14)                1.07           estimate D2E/DX2                !
 ! R15   R(12,15)                1.07           estimate D2E/DX2                !
 ! R16   R(12,24)                1.54           estimate D2E/DX2                !
 ! R17   R(16,17)                1.07           estimate D2E/DX2                !
 ! R18   R(16,18)                1.07           estimate D2E/DX2                !
 ! R19   R(16,19)                1.07           estimate D2E/DX2                !
 ! R20   R(16,24)                1.54           estimate D2E/DX2                !
 ! R21   R(20,21)                1.07           estimate D2E/DX2                !
 ! R22   R(20,22)                1.07           estimate D2E/DX2                !
 ! R23   R(20,23)                1.07           estimate D2E/DX2                !
 ! R24   R(20,24)                1.54           estimate D2E/DX2                !
 ! A1    A(2,1,6)              119.9985         estimate D2E/DX2                !
 ! A2    A(2,1,7)              119.9972         estimate D2E/DX2                !
 ! A3    A(6,1,7)              120.0043         estimate D2E/DX2                !
 ! A4    A(1,2,3)              120.0086         estimate D2E/DX2                !
 ! A5    A(1,2,8)              119.9808         estimate D2E/DX2                !
 ! A6    A(3,2,8)              120.0106         estimate D2E/DX2                !
 ! A7    A(2,3,4)              119.9942         estimate D2E/DX2                !
 ! A8    A(2,3,24)             120.0128         estimate D2E/DX2                !
 ! A9    A(4,3,24)             119.993          estimate D2E/DX2                !
 ! A10   A(3,4,5)              119.994          estimate D2E/DX2                !
 ! A11   A(3,4,9)              119.9811         estimate D2E/DX2                !
 ! A12   A(5,4,9)              120.0249         estimate D2E/DX2                !
 ! A13   A(4,5,6)              120.0047         estimate D2E/DX2                !
 ! A14   A(4,5,10)             120.0113         estimate D2E/DX2                !
 ! A15   A(6,5,10)             119.984          estimate D2E/DX2                !
 ! A16   A(1,6,5)              120.0            estimate D2E/DX2                !
 ! A17   A(1,6,11)             120.008          estimate D2E/DX2                !
 ! A18   A(5,6,11)             119.992          estimate D2E/DX2                !
 ! A19   A(13,12,14)           109.4713         estimate D2E/DX2                !
 ! A20   A(13,12,15)           109.4712         estimate D2E/DX2                !
 ! A21   A(13,12,24)           109.4712         estimate D2E/DX2                !
 ! A22   A(14,12,15)           109.4712         estimate D2E/DX2                !
 ! A23   A(14,12,24)           109.4712         estimate D2E/DX2                !
 ! A24   A(15,12,24)           109.4712         estimate D2E/DX2                !
 ! A25   A(17,16,18)           109.4713         estimate D2E/DX2                !
 ! A26   A(17,16,19)           109.4712         estimate D2E/DX2                !
 ! A27   A(17,16,24)           109.4712         estimate D2E/DX2                !
 ! A28   A(18,16,19)           109.4712         estimate D2E/DX2                !
 ! A29   A(18,16,24)           109.4712         estimate D2E/DX2                !
 ! A30   A(19,16,24)           109.4712         estimate D2E/DX2                !
 ! A31   A(21,20,22)           109.4713         estimate D2E/DX2                !
 ! A32   A(21,20,23)           109.4712         estimate D2E/DX2                !
 ! A33   A(21,20,24)           109.4712         estimate D2E/DX2                !
 ! A34   A(22,20,23)           109.4712         estimate D2E/DX2                !
 ! A35   A(22,20,24)           109.4712         estimate D2E/DX2                !
 ! A36   A(23,20,24)           109.4712         estimate D2E/DX2                !
 ! A37   A(3,24,12)            109.4712         estimate D2E/DX2                !
 ! A38   A(3,24,16)            109.4712         estimate D2E/DX2                !
 ! A39   A(3,24,20)            109.4712         estimate D2E/DX2                !
 ! A40   A(12,24,16)           109.4712         estimate D2E/DX2                !
 ! A41   A(12,24,20)           109.4712         estimate D2E/DX2                !
 ! A42   A(16,24,20)           109.4713         estimate D2E/DX2                !
 ! D1    D(6,1,2,3)              0.0323         estimate D2E/DX2                !
 ! D2    D(6,1,2,8)            179.9532         estimate D2E/DX2                !
 ! D3    D(7,1,2,3)           -179.9729         estimate D2E/DX2                !
 ! D4    D(7,1,2,8)             -0.052          estimate D2E/DX2                !
 ! D5    D(2,1,6,5)              0.0149         estimate D2E/DX2                !
 ! D6    D(2,1,6,11)           179.9892         estimate D2E/DX2                !
 ! D7    D(7,1,6,5)           -179.9798         estimate D2E/DX2                !
 ! D8    D(7,1,6,11)            -0.0056         estimate D2E/DX2                !
 ! D9    D(1,2,3,4)             -0.0568         estimate D2E/DX2                !
 ! D10   D(1,2,3,24)           179.9619         estimate D2E/DX2                !
 ! D11   D(8,2,3,4)           -179.9777         estimate D2E/DX2                !
 ! D12   D(8,2,3,24)             0.041          estimate D2E/DX2                !
 ! D13   D(2,3,4,5)              0.0341         estimate D2E/DX2                !
 ! D14   D(2,3,4,9)           -179.9964         estimate D2E/DX2                !
 ! D15   D(24,3,4,5)          -179.9846         estimate D2E/DX2                !
 ! D16   D(24,3,4,9)            -0.0151         estimate D2E/DX2                !
 ! D17   D(2,3,24,12)          -29.2773         estimate D2E/DX2                !
 ! D18   D(2,3,24,16)         -149.2773         estimate D2E/DX2                !
 ! D19   D(2,3,24,20)           90.7227         estimate D2E/DX2                !
 ! D20   D(4,3,24,12)          150.7414         estimate D2E/DX2                !
 ! D21   D(4,3,24,16)           30.7414         estimate D2E/DX2                !
 ! D22   D(4,3,24,20)          -89.2586         estimate D2E/DX2                !
 ! D23   D(3,4,5,6)              0.0131         estimate D2E/DX2                !
 ! D24   D(3,4,5,10)          -179.9995         estimate D2E/DX2                !
 ! D25   D(9,4,5,6)           -179.9563         estimate D2E/DX2                !
 ! D26   D(9,4,5,10)             0.0311         estimate D2E/DX2                !
 ! D27   D(4,5,6,1)             -0.0376         estimate D2E/DX2                !
 ! D28   D(4,5,6,11)           179.9881         estimate D2E/DX2                !
 ! D29   D(10,5,6,1)           179.975          estimate D2E/DX2                !
 ! D30   D(10,5,6,11)            0.0007         estimate D2E/DX2                !
 ! D31   D(13,12,24,3)          72.2493         estimate D2E/DX2                !
 ! D32   D(13,12,24,16)       -167.7507         estimate D2E/DX2                !
 ! D33   D(13,12,24,20)        -47.7506         estimate D2E/DX2                !
 ! D34   D(14,12,24,3)        -167.7506         estimate D2E/DX2                !
 ! D35   D(14,12,24,16)        -47.7507         estimate D2E/DX2                !
 ! D36   D(14,12,24,20)         72.2494         estimate D2E/DX2                !
 ! D37   D(15,12,24,3)         -47.7506         estimate D2E/DX2                !
 ! D38   D(15,12,24,16)         72.2493         estimate D2E/DX2                !
 ! D39   D(15,12,24,20)       -167.7506         estimate D2E/DX2                !
 ! D40   D(17,16,24,3)         169.2814         estimate D2E/DX2                !
 ! D41   D(17,16,24,12)         49.2814         estimate D2E/DX2                !
 ! D42   D(17,16,24,20)        -70.7186         estimate D2E/DX2                !
 ! D43   D(18,16,24,3)         -70.7186         estimate D2E/DX2                !
 ! D44   D(18,16,24,12)        169.2814         estimate D2E/DX2                !
 ! D45   D(18,16,24,20)         49.2814         estimate D2E/DX2                !
 ! D46   D(19,16,24,3)          49.2814         estimate D2E/DX2                !
 ! D47   D(19,16,24,12)        -70.7186         estimate D2E/DX2                !
 ! D48   D(19,16,24,20)        169.2814         estimate D2E/DX2                !
 ! D49   D(21,20,24,3)        -179.6261         estimate D2E/DX2                !
 ! D50   D(21,20,24,12)        -59.6261         estimate D2E/DX2                !
 ! D51   D(21,20,24,16)         60.3739         estimate D2E/DX2                !
 ! D52   D(22,20,24,3)         -59.6261         estimate D2E/DX2                !
 ! D53   D(22,20,24,12)         60.3739         estimate D2E/DX2                !
 ! D54   D(22,20,24,16)       -179.6261         estimate D2E/DX2                !
 ! D55   D(23,20,24,3)          60.3739         estimate D2E/DX2                !
 ! D56   D(23,20,24,12)       -179.6261         estimate D2E/DX2                !
 ! D57   D(23,20,24,16)        -59.6261         estimate D2E/DX2                !
 --------------------------------------------------------------------------------
 Trust Radius=3.00D-01 FncErr=1.00D-07 GrdErr=1.00D-06
 Number of steps in this run=    133 maximum allowed number of steps=    144.
 GradGradGradGradGradGradGradGradGradGradGradGradGradGradGradGradGradGrad

                          Input orientation:                          
 ---------------------------------------------------------------------
 Center     Atomic      Atomic             Coordinates (Angstroms)
 Number     Number       Type             X           Y           Z
 ---------------------------------------------------------------------
      1          6           0       -3.334790    0.640742   -0.067414
      2          6           0       -1.939630    0.640742   -0.067414
      3          6           0       -1.242092    1.848493   -0.067414
      4          6           0       -1.939746    3.057002   -0.068613
      5          6           0       -3.334571    3.056924   -0.069092
      6          6           0       -4.032172    1.848718   -0.068096
      7          1           0       -3.884549   -0.311575   -0.066964
      8          1           0       -1.390122   -0.311771   -0.066099
      9          1           0       -1.389546    4.009145   -0.068672
     10          1           0       -3.884693    4.009205   -0.070045
     11          1           0       -5.131776    1.848901   -0.068276
     12          6           0        0.810924    0.582418    0.644237
     13          1           0        0.640264   -0.270397    0.020954
     14          1           0        1.859154    0.680551    0.835247
     15          1           0        0.289801    0.457346    1.570351
     16          6           0        0.810723    3.097038    0.675119
     17          1           0        1.864040    3.006359    0.840044
     18          1           0        0.615823    3.967828    0.084663
     19          1           0        0.308611    3.184343    1.615950
     20          6           0        0.812077    1.866472   -1.518046
     21          1           0        1.882057    1.859967   -1.517517
     22          1           0        0.450405    1.002388   -2.035204
     23          1           0        0.461015    2.749475   -2.009941
     24          7           0        0.297908    1.848605   -0.066526
 ---------------------------------------------------------------------
                    Distance matrix (angstroms):
                    1          2          3          4          5
     1  C    0.000000
     2  C    1.395160   0.000000
     3  C    2.416205   1.394712   0.000000
     4  C    2.790065   2.416260   1.395427   0.000000
     5  C    2.416183   2.789946   2.416356   1.394825   0.000000
     6  C    1.394829   2.416183   2.790080   2.416236   1.395138
     7  H    1.099610   2.165553   3.412986   3.889675   3.413102
     8  H    2.165414   1.099655   2.165330   3.413316   3.889601
     9  H    3.889745   3.413024   2.165678   1.099680   2.165606
    10  H    3.413055   3.889707   3.413506   2.165528   1.099761
    11  H    2.165365   3.413128   3.889684   3.412999   2.165471
    12  C    4.206755   2.841724   2.514810   3.768011   4.880281
    13  H    4.079098   2.737487   2.835625   4.211420   5.184447
    14  H    5.271947   3.904758   3.434619   4.571227   5.782711
    15  H    3.981653   2.772412   2.638988   3.796747   4.752015
    16  C    4.875450   3.761540   2.514809   2.849529   4.211759
    17  H    5.783377   4.570287   3.436886   3.911139   5.277749
    18  H    5.167201   4.197972   2.822509   2.717357   4.056969
    19  H    4.751630   3.789222   2.650073   2.812307   4.016014
    20  C    4.561058   3.343447   2.514809   3.330277   4.550970
    21  H    5.550207   4.265512   3.444305   4.258919   5.544713
    22  H    4.281435   3.116930   2.729952   3.715070   4.734212
    23  H    4.756921   3.739420   2.736010   3.102737   4.274095
    24  N    3.828241   2.542737   1.540000   2.543093   3.828178
                    6          7          8          9         10
     6  C    0.000000
     7  H    2.165331   0.000000
     8  H    3.412938   2.494427   0.000000
     9  H    3.413344   4.989355   4.320917   0.000000
    10  H    2.165516   4.320781   4.989362   2.495147   0.000000
    11  H    1.099604   2.494641   4.320704   4.320988   2.494420
    12  C    5.056334   4.832442   2.479668   4.134340   5.856781
    13  H    5.131300   4.525854   2.032672   4.737367   6.228845
    14  H    6.073578   5.898170   3.514956   4.738212   6.700094
    15  H    4.826994   4.549421   2.468127   4.256980   5.721276
    16  C    5.056115   5.849350   4.124693   2.495265   4.840893
    17  H    6.077019   6.699076   4.735045   3.523800   5.906089
    18  H    5.110559   6.212055   4.728796   2.011647   4.503364
    19  H    4.843789   5.712812   4.235303   2.530214   4.594210
    20  C    5.056621   5.376599   3.420902   3.396892   5.361684
    21  H    6.089257   6.330358   4.186910   4.173907   6.322167
    22  H    4.967825   4.938855   2.998654   4.036491   5.629909
    23  H    4.977032   5.659427   4.071420   2.963084   4.922935
    24  N    4.330080   4.707369   2.741654   2.741430   4.707691
                   11         12         13         14         15
    11  H    0.000000
    12  C    6.117788   0.000000
    13  H    6.149458   1.070000   0.000000
    14  H    7.145242   1.070000   1.747303   0.000000
    15  H    5.832239   1.070000   1.747303   1.747303   0.000000
    16  C    6.117497   2.514809   3.434619   2.638987   2.835625
    17  H    7.148859   2.650072   3.592446   2.325818   3.083674
    18  H    6.127653   3.436886   4.238774   3.593805   3.825838
    19  H    5.849600   2.822509   3.819586   3.046745   2.727443
    20  C    6.118131   2.514809   2.638987   2.835625   3.434619
    21  H    7.162002   2.729952   2.906441   2.631929   3.746673
    22  H    5.978807   2.736010   2.425658   3.213665   3.650054
    23  H    5.988356   3.444305   3.643666   3.785543   4.254605
    24  N    5.429684   1.540000   2.148263   2.148263   2.148263
                   16         17         18         19         20
    16  C    0.000000
    17  H    1.070000   0.000000
    18  H    1.070000   1.747303   0.000000
    19  H    1.070000   1.747303   1.747303   0.000000
    20  C    2.514810   2.822510   2.650073   3.436887   0.000000
    21  H    2.736011   2.621571   2.934860   3.748109   1.070000
    22  H    3.444305   3.779063   3.648977   4.255814   1.070000
    23  H    2.729953   3.186987   2.428109   3.655054   1.070000
    24  N    1.540000   2.148263   2.148263   2.148263   1.540000
                   21         22         23         24
    21  H    0.000000
    22  H    1.747303   0.000000
    23  H    1.747303   1.747303   0.000000
    24  N    2.148263   2.148263   2.148263   0.000000
 Stoichiometry    C9H14N(1+)
 Framework group  C1[X(C9H14N)]
 Deg. of freedom    66
 Full point group                 C1      NOp   1
 Largest Abelian subgroup         C1      NOp   1
 Largest concise Abelian subgroup C1      NOp   1
                         Standard orientation:                         
 ---------------------------------------------------------------------
 Center     Atomic      Atomic             Coordinates (Angstroms)
 Number     Number       Type             X           Y           Z
 ---------------------------------------------------------------------
      1          6           0       -2.193917    1.208105   -0.000033
      2          6           0       -0.798757    1.208018    0.000583
      3          6           0       -0.101294    0.000224    0.000148
      4          6           0       -0.799023   -1.208242    0.000295
      5          6           0       -2.193849   -1.208078    0.000157
      6          6           0       -2.891374    0.000172   -0.000404
      7          1           0       -2.743617    2.160456   -0.000140
      8          1           0       -0.249190    2.160497    0.000098
      9          1           0       -0.248882   -2.160420    0.000010
     10          1           0       -2.744030   -2.160325    0.000280
     11          1           0       -3.990978    0.000057   -0.000710
     12          6           0        1.952114    1.266609   -0.709815
     13          1           0        1.781232    2.119051   -0.086083
     14          1           0        3.000422    1.168528   -0.900423
     15          1           0        1.431408    1.392283   -1.636083
     16          6           0        1.951771   -1.247991   -0.742246
     17          1           0        3.005167   -1.157276   -0.906649
     18          1           0        1.756557   -2.119132   -0.152412
     19          1           0        1.450070   -1.334686   -1.683352
     20          6           0        1.952231   -0.018776    1.451677
     21          1           0        3.022212   -0.012337    1.451626
     22          1           0        1.590385    0.845012    1.969207
     23          1           0        1.600897   -0.902060    1.942873
     24          7           0        1.438706    0.000016   -0.000059
 ---------------------------------------------------------------------
 Rotational constants (GHZ):      2.5409111      0.9603173      0.8215730
 Standard basis: 6-31++G(d,p) (6D, 7F)
 There are   274 symmetry adapted cartesian basis functions of A   symmetry.
 There are   274 symmetry adapted basis functions of A   symmetry.
   274 basis functions,   432 primitive gaussians,   274 cartesian basis functions
    37 alpha electrons       37 beta electrons
       nuclear repulsion energy       535.9328629874 Hartrees.
 NAtoms=   24 NActive=   24 NUniq=   24 SFac= 1.00D+00 NAtFMM=   60 NAOKFM=F Big=F
 Integral buffers will be    131072 words long.
 Raffenetti 2 integral format.
 Two-electron integral symmetry is turned on.
 One-electron integrals computed using PRISM.
 NBasis=   274 RedAO= T EigKep=  1.29D-06  NBF=   274
 NBsUse=   273 1.00D-06 EigRej=  8.73D-07 NBFU=   273
 ExpMin= 3.60D-02 ExpMax= 4.17D+03 ExpMxC= 6.27D+02 IAcc=3 IRadAn=         5 AccDes= 0.00D+00
 Harris functional with IExCor=  402 and IRadAn=       5 diagonalized for initial guess.
 HarFok:  IExCor=  402 AccDes= 0.00D+00 IRadAn=         5 IDoV= 1 UseB2=F ITyADJ=14
 ICtDFT=  3500011 ScaDFX=  1.000000  1.000000  1.000000  1.000000
 FoFCou: FMM=F IPFlag=           0 FMFlag=      100000 FMFlg1=           0
         NFxFlg=           0 DoJE=T BraDBF=F KetDBF=T FulRan=T
         wScrn=  0.000000 ICntrl=     500 IOpCl=  0 I1Cent=   200000004 NGrid=           0
         NMat0=    1 NMatS0=      1 NMatT0=    0 NMatD0=    1 NMtDS0=    0 NMtDT0=    0
 Petite list used in FoFCou.
 Keep R1 ints in memory in canonical form, NReq=720372376.
 Requested convergence on RMS density matrix=1.00D-08 within 128 cycles.
 Requested convergence on MAX density matrix=1.00D-06.
 Requested convergence on             energy=1.00D-06.
 No special actions if energy rises.
 SCF Done:  E(RB3LYP) =  -405.916047400     A.U. after   13 cycles
            NFock= 13  Conv=0.91D-08     -V/T= 2.0100

 **********************************************************************

            Population analysis using the SCF density.

 **********************************************************************

 Orbital symmetries:
       Occupied  (A) (A) (A) (A) (A) (A) (A) (A) (A) (A) (A) (A)
                 (A) (A) (A) (A) (A) (A) (A) (A) (A) (A) (A) (A)
                 (A) (A) (A) (A) (A) (A) (A) (A) (A) (A) (A) (A)
                 (A)
       Virtual   (A) (A) (A) (A) (A) (A) (A) (A) (A) (A) (A) (A)
                 (A) (A) (A) (A) (A) (A) (A) (A) (A) (A) (A) (A)
                 (A) (A) (A) (A) (A) (A) (A) (A) (A) (A) (A) (A)
                 (A) (A) (A) (A) (A) (A) (A) (A) (A) (A) (A) (A)
                 (A) (A) (A) (A) (A) (A) (A) (A) (A) (A) (A) (A)
                 (A) (A) (A) (A) (A) (A) (A) (A) (A) (A) (A) (A)
                 (A) (A) (A) (A) (A) (A) (A) (A) (A) (A) (A) (A)
                 (A) (A) (A) (A) (A) (A) (A) (A) (A) (A) (A) (A)
                 (A) (A) (A) (A) (A) (A) (A) (A) (A) (A) (A) (A)
                 (A) (A) (A) (A) (A) (A) (A) (A) (A) (A) (A) (A)
                 (A) (A) (A) (A) (A) (A) (A) (A) (A) (A) (A) (A)
                 (A) (A) (A) (A) (A) (A) (A) (A) (A) (A) (A) (A)
                 (A) (A) (A) (A) (A) (A) (A) (A) (A) (A) (A) (A)
                 (A) (A) (A) (A) (A) (A) (A) (A) (A) (A) (A) (A)
                 (A) (A) (A) (A) (A) (A) (A) (A) (A) (A) (A) (A)
                 (A) (A) (A) (A) (A) (A) (A) (A) (A) (A) (A) (A)
                 (A) (A) (A) (A) (A) (A) (A) (A) (A) (A) (A) (A)
                 (A) (A) (A) (A) (A) (A) (A) (A) (A) (A) (A) (A)
                 (A) (A) (A) (A) (A) (A) (A) (A) (A) (A) (A) (A)
                 (A) (A) (A) (A) (A) (A) (A) (A)
 The electronic state is 1-A.
 Alpha  occ. eigenvalues --  -14.63970 -10.40227 -10.39932 -10.39931 -10.39779
 Alpha  occ. eigenvalues --  -10.35568 -10.35562 -10.34362 -10.34357 -10.33887
 Alpha  occ. eigenvalues --   -1.16734  -1.01093  -0.92272  -0.91191  -0.90954
 Alpha  occ. eigenvalues --   -0.89505  -0.83179  -0.76218  -0.75064  -0.70478
 Alpha  occ. eigenvalues --   -0.67676  -0.67318  -0.64017  -0.61384  -0.61194
 Alpha  occ. eigenvalues --   -0.59467  -0.59203  -0.58287  -0.57234  -0.56949
 Alpha  occ. eigenvalues --   -0.56276  -0.55997  -0.52043  -0.50621  -0.49437
 Alpha  occ. eigenvalues --   -0.40915  -0.40658
 Alpha virt. eigenvalues --   -0.16802  -0.16237  -0.14091  -0.12541  -0.11241
 Alpha virt. eigenvalues --   -0.10634  -0.10565  -0.09996  -0.09234  -0.09199
 Alpha virt. eigenvalues --   -0.07729  -0.06700  -0.06406  -0.05933  -0.05365
 Alpha virt. eigenvalues --   -0.04714  -0.03928  -0.03045  -0.02980  -0.02872
 Alpha virt. eigenvalues --   -0.01529  -0.01500  -0.00606  -0.00515  -0.00166
 Alpha virt. eigenvalues --    0.00363   0.00497   0.00533   0.00864   0.01321
 Alpha virt. eigenvalues --    0.01953   0.02578   0.02712   0.03202   0.03285
 Alpha virt. eigenvalues --    0.03949   0.04180   0.04330   0.04738   0.04781
 Alpha virt. eigenvalues --    0.05187   0.05593   0.06043   0.06250   0.06501
 Alpha virt. eigenvalues --    0.06887   0.06970   0.07980   0.08919   0.08950
 Alpha virt. eigenvalues --    0.09706   0.09893   0.10751   0.11141   0.11375
 Alpha virt. eigenvalues --    0.13761   0.14034   0.14576   0.14904   0.15402
 Alpha virt. eigenvalues --    0.15846   0.16793   0.17372   0.17613   0.19272
 Alpha virt. eigenvalues --    0.19407   0.19719   0.20837   0.21546   0.24584
 Alpha virt. eigenvalues --    0.25581   0.25699   0.25944   0.27383   0.28083
 Alpha virt. eigenvalues --    0.28687   0.28984   0.34646   0.42216   0.47821
 Alpha virt. eigenvalues --    0.48536   0.51034   0.53200   0.53385   0.55520
 Alpha virt. eigenvalues --    0.56152   0.57154   0.57610   0.59816   0.60065
 Alpha virt. eigenvalues --    0.61742   0.62482   0.63428   0.63910   0.65740
 Alpha virt. eigenvalues --    0.67406   0.67572   0.69969   0.70074   0.72697
 Alpha virt. eigenvalues --    0.73392   0.77332   0.78817   0.79258   0.80181
 Alpha virt. eigenvalues --    0.82778   0.84933   0.85621   0.86024   0.87769
 Alpha virt. eigenvalues --    0.87846   0.88912   0.89506   0.93428   0.93461
 Alpha virt. eigenvalues --    0.94281   0.95715   0.98929   0.99323   1.00944
 Alpha virt. eigenvalues --    1.01444   1.03192   1.03404   1.04563   1.07110
 Alpha virt. eigenvalues --    1.09196   1.10684   1.12879   1.14563   1.17068
 Alpha virt. eigenvalues --    1.22470   1.24550   1.25377   1.25775   1.26263
 Alpha virt. eigenvalues --    1.30459   1.30845   1.33843   1.36791   1.38846
 Alpha virt. eigenvalues --    1.48776   1.56262   1.61185   1.61255   1.67554
 Alpha virt. eigenvalues --    1.68219   1.69040   1.70245   1.72554   1.75019
 Alpha virt. eigenvalues --    1.76541   1.76710   1.78344   1.79586   1.80926
 Alpha virt. eigenvalues --    1.84522   1.86484   1.87585   1.87686   1.88205
 Alpha virt. eigenvalues --    1.88996   1.90848   1.93747   1.95221   1.96157
 Alpha virt. eigenvalues --    1.97393   1.99975   2.01308   2.01983   2.05950
 Alpha virt. eigenvalues --    2.08569   2.14376   2.14398   2.15809   2.20564
 Alpha virt. eigenvalues --    2.23671   2.24101   2.24717   2.24739   2.25548
 Alpha virt. eigenvalues --    2.29535   2.29819   2.32990   2.36074   2.36326
 Alpha virt. eigenvalues --    2.39168   2.42003   2.43161   2.44421   2.45150
 Alpha virt. eigenvalues --    2.45364   2.49080   2.50701   2.53076   2.55674
 Alpha virt. eigenvalues --    2.56016   2.58527   2.59216   2.61879   2.66475
 Alpha virt. eigenvalues --    2.66582   2.69757   2.71804   2.73680   2.74060
 Alpha virt. eigenvalues --    2.78618   2.80494   2.84648   2.84887   2.91009
 Alpha virt. eigenvalues --    3.04591   3.13189   3.13691   3.15869   3.16469
 Alpha virt. eigenvalues --    3.17726   3.19261   3.28895   3.29347   3.30685
 Alpha virt. eigenvalues --    3.32077   3.33448   3.36818   3.38667   3.40666
 Alpha virt. eigenvalues --    3.72607   4.12932   4.16894   4.18147   4.26653
 Alpha virt. eigenvalues --    4.36330   4.37893   4.42182   4.44943   4.45600
 Alpha virt. eigenvalues --    4.70627
          Condensed to atoms (all electrons):
               1          2          3          4          5          6
     1  C    5.650434   1.136539  -1.224460  -0.184846  -0.173194   0.591861
     2  C    1.136539  14.345566  -1.380247  -8.007282  -0.201196  -0.056014
     3  C   -1.224460  -1.380247  12.953875  -1.431451  -1.218315  -0.341370
     4  C   -0.184846  -8.007282  -1.431451  14.334982   1.174289  -0.036528
     5  C   -0.173194  -0.201196  -1.218315   1.174289   5.647116   0.589300
     6  C    0.591861  -0.056014  -0.341370  -0.036528   0.589300   5.080993
     7  H    0.295260  -0.020136   0.048737   0.024499  -0.001782  -0.044444
     8  H    0.017018   0.037632   0.013406   0.175951   0.033472  -0.019426
     9  H    0.034605   0.169165  -0.005195   0.053333   0.019044  -0.020938
    10  H   -0.002215   0.025724   0.050209  -0.020208   0.294082  -0.045400
    11  H   -0.061091   0.023769   0.046089   0.021219  -0.061540   0.342233
    12  C   -0.068606  -0.036367  -0.160883   0.012305   0.050544  -0.033806
    13  H    0.004144   0.102417  -0.054807  -0.066450  -0.007848   0.001161
    14  H   -0.017744  -0.125797   0.096837   0.085794   0.006794   0.001244
    15  H    0.043927   0.113268  -0.145071  -0.058772  -0.012075   0.003747
    16  C    0.055701   0.007178  -0.184820  -0.025493  -0.073945  -0.032187
    17  H    0.006716   0.086602   0.088748  -0.124558  -0.016857   0.001025
    18  H   -0.008327  -0.063248  -0.042442   0.093352   0.000538   0.000651
    19  H   -0.012149  -0.062508  -0.142007   0.117613   0.043283   0.003197
    20  C    0.023415   0.078234  -0.649264   0.065250   0.023700   0.002299
    21  H    0.001086  -0.000857   0.025625   0.006887   0.001518  -0.001892
    22  H   -0.000914   0.128373  -0.075318  -0.082539   0.000827  -0.001388
    23  H    0.001067  -0.075913  -0.074969   0.121953  -0.002589  -0.001005
    24  N    0.012378  -0.079172  -0.109813  -0.091619   0.008145  -0.023770
               7          8          9         10         11         12
     1  C    0.295260   0.017018   0.034605  -0.002215  -0.061091  -0.068606
     2  C   -0.020136   0.037632   0.169165   0.025724   0.023769  -0.036367
     3  C    0.048737   0.013406  -0.005195   0.050209   0.046089  -0.160883
     4  C    0.024499   0.175951   0.053333  -0.020208   0.021219   0.012305
     5  C   -0.001782   0.033472   0.019044   0.294082  -0.061540   0.050544
     6  C   -0.044444  -0.019426  -0.020938  -0.045400   0.342233  -0.033806
     7  H    0.577983  -0.024223   0.003315  -0.004092  -0.012080  -0.001194
     8  H   -0.024223   0.698597  -0.002518   0.003273  -0.004351   0.048025
     9  H    0.003315  -0.002518   0.703590  -0.024613  -0.004432  -0.004410
    10  H   -0.004092   0.003273  -0.024613   0.578095  -0.012007   0.001041
    11  H   -0.012080  -0.004351  -0.004432  -0.012007   0.576320  -0.001056
    12  C   -0.001194   0.048025  -0.004410   0.001041  -0.001056   5.370111
    13  H    0.001260  -0.015105   0.001315  -0.000287   0.000158   0.369381
    14  H   -0.000360   0.008857  -0.003621   0.000057  -0.000013   0.405342
    15  H    0.000254  -0.012979   0.001907  -0.000336   0.000243   0.384236
    16  C    0.001047  -0.006059   0.046033  -0.001446  -0.000998  -0.147292
    17  H    0.000056  -0.003514   0.008556  -0.000354  -0.000017  -0.029520
    18  H   -0.000302   0.001329  -0.013932   0.001367   0.000136   0.025886
    19  H   -0.000307   0.001887  -0.012818   0.000254   0.000251   0.001036
    20  C   -0.001797  -0.008437  -0.007661  -0.001780   0.000079  -0.070742
    21  H    0.000057   0.001336   0.001410   0.000059  -0.000071  -0.009681
    22  H    0.000675   0.001867   0.000060  -0.000075  -0.000090  -0.014842
    23  H   -0.000093  -0.000055   0.001760   0.000677  -0.000068   0.015041
    24  N   -0.001251  -0.032702  -0.027579  -0.001257  -0.000788   0.096916
              13         14         15         16         17         18
     1  C    0.004144  -0.017744   0.043927   0.055701   0.006716  -0.008327
     2  C    0.102417  -0.125797   0.113268   0.007178   0.086602  -0.063248
     3  C   -0.054807   0.096837  -0.145071  -0.184820   0.088748  -0.042442
     4  C   -0.066450   0.085794  -0.058772  -0.025493  -0.124558   0.093352
     5  C   -0.007848   0.006794  -0.012075  -0.073945  -0.016857   0.000538
     6  C    0.001161   0.001244   0.003747  -0.032187   0.001025   0.000651
     7  H    0.001260  -0.000360   0.000254   0.001047   0.000056  -0.000302
     8  H   -0.015105   0.008857  -0.012979  -0.006059  -0.003514   0.001329
     9  H    0.001315  -0.003621   0.001907   0.046033   0.008556  -0.013932
    10  H   -0.000287   0.000057  -0.000336  -0.001446  -0.000354   0.001367
    11  H    0.000158  -0.000013   0.000243  -0.000998  -0.000017   0.000136
    12  C    0.369381   0.405342   0.384236  -0.147292  -0.029520   0.025886
    13  H    0.502102  -0.032458  -0.024814   0.026102   0.005802  -0.004090
    14  H   -0.032458   0.517552  -0.041843  -0.030135   0.000647   0.005949
    15  H   -0.024814  -0.041843   0.485858   0.001720   0.000567  -0.003313
    16  C    0.026102  -0.030135   0.001720   5.376047   0.406495   0.370509
    17  H    0.005802   0.000647   0.000567   0.406495   0.515272  -0.030744
    18  H   -0.004090   0.005949  -0.003313   0.370509  -0.030744   0.503134
    19  H   -0.003133   0.000063   0.002948   0.381569  -0.042814  -0.025317
    20  C   -0.017144  -0.018436   0.023692  -0.071798  -0.018155  -0.018081
    21  H    0.001510   0.000272  -0.000674  -0.009710   0.000168   0.001438
    22  H    0.003964   0.003695  -0.004107   0.015044  -0.001625  -0.000158
    23  H   -0.000487  -0.001598   0.000854  -0.015021   0.003705   0.003923
    24  N    0.005292  -0.044500   0.005347   0.108311  -0.042968   0.002560
              19         20         21         22         23         24
     1  C   -0.012149   0.023415   0.001086  -0.000914   0.001067   0.012378
     2  C   -0.062508   0.078234  -0.000857   0.128373  -0.075913  -0.079172
     3  C   -0.142007  -0.649264   0.025625  -0.075318  -0.074969  -0.109813
     4  C    0.117613   0.065250   0.006887  -0.082539   0.121953  -0.091619
     5  C    0.043283   0.023700   0.001518   0.000827  -0.002589   0.008145
     6  C    0.003197   0.002299  -0.001892  -0.001388  -0.001005  -0.023770
     7  H   -0.000307  -0.001797   0.000057   0.000675  -0.000093  -0.001251
     8  H    0.001887  -0.008437   0.001336   0.001867  -0.000055  -0.032702
     9  H   -0.012818  -0.007661   0.001410   0.000060   0.001760  -0.027579
    10  H    0.000254  -0.001780   0.000059  -0.000075   0.000677  -0.001257
    11  H    0.000251   0.000079  -0.000071  -0.000090  -0.000068  -0.000788
    12  C    0.001036  -0.070742  -0.009681  -0.014842   0.015041   0.096916
    13  H   -0.003133  -0.017144   0.001510   0.003964  -0.000487   0.005292
    14  H    0.000063  -0.018436   0.000272   0.003695  -0.001598  -0.044500
    15  H    0.002948   0.023692  -0.000674  -0.004107   0.000854   0.005347
    16  C    0.381569  -0.071798  -0.009710   0.015044  -0.015021   0.108311
    17  H   -0.042814  -0.018155   0.000168  -0.001625   0.003705  -0.042968
    18  H   -0.025317  -0.018081   0.001438  -0.000158   0.003923   0.002560
    19  H    0.487223   0.024130  -0.000593   0.000715  -0.004106   0.006005
    20  C    0.024130   5.364638   0.358295   0.408661   0.408554   0.214083
    21  H   -0.000593   0.358295   0.493622  -0.032097  -0.032003  -0.028470
    22  H    0.000715   0.408661  -0.032097   0.492238  -0.028716  -0.007196
    23  H   -0.004106   0.408554  -0.032003  -0.028716   0.492323  -0.005929
    24  N    0.006005   0.214083  -0.028470  -0.007196  -0.005929   7.425323
 Mulliken charges:
               1
     1  C   -0.120604
     2  C   -0.145728
     3  C   -0.083092
     4  C   -0.157680
     5  C   -0.123312
     6  C    0.040456
     7  H    0.158918
     8  H    0.086719
     9  H    0.083624
    10  H    0.159231
    11  H    0.148107
    12  C   -0.201465
    13  H    0.202015
    14  H    0.183403
    15  H    0.235415
    16  C   -0.196852
    17  H    0.186764
    18  H    0.199182
    19  H    0.235578
    20  C   -0.111735
    21  H    0.222765
    22  H    0.192946
    23  H    0.192694
    24  N   -0.387347
 Sum of Mulliken charges =   1.00000
 Mulliken charges with hydrogens summed into heavy atoms:
               1
     1  C    0.038313
     2  C   -0.059009
     3  C   -0.083092
     4  C   -0.074056
     5  C    0.035919
     6  C    0.188562
    12  C    0.419368
    16  C    0.424672
    20  C    0.496669
    24  N   -0.387347
 Electronic spatial extent (au):  <R**2>=           1522.5395
 Charge=              1.0000 electrons
 Dipole moment (field-independent basis, Debye):
    X=              4.4229    Y=              0.0027    Z=             -0.0198  Tot=              4.4229
 Quadrupole moment (field-independent basis, Debye-Ang):
   XX=            -32.2700   YY=            -46.9005   ZZ=            -56.9972
   XY=              0.0034   XZ=             -0.0568   YZ=             -0.0009
 Traceless Quadrupole moment (field-independent basis, Debye-Ang):
   XX=             13.1193   YY=             -1.5113   ZZ=            -11.6080
   XY=              0.0034   XZ=             -0.0568   YZ=             -0.0009
 Octapole moment (field-independent basis, Debye-Ang**2):
  XXX=              8.4654  YYY=              0.1006  ZZZ=              2.9565  XYY=              3.9718
  XXY=              0.0079  XXZ=             -0.8417  XZZ=             21.9012  YZZ=             -0.0762
  YYZ=             -2.4146  XYZ=              0.0223
 Hexadecapole moment (field-independent basis, Debye-Ang**3):
 XXXX=          -1074.6671 YYYY=           -417.6886 ZZZZ=           -209.7050 XXXY=              0.0587
 XXXZ=             -5.0195 YYYX=              0.2819 YYYZ=             -0.0671 ZZZX=              7.8512
 ZZZY=              0.0936 XXYY=           -251.3812 XXZZ=           -254.3686 YYZZ=           -115.7580
 XXYZ=              0.0194 YYXZ=             -5.8591 ZZXY=             -0.2577
 N-N= 5.359328629874D+02 E-N=-1.997444648815D+03  KE= 4.019045716244D+02
 Calling FoFJK, ICntrl=      2127 FMM=F ISym2X=0 I1Cent= 0 IOpClX= 0 NMat=1 NMatS=1 NMatT=0.
 ***** Axes restored to original set *****
 -------------------------------------------------------------------
 Center     Atomic                   Forces (Hartrees/Bohr)
 Number     Number              X              Y              Z
 -------------------------------------------------------------------
      1        6          -0.005388488   -0.006809073   -0.000545696
      2        6           0.012188809   -0.013480379   -0.001405374
      3        6           0.002884655    0.000403516    0.000622359
      4        6           0.012577897    0.013034578   -0.001518612
      5        6          -0.005563887    0.006862677   -0.000509303
      6        6          -0.011388840    0.000077542   -0.000019442
      7        1           0.006071047    0.007887455    0.000079427
      8        1          -0.009712980    0.007859594   -0.000473592
      9        1          -0.009739508   -0.007822623   -0.000441880
     10        1           0.006135448   -0.007954710    0.000099775
     11        1           0.009627166   -0.000007280    0.000171230
     12        6          -0.003735275    0.017576821   -0.008560541
     13        1          -0.001348708   -0.008748559   -0.008972304
     14        1           0.014393412    0.004273962   -0.000495596
     15        1          -0.007652588    0.001622171    0.011802195
     16        6          -0.003890060   -0.017319053   -0.009042242
     17        1           0.014457043   -0.004114688   -0.000883628
     18        1          -0.001470407    0.008889680   -0.008506122
     19        1          -0.007680795   -0.002072021    0.011860594
     20        6          -0.004981844   -0.000200938    0.018510685
     21        1           0.015513737   -0.000123052    0.003682499
     22        1          -0.007007573   -0.011990532   -0.003888592
     23        1          -0.006844216    0.012158060   -0.003580671
     24        7          -0.007444045   -0.000003148    0.002014832
 -------------------------------------------------------------------
 Cartesian Forces:  Max     0.018510685 RMS     0.008010025

 GradGradGradGradGradGradGradGradGradGradGradGradGradGradGradGradGradGrad
 Berny optimization.
 FormGI is forming the generalized inverse of G from B-inverse, IUseBI=4.
 Internal  Forces:  Max     0.015515284 RMS     0.005389673
 Search for a local minimum.
 Step number   1 out of a maximum of  133
 All quantities printed in internal units (Hartrees-Bohrs-Radians)
 Mixed Optimization -- RFO/linear search
 Second derivative matrix not updated -- first step.
 ITU=  0
     Eigenvalues ---    0.00230   0.00230   0.00230   0.00230   0.01384
     Eigenvalues ---    0.02152   0.02153   0.02154   0.02155   0.02155
     Eigenvalues ---    0.02155   0.02156   0.02157   0.04734   0.05236
     Eigenvalues ---    0.05236   0.05715   0.05715   0.05715   0.05715
     Eigenvalues ---    0.05715   0.05715   0.15003   0.15003   0.16000
     Eigenvalues ---    0.16000   0.16000   0.16000   0.16000   0.16000
     Eigenvalues ---    0.16000   0.16000   0.16000   0.16000   0.16000
     Eigenvalues ---    0.16000   0.16000   0.16000   0.22000   0.22000
     Eigenvalues ---    0.23486   0.25000   0.28519   0.28519   0.28519
     Eigenvalues ---    0.28519   0.33709   0.33718   0.33720   0.33725
     Eigenvalues ---    0.33726   0.37230   0.37230   0.37230   0.37230
     Eigenvalues ---    0.37230   0.37230   0.37230   0.37230   0.37230
     Eigenvalues ---    0.42116   0.42305   0.46412   0.46453   0.46466
     Eigenvalues ---    0.46497
 RFO step:  Lambda=-1.30797809D-02 EMin= 2.30000000D-03
 Linear search not attempted -- first point.
 Iteration  1 RMS(Cart)=  0.05914984 RMS(Int)=  0.00141661
 Iteration  2 RMS(Cart)=  0.00207245 RMS(Int)=  0.00031843
 Iteration  3 RMS(Cart)=  0.00000238 RMS(Int)=  0.00031842
 Iteration  4 RMS(Cart)=  0.00000000 RMS(Int)=  0.00031842
 Variable       Old X    -DE/DX   Delta X   Delta X   Delta X     New X
                                 (Linear)    (Quad)   (Total)
    R1        2.63647   0.00022   0.00000   0.00047   0.00048   2.63695
    R2        2.63584   0.00045   0.00000   0.00064   0.00059   2.63644
    R3        2.07796  -0.00987   0.00000  -0.02816  -0.02816   2.04980
    R4        2.63562   0.00281   0.00000   0.00619   0.00623   2.64186
    R5        2.07805  -0.01166   0.00000  -0.03329  -0.03329   2.04475
    R6        2.63697   0.00236   0.00000   0.00524   0.00529   2.64227
    R7        2.91018  -0.00769   0.00000  -0.02578  -0.02578   2.88440
    R8        2.63584   0.00029   0.00000   0.00059   0.00059   2.63642
    R9        2.07809  -0.01165   0.00000  -0.03325  -0.03325   2.04484
   R10        2.63643   0.00037   0.00000   0.00045   0.00041   2.63683
   R11        2.07825  -0.00996   0.00000  -0.02844  -0.02844   2.04981
   R12        2.07795  -0.00963   0.00000  -0.02748  -0.02748   2.05047
   R13        2.02201   0.01241   0.00000   0.03221   0.03221   2.05422
   R14        2.02201   0.01440   0.00000   0.03738   0.03738   2.05938
   R15        2.02201   0.01375   0.00000   0.03568   0.03568   2.05769
   R16        2.91018  -0.01443   0.00000  -0.04838  -0.04838   2.86180
   R17        2.02201   0.01444   0.00000   0.03748   0.03748   2.05949
   R18        2.02201   0.01220   0.00000   0.03165   0.03165   2.05366
   R19        2.02201   0.01386   0.00000   0.03597   0.03597   2.05798
   R20        2.91018  -0.01454   0.00000  -0.04876  -0.04876   2.86142
   R21        2.02201   0.01552   0.00000   0.04026   0.04026   2.06227
   R22        2.02201   0.01393   0.00000   0.03615   0.03615   2.05816
   R23        2.02201   0.01393   0.00000   0.03614   0.03614   2.05814
   R24        2.91018  -0.01499   0.00000  -0.05024  -0.05024   2.85993
    A1        2.09437   0.00168   0.00000   0.00678   0.00676   2.10113
    A2        2.09435  -0.00220   0.00000  -0.01128  -0.01127   2.08307
    A3        2.09447   0.00053   0.00000   0.00450   0.00451   2.09898
    A4        2.09455  -0.00241   0.00000  -0.00948  -0.00940   2.08515
    A5        2.09406  -0.00345   0.00000  -0.02218  -0.02223   2.07183
    A6        2.09458   0.00587   0.00000   0.03167   0.03162   2.12620
    A7        2.09429   0.00200   0.00000   0.00893   0.00861   2.10290
    A8        2.09462  -0.00085   0.00000  -0.00388  -0.00438   2.09024
    A9        2.09427  -0.00116   0.00000  -0.00506  -0.00556   2.08872
   A10        2.09429  -0.00233   0.00000  -0.00919  -0.00911   2.08518
   A11        2.09407   0.00586   0.00000   0.03173   0.03168   2.12575
   A12        2.09483  -0.00353   0.00000  -0.02253  -0.02258   2.07225
   A13        2.09448   0.00168   0.00000   0.00669   0.00667   2.10115
   A14        2.09459  -0.00222   0.00000  -0.01135  -0.01134   2.08325
   A15        2.09411   0.00055   0.00000   0.00466   0.00467   2.09878
   A16        2.09440  -0.00061   0.00000  -0.00374  -0.00381   2.09059
   A17        2.09453   0.00030   0.00000   0.00183   0.00186   2.09639
   A18        2.09426   0.00031   0.00000   0.00190   0.00193   2.09618
   A19        1.91063   0.00202   0.00000   0.00543   0.00516   1.91579
   A20        1.91063   0.00309   0.00000   0.02606   0.02608   1.93672
   A21        1.91063  -0.00074   0.00000  -0.00329  -0.00340   1.90723
   A22        1.91063   0.00379   0.00000   0.01996   0.01961   1.93024
   A23        1.91063  -0.00514   0.00000  -0.03377  -0.03407   1.87656
   A24        1.91063  -0.00303   0.00000  -0.01440  -0.01456   1.89607
   A25        1.91063   0.00196   0.00000   0.00530   0.00504   1.91568
   A26        1.91063   0.00392   0.00000   0.02086   0.02049   1.93112
   A27        1.91063  -0.00513   0.00000  -0.03354  -0.03384   1.87679
   A28        1.91063   0.00307   0.00000   0.02560   0.02562   1.93625
   A29        1.91063  -0.00058   0.00000  -0.00246  -0.00257   1.90807
   A30        1.91063  -0.00325   0.00000  -0.01576  -0.01592   1.89471
   A31        1.91063   0.00391   0.00000   0.02412   0.02392   1.93455
   A32        1.91063   0.00387   0.00000   0.02394   0.02374   1.93437
   A33        1.91063  -0.00354   0.00000  -0.01889  -0.01908   1.89155
   A34        1.91063   0.00330   0.00000   0.01595   0.01557   1.92621
   A35        1.91063  -0.00381   0.00000  -0.02280  -0.02308   1.88756
   A36        1.91063  -0.00373   0.00000  -0.02232  -0.02260   1.88804
   A37        1.91063   0.00432   0.00000   0.04609   0.04665   1.95728
   A38        1.91063   0.00413   0.00000   0.04464   0.04519   1.95583
   A39        1.91063  -0.00373   0.00000  -0.01253  -0.01215   1.89848
   A40        1.91063  -0.00618   0.00000  -0.04889  -0.05012   1.86052
   A41        1.91063   0.00065   0.00000  -0.01499  -0.01601   1.89462
   A42        1.91063   0.00080   0.00000  -0.01432  -0.01535   1.89528
    D1        0.00056   0.00015   0.00000   0.00661   0.00658   0.00714
    D2        3.14078   0.00036   0.00000   0.01198   0.01188  -3.13053
    D3       -3.14112   0.00015   0.00000   0.00577   0.00576  -3.13536
    D4       -0.00091   0.00036   0.00000   0.01113   0.01106   0.01015
    D5        0.00026   0.00027   0.00000   0.00886   0.00882   0.00908
    D6        3.14140   0.00008   0.00000   0.00195   0.00196  -3.13983
    D7       -3.14124   0.00027   0.00000   0.00971   0.00965  -3.13160
    D8       -0.00010   0.00008   0.00000   0.00279   0.00278   0.00269
    D9       -0.00099  -0.00058   0.00000  -0.02255  -0.02263  -0.02362
   D10        3.14093   0.00090   0.00000   0.03241   0.03255  -3.10971
   D11       -3.14120  -0.00079   0.00000  -0.02787  -0.02806   3.11392
   D12        0.00072   0.00069   0.00000   0.02709   0.02712   0.02784
   D13        0.00060   0.00060   0.00000   0.02300   0.02308   0.02367
   D14       -3.14153   0.00078   0.00000   0.02746   0.02763  -3.11390
   D15       -3.14132  -0.00088   0.00000  -0.03194  -0.03205   3.10981
   D16       -0.00026  -0.00070   0.00000  -0.02748  -0.02750  -0.02777
   D17       -0.51099  -0.00193   0.00000  -0.02976  -0.02881  -0.53979
   D18       -2.60538   0.00047   0.00000  -0.02544  -0.02617  -2.63155
   D19        1.58341  -0.00076   0.00000  -0.02757  -0.02745   1.55596
   D20        2.63093  -0.00045   0.00000   0.02519   0.02592   2.65685
   D21        0.53654   0.00195   0.00000   0.02951   0.02855   0.56509
   D22       -1.55786   0.00072   0.00000   0.02738   0.02728  -1.53058
   D23        0.00023  -0.00018   0.00000  -0.00752  -0.00748  -0.00725
   D24       -3.14158  -0.00017   0.00000  -0.00632  -0.00631   3.13529
   D25       -3.14083  -0.00036   0.00000  -0.01199  -0.01190   3.13045
   D26        0.00054  -0.00035   0.00000  -0.01080  -0.01074  -0.01020
   D27       -0.00066  -0.00025   0.00000  -0.00841  -0.00837  -0.00902
   D28        3.14138  -0.00007   0.00000  -0.00149  -0.00151   3.13988
   D29        3.14116  -0.00027   0.00000  -0.00960  -0.00954   3.13162
   D30        0.00001  -0.00008   0.00000  -0.00269  -0.00268  -0.00267
   D31        1.26099  -0.00119   0.00000  -0.01983  -0.01967   1.24132
   D32       -2.92780   0.00273   0.00000   0.03313   0.03246  -2.89534
   D33       -0.83341   0.00033   0.00000  -0.02353  -0.02328  -0.85668
   D34       -2.92780  -0.00231   0.00000  -0.03587  -0.03565  -2.96345
   D35       -0.83341   0.00161   0.00000   0.01709   0.01648  -0.81692
   D36        1.26099  -0.00079   0.00000  -0.03957  -0.03925   1.22174
   D37       -0.83341  -0.00267   0.00000  -0.04091  -0.04056  -0.87397
   D38        1.26099   0.00125   0.00000   0.01204   0.01157   1.27255
   D39       -2.92780  -0.00115   0.00000  -0.04462  -0.04417  -2.97197
   D40        2.95452   0.00226   0.00000   0.03003   0.02982   2.98434
   D41        0.86012  -0.00177   0.00000  -0.02382  -0.02322   0.83691
   D42       -1.23427   0.00072   0.00000   0.03325   0.03296  -1.20131
   D43       -1.23427   0.00117   0.00000   0.01447   0.01431  -1.21996
   D44        2.95452  -0.00287   0.00000  -0.03937  -0.03873   2.91579
   D45        0.86012  -0.00037   0.00000   0.01769   0.01745   0.87757
   D46        0.86012   0.00259   0.00000   0.03466   0.03431   0.89443
   D47       -1.23427  -0.00145   0.00000  -0.01918  -0.01873  -1.25300
   D48        2.95452   0.00104   0.00000   0.03788   0.03745   2.99197
   D49       -3.13507  -0.00005   0.00000  -0.00092  -0.00092  -3.13598
   D50       -1.04067   0.00336   0.00000   0.03868   0.03886  -1.00181
   D51        1.05372  -0.00332   0.00000  -0.03914  -0.03932   1.01440
   D52       -1.04067   0.00023   0.00000   0.00310   0.00306  -1.03762
   D53        1.05372   0.00364   0.00000   0.04270   0.04283   1.09655
   D54       -3.13507  -0.00304   0.00000  -0.03513  -0.03535   3.11277
   D55        1.05372  -0.00034   0.00000  -0.00500  -0.00495   1.04877
   D56       -3.13507   0.00307   0.00000   0.03460   0.03482  -3.10024
   D57       -1.04067  -0.00361   0.00000  -0.04323  -0.04336  -1.08403
         Item               Value     Threshold  Converged?
 Maximum Force            0.015515     0.000450     NO 
 RMS     Force            0.005390     0.000300     NO 
 Maximum Displacement     0.202198     0.001800     NO 
 RMS     Displacement     0.059331     0.001200     NO 
 Predicted change in Energy=-7.026588D-03
 GradGradGradGradGradGradGradGradGradGradGradGradGradGradGradGradGradGrad

                          Input orientation:                          
 ---------------------------------------------------------------------
 Center     Atomic      Atomic             Coordinates (Angstroms)
 Number     Number       Type             X           Y           Z
 ---------------------------------------------------------------------
      1          6           0       -3.342072    0.642186   -0.095321
      2          6           0       -1.947062    0.634583   -0.062741
      3          6           0       -1.253173    1.847866   -0.032757
      4          6           0       -1.945755    3.062119   -0.063695
      5          6           0       -3.340500    3.056164   -0.096200
      6          6           0       -4.041124    1.849505   -0.106622
      7          1           0       -3.878641   -0.300355   -0.112663
      8          1           0       -1.432305   -0.317165   -0.065187
      9          1           0       -1.429435    4.013072   -0.066890
     10          1           0       -3.876111    3.999244   -0.114214
     11          1           0       -5.125927    1.850269   -0.130320
     12          6           0        0.847147    0.625861    0.646291
     13          1           0        0.672413   -0.249100    0.025339
     14          1           0        1.918619    0.787550    0.762149
     15          1           0        0.369129    0.515483    1.618392
     16          6           0        0.844727    3.053924    0.676418
     17          1           0        1.919711    2.901050    0.770093
     18          1           0        0.650477    3.946783    0.088123
     19          1           0        0.380154    3.126370    1.658723
     20          6           0        0.754147    1.865875   -1.474108
     21          1           0        1.845433    1.860170   -1.471278
     22          1           0        0.363314    0.980625   -1.973892
     23          1           0        0.372784    2.768702   -1.949138
     24          7           0        0.273171    1.848141   -0.039268
 ---------------------------------------------------------------------
                    Distance matrix (angstroms):
                    1          2          3          4          5
     1  C    0.000000
     2  C    1.395412   0.000000
     3  C    2.412691   1.398011   0.000000
     4  C    2.794061   2.427537   1.398227   0.000000
     5  C    2.413979   2.794073   2.412662   1.395136   0.000000
     6  C    1.395142   2.421375   2.788929   2.421331   1.395352
     7  H    1.084708   2.146532   3.393276   3.878747   3.399425
     8  H    2.137399   1.082037   2.172671   3.418069   3.875761
     9  H    3.875805   3.417915   2.172637   1.082085   2.137451
    10  H    3.399322   3.878766   3.393356   2.146399   1.084713
    11  H    2.154722   3.404063   3.873983   3.403897   2.154785
    12  C    4.254388   2.882778   2.523043   3.773558   4.898372
    13  H    4.114005   2.765918   2.847547   4.222192   5.200289
    14  H    5.332097   3.955671   3.437501   4.559504   5.791520
    15  H    4.089729   2.864461   2.670843   3.830596   4.812092
    16  C    4.892990   3.767446   2.521645   2.886975   4.255944
    17  H    5.791181   4.558774   3.438163   3.957648   5.333324
    18  H    5.185987   4.211963   2.836185   2.747016   4.093295
    19  H    4.806538   3.819473   2.676460   2.894945   4.114359
    20  C    4.491935   3.287030   2.471265   3.272573   4.481244
    21  H    5.503358   4.227180   3.416263   4.218895   5.496830
    22  H    4.168147   3.018290   2.670794   3.648735   4.642394
    23  H    4.664640   3.673505   2.676601   3.002768   4.159867
    24  N    3.811490   2.530357   1.526358   2.529422   3.810666
                    6          7          8          9         10
     6  C    0.000000
     7  H    2.156000   0.000000
     8  H    3.391477   2.446855   0.000000
     9  H    3.391683   4.960480   4.330238   0.000000
    10  H    2.156076   4.299600   4.960441   2.447172   0.000000
    11  H    1.085062   2.486205   4.283090   4.283199   2.486040
    12  C    5.095035   4.875138   2.567372   4.143024   5.853823
    13  H    5.161297   4.553434   2.107763   4.753144   6.225509
    14  H    6.115640   5.962974   3.624027   4.722369   6.682955
    15  H    4.919921   4.658938   2.602481   4.278801   5.758522
    16  C    5.092672   5.846712   4.135105   2.577651   4.879040
    17  H    6.116039   6.682002   4.721294   3.626833   5.964863
    18  H    5.142724   6.212198   4.747919   2.086734   4.531411
    19  H    4.928947   5.746094   4.256149   2.653035   4.692654
    20  C    4.986472   5.292335   3.395776   3.370274   5.276349
    21  H    6.042677   6.267274   4.178689   4.163178   6.257262
    22  H    4.862172   4.806169   2.924322   4.005789   5.526589
    23  H    4.870562   5.555751   4.041063   2.887786   4.788976
    24  N    4.314821   4.675357   2.756423   2.754371   4.674334
                   11         12         13         14         15
    11  H    0.000000
    12  C    6.146537   0.000000
    13  H    6.168657   1.087047   0.000000
    14  H    7.179938   1.089779   1.780607   0.000000
    15  H    5.919062   1.088882   1.792872   1.791115   0.000000
    16  C    6.143966   2.428251   3.370989   2.509392   2.749035
    17  H    7.180244   2.518373   3.468985   2.113516   2.968981
    18  H    6.148978   3.373240   4.196410   3.470339   3.767585
    19  H    5.928410   2.737818   3.761271   2.939524   2.611222
    20  C    6.031690   2.458125   2.593866   2.742194   3.396374
    21  H    7.099164   2.646543   2.839869   2.478722   3.678820
    22  H    5.855493   2.687994   2.367422   3.153121   3.622278
    23  H    5.864081   3.398976   3.618765   3.696707   4.219512
    24  N    5.399866   1.514400   2.135881   2.115330   2.129090
                   16         17         18         19         20
    16  C    0.000000
    17  H    1.089834   0.000000
    18  H    1.086747   1.780336   0.000000
    19  H    1.089036   1.791834   1.792467   0.000000
    20  C    2.458542   2.732502   2.604129   3.397550   0.000000
    21  H    2.653123   2.472386   2.865939   3.680654   1.091304
    22  H    3.399187   3.693218   3.623874   4.219052   1.089130
    23  H    2.682839   3.131249   2.369688   3.625554   1.089122
    24  N    1.514198   2.115367   2.136091   2.128025   1.513412
                   21         22         23         24
    21  H    0.000000
    22  H    1.795243   0.000000
    23  H    1.795125   1.788274   0.000000
    24  N    2.126688   2.122140   2.122489   0.000000
 Stoichiometry    C9H14N(1+)
 Framework group  C1[X(C9H14N)]
 Deg. of freedom    66
 Full point group                 C1      NOp   1
 Largest Abelian subgroup         C1      NOp   1
 Largest concise Abelian subgroup C1      NOp   1
                         Standard orientation:                         
 ---------------------------------------------------------------------
 Center     Atomic      Atomic             Coordinates (Angstroms)
 Number     Number       Type             X           Y           Z
 ---------------------------------------------------------------------
      1          6           0       -2.196811    1.207149   -0.009177
      2          6           0       -0.801436    1.214318   -0.016431
      3          6           0       -0.107498    0.000826   -0.034373
      4          6           0       -0.800907   -1.213219   -0.016566
      5          6           0       -2.196010   -1.206830   -0.009377
      6          6           0       -2.896330    0.000049   -0.011119
      7          1           0       -2.733311    2.149854   -0.001145
      8          1           0       -0.286511    2.165900   -0.004208
      9          1           0       -0.285028   -2.164339   -0.004437
     10          1           0       -2.732155   -2.149746   -0.001518
     11          1           0       -3.981385   -0.000377   -0.007113
     12          6           0        2.005183    1.222463   -0.674632
     13          1           0        1.819482    2.097199   -0.056552
     14          1           0        3.078530    1.060483   -0.771099
     15          1           0        1.544921    1.333434   -1.655197
     16          6           0        2.002550   -1.205586   -0.705910
     17          1           0        3.079105   -1.053014   -0.779990
     18          1           0        1.797375   -2.098648   -0.121646
     19          1           0        1.555858   -1.277437   -1.696518
     20          6           0        1.873327   -0.018480    1.443162
     21          1           0        2.964486   -0.013124    1.460140
     22          1           0        1.473765    0.866670    1.936176
     23          1           0        1.483123   -0.921399    1.910779
     24          7           0        1.418477    0.000058   -0.000162
 ---------------------------------------------------------------------
 Rotational constants (GHZ):      2.6105303      0.9607089      0.8234585
 Standard basis: 6-31++G(d,p) (6D, 7F)
 There are   274 symmetry adapted cartesian basis functions of A   symmetry.
 There are   274 symmetry adapted basis functions of A   symmetry.
   274 basis functions,   432 primitive gaussians,   274 cartesian basis functions
    37 alpha electrons       37 beta electrons
       nuclear repulsion energy       538.0628203806 Hartrees.
 NAtoms=   24 NActive=   24 NUniq=   24 SFac= 1.00D+00 NAtFMM=   60 NAOKFM=F Big=F
 Integral buffers will be    131072 words long.
 Raffenetti 2 integral format.
 Two-electron integral symmetry is turned on.
 One-electron integrals computed using PRISM.
 NBasis=   274 RedAO= T EigKep=  1.39D-06  NBF=   274
 NBsUse=   273 1.00D-06 EigRej=  9.03D-07 NBFU=   273
 Initial guess from the checkpoint file:  "BME.chk"
 B after Tr=     0.000000    0.000000    0.000000
         Rot=    0.999975    0.000054    0.007023    0.000108 Ang=   0.80 deg.
 ExpMin= 3.60D-02 ExpMax= 4.17D+03 ExpMxC= 6.27D+02 IAcc=3 IRadAn=         5 AccDes= 0.00D+00
 Harris functional with IExCor=  402 and IRadAn=       5 diagonalized for initial guess.
 HarFok:  IExCor=  402 AccDes= 0.00D+00 IRadAn=         5 IDoV= 1 UseB2=F ITyADJ=14
 ICtDFT=  3500011 ScaDFX=  1.000000  1.000000  1.000000  1.000000
 FoFCou: FMM=F IPFlag=           0 FMFlag=      100000 FMFlg1=           0
         NFxFlg=           0 DoJE=T BraDBF=F KetDBF=T FulRan=T
         wScrn=  0.000000 ICntrl=     500 IOpCl=  0 I1Cent=   200000004 NGrid=           0
         NMat0=    1 NMatS0=      1 NMatT0=    0 NMatD0=    1 NMtDS0=    0 NMtDT0=    0
 Petite list used in FoFCou.
 Keep R1 ints in memory in canonical form, NReq=720372376.
 Requested convergence on RMS density matrix=1.00D-08 within 128 cycles.
 Requested convergence on MAX density matrix=1.00D-06.
 Requested convergence on             energy=1.00D-06.
 No special actions if energy rises.
 SCF Done:  E(RB3LYP) =  -405.922031851     A.U. after   13 cycles
            NFock= 13  Conv=0.16D-08     -V/T= 2.0100
 Calling FoFJK, ICntrl=      2127 FMM=F ISym2X=0 I1Cent= 0 IOpClX= 0 NMat=1 NMatS=1 NMatT=0.
 ***** Axes restored to original set *****
 -------------------------------------------------------------------
 Center     Atomic                   Forces (Hartrees/Bohr)
 Number     Number              X              Y              Z
 -------------------------------------------------------------------
      1        6          -0.001111952    0.000910796   -0.000117795
      2        6           0.003916387    0.000275632   -0.000092271
      3        6           0.001157587    0.000051140    0.000514095
      4        6           0.003998651   -0.000380944   -0.000116115
      5        6          -0.001233011   -0.000922938   -0.000121906
      6        6          -0.000948590    0.000050239   -0.000260430
      7        1           0.000278854   -0.000287386    0.000046647
      8        1          -0.000015752   -0.000709916    0.000438076
      9        1          -0.000112384    0.000704016    0.000413965
     10        1           0.000286212    0.000289484    0.000047752
     11        1           0.000076100   -0.000005837    0.000092750
     12        6          -0.002194570    0.000533818   -0.000510007
     13        1           0.000135310   -0.001274799    0.000996564
     14        1          -0.000251010   -0.002043274   -0.000343131
     15        1           0.000588001   -0.000656914    0.000662227
     16        6          -0.002195557   -0.000608379   -0.000293072
     17        1          -0.000286444    0.002009647   -0.000211703
     18        1           0.000232474    0.001276444    0.000958757
     19        1           0.000603891    0.000717805    0.000600939
     20        6          -0.000078603    0.000000304    0.000597850
     21        1           0.000110000    0.000031361   -0.001210905
     22        1           0.000389791    0.000470676   -0.001278896
     23        1           0.000365505   -0.000438193   -0.001287125
     24        7          -0.003710889    0.000007218    0.000473731
 -------------------------------------------------------------------
 Cartesian Forces:  Max     0.003998651 RMS     0.001099365

 GradGradGradGradGradGradGradGradGradGradGradGradGradGradGradGradGradGrad
 Berny optimization.
 Using GEDIIS/GDIIS optimizer.
 FormGI is forming the generalized inverse of G from B-inverse, IUseBI=4.
 Internal  Forces:  Max     0.006288496 RMS     0.001110706
 Search for a local minimum.
 Step number   2 out of a maximum of  133
 All quantities printed in internal units (Hartrees-Bohrs-Radians)
 Mixed Optimization -- RFO/linear search
 Update second derivatives using D2CorX and points    1    2
 DE= -5.98D-03 DEPred=-7.03D-03 R= 8.52D-01
 TightC=F SS=  1.41D+00  RLast= 2.83D-01 DXNew= 5.0454D-01 8.4997D-01
 Trust test= 8.52D-01 RLast= 2.83D-01 DXMaxT set to 5.05D-01
 ITU=  1  0
 Use linear search instead of GDIIS.
     Eigenvalues ---    0.00228   0.00230   0.00230   0.00230   0.01419
     Eigenvalues ---    0.02152   0.02154   0.02154   0.02155   0.02155
     Eigenvalues ---    0.02156   0.02156   0.02159   0.04843   0.05078
     Eigenvalues ---    0.05666   0.05801   0.05888   0.05922   0.05963
     Eigenvalues ---    0.05992   0.05995   0.14581   0.15347   0.15706
     Eigenvalues ---    0.16000   0.16000   0.16000   0.16000   0.16000
     Eigenvalues ---    0.16000   0.16000   0.16000   0.16000   0.16000
     Eigenvalues ---    0.16000   0.16000   0.17444   0.21894   0.21999
     Eigenvalues ---    0.23179   0.24962   0.27224   0.28519   0.28519
     Eigenvalues ---    0.30141   0.33686   0.33714   0.33719   0.33725
     Eigenvalues ---    0.34100   0.36528   0.37230   0.37230   0.37230
     Eigenvalues ---    0.37230   0.37230   0.37230   0.37230   0.37442
     Eigenvalues ---    0.42134   0.42527   0.46411   0.46457   0.46486
     Eigenvalues ---    0.46639
 RFO step:  Lambda=-1.34567716D-03 EMin= 2.28127423D-03
 Quartic linear search produced a step of -0.08669.
 Iteration  1 RMS(Cart)=  0.04956983 RMS(Int)=  0.00245359
 Iteration  2 RMS(Cart)=  0.00253878 RMS(Int)=  0.00001468
 Iteration  3 RMS(Cart)=  0.00000509 RMS(Int)=  0.00001420
 Iteration  4 RMS(Cart)=  0.00000000 RMS(Int)=  0.00001420
 Variable       Old X    -DE/DX   Delta X   Delta X   Delta X     New X
                                 (Linear)    (Quad)   (Total)
    R1        2.63695   0.00129  -0.00004   0.00261   0.00257   2.63951
    R2        2.63644   0.00039  -0.00005   0.00098   0.00093   2.63737
    R3        2.04980   0.00011   0.00244  -0.00449  -0.00205   2.04775
    R4        2.64186  -0.00163  -0.00054  -0.00225  -0.00279   2.63907
    R5        2.04475   0.00062   0.00289  -0.00400  -0.00112   2.04364
    R6        2.64227  -0.00165  -0.00046  -0.00245  -0.00291   2.63936
    R7        2.88440  -0.00629   0.00223  -0.02441  -0.02217   2.86223
    R8        2.63642   0.00137  -0.00005   0.00279   0.00274   2.63916
    R9        2.04484   0.00056   0.00288  -0.00414  -0.00125   2.04359
   R10        2.63683   0.00034  -0.00004   0.00085   0.00081   2.63764
   R11        2.04981   0.00011   0.00247  -0.00454  -0.00208   2.04774
   R12        2.05047  -0.00008   0.00238  -0.00488  -0.00250   2.04797
   R13        2.05422   0.00043  -0.00279   0.00652   0.00373   2.05795
   R14        2.05938  -0.00059  -0.00324   0.00491   0.00167   2.06105
   R15        2.05769   0.00040  -0.00309   0.00703   0.00394   2.06163
   R16        2.86180   0.00249   0.00419  -0.00035   0.00385   2.86565
   R17        2.05949  -0.00058  -0.00325   0.00494   0.00169   2.06118
   R18        2.05366   0.00049  -0.00274   0.00656   0.00382   2.05747
   R19        2.05798   0.00033  -0.00312   0.00691   0.00379   2.06177
   R20        2.86142   0.00258   0.00423  -0.00012   0.00411   2.86553
   R21        2.06227   0.00011  -0.00349   0.00709   0.00360   2.06587
   R22        2.05816   0.00007  -0.00313   0.00629   0.00316   2.06131
   R23        2.05814   0.00007  -0.00313   0.00630   0.00317   2.06131
   R24        2.85993   0.00326   0.00436   0.00180   0.00615   2.86609
    A1        2.10113   0.00028  -0.00059   0.00275   0.00216   2.10329
    A2        2.08307  -0.00053   0.00098  -0.00498  -0.00401   2.07907
    A3        2.09898   0.00026  -0.00039   0.00224   0.00185   2.10083
    A4        2.08515  -0.00111   0.00081  -0.00623  -0.00541   2.07973
    A5        2.07183   0.00021   0.00193  -0.00356  -0.00163   2.07020
    A6        2.12620   0.00090  -0.00274   0.00979   0.00705   2.13325
    A7        2.10290   0.00221  -0.00075   0.00904   0.00831   2.11121
    A8        2.09024  -0.00130   0.00038  -0.00555  -0.00515   2.08509
    A9        2.08872  -0.00091   0.00048  -0.00431  -0.00381   2.08491
   A10        2.08518  -0.00112   0.00079  -0.00618  -0.00539   2.07979
   A11        2.12575   0.00099  -0.00275   0.01029   0.00754   2.13329
   A12        2.07225   0.00013   0.00196  -0.00410  -0.00214   2.07011
   A13        2.10115   0.00026  -0.00058   0.00269   0.00212   2.10326
   A14        2.08325  -0.00053   0.00098  -0.00502  -0.00404   2.07921
   A15        2.09878   0.00027  -0.00040   0.00233   0.00192   2.10071
   A16        2.09059  -0.00051   0.00033  -0.00206  -0.00174   2.08885
   A17        2.09639   0.00025  -0.00016   0.00101   0.00084   2.09723
   A18        2.09618   0.00026  -0.00017   0.00108   0.00091   2.09710
   A19        1.91579  -0.00176  -0.00045  -0.00978  -0.01023   1.90556
   A20        1.93672  -0.00134  -0.00226  -0.00416  -0.00644   1.93028
   A21        1.90723   0.00154   0.00030   0.00720   0.00749   1.91472
   A22        1.93024  -0.00110  -0.00170  -0.00102  -0.00272   1.92752
   A23        1.87656   0.00203   0.00295   0.00602   0.00897   1.88553
   A24        1.89607   0.00082   0.00126   0.00235   0.00360   1.89967
   A25        1.91568  -0.00178  -0.00044  -0.01009  -0.01053   1.90514
   A26        1.93112  -0.00113  -0.00178  -0.00100  -0.00278   1.92834
   A27        1.87679   0.00199   0.00293   0.00575   0.00869   1.88548
   A28        1.93625  -0.00136  -0.00222  -0.00414  -0.00638   1.92987
   A29        1.90807   0.00154   0.00022   0.00734   0.00755   1.91562
   A30        1.89471   0.00091   0.00138   0.00276   0.00413   1.89884
   A31        1.93455  -0.00126  -0.00207  -0.00238  -0.00446   1.93009
   A32        1.93437  -0.00126  -0.00206  -0.00246  -0.00452   1.92984
   A33        1.89155   0.00129   0.00165   0.00447   0.00612   1.89767
   A34        1.92621  -0.00157  -0.00135  -0.00740  -0.00873   1.91748
   A35        1.88756   0.00151   0.00200   0.00421   0.00621   1.89377
   A36        1.88804   0.00149   0.00196   0.00414   0.00611   1.89414
   A37        1.95728  -0.00139  -0.00404  -0.00684  -0.01088   1.94639
   A38        1.95583  -0.00124  -0.00392  -0.00554  -0.00946   1.94637
   A39        1.89848   0.00075   0.00105  -0.00421  -0.00317   1.89531
   A40        1.86052   0.00211   0.00434   0.01060   0.01498   1.87550
   A41        1.89462  -0.00006   0.00139   0.00317   0.00453   1.89916
   A42        1.89528  -0.00011   0.00133   0.00358   0.00490   1.90017
    D1        0.00714  -0.00004  -0.00057   0.00066   0.00011   0.00725
    D2       -3.13053  -0.00014  -0.00103  -0.00227  -0.00327  -3.13380
    D3       -3.13536   0.00001  -0.00050   0.00243   0.00194  -3.13342
    D4        0.01015  -0.00008  -0.00096  -0.00050  -0.00145   0.00871
    D5        0.00908  -0.00010  -0.00076  -0.00145  -0.00220   0.00687
    D6       -3.13983   0.00007  -0.00017   0.00296   0.00279  -3.13703
    D7       -3.13160  -0.00015  -0.00084  -0.00323  -0.00405  -3.13565
    D8        0.00269   0.00001  -0.00024   0.00118   0.00094   0.00363
    D9       -0.02362   0.00014   0.00196  -0.00008   0.00188  -0.02174
   D10       -3.10971   0.00022  -0.00282   0.01710   0.01428  -3.09543
   D11        3.11392   0.00024   0.00243   0.00292   0.00536   3.11929
   D12        0.02784   0.00032  -0.00235   0.02010   0.01777   0.04560
   D13        0.02367  -0.00014  -0.00200   0.00008  -0.00191   0.02176
   D14       -3.11390  -0.00022  -0.00239  -0.00254  -0.00494  -3.11884
   D15        3.10981  -0.00024   0.00278  -0.01712  -0.01435   3.09545
   D16       -0.02777  -0.00032   0.00238  -0.01974  -0.01738  -0.04515
   D17       -0.53979   0.00048   0.00250   0.00241   0.00488  -0.53491
   D18       -2.63155  -0.00039   0.00227  -0.00255  -0.00021  -2.63176
   D19        1.55596   0.00003   0.00238  -0.00074   0.00167   1.55763
   D20        2.65685   0.00047  -0.00225   0.01902   0.01670   2.67355
   D21        0.56509  -0.00040  -0.00248   0.01406   0.01161   0.57670
   D22       -1.53058   0.00001  -0.00236   0.01587   0.01349  -1.51709
   D23       -0.00725   0.00005   0.00065  -0.00067  -0.00004  -0.00729
   D24        3.13529  -0.00001   0.00055  -0.00234  -0.00180   3.13349
   D25        3.13045   0.00013   0.00103   0.00190   0.00290   3.13336
   D26       -0.01020   0.00007   0.00093   0.00023   0.00115  -0.00905
   D27       -0.00902   0.00010   0.00073   0.00145   0.00217  -0.00686
   D28        3.13988  -0.00007   0.00013  -0.00296  -0.00283   3.13705
   D29        3.13162   0.00015   0.00083   0.00313   0.00394   3.13556
   D30       -0.00267  -0.00001   0.00023  -0.00128  -0.00105  -0.00372
   D31        1.24132  -0.00014   0.00171  -0.11649  -0.11479   1.12653
   D32       -2.89534  -0.00111  -0.00281  -0.12044  -0.12324  -3.01858
   D33       -0.85668  -0.00016   0.00202  -0.10907  -0.10706  -0.96374
   D34       -2.96345  -0.00023   0.00309  -0.12072  -0.11764  -3.08108
   D35       -0.81692  -0.00120  -0.00143  -0.12466  -0.12608  -0.94300
   D36        1.22174  -0.00025   0.00340  -0.11330  -0.10990   1.11183
   D37       -0.87397   0.00007   0.00352  -0.11721  -0.11371  -0.98768
   D38        1.27255  -0.00091  -0.00100  -0.12116  -0.12215   1.15040
   D39       -2.97197   0.00004   0.00383  -0.10980  -0.10598  -3.07795
   D40        2.98434   0.00013  -0.00259   0.10304   0.10047   3.08480
   D41        0.83691   0.00120   0.00201   0.10780   0.10980   0.94671
   D42       -1.20131   0.00021  -0.00286   0.09671   0.09385  -1.10746
   D43       -1.21996   0.00001  -0.00124   0.09837   0.09714  -1.12283
   D44        2.91579   0.00108   0.00336   0.10313   0.10647   3.02226
   D45        0.87757   0.00009  -0.00151   0.09204   0.09052   0.96809
   D46        0.89443  -0.00016  -0.00297   0.09944   0.09648   0.99092
   D47       -1.25300   0.00091   0.00162   0.10420   0.10582  -1.14718
   D48        2.99197  -0.00008  -0.00325   0.09311   0.08987   3.08183
   D49       -3.13598   0.00004   0.00008  -0.00134  -0.00126  -3.13724
   D50       -1.00181  -0.00124  -0.00337  -0.01031  -0.01369  -1.01551
   D51        1.01440   0.00117   0.00341   0.00581   0.00923   1.02363
   D52       -1.03762   0.00014  -0.00026   0.00079   0.00054  -1.03708
   D53        1.09655  -0.00114  -0.00371  -0.00818  -0.01190   1.08465
   D54        3.11277   0.00126   0.00306   0.00794   0.01102   3.12379
   D55        1.04877  -0.00004   0.00043  -0.00334  -0.00292   1.04586
   D56       -3.10024  -0.00132  -0.00302  -0.01231  -0.01535  -3.11559
   D57       -1.08403   0.00108   0.00376   0.00381   0.00757  -1.07646
         Item               Value     Threshold  Converged?
 Maximum Force            0.006288     0.000450     NO 
 RMS     Force            0.001111     0.000300     NO 
 Maximum Displacement     0.226276     0.001800     NO 
 RMS     Displacement     0.049586     0.001200     NO 
 Predicted change in Energy=-8.629273D-04
 GradGradGradGradGradGradGradGradGradGradGradGradGradGradGradGradGradGrad

                          Input orientation:                          
 ---------------------------------------------------------------------
 Center     Atomic      Atomic             Coordinates (Angstroms)
 Number     Number       Type             X           Y           Z
 ---------------------------------------------------------------------
      1          6           0       -3.326716    0.641791   -0.102905
      2          6           0       -1.930816    0.633426   -0.054297
      3          6           0       -1.243727    1.848849   -0.023286
      4          6           0       -1.930872    3.064056   -0.066235
      5          6           0       -3.326586    3.055321   -0.114731
      6          6           0       -4.027559    1.848410   -0.129048
      7          1           0       -3.859495   -0.301671   -0.119219
      8          1           0       -1.418706   -0.319007   -0.042493
      9          1           0       -1.418775    4.016540   -0.064189
     10          1           0       -3.859425    3.998531   -0.140377
     11          1           0       -5.110782    1.848345   -0.162483
     12          6           0        0.830871    0.615286    0.649858
     13          1           0        0.552672   -0.273810    0.085870
     14          1           0        1.917851    0.703174    0.667054
     15          1           0        0.436665    0.564250    1.665833
     16          6           0        0.830880    3.060109    0.688923
     17          1           0        1.918110    2.973531    0.699935
     18          1           0        0.550087    3.967358    0.156505
     19          1           0        0.438772    3.076067    1.706948
     20          6           0        0.746765    1.871049   -1.471289
     21          1           0        1.839934    1.866646   -1.479788
     22          1           0        0.355713    0.988211   -1.978754
     23          1           0        0.363382    2.773517   -1.949209
     24          7           0        0.270876    1.848937   -0.031384
 ---------------------------------------------------------------------
                    Distance matrix (angstroms):
                    1          2          3          4          5
     1  C    0.000000
     2  C    1.396771   0.000000
     3  C    2.408770   1.396534   0.000000
     4  C    2.795907   2.430660   1.396689   0.000000
     5  C    2.413559   2.795961   2.408783   1.396583   0.000000
     6  C    1.395634   2.424480   2.785841   2.424426   1.395781
     7  H    1.083623   2.144393   3.387651   3.879499   3.399030
     8  H    2.137120   1.081446   2.174991   3.421695   3.877023
     9  H    3.876940   3.421658   2.175131   1.081421   2.136876
    10  H    3.398954   3.879546   3.387731   2.144309   1.083615
    11  H    2.154580   3.405865   3.869560   3.405738   2.154630
    12  C    4.225268   2.850102   2.505745   3.759852   4.880862
    13  H    3.990441   2.647724   2.782921   4.163229   5.115857
    14  H    5.301141   3.916306   3.432887   4.574292   5.800681
    15  H    4.159024   2.927217   2.706850   3.854130   4.851587
    16  C    4.874512   3.750751   2.505671   2.863137   4.234431
    17  H    5.795668   4.567187   3.432954   3.925541   5.308220
    18  H    5.114322   4.161060   2.781757   2.649665   3.991738
    19  H    4.835304   3.831896   2.707503   2.959650   4.182925
    20  C    4.469542   3.272464   2.461557   3.250721   4.453643
    21  H    5.485467   4.215615   3.410378   4.201297   5.474418
    22  H    4.147180   3.009588   2.668850   3.632538   4.615934
    23  H    4.644344   3.665246   2.673386   2.982216   4.130447
    24  N    3.795391   2.515043   1.514625   2.515040   3.795266
                    6          7          8          9         10
     6  C    0.000000
     7  H    2.156661   0.000000
     8  H    3.392831   2.442056   0.000000
     9  H    3.392750   4.960553   4.335601   0.000000
    10  H    2.156715   4.300254   4.960628   2.441906   0.000000
    11  H    1.083739   2.488003   4.282900   4.282715   2.487908
    12  C    5.072636   4.840643   2.532361   4.139963   5.836926
    13  H    5.052576   4.417019   1.976071   4.724005   6.145787
    14  H    6.106820   5.916559   3.561029   4.758800   6.699869
    15  H    4.979956   4.732147   2.672251   4.284149   5.789048
    16  C    5.073631   5.827030   4.124807   2.557906   4.854621
    17  H    6.107708   6.691687   4.746193   3.578624   5.927619
    18  H    5.052359   6.143699   4.721088   1.981802   4.419605
    19  H    4.982583   5.763601   4.247034   2.733476   4.768443
    20  C    4.959466   5.269387   3.395154   3.357473   5.245427
    21  H    6.020989   6.247898   4.178712   4.152727   6.230702
    22  H    4.834711   4.784312   2.933682   3.998142   5.496275
    23  H    4.842436   5.535191   4.046618   2.876541   4.754434
    24  N    4.299545   4.657553   2.748599   2.748545   4.657470
                   11         12         13         14         15
    11  H    0.000000
    12  C    6.122383   0.000000
    13  H    6.053093   1.089022   0.000000
    14  H    7.169466   1.090663   1.776509   0.000000
    15  H    5.980452   1.090966   1.792229   1.791863   0.000000
    16  C    6.123448   2.445135   3.399425   2.595598   2.709072
    17  H    7.170435   2.597290   3.575852   2.270595   2.988691
    18  H    6.052884   3.399798   4.241757   3.575799   3.724524
    19  H    5.983279   2.706774   3.723244   2.983233   2.512154
    20  C    6.002029   2.466431   2.657600   2.703310   3.412538
    21  H    7.074467   2.668240   2.947860   2.443086   3.682435
    22  H    5.824194   2.697119   2.427790   3.085745   3.670056
    23  H    5.832222   3.410522   3.669276   3.680697   4.237306
    24  N    5.383255   1.516437   2.144577   2.124409   2.135053
                   16         17         18         19         20
    16  C    0.000000
    17  H    1.090727   0.000000
    18  H    1.088768   1.776090   0.000000
    19  H    1.091044   1.792493   1.791832   0.000000
    20  C    2.467277   2.702171   2.661373   3.412934   0.000000
    21  H    2.673173   2.445915   2.958742   3.685273   1.093210
    22  H    3.411019   3.682113   3.670481   4.236796   1.090801
    23  H    2.694519   3.078173   2.427786   3.669428   1.090798
    24  N    1.516372   2.124363   2.144987   2.134440   1.516669
                   21         22         23         24
    21  H    0.000000
    22  H    1.795418   0.000000
    23  H    1.795265   1.785567   0.000000
    24  N    2.135446   2.130797   2.131070   0.000000
 Stoichiometry    C9H14N(1+)
 Framework group  C1[X(C9H14N)]
 Deg. of freedom    66
 Full point group                 C1      NOp   1
 Largest Abelian subgroup         C1      NOp   1
 Largest concise Abelian subgroup C1      NOp   1
                         Standard orientation:                         
 ---------------------------------------------------------------------
 Center     Atomic      Atomic             Coordinates (Angstroms)
 Number     Number       Type             X           Y           Z
 ---------------------------------------------------------------------
      1          6           0       -2.184768    1.207041   -0.007883
      2          6           0       -0.788112    1.215447   -0.023701
      3          6           0       -0.100517    0.000094   -0.044578
      4          6           0       -0.788512   -1.215213   -0.023743
      5          6           0       -2.184979   -1.206518   -0.007949
      6          6           0       -2.886064    0.000408   -0.004128
      7          1           0       -2.717758    2.150486    0.000581
      8          1           0       -0.275841    2.167854   -0.018799
      9          1           0       -0.276533   -2.167747   -0.018472
     10          1           0       -2.718299   -2.149767    0.000548
     11          1           0       -3.969773    0.000462    0.003896
     12          6           0        1.989329    1.236662   -0.662801
     13          1           0        1.698005    2.123009   -0.101118
     14          1           0        3.076411    1.148705   -0.654934
     15          1           0        1.619059    1.292757   -1.687477
     16          6           0        1.990190   -1.207939   -0.713900
     17          1           0        3.077381   -1.121462   -0.698985
     18          1           0        1.696963   -2.117759   -0.192689
     19          1           0        1.622062   -1.218828   -1.740906
     20          6           0        1.855470   -0.029520    1.449578
     21          1           0        2.948139   -0.025314    1.483732
     22          1           0        1.452648    0.850863    1.952077
     23          1           0        1.460961   -0.934277    1.913924
     24          7           0        1.413480   -0.000250   -0.000964
 ---------------------------------------------------------------------
 Rotational constants (GHZ):      2.5942983      0.9704670      0.8298739
 Standard basis: 6-31++G(d,p) (6D, 7F)
 There are   274 symmetry adapted cartesian basis functions of A   symmetry.
 There are   274 symmetry adapted basis functions of A   symmetry.
   274 basis functions,   432 primitive gaussians,   274 cartesian basis functions
    37 alpha electrons       37 beta electrons
       nuclear repulsion energy       538.7373271824 Hartrees.
 NAtoms=   24 NActive=   24 NUniq=   24 SFac= 1.00D+00 NAtFMM=   60 NAOKFM=F Big=F
 Integral buffers will be    131072 words long.
 Raffenetti 2 integral format.
 Two-electron integral symmetry is turned on.
 One-electron integrals computed using PRISM.
 NBasis=   274 RedAO= T EigKep=  1.38D-06  NBF=   274
 NBsUse=   273 1.00D-06 EigRej=  9.18D-07 NBFU=   273
 Initial guess from the checkpoint file:  "BME.chk"
 B after Tr=     0.000000    0.000000    0.000000
         Rot=    0.999997   -0.002121    0.001181   -0.000083 Ang=  -0.28 deg.
 ExpMin= 3.60D-02 ExpMax= 4.17D+03 ExpMxC= 6.27D+02 IAcc=3 IRadAn=         5 AccDes= 0.00D+00
 Harris functional with IExCor=  402 and IRadAn=       5 diagonalized for initial guess.
 HarFok:  IExCor=  402 AccDes= 0.00D+00 IRadAn=         5 IDoV= 1 UseB2=F ITyADJ=14
 ICtDFT=  3500011 ScaDFX=  1.000000  1.000000  1.000000  1.000000
 FoFCou: FMM=F IPFlag=           0 FMFlag=      100000 FMFlg1=           0
         NFxFlg=           0 DoJE=T BraDBF=F KetDBF=T FulRan=T
         wScrn=  0.000000 ICntrl=     500 IOpCl=  0 I1Cent=   200000004 NGrid=           0
         NMat0=    1 NMatS0=      1 NMatT0=    0 NMatD0=    1 NMtDS0=    0 NMtDT0=    0
 Petite list used in FoFCou.
 Keep R1 ints in memory in canonical form, NReq=720372376.
 Requested convergence on RMS density matrix=1.00D-08 within 128 cycles.
 Requested convergence on MAX density matrix=1.00D-06.
 Requested convergence on             energy=1.00D-06.
 No special actions if energy rises.
 SCF Done:  E(RB3LYP) =  -405.922379177     A.U. after   12 cycles
            NFock= 12  Conv=0.41D-08     -V/T= 2.0100
 Calling FoFJK, ICntrl=      2127 FMM=F ISym2X=0 I1Cent= 0 IOpClX= 0 NMat=1 NMatS=1 NMatT=0.
 ***** Axes restored to original set *****
 -------------------------------------------------------------------
 Center     Atomic                   Forces (Hartrees/Bohr)
 Number     Number              X              Y              Z
 -------------------------------------------------------------------
      1        6          -0.000147387    0.001032423    0.000057634
      2        6          -0.001111873    0.001162122   -0.000065829
      3        6           0.000337313   -0.000128651   -0.000201125
      4        6          -0.000951297   -0.001240530   -0.000104577
      5        6          -0.000115396   -0.001004492    0.000065683
      6        6           0.000832008   -0.000022650    0.000048045
      7        1          -0.000485311   -0.000780425   -0.000022220
      8        1          -0.000668294   -0.000234771    0.000155476
      9        1          -0.000388974    0.000377681    0.000096504
     10        1          -0.000479290    0.000790008   -0.000029057
     11        1          -0.000791169   -0.000002682   -0.000088149
     12        6           0.001024714    0.000831121   -0.000043875
     13        1           0.001224077    0.001194025    0.000879078
     14        1          -0.000462078    0.000261445    0.000049257
     15        1           0.000133361   -0.000107784   -0.000972928
     16        6           0.000869211   -0.000818087    0.000133160
     17        1          -0.000473411   -0.000229085    0.000137559
     18        1           0.001034773   -0.001140572    0.000817742
     19        1           0.000153617    0.000161527   -0.000977746
     20        6           0.001306653    0.000020694   -0.000688790
     21        1          -0.001217264    0.000020770   -0.000298424
     22        1           0.000415674    0.000874366    0.000255400
     23        1           0.000409793   -0.000895473    0.000223618
     24        7          -0.000449450   -0.000120978    0.000573564
 -------------------------------------------------------------------
 Cartesian Forces:  Max     0.001306653 RMS     0.000645468

 GradGradGradGradGradGradGradGradGradGradGradGradGradGradGradGradGradGrad
 Berny optimization.
 Using GEDIIS/GDIIS optimizer.
 FormGI is forming the generalized inverse of G from B-inverse, IUseBI=4.
 Internal  Forces:  Max     0.003969319 RMS     0.000787424
 Search for a local minimum.
 Step number   3 out of a maximum of  133
 All quantities printed in internal units (Hartrees-Bohrs-Radians)
 Mixed Optimization -- En-DIIS/RFO-DIIS
 Update second derivatives using D2CorX and points    1    2    3
 DE= -3.47D-04 DEPred=-8.63D-04 R= 4.02D-01
 Trust test= 4.02D-01 RLast= 4.63D-01 DXMaxT set to 5.05D-01
 ITU=  0  1  0
 Use linear search instead of GDIIS.
     Eigenvalues ---    0.00229   0.00230   0.00230   0.00382   0.01424
     Eigenvalues ---    0.02125   0.02154   0.02154   0.02154   0.02155
     Eigenvalues ---    0.02155   0.02156   0.02158   0.04955   0.05167
     Eigenvalues ---    0.05690   0.05738   0.05851   0.05858   0.05907
     Eigenvalues ---    0.05915   0.06223   0.13912   0.14689   0.15655
     Eigenvalues ---    0.16000   0.16000   0.16000   0.16000   0.16000
     Eigenvalues ---    0.16000   0.16000   0.16000   0.16000   0.16000
     Eigenvalues ---    0.16000   0.16072   0.17526   0.21758   0.21999
     Eigenvalues ---    0.24307   0.25002   0.27703   0.28519   0.29043
     Eigenvalues ---    0.31507   0.33713   0.33717   0.33721   0.33852
     Eigenvalues ---    0.34226   0.36768   0.37230   0.37230   0.37230
     Eigenvalues ---    0.37230   0.37230   0.37230   0.37365   0.37564
     Eigenvalues ---    0.42145   0.43150   0.46416   0.46458   0.46468
     Eigenvalues ---    0.46567
 RFO step:  Lambda=-1.23925705D-04 EMin= 2.28823592D-03
 Quartic linear search produced a step of -0.34170.
 Iteration  1 RMS(Cart)=  0.02008486 RMS(Int)=  0.00022082
 Iteration  2 RMS(Cart)=  0.00024641 RMS(Int)=  0.00000507
 Iteration  3 RMS(Cart)=  0.00000005 RMS(Int)=  0.00000507
 Variable       Old X    -DE/DX   Delta X   Delta X   Delta X     New X
                                 (Linear)    (Quad)   (Total)
    R1        2.63951   0.00061  -0.00088   0.00192   0.00104   2.64056
    R2        2.63737  -0.00087  -0.00032  -0.00086  -0.00118   2.63619
    R3        2.04775   0.00092   0.00070   0.00137   0.00207   2.04982
    R4        2.63907   0.00102   0.00095   0.00015   0.00110   2.64017
    R5        2.04364  -0.00011   0.00038  -0.00006   0.00032   2.04396
    R6        2.63936   0.00085   0.00099  -0.00012   0.00087   2.64023
    R7        2.86223   0.00397   0.00758  -0.00021   0.00737   2.86959
    R8        2.63916   0.00057  -0.00093   0.00192   0.00098   2.64014
    R9        2.04359   0.00015   0.00043   0.00036   0.00079   2.04438
   R10        2.63764  -0.00086  -0.00028  -0.00089  -0.00116   2.63648
   R11        2.04774   0.00092   0.00071   0.00137   0.00208   2.04982
   R12        2.04797   0.00079   0.00085   0.00093   0.00178   2.04975
   R13        2.05795  -0.00174  -0.00128  -0.00196  -0.00323   2.05472
   R14        2.06105  -0.00044  -0.00057  -0.00072  -0.00129   2.05976
   R15        2.06163  -0.00095  -0.00135  -0.00059  -0.00193   2.05969
   R16        2.86565  -0.00111  -0.00132   0.00010  -0.00121   2.86444
   R17        2.06118  -0.00045  -0.00058  -0.00074  -0.00132   2.05986
   R18        2.05747  -0.00162  -0.00130  -0.00169  -0.00300   2.05447
   R19        2.06177  -0.00097  -0.00130  -0.00069  -0.00198   2.05979
   R20        2.86553  -0.00098  -0.00140   0.00050  -0.00091   2.86462
   R21        2.06587  -0.00122  -0.00123  -0.00127  -0.00250   2.06337
   R22        2.06131  -0.00097  -0.00108  -0.00097  -0.00205   2.05926
   R23        2.06131  -0.00098  -0.00108  -0.00098  -0.00207   2.05924
   R24        2.86609   0.00077  -0.00210   0.00528   0.00317   2.86926
    A1        2.10329   0.00034  -0.00074   0.00152   0.00078   2.10407
    A2        2.07907  -0.00013   0.00137  -0.00171  -0.00034   2.07873
    A3        2.10083  -0.00021  -0.00063   0.00019  -0.00044   2.10039
    A4        2.07973   0.00118   0.00185   0.00124   0.00308   2.08282
    A5        2.07020  -0.00130   0.00056  -0.00475  -0.00419   2.06600
    A6        2.13325   0.00012  -0.00241   0.00352   0.00111   2.13436
    A7        2.11121  -0.00260  -0.00284  -0.00300  -0.00583   2.10538
    A8        2.08509   0.00206   0.00176   0.00312   0.00488   2.08997
    A9        2.08491   0.00054   0.00130  -0.00014   0.00117   2.08608
   A10        2.07979   0.00127   0.00184   0.00147   0.00331   2.08310
   A11        2.13329  -0.00011  -0.00258   0.00290   0.00033   2.13361
   A12        2.07011  -0.00116   0.00073  -0.00437  -0.00364   2.06647
   A13        2.10326   0.00030  -0.00072   0.00135   0.00063   2.10389
   A14        2.07921  -0.00012   0.00138  -0.00168  -0.00030   2.07892
   A15        2.10071  -0.00018  -0.00066   0.00032  -0.00033   2.10038
   A16        2.08885  -0.00050   0.00059  -0.00250  -0.00191   2.08694
   A17        2.09723   0.00024  -0.00029   0.00122   0.00094   2.09817
   A18        2.09710   0.00025  -0.00031   0.00129   0.00097   2.09807
   A19        1.90556  -0.00025   0.00350  -0.00622  -0.00271   1.90285
   A20        1.93028  -0.00016   0.00220  -0.00258  -0.00039   1.92989
   A21        1.91472   0.00081  -0.00256   0.00679   0.00423   1.91895
   A22        1.92752   0.00015   0.00093  -0.00162  -0.00068   1.92684
   A23        1.88553  -0.00054  -0.00306   0.00168  -0.00138   1.88415
   A24        1.89967   0.00000  -0.00123   0.00219   0.00096   1.90063
   A25        1.90514  -0.00020   0.00360  -0.00574  -0.00213   1.90301
   A26        1.92834   0.00007   0.00095  -0.00192  -0.00096   1.92739
   A27        1.88548  -0.00039  -0.00297   0.00237  -0.00059   1.88489
   A28        1.92987  -0.00019   0.00218  -0.00307  -0.00089   1.92898
   A29        1.91562   0.00070  -0.00258   0.00632   0.00374   1.91936
   A30        1.89884   0.00001  -0.00141   0.00229   0.00089   1.89972
   A31        1.93009  -0.00026   0.00152  -0.00325  -0.00172   1.92836
   A32        1.92984  -0.00027   0.00155  -0.00332  -0.00177   1.92807
   A33        1.89767   0.00038  -0.00209   0.00464   0.00255   1.90022
   A34        1.91748  -0.00025   0.00298  -0.00535  -0.00236   1.91511
   A35        1.89377   0.00021  -0.00212   0.00385   0.00174   1.89551
   A36        1.89414   0.00022  -0.00209   0.00383   0.00175   1.89589
   A37        1.94639   0.00135   0.00372   0.00392   0.00764   1.95403
   A38        1.94637   0.00077   0.00323   0.00084   0.00408   1.95045
   A39        1.89531  -0.00048   0.00108   0.00298   0.00406   1.89936
   A40        1.87550  -0.00210  -0.00512  -0.00743  -0.01254   1.86295
   A41        1.89916   0.00006  -0.00155  -0.00044  -0.00201   1.89714
   A42        1.90017   0.00038  -0.00167  -0.00004  -0.00172   1.89845
    D1        0.00725   0.00001  -0.00004  -0.00028  -0.00032   0.00693
    D2       -3.13380  -0.00006   0.00112  -0.00404  -0.00292  -3.13673
    D3       -3.13342   0.00000  -0.00066   0.00049  -0.00018  -3.13360
    D4        0.00871  -0.00007   0.00049  -0.00327  -0.00278   0.00593
    D5        0.00687  -0.00005   0.00075  -0.00272  -0.00197   0.00490
    D6       -3.13703  -0.00004  -0.00095   0.00027  -0.00069  -3.13772
    D7       -3.13565  -0.00004   0.00138  -0.00350  -0.00212  -3.13776
    D8        0.00363  -0.00003  -0.00032  -0.00051  -0.00083   0.00280
    D9       -0.02174   0.00008  -0.00064   0.00355   0.00291  -0.01883
   D10       -3.09543  -0.00004  -0.00488   0.00381  -0.00107  -3.09650
   D11        3.11929   0.00015  -0.00183   0.00745   0.00562   3.12491
   D12        0.04560   0.00004  -0.00607   0.00771   0.00164   0.04724
   D13        0.02176  -0.00009   0.00065  -0.00372  -0.00307   0.01869
   D14       -3.11884  -0.00014   0.00169  -0.00633  -0.00464  -3.12348
   D15        3.09545   0.00009   0.00490  -0.00386   0.00105   3.09650
   D16       -0.04515   0.00004   0.00594  -0.00646  -0.00052  -0.04567
   D17       -0.53491  -0.00055  -0.00167   0.01755   0.01587  -0.51904
   D18       -2.63176   0.00068   0.00007   0.02376   0.02383  -2.60793
   D19        1.55763   0.00004  -0.00057   0.02135   0.02078   1.57841
   D20        2.67355  -0.00054  -0.00571   0.01793   0.01221   2.68577
   D21        0.57670   0.00069  -0.00397   0.02413   0.02017   0.59688
   D22       -1.51709   0.00005  -0.00461   0.02172   0.01712  -1.49996
   D23       -0.00729   0.00001   0.00001   0.00062   0.00064  -0.00664
   D24        3.13349   0.00001   0.00061  -0.00006   0.00056   3.13405
   D25        3.13336   0.00005  -0.00099   0.00313   0.00215   3.13551
   D26       -0.00905   0.00006  -0.00039   0.00245   0.00206  -0.00698
   D27       -0.00686   0.00004  -0.00074   0.00254   0.00181  -0.00505
   D28        3.13705   0.00003   0.00097  -0.00044   0.00052   3.13757
   D29        3.13556   0.00003  -0.00135   0.00323   0.00189   3.13745
   D30       -0.00372   0.00002   0.00036   0.00025   0.00061  -0.00311
   D31        1.12653   0.00036   0.03922  -0.00510   0.03413   1.16066
   D32       -3.01858   0.00075   0.04211  -0.00656   0.03554  -2.98304
   D33       -0.96374   0.00007   0.03658  -0.01093   0.02566  -0.93809
   D34       -3.08108   0.00020   0.04020  -0.00774   0.03246  -3.04862
   D35       -0.94300   0.00059   0.04308  -0.00921   0.03387  -0.90914
   D36        1.11183  -0.00008   0.03755  -0.01358   0.02398   1.13581
   D37       -0.98768   0.00006   0.03885  -0.00746   0.03139  -0.95629
   D38        1.15040   0.00045   0.04174  -0.00893   0.03280   1.18320
   D39       -3.07795  -0.00023   0.03621  -0.01330   0.02291  -3.05504
   D40        3.08480  -0.00003  -0.03433   0.00408  -0.03025   3.05456
   D41        0.94671  -0.00078  -0.03752   0.00364  -0.03388   0.91283
   D42       -1.10746   0.00010  -0.03207   0.00828  -0.02379  -1.13125
   D43       -1.12283  -0.00011  -0.03319   0.00216  -0.03103  -1.15386
   D44        3.02226  -0.00086  -0.03638   0.00172  -0.03467   2.98760
   D45        0.96809   0.00003  -0.03093   0.00636  -0.02458   0.94351
   D46        0.99092   0.00010  -0.03297   0.00370  -0.02926   0.96165
   D47       -1.14718  -0.00065  -0.03616   0.00326  -0.03290  -1.18007
   D48        3.08183   0.00023  -0.03071   0.00790  -0.02281   3.05903
   D49       -3.13724  -0.00018   0.00043  -0.00327  -0.00284  -3.14008
   D50       -1.01551   0.00121   0.00468   0.00304   0.00772  -1.00778
   D51        1.02363  -0.00105  -0.00315  -0.00609  -0.00925   1.01438
   D52       -1.03708  -0.00014  -0.00018  -0.00221  -0.00239  -1.03947
   D53        1.08465   0.00125   0.00407   0.00410   0.00817   1.09282
   D54        3.12379  -0.00102  -0.00377  -0.00503  -0.00880   3.11499
   D55        1.04586  -0.00021   0.00100  -0.00423  -0.00323   1.04263
   D56       -3.11559   0.00118   0.00525   0.00208   0.00733  -3.10826
   D57       -1.07646  -0.00108  -0.00259  -0.00705  -0.00964  -1.08610
         Item               Value     Threshold  Converged?
 Maximum Force            0.003969     0.000450     NO 
 RMS     Force            0.000787     0.000300     NO 
 Maximum Displacement     0.087587     0.001800     NO 
 RMS     Displacement     0.020081     0.001200     NO 
 Predicted change in Energy=-1.946177D-04
 GradGradGradGradGradGradGradGradGradGradGradGradGradGradGradGradGradGrad

                          Input orientation:                          
 ---------------------------------------------------------------------
 Center     Atomic      Atomic             Coordinates (Angstroms)
 Number     Number       Type             X           Y           Z
 ---------------------------------------------------------------------
      1          6           0       -3.337772    0.643586   -0.086619
      2          6           0       -1.941247    0.633895   -0.040424
      3          6           0       -1.248413    1.847033   -0.025856
      4          6           0       -1.937715    3.061117   -0.079601
      5          6           0       -3.334042    3.054414   -0.125699
      6          6           0       -4.037658    1.849670   -0.126338
      7          1           0       -3.872080   -0.300403   -0.090216
      8          1           0       -1.434417   -0.321291   -0.015168
      9          1           0       -1.427235    4.014919   -0.086434
     10          1           0       -3.865486    3.999393   -0.160211
     11          1           0       -5.121862    1.850845   -0.158482
     12          6           0        0.841502    0.616491    0.639683
     13          1           0        0.599021   -0.270687    0.059715
     14          1           0        1.924901    0.728551    0.681441
     15          1           0        0.428282    0.541373    1.645457
     16          6           0        0.835903    3.048762    0.696300
     17          1           0        1.920214    2.942471    0.729996
     18          1           0        0.585550    3.961312    0.161006
     19          1           0        0.424368    3.072505    1.705342
     20          6           0        0.751201    1.881053   -1.474887
     21          1           0        1.843061    1.879936   -1.482556
     22          1           0        0.365271    1.002268   -1.990903
     23          1           0        0.367690    2.784080   -1.949141
     24          7           0        0.270082    1.847624   -0.035169
 ---------------------------------------------------------------------
                    Distance matrix (angstroms):
                    1          2          3          4          5
     1  C    0.000000
     2  C    1.397323   0.000000
     3  C    2.411929   1.397117   0.000000
     4  C    2.793683   2.427541   1.397149   0.000000
     5  C    2.411148   2.793933   2.411967   1.397103   0.000000
     6  C    1.395011   2.424960   2.791055   2.424778   1.395165
     7  H    1.084717   2.145579   3.391055   3.878363   3.397873
     8  H    2.135147   1.081616   2.176314   3.420255   3.875071
     9  H    3.875053   3.420182   2.176091   1.081838   2.135421
    10  H    3.397843   3.878611   3.391132   2.145497   1.084716
    11  H    2.155369   3.407524   3.875721   3.407312   2.155448
    12  C    4.242002   2.864705   2.514940   3.770625   4.895349
    13  H    4.044212   2.698380   2.811596   4.189912   5.153606
    14  H    5.319104   3.934100   3.438196   4.576008   5.806685
    15  H    4.146529   2.909540   2.703580   3.863014   4.858750
    16  C    4.880307   3.753252   2.511978   2.880127   4.250194
    17  H    5.796392   4.564423   3.436786   3.943748   5.324655
    18  H    5.144034   4.182939   2.805087   2.689816   4.033344
    19  H    4.823326   3.819771   2.701301   2.960674   4.180752
    20  C    4.492028   3.295810   2.469677   3.251099   4.459405
    21  H    5.506200   4.237139   3.417641   4.202112   5.479311
    22  H    4.179411   3.043040   2.679368   3.632586   4.623332
    23  H    4.667028   3.687504   2.681207   2.981077   4.135316
    24  N    3.803809   2.522526   1.518523   2.519704   3.801874
                    6          7          8          9         10
     6  C    0.000000
     7  H    2.156741   0.000000
     8  H    3.391503   2.438907   0.000000
     9  H    3.391785   4.959766   4.336801   0.000000
    10  H    2.156872   4.300370   4.959782   2.439417   0.000000
    11  H    1.084682   2.488872   4.282052   4.282368   2.488924
    12  C    5.090552   4.857087   2.547169   4.150147   5.851460
    13  H    5.101894   4.473713   2.035446   4.742730   6.181729
    14  H    6.120581   5.937944   3.587819   4.756749   6.703385
    15  H    4.979510   4.713201   2.640362   4.302082   5.801274
    16  C    5.085877   5.831004   4.125263   2.582232   4.872409
    17  H    6.117497   6.688771   4.739300   3.608617   5.948435
    18  H    5.090742   6.172179   4.738353   2.028646   4.462775
    19  H    4.975947   5.749783   4.234748   2.743545   4.768884
    20  C    4.975212   5.296299   3.428997   3.350637   5.246860
    21  H    6.035155   6.273382   4.211945   4.147547   6.231228
    22  H    4.855973   4.823350   2.982316   3.989504   5.498499
    23  H    4.858274   5.562849   4.078133   2.864681   4.753634
    24  N    4.308705   4.666321   2.758606   2.753303   4.663546
                   11         12         13         14         15
    11  H    0.000000
    12  C    6.141857   0.000000
    13  H    6.105491   1.087310   0.000000
    14  H    7.184837   1.089979   1.772844   0.000000
    15  H    5.981055   1.089943   1.789741   1.790037   0.000000
    16  C    6.136825   2.432937   3.388229   2.563107   2.711836
    17  H    7.181357   2.565534   3.538250   2.214458   2.971398
    18  H    6.093497   3.388579   4.233232   3.537719   3.731529
    19  H    5.977204   2.709545   3.730352   2.965484   2.531844
    20  C    6.018863   2.465497   2.647290   2.712117   3.411095
    21  H    7.089723   2.665204   2.924279   2.452604   3.684809
    22  H    5.846920   2.701038   2.424889   3.106250   3.665994
    23  H    5.849152   3.409538   3.663416   3.683757   4.237280
    24  N    5.393355   1.515795   2.145797   2.122329   2.134438
                   16         17         18         19         20
    16  C    0.000000
    17  H    1.090030   0.000000
    18  H    1.087181   1.772883   0.000000
    19  H    1.089995   1.790465   1.789114   0.000000
    20  C    2.466733   2.711957   2.651615   3.411779   0.000000
    21  H    2.669819   2.455671   2.935090   3.687493   1.091888
    22  H    3.410380   3.685856   3.665403   4.236933   1.089715
    23  H    2.699562   3.100515   2.426120   3.666285   1.089705
    24  N    1.515893   2.122995   2.146085   2.133897   1.518348
                   21         22         23         24
    21  H    0.000000
    22  H    1.792368   0.000000
    23  H    1.792177   1.782303   0.000000
    24  N    2.137811   2.132741   2.133018   0.000000
 Stoichiometry    C9H14N(1+)
 Framework group  C1[X(C9H14N)]
 Deg. of freedom    66
 Full point group                 C1      NOp   1
 Largest Abelian subgroup         C1      NOp   1
 Largest concise Abelian subgroup C1      NOp   1
                         Standard orientation:                         
 ---------------------------------------------------------------------
 Center     Atomic      Atomic             Coordinates (Angstroms)
 Number     Number       Type             X           Y           Z
 ---------------------------------------------------------------------
      1          6           0       -2.193015    1.205885   -0.007999
      2          6           0       -0.795804    1.215374   -0.022981
      3          6           0       -0.103210    0.002164   -0.042245
      4          6           0       -0.793930   -1.212166   -0.023955
      5          6           0       -2.190934   -1.205262   -0.008795
      6          6           0       -2.894000   -0.000206   -0.003833
      7          1           0       -2.726964    2.150054   -0.000637
      8          1           0       -0.288229    2.170496   -0.021137
      9          1           0       -0.284036   -2.166303   -0.021583
     10          1           0       -2.723320   -2.150314   -0.001764
     11          1           0       -3.978652   -0.001163    0.004185
     12          6           0        2.001382    1.242111   -0.640695
     13          1           0        1.746355    2.119732   -0.051639
     14          1           0        3.085405    1.130008   -0.660217
     15          1           0        1.610649    1.334157   -1.654022
     16          6           0        1.996256   -1.188885   -0.737714
     17          1           0        3.081084   -1.082801   -0.745539
     18          1           0        1.733770   -2.109999   -0.223309
     19          1           0        1.607249   -1.195633   -1.755907
     20          6           0        1.863684   -0.057226    1.450103
     21          1           0        2.955104   -0.056991    1.482053
     22          1           0        1.466661    0.813161    1.971905
     23          1           0        1.469432   -0.967717    1.900690
     24          7           0        1.414702    0.000369    0.000800
 ---------------------------------------------------------------------
 Rotational constants (GHZ):      2.6010203      0.9639496      0.8261271
 Standard basis: 6-31++G(d,p) (6D, 7F)
 There are   274 symmetry adapted cartesian basis functions of A   symmetry.
 There are   274 symmetry adapted basis functions of A   symmetry.
   274 basis functions,   432 primitive gaussians,   274 cartesian basis functions
    37 alpha electrons       37 beta electrons
       nuclear repulsion energy       538.1478391848 Hartrees.
 NAtoms=   24 NActive=   24 NUniq=   24 SFac= 1.00D+00 NAtFMM=   60 NAOKFM=F Big=F
 Integral buffers will be    131072 words long.
 Raffenetti 2 integral format.
 Two-electron integral symmetry is turned on.
 One-electron integrals computed using PRISM.
 NBasis=   274 RedAO= T EigKep=  1.39D-06  NBF=   274
 NBsUse=   273 1.00D-06 EigRej=  9.15D-07 NBFU=   273
 Initial guess from the checkpoint file:  "BME.chk"
 B after Tr=     0.000000    0.000000    0.000000
         Rot=    0.999986   -0.005357   -0.000247    0.000089 Ang=  -0.61 deg.
 ExpMin= 3.60D-02 ExpMax= 4.17D+03 ExpMxC= 6.27D+02 IAcc=3 IRadAn=         5 AccDes= 0.00D+00
 Harris functional with IExCor=  402 and IRadAn=       5 diagonalized for initial guess.
 HarFok:  IExCor=  402 AccDes= 0.00D+00 IRadAn=         5 IDoV= 1 UseB2=F ITyADJ=14
 ICtDFT=  3500011 ScaDFX=  1.000000  1.000000  1.000000  1.000000
 FoFCou: FMM=F IPFlag=           0 FMFlag=      100000 FMFlg1=           0
         NFxFlg=           0 DoJE=T BraDBF=F KetDBF=T FulRan=T
         wScrn=  0.000000 ICntrl=     500 IOpCl=  0 I1Cent=   200000004 NGrid=           0
         NMat0=    1 NMatS0=      1 NMatT0=    0 NMatD0=    1 NMtDS0=    0 NMtDT0=    0
 Petite list used in FoFCou.
 Keep R1 ints in memory in canonical form, NReq=720372376.
 Requested convergence on RMS density matrix=1.00D-08 within 128 cycles.
 Requested convergence on MAX density matrix=1.00D-06.
 Requested convergence on             energy=1.00D-06.
 No special actions if energy rises.
 SCF Done:  E(RB3LYP) =  -405.922574631     A.U. after   11 cycles
            NFock= 11  Conv=0.45D-08     -V/T= 2.0100
 Calling FoFJK, ICntrl=      2127 FMM=F ISym2X=0 I1Cent= 0 IOpClX= 0 NMat=1 NMatS=1 NMatT=0.
 ***** Axes restored to original set *****
 -------------------------------------------------------------------
 Center     Atomic                   Forces (Hartrees/Bohr)
 Number     Number              X              Y              Z
 -------------------------------------------------------------------
      1        6          -0.000049817    0.000200191    0.000037539
      2        6           0.000056503    0.000428105    0.000071184
      3        6           0.000374245   -0.000310043   -0.000165919
      4        6          -0.000081581   -0.000334220   -0.000097808
      5        6           0.000135429   -0.000045321    0.000045876
      6        6           0.000157052   -0.000094279    0.000059649
      7        1           0.000008005   -0.000183379   -0.000002038
      8        1           0.000111769   -0.000233933    0.000106464
      9        1           0.000204654    0.000276386    0.000019880
     10        1           0.000004466    0.000185532   -0.000001568
     11        1          -0.000128737   -0.000000053   -0.000063809
     12        6          -0.000035401    0.000204981   -0.000096890
     13        1          -0.000085846    0.000081935   -0.000047540
     14        1          -0.000181697    0.000051611   -0.000051288
     15        1           0.000031265    0.000009672   -0.000259034
     16        6          -0.000039118   -0.000014812    0.000124847
     17        1          -0.000172676   -0.000026786    0.000001050
     18        1          -0.000069047   -0.000115796    0.000093958
     19        1          -0.000041198    0.000000498   -0.000277782
     20        6           0.000124185    0.000000682   -0.000194684
     21        1          -0.000348200   -0.000002190    0.000165921
     22        1          -0.000037398    0.000091990    0.000236669
     23        1           0.000027747   -0.000127353    0.000213446
     24        7           0.000035396   -0.000043419    0.000081876
 -------------------------------------------------------------------
 Cartesian Forces:  Max     0.000428105 RMS     0.000151031

 GradGradGradGradGradGradGradGradGradGradGradGradGradGradGradGradGradGrad
 Berny optimization.
 Using GEDIIS/GDIIS optimizer.
 FormGI is forming the generalized inverse of G from B-inverse, IUseBI=4.
 Internal  Forces:  Max     0.000791898 RMS     0.000156522
 Search for a local minimum.
 Step number   4 out of a maximum of  133
 All quantities printed in internal units (Hartrees-Bohrs-Radians)
 Mixed Optimization -- En-DIIS/RFO-DIIS
 Swapping is turned off.
 Update second derivatives using D2CorX and points    1    2    3    4
 DE= -1.95D-04 DEPred=-1.95D-04 R= 1.00D+00
 TightC=F SS=  1.41D+00  RLast= 1.40D-01 DXNew= 8.4853D-01 4.1963D-01
 Trust test= 1.00D+00 RLast= 1.40D-01 DXMaxT set to 5.05D-01
 ITU=  1  0  1  0
     Eigenvalues ---    0.00201   0.00230   0.00230   0.00376   0.01421
     Eigenvalues ---    0.02110   0.02153   0.02154   0.02155   0.02155
     Eigenvalues ---    0.02155   0.02156   0.02156   0.04948   0.05083
     Eigenvalues ---    0.05669   0.05706   0.05827   0.05866   0.05900
     Eigenvalues ---    0.05914   0.06577   0.14158   0.14873   0.15734
     Eigenvalues ---    0.15990   0.16000   0.16000   0.16000   0.16000
     Eigenvalues ---    0.16000   0.16000   0.16000   0.16000   0.16000
     Eigenvalues ---    0.16000   0.16448   0.17387   0.21801   0.21997
     Eigenvalues ---    0.24255   0.24837   0.28040   0.28503   0.30053
     Eigenvalues ---    0.31752   0.33714   0.33715   0.33722   0.33825
     Eigenvalues ---    0.34616   0.36727   0.37221   0.37230   0.37230
     Eigenvalues ---    0.37230   0.37230   0.37230   0.37396   0.37798
     Eigenvalues ---    0.42128   0.43980   0.46392   0.46431   0.46474
     Eigenvalues ---    0.46887
 En-DIIS/RFO-DIIS IScMMF=        0 using points:     4    3
 RFO step:  Lambda=-7.41269730D-06.
 DidBck=F Rises=F RFO-DIIS coefs:    1.00703   -0.00703
 Iteration  1 RMS(Cart)=  0.03817322 RMS(Int)=  0.00035854
 Iteration  2 RMS(Cart)=  0.00059447 RMS(Int)=  0.00000069
 Iteration  3 RMS(Cart)=  0.00000011 RMS(Int)=  0.00000069
 Variable       Old X    -DE/DX   Delta X   Delta X   Delta X     New X
                                 (Linear)    (Quad)   (Total)
    R1        2.64056   0.00001   0.00001   0.00040   0.00041   2.64097
    R2        2.63619   0.00002  -0.00001  -0.00013  -0.00013   2.63605
    R3        2.04982   0.00016   0.00001   0.00066   0.00067   2.05049
    R4        2.64017  -0.00030   0.00001  -0.00055  -0.00054   2.63963
    R5        2.04396   0.00026   0.00000   0.00060   0.00060   2.04456
    R6        2.64023  -0.00018   0.00001  -0.00036  -0.00036   2.63987
    R7        2.86959  -0.00079   0.00005  -0.00248  -0.00243   2.86716
    R8        2.64014  -0.00014   0.00001   0.00007   0.00007   2.64022
    R9        2.04438   0.00034   0.00001   0.00093   0.00094   2.04531
   R10        2.63648   0.00012  -0.00001   0.00008   0.00007   2.63655
   R11        2.04982   0.00016   0.00001   0.00067   0.00068   2.05050
   R12        2.04975   0.00013   0.00001   0.00050   0.00051   2.05026
   R13        2.05472  -0.00002  -0.00002  -0.00041  -0.00043   2.05429
   R14        2.05976  -0.00018  -0.00001  -0.00046  -0.00047   2.05929
   R15        2.05969  -0.00025  -0.00001  -0.00070  -0.00071   2.05898
   R16        2.86444  -0.00059  -0.00001  -0.00244  -0.00245   2.86198
   R17        2.05986  -0.00017  -0.00001  -0.00045  -0.00046   2.05940
   R18        2.05447  -0.00013  -0.00002  -0.00063  -0.00065   2.05383
   R19        2.05979  -0.00024  -0.00001  -0.00069  -0.00070   2.05909
   R20        2.86462  -0.00027  -0.00001  -0.00123  -0.00124   2.86339
   R21        2.06337  -0.00035  -0.00002  -0.00108  -0.00110   2.06227
   R22        2.05926  -0.00017  -0.00001  -0.00055  -0.00056   2.05870
   R23        2.05924  -0.00021  -0.00001  -0.00065  -0.00066   2.05858
   R24        2.86926  -0.00047   0.00002  -0.00093  -0.00091   2.86835
    A1        2.10407  -0.00003   0.00001   0.00031   0.00031   2.10438
    A2        2.07873  -0.00009   0.00000  -0.00099  -0.00099   2.07774
    A3        2.10039   0.00011   0.00000   0.00068   0.00068   2.10106
    A4        2.08282  -0.00006   0.00002   0.00000   0.00003   2.08284
    A5        2.06600   0.00002  -0.00003  -0.00105  -0.00108   2.06493
    A6        2.13436   0.00004   0.00001   0.00104   0.00105   2.13541
    A7        2.10538   0.00017  -0.00004  -0.00018  -0.00022   2.10515
    A8        2.08997   0.00024   0.00003   0.00190   0.00193   2.09191
    A9        2.08608  -0.00041   0.00001  -0.00153  -0.00153   2.08455
   A10        2.08310   0.00001   0.00002   0.00036   0.00038   2.08349
   A11        2.13361  -0.00005   0.00000   0.00037   0.00037   2.13399
   A12        2.06647   0.00005  -0.00003  -0.00073  -0.00076   2.06571
   A13        2.10389  -0.00008   0.00000   0.00001   0.00001   2.10391
   A14        2.07892  -0.00006   0.00000  -0.00081  -0.00081   2.07811
   A15        2.10038   0.00013   0.00000   0.00080   0.00080   2.10117
   A16        2.08694  -0.00001  -0.00001  -0.00046  -0.00047   2.08647
   A17        2.09817   0.00000   0.00001   0.00021   0.00022   2.09839
   A18        2.09807   0.00001   0.00001   0.00025   0.00025   2.09833
   A19        1.90285   0.00011  -0.00002  -0.00046  -0.00048   1.90237
   A20        1.92989   0.00005   0.00000  -0.00023  -0.00024   1.92965
   A21        1.91895  -0.00016   0.00003   0.00014   0.00017   1.91912
   A22        1.92684   0.00008   0.00000   0.00064   0.00064   1.92747
   A23        1.88415  -0.00008  -0.00001  -0.00040  -0.00041   1.88374
   A24        1.90063   0.00000   0.00001   0.00031   0.00032   1.90095
   A25        1.90301   0.00007  -0.00001  -0.00011  -0.00012   1.90289
   A26        1.92739   0.00008  -0.00001   0.00055   0.00054   1.92793
   A27        1.88489   0.00001   0.00000   0.00053   0.00052   1.88541
   A28        1.92898   0.00000  -0.00001  -0.00115  -0.00116   1.92782
   A29        1.91936  -0.00004   0.00003   0.00088   0.00090   1.92027
   A30        1.89972  -0.00012   0.00001  -0.00065  -0.00064   1.89908
   A31        1.92836   0.00019  -0.00001   0.00066   0.00065   1.92901
   A32        1.92807   0.00015  -0.00001   0.00046   0.00044   1.92851
   A33        1.90022  -0.00017   0.00002  -0.00032  -0.00030   1.89992
   A34        1.91511   0.00017  -0.00002   0.00016   0.00015   1.91526
   A35        1.89551  -0.00022   0.00001  -0.00080  -0.00079   1.89472
   A36        1.89589  -0.00013   0.00001  -0.00021  -0.00019   1.89570
   A37        1.95403   0.00004   0.00005   0.00128   0.00134   1.95537
   A38        1.95045  -0.00021   0.00003  -0.00105  -0.00102   1.94943
   A39        1.89936   0.00004   0.00003   0.00021   0.00023   1.89960
   A40        1.86295   0.00017  -0.00009  -0.00050  -0.00058   1.86237
   A41        1.89714  -0.00016  -0.00001  -0.00103  -0.00105   1.89610
   A42        1.89845   0.00012  -0.00001   0.00108   0.00107   1.89952
    D1        0.00693   0.00000   0.00000  -0.00017  -0.00017   0.00676
    D2       -3.13673  -0.00004  -0.00002  -0.00288  -0.00290  -3.13963
    D3       -3.13360   0.00000   0.00000  -0.00023  -0.00023  -3.13383
    D4        0.00593  -0.00005  -0.00002  -0.00294  -0.00296   0.00297
    D5        0.00490  -0.00002  -0.00001  -0.00171  -0.00172   0.00318
    D6       -3.13772  -0.00003   0.00000  -0.00145  -0.00146  -3.13918
    D7       -3.13776  -0.00002  -0.00001  -0.00166  -0.00167  -3.13943
    D8        0.00280  -0.00003  -0.00001  -0.00140  -0.00140   0.00139
    D9       -0.01883   0.00002   0.00002   0.00226   0.00228  -0.01656
   D10       -3.09650  -0.00001  -0.00001  -0.00103  -0.00104  -3.09754
   D11        3.12491   0.00006   0.00004   0.00508   0.00512   3.13003
   D12        0.04724   0.00003   0.00001   0.00180   0.00181   0.04905
   D13        0.01869  -0.00003  -0.00002  -0.00242  -0.00244   0.01625
   D14       -3.12348  -0.00003  -0.00003  -0.00297  -0.00300  -3.12648
   D15        3.09650   0.00003   0.00001   0.00098   0.00099   3.09749
   D16       -0.04567   0.00003   0.00000   0.00043   0.00043  -0.04525
   D17       -0.51904   0.00023   0.00011   0.05884   0.05895  -0.46009
   D18       -2.60793   0.00013   0.00017   0.05932   0.05949  -2.54844
   D19        1.57841   0.00008   0.00015   0.05849   0.05864   1.63706
   D20        2.68577   0.00017   0.00009   0.05554   0.05563   2.74139
   D21        0.59688   0.00008   0.00014   0.05602   0.05616   0.65304
   D22       -1.49996   0.00003   0.00012   0.05520   0.05532  -1.44465
   D23       -0.00664   0.00001   0.00000   0.00051   0.00052  -0.00613
   D24        3.13405   0.00001   0.00000   0.00079   0.00079   3.13484
   D25        3.13551   0.00001   0.00002   0.00104   0.00105   3.13656
   D26       -0.00698   0.00002   0.00001   0.00131   0.00133  -0.00566
   D27       -0.00505   0.00002   0.00001   0.00154   0.00155  -0.00350
   D28        3.13757   0.00003   0.00000   0.00128   0.00128   3.13886
   D29        3.13745   0.00001   0.00001   0.00126   0.00127   3.13873
   D30       -0.00311   0.00002   0.00000   0.00100   0.00101  -0.00210
   D31        1.16066   0.00002   0.00024   0.00247   0.00271   1.16338
   D32       -2.98304  -0.00010   0.00025   0.00162   0.00187  -2.98116
   D33       -0.93809   0.00005   0.00018   0.00210   0.00228  -0.93581
   D34       -3.04862   0.00002   0.00023   0.00176   0.00199  -3.04663
   D35       -0.90914  -0.00010   0.00024   0.00091   0.00115  -0.90799
   D36        1.13581   0.00005   0.00017   0.00139   0.00155   1.13737
   D37       -0.95629   0.00006   0.00022   0.00247   0.00269  -0.95359
   D38        1.18320  -0.00006   0.00023   0.00162   0.00185   1.18505
   D39       -3.05504   0.00009   0.00016   0.00210   0.00226  -3.05278
   D40        3.05456  -0.00001  -0.00021  -0.00591  -0.00612   3.04844
   D41        0.91283  -0.00004  -0.00024  -0.00652  -0.00676   0.90607
   D42       -1.13125  -0.00001  -0.00017  -0.00560  -0.00576  -1.13702
   D43       -1.15386   0.00005  -0.00022  -0.00522  -0.00544  -1.15930
   D44        2.98760   0.00002  -0.00024  -0.00584  -0.00608   2.98152
   D45        0.94351   0.00006  -0.00017  -0.00491  -0.00509   0.93843
   D46        0.96165  -0.00005  -0.00021  -0.00651  -0.00671   0.95494
   D47       -1.18007  -0.00008  -0.00023  -0.00712  -0.00735  -1.18743
   D48        3.05903  -0.00004  -0.00016  -0.00619  -0.00635   3.05267
   D49       -3.14008  -0.00003  -0.00002   0.00216   0.00214  -3.13794
   D50       -1.00778  -0.00006   0.00005   0.00322   0.00327  -1.00451
   D51        1.01438   0.00012  -0.00007   0.00266   0.00259   1.01697
   D52       -1.03947  -0.00004  -0.00002   0.00230   0.00228  -1.03719
   D53        1.09282  -0.00006   0.00006   0.00336   0.00341   1.09624
   D54        3.11499   0.00011  -0.00006   0.00279   0.00273   3.11772
   D55        1.04263  -0.00004  -0.00002   0.00192   0.00189   1.04452
   D56       -3.10826  -0.00006   0.00005   0.00298   0.00303  -3.10523
   D57       -1.08610   0.00012  -0.00007   0.00241   0.00234  -1.08375
         Item               Value     Threshold  Converged?
 Maximum Force            0.000792     0.000450     NO 
 RMS     Force            0.000157     0.000300     YES
 Maximum Displacement     0.150429     0.001800     NO 
 RMS     Displacement     0.038195     0.001200     NO 
 Predicted change in Energy=-2.633584D-05
 GradGradGradGradGradGradGradGradGradGradGradGradGradGradGradGradGradGrad

                          Input orientation:                          
 ---------------------------------------------------------------------
 Center     Atomic      Atomic             Coordinates (Angstroms)
 Number     Number       Type             X           Y           Z
 ---------------------------------------------------------------------
      1          6           0       -3.338642    0.644649   -0.043473
      2          6           0       -1.941885    0.634744    0.002294
      3          6           0       -1.247537    1.846411   -0.027422
      4          6           0       -1.935530    3.058528   -0.121962
      5          6           0       -3.331924    3.052250   -0.167269
      6          6           0       -4.037289    1.849183   -0.126228
      7          1           0       -3.873444   -0.298977   -0.012759
      8          1           0       -1.437282   -0.320295    0.064435
      9          1           0       -1.424219    4.011678   -0.160833
     10          1           0       -3.861438    3.996977   -0.234317
     11          1           0       -5.121739    1.850488   -0.159175
     12          6           0        0.842549    0.603552    0.610303
     13          1           0        0.603591   -0.270428    0.009632
     14          1           0        1.925356    0.717431    0.655850
     15          1           0        0.428001    0.503744    1.612972
     16          6           0        0.833334    3.031784    0.722550
     17          1           0        1.917034    2.923182    0.760462
     18          1           0        0.587693    3.955878    0.205901
     19          1           0        0.415431    3.035423    1.728842
     20          6           0        0.751401    1.912607   -1.474176
     21          1           0        1.842681    1.909658   -1.481054
     22          1           0        0.363724    1.046465   -2.009277
     23          1           0        0.369578    2.826456   -1.927808
     24          7           0        0.269674    1.847531   -0.036252
 ---------------------------------------------------------------------
                    Distance matrix (angstroms):
                    1          2          3          4          5
     1  C    0.000000
     2  C    1.397541   0.000000
     3  C    2.411889   1.396833   0.000000
     4  C    2.793151   2.426976   1.396961   0.000000
     5  C    2.410791   2.793796   2.412110   1.397143   0.000000
     6  C    1.394940   2.425304   2.791503   2.424855   1.395204
     7  H    1.085075   2.145456   3.390913   3.878179   3.398211
     8  H    2.134931   1.081936   2.176938   3.420445   3.875231
     9  H    3.875006   3.420275   2.176556   1.082333   2.135388
    10  H    3.398211   3.878825   3.391197   2.145328   1.085076
    11  H    2.155660   3.408164   3.876444   3.407737   2.155861
    12  C    4.232194   2.850214   2.513931   3.779000   4.901731
    13  H    4.047392   2.701636   2.812304   4.188843   5.153616
    14  H    5.310746   3.922948   3.436380   4.581722   5.811015
    15  H    4.117191   2.868415   2.702051   3.888856   4.878646
    16  C    4.867297   3.737166   2.509499   2.894913   4.259292
    17  H    5.784475   4.550058   3.434342   3.954649   5.331877
    18  H    5.142230   4.179731   2.805772   2.698034   4.039702
    19  H    4.790612   3.781689   2.695121   2.992161   4.199785
    20  C    4.514762   3.326663   2.468447   3.218885   4.436252
    21  H    5.523857   4.260125   3.415624   4.176352   5.459678
    22  H    4.211099   3.087356   2.676532   3.591229   4.590640
    23  H    4.697009   3.724481   2.680861   2.937425   4.105070
    24  N    3.803541   2.522565   1.517237   2.517298   3.800003
                    6          7          8          9         10
     6  C    0.000000
     7  H    2.157385   0.000000
     8  H    3.391611   2.437478   0.000000
     9  H    3.392008   4.960078   4.337846   0.000000
    10  H    2.157690   4.301680   4.960305   2.438371   0.000000
    11  H    1.084951   2.489955   4.282234   4.282803   2.490265
    12  C    5.089881   4.841834   2.519741   4.165119   5.861417
    13  H    5.103819   4.477182   2.042217   4.741045   6.181160
    14  H    6.119284   5.925049   3.568470   4.768510   6.710798
    15  H    4.977333   4.667954   2.560525   4.345424   5.832191
    16  C    5.083496   5.812779   4.101858   2.614785   4.887543
    17  H    6.115035   6.671568   4.717630   3.632848   5.960987
    18  H    5.093028   6.168739   4.733518   2.045824   4.471045
    19  H    4.967411   5.704897   4.178952   2.812163   4.803144
    20  C    4.975192   5.330669   3.484753   3.296103   5.211538
    21  H    6.034339   6.301432   4.256687   4.102939   6.200663
    22  H    4.853776   4.873386   3.067888   3.925044   5.450504
    23  H    4.860168   5.607047   4.139543   2.782923   4.705266
    24  N    4.307903   4.666206   2.761034   2.751060   4.661056
                   11         12         13         14         15
    11  H    0.000000
    12  C    6.141635   0.000000
    13  H    6.107879   1.087083   0.000000
    14  H    7.183984   1.089731   1.772153   0.000000
    15  H    5.979452   1.089567   1.789099   1.789920   0.000000
    16  C    6.134801   2.430842   3.386095   2.559920   2.710744
    17  H    7.179188   2.560810   3.533840   2.208246   2.966087
    18  H    6.096192   3.386234   4.230891   3.532611   3.731298
    19  H    5.968998   2.710637   3.730917   2.967199   2.534361
    20  C    6.018875   2.463125   2.643704   2.709913   3.408807
    21  H    7.089006   2.660818   2.917235   2.448387   3.681156
    22  H    5.844625   2.699564   2.422341   3.106422   3.663245
    23  H    5.851080   3.406906   3.660481   3.680180   4.235036
    24  N    5.392816   1.514497   2.144610   2.120710   2.133254
                   16         17         18         19         20
    16  C    0.000000
    17  H    1.089788   0.000000
    18  H    1.086838   1.772329   0.000000
    19  H    1.089624   1.790299   1.787809   0.000000
    20  C    2.466754   2.715432   2.650362   3.410706   0.000000
    21  H    2.670920   2.461128   2.933910   3.688878   1.091306
    22  H    3.409530   3.688670   3.663585   4.234638   1.089416
    23  H    2.698448   3.103348   2.424022   3.662903   1.089354
    24  N    1.515238   2.122633   2.145904   2.132578   1.517867
                   21         22         23         24
    21  H    0.000000
    22  H    1.792048   0.000000
    23  H    1.791686   1.781864   0.000000
    24  N    2.136741   2.131520   2.132196   0.000000
 Stoichiometry    C9H14N(1+)
 Framework group  C1[X(C9H14N)]
 Deg. of freedom    66
 Full point group                 C1      NOp   1
 Largest Abelian subgroup         C1      NOp   1
 Largest concise Abelian subgroup C1      NOp   1
                         Standard orientation:                         
 ---------------------------------------------------------------------
 Center     Atomic      Atomic             Coordinates (Angstroms)
 Number     Number       Type             X           Y           Z
 ---------------------------------------------------------------------
      1          6           0       -2.193243    1.206135   -0.007516
      2          6           0       -0.795818    1.216540   -0.022289
      3          6           0       -0.102530    0.004041   -0.040711
      4          6           0       -0.792669   -1.210433   -0.024527
      5          6           0       -2.189718   -1.204653   -0.009361
      6          6           0       -2.893774   -0.000138   -0.002934
      7          1           0       -2.727055    2.150795   -0.000599
      8          1           0       -0.289785    2.172842   -0.023528
      9          1           0       -0.282522   -2.164999   -0.024307
     10          1           0       -2.720761   -2.150880   -0.003227
     11          1           0       -3.978685   -0.001705    0.006286
     12          6           0        2.001220    1.275659   -0.567088
     13          1           0        1.749397    2.117447    0.073012
     14          1           0        3.084739    1.162859   -0.594932
     15          1           0        1.608657    1.428174   -1.571971
     16          6           0        1.993959   -1.143400   -0.806021
     17          1           0        3.078251   -1.034423   -0.814618
     18          1           0        1.736921   -2.092849   -0.343749
     19          1           0        1.598101   -1.093999   -1.819991
     20          6           0        1.864367   -0.140190    1.443790
     21          1           0        2.955239   -0.139068    1.474565
     22          1           0        1.465290    0.697389    2.014777
     23          1           0        1.472556   -1.075938    1.840715
     24          7           0        1.414127    0.000427    0.001073
 ---------------------------------------------------------------------
 Rotational constants (GHZ):      2.6028332      0.9644687      0.8265927
 Standard basis: 6-31++G(d,p) (6D, 7F)
 There are   274 symmetry adapted cartesian basis functions of A   symmetry.
 There are   274 symmetry adapted basis functions of A   symmetry.
   274 basis functions,   432 primitive gaussians,   274 cartesian basis functions
    37 alpha electrons       37 beta electrons
       nuclear repulsion energy       538.2979283102 Hartrees.
 NAtoms=   24 NActive=   24 NUniq=   24 SFac= 1.00D+00 NAtFMM=   60 NAOKFM=F Big=F
 Integral buffers will be    131072 words long.
 Raffenetti 2 integral format.
 Two-electron integral symmetry is turned on.
 One-electron integrals computed using PRISM.
 NBasis=   274 RedAO= T EigKep=  1.41D-06  NBF=   274
 NBsUse=   273 1.00D-06 EigRej=  9.08D-07 NBFU=   273
 Initial guess from the checkpoint file:  "BME.chk"
 B after Tr=     0.000000    0.000000    0.000000
         Rot=    0.999866   -0.016357   -0.000135   -0.000033 Ang=  -1.87 deg.
 ExpMin= 3.60D-02 ExpMax= 4.17D+03 ExpMxC= 6.27D+02 IAcc=3 IRadAn=         5 AccDes= 0.00D+00
 Harris functional with IExCor=  402 and IRadAn=       5 diagonalized for initial guess.
 HarFok:  IExCor=  402 AccDes= 0.00D+00 IRadAn=         5 IDoV= 1 UseB2=F ITyADJ=14
 ICtDFT=  3500011 ScaDFX=  1.000000  1.000000  1.000000  1.000000
 FoFCou: FMM=F IPFlag=           0 FMFlag=      100000 FMFlg1=           0
         NFxFlg=           0 DoJE=T BraDBF=F KetDBF=T FulRan=T
         wScrn=  0.000000 ICntrl=     500 IOpCl=  0 I1Cent=   200000004 NGrid=           0
         NMat0=    1 NMatS0=      1 NMatT0=    0 NMatD0=    1 NMtDS0=    0 NMtDT0=    0
 Petite list used in FoFCou.
 Keep R1 ints in memory in canonical form, NReq=720372376.
 Requested convergence on RMS density matrix=1.00D-08 within 128 cycles.
 Requested convergence on MAX density matrix=1.00D-06.
 Requested convergence on             energy=1.00D-06.
 No special actions if energy rises.
 SCF Done:  E(RB3LYP) =  -405.922641787     A.U. after   11 cycles
            NFock= 11  Conv=0.65D-08     -V/T= 2.0100
 Calling FoFJK, ICntrl=      2127 FMM=F ISym2X=0 I1Cent= 0 IOpClX= 0 NMat=1 NMatS=1 NMatT=0.
 ***** Axes restored to original set *****
 -------------------------------------------------------------------
 Center     Atomic                   Forces (Hartrees/Bohr)
 Number     Number              X              Y              Z
 -------------------------------------------------------------------
      1        6          -0.000229047    0.000044249   -0.000015867
      2        6          -0.000085366    0.000030395    0.000233467
      3        6           0.000065807   -0.000738353    0.000020062
      4        6          -0.000250240    0.000116719   -0.000172715
      5        6           0.000349691    0.000365550   -0.000005477
      6        6           0.000010706   -0.000294729    0.000052754
      7        1           0.000050287    0.000075842   -0.000008638
      8        1          -0.000097293    0.000131702    0.000014118
      9        1           0.000412500    0.000117267   -0.000100054
     10        1           0.000042191   -0.000076450    0.000013936
     11        1           0.000060261    0.000008629   -0.000015271
     12        6           0.000192960   -0.000045274   -0.000218083
     13        1          -0.000141577   -0.000080911   -0.000277447
     14        1          -0.000082332    0.000028230    0.000033297
     15        1           0.000178064    0.000037842    0.000051577
     16        6          -0.000144787    0.000362487    0.000345395
     17        1          -0.000010788    0.000060125    0.000048188
     18        1          -0.000342999    0.000073305   -0.000024219
     19        1          -0.000095661   -0.000005862   -0.000016229
     20        6          -0.000130553    0.000046204   -0.000209879
     21        1           0.000036223    0.000023324    0.000065241
     22        1          -0.000109820   -0.000131558    0.000125047
     23        1           0.000072817    0.000034090    0.000047114
     24        7           0.000248956   -0.000182824    0.000013687
 -------------------------------------------------------------------
 Cartesian Forces:  Max     0.000738353 RMS     0.000175768

 GradGradGradGradGradGradGradGradGradGradGradGradGradGradGradGradGradGrad
 Berny optimization.
 Using GEDIIS/GDIIS optimizer.
 FormGI is forming the generalized inverse of G from B-inverse, IUseBI=4.
 Internal  Forces:  Max     0.001747230 RMS     0.000284898
 Search for a local minimum.
 Step number   5 out of a maximum of  133
 All quantities printed in internal units (Hartrees-Bohrs-Radians)
 Mixed Optimization -- En-DIIS/RFO-DIIS
 Swapping is turned off.
 Update second derivatives using D2CorX and points    1    2    3    4    5
 DE= -6.72D-05 DEPred=-2.63D-05 R= 2.55D+00
 TightC=F SS=  1.41D+00  RLast= 1.43D-01 DXNew= 8.4853D-01 4.2794D-01
 Trust test= 2.55D+00 RLast= 1.43D-01 DXMaxT set to 5.05D-01
 ITU=  1  1  0  1  0
     Eigenvalues ---   -0.11081   0.00091   0.00230   0.00251   0.00565
     Eigenvalues ---    0.01465   0.02118   0.02141   0.02154   0.02155
     Eigenvalues ---    0.02155   0.02155   0.02156   0.02203   0.04922
     Eigenvalues ---    0.05576   0.05652   0.05830   0.05834   0.05898
     Eigenvalues ---    0.05907   0.06168   0.06859   0.13498   0.15059
     Eigenvalues ---    0.15753   0.15877   0.16000   0.16000   0.16000
     Eigenvalues ---    0.16000   0.16000   0.16000   0.16000   0.16000
     Eigenvalues ---    0.16000   0.16019   0.16990   0.18712   0.21781
     Eigenvalues ---    0.22016   0.24114   0.24759   0.28227   0.28490
     Eigenvalues ---    0.30940   0.33624   0.33713   0.33720   0.33745
     Eigenvalues ---    0.34062   0.36336   0.37210   0.37224   0.37230
     Eigenvalues ---    0.37230   0.37230   0.37230   0.37322   0.37488
     Eigenvalues ---    0.42078   0.42849   0.46209   0.46316   0.46436
     Eigenvalues ---    0.46460
 Use linear search instead of GDIIS.
 RFO step:  Lambda=-1.10862107D-01 EMin=-1.10805101D-01
 I=     1 Eig=   -1.11D-01 Dot1=  1.51D-03
 I=     1 Stepn=  6.00D-01 RXN=   6.00D-01 EDone=F
 Mixed    1 eigenvectors in step.  Raw Step.Grad=  1.51D-03.
 RFO eigenvector is Hessian eigenvector with negative curvature.
 Taking step of  6.00D-01 in eigenvector direction(s).  Step.Grad= -6.12D-05.
 Skip linear search -- no minimum in search direction.
 Iteration  1 RMS(Cart)=  0.23436637 RMS(Int)=  0.01764134
 Iteration  2 RMS(Cart)=  0.07325845 RMS(Int)=  0.00173535
 Iteration  3 RMS(Cart)=  0.00249721 RMS(Int)=  0.00125275
 Iteration  4 RMS(Cart)=  0.00000390 RMS(Int)=  0.00125275
 Iteration  5 RMS(Cart)=  0.00000001 RMS(Int)=  0.00125275
 Variable       Old X    -DE/DX   Delta X   Delta X   Delta X     New X
                                 (Linear)    (Quad)   (Total)
    R1        2.64097   0.00010   0.00000   0.01967   0.01967   2.66064
    R2        2.63605  -0.00005   0.00000  -0.01548  -0.01551   2.62054
    R3        2.05049  -0.00009   0.00000  -0.02905  -0.02905   2.02145
    R4        2.63963  -0.00009   0.00000   0.03202   0.03205   2.67168
    R5        2.04456  -0.00016   0.00000  -0.06586  -0.06586   1.97870
    R6        2.63987  -0.00005   0.00000   0.02050   0.02051   2.66039
    R7        2.86716  -0.00033   0.00000   0.10537   0.10537   2.97253
    R8        2.64022  -0.00038   0.00000  -0.01884  -0.01884   2.62138
    R9        2.04531   0.00030   0.00000  -0.00789  -0.00789   2.03742
   R10        2.63655   0.00025   0.00000   0.00563   0.00561   2.64216
   R11        2.05050  -0.00009   0.00000  -0.02932  -0.02932   2.02118
   R12        2.05026  -0.00006   0.00000  -0.02280  -0.02280   2.02746
   R13        2.05429   0.00025   0.00000   0.02356   0.02356   2.07784
   R14        2.05929  -0.00008   0.00000   0.01234   0.01234   2.07163
   R15        2.05898  -0.00002   0.00000   0.02736   0.02736   2.08635
   R16        2.86198  -0.00007   0.00000   0.07870   0.07870   2.94068
   R17        2.05940  -0.00002   0.00000   0.01940   0.01940   2.07881
   R18        2.05383   0.00015   0.00000   0.02616   0.02616   2.07999
   R19        2.05909   0.00002   0.00000   0.03225   0.03225   2.09134
   R20        2.86339   0.00034   0.00000   0.09437   0.09437   2.95776
   R21        2.06227   0.00004   0.00000   0.04609   0.04609   2.10836
   R22        2.05870   0.00008   0.00000   0.02909   0.02909   2.08778
   R23        2.05858  -0.00002   0.00000   0.02126   0.02126   2.07984
   R24        2.86835  -0.00007   0.00000   0.08641   0.08641   2.95477
    A1        2.10438  -0.00001   0.00000   0.01027   0.01021   2.11460
    A2        2.07774   0.00000   0.00000   0.01578   0.01580   2.09354
    A3        2.10106   0.00002   0.00000  -0.02605  -0.02602   2.07505
    A4        2.08284  -0.00021   0.00000  -0.01237  -0.01239   2.07046
    A5        2.06493   0.00008   0.00000  -0.01568  -0.01575   2.04918
    A6        2.13541   0.00013   0.00000   0.02812   0.02808   2.16348
    A7        2.10515   0.00021   0.00000  -0.01795  -0.01776   2.08740
    A8        2.09191   0.00154   0.00000   0.25327   0.25278   2.34469
    A9        2.08455  -0.00175   0.00000  -0.23668  -0.23649   1.84806
   A10        2.08349   0.00005   0.00000   0.02227   0.02218   2.10567
   A11        2.13399  -0.00033   0.00000  -0.05717  -0.05721   2.07678
   A12        2.06571   0.00028   0.00000   0.03492   0.03491   2.10062
   A13        2.10391  -0.00014   0.00000  -0.00987  -0.00994   2.09397
   A14        2.07811   0.00007   0.00000   0.02708   0.02711   2.10522
   A15        2.10117   0.00007   0.00000  -0.01721  -0.01718   2.08400
   A16        2.08647   0.00010   0.00000   0.00743   0.00735   2.09382
   A17        2.09839  -0.00004   0.00000  -0.00194  -0.00189   2.09649
   A18        2.09833  -0.00006   0.00000  -0.00550  -0.00546   2.09287
   A19        1.90237   0.00012   0.00000  -0.01750  -0.01748   1.88489
   A20        1.92965   0.00012   0.00000   0.01918   0.01846   1.94812
   A21        1.91912  -0.00030   0.00000  -0.00332  -0.00372   1.91540
   A22        1.92747  -0.00009   0.00000  -0.05083  -0.05078   1.87670
   A23        1.88374  -0.00002   0.00000   0.00662   0.00665   1.89039
   A24        1.90095   0.00016   0.00000   0.04545   0.04508   1.94603
   A25        1.90289   0.00011   0.00000   0.00281   0.00302   1.90590
   A26        1.92793   0.00001   0.00000  -0.01901  -0.01944   1.90849
   A27        1.88541   0.00022   0.00000   0.05668   0.05657   1.94198
   A28        1.92782   0.00001   0.00000  -0.01435  -0.01464   1.91319
   A29        1.92027  -0.00023   0.00000  -0.02689  -0.02692   1.89334
   A30        1.89908  -0.00011   0.00000   0.00204   0.00168   1.90076
   A31        1.92901   0.00014   0.00000  -0.02440  -0.02445   1.90456
   A32        1.92851   0.00001   0.00000  -0.04594  -0.04699   1.88153
   A33        1.89992  -0.00006   0.00000   0.03976   0.03918   1.93910
   A34        1.91526   0.00014   0.00000  -0.01924  -0.01951   1.89576
   A35        1.89472  -0.00026   0.00000   0.00150   0.00133   1.89605
   A36        1.89570   0.00003   0.00000   0.05106   0.05037   1.94607
   A37        1.95537   0.00049   0.00000   0.15671   0.15806   2.11343
   A38        1.94943  -0.00079   0.00000  -0.15295  -0.15282   1.79661
   A39        1.89960   0.00005   0.00000  -0.01198  -0.01120   1.88840
   A40        1.86237   0.00035   0.00000   0.01709   0.02161   1.88398
   A41        1.89610  -0.00050   0.00000  -0.06787  -0.06888   1.82721
   A42        1.89952   0.00041   0.00000   0.05935   0.05732   1.95684
    D1        0.00676   0.00000   0.00000  -0.00184  -0.00137   0.00539
    D2       -3.13963   0.00001   0.00000   0.01425   0.01518  -3.12445
    D3       -3.13383  -0.00001   0.00000  -0.00006  -0.00011  -3.13394
    D4        0.00297   0.00000   0.00000   0.01603   0.01643   0.01940
    D5        0.00318   0.00000   0.00000   0.01356   0.01313   0.01631
    D6       -3.13918  -0.00001   0.00000   0.01073   0.01039  -3.12879
    D7       -3.13943   0.00001   0.00000   0.01178   0.01191  -3.12752
    D8        0.00139   0.00000   0.00000   0.00895   0.00917   0.01057
    D9       -0.01656  -0.00001   0.00000  -0.01192  -0.01139  -0.02794
   D10       -3.09754   0.00005   0.00000   0.02240   0.02499  -3.07255
   D11        3.13003  -0.00001   0.00000  -0.02855  -0.02896   3.10107
   D12        0.04905   0.00005   0.00000   0.00576   0.00742   0.05646
   D13        0.01625   0.00001   0.00000   0.01429   0.01317   0.02942
   D14       -3.12648   0.00004   0.00000   0.03331   0.03116  -3.09532
   D15        3.09749   0.00006   0.00000  -0.00303   0.00146   3.09895
   D16       -0.04525   0.00009   0.00000   0.01599   0.01945  -0.02579
   D17       -0.46009   0.00038   0.00000   0.03811   0.03356  -0.42653
   D18       -2.54844   0.00013   0.00000   0.01427   0.01864  -2.52981
   D19        1.63706   0.00009   0.00000   0.04403   0.04237   1.67942
   D20        2.74139   0.00037   0.00000   0.06464   0.06132   2.80272
   D21        0.65304   0.00013   0.00000   0.04080   0.04640   0.69944
   D22       -1.44465   0.00009   0.00000   0.07057   0.07013  -1.37452
   D23       -0.00613   0.00001   0.00000  -0.00251  -0.00157  -0.00770
   D24        3.13484   0.00001   0.00000  -0.00380  -0.00352   3.13132
   D25        3.13656  -0.00003   0.00000  -0.02073  -0.01975   3.11681
   D26       -0.00566  -0.00003   0.00000  -0.02202  -0.02170  -0.02736
   D27       -0.00350  -0.00001   0.00000  -0.01144  -0.01171  -0.01521
   D28        3.13886   0.00001   0.00000  -0.00861  -0.00898   3.12988
   D29        3.13873  -0.00001   0.00000  -0.01015  -0.00980   3.12892
   D30       -0.00210   0.00001   0.00000  -0.00732  -0.00707  -0.00917
   D31        1.16338   0.00017   0.00000   0.05209   0.05042   1.21380
   D32       -2.98116  -0.00027   0.00000  -0.03005  -0.02801  -3.00918
   D33       -0.93581   0.00013   0.00000   0.01398   0.01418  -0.92163
   D34       -3.04663   0.00013   0.00000   0.03301   0.03116  -3.01548
   D35       -0.90799  -0.00031   0.00000  -0.04913  -0.04727  -0.95526
   D36        1.13737   0.00010   0.00000  -0.00510  -0.00508   1.13229
   D37       -0.95359   0.00010   0.00000   0.00173  -0.00033  -0.95392
   D38        1.18505  -0.00034   0.00000  -0.08041  -0.07876   1.10629
   D39       -3.05278   0.00007   0.00000  -0.03638  -0.03657  -3.08934
   D40        3.04844   0.00020   0.00000   0.08413   0.08449   3.13293
   D41        0.90607  -0.00016   0.00000  -0.02761  -0.02721   0.87886
   D42       -1.13702   0.00003   0.00000   0.01256   0.01232  -1.12470
   D43       -1.15930   0.00033   0.00000   0.10591   0.10596  -1.05335
   D44        2.98152  -0.00003   0.00000  -0.00583  -0.00574   2.97577
   D45        0.93843   0.00016   0.00000   0.03433   0.03379   0.97221
   D46        0.95494   0.00013   0.00000   0.07290   0.07305   1.02799
   D47       -1.18743  -0.00023   0.00000  -0.03884  -0.03865  -1.22608
   D48        3.05267  -0.00004   0.00000   0.00132   0.00088   3.05355
   D49       -3.13794  -0.00032   0.00000  -0.09691  -0.09709   3.04815
   D50       -1.00451   0.00000   0.00000   0.04543   0.04541  -0.95910
   D51        1.01697   0.00037   0.00000   0.06093   0.06190   1.07888
   D52       -1.03719  -0.00034   0.00000  -0.10211  -0.10261  -1.13980
   D53        1.09624  -0.00002   0.00000   0.04022   0.03989   1.13613
   D54        3.11772   0.00034   0.00000   0.05573   0.05638  -3.10908
   D55        1.04452  -0.00031   0.00000  -0.09507  -0.09571   0.94881
   D56       -3.10523   0.00001   0.00000   0.04727   0.04680  -3.05844
   D57       -1.08375   0.00037   0.00000   0.06278   0.06329  -1.02047
         Item               Value     Threshold  Converged?
 Maximum Force            0.001747     0.000450     NO 
 RMS     Force            0.000285     0.000300     YES
 Maximum Displacement     1.071360     0.001800     NO 
 RMS     Displacement     0.295881     0.001200     NO 
 Predicted change in Energy=-2.132883D-02
 GradGradGradGradGradGradGradGradGradGradGradGradGradGradGradGradGradGrad

                          Input orientation:                          
 ---------------------------------------------------------------------
 Center     Atomic      Atomic             Coordinates (Angstroms)
 Number     Number       Type             X           Y           Z
 ---------------------------------------------------------------------
      1          6           0       -3.550323    0.735373   -0.008632
      2          6           0       -2.166523    0.486287    0.064724
      3          6           0       -1.277018    1.584012    0.013779
      4          6           0       -1.788104    2.886493   -0.142050
      5          6           0       -3.156109    3.105712   -0.211005
      6          6           0       -4.041304    2.026122   -0.134851
      7          1           0       -4.242596   -0.078948    0.035017
      8          1           0       -1.859927   -0.511796    0.143548
      9          1           0       -1.099236    3.711918   -0.223041
     10          1           0       -3.544272    4.096377   -0.319993
     11          1           0       -5.099500    2.197864   -0.177451
     12          6           0        1.210178    0.615829    0.561890
     13          1           0        1.163034   -0.274824   -0.081166
     14          1           0        2.242519    0.984621    0.554538
     15          1           0        0.950022    0.376589    1.607836
     16          6           0        0.534462    3.034946    0.813734
     17          1           0        1.607806    3.263905    0.888810
     18          1           0        0.020753    3.868737    0.311340
     19          1           0        0.116624    2.899032    1.829462
     20          6           0        0.738181    1.884458   -1.504117
     21          1           0        1.832896    2.087981   -1.574479
     22          1           0        0.509167    0.946518   -2.041163
     23          1           0        0.209426    2.711993   -2.001035
     24          7           0        0.288960    1.729723   -0.014457
 ---------------------------------------------------------------------
                    Distance matrix (angstroms):
                    1          2          3          4          5
     1  C    0.000000
     2  C    1.407951   0.000000
     3  C    2.426645   1.413794   0.000000
     4  C    2.783978   2.438636   1.407817   0.000000
     5  C    2.411404   2.813662   2.428391   1.387173   0.000000
     6  C    1.386732   2.434281   2.803360   2.411887   1.398172
     7  H    1.069704   2.151848   3.400079   3.853534   3.373877
     8  H    2.106189   1.047084   2.179228   3.411025   3.859037
     9  H    3.861816   3.409781   2.148412   1.078158   2.144378
    10  H    3.375400   3.883162   3.400562   2.140003   1.069563
    11  H    2.137130   3.404481   3.876177   3.382426   2.145246
    12  C    4.796057   3.415563   2.724693   3.826375   5.085406
    13  H    4.820944   3.418556   3.068899   4.325141   5.486336
    14  H    5.825488   4.464069   3.610933   4.510906   5.850664
    15  H    4.795289   3.479380   2.993091   4.105977   5.255150
    16  C    4.759180   3.788404   2.454914   2.515925   3.830851
    17  H    5.814221   4.758134   3.451077   3.568938   4.891779
    18  H    4.761611   4.035587   2.644375   2.107683   3.308701
    19  H    4.637512   3.761436   2.639739   2.741352   3.862254
    20  C    4.684884   3.585171   2.540729   3.039969   4.281249
    21  H    5.767190   4.609530   3.528189   3.975062   5.271149
    22  H    4.544802   3.435970   2.796362   3.556344   4.630966
    23  H    4.691739   3.855680   2.746150   2.734301   3.832238
    24  N    3.965963   2.753507   1.572996   2.380880   3.714899
                    6          7          8          9         10
     6  C    0.000000
     7  H    2.121484   0.000000
     8  H    3.358116   2.424097   0.000000
     9  H    3.391968   4.931326   4.307296   0.000000
    10  H    2.137117   4.248179   4.928199   2.476977   0.000000
    11  H    1.072888   2.441987   4.235579   4.277447   2.458333
    12  C    5.482011   5.522052   3.297286   3.941481   5.957914
    13  H    5.690551   5.410425   3.040550   4.586077   6.428310
    14  H    6.406748   6.592253   4.386142   4.382933   6.628332
    15  H    5.538163   5.444681   3.290771   4.321571   6.144268
    16  C    4.780709   5.755260   4.331470   2.049917   4.364407
    17  H    5.873025   6.791968   5.180396   2.960574   5.357063
    18  H    4.482702   5.816933   4.770134   1.250812   3.627645
    19  H    4.680690   5.575948   4.287518   2.520291   4.410891
    20  C    4.973775   5.570640   3.899615   2.890824   4.963279
    21  H    6.048354   6.648132   4.831915   3.613994   5.875486
    22  H    5.050382   5.285958   3.537265   3.679669   5.414278
    23  H    4.692736   5.635190   4.390248   2.423574   4.339663
    24  N    4.342065   4.879419   3.109194   2.428928   4.515315
                   11         12         13         14         15
    11  H    0.000000
    12  C    6.546869   0.000000
    13  H    6.733705   1.099547   0.000000
    14  H    7.477500   1.096262   1.776403   0.000000
    15  H    6.565135   1.104047   1.822756   1.774736   0.000000
    16  C    5.781408   2.524311   3.485760   2.681134   2.805379
    17  H    6.874686   2.697645   3.696116   2.389505   3.047338
    18  H    5.408116   3.472595   4.316012   3.648769   3.839210
    19  H    5.632698   2.831186   3.849523   3.132065   2.665781
    20  C    5.994729   2.469936   2.620646   2.703849   3.464504
    21  H    7.072614   2.668161   2.874290   2.432675   3.719604
    22  H    6.041227   2.716000   2.400168   3.121478   3.719457
    23  H    5.636886   3.458901   3.676458   3.694352   4.361943
    24  N    5.411212   1.556143   2.187844   2.166871   2.213551
                   16         17         18         19         20
    16  C    0.000000
    17  H    1.100057   0.000000
    18  H    1.100683   1.793887   0.000000
    19  H    1.106691   1.800439   1.803944   0.000000
    20  C    2.595681   2.895724   2.783514   3.539554   0.000000
    21  H    2.878582   2.738842   3.164059   3.897462   1.115694
    22  H    3.537317   3.893845   3.783145   4.352946   1.104807
    23  H    2.851820   3.257496   2.592438   3.836184   1.100603
    24  N    1.565178   2.215618   2.180243   2.190210   1.563594
                   21         22         23         24
    21  H    0.000000
    22  H    1.809141   0.000000
    23  H    1.790809   1.791189   0.000000
    24  N    2.223906   2.183904   2.217583   0.000000
 Stoichiometry    C9H14N(1+)
 Framework group  C1[X(C9H14N)]
 Deg. of freedom    66
 Full point group                 C1      NOp   1
 Largest Abelian subgroup         C1      NOp   1
 Largest concise Abelian subgroup C1      NOp   1
                         Standard orientation:                         
 ---------------------------------------------------------------------
 Center     Atomic      Atomic             Coordinates (Angstroms)
 Number     Number       Type             X           Y           Z
 ---------------------------------------------------------------------
      1          6           0       -2.365949    1.161438   -0.038986
      2          6           0       -0.974005    1.370230   -0.073983
      3          6           0       -0.119595    0.243874   -0.062959
      4          6           0       -0.673187   -1.048089    0.016505
      5          6           0       -2.048348   -1.227341    0.048928
      6          6           0       -2.898499   -0.117948    0.011882
      7          1           0       -3.032048    1.998316   -0.053609
      8          1           0       -0.635590    2.360876   -0.095916
      9          1           0       -0.011575   -1.897834    0.067782
     10          1           0       -2.468652   -2.209541    0.099857
     11          1           0       -3.962082   -0.258225    0.026130
     12          6           0        2.406442    1.159781   -0.514846
     13          1           0        2.373636    2.017776    0.172012
     14          1           0        3.426700    0.758772   -0.507380
     15          1           0        2.174676    1.459741   -1.551778
     16          6           0        1.662422   -1.221009   -0.902683
     17          1           0        2.729569   -1.479551   -0.969604
     18          1           0        1.113573   -2.062579   -0.453208
     19          1           0        1.269323   -1.020756   -1.917640
     20          6           0        1.854740   -0.196331    1.474417
     21          1           0        2.941111   -0.437519    1.554415
     22          1           0        1.643747    0.719960    2.054495
     23          1           0        1.291155   -1.030907    1.918468
     24          7           0        1.440332    0.047691   -0.013382
 ---------------------------------------------------------------------
 Rotational constants (GHZ):      2.5652540      0.9317743      0.8086544
 Standard basis: 6-31++G(d,p) (6D, 7F)
 There are   274 symmetry adapted cartesian basis functions of A   symmetry.
 There are   274 symmetry adapted basis functions of A   symmetry.
   274 basis functions,   432 primitive gaussians,   274 cartesian basis functions
    37 alpha electrons       37 beta electrons
       nuclear repulsion energy       532.4570110069 Hartrees.
 NAtoms=   24 NActive=   24 NUniq=   24 SFac= 1.00D+00 NAtFMM=   60 NAOKFM=F Big=F
 Integral buffers will be    131072 words long.
 Raffenetti 2 integral format.
 Two-electron integral symmetry is turned on.
 One-electron integrals computed using PRISM.
 NBasis=   274 RedAO= T EigKep=  2.07D-06  NBF=   274
 NBsUse=   273 1.00D-06 EigRej=  9.51D-07 NBFU=   273
 Initial guess from the checkpoint file:  "BME.chk"
 B after Tr=     0.000000    0.000000    0.000000
         Rot=    0.999957    0.001907   -0.001992    0.008818 Ang=   1.06 deg.
 ExpMin= 3.60D-02 ExpMax= 4.17D+03 ExpMxC= 6.27D+02 IAcc=3 IRadAn=         5 AccDes= 0.00D+00
 Harris functional with IExCor=  402 and IRadAn=       5 diagonalized for initial guess.
 HarFok:  IExCor=  402 AccDes= 0.00D+00 IRadAn=         5 IDoV= 1 UseB2=F ITyADJ=14
 ICtDFT=  3500011 ScaDFX=  1.000000  1.000000  1.000000  1.000000
 FoFCou: FMM=F IPFlag=           0 FMFlag=      100000 FMFlg1=           0
         NFxFlg=           0 DoJE=T BraDBF=F KetDBF=T FulRan=T
         wScrn=  0.000000 ICntrl=     500 IOpCl=  0 I1Cent=   200000004 NGrid=           0
         NMat0=    1 NMatS0=      1 NMatT0=    0 NMatD0=    1 NMtDS0=    0 NMtDT0=    0
 Petite list used in FoFCou.
 Keep R1 ints in memory in canonical form, NReq=720372376.
 Requested convergence on RMS density matrix=1.00D-08 within 128 cycles.
 Requested convergence on MAX density matrix=1.00D-06.
 Requested convergence on             energy=1.00D-06.
 No special actions if energy rises.
 SCF Done:  E(RB3LYP) =  -405.868215344     A.U. after   14 cycles
            NFock= 14  Conv=0.57D-08     -V/T= 2.0105
 Calling FoFJK, ICntrl=      2127 FMM=F ISym2X=0 I1Cent= 0 IOpClX= 0 NMat=1 NMatS=1 NMatT=0.
 ***** Axes restored to original set *****
 -------------------------------------------------------------------
 Center     Atomic                   Forces (Hartrees/Bohr)
 Number     Number              X              Y              Z
 -------------------------------------------------------------------
      1        6           0.012658102    0.008025941    0.000746593
      2        6           0.010762449    0.028178280   -0.002229429
      3        6           0.000592835    0.020016505   -0.006550477
      4        6          -0.025816471   -0.010662982   -0.009556712
      5        6          -0.002276013   -0.011079807    0.001245359
      6        6           0.006725579    0.003738971    0.000583266
      7        1          -0.003931437   -0.010962931    0.000894549
      8        1           0.013828626   -0.026549139    0.003254763
      9        1          -0.032377096   -0.002653814   -0.013010874
     10        1          -0.002227269    0.011180770   -0.001686482
     11        1          -0.008661352    0.001044402   -0.000698980
     12        6          -0.011753950    0.000826401    0.003930198
     13        1          -0.004892691    0.005023051    0.004512661
     14        1          -0.005241370    0.002788570   -0.002622738
     15        1          -0.004286356    0.002739988   -0.009758212
     16        6           0.024777390   -0.001858104    0.004318262
     17        1          -0.003164715   -0.008387174   -0.003689221
     18        1           0.033530296   -0.008457663    0.018387341
     19        1           0.002609061   -0.001487233   -0.011583263
     20        6           0.005733496    0.003551882   -0.000607987
     21        1          -0.013873831   -0.003998574    0.007853764
     22        1           0.000208767    0.006832144    0.007976248
     23        1          -0.000412676   -0.005135559    0.008468052
     24        7           0.007488626   -0.002713925   -0.000176681
 -------------------------------------------------------------------
 Cartesian Forces:  Max     0.033530296 RMS     0.010867805

 GradGradGradGradGradGradGradGradGradGradGradGradGradGradGradGradGradGrad
 Berny optimization.
 Using GEDIIS/GDIIS optimizer.
 FormGI is forming the generalized inverse of G from B-inverse, IUseBI=4.
 Internal  Forces:  Max     0.151526639 RMS     0.023726319
 Search for a local minimum.
 Step number   6 out of a maximum of  133
 All quantities printed in internal units (Hartrees-Bohrs-Radians)
 Mixed Optimization -- RFO/linear search
 Update second derivatives using D2CorX and points    1    2    3    4    6
                                                      5
 ITU=  0  1  1  0  1  0
 Use linear search instead of GDIIS.
 Energy rises -- skip Quadratic/GDIIS search.
 Quartic linear search produced a step of -0.98360.
 Iteration  1 RMS(Cart)=  0.24376994 RMS(Int)=  0.01790293
 Iteration  2 RMS(Cart)=  0.05844201 RMS(Int)=  0.00072870
 Iteration  3 RMS(Cart)=  0.00155205 RMS(Int)=  0.00002013
 Iteration  4 RMS(Cart)=  0.00000095 RMS(Int)=  0.00002013
 Variable       Old X    -DE/DX   Delta X   Delta X   Delta X     New X
                                 (Linear)    (Quad)   (Total)
    R1        2.66064  -0.00801  -0.01935   0.00000  -0.01935   2.64129
    R2        2.62054  -0.00375   0.01526   0.00000   0.01526   2.63580
    R3        2.02145   0.01093   0.02857   0.00000   0.02857   2.05002
    R4        2.67168  -0.01483  -0.03153   0.00000  -0.03153   2.64016
    R5        1.97870   0.02960   0.06478   0.00000   0.06478   2.04348
    R6        2.66039   0.02198  -0.02018   0.00000  -0.02018   2.64021
    R7        2.97253   0.02915  -0.10364   0.00000  -0.10364   2.86889
    R8        2.62138   0.00588   0.01853   0.00000   0.01853   2.63991
    R9        2.03742  -0.02174   0.00776   0.00000   0.00776   2.04518
   R10        2.64216  -0.00753  -0.00552   0.00000  -0.00552   2.63665
   R11        2.02118   0.01133   0.02883   0.00000   0.02883   2.05002
   R12        2.02746   0.00874   0.02242   0.00000   0.02242   2.04989
   R13        2.07784  -0.00650  -0.02317   0.00000  -0.02317   2.05467
   R14        2.07163  -0.00398  -0.01214   0.00000  -0.01214   2.05950
   R15        2.08635  -0.00883  -0.02691   0.00000  -0.02691   2.05943
   R16        2.94068  -0.02511  -0.07741   0.00000  -0.07741   2.86328
   R17        2.07881  -0.00509  -0.01909   0.00000  -0.01909   2.05972
   R18        2.07999  -0.03044  -0.02573   0.00000  -0.02573   2.05425
   R19        2.09134  -0.01144  -0.03172   0.00000  -0.03172   2.05962
   R20        2.95776  -0.00384  -0.09282   0.00000  -0.09282   2.86493
   R21        2.10836  -0.01484  -0.04533   0.00000  -0.04533   2.06302
   R22        2.08778  -0.00972  -0.02861   0.00000  -0.02861   2.05917
   R23        2.07984  -0.00748  -0.02091   0.00000  -0.02091   2.05893
   R24        2.95477  -0.02484  -0.08499   0.00000  -0.08499   2.86977
    A1        2.11460   0.00187  -0.01005   0.00000  -0.01005   2.10455
    A2        2.09354  -0.00512  -0.01554   0.00000  -0.01554   2.07799
    A3        2.07505   0.00325   0.02559   0.00000   0.02559   2.10064
    A4        2.07046   0.01979   0.01218   0.00000   0.01218   2.08264
    A5        2.04918  -0.00448   0.01549   0.00000   0.01549   2.06467
    A6        2.16348  -0.01527  -0.02762   0.00000  -0.02762   2.13587
    A7        2.08740  -0.02276   0.01747   0.00000   0.01747   2.10486
    A8        2.34469  -0.12942  -0.24864   0.00000  -0.24863   2.09606
    A9        1.84806   0.15153   0.23261   0.00000   0.23261   2.08067
   A10        2.10567   0.00448  -0.02181   0.00000  -0.02181   2.08385
   A11        2.07678   0.02263   0.05627   0.00000   0.05627   2.13305
   A12        2.10062  -0.02719  -0.03434   0.00000  -0.03433   2.06628
   A13        2.09397   0.00407   0.00978   0.00000   0.00978   2.10374
   A14        2.10522  -0.00406  -0.02667   0.00000  -0.02667   2.07855
   A15        2.08400   0.00000   0.01689   0.00000   0.01689   2.10089
   A16        2.09382  -0.00760  -0.00723   0.00000  -0.00722   2.08660
   A17        2.09649   0.00346   0.00186   0.00000   0.00186   2.09836
   A18        2.09287   0.00414   0.00537   0.00000   0.00537   2.09823
   A19        1.88489   0.00500   0.01720   0.00000   0.01720   1.90208
   A20        1.94812   0.00220  -0.01816   0.00000  -0.01815   1.92997
   A21        1.91540  -0.00222   0.00366   0.00000   0.00366   1.91907
   A22        1.87670   0.00666   0.04994   0.00000   0.04994   1.92664
   A23        1.89039  -0.00473  -0.00654   0.00000  -0.00654   1.88385
   A24        1.94603  -0.00655  -0.04434   0.00000  -0.04434   1.90169
   A25        1.90590  -0.01013  -0.00297   0.00000  -0.00297   1.90293
   A26        1.90849   0.00639   0.01912   0.00000   0.01913   1.92762
   A27        1.94198  -0.01874  -0.05564   0.00000  -0.05564   1.88634
   A28        1.91319  -0.00345   0.01440   0.00000   0.01440   1.92759
   A29        1.89334   0.03162   0.02648   0.00000   0.02648   1.91983
   A30        1.90076  -0.00548  -0.00165   0.00000  -0.00164   1.89912
   A31        1.90456   0.00541   0.02405   0.00000   0.02405   1.92861
   A32        1.88153   0.00785   0.04622   0.00000   0.04623   1.92776
   A33        1.93910  -0.00784  -0.03853   0.00000  -0.03853   1.90058
   A34        1.89576   0.00483   0.01919   0.00000   0.01919   1.91495
   A35        1.89605  -0.00295  -0.00131   0.00000  -0.00130   1.89474
   A36        1.94607  -0.00673  -0.04955   0.00000  -0.04954   1.89654
   A37        2.11343  -0.03616  -0.15547   0.00000  -0.15549   1.95794
   A38        1.79661   0.06410   0.15031   0.00000   0.15031   1.94692
   A39        1.88840  -0.01333   0.01102   0.00000   0.01101   1.89940
   A40        1.88398  -0.03571  -0.02125   0.00000  -0.02133   1.86265
   A41        1.82721   0.03041   0.06776   0.00000   0.06777   1.89499
   A42        1.95684  -0.01173  -0.05638   0.00000  -0.05635   1.90049
    D1        0.00539   0.00194   0.00135   0.00000   0.00134   0.00673
    D2       -3.12445  -0.00156  -0.01493   0.00000  -0.01494  -3.13939
    D3       -3.13394   0.00215   0.00011   0.00000   0.00011  -3.13383
    D4        0.01940  -0.00135  -0.01616   0.00000  -0.01617   0.00323
    D5        0.01631   0.00170  -0.01292   0.00000  -0.01291   0.00340
    D6       -3.12879  -0.00064  -0.01022   0.00000  -0.01021  -3.13900
    D7       -3.12752   0.00148  -0.01172   0.00000  -0.01172  -3.13924
    D8        0.01057  -0.00086  -0.00902   0.00000  -0.00902   0.00154
    D9       -0.02794  -0.00515   0.01120   0.00000   0.01120  -0.01675
   D10       -3.07255  -0.00358  -0.02458   0.00000  -0.02462  -3.09718
   D11        3.10107  -0.00130   0.02849   0.00000   0.02850   3.12957
   D12        0.05646   0.00026  -0.00729   0.00000  -0.00733   0.04914
   D13        0.02942   0.00524  -0.01296   0.00000  -0.01294   0.01648
   D14       -3.09532   0.01124  -0.03065   0.00000  -0.03062  -3.12594
   D15        3.09895  -0.00816  -0.00144   0.00000  -0.00151   3.09744
   D16       -0.02579  -0.00216  -0.01913   0.00000  -0.01918  -0.04498
   D17       -0.42653   0.00548  -0.03301   0.00000  -0.03293  -0.45946
   D18       -2.52981   0.02167  -0.01833   0.00000  -0.01840  -2.54820
   D19        1.67942   0.00882  -0.04167   0.00000  -0.04164   1.63778
   D20        2.80272   0.01182  -0.06032   0.00000  -0.06027   2.74245
   D21        0.69944   0.02802  -0.04564   0.00000  -0.04573   0.65371
   D22       -1.37452   0.01517  -0.06898   0.00000  -0.06898  -1.44349
   D23       -0.00770  -0.00215   0.00155   0.00000   0.00154  -0.00617
   D24        3.13132   0.00044   0.00347   0.00000   0.00346   3.13478
   D25        3.11681  -0.00775   0.01943   0.00000   0.01941   3.13622
   D26       -0.02736  -0.00516   0.02135   0.00000   0.02134  -0.00602
   D27       -0.01521  -0.00147   0.01152   0.00000   0.01153  -0.00369
   D28        3.12988   0.00086   0.00883   0.00000   0.00884   3.13872
   D29        3.12892  -0.00402   0.00964   0.00000   0.00964   3.13856
   D30       -0.00917  -0.00169   0.00695   0.00000   0.00695  -0.00222
   D31        1.21380  -0.01800  -0.04959   0.00000  -0.04957   1.16423
   D32       -3.00918   0.01344   0.02755   0.00000   0.02752  -2.98166
   D33       -0.92163  -0.00163  -0.01395   0.00000  -0.01395  -0.93558
   D34       -3.01548  -0.01598  -0.03065   0.00000  -0.03062  -3.04609
   D35       -0.95526   0.01546   0.04650   0.00000   0.04647  -0.90879
   D36        1.13229   0.00039   0.00500   0.00000   0.00500   1.13728
   D37       -0.95392  -0.01462   0.00032   0.00000   0.00036  -0.95357
   D38        1.10629   0.01682   0.07747   0.00000   0.07745   1.18374
   D39       -3.08934   0.00175   0.03597   0.00000   0.03597  -3.05337
   D40        3.13293  -0.01845  -0.08310   0.00000  -0.08311   3.04982
   D41        0.87886   0.00585   0.02677   0.00000   0.02676   0.90562
   D42       -1.12470  -0.00319  -0.01212   0.00000  -0.01211  -1.13681
   D43       -1.05335  -0.02207  -0.10422   0.00000  -0.10422  -1.15757
   D44        2.97577   0.00223   0.00565   0.00000   0.00565   2.98142
   D45        0.97221  -0.00681  -0.03323   0.00000  -0.03322   0.93899
   D46        1.02799  -0.01104  -0.07185   0.00000  -0.07185   0.95614
   D47       -1.22608   0.01326   0.03802   0.00000   0.03802  -1.18806
   D48        3.05355   0.00422  -0.00086   0.00000  -0.00086   3.05269
   D49        3.04815   0.03201   0.09550   0.00000   0.09550  -3.13953
   D50       -0.95910  -0.00065  -0.04467   0.00000  -0.04467  -1.00377
   D51        1.07888  -0.03109  -0.06089   0.00000  -0.06091   1.01797
   D52       -1.13980   0.03200   0.10093   0.00000   0.10094  -1.03886
   D53        1.13613  -0.00066  -0.03924   0.00000  -0.03923   1.09690
   D54       -3.10908  -0.03110  -0.05546   0.00000  -0.05547   3.11863
   D55        0.94881   0.03194   0.09414   0.00000   0.09415   1.04297
   D56       -3.05844  -0.00072  -0.04603   0.00000  -0.04602  -3.10446
   D57       -1.02047  -0.03116  -0.06225   0.00000  -0.06226  -1.08273
         Item               Value     Threshold  Converged?
 Maximum Force            0.151527     0.000450     NO 
 RMS     Force            0.023726     0.000300     NO 
 Maximum Displacement     1.055385     0.001800     NO 
 RMS     Displacement     0.291070     0.001200     NO 
 Predicted change in Energy=-5.496558D-03
 GradGradGradGradGradGradGradGradGradGradGradGradGradGradGradGradGradGrad

                          Input orientation:                          
 ---------------------------------------------------------------------
 Center     Atomic      Atomic             Coordinates (Angstroms)
 Number     Number       Type             X           Y           Z
 ---------------------------------------------------------------------
      1          6           0       -3.342845    0.646461   -0.041727
      2          6           0       -1.945946    0.632336    0.003806
      3          6           0       -1.248034    1.842255   -0.026686
      4          6           0       -1.933040    3.056208   -0.121988
      5          6           0       -3.329292    3.053970   -0.166992
      6          6           0       -4.037983    1.852837   -0.124946
      7          1           0       -3.880624   -0.295162   -0.010451
      8          1           0       -1.444738   -0.323835    0.066071
      9          1           0       -1.418437    4.007463   -0.161920
     10          1           0       -3.856362    3.999734   -0.234554
     11          1           0       -5.122239    1.857209   -0.157521
     12          6           0        0.848817    0.602677    0.609015
     13          1           0        0.612585   -0.271985    0.007887
     14          1           0        1.931357    0.720562    0.653235
     15          1           0        0.436734    0.500355    1.612704
     16          6           0        0.829420    3.032220    0.723147
     17          1           0        1.913801    2.928897    0.761203
     18          1           0        0.579239    3.955492    0.206730
     19          1           0        0.411587    3.033836    1.729777
     20          6           0        0.750833    1.911679   -1.475401
     21          1           0        1.842506    1.911836   -1.483773
     22          1           0        0.365209    1.044157   -2.010262
     23          1           0        0.366487    2.824358   -1.929701
     24          7           0        0.270084    1.845359   -0.036415
 ---------------------------------------------------------------------
                    Distance matrix (angstroms):
                    1          2          3          4          5
     1  C    0.000000
     2  C    1.397712   0.000000
     3  C    2.412133   1.397110   0.000000
     4  C    2.793004   2.427169   1.397139   0.000000
     5  C    2.410803   2.794124   2.412379   1.396979   0.000000
     6  C    1.394806   2.425452   2.791699   2.424644   1.395253
     7  H    1.084822   2.145562   3.391069   3.877784   3.397817
     8  H    2.134456   1.081364   2.176980   3.420306   3.874974
     9  H    3.874807   3.420119   2.176109   1.082265   2.135543
    10  H    3.397841   3.878901   3.391357   2.145246   1.084822
    11  H    2.155356   3.408104   3.876442   3.407323   2.155686
    12  C    4.242100   2.859695   2.517430   3.780596   4.905876
    13  H    4.060965   2.713650   2.816578   4.192129   5.160519
    14  H    5.320308   3.932305   3.439334   4.581460   5.813088
    15  H    4.128403   2.878044   2.706795   3.893247   4.885818
    16  C    4.866690   3.738924   2.508800   2.888946   4.252964
    17  H    5.786755   4.554722   3.434932   3.948977   5.326088
    18  H    5.137525   4.178649   2.803422   2.688552   4.028526
    19  H    4.788898   3.782082   2.694321   2.987777   4.194319
    20  C    4.518229   3.331274   2.469628   3.216340   4.434431
    21  H    5.528882   4.266426   3.417511   4.173583   5.457644
    22  H    4.216984   3.093139   2.678449   3.591083   4.591986
    23  H    4.697534   3.727031   2.681915   2.934178   4.101054
    24  N    3.806657   2.526625   1.518152   2.515399   3.799118
                    6          7          8          9         10
     6  C    0.000000
     7  H    2.156796   0.000000
     8  H    3.391062   2.437256   0.000000
     9  H    3.392021   4.959627   4.337374   0.000000
    10  H    2.157352   4.300808   4.959793   2.439019   0.000000
    11  H    1.084754   2.489164   4.281466   4.282728   2.489737
    12  C    5.097294   4.853603   2.532510   4.162613   5.864325
    13  H    5.114714   4.493307   2.058799   4.739996   6.186910
    14  H    6.125409   5.937281   3.582394   4.763331   6.711098
    15  H    4.987156   4.680498   2.571245   4.346350   5.838552
    16  C    5.079549   5.813274   4.106902   2.605245   4.879531
    17  H    6.112847   6.675730   4.726865   3.622053   5.952563
    18  H    5.084280   6.164869   4.735917   2.032071   4.457717
    19  H    4.963207   5.703832   4.181843   2.806324   4.796555
    20  C    4.975937   5.335412   3.492018   3.289875   5.208255
    21  H    6.035731   6.308387   4.266875   4.095449   6.196529
    22  H    4.857621   4.880586   3.075463   3.921600   5.450710
    23  H    4.858019   5.608287   4.144244   2.776822   4.699732
    24  N    4.308983   4.670212   2.767041   2.746188   4.659200
                   11         12         13         14         15
    11  H    0.000000
    12  C    6.149384   0.000000
    13  H    6.119562   1.087287   0.000000
    14  H    7.190446   1.089838   1.772225   0.000000
    15  H    5.989735   1.089805   1.789657   1.789685   0.000000
    16  C    6.130127   2.432300   3.387681   2.561819   2.712167
    17  H    7.176240   2.562938   3.536424   2.211043   2.967254
    18  H    6.086240   3.387607   4.232283   3.534454   3.732967
    19  H    5.964023   2.712529   3.732795   2.969829   2.536309
    20  C    6.019364   2.463306   2.643415   2.709887   3.409822
    21  H    7.090106   2.661030   2.916647   2.448230   3.681935
    22  H    5.848571   2.699888   2.422055   3.106727   3.664249
    23  H    5.848256   3.407871   3.660895   3.680534   4.237282
    24  N    5.393695   1.515180   2.145324   2.121465   2.134573
                   16         17         18         19         20
    16  C    0.000000
    17  H    1.089957   0.000000
    18  H    1.087065   1.772680   0.000000
    19  H    1.089904   1.790473   1.788080   0.000000
    20  C    2.468887   2.718386   2.652580   3.412842   0.000000
    21  H    2.674341   2.465646   2.937716   3.692332   1.091706
    22  H    3.411658   3.692072   3.665615   4.236610   1.089668
    23  H    2.700947   3.105812   2.426739   3.665746   1.089538
    24  N    1.516057   2.124160   2.146476   2.133527   1.518617
                   21         22         23         24
    21  H    0.000000
    22  H    1.792335   0.000000
    23  H    1.791698   1.782023   0.000000
    24  N    2.138172   2.132380   2.133603   0.000000
 Stoichiometry    C9H14N(1+)
 Framework group  C1[X(C9H14N)]
 Deg. of freedom    66
 Full point group                 C1      NOp   1
 Largest Abelian subgroup         C1      NOp   1
 Largest concise Abelian subgroup C1      NOp   1
                         Standard orientation:                         
 ---------------------------------------------------------------------
 Center     Atomic      Atomic             Coordinates (Angstroms)
 Number     Number       Type             X           Y           Z
 ---------------------------------------------------------------------
      1          6           0       -2.196406    1.205624   -0.008186
      2          6           0       -0.798840    1.219219   -0.023128
      3          6           0       -0.102891    0.007917   -0.040983
      4          6           0       -0.790934   -1.207936   -0.023825
      5          6           0       -2.187827   -1.205163   -0.008544
      6          6           0       -2.894313   -0.002010   -0.002914
      7          1           0       -2.732497    2.148707   -0.001709
      8          1           0       -0.295505    2.176298   -0.024680
      9          1           0       -0.278208   -2.161041   -0.022657
     10          1           0       -2.717121   -2.152073   -0.001711
     11          1           0       -3.979021   -0.005836    0.006266
     12          6           0        2.008261    1.274644   -0.566240
     13          1           0        1.760052    2.117230    0.074566
     14          1           0        3.091387    1.156989   -0.593465
     15          1           0        1.617848    1.430054   -1.571774
     16          6           0        1.989000   -1.145588   -0.807467
     17          1           0        3.074044   -1.042662   -0.816948
     18          1           0        1.726947   -2.094032   -0.345416
     19          1           0        1.592802   -1.093808   -1.821487
     20          6           0        1.864450   -0.141144    1.444417
     21          1           0        2.955694   -0.143994    1.476042
     22          1           0        1.468295    0.698080    2.015505
     23          1           0        1.469603   -1.075491    1.842142
     24          7           0        1.414667    0.001172    0.000935
 ---------------------------------------------------------------------
 Rotational constants (GHZ):      2.6014111      0.9637998      0.8261185
 Standard basis: 6-31++G(d,p) (6D, 7F)
 There are   274 symmetry adapted cartesian basis functions of A   symmetry.
 There are   274 symmetry adapted basis functions of A   symmetry.
   274 basis functions,   432 primitive gaussians,   274 cartesian basis functions
    37 alpha electrons       37 beta electrons
       nuclear repulsion energy       538.1497315585 Hartrees.
 NAtoms=   24 NActive=   24 NUniq=   24 SFac= 1.00D+00 NAtFMM=   60 NAOKFM=F Big=F
 Integral buffers will be    131072 words long.
 Raffenetti 2 integral format.
 Two-electron integral symmetry is turned on.
 One-electron integrals computed using PRISM.
 NBasis=   274 RedAO= T EigKep=  1.41D-06  NBF=   274
 NBsUse=   273 1.00D-06 EigRej=  9.09D-07 NBFU=   273
 Lowest energy guess from the checkpoint file:  "BME.chk"
 B after Tr=     0.000000    0.000000    0.000000
         Rot=    1.000000    0.000051   -0.000004    0.000153 Ang=   0.02 deg.
 B after Tr=     0.000000    0.000000    0.000000
         Rot=    0.999959   -0.001853    0.001986   -0.008673 Ang=  -1.04 deg.
 Keep R1 ints in memory in canonical form, NReq=720372376.
 Requested convergence on RMS density matrix=1.00D-08 within 128 cycles.
 Requested convergence on MAX density matrix=1.00D-06.
 Requested convergence on             energy=1.00D-06.
 No special actions if energy rises.
 SCF Done:  E(RB3LYP) =  -405.922651460     A.U. after    9 cycles
            NFock=  9  Conv=0.60D-08     -V/T= 2.0100
 Calling FoFJK, ICntrl=      2127 FMM=F ISym2X=0 I1Cent= 0 IOpClX= 0 NMat=1 NMatS=1 NMatT=0.
 ***** Axes restored to original set *****
 -------------------------------------------------------------------
 Center     Atomic                   Forces (Hartrees/Bohr)
 Number     Number              X              Y              Z
 -------------------------------------------------------------------
      1        6          -0.000044293    0.000186931    0.000003902
      2        6           0.000251259    0.000503217    0.000234357
      3        6           0.000160700   -0.000459259   -0.000053051
      4        6          -0.000372738   -0.000051162   -0.000201508
      5        6           0.000338946    0.000199662    0.000007642
      6        6           0.000119437   -0.000213080    0.000054155
      7        1           0.000022889   -0.000105611    0.000002087
      8        1           0.000344055   -0.000283890    0.000078933
      9        1           0.000219853    0.000138930   -0.000123672
     10        1          -0.000015956    0.000094267   -0.000001559
     11        1          -0.000077622    0.000003746   -0.000025667
     12        6          -0.000226676    0.000042448   -0.000201299
     13        1          -0.000308665   -0.000007304   -0.000236782
     14        1          -0.000159225    0.000073492   -0.000020399
     15        1           0.000117819    0.000100810   -0.000121169
     16        6          -0.000025777    0.000234993    0.000237932
     17        1          -0.000117534   -0.000038797   -0.000029450
     18        1          -0.000163893   -0.000104538    0.000092730
     19        1          -0.000057727   -0.000054435   -0.000214749
     20        6          -0.000030323    0.000101145   -0.000146644
     21        1          -0.000222363    0.000001903    0.000187954
     22        1          -0.000084173   -0.000015705    0.000261655
     23        1           0.000049104   -0.000052583    0.000193092
     24        7           0.000282903   -0.000295177    0.000021511
 -------------------------------------------------------------------
 Cartesian Forces:  Max     0.000503217 RMS     0.000179071

 GradGradGradGradGradGradGradGradGradGradGradGradGradGradGradGradGradGrad
 Berny optimization.
 Using GEDIIS/GDIIS optimizer.
 FormGI is forming the generalized inverse of G from B-inverse, IUseBI=4.
 Internal  Forces:  Max     0.000946908 RMS     0.000201776
 Search for a local minimum.
 Step number   7 out of a maximum of  133
 All quantities printed in internal units (Hartrees-Bohrs-Radians)
 Mixed Optimization -- En-DIIS/RFO-DIIS
 Update second derivatives using D2CorX and points    1    2    3    4    6
                                                      5    7
 ITU=  0  0  1  1  0  1  0
 Use linear search instead of GDIIS.
     Eigenvalues ---   -0.00305   0.00222   0.00230   0.00363   0.01397
     Eigenvalues ---    0.01727   0.02143   0.02148   0.02154   0.02155
     Eigenvalues ---    0.02155   0.02155   0.02157   0.04751   0.05309
     Eigenvalues ---    0.05575   0.05653   0.05824   0.05881   0.05901
     Eigenvalues ---    0.05926   0.06238   0.10343   0.15123   0.15536
     Eigenvalues ---    0.15780   0.15899   0.15996   0.16000   0.16000
     Eigenvalues ---    0.16000   0.16000   0.16000   0.16000   0.16000
     Eigenvalues ---    0.16033   0.16575   0.17395   0.21653   0.21943
     Eigenvalues ---    0.23513   0.25631   0.27891   0.28194   0.30669
     Eigenvalues ---    0.33030   0.33701   0.33717   0.33722   0.34085
     Eigenvalues ---    0.36139   0.36688   0.37203   0.37226   0.37229
     Eigenvalues ---    0.37230   0.37230   0.37345   0.37516   0.39118
     Eigenvalues ---    0.42435   0.43459   0.45792   0.46275   0.46465
     Eigenvalues ---    0.48967
 RFO step:  Lambda=-3.23238358D-03 EMin=-3.05238053D-03
 I=     1 Eig=   -3.05D-03 Dot1=  4.56D-04
 I=     1 Stepn=  6.00D-01 RXN=   6.00D-01 EDone=F
 Mixed    1 eigenvectors in step.  Raw Step.Grad=  4.56D-04.
 RFO eigenvector is Hessian eigenvector with negative curvature.
 Taking step of  6.00D-01 in eigenvector direction(s).  Step.Grad= -2.21D-05.
 Quartic linear search produced a step of -0.17526.
 Iteration  1 RMS(Cart)=  0.13443848 RMS(Int)=  0.01073360
 Iteration  2 RMS(Cart)=  0.03018722 RMS(Int)=  0.00021764
 Iteration  3 RMS(Cart)=  0.00038362 RMS(Int)=  0.00002764
 Iteration  4 RMS(Cart)=  0.00000006 RMS(Int)=  0.00002764
 Variable       Old X    -DE/DX   Delta X   Delta X   Delta X     New X
                                 (Linear)    (Quad)   (Total)
    R1        2.64129  -0.00003  -0.00006   0.00018   0.00012   2.64141
    R2        2.63580   0.00006   0.00004  -0.00115  -0.00111   2.63469
    R3        2.05002   0.00008   0.00008   0.00021   0.00029   2.05031
    R4        2.64016  -0.00065  -0.00009  -0.00219  -0.00228   2.63787
    R5        2.04348   0.00042   0.00019   0.00076   0.00095   2.04443
    R6        2.64021   0.00000  -0.00006   0.00309   0.00303   2.64324
    R7        2.86889  -0.00095  -0.00030   0.00719   0.00689   2.87578
    R8        2.63991  -0.00031   0.00005  -0.00520  -0.00514   2.63477
    R9        2.04518   0.00023   0.00002   0.00302   0.00305   2.04823
   R10        2.63665   0.00027  -0.00002   0.00239   0.00238   2.63902
   R11        2.05002   0.00009   0.00008   0.00030   0.00039   2.05040
   R12        2.04989   0.00008   0.00007   0.00085   0.00092   2.05081
   R13        2.05467   0.00020  -0.00007   0.00141   0.00134   2.05602
   R14        2.05950  -0.00015  -0.00004  -0.00191  -0.00194   2.05755
   R15        2.05943  -0.00017  -0.00008  -0.00203  -0.00211   2.05732
   R16        2.86328  -0.00064  -0.00023  -0.00419  -0.00442   2.85886
   R17        2.05972  -0.00012  -0.00006  -0.00099  -0.00104   2.05868
   R18        2.05425  -0.00010  -0.00008  -0.00149  -0.00157   2.05269
   R19        2.05962  -0.00017  -0.00009  -0.00175  -0.00184   2.05778
   R20        2.86493  -0.00006  -0.00027   0.00490   0.00463   2.86956
   R21        2.06302  -0.00022  -0.00013  -0.00112  -0.00125   2.06177
   R22        2.05917  -0.00009  -0.00008  -0.00084  -0.00092   2.05825
   R23        2.05893  -0.00014  -0.00006  -0.00198  -0.00204   2.05689
   R24        2.86977  -0.00056  -0.00025  -0.00236  -0.00260   2.86717
    A1        2.10455  -0.00004  -0.00003  -0.00049  -0.00052   2.10403
    A2        2.07799  -0.00006  -0.00005   0.00206   0.00202   2.08001
    A3        2.10064   0.00010   0.00007  -0.00157  -0.00149   2.09915
    A4        2.08264  -0.00018   0.00004  -0.00168  -0.00165   2.08099
    A5        2.06467   0.00027   0.00005   0.00567   0.00572   2.07039
    A6        2.13587  -0.00009  -0.00008  -0.00399  -0.00407   2.13180
    A7        2.10486   0.00043   0.00005   0.00045   0.00051   2.10537
    A8        2.09606  -0.00040  -0.00073   0.01688   0.01615   2.11221
    A9        2.08067  -0.00002   0.00068  -0.01732  -0.01664   2.06403
   A10        2.08385  -0.00011  -0.00006   0.00276   0.00268   2.08653
   A11        2.13305  -0.00007   0.00016  -0.01122  -0.01109   2.12196
   A12        2.06628   0.00018  -0.00010   0.00847   0.00834   2.07462
   A13        2.10374  -0.00017   0.00003  -0.00452  -0.00449   2.09925
   A14        2.07855   0.00006  -0.00008   0.00544   0.00536   2.08391
   A15        2.10089   0.00012   0.00005  -0.00091  -0.00087   2.10002
   A16        2.08660   0.00007  -0.00002   0.00341   0.00338   2.08997
   A17        2.09836  -0.00003   0.00001  -0.00146  -0.00146   2.09690
   A18        2.09823  -0.00004   0.00002  -0.00195  -0.00194   2.09630
   A19        1.90208   0.00024   0.00005   0.00913   0.00914   1.91123
   A20        1.92997   0.00017  -0.00006   0.00931   0.00926   1.93923
   A21        1.91907  -0.00042   0.00001  -0.01337  -0.01337   1.90570
   A22        1.92664   0.00003   0.00015  -0.00385  -0.00371   1.92293
   A23        1.88385  -0.00005  -0.00002  -0.00488  -0.00492   1.87894
   A24        1.90169   0.00002  -0.00013   0.00315   0.00303   1.90472
   A25        1.90293   0.00011  -0.00001   0.01130   0.01131   1.91424
   A26        1.92762   0.00011   0.00005   0.00315   0.00321   1.93083
   A27        1.88634   0.00000  -0.00016   0.00340   0.00325   1.88959
   A28        1.92759   0.00003   0.00004  -0.00198  -0.00202   1.92557
   A29        1.91983  -0.00007   0.00008  -0.00832  -0.00828   1.91154
   A30        1.89912  -0.00019  -0.00001  -0.00757  -0.00762   1.89150
   A31        1.92861   0.00023   0.00007   0.00406   0.00409   1.93271
   A32        1.92776   0.00014   0.00013   0.00020   0.00033   1.92809
   A33        1.90058  -0.00020  -0.00011  -0.00376  -0.00389   1.89669
   A34        1.91495   0.00022   0.00006   0.00812   0.00817   1.92312
   A35        1.89474  -0.00031   0.00000  -0.00959  -0.00961   1.88513
   A36        1.89654  -0.00010  -0.00015   0.00064   0.00049   1.89703
   A37        1.95794  -0.00017  -0.00045   0.01281   0.01240   1.97034
   A38        1.94692  -0.00019   0.00044  -0.01793  -0.01752   1.92940
   A39        1.89940   0.00009   0.00003  -0.00304  -0.00298   1.89642
   A40        1.86265   0.00036  -0.00005   0.00993   0.00993   1.87258
   A41        1.89499  -0.00016   0.00019  -0.00922  -0.00906   1.88593
   A42        1.90049   0.00008  -0.00017   0.00772   0.00753   1.90802
    D1        0.00673   0.00000   0.00001  -0.00025  -0.00024   0.00649
    D2       -3.13939  -0.00003  -0.00004   0.00054   0.00050  -3.13889
    D3       -3.13383   0.00000   0.00000  -0.00054  -0.00053  -3.13436
    D4        0.00323  -0.00003  -0.00005   0.00025   0.00020   0.00344
    D5        0.00340   0.00000  -0.00004   0.00476   0.00474   0.00814
    D6       -3.13900  -0.00002  -0.00003  -0.00055  -0.00058  -3.13958
    D7       -3.13924   0.00000  -0.00003   0.00506   0.00504  -3.13420
    D8        0.00154  -0.00001  -0.00003  -0.00025  -0.00028   0.00126
    D9       -0.01675  -0.00001   0.00003  -0.00458  -0.00456  -0.02130
   D10       -3.09718  -0.00002  -0.00006  -0.00406  -0.00415  -3.10132
   D11        3.12957   0.00002   0.00008  -0.00544  -0.00535   3.12422
   D12        0.04914   0.00002  -0.00002  -0.00491  -0.00494   0.04420
   D13        0.01648   0.00001  -0.00004   0.00489   0.00486   0.02134
   D14       -3.12594   0.00007  -0.00010   0.01923   0.01906  -3.10688
   D15        3.09744   0.00000   0.00001   0.00555   0.00558   3.10302
   D16       -0.04498   0.00006  -0.00005   0.01989   0.01979  -0.02519
   D17       -0.45946   0.00044  -0.00011   0.24710   0.24698  -0.21248
   D18       -2.54820   0.00023  -0.00004   0.23804   0.23806  -2.31014
   D19        1.63778   0.00020  -0.00013   0.24162   0.24145   1.87923
   D20        2.74245   0.00042  -0.00018   0.24702   0.24681   2.98926
   D21        0.65371   0.00021  -0.00012   0.23795   0.23790   0.89160
   D22       -1.44349   0.00018  -0.00020   0.24153   0.24128  -1.20221
   D23       -0.00617   0.00000   0.00001  -0.00030  -0.00028  -0.00645
   D24        3.13478   0.00001   0.00001   0.00189   0.00192   3.13670
   D25        3.13622  -0.00005   0.00006  -0.01408  -0.01409   3.12213
   D26       -0.00602  -0.00004   0.00006  -0.01189  -0.01189  -0.01790
   D27       -0.00369   0.00000   0.00003  -0.00448  -0.00446  -0.00815
   D28        3.13872   0.00001   0.00002   0.00083   0.00085   3.13957
   D29        3.13856  -0.00002   0.00003  -0.00670  -0.00669   3.13187
   D30       -0.00222   0.00000   0.00002  -0.00139  -0.00138  -0.00360
   D31        1.16423  -0.00007  -0.00015  -0.00514  -0.00535   1.15887
   D32       -2.98166  -0.00017   0.00009  -0.01285  -0.01272  -2.99438
   D33       -0.93558   0.00003  -0.00004  -0.00322  -0.00328  -0.93886
   D34       -3.04609  -0.00004  -0.00009  -0.00461  -0.00474  -3.05084
   D35       -0.90879  -0.00014   0.00014  -0.01232  -0.01211  -0.92091
   D36        1.13728   0.00006   0.00001  -0.00269  -0.00267   1.13461
   D37       -0.95357  -0.00003   0.00000  -0.01029  -0.01033  -0.96390
   D38        1.18374  -0.00013   0.00023  -0.01799  -0.01770   1.16603
   D39       -3.05337   0.00008   0.00010  -0.00836  -0.00826  -3.06163
   D40        3.04982  -0.00005  -0.00024   0.01335   0.01309   3.06290
   D41        0.90562   0.00004   0.00008   0.00188   0.00201   0.90763
   D42       -1.13681   0.00000  -0.00004   0.00343   0.00337  -1.13345
   D43       -1.15757   0.00005  -0.00030   0.02427   0.02391  -1.13365
   D44        2.98142   0.00014   0.00002   0.01280   0.01284   2.99426
   D45        0.93899   0.00009  -0.00010   0.01434   0.01419   0.95318
   D46        0.95614  -0.00007  -0.00021   0.01192   0.01172   0.96785
   D47       -1.18806   0.00002   0.00011   0.00046   0.00064  -1.18742
   D48        3.05269  -0.00003   0.00000   0.00200   0.00200   3.05469
   D49       -3.13953   0.00006   0.00028   0.00243   0.00267  -3.13686
   D50       -1.00377  -0.00019  -0.00013   0.01053   0.01041  -0.99335
   D51        1.01797   0.00019  -0.00017   0.02147   0.02130   1.03927
   D52       -1.03886   0.00004   0.00029  -0.00057  -0.00030  -1.03916
   D53        1.09690  -0.00022  -0.00012   0.00753   0.00745   1.10434
   D54        3.11863   0.00016  -0.00016   0.01847   0.01833   3.13696
   D55        1.04297   0.00007   0.00027   0.00403   0.00427   1.04724
   D56       -3.10446  -0.00019  -0.00014   0.01213   0.01201  -3.09245
   D57       -1.08273   0.00019  -0.00018   0.02307   0.02290  -1.05983
         Item               Value     Threshold  Converged?
 Maximum Force            0.000947     0.000450     NO 
 RMS     Force            0.000202     0.000300     YES
 Maximum Displacement     0.628064     0.001800     NO 
 RMS     Displacement     0.162615     0.001200     NO 
 Predicted change in Energy=-1.007577D-03
 GradGradGradGradGradGradGradGradGradGradGradGradGradGradGradGradGradGrad

                          Input orientation:                          
 ---------------------------------------------------------------------
 Center     Atomic      Atomic             Coordinates (Angstroms)
 Number     Number       Type             X           Y           Z
 ---------------------------------------------------------------------
      1          6           0       -3.355642    0.671037    0.134696
      2          6           0       -1.958912    0.645138    0.182127
      3          6           0       -1.247775    1.828515   -0.023900
      4          6           0       -1.918814    3.024226   -0.300428
      5          6           0       -3.312311    3.036252   -0.344982
      6          6           0       -4.034061    1.861523   -0.122869
      7          1           0       -3.907665   -0.247962    0.301681
      8          1           0       -1.464478   -0.296170    0.381896
      9          1           0       -1.381112    3.945143   -0.494277
     10          1           0       -3.830485    3.966086   -0.555183
     11          1           0       -5.118708    1.874408   -0.156340
     12          6           0        0.873202    0.547869    0.483134
     13          1           0        0.634028   -0.258746   -0.206724
     14          1           0        1.953046    0.680027    0.527585
     15          1           0        0.478668    0.343677    1.477059
     16          6           0        0.805383    2.962337    0.837957
     17          1           0        1.891611    2.885499    0.869733
     18          1           0        0.518714    3.918870    0.410439
     19          1           0        0.383653    2.852400    1.835869
     20          6           0        0.749728    2.039495   -1.459380
     21          1           0        1.840744    2.041181   -1.466791
     22          1           0        0.361247    1.220377   -2.063071
     23          1           0        0.365090    2.990164   -1.824110
     24          7           0        0.273968    1.837572   -0.032883
 ---------------------------------------------------------------------
                    Distance matrix (angstroms):
                    1          2          3          4          5
     1  C    0.000000
     2  C    1.397775   0.000000
     3  C    2.409982   1.395902   0.000000
     4  C    2.791291   2.427865   1.398745   0.000000
     5  C    2.413754   2.797670   2.413303   1.394261   0.000000
     6  C    1.394220   2.424636   2.788239   2.420263   1.396511
     7  H    1.084976   2.146989   3.390100   3.876245   3.399806
     8  H    2.138480   1.081866   2.173918   3.420091   3.879159
     9  H    3.874809   3.417807   2.172360   1.083877   2.139603
    10  H    3.399817   3.882668   3.394388   2.146273   1.085026
    11  H    2.154346   3.407342   3.873470   3.403257   2.156046
    12  C    4.244962   2.849725   2.528968   3.813354   4.939266
    13  H    4.110782   2.773364   2.816250   4.159771   5.142929
    14  H    5.323214   3.927337   3.445057   4.601324   5.834137
    15  H    4.075664   2.776603   2.727311   4.011574   4.994128
    16  C    4.801953   3.666176   2.498761   2.953134   4.284882
    17  H    5.742628   4.507609   3.430967   3.988466   5.345939
    18  H    5.063110   4.111943   2.771049   2.692074   4.003302
    19  H    4.651307   3.618629   2.677431   3.145575   4.295353
    20  C    4.611704   3.460564   2.468832   3.071479   4.328460
    21  H    5.607537   4.370955   3.415568   4.057223   5.366805
    22  H    4.352840   3.279474   2.667771   3.399921   4.443451
    23  H    4.801991   3.863304   2.681701   2.745722   3.963991
    24  N    3.816144   2.540449   1.521796   2.507594   3.794158
                    6          7          8          9         10
     6  C    0.000000
     7  H    2.155492   0.000000
     8  H    3.393109   2.444979   0.000000
     9  H    3.393752   4.959753   4.331670   0.000000
    10  H    2.158130   4.300974   4.964165   2.450220   0.000000
    11  H    1.085240   2.486134   4.284216   4.286230   2.488716
    12  C    5.116069   4.850048   2.487448   4.192701   5.906521
    13  H    5.127732   4.570073   2.179817   4.670777   6.156502
    14  H    6.137139   5.938024   3.557198   4.777216   6.739422
    15  H    5.022783   4.579462   2.320475   4.507273   5.985037
    16  C    5.055214   5.727690   3.997265   2.742538   4.943645
    17  H    6.094864   6.616106   4.650197   3.700552   5.995034
    18  H    5.024425   6.080061   4.658371   2.104410   4.455355
    19  H    4.933020   5.511931   3.929773   3.120587   4.971558
    20  C    4.970168   5.479516   3.707875   3.017184   5.050512
    21  H    6.029240   6.435205   4.450320   3.866680   6.057980
    22  H    4.847080   5.096241   3.407499   3.594619   5.232902
    23  H    4.849802   5.767225   4.360479   2.393672   4.490596
    24  N    4.309035   4.684810   2.783360   2.719197   4.652946
                   11         12         13         14         15
    11  H    0.000000
    12  C    6.170220   0.000000
    13  H    6.135704   1.087997   0.000000
    14  H    7.204444   1.088809   1.777727   0.000000
    15  H    6.028412   1.088686   1.795042   1.785616   0.000000
    16  C    6.104676   2.441343   3.390590   2.573403   2.715249
    17  H    7.156794   2.578979   3.553386   2.232699   2.970877
    18  H    6.023419   3.390368   4.224531   3.544169   3.731124
    19  H    5.933071   2.716691   3.730161   2.982249   2.536033
    20  C    6.013627   2.452256   2.620009   2.691498   3.401757
    21  H    7.083718   2.639759   2.886797   2.417207   3.661014
    22  H    5.838946   2.682821   2.389191   3.088252   3.648960
    23  H    5.839384   3.397994   3.639187   3.659072   4.232554
    24  N    5.394215   1.512841   2.134107   2.115026   2.133905
                   16         17         18         19         20
    16  C    0.000000
    17  H    1.089406   0.000000
    18  H    1.086235   1.778666   0.000000
    19  H    1.088931   1.791214   1.785343   0.000000
    20  C    2.476387   2.728441   2.661135   3.413721   0.000000
    21  H    2.689306   2.484916   2.966053   3.699831   1.091042
    22  H    3.412865   3.703510   3.664002   4.226788   1.089181
    23  H    2.698376   3.098066   2.424727   3.662618   1.088460
    24  N    1.518506   2.128294   2.142017   2.129352   1.517239
                   21         22         23         24
    21  H    0.000000
    22  H    1.793929   0.000000
    23  H    1.790475   1.785852   0.000000
    24  N    2.133620   2.123726   2.131963   0.000000
 Stoichiometry    C9H14N(1+)
 Framework group  C1[X(C9H14N)]
 Deg. of freedom    66
 Full point group                 C1      NOp   1
 Largest Abelian subgroup         C1      NOp   1
 Largest concise Abelian subgroup C1      NOp   1
                         Standard orientation:                         
 ---------------------------------------------------------------------
 Center     Atomic      Atomic             Coordinates (Angstroms)
 Number     Number       Type             X           Y           Z
 ---------------------------------------------------------------------
      1          6           0       -2.203584    1.208109   -0.007392
      2          6           0       -0.806085    1.232426   -0.020817
      3          6           0       -0.103450    0.026390   -0.038829
      4          6           0       -0.784205   -1.195338   -0.017831
      5          6           0       -2.178364   -1.205511   -0.004415
      6          6           0       -2.891299   -0.004692   -0.004092
      7          1           0       -2.748857    2.146085   -0.000246
      8          1           0       -0.304373    2.190925   -0.020458
      9          1           0       -0.253822   -2.140399    0.000685
     10          1           0       -2.703992   -2.154648    0.007245
     11          1           0       -3.976448   -0.015826    0.004469
     12          6           0        2.032058    1.366108   -0.239925
     13          1           0        1.781118    2.022141    0.590970
     14          1           0        3.112147    1.237275   -0.288041
     15          1           0        1.659260    1.765762   -1.181486
     16          6           0        1.963582   -0.929938   -1.066749
     17          1           0        3.050492   -0.856462   -1.060964
     18          1           0        1.664734   -1.949951   -0.842765
     19          1           0        1.563360   -0.621683   -2.031410
     20          6           0        1.862619   -0.479228    1.366183
     21          1           0        2.953224   -0.490508    1.394932
     22          1           0        1.464264    0.207219    2.112119
     23          1           0        1.467168   -1.480344    1.527833
     24          7           0        1.417726    0.004351   -0.001383
 ---------------------------------------------------------------------
 Rotational constants (GHZ):      2.6005801      0.9646868      0.8266665
 Standard basis: 6-31++G(d,p) (6D, 7F)
 There are   274 symmetry adapted cartesian basis functions of A   symmetry.
 There are   274 symmetry adapted basis functions of A   symmetry.
   274 basis functions,   432 primitive gaussians,   274 cartesian basis functions
    37 alpha electrons       37 beta electrons
       nuclear repulsion energy       538.2767598891 Hartrees.
 NAtoms=   24 NActive=   24 NUniq=   24 SFac= 1.00D+00 NAtFMM=   60 NAOKFM=F Big=F
 Integral buffers will be    131072 words long.
 Raffenetti 2 integral format.
 Two-electron integral symmetry is turned on.
 One-electron integrals computed using PRISM.
 NBasis=   274 RedAO= T EigKep=  1.61D-06  NBF=   274
 NBsUse=   273 1.00D-06 EigRej=  8.63D-07 NBFU=   273
 Initial guess from the checkpoint file:  "BME.chk"
 B after Tr=     0.000000    0.000000    0.000000
         Rot=    0.997726   -0.067388   -0.000363    0.000856 Ang=  -7.73 deg.
 ExpMin= 3.60D-02 ExpMax= 4.17D+03 ExpMxC= 6.27D+02 IAcc=3 IRadAn=         5 AccDes= 0.00D+00
 Harris functional with IExCor=  402 and IRadAn=       5 diagonalized for initial guess.
 HarFok:  IExCor=  402 AccDes= 0.00D+00 IRadAn=         5 IDoV= 1 UseB2=F ITyADJ=14
 ICtDFT=  3500011 ScaDFX=  1.000000  1.000000  1.000000  1.000000
 FoFCou: FMM=F IPFlag=           0 FMFlag=      100000 FMFlg1=           0
         NFxFlg=           0 DoJE=T BraDBF=F KetDBF=T FulRan=T
         wScrn=  0.000000 ICntrl=     500 IOpCl=  0 I1Cent=   200000004 NGrid=           0
         NMat0=    1 NMatS0=      1 NMatT0=    0 NMatD0=    1 NMtDS0=    0 NMtDT0=    0
 Petite list used in FoFCou.
 Keep R1 ints in memory in canonical form, NReq=720372376.
 Requested convergence on RMS density matrix=1.00D-08 within 128 cycles.
 Requested convergence on MAX density matrix=1.00D-06.
 Requested convergence on             energy=1.00D-06.
 No special actions if energy rises.
 SCF Done:  E(RB3LYP) =  -405.923149685     A.U. after   13 cycles
            NFock= 13  Conv=0.79D-08     -V/T= 2.0100
 Calling FoFJK, ICntrl=      2127 FMM=F ISym2X=0 I1Cent= 0 IOpClX= 0 NMat=1 NMatS=1 NMatT=0.
 ***** Axes restored to original set *****
 -------------------------------------------------------------------
 Center     Atomic                   Forces (Hartrees/Bohr)
 Number     Number              X              Y              Z
 -------------------------------------------------------------------
      1        6          -0.001064034    0.000599122    0.000168916
      2        6           0.002745184    0.000185470    0.000982245
      3        6           0.000706771   -0.000661947   -0.001443848
      4        6           0.002134775   -0.000149716   -0.000343019
      5        6          -0.000460387   -0.000162688    0.000348440
      6        6          -0.000732646   -0.000391684   -0.000122060
      7        1           0.000253898   -0.000080968    0.000009431
      8        1          -0.000258015   -0.000144852    0.000122412
      9        1          -0.000404407    0.000516288    0.000392333
     10        1           0.000259673    0.000030860   -0.000010194
     11        1           0.000218512   -0.000019864   -0.000016144
     12        6          -0.001706633    0.001588134   -0.001167774
     13        1          -0.000288039   -0.001035296    0.000566212
     14        1           0.000486477   -0.000345404   -0.000105398
     15        1           0.000280844   -0.000387331    0.000487977
     16        6          -0.001207538   -0.001552533   -0.000297937
     17        1           0.000568279    0.000332246   -0.000170577
     18        1          -0.000291360    0.000721487    0.000417454
     19        1           0.000021621    0.000161933    0.000579239
     20        6           0.000274061   -0.000018887    0.001203219
     21        1           0.000112364    0.000112200   -0.000206940
     22        1           0.000056197    0.000287077   -0.000894907
     23        1           0.000373744   -0.000327327   -0.000764513
     24        7          -0.002079341    0.000743680    0.000265434
 -------------------------------------------------------------------
 Cartesian Forces:  Max     0.002745184 RMS     0.000769558

 GradGradGradGradGradGradGradGradGradGradGradGradGradGradGradGradGradGrad
 Berny optimization.
 Using GEDIIS/GDIIS optimizer.
 FormGI is forming the generalized inverse of G from B-inverse, IUseBI=4.
 Internal  Forces:  Max     0.003397261 RMS     0.000543291
 Search for a local minimum.
 Step number   8 out of a maximum of  133
 All quantities printed in internal units (Hartrees-Bohrs-Radians)
 Mixed Optimization -- En-DIIS/RFO-DIIS
 Swapping is turned off.
 Update second derivatives using D2CorX and points    7    8
 ITU=  0  0  0  1  1  0  1  0
     Eigenvalues ---    0.00016   0.00228   0.00232   0.00471   0.01534
     Eigenvalues ---    0.01949   0.02146   0.02153   0.02155   0.02155
     Eigenvalues ---    0.02155   0.02156   0.02252   0.05177   0.05617
     Eigenvalues ---    0.05651   0.05722   0.05874   0.05917   0.05952
     Eigenvalues ---    0.06148   0.06297   0.12897   0.15248   0.15528
     Eigenvalues ---    0.15795   0.15933   0.15996   0.16000   0.16000
     Eigenvalues ---    0.16000   0.16000   0.16000   0.16000   0.16031
     Eigenvalues ---    0.16554   0.16695   0.19597   0.21781   0.22070
     Eigenvalues ---    0.23712   0.25642   0.28063   0.28856   0.32620
     Eigenvalues ---    0.33210   0.33710   0.33720   0.33734   0.35166
     Eigenvalues ---    0.36198   0.36852   0.37204   0.37227   0.37230
     Eigenvalues ---    0.37230   0.37306   0.37502   0.38178   0.39238
     Eigenvalues ---    0.42473   0.44177   0.46240   0.46408   0.47122
     Eigenvalues ---    0.49433
 En-DIIS/RFO-DIIS IScMMF=        0 using points:     8    7
 RFO step:  Lambda=-9.96305959D-05.
 DidBck=F Rises=F RFO-DIIS coefs:    2.08048   -1.08048
 Maximum step size (   0.505) exceeded in Quadratic search.
    -- Step size scaled by   0.994
 Iteration  1 RMS(Cart)=  0.21068046 RMS(Int)=  0.32164224
 Iteration  2 RMS(Cart)=  0.13501764 RMS(Int)=  0.27673900
 Iteration  3 RMS(Cart)=  0.13220610 RMS(Int)=  0.23257247
 Iteration  4 RMS(Cart)=  0.13239860 RMS(Int)=  0.18841209
 Iteration  5 RMS(Cart)=  0.13240758 RMS(Int)=  0.14425610
 Iteration  6 RMS(Cart)=  0.13238253 RMS(Int)=  0.10011383
 Iteration  7 RMS(Cart)=  0.13234786 RMS(Int)=  0.05601821
 Iteration  8 RMS(Cart)=  0.13230822 RMS(Int)=  0.01247475
 Iteration  9 RMS(Cart)=  0.03563597 RMS(Int)=  0.00117421
 Iteration 10 RMS(Cart)=  0.00052830 RMS(Int)=  0.00113445
 Iteration 11 RMS(Cart)=  0.00000018 RMS(Int)=  0.00113445
 Iteration  1 RMS(Cart)=  0.20211739 RMS(Int)=  0.29084724
 Iteration  2 RMS(Cart)=  0.13424798 RMS(Int)=  0.24611948
 Iteration  3 RMS(Cart)=  0.13222588 RMS(Int)=  0.20195550
 Iteration  4 RMS(Cart)=  0.13241247 RMS(Int)=  0.15779847
 Iteration  5 RMS(Cart)=  0.13242395 RMS(Int)=  0.11365011
 Iteration  6 RMS(Cart)=  0.13240270 RMS(Int)=  0.06953131
 Iteration  7 RMS(Cart)=  0.13237262 RMS(Int)=  0.02559624
 Iteration  8 RMS(Cart)=  0.07589850 RMS(Int)=  0.00168549
 Iteration  9 RMS(Cart)=  0.00233868 RMS(Int)=  0.00094805
 Iteration 10 RMS(Cart)=  0.00000182 RMS(Int)=  0.00094805
 Iteration 11 RMS(Cart)=  0.00000000 RMS(Int)=  0.00094805
 ITry= 2 IFail=0 DXMaxC= 3.04D+00 DCOld= 3.21D+00 DXMaxT= 5.05D-01 DXLimC= 3.00D+00 Rises=F
 Iteration  1 RMS(Cart)=  0.19375068 RMS(Int)=  0.26012577
 Iteration  2 RMS(Cart)=  0.13372055 RMS(Int)=  0.21550924
 Iteration  3 RMS(Cart)=  0.13225218 RMS(Int)=  0.17134866
 Iteration  4 RMS(Cart)=  0.13242578 RMS(Int)=  0.12719727
 Iteration  5 RMS(Cart)=  0.13244074 RMS(Int)=  0.08306465
 Iteration  6 RMS(Cart)=  0.13242353 RMS(Int)=  0.03902050
 Iteration  7 RMS(Cart)=  0.11640437 RMS(Int)=  0.00337447
 Iteration  8 RMS(Cart)=  0.00547310 RMS(Int)=  0.00077904
 Iteration  9 RMS(Cart)=  0.00000934 RMS(Int)=  0.00077902
 Iteration 10 RMS(Cart)=  0.00000000 RMS(Int)=  0.00077902
 ITry= 3 IFail=0 DXMaxC= 2.85D+00 DCOld= 3.04D+00 DXMaxT= 5.05D-01 DXLimC= 3.00D+00 Rises=F
 Variable       Old X    -DE/DX   Delta X   Delta X   Delta X     New X
                                 (Linear)    (Quad)   (Total)
    R1        2.64141   0.00090   0.00013   0.01162   0.00936   2.65078
    R2        2.63469  -0.00008  -0.00119  -0.00935  -0.00881   2.62589
    R3        2.05031  -0.00006   0.00031   0.00013   0.00042   2.05072
    R4        2.63787  -0.00097  -0.00245  -0.01413  -0.01368   2.62420
    R5        2.04443   0.00003   0.00102  -0.00277  -0.00120   2.04323
    R6        2.64324  -0.00060   0.00326   0.01427   0.01483   2.65807
    R7        2.87578  -0.00340   0.00740   0.00893   0.01454   2.89032
    R8        2.63477   0.00061  -0.00552  -0.01949  -0.02106   2.61371
    R9        2.04823   0.00017   0.00327   0.01339   0.01398   2.06221
   R10        2.63902   0.00042   0.00255   0.01236   0.01235   2.65138
   R11        2.05040  -0.00009   0.00042   0.00039   0.00072   2.05113
   R12        2.05081  -0.00022   0.00099   0.00135   0.00206   2.05287
   R13        2.05602   0.00047   0.00144   0.00963   0.00914   2.06516
   R14        2.05755   0.00044  -0.00209  -0.00350  -0.00489   2.05266
   R15        2.05732   0.00042  -0.00227  -0.00439  -0.00578   2.05154
   R16        2.85886  -0.00040  -0.00475  -0.03578  -0.03337   2.82548
   R17        2.05868   0.00054  -0.00112   0.00209   0.00056   2.05923
   R18        2.05269   0.00055  -0.00168  -0.00468  -0.00543   2.04726
   R19        2.05778   0.00050  -0.00198  -0.00247  -0.00395   2.05383
   R20        2.86956  -0.00027   0.00497   0.01616   0.01790   2.88746
   R21        2.06177   0.00011  -0.00135  -0.00251  -0.00335   2.05842
   R22        2.05825   0.00026  -0.00099   0.00032  -0.00073   2.05752
   R23        2.05689  -0.00017  -0.00219  -0.00844  -0.00894   2.04795
   R24        2.86717   0.00088  -0.00280   0.00054  -0.00236   2.86480
    A1        2.10403   0.00012  -0.00056   0.00511   0.00347   2.10750
    A2        2.08001  -0.00032   0.00217  -0.00129   0.00116   2.08117
    A3        2.09915   0.00020  -0.00160  -0.00382  -0.00463   2.09451
    A4        2.08099  -0.00047  -0.00177  -0.01164  -0.01094   2.07005
    A5        2.07039  -0.00007   0.00614   0.00856   0.01286   2.08325
    A6        2.13180   0.00055  -0.00437   0.00302  -0.00204   2.12976
    A7        2.10537   0.00110   0.00054   0.00333   0.00302   2.10838
    A8        2.11221  -0.00126   0.01735   0.09764   0.09468   2.20688
    A9        2.06403   0.00019  -0.01788  -0.09683  -0.09611   1.96791
   A10        2.08653  -0.00069   0.00288   0.01174   0.01229   2.09882
   A11        2.12196   0.00091  -0.01191  -0.03531  -0.04058   2.08139
   A12        2.07462  -0.00021   0.00896   0.02312   0.02680   2.10141
   A13        2.09925   0.00028  -0.00482  -0.01571  -0.01728   2.08198
   A14        2.08391  -0.00039   0.00576   0.01629   0.01872   2.10262
   A15        2.10002   0.00011  -0.00093  -0.00059  -0.00149   2.09854
   A16        2.08997  -0.00032   0.00363   0.00752   0.00955   2.09952
   A17        2.09690   0.00015  -0.00157  -0.00270  -0.00370   2.09319
   A18        2.09630   0.00017  -0.00208  -0.00483  -0.00592   2.09038
   A19        1.91123  -0.00046   0.00982   0.02833   0.03179   1.94302
   A20        1.93923  -0.00086   0.00995   0.03259   0.03634   1.97557
   A21        1.90570   0.00111  -0.01436  -0.03681  -0.04395   1.86175
   A22        1.92293  -0.00041  -0.00398  -0.02683  -0.02535   1.89758
   A23        1.87894   0.00027  -0.00528  -0.02363  -0.02445   1.85449
   A24        1.90472   0.00040   0.00325   0.02429   0.02288   1.92760
   A25        1.91424  -0.00034   0.01215   0.04015   0.04427   1.95851
   A26        1.93083  -0.00017   0.00345   0.01364   0.01456   1.94539
   A27        1.88959   0.00014   0.00349   0.02117   0.02052   1.91011
   A28        1.92557  -0.00054  -0.00217  -0.02380  -0.02281   1.90275
   A29        1.91154   0.00064  -0.00890  -0.01790  -0.02390   1.88764
   A30        1.89150   0.00030  -0.00818  -0.03370  -0.03576   1.85574
   A31        1.93271  -0.00045   0.00440   0.01208   0.01360   1.94630
   A32        1.92809  -0.00057   0.00036  -0.01245  -0.00953   1.91856
   A33        1.89669  -0.00004  -0.00418  -0.01091  -0.01307   1.88362
   A34        1.92312  -0.00100   0.00878   0.01775   0.02319   1.94631
   A35        1.88513   0.00106  -0.01033  -0.03086  -0.03512   1.85001
   A36        1.89703   0.00109   0.00053   0.02386   0.01975   1.91678
   A37        1.97034  -0.00074   0.01333   0.07073   0.07051   2.04085
   A38        1.92940  -0.00036  -0.01883  -0.09226  -0.09274   1.83666
   A39        1.89642   0.00084  -0.00321   0.01145   0.00720   1.90362
   A40        1.87258   0.00042   0.01067   0.01828   0.02681   1.89939
   A41        1.88593  -0.00013  -0.00973  -0.05665  -0.05565   1.83028
   A42        1.90802  -0.00002   0.00809   0.04979   0.04798   1.95600
    D1        0.00649  -0.00004  -0.00025  -0.00938  -0.00816  -0.00167
    D2       -3.13889  -0.00011   0.00054  -0.02509  -0.02080   3.12349
    D3       -3.13436  -0.00004  -0.00057  -0.00857  -0.00725   3.14157
    D4        0.00344  -0.00011   0.00022  -0.02428  -0.01989  -0.01645
    D5        0.00814  -0.00014   0.00509  -0.00198   0.00394   0.01207
    D6       -3.13958   0.00000  -0.00063  -0.00511  -0.00449   3.13911
    D7       -3.13420  -0.00014   0.00541  -0.00280   0.00302  -3.13118
    D8        0.00126   0.00000  -0.00030  -0.00593  -0.00540  -0.00414
    D9       -0.02130   0.00018  -0.00490   0.01924   0.01039  -0.01091
   D10       -3.10132  -0.00035  -0.00446  -0.05757  -0.05389   3.12797
   D11        3.12422   0.00025  -0.00575   0.03551   0.02335  -3.13562
   D12        0.04420  -0.00028  -0.00531  -0.04129  -0.04093   0.00327
   D13        0.02134  -0.00016   0.00522  -0.01727  -0.00810   0.01324
   D14       -3.10688  -0.00042   0.02048   0.02234   0.03840  -3.06848
   D15        3.10302   0.00030   0.00600   0.06409   0.05417  -3.12599
   D16       -0.02519   0.00004   0.02126   0.10370   0.10067   0.07548
   D17       -0.21248   0.00047   0.26536   1.44087   1.41700   1.20452
   D18       -2.31014   0.00069   0.25578   1.43460   1.40461  -0.90553
   D19        1.87923   0.00041   0.25942   1.42218   1.39688  -3.00708
   D20        2.98926  -0.00008   0.26518   1.36259   1.35432  -1.93960
   D21        0.89160   0.00014   0.25561   1.35632   1.34193   2.23353
   D22       -1.20221  -0.00014   0.25924   1.34390   1.33421   0.13199
   D23       -0.00645   0.00000  -0.00031   0.00579   0.00371  -0.00274
   D24        3.13670  -0.00001   0.00207   0.01287   0.01259  -3.13389
   D25        3.12213   0.00026  -0.01514  -0.03319  -0.04384   3.07829
   D26       -0.01790   0.00025  -0.01277  -0.02612  -0.03496  -0.05286
   D27       -0.00815   0.00016  -0.00480   0.00383  -0.00161  -0.00976
   D28        3.13957   0.00002   0.00092   0.00696   0.00679  -3.13683
   D29        3.13187   0.00017  -0.00719  -0.00329  -0.01045   3.12141
   D30       -0.00360   0.00003  -0.00148  -0.00017  -0.00205  -0.00565
   D31        1.15887   0.00001  -0.00575  -0.17570  -0.14737   1.01150
   D32       -2.99438  -0.00062  -0.01367  -0.23423  -0.20062   3.08819
   D33       -0.93886  -0.00049  -0.00353  -0.19566  -0.16029  -1.09916
   D34       -3.05084   0.00023  -0.00510  -0.17576  -0.14625   3.08610
   D35       -0.92091  -0.00040  -0.01302  -0.23429  -0.19950  -1.12040
   D36        1.13461  -0.00027  -0.00287  -0.19572  -0.15917   0.97544
   D37       -0.96390   0.00012  -0.01110  -0.20795  -0.17817  -1.14207
   D38        1.16603  -0.00051  -0.01902  -0.26648  -0.23142   0.93461
   D39       -3.06163  -0.00038  -0.00887  -0.22791  -0.19110   3.03046
   D40        3.06290  -0.00036   0.01406   0.12941   0.11761  -3.10267
   D41        0.90763   0.00050   0.00216   0.08736   0.07250   0.98013
   D42       -1.13345   0.00044   0.00362   0.11807   0.09744  -1.03601
   D43       -1.13365  -0.00031   0.02569   0.18018   0.16945  -0.96421
   D44        2.99426   0.00055   0.01379   0.13813   0.12434   3.11860
   D45        0.95318   0.00048   0.01525   0.16884   0.14928   1.10246
   D46        0.96785  -0.00040   0.01259   0.12020   0.10934   1.07719
   D47       -1.18742   0.00046   0.00069   0.07815   0.06423  -1.12319
   D48        3.05469   0.00039   0.00215   0.10886   0.08917  -3.13933
   D49       -3.13686   0.00016   0.00287   0.02170   0.01991  -3.11694
   D50       -0.99335  -0.00031   0.01119   0.08003   0.07529  -0.91806
   D51        1.03927   0.00010   0.02288   0.09720   0.10042   1.13968
   D52       -1.03916   0.00021  -0.00032   0.01206   0.00936  -1.02980
   D53        1.10434  -0.00027   0.00800   0.07039   0.06474   1.16908
   D54        3.13696   0.00015   0.01970   0.08756   0.08987  -3.05635
   D55        1.04724   0.00023   0.00459   0.02912   0.02768   1.07492
   D56       -3.09245  -0.00024   0.01291   0.08745   0.08306  -3.00938
   D57       -1.05983   0.00017   0.02460   0.10462   0.10819  -0.95164
         Item               Value     Threshold  Converged?
 Maximum Force            0.003397     0.000450     NO 
 RMS     Force            0.000543     0.000300     NO 
 Maximum Displacement     2.854137     0.001800     NO 
 RMS     Displacement     0.897717     0.001200     NO 
 Predicted change in Energy=-1.395931D-03
 GradGradGradGradGradGradGradGradGradGradGradGradGradGradGradGradGradGrad

                          Input orientation:                          
 ---------------------------------------------------------------------
 Center     Atomic      Atomic             Coordinates (Angstroms)
 Number     Number       Type             X           Y           Z
 ---------------------------------------------------------------------
      1          6           0       -3.432175    1.237203    0.859370
      2          6           0       -2.037270    1.169486    0.990927
      3          6           0       -1.247816    1.763915    0.015321
      4          6           0       -1.832112    2.409387   -1.089424
      5          6           0       -3.208356    2.474230   -1.210895
      6          6           0       -4.013037    1.886903   -0.222927
      7          1           0       -4.058992    0.776165    1.615805
      8          1           0       -1.609351    0.672949    1.850812
      9          1           0       -1.188914    2.807770   -1.875854
     10          1           0       -3.662961    2.965198   -2.065527
     11          1           0       -5.094815    1.929335   -0.312789
     12          6           0        0.995154    0.520170   -0.246760
     13          1           0        0.637074    0.133673   -1.204198
     14          1           0        2.053452    0.761207   -0.288956
     15          1           0        0.825954   -0.162613    0.580141
     16          6           0        0.689117    2.360041    1.355124
     17          1           0        1.773372    2.460772    1.396217
     18          1           0        0.183875    3.306718    1.504135
     19          1           0        0.327896    1.646140    2.090707
     20          6           0        0.727705    2.715706   -1.144018
     21          1           0        1.816823    2.716729   -1.162017
     22          1           0        0.313715    2.283782   -2.053704
     23          1           0        0.360109    3.721684   -0.978653
     24          7           0        0.280672    1.812370   -0.011602
 ---------------------------------------------------------------------
                    Distance matrix (angstroms):
                    1          2          3          4          5
     1  C    0.000000
     2  C    1.402730   0.000000
     3  C    2.400264   1.388665   0.000000
     4  C    2.780650   2.430495   1.406591   0.000000
     5  C    2.422050   2.814572   2.419064   1.383116   0.000000
     6  C    1.389561   2.427300   2.778189   2.404213   1.403048
     7  H    1.085196   2.152333   3.382293   3.865834   3.405471
     8  H    2.150355   1.081233   2.165627   3.421962   3.895571
     9  H    3.870445   3.409122   2.160936   1.091276   2.152107
    10  H    3.405034   3.899919   3.406749   2.147956   1.085409
    11  H    2.148808   3.409637   3.864507   3.388044   2.159220
    12  C    4.619405   3.339023   2.578081   3.503235   4.734702
    13  H    4.694132   3.611592   2.774478   3.359900   4.501731
    14  H    5.624707   4.305671   3.463579   4.295911   5.609906
    15  H    4.491004   3.184538   2.886357   4.058071   5.141635
    16  C    4.300184   2.997207   2.429434   3.512100   4.667739
    17  H    5.374295   4.043844   3.394122   4.379562   5.622707
    18  H    4.215973   3.124841   2.578090   3.405283   4.423987
    19  H    3.977632   2.651552   2.608442   3.919364   4.908298
    20  C    4.848106   3.820193   2.480455   2.578658   3.944029
    21  H    5.816097   4.677945   3.418479   3.662575   5.031265
    22  H    4.859322   4.004817   2.643767   2.355883   3.626511
    23  H    4.892074   4.017510   2.721446   2.557386   3.787350
    24  N    3.856765   2.605996   1.529493   2.445810   3.748290
                    6          7          8          9         10
     6  C    0.000000
     7  H    2.148671   0.000000
     8  H    3.398792   2.463052   0.000000
     9  H    3.399387   4.955446   4.315352   0.000000
    10  H    2.163434   4.301269   4.980907   2.486296   0.000000
    11  H    1.086333   2.474309   4.290470   4.297776   2.489038
    12  C    5.191388   5.392502   3.347625   3.557698   5.566337
    13  H    5.065594   5.515274   3.830186   3.306985   5.220127
    14  H    6.170401   6.402368   4.242938   4.149651   6.378963
    15  H    5.316133   5.081005   2.871146   4.349112   6.077263
    16  C    4.982405   5.012102   2.893950   3.763865   5.568452
    17  H    6.036016   6.074751   3.853023   4.427414   6.464661
    18  H    4.755281   4.941467   3.205088   3.682095   5.259018
    19  H    4.924894   4.497464   2.181188   4.402693   5.911103
    20  C    4.899996   5.855844   4.313200   2.053653   4.493259
    21  H    5.963034   6.782868   4.999285   3.090681   5.559326
    22  H    4.714874   5.904132   4.640928   1.601277   4.034652
    23  H    4.802285   5.910647   4.602111   2.009896   4.235405
    24  N    4.299552   4.749195   2.887742   2.574090   4.593459
                   11         12         13         14         15
    11  H    0.000000
    12  C    6.251226   0.000000
    13  H    6.072360   1.092835   0.000000
    14  H    7.243122   1.086221   1.799332   0.000000
    15  H    6.342640   1.085627   1.818606   1.765085   0.000000
    16  C    6.035007   2.458620   3.392573   2.668460   2.642556
    17  H    7.097543   2.659122   3.669976   2.409724   2.906153
    18  H    5.750040   3.389492   4.196269   3.631820   3.647230
    19  H    5.938248   2.678953   3.638619   3.069763   2.408621
    20  C    5.933891   2.386834   2.584324   2.511733   3.356649
    21  H    7.007990   2.517481   2.840030   2.154599   3.508211
    22  H    5.692856   2.615289   2.334350   2.908480   3.631030
    23  H    5.780318   3.344942   3.605746   3.479586   4.211248
    24  N    5.385188   1.495180   2.089816   2.079572   2.132615
                   16         17         18         19         20
    16  C    0.000000
    17  H    1.089699   0.000000
    18  H    1.083361   1.803822   0.000000
    19  H    1.086838   1.798706   1.767012   0.000000
    20  C    2.524618   2.758841   2.767266   3.430345   0.000000
    21  H    2.781177   2.571374   3.181662   3.734070   1.089267
    22  H    3.430284   3.750184   3.704251   4.193201   1.088795
    23  H    2.721917   3.037634   2.523388   3.705387   1.083727
    24  N    1.527976   2.151867   2.130705   2.109399   1.515989
                   21         22         23         24
    21  H    0.000000
    22  H    1.800523   0.000000
    23  H    1.779206   1.795953   0.000000
    24  N    2.121576   2.096069   2.141723   0.000000
 Stoichiometry    C9H14N(1+)
 Framework group  C1[X(C9H14N)]
 Deg. of freedom    66
 Full point group                 C1      NOp   1
 Largest Abelian subgroup         C1      NOp   1
 Largest concise Abelian subgroup C1      NOp   1
                         Standard orientation:                         
 ---------------------------------------------------------------------
 Center     Atomic      Atomic             Coordinates (Angstroms)
 Number     Number       Type             X           Y           Z
 ---------------------------------------------------------------------
      1          6           0       -2.259868    1.168024    0.073881
      2          6           0       -0.861293    1.275787    0.079224
      3          6           0       -0.104633    0.112616    0.025489
      4          6           0       -0.725193   -1.148867   -0.019947
      5          6           0       -2.104807   -1.246932   -0.027449
      6          6           0       -2.876400   -0.075836    0.014064
      7          1           0       -2.861251    2.070382    0.115586
      8          1           0       -0.405185    2.255649    0.109264
      9          1           0       -0.107755   -2.048246    0.007826
     10          1           0       -2.587395   -2.218759   -0.055252
     11          1           0       -3.960596   -0.143917    0.013001
     12          6           0        2.140429    0.409609    1.257558
     13          1           0        1.758794   -0.237803    2.050970
     14          1           0        3.195060    0.227385    1.072023
     15          1           0        2.000311    1.466273    1.463500
     16          6           0        1.864179    0.950991   -1.124753
     17          1           0        2.948277    0.908004   -1.226374
     18          1           0        1.355405    0.646007   -2.031288
     19          1           0        1.529812    1.947713   -0.849140
     20          6           0        1.829412   -1.416226   -0.247956
     21          1           0        2.917544   -1.463850   -0.233736
     22          1           0        1.393616   -1.998437    0.562344
     23          1           0        1.458186   -1.739011   -1.213600
     24          7           0        1.422031    0.021944    0.004887
 ---------------------------------------------------------------------
 Rotational constants (GHZ):      2.6089857      0.9743767      0.8277189
 Standard basis: 6-31++G(d,p) (6D, 7F)
 There are   274 symmetry adapted cartesian basis functions of A   symmetry.
 There are   274 symmetry adapted basis functions of A   symmetry.
   274 basis functions,   432 primitive gaussians,   274 cartesian basis functions
    37 alpha electrons       37 beta electrons
       nuclear repulsion energy       539.8146778273 Hartrees.
 NAtoms=   24 NActive=   24 NUniq=   24 SFac= 1.00D+00 NAtFMM=   60 NAOKFM=F Big=F
 Integral buffers will be    131072 words long.
 Raffenetti 2 integral format.
 Two-electron integral symmetry is turned on.
 One-electron integrals computed using PRISM.
 NBasis=   274 RedAO= T EigKep=  1.59D-06  NBF=   274
 NBsUse=   273 1.00D-06 EigRej=  8.11D-07 NBFU=   273
 Initial guess from the checkpoint file:  "BME.chk"
 B after Tr=     0.000000    0.000000    0.000000
         Rot=    0.915658   -0.401911   -0.006053   -0.001480 Ang= -47.40 deg.
 ExpMin= 3.60D-02 ExpMax= 4.17D+03 ExpMxC= 6.27D+02 IAcc=3 IRadAn=         5 AccDes= 0.00D+00
 Harris functional with IExCor=  402 and IRadAn=       5 diagonalized for initial guess.
 HarFok:  IExCor=  402 AccDes= 0.00D+00 IRadAn=         5 IDoV= 1 UseB2=F ITyADJ=14
 ICtDFT=  3500011 ScaDFX=  1.000000  1.000000  1.000000  1.000000
 FoFCou: FMM=F IPFlag=           0 FMFlag=      100000 FMFlg1=           0
         NFxFlg=           0 DoJE=T BraDBF=F KetDBF=T FulRan=T
         wScrn=  0.000000 ICntrl=     500 IOpCl=  0 I1Cent=   200000004 NGrid=           0
         NMat0=    1 NMatS0=      1 NMatT0=    0 NMatD0=    1 NMtDS0=    0 NMtDT0=    0
 Petite list used in FoFCou.
 Keep R1 ints in memory in canonical form, NReq=720372376.
 Requested convergence on RMS density matrix=1.00D-08 within 128 cycles.
 Requested convergence on MAX density matrix=1.00D-06.
 Requested convergence on             energy=1.00D-06.
 No special actions if energy rises.
 SCF Done:  E(RB3LYP) =  -405.902982132     A.U. after   14 cycles
            NFock= 14  Conv=0.81D-08     -V/T= 2.0097
 Calling FoFJK, ICntrl=      2127 FMM=F ISym2X=0 I1Cent= 0 IOpClX= 0 NMat=1 NMatS=1 NMatT=0.
 ***** Axes restored to original set *****
 -------------------------------------------------------------------
 Center     Atomic                   Forces (Hartrees/Bohr)
 Number     Number              X              Y              Z
 -------------------------------------------------------------------
      1        6           0.003576533   -0.001199474    0.002373906
      2        6           0.005316683   -0.001442522    0.003566045
      3        6           0.001995427    0.006632534   -0.032314383
      4        6           0.000389984   -0.004107091   -0.003361711
      5        6          -0.010740934   -0.003159791    0.005323325
      6        6          -0.002918537    0.003147077   -0.006235189
      7        1           0.000964355   -0.000081460    0.000347926
      8        1           0.000640757   -0.002410110    0.001930399
      9        1          -0.023502245   -0.000013102    0.007205070
     10        1           0.000740197    0.000012643    0.000201618
     11        1           0.000748355    0.000041357    0.000529076
     12        6          -0.005982270   -0.005581350   -0.001645175
     13        1           0.002839321   -0.005465502    0.003765498
     14        1           0.003273698   -0.003193987   -0.001875857
     15        1          -0.004664712   -0.003818230   -0.000567438
     16        6           0.001236311   -0.003065748   -0.008708886
     17        1           0.000446827    0.000508610    0.000512410
     18        1           0.000559712    0.004924665    0.000116382
     19        1           0.003844465    0.000188648    0.002747129
     20        6           0.014198275   -0.002161756    0.009348376
     21        1           0.000401509   -0.000229436    0.000179177
     22        1           0.014173187    0.002903720   -0.001296855
     23        1          -0.000092695    0.003040235   -0.000394684
     24        7          -0.007444204    0.014530072    0.018253842
 -------------------------------------------------------------------
 Cartesian Forces:  Max     0.032314383 RMS     0.006914628

 GradGradGradGradGradGradGradGradGradGradGradGradGradGradGradGradGradGrad
 Berny optimization.
 Using GEDIIS/GDIIS optimizer.
 FormGI is forming the generalized inverse of G from B-inverse, IUseBI=4.
 Internal  Forces:  Max     0.084761491 RMS     0.012422114
 Search for a local minimum.
 Step number   9 out of a maximum of  133
 All quantities printed in internal units (Hartrees-Bohrs-Radians)
 Mixed Optimization -- RFO/linear search
 Update second derivatives using D2CorX and points    7    9    8
 DE=  2.02D-02 DEPred=-1.40D-03 R=-1.44D+01
 Trust test=-1.44D+01 RLast= 3.45D+00 DXMaxT set to 2.52D-01
 ITU= -1  0  0  0  1  1  0  1  0
 Use linear search instead of GDIIS.
 Energy rises -- skip Quadratic/GDIIS search.
 Quartic linear search produced a step of -0.96262.
 Iteration  1 RMS(Cart)=  0.18076126 RMS(Int)=  0.24881038
 Iteration  2 RMS(Cart)=  0.13445227 RMS(Int)=  0.20422543
 Iteration  3 RMS(Cart)=  0.13245381 RMS(Int)=  0.16003549
 Iteration  4 RMS(Cart)=  0.13264691 RMS(Int)=  0.11588516
 Iteration  5 RMS(Cart)=  0.13270658 RMS(Int)=  0.07176183
 Iteration  6 RMS(Cart)=  0.13272532 RMS(Int)=  0.02779349
 Iteration  7 RMS(Cart)=  0.08286558 RMS(Int)=  0.00166381
 Iteration  8 RMS(Cart)=  0.00278033 RMS(Int)=  0.00002737
 Iteration  9 RMS(Cart)=  0.00000252 RMS(Int)=  0.00002732
 Iteration 10 RMS(Cart)=  0.00000000 RMS(Int)=  0.00002732
 Variable       Old X    -DE/DX   Delta X   Delta X   Delta X     New X
                                 (Linear)    (Quad)   (Total)
    R1        2.65078  -0.00355  -0.00901   0.00000  -0.00901   2.64176
    R2        2.62589  -0.00201   0.00848   0.00000   0.00848   2.63437
    R3        2.05072  -0.00028  -0.00040   0.00000  -0.00040   2.05032
    R4        2.62420   0.00533   0.01317   0.00000   0.01316   2.63736
    R5        2.04323   0.00289   0.00115   0.00000   0.00115   2.04439
    R6        2.65807   0.01193  -0.01427   0.00000  -0.01428   2.64379
    R7        2.89032   0.02249  -0.01400   0.00000  -0.01400   2.87632
    R8        2.61371   0.01083   0.02027   0.00000   0.02027   2.63398
    R9        2.06221  -0.01905  -0.01346   0.00000  -0.01346   2.04875
   R10        2.65138  -0.00744  -0.01189   0.00000  -0.01189   2.63949
   R11        2.05113  -0.00046  -0.00070   0.00000  -0.00070   2.05043
   R12        2.05287  -0.00079  -0.00199   0.00000  -0.00199   2.05088
   R13        2.06516  -0.00230  -0.00880   0.00000  -0.00880   2.05636
   R14        2.05266   0.00255   0.00471   0.00000   0.00471   2.05737
   R15        2.05154   0.00270   0.00557   0.00000   0.00557   2.05710
   R16        2.82548   0.01349   0.03213   0.00000   0.03213   2.85761
   R17        2.05923   0.00051  -0.00053   0.00000  -0.00053   2.05870
   R18        2.04726   0.00406   0.00523   0.00000   0.00523   2.05248
   R19        2.05383   0.00046   0.00381   0.00000   0.00381   2.05763
   R20        2.88746  -0.00222  -0.01723   0.00000  -0.01723   2.87023
   R21        2.05842   0.00040   0.00323   0.00000   0.00323   2.06165
   R22        2.05752  -0.00546   0.00070   0.00000   0.00070   2.05823
   R23        2.04795   0.00279   0.00861   0.00000   0.00861   2.05656
   R24        2.86480   0.00471   0.00227   0.00000   0.00227   2.86708
    A1        2.10750   0.00139  -0.00334   0.00000  -0.00334   2.10416
    A2        2.08117  -0.00170  -0.00111   0.00000  -0.00112   2.08005
    A3        2.09451   0.00031   0.00446   0.00000   0.00446   2.09897
    A4        2.07005   0.01155   0.01053   0.00000   0.01053   2.08058
    A5        2.08325  -0.00635  -0.01238   0.00000  -0.01238   2.07087
    A6        2.12976  -0.00519   0.00196   0.00000   0.00197   2.13173
    A7        2.10838  -0.01502  -0.00291   0.00000  -0.00290   2.10549
    A8        2.20688  -0.06974  -0.09114   0.00000  -0.09112   2.11577
    A9        1.96791   0.08476   0.09252   0.00000   0.09255   2.06047
   A10        2.09882  -0.00011  -0.01183   0.00000  -0.01183   2.08699
   A11        2.08139   0.01585   0.03906   0.00000   0.03908   2.12046
   A12        2.10141  -0.01565  -0.02579   0.00000  -0.02577   2.07564
   A13        2.08198   0.00640   0.01663   0.00000   0.01663   2.09861
   A14        2.10262  -0.00383  -0.01802   0.00000  -0.01802   2.08461
   A15        2.09854  -0.00257   0.00143   0.00000   0.00143   2.09997
   A16        2.09952  -0.00421  -0.00919   0.00000  -0.00919   2.09033
   A17        2.09319   0.00174   0.00357   0.00000   0.00356   2.09676
   A18        2.09038   0.00247   0.00570   0.00000   0.00570   2.09608
   A19        1.94302  -0.00465  -0.03060   0.00000  -0.03058   1.91244
   A20        1.97557  -0.00579  -0.03498   0.00000  -0.03499   1.94058
   A21        1.86175   0.00821   0.04230   0.00000   0.04231   1.90406
   A22        1.89758  -0.00047   0.02441   0.00000   0.02440   1.92198
   A23        1.85449   0.00611   0.02353   0.00000   0.02354   1.87803
   A24        1.92760  -0.00258  -0.02202   0.00000  -0.02203   1.90557
   A25        1.95851  -0.00157  -0.04261   0.00000  -0.04262   1.91589
   A26        1.94539  -0.00299  -0.01402   0.00000  -0.01402   1.93137
   A27        1.91011  -0.00086  -0.01975   0.00000  -0.01976   1.89035
   A28        1.90275  -0.00042   0.02196   0.00000   0.02201   1.92477
   A29        1.88764   0.00065   0.02301   0.00000   0.02303   1.91068
   A30        1.85574   0.00568   0.03442   0.00000   0.03445   1.89019
   A31        1.94630  -0.00730  -0.01309   0.00000  -0.01307   1.93323
   A32        1.91856  -0.00063   0.00917   0.00000   0.00917   1.92773
   A33        1.88362  -0.00412   0.01258   0.00000   0.01259   1.89621
   A34        1.94631  -0.00218  -0.02233   0.00000  -0.02233   1.92398
   A35        1.85001   0.01353   0.03381   0.00000   0.03381   1.88382
   A36        1.91678   0.00116  -0.01901   0.00000  -0.01901   1.89776
   A37        2.04085  -0.02028  -0.06787   0.00000  -0.06789   1.97295
   A38        1.83666  -0.00106   0.08927   0.00000   0.08928   1.92594
   A39        1.90362   0.02868  -0.00693   0.00000  -0.00697   1.89665
   A40        1.89939   0.01074  -0.02581   0.00000  -0.02586   1.87353
   A41        1.83028  -0.00015   0.05357   0.00000   0.05359   1.88387
   A42        1.95600  -0.01940  -0.04618   0.00000  -0.04619   1.90981
    D1       -0.00167  -0.00006   0.00786   0.00000   0.00787   0.00620
    D2        3.12349   0.00051   0.02002   0.00000   0.02007  -3.13963
    D3        3.14157  -0.00004   0.00698   0.00000   0.00698  -3.13464
    D4       -0.01645   0.00053   0.01915   0.00000   0.01917   0.00272
    D5        0.01207   0.00000  -0.00379   0.00000  -0.00380   0.00827
    D6        3.13911   0.00034   0.00432   0.00000   0.00431  -3.13976
    D7       -3.13118  -0.00002  -0.00291   0.00000  -0.00290  -3.13408
    D8       -0.00414   0.00032   0.00520   0.00000   0.00521   0.00107
    D9       -0.01091  -0.00003  -0.01000   0.00000  -0.01000  -0.02092
   D10        3.12797   0.00019   0.05188   0.00000   0.05200  -3.10321
   D11       -3.13562  -0.00061  -0.02248   0.00000  -0.02250   3.12506
   D12        0.00327  -0.00039   0.03940   0.00000   0.03950   0.04277
   D13        0.01324   0.00022   0.00779   0.00000   0.00778   0.02102
   D14       -3.06848  -0.00087  -0.03696   0.00000  -0.03697  -3.10545
   D15       -3.12599   0.00023  -0.05215   0.00000  -0.05204   3.10516
   D16        0.07548  -0.00085  -0.09691   0.00000  -0.09679  -0.02131
   D17        1.20452  -0.00382  -1.36403   0.00000  -1.36399  -0.15948
   D18       -0.90553  -0.00419  -1.35209   0.00000  -1.35214  -2.25767
   D19       -3.00708   0.00440  -1.34466   0.00000  -1.34466   1.93145
   D20       -1.93960  -0.00373  -1.30369   0.00000  -1.30366   3.03993
   D21        2.23353  -0.00410  -1.29176   0.00000  -1.29180   0.94173
   D22        0.13199   0.00449  -1.28433   0.00000  -1.28432  -1.15233
   D23       -0.00274  -0.00041  -0.00358   0.00000  -0.00356  -0.00629
   D24       -3.13389  -0.00078  -0.01212   0.00000  -0.01213   3.13716
   D25        3.07829   0.00178   0.04220   0.00000   0.04227   3.12056
   D26       -0.05286   0.00141   0.03365   0.00000   0.03370  -0.01916
   D27       -0.00976   0.00024   0.00155   0.00000   0.00155  -0.00821
   D28       -3.13683  -0.00010  -0.00654   0.00000  -0.00655   3.13981
   D29        3.12141   0.00060   0.01006   0.00000   0.01008   3.13150
   D30       -0.00565   0.00026   0.00198   0.00000   0.00199  -0.00366
   D31        1.01150   0.00894   0.14186   0.00000   0.14190   1.15340
   D32        3.08819   0.00221   0.19312   0.00000   0.19310  -3.00189
   D33       -1.09916  -0.01517   0.15430   0.00000   0.15431  -0.94485
   D34        3.08610   0.01072   0.14078   0.00000   0.14080  -3.05629
   D35       -1.12040   0.00399   0.19204   0.00000   0.19201  -0.92840
   D36        0.97544  -0.01339   0.15322   0.00000   0.15321   1.12865
   D37       -1.14207   0.01231   0.17151   0.00000   0.17154  -0.97053
   D38        0.93461   0.00558   0.22277   0.00000   0.22274   1.15736
   D39        3.03046  -0.01180   0.18395   0.00000   0.18395  -3.06878
   D40       -3.10267  -0.01357  -0.11321   0.00000  -0.11322   3.06730
   D41        0.98013   0.00530  -0.06979   0.00000  -0.06981   0.91033
   D42       -1.03601   0.00999  -0.09380   0.00000  -0.09377  -1.12978
   D43       -0.96421  -0.01561  -0.16311   0.00000  -0.16310  -1.12731
   D44        3.11860   0.00326  -0.11969   0.00000  -0.11970   2.99891
   D45        1.10246   0.00795  -0.14370   0.00000  -0.14366   0.95880
   D46        1.07719  -0.01284  -0.10525   0.00000  -0.10527   0.97192
   D47       -1.12319   0.00603  -0.06183   0.00000  -0.06186  -1.18505
   D48       -3.13933   0.01072  -0.08583   0.00000  -0.08583   3.05803
   D49       -3.11694   0.00251  -0.01917   0.00000  -0.01916  -3.13610
   D50       -0.91806  -0.00543  -0.07248   0.00000  -0.07248  -0.99054
   D51        1.13968  -0.00268  -0.09666   0.00000  -0.09666   1.04303
   D52       -1.02980  -0.00091  -0.00901   0.00000  -0.00901  -1.03881
   D53        1.16908  -0.00886  -0.06232   0.00000  -0.06234   1.10675
   D54       -3.05635  -0.00610  -0.08651   0.00000  -0.08651   3.14032
   D55        1.07492   0.00507  -0.02665   0.00000  -0.02664   1.04828
   D56       -3.00938  -0.00287  -0.07996   0.00000  -0.07996  -3.08935
   D57       -0.95164  -0.00012  -0.10414   0.00000  -0.10414  -1.05578
         Item               Value     Threshold  Converged?
 Maximum Force            0.084761     0.000450     NO 
 RMS     Force            0.012422     0.000300     NO 
 Maximum Displacement     2.697684     0.001800     NO 
 RMS     Displacement     0.865187     0.001200     NO 
 Predicted change in Energy=-3.962853D-03
 GradGradGradGradGradGradGradGradGradGradGradGradGradGradGradGradGradGrad

                          Input orientation:                          
 ---------------------------------------------------------------------
 Center     Atomic      Atomic             Coordinates (Angstroms)
 Number     Number       Type             X           Y           Z
 ---------------------------------------------------------------------
      1          6           0       -3.353607    0.657182    0.100702
      2          6           0       -1.958283    0.640419    0.184872
      3          6           0       -1.248494    1.821809   -0.034907
      4          6           0       -1.918530    3.005961   -0.360694
      5          6           0       -3.310027    3.009179   -0.441470
      6          6           0       -4.031048    1.836271   -0.206207
      7          1           0       -3.905287   -0.260086    0.278069
      8          1           0       -1.464151   -0.291991    0.423259
      9          1           0       -1.379192    3.923598   -0.566712
     10          1           0       -3.827654    3.929769   -0.690245
     11          1           0       -5.114548    1.841830   -0.268105
     12          6           0        0.875116    0.551227    0.495279
     13          1           0        0.657815   -0.240861   -0.218519
     14          1           0        1.952153    0.694284    0.564717
     15          1           0        0.463987    0.320336    1.476426
     16          6           0        0.765304    2.955351    0.909095
     17          1           0        1.851480    2.894455    0.966891
     18          1           0        0.472536    3.917702    0.499411
     19          1           0        0.319670    2.812346    1.892233
     20          6           0        0.784105    2.086438   -1.411713
     21          1           0        1.874801    2.097797   -1.389741
     22          1           0        0.418994    1.278132   -2.043868
     23          1           0        0.400895    3.042194   -1.763909
     24          7           0        0.273083    1.845578   -0.003624
 ---------------------------------------------------------------------
                    Distance matrix (angstroms):
                    1          2          3          4          5
     1  C    0.000000
     2  C    1.397961   0.000000
     3  C    2.409615   1.395630   0.000000
     4  C    2.790895   2.427964   1.399035   0.000000
     5  C    2.414071   2.798310   2.413515   1.393843   0.000000
     6  C    1.394048   2.424739   2.787859   2.419663   1.396757
     7  H    1.084984   2.147189   3.389806   3.875859   3.400024
     8  H    2.138929   1.081842   2.173608   3.420165   3.879785
     9  H    3.874691   3.417527   2.171962   1.084153   2.140087
    10  H    3.400021   3.883323   3.394853   2.146341   1.085040
    11  H    2.154141   3.407431   3.873132   3.402690   2.156167
    12  C    4.248413   2.851746   2.530849   3.816132   4.943121
    13  H    4.123093   2.789865   2.814665   4.147242   5.133832
    14  H    5.326140   3.929210   3.446013   4.602436   5.836239
    15  H    4.071867   2.763685   2.733338   4.032862   5.015115
    16  C    4.785447   3.647099   2.496285   2.969493   4.293628
    17  H    5.731371   4.495167   3.429871   3.998486   5.351430
    18  H    5.042750   4.092481   2.764093   2.699676   4.002306
    19  H    4.620312   3.580701   2.674728   3.181620   4.319678
    20  C    4.631505   3.487226   2.469228   3.042105   4.307521
    21  H    5.624326   4.392708   3.415658   4.033988   5.349044
    22  H    4.383752   3.320452   2.666838   3.358941   4.412459
    23  H    4.823002   3.889986   2.683147   2.711099   3.939655
    24  N    3.817859   2.543016   1.522084   2.505425   3.792670
                    6          7          8          9         10
     6  C    0.000000
     7  H    2.155239   0.000000
     8  H    3.393330   2.445658   0.000000
     9  H    3.394000   4.959640   4.331103   0.000000
    10  H    2.158331   4.300993   4.964805   2.451584   0.000000
    11  H    1.085281   2.485693   4.284457   4.286701   2.488732
    12  C    5.119948   4.853623   2.487644   4.193163   5.910673
    13  H    5.128359   4.590084   2.217484   4.649017   6.142972
    14  H    6.139800   5.941598   3.558634   4.775611   6.741621
    15  H    5.033354   4.567658   2.280750   4.533786   6.011709
    16  C    5.049874   5.705405   3.968846   2.777476   4.960104
    17  H    6.090981   6.600453   4.630592   3.721332   6.005875
    18  H    5.011240   6.055431   4.634444   2.136715   4.461733
    19  H    4.927973   5.467689   3.869989   3.188640   5.011798
    20  C    4.970063   5.509259   3.752160   2.961256   5.018636
    21  H    6.028947   6.461472   4.488503   3.820916   6.030208
    22  H    4.846792   5.143628   3.478252   3.523344   5.186279
    23  H    4.850032   5.798097   4.402146   2.319238   4.452097
    24  N    4.308905   4.687424   2.787366   2.713899   4.650950
                   11         12         13         14         15
    11  H    0.000000
    12  C    6.174503   0.000000
    13  H    6.136794   1.088178   0.000000
    14  H    7.207545   1.088712   1.778557   0.000000
    15  H    6.039733   1.088572   1.795926   1.784850   0.000000
    16  C    6.099048   2.441949   3.390994   2.576748   2.712187
    17  H    7.152537   2.581942   3.558123   2.238891   2.968308
    18  H    6.009479   3.390463   4.224144   3.547387   3.727690
    19  H    5.927874   2.715264   3.727156   2.985546   2.530580
    20  C    6.013467   2.449852   2.618393   2.684903   3.400433
    21  H    7.083402   2.635251   2.884811   2.407434   3.655774
    22  H    5.838765   2.680243   2.386686   3.081585   3.648543
    23  H    5.839385   3.396135   3.637676   3.652613   4.232288
    24  N    5.394119   1.512181   2.132469   2.113709   2.133859
                   16         17         18         19         20
    16  C    0.000000
    17  H    1.089417   0.000000
    18  H    1.086127   1.779623   0.000000
    19  H    1.088852   1.791492   1.784694   0.000000
    20  C    2.478208   2.729458   2.665145   3.414484   0.000000
    21  H    2.692774   2.487755   2.974441   3.701401   1.090976
    22  H    3.413647   3.705291   3.665851   4.225703   1.089167
    23  H    2.699127   3.095689   2.427811   3.664260   1.088283
    24  N    1.518860   2.129174   2.141617   2.128635   1.517192
                   21         22         23         24
    21  H    0.000000
    22  H    1.794186   0.000000
    23  H    1.790052   1.786230   0.000000
    24  N    2.133175   2.122705   2.132330   0.000000
 Stoichiometry    C9H14N(1+)
 Framework group  C1[X(C9H14N)]
 Deg. of freedom    66
 Full point group                 C1      NOp   1
 Largest Abelian subgroup         C1      NOp   1
 Largest concise Abelian subgroup C1      NOp   1
                         Standard orientation:                         
 ---------------------------------------------------------------------
 Center     Atomic      Atomic             Coordinates (Angstroms)
 Number     Number       Type             X           Y           Z
 ---------------------------------------------------------------------
      1          6           0       -2.205316    1.208248   -0.006465
      2          6           0       -0.807671    1.235071   -0.019340
      3          6           0       -0.103505    0.030236   -0.036902
      4          6           0       -0.782591   -1.192762   -0.016466
      5          6           0       -2.176316   -1.205647   -0.003680
      6          6           0       -2.890936   -0.005543   -0.003618
      7          1           0       -2.752313    2.145229    0.000598
      8          1           0       -0.307227    2.194205   -0.019339
      9          1           0       -0.249265   -2.136449    0.003700
     10          1           0       -2.700771   -2.155449    0.007979
     11          1           0       -3.976109   -0.018328    0.004681
     12          6           0        2.036733    1.374539   -0.168912
     13          1           0        1.782478    1.987857    0.693252
     14          1           0        3.116495    1.244217   -0.218156
     15          1           0        1.671059    1.821845   -1.091511
     16          6           0        1.957641   -0.875051   -1.115591
     17          1           0        3.045039   -0.809273   -1.107372
     18          1           0        1.650434   -1.902952   -0.946129
     19          1           0        1.558003   -0.512743   -2.061435
     20          6           0        1.863412   -0.548324    1.339177
     21          1           0        2.953977   -0.561015    1.366289
     22          1           0        1.465270    0.099978    2.118581
     23          1           0        1.468531   -1.556374    1.449922
     24          7           0        1.417956    0.004952   -0.001468
 ---------------------------------------------------------------------
 Rotational constants (GHZ):      2.6007218      0.9646794      0.8268565
 Standard basis: 6-31++G(d,p) (6D, 7F)
 There are   274 symmetry adapted cartesian basis functions of A   symmetry.
 There are   274 symmetry adapted basis functions of A   symmetry.
   274 basis functions,   432 primitive gaussians,   274 cartesian basis functions
    37 alpha electrons       37 beta electrons
       nuclear repulsion energy       538.3009794356 Hartrees.
 NAtoms=   24 NActive=   24 NUniq=   24 SFac= 1.00D+00 NAtFMM=   60 NAOKFM=F Big=F
 Integral buffers will be    131072 words long.
 Raffenetti 2 integral format.
 Two-electron integral symmetry is turned on.
 One-electron integrals computed using PRISM.
 NBasis=   274 RedAO= T EigKep=  1.64D-06  NBF=   274
 NBsUse=   273 1.00D-06 EigRej=  8.57D-07 NBFU=   273
 Lowest energy guess from the checkpoint file:  "BME.chk"
 B after Tr=     0.000000    0.000000    0.000000
         Rot=    0.999895   -0.014467   -0.000199    0.000137 Ang=  -1.66 deg.
 B after Tr=     0.000000    0.000000    0.000000
         Rot=    0.921752    0.387733    0.005812    0.001585 Ang=  45.63 deg.
 Keep R1 ints in memory in canonical form, NReq=720372376.
 Requested convergence on RMS density matrix=1.00D-08 within 128 cycles.
 Requested convergence on MAX density matrix=1.00D-06.
 Requested convergence on             energy=1.00D-06.
 No special actions if energy rises.
 SCF Done:  E(RB3LYP) =  -405.923220737     A.U. after   11 cycles
            NFock= 11  Conv=0.64D-08     -V/T= 2.0100
 Calling FoFJK, ICntrl=      2127 FMM=F ISym2X=0 I1Cent= 0 IOpClX= 0 NMat=1 NMatS=1 NMatT=0.
 ***** Axes restored to original set *****
 -------------------------------------------------------------------
 Center     Atomic                   Forces (Hartrees/Bohr)
 Number     Number              X              Y              Z
 -------------------------------------------------------------------
      1        6          -0.001091853    0.000592205    0.000190324
      2        6           0.002955180    0.000218667    0.001167604
      3        6           0.000788953   -0.000562992   -0.001828026
      4        6           0.002372621   -0.000147700   -0.000167814
      5        6          -0.000604050   -0.000218714    0.000423492
      6        6          -0.000800580   -0.000353926   -0.000162884
      7        1           0.000276387   -0.000082904    0.000013186
      8        1          -0.000193697   -0.000211473    0.000060687
      9        1          -0.000558463    0.000595415    0.000506267
     10        1           0.000282534    0.000026763   -0.000007304
     11        1           0.000243842   -0.000024878   -0.000018402
     12        6          -0.001884399    0.001548268   -0.001240911
     13        1          -0.000429736   -0.001174397    0.000663640
     14        1           0.000555672   -0.000391225   -0.000118313
     15        1           0.000319051   -0.000394010    0.000473269
     16        6          -0.001274042   -0.001684892   -0.000495477
     17        1           0.000623836    0.000350992   -0.000114817
     18        1          -0.000424716    0.000844419    0.000348904
     19        1           0.000033649    0.000176876    0.000671937
     20        6           0.000276917   -0.000071049    0.001431852
     21        1           0.000145635    0.000133938   -0.000250098
     22        1           0.000129589    0.000384576   -0.001012559
     23        1           0.000613964   -0.000439056   -0.000905773
     24        7          -0.002356292    0.000885097    0.000371217
 -------------------------------------------------------------------
 Cartesian Forces:  Max     0.002955180 RMS     0.000856104

 GradGradGradGradGradGradGradGradGradGradGradGradGradGradGradGradGradGrad
 Berny optimization.
 Using GEDIIS/GDIIS optimizer.
 FormGI is forming the generalized inverse of G from B-inverse, IUseBI=4.
 Internal  Forces:  Max     0.003670758 RMS     0.000643857
 Search for a local minimum.
 Step number  10 out of a maximum of  133
 All quantities printed in internal units (Hartrees-Bohrs-Radians)
 Mixed Optimization -- En-DIIS/RFO-DIIS
 Update second derivatives using D2CorX and points    8   10
 ITU=  0 -1  0  0  0  1  1  0  1  0
 Use linear search instead of GDIIS.
     Eigenvalues ---    0.00181   0.00227   0.00287   0.00526   0.01601
     Eigenvalues ---    0.01948   0.02146   0.02155   0.02155   0.02155
     Eigenvalues ---    0.02156   0.02158   0.02298   0.05195   0.05620
     Eigenvalues ---    0.05656   0.05738   0.05877   0.05925   0.05960
     Eigenvalues ---    0.06175   0.06320   0.12991   0.15253   0.15530
     Eigenvalues ---    0.15825   0.15934   0.15996   0.16000   0.16000
     Eigenvalues ---    0.16000   0.16000   0.16000   0.16008   0.16222
     Eigenvalues ---    0.16553   0.16700   0.19957   0.21775   0.22124
     Eigenvalues ---    0.23781   0.25715   0.28100   0.28944   0.32588
     Eigenvalues ---    0.33307   0.33711   0.33720   0.33737   0.35125
     Eigenvalues ---    0.36214   0.36986   0.37218   0.37228   0.37230
     Eigenvalues ---    0.37235   0.37308   0.37504   0.38270   0.40204
     Eigenvalues ---    0.42541   0.44513   0.46246   0.46426   0.47168
     Eigenvalues ---    0.50569
 RFO step:  Lambda=-2.59014079D-04 EMin= 1.81390916D-03
 Quartic linear search produced a step of  0.23871.
 Iteration  1 RMS(Cart)=  0.03749535 RMS(Int)=  0.00036715
 Iteration  2 RMS(Cart)=  0.00062643 RMS(Int)=  0.00001077
 Iteration  3 RMS(Cart)=  0.00000016 RMS(Int)=  0.00001077
 Variable       Old X    -DE/DX   Delta X   Delta X   Delta X     New X
                                 (Linear)    (Quad)   (Total)
    R1        2.64176   0.00090   0.00008   0.00115   0.00123   2.64299
    R2        2.63437  -0.00005  -0.00008  -0.00053  -0.00061   2.63376
    R3        2.05032  -0.00007   0.00000   0.00012   0.00012   2.05044
    R4        2.63736  -0.00105  -0.00012  -0.00138  -0.00150   2.63586
    R5        2.04439   0.00011  -0.00001   0.00011   0.00010   2.04448
    R6        2.64379  -0.00063   0.00013   0.00025   0.00039   2.64418
    R7        2.87632  -0.00367   0.00013  -0.00408  -0.00395   2.87237
    R8        2.63398   0.00077  -0.00019  -0.00004  -0.00023   2.63375
    R9        2.04875   0.00013   0.00012   0.00058   0.00070   2.04946
   R10        2.63949   0.00043   0.00011   0.00067   0.00077   2.64026
   R11        2.05043  -0.00011   0.00001   0.00009   0.00009   2.05052
   R12        2.05088  -0.00024   0.00002  -0.00009  -0.00008   2.05081
   R13        2.05636   0.00050   0.00008   0.00071   0.00079   2.05715
   R14        2.05737   0.00049  -0.00004   0.00040   0.00035   2.05772
   R15        2.05710   0.00039  -0.00005  -0.00014  -0.00019   2.05691
   R16        2.85761  -0.00029  -0.00030  -0.00385  -0.00414   2.85346
   R17        2.05870   0.00060   0.00000   0.00069   0.00070   2.05939
   R18        2.05248   0.00073  -0.00005   0.00039   0.00034   2.05282
   R19        2.05763   0.00057  -0.00004   0.00026   0.00023   2.05786
   R20        2.87023  -0.00032   0.00016  -0.00128  -0.00112   2.86911
   R21        2.06165   0.00014  -0.00003  -0.00027  -0.00030   2.06135
   R22        2.05823   0.00026  -0.00001   0.00017   0.00016   2.05839
   R23        2.05656  -0.00031  -0.00008  -0.00090  -0.00098   2.05558
   R24        2.86708   0.00108  -0.00002   0.00010   0.00008   2.86716
    A1        2.10416   0.00010   0.00003   0.00063   0.00065   2.10481
    A2        2.08005  -0.00033   0.00001  -0.00140  -0.00139   2.07866
    A3        2.09897   0.00024  -0.00004   0.00078   0.00073   2.09971
    A4        2.08058  -0.00045  -0.00010  -0.00069  -0.00078   2.07980
    A5        2.07087  -0.00005   0.00012  -0.00107  -0.00096   2.06991
    A6        2.13173   0.00051  -0.00002   0.00176   0.00174   2.13347
    A7        2.10549   0.00120   0.00003   0.00090   0.00089   2.10638
    A8        2.11577  -0.00206   0.00085   0.00119   0.00197   2.11774
    A9        2.06047   0.00088  -0.00085  -0.00113  -0.00204   2.05843
   A10        2.08699  -0.00084   0.00011  -0.00036  -0.00024   2.08674
   A11        2.12046   0.00112  -0.00036   0.00166   0.00130   2.12176
   A12        2.07564  -0.00028   0.00024  -0.00125  -0.00101   2.07463
   A13        2.09861   0.00034  -0.00016   0.00019   0.00003   2.09864
   A14        2.08461  -0.00044   0.00017  -0.00079  -0.00062   2.08399
   A15        2.09997   0.00010  -0.00001   0.00060   0.00059   2.10056
   A16        2.09033  -0.00035   0.00009  -0.00051  -0.00043   2.08990
   A17        2.09676   0.00016  -0.00003   0.00024   0.00021   2.09697
   A18        2.09608   0.00019  -0.00005   0.00028   0.00023   2.09631
   A19        1.91244  -0.00048   0.00029   0.00087   0.00116   1.91359
   A20        1.94058  -0.00096   0.00032  -0.00048  -0.00016   1.94042
   A21        1.90406   0.00123  -0.00039   0.00092   0.00053   1.90459
   A22        1.92198  -0.00044  -0.00023  -0.00145  -0.00167   1.92031
   A23        1.87803   0.00035  -0.00022  -0.00083  -0.00104   1.87699
   A24        1.90557   0.00037   0.00020   0.00098   0.00118   1.90675
   A25        1.91589  -0.00031   0.00039   0.00138   0.00177   1.91766
   A26        1.93137  -0.00023   0.00013   0.00070   0.00083   1.93220
   A27        1.89035   0.00018   0.00018   0.00124   0.00142   1.89178
   A28        1.92477  -0.00055  -0.00019  -0.00249  -0.00269   1.92208
   A29        1.91068   0.00055  -0.00021   0.00029   0.00008   1.91076
   A30        1.89019   0.00041  -0.00031  -0.00108  -0.00140   1.88879
   A31        1.93323  -0.00055   0.00012  -0.00018  -0.00006   1.93317
   A32        1.92773  -0.00074  -0.00009  -0.00217  -0.00225   1.92548
   A33        1.89621  -0.00007  -0.00012  -0.00120  -0.00131   1.89490
   A34        1.92398  -0.00120   0.00021  -0.00098  -0.00078   1.92320
   A35        1.88382   0.00124  -0.00031   0.00041   0.00010   1.88392
   A36        1.89776   0.00142   0.00018   0.00427   0.00445   1.90221
   A37        1.97295  -0.00107   0.00062   0.00010   0.00073   1.97368
   A38        1.92594  -0.00041  -0.00083  -0.00427  -0.00511   1.92083
   A39        1.89665   0.00121   0.00005   0.00599   0.00605   1.90270
   A40        1.87353   0.00069   0.00023  -0.00054  -0.00031   1.87322
   A41        1.88387  -0.00022  -0.00049  -0.00417  -0.00466   1.87922
   A42        1.90981  -0.00020   0.00043   0.00291   0.00334   1.91315
    D1        0.00620  -0.00006  -0.00007  -0.00247  -0.00254   0.00366
    D2       -3.13963  -0.00010  -0.00017  -0.00334  -0.00352   3.14004
    D3       -3.13464  -0.00007  -0.00007  -0.00250  -0.00257  -3.13721
    D4        0.00272  -0.00011  -0.00017  -0.00337  -0.00355  -0.00083
    D5        0.00827  -0.00016   0.00003  -0.00331  -0.00327   0.00500
    D6       -3.13976   0.00000  -0.00004  -0.00080  -0.00084  -3.14060
    D7       -3.13408  -0.00015   0.00003  -0.00328  -0.00325  -3.13733
    D8        0.00107   0.00001  -0.00005  -0.00077  -0.00082   0.00026
    D9       -0.02092   0.00023   0.00009   0.00753   0.00763  -0.01329
   D10       -3.10321  -0.00046  -0.00045  -0.01197  -0.01244  -3.11566
   D11        3.12506   0.00027   0.00020   0.00844   0.00865   3.13371
   D12        0.04277  -0.00042  -0.00034  -0.01106  -0.01142   0.03134
   D13        0.02102  -0.00020  -0.00008  -0.00677  -0.00685   0.01417
   D14       -3.10545  -0.00054   0.00034  -0.01108  -0.01074  -3.11618
   D15        3.10516   0.00037   0.00051   0.01220   0.01269   3.11785
   D16       -0.02131   0.00003   0.00093   0.00789   0.00879  -0.01251
   D17       -0.15948   0.00043   0.01265   0.04997   0.06262  -0.09686
   D18       -2.25767   0.00056   0.01252   0.05362   0.06613  -2.19154
   D19        1.93145   0.00030   0.01247   0.04890   0.06137   1.99282
   D20        3.03993  -0.00026   0.01209   0.03090   0.04299   3.08292
   D21        0.94173  -0.00012   0.01197   0.03454   0.04651   0.98824
   D22       -1.15233  -0.00038   0.01191   0.02982   0.04174  -1.11059
   D23       -0.00629  -0.00001   0.00004   0.00091   0.00094  -0.00535
   D24        3.13716  -0.00002   0.00011   0.00083   0.00093   3.13810
   D25        3.12056   0.00034  -0.00037   0.00514   0.00475   3.12531
   D26       -0.01916   0.00032  -0.00030   0.00505   0.00474  -0.01442
   D27       -0.00821   0.00020  -0.00002   0.00409   0.00408  -0.00414
   D28        3.13981   0.00003   0.00006   0.00159   0.00165   3.14146
   D29        3.13150   0.00021  -0.00009   0.00418   0.00409   3.13558
   D30       -0.00366   0.00005  -0.00001   0.00167   0.00166  -0.00201
   D31        1.15340  -0.00001  -0.00131  -0.03648  -0.03779   1.11561
   D32       -3.00189  -0.00072  -0.00179  -0.04217  -0.04396  -3.04586
   D33       -0.94485  -0.00070  -0.00143  -0.04122  -0.04264  -0.98749
   D34       -3.05629   0.00029  -0.00130  -0.03541  -0.03671  -3.09300
   D35       -0.92840  -0.00042  -0.00179  -0.04109  -0.04289  -0.97128
   D36        1.12865  -0.00040  -0.00142  -0.04015  -0.04157   1.08708
   D37       -0.97053   0.00018  -0.00158  -0.03707  -0.03865  -1.00919
   D38        1.15736  -0.00054  -0.00207  -0.04275  -0.04483   1.11253
   D39       -3.06878  -0.00052  -0.00171  -0.04180  -0.04351  -3.11229
   D40        3.06730  -0.00054   0.00105   0.00892   0.00998   3.07728
   D41        0.91033   0.00059   0.00064   0.01180   0.01244   0.92277
   D42       -1.12978   0.00057   0.00087   0.01550   0.01637  -1.11341
   D43       -1.12731  -0.00049   0.00151   0.01150   0.01302  -1.11429
   D44        2.99891   0.00064   0.00111   0.01438   0.01548   3.01439
   D45        0.95880   0.00062   0.00134   0.01807   0.01941   0.97821
   D46        0.97192  -0.00059   0.00097   0.00799   0.00897   0.98089
   D47       -1.18505   0.00054   0.00057   0.01087   0.01143  -1.17362
   D48        3.05803   0.00052   0.00080   0.01457   0.01536   3.07339
   D49       -3.13610   0.00027   0.00018   0.01239   0.01258  -3.12352
   D50       -0.99054  -0.00044   0.00067   0.01359   0.01426  -0.97628
   D51        1.04303   0.00016   0.00090   0.01220   0.01309   1.05611
   D52       -1.03881   0.00029   0.00008   0.01173   0.01182  -1.02699
   D53        1.10675  -0.00042   0.00057   0.01293   0.01350   1.12025
   D54        3.14032   0.00018   0.00080   0.01154   0.01233  -3.13054
   D55        1.04828   0.00037   0.00025   0.01320   0.01346   1.06174
   D56       -3.08935  -0.00034   0.00074   0.01440   0.01514  -3.07421
   D57       -1.05578   0.00026   0.00097   0.01301   0.01397  -1.04181
         Item               Value     Threshold  Converged?
 Maximum Force            0.003671     0.000450     NO 
 RMS     Force            0.000644     0.000300     NO 
 Maximum Displacement     0.137542     0.001800     NO 
 RMS     Displacement     0.037510     0.001200     NO 
 Predicted change in Energy=-1.620610D-04
 GradGradGradGradGradGradGradGradGradGradGradGradGradGradGradGradGradGrad

                          Input orientation:                          
 ---------------------------------------------------------------------
 Center     Atomic      Atomic             Coordinates (Angstroms)
 Number     Number       Type             X           Y           Z
 ---------------------------------------------------------------------
      1          6           0       -3.355270    0.667156    0.140089
      2          6           0       -1.958978    0.648177    0.218337
      3          6           0       -1.247354    1.818078   -0.047168
      4          6           0       -1.915248    2.994877   -0.403452
      5          6           0       -3.307027    3.000337   -0.476823
      6          6           0       -4.030733    1.837048   -0.202802
      7          1           0       -3.907997   -0.242459    0.350853
      8          1           0       -1.468009   -0.277181    0.488812
      9          1           0       -1.375116    3.906243   -0.635542
     10          1           0       -3.822506    3.915200   -0.750182
     11          1           0       -5.114420    1.843773   -0.260464
     12          6           0        0.875468    0.544773    0.465199
     13          1           0        0.630976   -0.242328   -0.245951
     14          1           0        1.955271    0.679409    0.505213
     15          1           0        0.491891    0.311806    1.456848
     16          6           0        0.749908    2.935682    0.932747
     17          1           0        1.837143    2.888220    0.990184
     18          1           0        0.442250    3.904878    0.550556
     19          1           0        0.304619    2.760046    1.910874
     20          6           0        0.796725    2.113442   -1.407238
     21          1           0        1.887069    2.112904   -1.375040
     22          1           0        0.429334    1.323396   -2.060937
     23          1           0        0.429197    3.080374   -1.743695
     24          7           0        0.271926    1.845066   -0.009183
 ---------------------------------------------------------------------
                    Distance matrix (angstroms):
                    1          2          3          4          5
     1  C    0.000000
     2  C    1.398612   0.000000
     3  C    2.408941   1.394837   0.000000
     4  C    2.790589   2.428073   1.399242   0.000000
     5  C    2.413843   2.798775   2.413420   1.393722   0.000000
     6  C    1.393725   2.425477   2.787791   2.419939   1.397167
     7  H    1.085048   2.146968   3.388696   3.875613   3.400285
     8  H    2.138957   1.081894   2.173953   3.420895   3.880278
     9  H    3.874829   3.418333   2.173232   1.084526   2.139659
    10  H    3.400100   3.883840   3.394637   2.145891   1.085090
    11  H    2.153944   3.408154   3.873029   3.402967   2.156645
    12  C    4.244976   2.847054   2.527884   3.813878   4.940695
    13  H    4.106866   2.777845   2.795158   4.121597   5.106471
    14  H    5.323092   3.924871   3.443617   4.600868   5.834628
    15  H    4.081762   2.766553   2.748799   4.056342   5.039748
    16  C    4.756785   3.616784   2.489644   2.981944   4.295322
    17  H    5.711124   4.474826   3.425700   4.004252   5.350436
    18  H    5.007243   4.059848   2.750775   2.701116   3.991338
    19  H    4.572817   3.528249   2.670178   3.215441   4.336223
    20  C    4.661012   3.519005   2.472911   3.023129   4.300353
    21  H    5.645168   4.413202   3.416836   4.022372   5.345369
    22  H    4.427008   3.369725   2.666694   3.322375   4.391121
    23  H    4.867695   3.933005   2.698595   2.701848   3.945978
    24  N    3.816583   2.541897   1.519994   2.502248   3.789755
                    6          7          8          9         10
     6  C    0.000000
     7  H    2.155446   0.000000
     8  H    3.393501   2.444132   0.000000
     9  H    3.394279   4.959858   4.332878   0.000000
    10  H    2.159097   4.301827   4.965362   2.450090   0.000000
    11  H    1.085241   2.486268   4.284410   4.286824   2.489914
    12  C    5.117324   4.849160   2.483556   4.192403   5.908290
    13  H    5.104624   4.578040   2.224146   4.624589   6.113329
    14  H    6.137886   5.937304   3.554459   4.775485   6.740109
    15  H    5.053210   4.570498   2.263892   4.558924   6.038995
    16  C    5.034977   5.668798   3.929214   2.813760   4.969777
    17  H    6.079485   6.573928   4.603820   3.741385   6.009592
    18  H    4.985082   6.013729   4.598099   2.170172   4.458719
    19  H    4.910685   5.403225   3.793312   3.258759   5.044677
    20  C    4.983112   5.547573   3.799882   2.920024   5.001535
    21  H    6.039090   6.489163   4.521393   3.795362   6.019798
    22  H    4.858878   5.203948   3.558507   3.458163   5.149144
    23  H    4.879670   5.851462   4.456080   2.272798   4.445333
    24  N    4.307020   4.686059   2.789140   2.711738   4.647463
                   11         12         13         14         15
    11  H    0.000000
    12  C    6.171932   0.000000
    13  H    6.112413   1.088595   0.000000
    14  H    7.205729   1.088899   1.779776   0.000000
    15  H    6.060264   1.088472   1.796088   1.783878   0.000000
    16  C    6.083285   2.439429   3.391640   2.593540   2.688119
    17  H    7.139973   2.586923   3.575360   2.264508   2.943703
    18  H    5.981846   3.388992   4.227216   3.562995   3.705941
    19  H    5.909336   2.706156   3.711152   3.004926   2.497016
    20  C    6.027391   2.443961   2.631675   2.656341   3.397324
    21  H    7.094755   2.620849   2.898229   2.365356   3.634565
    22  H    5.851983   2.680793   2.405478   3.054231   3.660879
    23  H    5.870336   3.392292   3.650246   3.626447   4.232301
    24  N    5.392204   1.509988   2.131241   2.111163   2.132726
                   16         17         18         19         20
    16  C    0.000000
    17  H    1.089785   0.000000
    18  H    1.086307   1.781177   0.000000
    19  H    1.088973   1.792408   1.783269   0.000000
    20  C    2.480686   2.725873   2.677284   3.416157   0.000000
    21  H    2.701107   2.489556   3.001098   3.704074   1.090819
    22  H    3.415316   3.706742   3.672071   4.225494   1.089253
    23  H    2.699469   3.081124   2.437942   3.670695   1.087767
    24  N    1.518270   2.129978   2.141294   2.127175   1.517234
                   21         22         23         24
    21  H    0.000000
    22  H    1.794093   0.000000
    23  H    1.788098   1.785390   0.000000
    24  N    2.132132   2.122878   2.135240   0.000000
 Stoichiometry    C9H14N(1+)
 Framework group  C1[X(C9H14N)]
 Deg. of freedom    66
 Full point group                 C1      NOp   1
 Largest Abelian subgroup         C1      NOp   1
 Largest concise Abelian subgroup C1      NOp   1
                         Standard orientation:                         
 ---------------------------------------------------------------------
 Center     Atomic      Atomic             Coordinates (Angstroms)
 Number     Number       Type             X           Y           Z
 ---------------------------------------------------------------------
      1          6           0       -2.205171    1.208252   -0.004276
      2          6           0       -0.806867    1.236147   -0.013379
      3          6           0       -0.103052    0.031948   -0.024359
      4          6           0       -0.781391   -1.191790   -0.010308
      5          6           0       -2.175024   -1.205402   -0.002264
      6          6           0       -2.890502   -0.005332   -0.001729
      7          1           0       -2.751634    2.145635    0.000105
      8          1           0       -0.308082    2.196198   -0.016585
      9          1           0       -0.248454   -2.136217    0.004904
     10          1           0       -2.698465   -2.155861    0.005327
     11          1           0       -3.975646   -0.018460    0.004417
     12          6           0        2.035324    1.377973   -0.100298
     13          1           0        1.756186    1.959198    0.776798
     14          1           0        3.116373    1.249952   -0.125678
     15          1           0        1.695393    1.859289   -1.015478
     16          6           0        1.940419   -0.813285   -1.168097
     17          1           0        3.028932   -0.760856   -1.163465
     18          1           0        1.619959   -1.845615   -1.060099
     19          1           0        1.538468   -0.390389   -2.087584
     20          6           0        1.879546   -0.616177    1.303996
     21          1           0        2.970230   -0.615584    1.321156
     22          1           0        1.480182   -0.016516    2.120933
     23          1           0        1.501306   -1.634193    1.365758
     24          7           0        1.416508    0.004202   -0.000889
 ---------------------------------------------------------------------
 Rotational constants (GHZ):      2.6021342      0.9651756      0.8277292
 Standard basis: 6-31++G(d,p) (6D, 7F)
 There are   274 symmetry adapted cartesian basis functions of A   symmetry.
 There are   274 symmetry adapted basis functions of A   symmetry.
   274 basis functions,   432 primitive gaussians,   274 cartesian basis functions
    37 alpha electrons       37 beta electrons
       nuclear repulsion energy       538.4676454982 Hartrees.
 NAtoms=   24 NActive=   24 NUniq=   24 SFac= 1.00D+00 NAtFMM=   60 NAOKFM=F Big=F
 Integral buffers will be    131072 words long.
 Raffenetti 2 integral format.
 Two-electron integral symmetry is turned on.
 One-electron integrals computed using PRISM.
 NBasis=   274 RedAO= T EigKep=  1.63D-06  NBF=   274
 NBsUse=   273 1.00D-06 EigRej=  8.55D-07 NBFU=   273
 Initial guess from the checkpoint file:  "BME.chk"
 B after Tr=     0.000000    0.000000    0.000000
         Rot=    0.999889   -0.014873   -0.001273    0.000031 Ang=  -1.71 deg.
 ExpMin= 3.60D-02 ExpMax= 4.17D+03 ExpMxC= 6.27D+02 IAcc=3 IRadAn=         5 AccDes= 0.00D+00
 Harris functional with IExCor=  402 and IRadAn=       5 diagonalized for initial guess.
 HarFok:  IExCor=  402 AccDes= 0.00D+00 IRadAn=         5 IDoV= 1 UseB2=F ITyADJ=14
 ICtDFT=  3500011 ScaDFX=  1.000000  1.000000  1.000000  1.000000
 FoFCou: FMM=F IPFlag=           0 FMFlag=      100000 FMFlg1=           0
         NFxFlg=           0 DoJE=T BraDBF=F KetDBF=T FulRan=T
         wScrn=  0.000000 ICntrl=     500 IOpCl=  0 I1Cent=   200000004 NGrid=           0
         NMat0=    1 NMatS0=      1 NMatT0=    0 NMatD0=    1 NMtDS0=    0 NMtDT0=    0
 Petite list used in FoFCou.
 Keep R1 ints in memory in canonical form, NReq=720372376.
 Requested convergence on RMS density matrix=1.00D-08 within 128 cycles.
 Requested convergence on MAX density matrix=1.00D-06.
 Requested convergence on             energy=1.00D-06.
 No special actions if energy rises.
 SCF Done:  E(RB3LYP) =  -405.923463597     A.U. after   11 cycles
            NFock= 11  Conv=0.52D-08     -V/T= 2.0100
 Calling FoFJK, ICntrl=      2127 FMM=F ISym2X=0 I1Cent= 0 IOpClX= 0 NMat=1 NMatS=1 NMatT=0.
 ***** Axes restored to original set *****
 -------------------------------------------------------------------
 Center     Atomic                   Forces (Hartrees/Bohr)
 Number     Number              X              Y              Z
 -------------------------------------------------------------------
      1        6          -0.000751715    0.000277885    0.000143959
      2        6           0.002136850   -0.000033589    0.001000361
      3        6           0.000553915    0.000084784   -0.001483151
      4        6           0.001989353   -0.000074826   -0.000122722
      5        6          -0.000611707   -0.000287747    0.000266338
      6        6          -0.000651192   -0.000122871   -0.000101921
      7        1           0.000200340    0.000004241    0.000000592
      8        1          -0.000147123   -0.000117493   -0.000065457
      9        1          -0.000511506    0.000336303    0.000422725
     10        1           0.000216353   -0.000050154   -0.000012652
     11        1           0.000221942   -0.000008627    0.000004222
     12        6          -0.001385407    0.000664862   -0.001010266
     13        1          -0.000216663   -0.000936029    0.000685848
     14        1           0.000429056   -0.000443090    0.000033861
     15        1           0.000151670   -0.000507862    0.000406984
     16        6          -0.000869700   -0.001215740   -0.000504436
     17        1           0.000483268    0.000315979   -0.000023969
     18        1          -0.000345737    0.000759372    0.000197512
     19        1           0.000134051    0.000144982    0.000641638
     20        6           0.000106882   -0.000146558    0.001208395
     21        1           0.000146739    0.000193156   -0.000285853
     22        1           0.000232838    0.000321499   -0.000889362
     23        1           0.000385996   -0.000217417   -0.000755860
     24        7          -0.001898502    0.001058939    0.000243212
 -------------------------------------------------------------------
 Cartesian Forces:  Max     0.002136850 RMS     0.000668534

 GradGradGradGradGradGradGradGradGradGradGradGradGradGradGradGradGradGrad
 Berny optimization.
 Using GEDIIS/GDIIS optimizer.
 FormGI is forming the generalized inverse of G from B-inverse, IUseBI=4.
 Internal  Forces:  Max     0.002645615 RMS     0.000531972
 Search for a local minimum.
 Step number  11 out of a maximum of  133
 All quantities printed in internal units (Hartrees-Bohrs-Radians)
 Mixed Optimization -- En-DIIS/RFO-DIIS
 Swapping is turned off.
 Update second derivatives using D2CorX and points    8   10   11
 DE= -2.43D-04 DEPred=-1.62D-04 R= 1.50D+00
 TightC=F SS=  1.41D+00  RLast= 1.95D-01 DXNew= 4.2426D-01 5.8362D-01
 Trust test= 1.50D+00 RLast= 1.95D-01 DXMaxT set to 4.24D-01
 ITU=  1  0 -1  0  0  0  1  1  0  1  0
     Eigenvalues ---    0.00199   0.00228   0.00263   0.00525   0.01543
     Eigenvalues ---    0.01895   0.02148   0.02155   0.02155   0.02155
     Eigenvalues ---    0.02157   0.02164   0.02240   0.05086   0.05564
     Eigenvalues ---    0.05617   0.05738   0.05864   0.05920   0.05953
     Eigenvalues ---    0.06053   0.06314   0.11941   0.15453   0.15525
     Eigenvalues ---    0.15786   0.15937   0.15996   0.16000   0.16000
     Eigenvalues ---    0.16000   0.16000   0.16004   0.16057   0.16215
     Eigenvalues ---    0.16530   0.16597   0.18303   0.21666   0.22004
     Eigenvalues ---    0.23756   0.26228   0.28236   0.29007   0.30554
     Eigenvalues ---    0.33172   0.33712   0.33722   0.33765   0.33993
     Eigenvalues ---    0.36166   0.37156   0.37208   0.37228   0.37230
     Eigenvalues ---    0.37240   0.37293   0.37420   0.37567   0.40180
     Eigenvalues ---    0.42508   0.43395   0.46056   0.46280   0.46453
     Eigenvalues ---    0.48734
 En-DIIS/RFO-DIIS IScMMF=        0 using points:    11   10
 RFO step:  Lambda=-8.48222587D-05.
 DidBck=F Rises=F RFO-DIIS coefs:    2.56867   -1.56867
 Iteration  1 RMS(Cart)=  0.07387310 RMS(Int)=  0.00148945
 Iteration  2 RMS(Cart)=  0.00252062 RMS(Int)=  0.00006020
 Iteration  3 RMS(Cart)=  0.00000275 RMS(Int)=  0.00006017
 Iteration  4 RMS(Cart)=  0.00000000 RMS(Int)=  0.00006017
 Variable       Old X    -DE/DX   Delta X   Delta X   Delta X     New X
                                 (Linear)    (Quad)   (Total)
    R1        2.64299   0.00062   0.00193   0.00055   0.00248   2.64547
    R2        2.63376  -0.00001  -0.00096  -0.00009  -0.00109   2.63267
    R3        2.05044  -0.00010   0.00019  -0.00070  -0.00051   2.04994
    R4        2.63586  -0.00056  -0.00235   0.00030  -0.00201   2.63385
    R5        2.04448   0.00002   0.00015  -0.00080  -0.00065   2.04383
    R6        2.64418  -0.00060   0.00061  -0.00081  -0.00016   2.64402
    R7        2.87237  -0.00265  -0.00619  -0.00381  -0.01000   2.86237
    R8        2.63375   0.00074  -0.00036   0.00114   0.00078   2.63454
    R9        2.04946  -0.00006   0.00110  -0.00113  -0.00002   2.04944
   R10        2.64026   0.00023   0.00122   0.00003   0.00120   2.64147
   R11        2.05052  -0.00014   0.00015  -0.00078  -0.00064   2.04988
   R12        2.05081  -0.00022  -0.00012  -0.00079  -0.00091   2.04990
   R13        2.05715   0.00027   0.00124   0.00027   0.00151   2.05865
   R14        2.05772   0.00037   0.00055   0.00094   0.00149   2.05921
   R15        2.05691   0.00043  -0.00029   0.00144   0.00114   2.05806
   R16        2.85346   0.00068  -0.00650   0.00479  -0.00171   2.85175
   R17        2.05939   0.00047   0.00109   0.00121   0.00230   2.06170
   R18        2.05282   0.00071   0.00053   0.00191   0.00245   2.05527
   R19        2.05786   0.00050   0.00036   0.00126   0.00161   2.05947
   R20        2.86911   0.00001  -0.00175   0.00041  -0.00134   2.86777
   R21        2.06135   0.00014  -0.00046   0.00056   0.00010   2.06145
   R22        2.05839   0.00022   0.00026   0.00082   0.00108   2.05947
   R23        2.05558  -0.00009  -0.00153   0.00084  -0.00069   2.05489
   R24        2.86716   0.00100   0.00012   0.00136   0.00149   2.86864
    A1        2.10481   0.00002   0.00103  -0.00017   0.00085   2.10567
    A2        2.07866  -0.00018  -0.00218  -0.00028  -0.00245   2.07621
    A3        2.09971   0.00017   0.00115   0.00044   0.00160   2.10131
    A4        2.07980  -0.00028  -0.00122  -0.00013  -0.00129   2.07851
    A5        2.06991  -0.00004  -0.00151  -0.00101  -0.00255   2.06736
    A6        2.13347   0.00032   0.00273   0.00116   0.00384   2.13731
    A7        2.10638   0.00088   0.00140   0.00123   0.00241   2.10879
    A8        2.11774  -0.00198   0.00310  -0.00462  -0.00193   2.11581
    A9        2.05843   0.00112  -0.00320   0.00377   0.00016   2.05858
   A10        2.08674  -0.00071  -0.00038  -0.00180  -0.00211   2.08463
   A11        2.12176   0.00090   0.00204   0.00289   0.00487   2.12663
   A12        2.07463  -0.00019  -0.00159  -0.00106  -0.00270   2.07193
   A13        2.09864   0.00035   0.00005   0.00147   0.00152   2.10016
   A14        2.08399  -0.00035  -0.00098  -0.00107  -0.00204   2.08195
   A15        2.10056   0.00000   0.00092  -0.00040   0.00052   2.10108
   A16        2.08990  -0.00026  -0.00068  -0.00056  -0.00129   2.08861
   A17        2.09697   0.00012   0.00033   0.00032   0.00067   2.09764
   A18        2.09631   0.00014   0.00037   0.00024   0.00062   2.09693
   A19        1.91359  -0.00052   0.00181  -0.00110   0.00070   1.91430
   A20        1.94042  -0.00093  -0.00026  -0.00555  -0.00582   1.93460
   A21        1.90459   0.00113   0.00082   0.00495   0.00576   1.91035
   A22        1.92031  -0.00047  -0.00262  -0.00271  -0.00533   1.91498
   A23        1.87699   0.00050  -0.00163   0.00353   0.00189   1.87888
   A24        1.90675   0.00036   0.00186   0.00127   0.00312   1.90988
   A25        1.91766  -0.00027   0.00277  -0.00069   0.00207   1.91974
   A26        1.93220  -0.00031   0.00130  -0.00170  -0.00040   1.93180
   A27        1.89178   0.00019   0.00223   0.00064   0.00286   1.89464
   A28        1.92208  -0.00043  -0.00421  -0.00091  -0.00513   1.91695
   A29        1.91076   0.00036   0.00013   0.00011   0.00023   1.91099
   A30        1.88879   0.00049  -0.00219   0.00265   0.00045   1.88924
   A31        1.93317  -0.00056  -0.00009  -0.00171  -0.00180   1.93137
   A32        1.92548  -0.00063  -0.00353  -0.00313  -0.00665   1.91883
   A33        1.89490   0.00009  -0.00205   0.00094  -0.00111   1.89379
   A34        1.92320  -0.00099  -0.00123  -0.00274  -0.00401   1.91919
   A35        1.88392   0.00117   0.00016   0.00520   0.00533   1.88925
   A36        1.90221   0.00101   0.00698   0.00174   0.00870   1.91091
   A37        1.97368  -0.00107   0.00114  -0.00551  -0.00437   1.96931
   A38        1.92083  -0.00016  -0.00801  -0.00067  -0.00874   1.91210
   A39        1.90270   0.00093   0.00950   0.00340   0.01292   1.91562
   A40        1.87322   0.00064  -0.00049   0.00227   0.00177   1.87498
   A41        1.87922   0.00005  -0.00730   0.00233  -0.00497   1.87425
   A42        1.91315  -0.00039   0.00524  -0.00180   0.00346   1.91662
    D1        0.00366  -0.00004  -0.00399  -0.00045  -0.00443  -0.00077
    D2        3.14004  -0.00003  -0.00552   0.00285  -0.00267   3.13737
    D3       -3.13721  -0.00005  -0.00403  -0.00095  -0.00497   3.14101
    D4       -0.00083  -0.00004  -0.00556   0.00236  -0.00321  -0.00403
    D5        0.00500  -0.00010  -0.00514  -0.00044  -0.00557  -0.00057
    D6       -3.14060   0.00000  -0.00132  -0.00009  -0.00141   3.14117
    D7       -3.13733  -0.00009  -0.00510   0.00006  -0.00502   3.14083
    D8        0.00026   0.00001  -0.00128   0.00041  -0.00087  -0.00061
    D9       -0.01329   0.00016   0.01196   0.00302   0.01500   0.00171
   D10       -3.11566  -0.00035  -0.01952  -0.00860  -0.02816   3.13937
   D11        3.13371   0.00015   0.01356  -0.00041   0.01318  -3.13629
   D12        0.03134  -0.00035  -0.01792  -0.01203  -0.02997   0.00137
   D13        0.01417  -0.00015  -0.01074  -0.00470  -0.01546  -0.00129
   D14       -3.11618  -0.00040  -0.01685  -0.00837  -0.02527  -3.14145
   D15        3.11785   0.00026   0.01990   0.00635   0.02627  -3.13907
   D16       -0.01251   0.00001   0.01379   0.00268   0.01646   0.00395
   D17       -0.09686   0.00029   0.09823   0.02723   0.12546   0.02860
   D18       -2.19154   0.00030   0.10374   0.02848   0.13216  -2.05937
   D19        1.99282   0.00030   0.09627   0.02898   0.12525   2.11807
   D20        3.08292  -0.00020   0.06744   0.01597   0.08345  -3.11681
   D21        0.98824  -0.00019   0.07295   0.01722   0.09016   1.07839
   D22       -1.11059  -0.00018   0.06548   0.01772   0.08324  -1.02734
   D23       -0.00535   0.00002   0.00148   0.00379   0.00526  -0.00009
   D24        3.13810  -0.00001   0.00147   0.00157   0.00304   3.14114
   D25        3.12531   0.00028   0.00745   0.00739   0.01481   3.14012
   D26       -0.01442   0.00025   0.00744   0.00517   0.01258  -0.00184
   D27       -0.00414   0.00011   0.00640  -0.00124   0.00515   0.00101
   D28        3.14146   0.00000   0.00258  -0.00159   0.00099  -3.14074
   D29        3.13558   0.00013   0.00641   0.00099   0.00739  -3.14021
   D30       -0.00201   0.00003   0.00260   0.00064   0.00323   0.00123
   D31        1.11561  -0.00004  -0.05928   0.01236  -0.04690   1.06871
   D32       -3.04586  -0.00047  -0.06897   0.00963  -0.05935  -3.10521
   D33       -0.98749  -0.00057  -0.06690   0.00993  -0.05696  -1.04446
   D34       -3.09300   0.00025  -0.05758   0.01579  -0.04177  -3.13477
   D35       -0.97128  -0.00019  -0.06727   0.01307  -0.05422  -1.02550
   D36        1.08708  -0.00028  -0.06520   0.01337  -0.05183   1.03525
   D37       -1.00919   0.00018  -0.06063   0.01530  -0.04532  -1.05450
   D38        1.11253  -0.00026  -0.07032   0.01258  -0.05776   1.05476
   D39       -3.11229  -0.00035  -0.06825   0.01288  -0.05538   3.11552
   D40        3.07728  -0.00042   0.01565   0.03188   0.04756   3.12483
   D41        0.92277   0.00058   0.01952   0.03760   0.05711   0.97988
   D42       -1.11341   0.00037   0.02568   0.03453   0.06019  -1.05322
   D43       -1.11429  -0.00042   0.02042   0.03149   0.05193  -1.06236
   D44        3.01439   0.00058   0.02429   0.03721   0.06149   3.07588
   D45        0.97821   0.00037   0.03045   0.03413   0.06456   1.04277
   D46        0.98089  -0.00044   0.01407   0.03203   0.04613   1.02702
   D47       -1.17362   0.00056   0.01794   0.03775   0.05568  -1.11793
   D48        3.07339   0.00035   0.02410   0.03468   0.05876   3.13215
   D49       -3.12352   0.00021   0.01973  -0.03397  -0.01420  -3.13772
   D50       -0.97628  -0.00050   0.02236  -0.03718  -0.01482  -0.99110
   D51        1.05611   0.00008   0.02053  -0.03414  -0.01365   1.04246
   D52       -1.02699   0.00027   0.01854  -0.03248  -0.01392  -1.04091
   D53        1.12025  -0.00044   0.02118  -0.03570  -0.01454   1.10571
   D54       -3.13054   0.00013   0.01934  -0.03266  -0.01337   3.13928
   D55        1.06174   0.00033   0.02111  -0.03177  -0.01060   1.05114
   D56       -3.07421  -0.00038   0.02375  -0.03498  -0.01122  -3.08543
   D57       -1.04181   0.00020   0.02191  -0.03194  -0.01005  -1.05186
         Item               Value     Threshold  Converged?
 Maximum Force            0.002646     0.000450     NO 
 RMS     Force            0.000532     0.000300     NO 
 Maximum Displacement     0.280232     0.001800     NO 
 RMS     Displacement     0.074064     0.001200     NO 
 Predicted change in Energy=-2.211165D-04
 GradGradGradGradGradGradGradGradGradGradGradGradGradGradGradGradGradGrad

                          Input orientation:                          
 ---------------------------------------------------------------------
 Center     Atomic      Atomic             Coordinates (Angstroms)
 Number     Number       Type             X           Y           Z
 ---------------------------------------------------------------------
      1          6           0       -3.355335    0.693625    0.220766
      2          6           0       -1.956992    0.671028    0.283296
      3          6           0       -1.244130    1.814033   -0.074435
      4          6           0       -1.909017    2.973038   -0.489491
      5          6           0       -3.301975    2.980835   -0.546277
      6          6           0       -4.029270    1.840961   -0.191898
      7          1           0       -3.907995   -0.197341    0.499146
      8          1           0       -1.470546   -0.237182    0.612345
      9          1           0       -1.371026    3.871439   -0.771647
     10          1           0       -3.814910    3.880877   -0.868007
     11          1           0       -5.113013    1.850092   -0.237956
     12          6           0        0.866718    0.526287    0.406912
     13          1           0        0.591763   -0.247071   -0.309393
     14          1           0        1.949930    0.643908    0.422266
     15          1           0        0.510216    0.274694    1.404758
     16          6           0        0.722411    2.894546    0.974987
     17          1           0        1.812768    2.890444    1.012284
     18          1           0        0.364796    3.872131    0.659844
     19          1           0        0.302977    2.643768    1.949106
     20          6           0        0.824078    2.167124   -1.397701
     21          1           0        1.913225    2.179607   -1.337668
     22          1           0        0.486019    1.397510   -2.091334
     23          1           0        0.459055    3.140529   -1.716574
     24          7           0        0.269370    1.844035   -0.022092
 ---------------------------------------------------------------------
                    Distance matrix (angstroms):
                    1          2          3          4          5
     1  C    0.000000
     2  C    1.399923   0.000000
     3  C    2.408245   1.393773   0.000000
     4  C    2.791420   2.428735   1.399157   0.000000
     5  C    2.412993   2.798639   2.412216   1.394137   0.000000
     6  C    1.393148   2.426703   2.787746   2.421907   1.397804
     7  H    1.084780   2.146408   3.386856   3.876160   3.400143
     8  H    2.138262   1.081549   2.174951   3.422252   3.879712
     9  H    3.875677   3.420365   2.176035   1.084514   2.138348
    10  H    3.399296   3.883360   3.392714   2.144731   1.084752
    11  H    2.153434   3.409159   3.872505   3.404390   2.157198
    12  C    4.229466   2.830118   2.519060   3.807208   4.930656
    13  H    4.092133   2.773145   2.770172   4.081107   5.063268
    14  H    5.309323   3.909487   3.437721   4.598654   5.829392
    15  H    4.064459   2.738955   2.763206   4.089246   5.065820
    16  C    4.694775   3.549883   2.477111   3.012519   4.303181
    17  H    5.671138   4.434898   3.418222   4.014204   5.347698
    18  H    4.912745   3.972348   2.713592   2.701771   3.961609
    19  H    4.491488   3.431339   2.678941   3.308791   4.397298
    20  C    4.717852   3.577486   2.480563   2.990677   4.290846
    21  H    5.691624   4.458914   3.420277   3.994806   5.335408
    22  H    4.538421   3.483525   2.689756   3.283959   4.386686
    23  H    4.928509   3.991892   2.712389   2.672368   3.942137
    24  N    3.810631   2.534935   1.514702   2.497694   3.784387
                    6          7          8          9         10
     6  C    0.000000
     7  H    2.155672   0.000000
     8  H    3.393016   2.440401   0.000000
     9  H    3.394881   4.960453   4.336601   0.000000
    10  H    2.159706   4.302282   4.964463   2.445801   0.000000
    11  H    1.084760   2.487442   4.283374   4.286391   2.491209
    12  C    5.104668   4.830116   2.467365   4.193631   5.898841
    13  H    5.072241   4.572092   2.258941   4.585667   6.063890
    14  H    6.128701   5.918521   3.537246   4.782377   6.736182
    15  H    5.060577   4.534704   2.193935   4.605691   6.072621
    16  C    5.005011   5.588098   3.840350   2.896123   4.995673
    17  H    6.056474   6.521108   4.552158   3.779061   6.015580
    18  H    4.915174   5.902810   4.500799   2.249943   4.450207
    19  H    4.898650   5.282667   3.637607   3.422274   5.140385
    20  C    5.011520   5.619718   3.884105   2.848704   4.973704
    21  H    6.061413   6.550601   4.592747   3.737510   5.993866
    22  H    4.918571   5.344295   3.716214   3.363111   5.114844
    23  H    4.915138   5.926375   4.533890   2.185478   4.419837
    24  N    4.301994   4.678598   2.785907   2.713503   4.641727
                   11         12         13         14         15
    11  H    0.000000
    12  C    6.158368   0.000000
    13  H    6.078459   1.089392   0.000000
    14  H    7.195551   1.089688   1.781513   0.000000
    15  H    6.066391   1.089078   1.793656   1.781681   0.000000
    16  C    6.050974   2.439710   3.396536   2.622533   2.663335
    17  H    7.114203   2.617389   3.616861   2.326770   2.948360
    18  H    5.907714   3.392723   4.237778   3.604236   3.676629
    19  H    5.894584   2.679532   3.679832   3.007181   2.439626
    20  C    6.057605   2.439424   2.658331   2.626787   3.396112
    21  H    7.119409   2.621489   2.948284   2.336041   3.621882
    22  H    5.915151   2.673049   2.427167   3.004851   3.672051
    23  H    5.907579   3.392586   3.670641   3.609773   4.237729
    24  N    5.386714   1.509082   2.135229   2.112355   2.134653
                   16         17         18         19         20
    16  C    0.000000
    17  H    1.091003   0.000000
    18  H    1.087601   1.784530   0.000000
    19  H    1.089826   1.793865   1.781824   0.000000
    20  C    2.483773   2.703465   2.711361   3.420505   0.000000
    21  H    2.697694   2.457164   3.041763   3.689340   1.090872
    22  H    3.420427   3.690739   3.702354   4.232236   1.089824
    23  H    2.715579   3.056427   2.488270   3.702478   1.087400
    24  N    1.517560   2.132366   2.141803   2.127517   1.518021
                   21         22         23         24
    21  H    0.000000
    22  H    1.793490   0.000000
    23  H    1.783691   1.783056   0.000000
    24  N    2.132043   2.127929   2.141996   0.000000
 Stoichiometry    C9H14N(1+)
 Framework group  C1[X(C9H14N)]
 Deg. of freedom    66
 Full point group                 C1      NOp   1
 Largest Abelian subgroup         C1      NOp   1
 Largest concise Abelian subgroup C1      NOp   1
                         Standard orientation:                         
 ---------------------------------------------------------------------
 Center     Atomic      Atomic             Coordinates (Angstroms)
 Number     Number       Type             X           Y           Z
 ---------------------------------------------------------------------
      1          6           0       -2.201593    1.207991    0.001914
      2          6           0       -0.801922    1.234565    0.002344
      3          6           0       -0.101295    0.029689    0.002641
      4          6           0       -0.779570   -1.194066    0.000458
      5          6           0       -2.173665   -1.204839   -0.000480
      6          6           0       -2.888839   -0.003848    0.000856
      7          1           0       -2.744736    2.147002    0.002240
      8          1           0       -0.304811    2.195095   -0.000846
      9          1           0       -0.251217   -2.141174    0.000782
     10          1           0       -2.696976   -2.155012   -0.002605
     11          1           0       -3.973534   -0.015734    0.000924
     12          6           0        2.024172    1.381297    0.037385
     13          1           0        1.720055    1.888330    0.952375
     14          1           0        3.107389    1.263275    0.025877
     15          1           0        1.706271    1.942085   -0.840423
     16          6           0        1.906681   -0.679949   -1.262478
     17          1           0        2.997653   -0.675696   -1.255609
     18          1           0        1.538979   -1.703143   -1.289788
     19          1           0        1.524975   -0.126844   -2.120439
     20          6           0        1.914551   -0.749302    1.220314
     21          1           0        3.005231   -0.753493    1.200311
     22          1           0        1.548267   -0.237910    2.110275
     23          1           0        1.539293   -1.769648    1.197593
     24          7           0        1.413151    0.001949    0.000230
 ---------------------------------------------------------------------
 Rotational constants (GHZ):      2.6005506      0.9672538      0.8296064
 Standard basis: 6-31++G(d,p) (6D, 7F)
 There are   274 symmetry adapted cartesian basis functions of A   symmetry.
 There are   274 symmetry adapted basis functions of A   symmetry.
   274 basis functions,   432 primitive gaussians,   274 cartesian basis functions
    37 alpha electrons       37 beta electrons
       nuclear repulsion energy       538.7214155899 Hartrees.
 NAtoms=   24 NActive=   24 NUniq=   24 SFac= 1.00D+00 NAtFMM=   60 NAOKFM=F Big=F
 Integral buffers will be    131072 words long.
 Raffenetti 2 integral format.
 Two-electron integral symmetry is turned on.
 One-electron integrals computed using PRISM.
 NBasis=   274 RedAO= T EigKep=  1.60D-06  NBF=   274
 NBsUse=   273 1.00D-06 EigRej=  8.55D-07 NBFU=   273
 Initial guess from the checkpoint file:  "BME.chk"
 B after Tr=     0.000000    0.000000    0.000000
         Rot=    0.999524   -0.030728   -0.002842   -0.000022 Ang=  -3.54 deg.
 ExpMin= 3.60D-02 ExpMax= 4.17D+03 ExpMxC= 6.27D+02 IAcc=3 IRadAn=         5 AccDes= 0.00D+00
 Harris functional with IExCor=  402 and IRadAn=       5 diagonalized for initial guess.
 HarFok:  IExCor=  402 AccDes= 0.00D+00 IRadAn=         5 IDoV= 1 UseB2=F ITyADJ=14
 ICtDFT=  3500011 ScaDFX=  1.000000  1.000000  1.000000  1.000000
 FoFCou: FMM=F IPFlag=           0 FMFlag=      100000 FMFlg1=           0
         NFxFlg=           0 DoJE=T BraDBF=F KetDBF=T FulRan=T
         wScrn=  0.000000 ICntrl=     500 IOpCl=  0 I1Cent=   200000004 NGrid=           0
         NMat0=    1 NMatS0=      1 NMatT0=    0 NMatD0=    1 NMtDS0=    0 NMtDT0=    0
 Petite list used in FoFCou.
 Keep R1 ints in memory in canonical form, NReq=720372376.
 Requested convergence on RMS density matrix=1.00D-08 within 128 cycles.
 Requested convergence on MAX density matrix=1.00D-06.
 Requested convergence on             energy=1.00D-06.
 No special actions if energy rises.
 SCF Done:  E(RB3LYP) =  -405.923650283     A.U. after   12 cycles
            NFock= 12  Conv=0.28D-08     -V/T= 2.0100
 Calling FoFJK, ICntrl=      2127 FMM=F ISym2X=0 I1Cent= 0 IOpClX= 0 NMat=1 NMatS=1 NMatT=0.
 ***** Axes restored to original set *****
 -------------------------------------------------------------------
 Center     Atomic                   Forces (Hartrees/Bohr)
 Number     Number              X              Y              Z
 -------------------------------------------------------------------
      1        6           0.000256684   -0.000158623    0.000067219
      2        6          -0.000338188   -0.000136489    0.000224048
      3        6          -0.000123199    0.000746067   -0.000508199
      4        6           0.000245946   -0.000314875    0.000067187
      5        6          -0.000327765   -0.000375240    0.000178710
      6        6           0.000045649    0.000329202   -0.000136722
      7        1          -0.000088980   -0.000055147    0.000026317
      8        1          -0.000044259   -0.000085629   -0.000243523
      9        1          -0.000116136    0.000033817    0.000149476
     10        1          -0.000059743    0.000078677   -0.000072955
     11        1          -0.000088543    0.000034641    0.000000950
     12        6           0.000350296   -0.000473780    0.000085497
     13        1          -0.000223106    0.000012444    0.000287414
     14        1          -0.000022287   -0.000116711    0.000044162
     15        1           0.000331903   -0.000094737   -0.000081496
     16        6           0.000225949    0.000164881   -0.000177023
     17        1          -0.000146918    0.000037623    0.000110340
     18        1          -0.000087427    0.000016456   -0.000194756
     19        1           0.000160761    0.000075011   -0.000010819
     20        6           0.000178620    0.000031000    0.000536010
     21        1          -0.000059824   -0.000130651   -0.000066484
     22        1           0.000029667    0.000216988   -0.000075855
     23        1           0.000135634    0.000018253   -0.000042657
     24        7          -0.000234735    0.000146819   -0.000166841
 -------------------------------------------------------------------
 Cartesian Forces:  Max     0.000746067 RMS     0.000210775

 GradGradGradGradGradGradGradGradGradGradGradGradGradGradGradGradGradGrad
 Berny optimization.
 Using GEDIIS/GDIIS optimizer.
 FormGI is forming the generalized inverse of G from B-inverse, IUseBI=4.
 Internal  Forces:  Max     0.000855900 RMS     0.000182062
 Search for a local minimum.
 Step number  12 out of a maximum of  133
 All quantities printed in internal units (Hartrees-Bohrs-Radians)
 Mixed Optimization -- En-DIIS/RFO-DIIS
 Swapping is turned off.
 Update second derivatives using D2CorX and points   10   11   12
 DE= -1.87D-04 DEPred=-2.21D-04 R= 8.44D-01
 TightC=F SS=  1.41D+00  RLast= 3.62D-01 DXNew= 7.1352D-01 1.0863D+00
 Trust test= 8.44D-01 RLast= 3.62D-01 DXMaxT set to 7.14D-01
 ITU=  1  1  0 -1  0  0  0  1  1  0  1  0
     Eigenvalues ---    0.00197   0.00228   0.00289   0.00558   0.01510
     Eigenvalues ---    0.01911   0.02148   0.02155   0.02155   0.02155
     Eigenvalues ---    0.02158   0.02168   0.02210   0.05158   0.05562
     Eigenvalues ---    0.05629   0.05722   0.05823   0.05891   0.05913
     Eigenvalues ---    0.06048   0.06312   0.12040   0.15400   0.15570
     Eigenvalues ---    0.15743   0.15917   0.15995   0.16000   0.16000
     Eigenvalues ---    0.16000   0.16001   0.16009   0.16096   0.16202
     Eigenvalues ---    0.16526   0.16616   0.17802   0.21660   0.21986
     Eigenvalues ---    0.23755   0.26509   0.28648   0.29037   0.30368
     Eigenvalues ---    0.33144   0.33712   0.33722   0.33775   0.33935
     Eigenvalues ---    0.36208   0.37140   0.37214   0.37228   0.37230
     Eigenvalues ---    0.37240   0.37279   0.37364   0.37549   0.39954
     Eigenvalues ---    0.42571   0.43220   0.45957   0.46306   0.46483
     Eigenvalues ---    0.48841
 En-DIIS/RFO-DIIS IScMMF=        0 using points:    12   11   10
 RFO step:  Lambda=-1.26709149D-05.
 DidBck=T Rises=F RFO-DIIS coefs:    0.63432    1.02345   -0.65777
 Iteration  1 RMS(Cart)=  0.01550929 RMS(Int)=  0.00009593
 Iteration  2 RMS(Cart)=  0.00011381 RMS(Int)=  0.00002014
 Iteration  3 RMS(Cart)=  0.00000001 RMS(Int)=  0.00002014
 Variable       Old X    -DE/DX   Delta X   Delta X   Delta X     New X
                                 (Linear)    (Quad)   (Total)
    R1        2.64547  -0.00007  -0.00010  -0.00003  -0.00012   2.64535
    R2        2.63267   0.00011   0.00000   0.00018   0.00016   2.63283
    R3        2.04994   0.00010   0.00026  -0.00006   0.00020   2.05014
    R4        2.63385   0.00047  -0.00025   0.00101   0.00077   2.63462
    R5        2.04383  -0.00002   0.00030  -0.00039  -0.00009   2.04374
    R6        2.64402  -0.00020   0.00032  -0.00059  -0.00026   2.64376
    R7        2.86237   0.00064   0.00106   0.00083   0.00189   2.86426
    R8        2.63454   0.00033  -0.00044   0.00087   0.00044   2.63497
    R9        2.04944  -0.00007   0.00047  -0.00071  -0.00024   2.04920
   R10        2.64147  -0.00030   0.00007  -0.00056  -0.00051   2.64096
   R11        2.04988   0.00012   0.00029  -0.00005   0.00024   2.05013
   R12        2.04990   0.00009   0.00028  -0.00009   0.00019   2.05009
   R13        2.05865  -0.00014  -0.00003  -0.00031  -0.00034   2.05831
   R14        2.05921  -0.00003  -0.00031   0.00024  -0.00007   2.05914
   R15        2.05806  -0.00016  -0.00054   0.00036  -0.00018   2.05788
   R16        2.85175   0.00086  -0.00210   0.00394   0.00184   2.85359
   R17        2.06170  -0.00014  -0.00038   0.00009  -0.00029   2.06140
   R18        2.05527   0.00010  -0.00067   0.00058  -0.00009   2.05517
   R19        2.05947  -0.00009  -0.00044   0.00025  -0.00019   2.05929
   R20        2.86777   0.00007  -0.00024   0.00039   0.00014   2.86792
   R21        2.06145  -0.00006  -0.00023   0.00014  -0.00009   2.06135
   R22        2.05947  -0.00011  -0.00029   0.00010  -0.00019   2.05928
   R23        2.05489  -0.00002  -0.00039   0.00058   0.00019   2.05508
   R24        2.86864  -0.00019  -0.00049  -0.00005  -0.00055   2.86810
    A1        2.10567  -0.00003   0.00012  -0.00017  -0.00006   2.10561
    A2        2.07621   0.00006  -0.00002   0.00029   0.00028   2.07649
    A3        2.10131  -0.00003  -0.00010  -0.00012  -0.00022   2.10109
    A4        2.07851   0.00018  -0.00004   0.00063   0.00061   2.07912
    A5        2.06736  -0.00014   0.00030  -0.00083  -0.00054   2.06681
    A6        2.13731  -0.00004  -0.00026   0.00021  -0.00006   2.13725
    A7        2.10879  -0.00029  -0.00029  -0.00056  -0.00093   2.10786
    A8        2.11581  -0.00028   0.00200  -0.00230  -0.00042   2.11539
    A9        2.05858   0.00057  -0.00140   0.00287   0.00135   2.05993
   A10        2.08463   0.00007   0.00061  -0.00029   0.00035   2.08498
   A11        2.12663   0.00006  -0.00093   0.00109   0.00015   2.12678
   A12        2.07193  -0.00012   0.00032  -0.00080  -0.00049   2.07143
   A13        2.10016   0.00014  -0.00053   0.00086   0.00033   2.10049
   A14        2.08195  -0.00006   0.00034  -0.00046  -0.00012   2.08183
   A15        2.10108  -0.00008   0.00020  -0.00041  -0.00021   2.10087
   A16        2.08861  -0.00007   0.00019  -0.00047  -0.00030   2.08832
   A17        2.09764   0.00007  -0.00011   0.00038   0.00028   2.09791
   A18        2.09693   0.00000  -0.00007   0.00009   0.00002   2.09695
   A19        1.91430   0.00002   0.00050  -0.00038   0.00013   1.91442
   A20        1.93460  -0.00020   0.00202  -0.00282  -0.00080   1.93379
   A21        1.91035  -0.00003  -0.00176   0.00177   0.00002   1.91036
   A22        1.91498  -0.00025   0.00085  -0.00164  -0.00079   1.91419
   A23        1.87888   0.00014  -0.00138   0.00187   0.00049   1.87938
   A24        1.90988   0.00032  -0.00036   0.00136   0.00100   1.91087
   A25        1.91974   0.00005   0.00041  -0.00091  -0.00050   1.91923
   A26        1.93180  -0.00016   0.00069  -0.00120  -0.00051   1.93129
   A27        1.89464   0.00017  -0.00011   0.00023   0.00012   1.89476
   A28        1.91695   0.00006   0.00011   0.00053   0.00063   1.91758
   A29        1.91099  -0.00033  -0.00003  -0.00059  -0.00062   1.91037
   A30        1.88924   0.00021  -0.00109   0.00198   0.00089   1.89013
   A31        1.93137  -0.00011   0.00062  -0.00092  -0.00030   1.93107
   A32        1.91883  -0.00006   0.00095  -0.00063   0.00033   1.91915
   A33        1.89379  -0.00002  -0.00046   0.00059   0.00014   1.89392
   A34        1.91919  -0.00015   0.00095  -0.00131  -0.00037   1.91882
   A35        1.88925   0.00023  -0.00188   0.00262   0.00073   1.88998
   A36        1.91091   0.00011  -0.00025  -0.00027  -0.00053   1.91038
   A37        1.96931  -0.00014   0.00208  -0.00124   0.00084   1.97015
   A38        1.91210   0.00008  -0.00017   0.00231   0.00213   1.91422
   A39        1.91562   0.00023  -0.00074   0.00040  -0.00033   1.91528
   A40        1.87498   0.00023  -0.00085   0.00067  -0.00018   1.87481
   A41        1.87425   0.00000  -0.00125   0.00156   0.00032   1.87457
   A42        1.91662  -0.00043   0.00093  -0.00388  -0.00294   1.91367
    D1       -0.00077  -0.00001  -0.00005   0.00044   0.00038  -0.00039
    D2        3.13737   0.00010  -0.00134   0.00422   0.00287   3.14024
    D3        3.14101  -0.00003   0.00013  -0.00014  -0.00001   3.14099
    D4       -0.00403   0.00009  -0.00116   0.00364   0.00247  -0.00157
    D5       -0.00057   0.00001  -0.00012   0.00068   0.00057   0.00000
    D6        3.14117   0.00001  -0.00004   0.00022   0.00018   3.14135
    D7        3.14083   0.00002  -0.00030   0.00127   0.00097  -3.14138
    D8       -0.00061   0.00002  -0.00022   0.00081   0.00059  -0.00003
    D9        0.00171   0.00000  -0.00047  -0.00095  -0.00141   0.00030
   D10        3.13937  -0.00002   0.00211  -0.00012   0.00193   3.14130
   D11       -3.13629  -0.00012   0.00087  -0.00488  -0.00400  -3.14029
   D12        0.00137  -0.00014   0.00345  -0.00406  -0.00065   0.00072
   D13       -0.00129   0.00001   0.00115   0.00032   0.00147   0.00018
   D14       -3.14145  -0.00008   0.00218  -0.00175   0.00043  -3.14102
   D15       -3.13907   0.00003  -0.00126  -0.00046  -0.00177  -3.14084
   D16        0.00395  -0.00005  -0.00024  -0.00253  -0.00281   0.00114
   D17        0.02860  -0.00011  -0.00469  -0.01577  -0.02046   0.00814
   D18       -2.05937  -0.00037  -0.00483  -0.01741  -0.02225  -2.08162
   D19        2.11807  -0.00004  -0.00543  -0.01432  -0.01975   2.09833
   D20       -3.11681  -0.00014  -0.00224  -0.01498  -0.01721  -3.13403
   D21        1.07839  -0.00040  -0.00238  -0.01661  -0.01900   1.05940
   D22       -1.02734  -0.00007  -0.00298  -0.01353  -0.01650  -1.04384
   D23       -0.00009  -0.00001  -0.00130   0.00082  -0.00049  -0.00058
   D24        3.14114  -0.00001  -0.00050   0.00033  -0.00017   3.14097
   D25        3.14012   0.00007  -0.00229   0.00283   0.00051   3.14063
   D26       -0.00184   0.00008  -0.00148   0.00234   0.00084  -0.00100
   D27        0.00101   0.00000   0.00080  -0.00132  -0.00051   0.00050
   D28       -3.14074   0.00000   0.00072  -0.00085  -0.00013  -3.14086
   D29       -3.14021   0.00000  -0.00001  -0.00082  -0.00084  -3.14106
   D30        0.00123   0.00000  -0.00009  -0.00036  -0.00046   0.00077
   D31        1.06871  -0.00015  -0.00770  -0.01122  -0.01891   1.04980
   D32       -3.10521   0.00003  -0.00722  -0.00864  -0.01586  -3.12107
   D33       -1.04446  -0.00035  -0.00722  -0.01201  -0.01923  -1.06369
   D34       -3.13477  -0.00006  -0.00887  -0.00960  -0.01846   3.12996
   D35       -1.02550   0.00012  -0.00838  -0.00701  -0.01541  -1.04091
   D36        1.03525  -0.00026  -0.00839  -0.01039  -0.01878   1.01647
   D37       -1.05450  -0.00009  -0.00885  -0.00971  -0.01856  -1.07307
   D38        1.05476   0.00008  -0.00836  -0.00713  -0.01550   1.03926
   D39        3.11552  -0.00029  -0.00837  -0.01051  -0.01888   3.09664
   D40        3.12483   0.00000  -0.01083   0.00655  -0.00426   3.12057
   D41        0.97988  -0.00002  -0.01270   0.00624  -0.00647   0.97342
   D42       -1.05322   0.00007  -0.01124   0.00607  -0.00518  -1.05841
   D43       -1.06236  -0.00003  -0.01043   0.00524  -0.00517  -1.06753
   D44        3.07588  -0.00005  -0.01230   0.00493  -0.00737   3.06850
   D45        1.04277   0.00004  -0.01084   0.00476  -0.00609   1.03668
   D46        1.02702  -0.00002  -0.01097   0.00672  -0.00424   1.02278
   D47       -1.11793  -0.00004  -0.01284   0.00641  -0.00644  -1.12437
   D48        3.13215   0.00005  -0.01138   0.00623  -0.00515   3.12699
   D49       -3.13772   0.00008   0.01347   0.00373   0.01722  -3.12050
   D50       -0.99110   0.00005   0.01480   0.00345   0.01824  -0.97286
   D51        1.04246   0.00010   0.01360   0.00307   0.01665   1.05911
   D52       -1.04091   0.00007   0.01286   0.00448   0.01737  -1.02354
   D53        1.10571   0.00003   0.01420   0.00420   0.01839   1.12410
   D54        3.13928   0.00009   0.01300   0.00382   0.01680  -3.12711
   D55        1.05114   0.00009   0.01273   0.00430   0.01705   1.06819
   D56       -3.08543   0.00006   0.01406   0.00402   0.01807  -3.06736
   D57       -1.05186   0.00011   0.01286   0.00363   0.01648  -1.03538
         Item               Value     Threshold  Converged?
 Maximum Force            0.000856     0.000450     NO 
 RMS     Force            0.000182     0.000300     YES
 Maximum Displacement     0.052081     0.001800     NO 
 RMS     Displacement     0.015509     0.001200     NO 
 Predicted change in Energy=-4.002874D-05
 GradGradGradGradGradGradGradGradGradGradGradGradGradGradGradGradGradGrad

                          Input orientation:                          
 ---------------------------------------------------------------------
 Center     Atomic      Atomic             Coordinates (Angstroms)
 Number     Number       Type             X           Y           Z
 ---------------------------------------------------------------------
      1          6           0       -3.355689    0.687422    0.205607
      2          6           0       -1.957452    0.666445    0.269606
      3          6           0       -1.245189    1.814953   -0.072952
      4          6           0       -1.911823    2.977043   -0.475944
      5          6           0       -3.304954    2.983222   -0.534330
      6          6           0       -4.031046    1.838608   -0.194101
      7          1           0       -3.907465   -0.207825    0.472168
      8          1           0       -1.470299   -0.245897    0.585773
      9          1           0       -1.375521    3.879796   -0.746713
     10          1           0       -3.818920    3.886136   -0.846662
     11          1           0       -5.114847    1.846856   -0.241354
     12          6           0        0.867444    0.529330    0.418422
     13          1           0        0.577001   -0.252762   -0.281833
     14          1           0        1.951336    0.641152    0.414986
     15          1           0        0.526430    0.292998    1.425268
     16          6           0        0.725575    2.902981    0.967213
     17          1           0        1.815670    2.894068    1.006758
     18          1           0        0.373827    3.878862    0.640565
     19          1           0        0.303569    2.664826    1.943277
     20          6           0        0.824076    2.158829   -1.397535
     21          1           0        1.913449    2.153952   -1.341544
     22          1           0        0.471597    1.395240   -2.090490
     23          1           0        0.473046    3.138021   -1.714742
     24          7           0        0.269305    1.844663   -0.020206
 ---------------------------------------------------------------------
                    Distance matrix (angstroms):
                    1          2          3          4          5
     1  C    0.000000
     2  C    1.399857   0.000000
     3  C    2.408968   1.394179   0.000000
     4  C    2.791348   2.428330   1.399020   0.000000
     5  C    2.412628   2.798129   2.412541   1.394367   0.000000
     6  C    1.393235   2.426681   2.788591   2.422102   1.397536
     7  H    1.084887   2.146608   3.387698   3.876195   3.399829
     8  H    2.137827   1.081503   2.175246   3.421919   3.879149
     9  H    3.875465   3.420113   2.175895   1.084389   2.138145
    10  H    3.399062   3.882979   3.393011   2.144972   1.084881
    11  H    2.153764   3.409339   3.873453   3.404662   2.157053
    12  C    4.231446   2.832135   2.521407   3.809923   4.933379
    13  H    4.072786   2.751814   2.763955   4.082103   5.060130
    14  H    5.311355   3.911572   3.440009   4.601536   5.832244
    15  H    4.088274   2.764903   2.774822   4.094359   5.075118
    16  C    4.705896   3.561936   2.479850   3.007334   4.301887
    17  H    5.679267   4.443214   3.420397   4.012417   5.348241
    18  H    4.927856   3.986489   2.718463   2.698901   3.964338
    19  H    4.507747   3.450640   2.680692   3.295159   4.388775
    20  C    4.712275   3.569799   2.480852   3.000657   4.298096
    21  H    5.684030   4.448860   3.420707   4.007424   5.345185
    22  H    4.518980   3.464315   2.682159   3.284745   4.382426
    23  H    4.934813   3.994201   2.719984   2.692236   3.961138
    24  N    3.811925   2.535870   1.515703   2.499460   3.786286
                    6          7          8          9         10
     6  C    0.000000
     7  H    2.155708   0.000000
     8  H    3.392756   2.440109   0.000000
     9  H    3.394649   4.960348   4.336570   0.000000
    10  H    2.159445   4.302054   4.964030   2.445451   0.000000
    11  H    1.084862   2.487689   4.283280   4.286117   2.490881
    12  C    5.107309   4.831774   2.468608   4.196910   5.901745
    13  H    5.061188   4.547633   2.223560   4.594180   6.064127
    14  H    6.131377   5.920268   3.538871   4.786056   6.739253
    15  H    5.077583   4.562745   2.232058   4.604349   6.079011
    16  C    5.010687   5.602432   3.857822   2.882067   4.990909
    17  H    6.061365   6.531600   4.564449   3.772269   6.013981
    18  H    4.925669   5.921050   4.518566   2.232657   4.448711
    19  H    4.903051   5.305571   3.669023   3.395812   5.125454
    20  C    5.012285   5.611089   3.870448   2.867668   4.984422
    21  H    6.062433   6.538392   4.574229   3.761607   6.008779
    22  H    4.905778   5.321016   3.691433   3.374996   5.114705
    23  H    4.928252   5.930104   4.529885   2.214613   4.442321
    24  N    4.303870   4.679801   2.786372   2.715701   4.643730
                   11         12         13         14         15
    11  H    0.000000
    12  C    6.161087   0.000000
    13  H    6.066891   1.089211   0.000000
    14  H    7.198295   1.089650   1.781414   0.000000
    15  H    6.084086   1.088982   1.792932   1.781078   0.000000
    16  C    6.056944   2.440394   3.397191   2.631220   2.657345
    17  H    7.119445   2.614815   3.619020   2.333288   2.933063
    18  H    5.918816   3.392989   4.238209   3.608627   3.673890
    19  H    5.899230   2.683930   3.679429   3.024246   2.437943
    20  C    6.058456   2.440256   2.668635   2.619025   3.396783
    21  H    7.120511   2.613619   2.949806   2.318490   3.611401
    22  H    5.901832   2.683494   2.449136   3.005942   3.684902
    23  H    5.921362   3.392817   3.682587   3.599365   4.237530
    24  N    5.388692   1.510055   2.135958   2.113542   2.136158
                   16         17         18         19         20
    16  C    0.000000
    17  H    1.090848   0.000000
    18  H    1.087552   1.784048   0.000000
    19  H    1.089728   1.793340   1.782099   0.000000
    20  C    2.481028   2.702676   2.704643   3.418769   0.000000
    21  H    2.702305   2.464113   3.045408   3.693610   1.090822
    22  H    3.418675   3.694044   3.692777   4.232181   1.089723
    23  H    2.704052   3.044455   2.471065   3.692389   1.087501
    24  N    1.517635   2.132405   2.141381   2.128169   1.517731
                   21         22         23         24
    21  H    0.000000
    22  H    1.793182   0.000000
    23  H    1.783936   1.782827   0.000000
    24  N    2.131855   2.128140   2.141433   0.000000
 Stoichiometry    C9H14N(1+)
 Framework group  C1[X(C9H14N)]
 Deg. of freedom    66
 Full point group                 C1      NOp   1
 Largest Abelian subgroup         C1      NOp   1
 Largest concise Abelian subgroup C1      NOp   1
                         Standard orientation:                         
 ---------------------------------------------------------------------
 Center     Atomic      Atomic             Coordinates (Angstroms)
 Number     Number       Type             X           Y           Z
 ---------------------------------------------------------------------
      1          6           0       -2.202755    1.207952    0.000507
      2          6           0       -0.803142    1.234106    0.000430
      3          6           0       -0.101939    0.029096    0.000518
      4          6           0       -0.780904   -1.194122    0.000321
      5          6           0       -2.175232   -1.204519   -0.000189
      6          6           0       -2.890336   -0.003797    0.000202
      7          1           0       -2.745931    2.147068    0.001008
      8          1           0       -0.306287    2.194722   -0.000614
      9          1           0       -0.253337   -2.141525    0.000910
     10          1           0       -2.698752   -2.154727   -0.000932
     11          1           0       -3.975132   -0.015722    0.000487
     12          6           0        2.025052    1.383088    0.010858
     13          1           0        1.704710    1.914775    0.905884
     14          1           0        3.108248    1.265180    0.021836
     15          1           0        1.723857    1.920798   -0.886935
     16          6           0        1.911798   -0.705393   -1.246497
     17          1           0        3.002574   -0.695265   -1.239005
     18          1           0        1.549999   -1.730995   -1.249771
     19          1           0        1.528443   -0.174630   -2.117609
     20          6           0        1.913733   -0.725294    1.234450
     21          1           0        3.004455   -0.713943    1.225037
     22          1           0        1.531748   -0.208372    2.114436
     23          1           0        1.553037   -1.751151    1.221210
     24          7           0        1.413530    0.002440    0.000066
 ---------------------------------------------------------------------
 Rotational constants (GHZ):      2.6012128      0.9662383      0.8286353
 Standard basis: 6-31++G(d,p) (6D, 7F)
 There are   274 symmetry adapted cartesian basis functions of A   symmetry.
 There are   274 symmetry adapted basis functions of A   symmetry.
   274 basis functions,   432 primitive gaussians,   274 cartesian basis functions
    37 alpha electrons       37 beta electrons
       nuclear repulsion energy       538.5814851819 Hartrees.
 NAtoms=   24 NActive=   24 NUniq=   24 SFac= 1.00D+00 NAtFMM=   60 NAOKFM=F Big=F
 Integral buffers will be    131072 words long.
 Raffenetti 2 integral format.
 Two-electron integral symmetry is turned on.
 One-electron integrals computed using PRISM.
 NBasis=   274 RedAO= T EigKep=  1.61D-06  NBF=   274
 NBsUse=   273 1.00D-06 EigRej=  8.55D-07 NBFU=   273
 Initial guess from the checkpoint file:  "BME.chk"
 B after Tr=     0.000000    0.000000    0.000000
         Rot=    0.999983    0.005751    0.000393   -0.000115 Ang=   0.66 deg.
 ExpMin= 3.60D-02 ExpMax= 4.17D+03 ExpMxC= 6.27D+02 IAcc=3 IRadAn=         5 AccDes= 0.00D+00
 Harris functional with IExCor=  402 and IRadAn=       5 diagonalized for initial guess.
 HarFok:  IExCor=  402 AccDes= 0.00D+00 IRadAn=         5 IDoV= 1 UseB2=F ITyADJ=14
 ICtDFT=  3500011 ScaDFX=  1.000000  1.000000  1.000000  1.000000
 FoFCou: FMM=F IPFlag=           0 FMFlag=      100000 FMFlg1=           0
         NFxFlg=           0 DoJE=T BraDBF=F KetDBF=T FulRan=T
         wScrn=  0.000000 ICntrl=     500 IOpCl=  0 I1Cent=   200000004 NGrid=           0
         NMat0=    1 NMatS0=      1 NMatT0=    0 NMatD0=    1 NMtDS0=    0 NMtDT0=    0
 Petite list used in FoFCou.
 Keep R1 ints in memory in canonical form, NReq=720372376.
 Requested convergence on RMS density matrix=1.00D-08 within 128 cycles.
 Requested convergence on MAX density matrix=1.00D-06.
 Requested convergence on             energy=1.00D-06.
 No special actions if energy rises.
 SCF Done:  E(RB3LYP) =  -405.923678130     A.U. after   10 cycles
            NFock= 10  Conv=0.57D-08     -V/T= 2.0100
 Calling FoFJK, ICntrl=      2127 FMM=F ISym2X=0 I1Cent= 0 IOpClX= 0 NMat=1 NMatS=1 NMatT=0.
 ***** Axes restored to original set *****
 -------------------------------------------------------------------
 Center     Atomic                   Forces (Hartrees/Bohr)
 Number     Number              X              Y              Z
 -------------------------------------------------------------------
      1        6           0.000208018   -0.000148498    0.000044316
      2        6          -0.000117036   -0.000099277    0.000118003
      3        6          -0.000025904    0.000422805   -0.000230902
      4        6           0.000367280   -0.000180875    0.000100001
      5        6          -0.000221304   -0.000210626    0.000070640
      6        6          -0.000011182    0.000226849   -0.000092492
      7        1          -0.000013550   -0.000011241    0.000024678
      8        1           0.000033853   -0.000036242   -0.000010094
      9        1          -0.000002980    0.000081616    0.000033851
     10        1           0.000011997    0.000026571   -0.000039072
     11        1          -0.000016373    0.000016842    0.000010952
     12        6           0.000029575   -0.000310197   -0.000106359
     13        1           0.000068327    0.000062544    0.000083114
     14        1          -0.000044796    0.000015862    0.000071858
     15        1          -0.000137479   -0.000096669    0.000003942
     16        6          -0.000006468    0.000006975   -0.000080810
     17        1          -0.000041269   -0.000006272    0.000042058
     18        1          -0.000043326    0.000046966   -0.000098397
     19        1           0.000093160    0.000036009    0.000017237
     20        6          -0.000029098   -0.000064973    0.000211178
     21        1          -0.000049596    0.000028481   -0.000082098
     22        1           0.000068880    0.000068677   -0.000074099
     23        1          -0.000018129    0.000028364   -0.000045786
     24        7          -0.000102600    0.000096309    0.000028281
 -------------------------------------------------------------------
 Cartesian Forces:  Max     0.000422805 RMS     0.000116676

 GradGradGradGradGradGradGradGradGradGradGradGradGradGradGradGradGradGrad
 Berny optimization.
 Using GEDIIS/GDIIS optimizer.
 FormGI is forming the generalized inverse of G from B-inverse, IUseBI=4.
 Internal  Forces:  Max     0.000284497 RMS     0.000080598
 Search for a local minimum.
 Step number  13 out of a maximum of  133
 All quantities printed in internal units (Hartrees-Bohrs-Radians)
 Mixed Optimization -- En-DIIS/RFO-DIIS
 Swapping is turned off.
 Update second derivatives using D2CorX and points   10   11   12   13
 DE= -2.78D-05 DEPred=-4.00D-05 R= 6.96D-01
 TightC=F SS=  1.41D+00  RLast= 9.04D-02 DXNew= 1.2000D+00 2.7134D-01
 Trust test= 6.96D-01 RLast= 9.04D-02 DXMaxT set to 7.14D-01
 ITU=  1  1  1  0 -1  0  0  0  1  1  0  1  0
     Eigenvalues ---    0.00221   0.00238   0.00312   0.00825   0.01477
     Eigenvalues ---    0.01914   0.02148   0.02150   0.02155   0.02155
     Eigenvalues ---    0.02159   0.02168   0.02200   0.05144   0.05564
     Eigenvalues ---    0.05589   0.05742   0.05824   0.05899   0.05903
     Eigenvalues ---    0.06041   0.06391   0.12004   0.15195   0.15543
     Eigenvalues ---    0.15726   0.15880   0.15972   0.16000   0.16000
     Eigenvalues ---    0.16000   0.16005   0.16040   0.16084   0.16185
     Eigenvalues ---    0.16518   0.16615   0.17454   0.21652   0.21958
     Eigenvalues ---    0.23744   0.26767   0.28534   0.28943   0.30317
     Eigenvalues ---    0.33109   0.33692   0.33720   0.33723   0.33938
     Eigenvalues ---    0.36217   0.36969   0.37214   0.37228   0.37231
     Eigenvalues ---    0.37252   0.37307   0.37336   0.37519   0.39596
     Eigenvalues ---    0.42615   0.43115   0.45924   0.46286   0.46461
     Eigenvalues ---    0.48827
 En-DIIS/RFO-DIIS IScMMF=        0 using points:    13   12   11   10
 RFO step:  Lambda=-2.03866793D-06.
 DidBck=F Rises=F RFO-DIIS coefs:    0.99005    0.08035   -0.36697    0.29657
 Iteration  1 RMS(Cart)=  0.00947274 RMS(Int)=  0.00003816
 Iteration  2 RMS(Cart)=  0.00004535 RMS(Int)=  0.00001200
 Iteration  3 RMS(Cart)=  0.00000000 RMS(Int)=  0.00001200
 Variable       Old X    -DE/DX   Delta X   Delta X   Delta X     New X
                                 (Linear)    (Quad)   (Total)
    R1        2.64535  -0.00013  -0.00019  -0.00025  -0.00044   2.64491
    R2        2.63283   0.00016   0.00010   0.00043   0.00054   2.63337
    R3        2.05014   0.00002  -0.00007   0.00026   0.00019   2.05033
    R4        2.63462   0.00013   0.00030   0.00013   0.00042   2.63503
    R5        2.04374   0.00004  -0.00007   0.00033   0.00026   2.04400
    R6        2.64376  -0.00028  -0.00012  -0.00078  -0.00091   2.64285
    R7        2.86426  -0.00022   0.00045  -0.00142  -0.00097   2.86329
    R8        2.63497   0.00018   0.00012   0.00044   0.00056   2.63553
    R9        2.04920   0.00006  -0.00021   0.00043   0.00022   2.04942
   R10        2.64096  -0.00011  -0.00014  -0.00025  -0.00038   2.64058
   R11        2.05013   0.00003  -0.00007   0.00029   0.00021   2.05034
   R12        2.05009   0.00002  -0.00004   0.00018   0.00014   2.05023
   R13        2.05831  -0.00012  -0.00012  -0.00031  -0.00044   2.05788
   R14        2.05914  -0.00004   0.00000  -0.00013  -0.00013   2.05901
   R15        2.05788   0.00007   0.00014  -0.00008   0.00006   2.05794
   R16        2.85359   0.00027   0.00109  -0.00026   0.00083   2.85442
   R17        2.06140  -0.00004  -0.00004  -0.00021  -0.00025   2.06115
   R18        2.05517   0.00009   0.00007   0.00006   0.00013   2.05530
   R19        2.05929  -0.00003   0.00005  -0.00026  -0.00021   2.05908
   R20        2.86792  -0.00002   0.00024  -0.00082  -0.00058   2.86733
   R21        2.06135  -0.00005   0.00010  -0.00037  -0.00027   2.06108
   R22        2.05928  -0.00002   0.00003  -0.00021  -0.00018   2.05910
   R23        2.05508   0.00005   0.00024  -0.00008   0.00016   2.05524
   R24        2.86810   0.00000   0.00009  -0.00069  -0.00060   2.86749
    A1        2.10561  -0.00005  -0.00013  -0.00011  -0.00025   2.10536
    A2        2.07649   0.00003   0.00024  -0.00016   0.00008   2.07657
    A3        2.10109   0.00003  -0.00010   0.00027   0.00017   2.10126
    A4        2.07912  -0.00001   0.00013  -0.00006   0.00006   2.07918
    A5        2.06681   0.00002   0.00011  -0.00015  -0.00004   2.06678
    A6        2.13725  -0.00001  -0.00024   0.00021  -0.00003   2.13722
    A7        2.10786   0.00012  -0.00009   0.00045   0.00041   2.10827
    A8        2.11539  -0.00026  -0.00072  -0.00090  -0.00154   2.11385
    A9        2.05993   0.00015   0.00060   0.00045   0.00113   2.06106
   A10        2.08498  -0.00010  -0.00008  -0.00042  -0.00051   2.08447
   A11        2.12678   0.00009  -0.00004   0.00071   0.00067   2.12745
   A12        2.07143   0.00002   0.00012  -0.00029  -0.00016   2.07127
   A13        2.10049   0.00006   0.00009   0.00029   0.00038   2.10087
   A14        2.08183  -0.00006   0.00004  -0.00059  -0.00055   2.08128
   A15        2.10087   0.00000  -0.00014   0.00030   0.00016   2.10103
   A16        2.08832  -0.00001   0.00004  -0.00015  -0.00010   2.08822
   A17        2.09791   0.00002  -0.00002   0.00015   0.00013   2.09805
   A18        2.09695  -0.00001  -0.00003   0.00000  -0.00003   2.09692
   A19        1.91442   0.00000  -0.00030   0.00032   0.00003   1.91445
   A20        1.93379  -0.00006  -0.00035  -0.00042  -0.00077   1.93302
   A21        1.91036   0.00004   0.00025   0.00003   0.00028   1.91064
   A22        1.91419   0.00002   0.00013   0.00046   0.00058   1.91477
   A23        1.87938   0.00001   0.00044  -0.00036   0.00008   1.87945
   A24        1.91087   0.00000  -0.00014  -0.00003  -0.00017   1.91070
   A25        1.91923   0.00003  -0.00037   0.00010  -0.00027   1.91896
   A26        1.93129  -0.00008  -0.00027  -0.00016  -0.00043   1.93086
   A27        1.89476   0.00003  -0.00022   0.00002  -0.00020   1.89456
   A28        1.91758   0.00002   0.00043   0.00016   0.00059   1.91817
   A29        1.91037  -0.00013   0.00000  -0.00076  -0.00076   1.90961
   A30        1.89013   0.00013   0.00044   0.00063   0.00107   1.89120
   A31        1.93107  -0.00010  -0.00011  -0.00021  -0.00032   1.93075
   A32        1.91915  -0.00005   0.00020   0.00002   0.00022   1.91937
   A33        1.89392   0.00010   0.00031   0.00012   0.00043   1.89435
   A34        1.91882  -0.00008  -0.00005  -0.00056  -0.00060   1.91822
   A35        1.88998   0.00016   0.00034   0.00073   0.00107   1.89105
   A36        1.91038  -0.00001  -0.00070  -0.00007  -0.00077   1.90961
   A37        1.97015  -0.00016  -0.00053  -0.00039  -0.00092   1.96923
   A38        1.91422   0.00001   0.00088  -0.00030   0.00059   1.91481
   A39        1.91528   0.00008  -0.00088   0.00051  -0.00038   1.91490
   A40        1.87481   0.00016   0.00022   0.00087   0.00109   1.87590
   A41        1.87457   0.00008   0.00103   0.00059   0.00162   1.87619
   A42        1.91367  -0.00017  -0.00072  -0.00132  -0.00204   1.91164
    D1       -0.00039   0.00000   0.00044  -0.00040   0.00004  -0.00034
    D2        3.14024   0.00001   0.00083  -0.00029   0.00054   3.14078
    D3        3.14099   0.00001   0.00041  -0.00011   0.00031   3.14130
    D4       -0.00157   0.00001   0.00080   0.00000   0.00080  -0.00077
    D5        0.00000  -0.00001   0.00057  -0.00118  -0.00061  -0.00061
    D6        3.14135   0.00000   0.00015   0.00012   0.00027  -3.14156
    D7       -3.14138  -0.00002   0.00060  -0.00147  -0.00087   3.14093
    D8       -0.00003   0.00000   0.00018  -0.00017   0.00000  -0.00002
    D9        0.00030   0.00002  -0.00119   0.00203   0.00083   0.00113
   D10        3.14130  -0.00002   0.00169  -0.00219  -0.00048   3.14082
   D11       -3.14029   0.00001  -0.00160   0.00192   0.00032  -3.13997
   D12        0.00072  -0.00003   0.00128  -0.00230  -0.00100  -0.00028
   D13        0.00018  -0.00003   0.00093  -0.00207  -0.00114  -0.00096
   D14       -3.14102  -0.00004   0.00140  -0.00364  -0.00224   3.13992
   D15       -3.14084   0.00001  -0.00190   0.00202   0.00014  -3.14070
   D16        0.00114   0.00000  -0.00142   0.00044  -0.00096   0.00018
   D17        0.00814   0.00003  -0.00953  -0.00222  -0.01175  -0.00362
   D18       -2.08162  -0.00007  -0.01009  -0.00287  -0.01294  -2.09457
   D19        2.09833   0.00008  -0.00919  -0.00138  -0.01056   2.08776
   D20       -3.13403  -0.00001  -0.00670  -0.00633  -0.01303   3.13612
   D21        1.05940  -0.00011  -0.00726  -0.00697  -0.01422   1.04517
   D22       -1.04384   0.00004  -0.00635  -0.00548  -0.01184  -1.05568
   D23       -0.00058   0.00002   0.00009   0.00046   0.00056  -0.00002
   D24        3.14097   0.00002  -0.00006   0.00062   0.00056   3.14153
   D25        3.14063   0.00003  -0.00037   0.00199   0.00163  -3.14092
   D26       -0.00100   0.00003  -0.00053   0.00215   0.00163   0.00063
   D27        0.00050   0.00000  -0.00084   0.00114   0.00030   0.00079
   D28       -3.14086  -0.00001  -0.00042  -0.00016  -0.00058  -3.14144
   D29       -3.14106   0.00000  -0.00068   0.00098   0.00030  -3.14075
   D30        0.00077  -0.00001  -0.00026  -0.00032  -0.00057   0.00020
   D31        1.04980   0.00004   0.00809   0.00724   0.01533   1.06512
   D32       -3.12107   0.00006   0.00902   0.00722   0.01624  -3.10483
   D33       -1.06369  -0.00001   0.00883   0.00644   0.01527  -1.04842
   D34        3.12996   0.00007   0.00813   0.00743   0.01556  -3.13767
   D35       -1.04091   0.00009   0.00905   0.00741   0.01647  -1.02444
   D36        1.01647   0.00001   0.00887   0.00664   0.01550   1.03198
   D37       -1.07307   0.00009   0.00846   0.00776   0.01621  -1.05685
   D38        1.03926   0.00011   0.00938   0.00774   0.01712   1.05638
   D39        3.09664   0.00003   0.00919   0.00696   0.01615   3.11279
   D40        3.12057  -0.00002   0.00043   0.00112   0.00155   3.12211
   D41        0.97342   0.00007   0.00040   0.00123   0.00163   0.97504
   D42       -1.05841  -0.00002  -0.00057   0.00074   0.00018  -1.05823
   D43       -1.06753  -0.00005  -0.00015   0.00081   0.00065  -1.06689
   D44        3.06850   0.00005  -0.00019   0.00092   0.00073   3.06923
   D45        1.03668  -0.00005  -0.00115   0.00042  -0.00072   1.03596
   D46        1.02278  -0.00002   0.00063   0.00093   0.00156   1.02434
   D47       -1.12437   0.00007   0.00059   0.00104   0.00164  -1.12273
   D48        3.12699  -0.00002  -0.00037   0.00055   0.00019   3.12718
   D49       -3.12050   0.00000  -0.00490   0.00796   0.00305  -3.11745
   D50       -0.97286  -0.00010  -0.00545   0.00817   0.00272  -0.97014
   D51        1.05911   0.00004  -0.00501   0.00884   0.00384   1.06295
   D52       -1.02354   0.00002  -0.00466   0.00820   0.00353  -1.02001
   D53        1.12410  -0.00008  -0.00521   0.00840   0.00320   1.12730
   D54       -3.12711   0.00007  -0.00476   0.00907   0.00432  -3.12279
   D55        1.06819   0.00001  -0.00491   0.00791   0.00299   1.07118
   D56       -3.06736  -0.00009  -0.00546   0.00811   0.00265  -3.06470
   D57       -1.03538   0.00005  -0.00501   0.00878   0.00377  -1.03161
         Item               Value     Threshold  Converged?
 Maximum Force            0.000284     0.000450     YES
 RMS     Force            0.000081     0.000300     YES
 Maximum Displacement     0.042449     0.001800     NO 
 RMS     Displacement     0.009472     0.001200     NO 
 Predicted change in Energy=-5.314689D-06
 GradGradGradGradGradGradGradGradGradGradGradGradGradGradGradGradGradGrad

                          Input orientation:                          
 ---------------------------------------------------------------------
 Center     Atomic      Atomic             Coordinates (Angstroms)
 Number     Number       Type             X           Y           Z
 ---------------------------------------------------------------------
      1          6           0       -3.354014    0.684309    0.198550
      2          6           0       -1.955948    0.664200    0.261447
      3          6           0       -1.244793    1.815803   -0.073837
      4          6           0       -1.912004    2.980185   -0.467473
      5          6           0       -3.305461    2.985305   -0.525223
      6          6           0       -4.030545    1.837932   -0.193058
      7          1           0       -3.904915   -0.213193    0.459696
      8          1           0       -1.467691   -0.250087    0.570687
      9          1           0       -1.376931    3.886074   -0.730565
     10          1           0       -3.820055    3.890262   -0.830936
     11          1           0       -5.114461    1.845961   -0.239405
     12          6           0        0.864860    0.529911    0.425293
     13          1           0        0.586628   -0.252326   -0.279386
     14          1           0        1.948312    0.644659    0.437449
     15          1           0        0.509560    0.291391    1.426702
     16          6           0        0.726768    2.908131    0.959918
     17          1           0        1.816769    2.898884    0.998240
     18          1           0        0.375432    3.882029    0.626750
     19          1           0        0.306253    2.676821    1.938145
     20          6           0        0.824135    2.152628   -1.398863
     21          1           0        1.913397    2.144151   -1.343959
     22          1           0        0.468744    1.389180   -2.090338
     23          1           0        0.475888    3.132283   -1.717988
     24          7           0        0.269190    1.844425   -0.020609
 ---------------------------------------------------------------------
                    Distance matrix (angstroms):
                    1          2          3          4          5
     1  C    0.000000
     2  C    1.399624   0.000000
     3  C    2.409002   1.394399   0.000000
     4  C    2.791779   2.428383   1.398537   0.000000
     5  C    2.412631   2.797779   2.412020   1.394663   0.000000
     6  C    1.393520   2.426556   2.788390   2.422450   1.397335
     7  H    1.084988   2.146530   3.387880   3.876726   3.399971
     8  H    2.137709   1.081641   2.175546   3.421966   3.878941
     9  H    3.876005   3.420501   2.175954   1.084507   2.138406
    10  H    3.399290   3.882740   3.392426   2.144995   1.084995
    11  H    2.154162   3.409342   3.873326   3.405027   2.156914
    12  C    4.227783   2.828752   2.520572   3.809441   4.931939
    13  H    4.078526   2.756305   2.770110   4.089947   5.068634
    14  H    5.307854   3.908275   3.439319   4.601696   5.831595
    15  H    4.073076   2.752370   2.766443   4.084298   5.061776
    16  C    4.709336   3.566519   2.479694   3.000959   4.297729
    17  H    5.681624   4.446355   3.419879   4.007327   5.344685
    18  H    4.931281   3.990389   2.717579   2.691283   3.959814
    19  H    4.515955   3.461143   2.682381   3.286288   4.382673
    20  C    4.707932   3.563834   2.479840   3.006459   4.302344
    21  H    5.679445   4.442906   3.419822   4.012589   5.349238
    22  H    4.511023   3.454797   2.680390   3.291344   4.386551
    23  H    4.932935   3.990417   2.719760   2.699805   3.967732
    24  N    3.810710   2.534507   1.515189   2.499449   3.786077
                    6          7          8          9         10
     6  C    0.000000
     7  H    2.156150   0.000000
     8  H    3.392839   2.440029   0.000000
     9  H    3.394918   4.960989   4.336972   0.000000
    10  H    2.159457   4.302473   4.963936   2.445188   0.000000
    11  H    1.084936   2.488345   4.283527   4.286307   2.490896
    12  C    5.104730   4.827435   2.463803   4.198269   5.900719
    13  H    5.069016   4.552113   2.223253   4.602769   6.073228
    14  H    6.129289   5.915798   3.533752   4.788348   6.739198
    15  H    5.062407   4.547229   2.221594   4.597217   6.065836
    16  C    5.010660   5.607617   3.865423   2.870481   4.984510
    17  H    6.061015   6.535497   4.570175   3.763381   6.008536
    18  H    4.925754   5.926223   4.524890   2.216550   4.441511
    19  H    4.904445   5.317135   3.685595   3.378967   5.115336
    20  C    5.012078   5.604932   3.860651   2.880304   4.991034
    21  H    6.062078   6.531691   4.563989   3.773169   6.015361
    22  H    4.903535   5.310288   3.676687   3.389687   5.122040
    23  H    4.930386   5.926715   4.522827   2.230727   4.451575
    24  N    4.303197   4.678422   2.784487   2.716999   4.643706
                   11         12         13         14         15
    11  H    0.000000
    12  C    6.158416   0.000000
    13  H    6.075099   1.088981   0.000000
    14  H    7.196112   1.089580   1.781184   0.000000
    15  H    6.068131   1.089014   1.792290   1.781412   0.000000
    16  C    6.056941   2.441479   3.397646   2.624585   2.666907
    17  H    7.119155   2.616569   3.616033   2.326654   2.948117
    18  H    5.919013   3.393644   4.237756   3.604213   3.681113
    19  H    5.900524   2.685142   3.684556   3.012994   2.448098
    20  C    6.058491   2.441805   2.663351   2.628646   3.398084
    21  H    7.120375   2.614470   2.938831   2.328757   3.616634
    22  H    5.899727   2.687684   2.447036   3.022108   3.684613
    23  H    5.923921   3.393714   3.679323   3.605858   4.238028
    24  N    5.388095   1.510496   2.136374   2.113931   2.136446
                   16         17         18         19         20
    16  C    0.000000
    17  H    1.090714   0.000000
    18  H    1.087620   1.783826   0.000000
    19  H    1.089618   1.792874   1.782434   0.000000
    20  C    2.478732   2.699689   2.700976   3.417397   0.000000
    21  H    2.701777   2.462692   3.044544   3.693082   1.090677
    22  H    3.417286   3.692653   3.688572   4.232387   1.089630
    23  H    2.698956   3.038146   2.463738   3.688297   1.087586
    24  N    1.517327   2.131886   2.140605   2.128609   1.517411
                   21         22         23         24
    21  H    0.000000
    22  H    1.792787   0.000000
    23  H    1.784022   1.782444   0.000000
    24  N    2.131785   2.128578   2.140654   0.000000
 Stoichiometry    C9H14N(1+)
 Framework group  C1[X(C9H14N)]
 Deg. of freedom    66
 Full point group                 C1      NOp   1
 Largest Abelian subgroup         C1      NOp   1
 Largest concise Abelian subgroup C1      NOp   1
                         Standard orientation:                         
 ---------------------------------------------------------------------
 Center     Atomic      Atomic             Coordinates (Angstroms)
 Number     Number       Type             X           Y           Z
 ---------------------------------------------------------------------
      1          6           0       -2.201862    1.208048   -0.000050
      2          6           0       -0.802469    1.233462    0.000088
      3          6           0       -0.101713    0.027938    0.000934
      4          6           0       -0.780508   -1.194822    0.000277
      5          6           0       -2.175138   -1.204435   -0.000081
      6          6           0       -2.889923   -0.003757    0.000234
      7          1           0       -2.744667    2.147495   -0.000429
      8          1           0       -0.305080    2.193957   -0.000919
      9          1           0       -0.253571   -2.142710   -0.000620
     10          1           0       -2.698730   -2.154733   -0.000649
     11          1           0       -3.974795   -0.015523    0.000098
     12          6           0        2.022201    1.385220   -0.006671
     13          1           0        1.713965    1.922069    0.889243
     14          1           0        3.105623    1.269618   -0.010874
     15          1           0        1.706109    1.916813   -0.903022
     16          6           0        1.912469   -0.721122   -1.236346
     17          1           0        3.003100   -0.710662   -1.227961
     18          1           0        1.551124   -1.746901   -1.225163
     19          1           0        1.530316   -0.202781   -2.115293
     20          6           0        1.914141   -0.710168    1.242360
     21          1           0        3.004692   -0.695453    1.234684
     22          1           0        1.529384   -0.186573    2.117062
     23          1           0        1.556457   -1.737247    1.238550
     24          7           0        1.413269    0.002920    0.000117
 ---------------------------------------------------------------------
 Rotational constants (GHZ):      2.6009182      0.9668478      0.8288081
 Standard basis: 6-31++G(d,p) (6D, 7F)
 There are   274 symmetry adapted cartesian basis functions of A   symmetry.
 There are   274 symmetry adapted basis functions of A   symmetry.
   274 basis functions,   432 primitive gaussians,   274 cartesian basis functions
    37 alpha electrons       37 beta electrons
       nuclear repulsion energy       538.6360758121 Hartrees.
 NAtoms=   24 NActive=   24 NUniq=   24 SFac= 1.00D+00 NAtFMM=   60 NAOKFM=F Big=F
 Integral buffers will be    131072 words long.
 Raffenetti 2 integral format.
 Two-electron integral symmetry is turned on.
 One-electron integrals computed using PRISM.
 NBasis=   274 RedAO= T EigKep=  1.61D-06  NBF=   274
 NBsUse=   273 1.00D-06 EigRej=  8.54D-07 NBFU=   273
 Initial guess from the checkpoint file:  "BME.chk"
 B after Tr=     0.000000    0.000000    0.000000
         Rot=    0.999994    0.003457   -0.000051   -0.000118 Ang=   0.40 deg.
 ExpMin= 3.60D-02 ExpMax= 4.17D+03 ExpMxC= 6.27D+02 IAcc=3 IRadAn=         5 AccDes= 0.00D+00
 Harris functional with IExCor=  402 and IRadAn=       5 diagonalized for initial guess.
 HarFok:  IExCor=  402 AccDes= 0.00D+00 IRadAn=         5 IDoV= 1 UseB2=F ITyADJ=14
 ICtDFT=  3500011 ScaDFX=  1.000000  1.000000  1.000000  1.000000
 FoFCou: FMM=F IPFlag=           0 FMFlag=      100000 FMFlg1=           0
         NFxFlg=           0 DoJE=T BraDBF=F KetDBF=T FulRan=T
         wScrn=  0.000000 ICntrl=     500 IOpCl=  0 I1Cent=   200000004 NGrid=           0
         NMat0=    1 NMatS0=      1 NMatT0=    0 NMatD0=    1 NMtDS0=    0 NMtDT0=    0
 Petite list used in FoFCou.
 Keep R1 ints in memory in canonical form, NReq=720372376.
 Requested convergence on RMS density matrix=1.00D-08 within 128 cycles.
 Requested convergence on MAX density matrix=1.00D-06.
 Requested convergence on             energy=1.00D-06.
 No special actions if energy rises.
 SCF Done:  E(RB3LYP) =  -405.923681099     A.U. after   10 cycles
            NFock= 10  Conv=0.48D-08     -V/T= 2.0100
 Calling FoFJK, ICntrl=      2127 FMM=F ISym2X=0 I1Cent= 0 IOpClX= 0 NMat=1 NMatS=1 NMatT=0.
 ***** Axes restored to original set *****
 -------------------------------------------------------------------
 Center     Atomic                   Forces (Hartrees/Bohr)
 Number     Number              X              Y              Z
 -------------------------------------------------------------------
      1        6           0.000017415   -0.000064753   -0.000018396
      2        6          -0.000146567   -0.000120633    0.000003069
      3        6          -0.000033959    0.000015738    0.000194182
      4        6           0.000065465    0.000008100   -0.000039053
      5        6          -0.000083672   -0.000007155   -0.000050500
      6        6          -0.000016379    0.000064065    0.000016582
      7        1           0.000003158    0.000052953   -0.000012366
      8        1          -0.000081031    0.000076593   -0.000075014
      9        1          -0.000021058   -0.000040555   -0.000053020
     10        1           0.000014729   -0.000043298    0.000010120
     11        1           0.000037267    0.000000827    0.000003270
     12        6           0.000129731    0.000013182   -0.000019417
     13        1          -0.000024936   -0.000019753   -0.000038922
     14        1           0.000003984    0.000022076   -0.000015000
     15        1           0.000021048    0.000050609    0.000023624
     16        6           0.000018152    0.000022717    0.000025467
     17        1           0.000039479    0.000009749    0.000034668
     18        1           0.000038049    0.000000420    0.000052210
     19        1           0.000006566   -0.000003936    0.000062704
     20        6          -0.000037794   -0.000084507    0.000002960
     21        1           0.000070062    0.000033867   -0.000052388
     22        1           0.000018408   -0.000033117   -0.000044825
     23        1          -0.000028505    0.000034005   -0.000029814
     24        7          -0.000009609    0.000012806    0.000019858
 -------------------------------------------------------------------
 Cartesian Forces:  Max     0.000194182 RMS     0.000051462

 GradGradGradGradGradGradGradGradGradGradGradGradGradGradGradGradGradGrad
 Berny optimization.
 Using GEDIIS/GDIIS optimizer.
 FormGI is forming the generalized inverse of G from B-inverse, IUseBI=4.
 Internal  Forces:  Max     0.000328985 RMS     0.000065862
 Search for a local minimum.
 Step number  14 out of a maximum of  133
 All quantities printed in internal units (Hartrees-Bohrs-Radians)
 Mixed Optimization -- En-DIIS/RFO-DIIS
 Swapping is turned off.
 Update second derivatives using D2CorX and points    8   10   11   12   13
                                                     14
 DE= -2.97D-06 DEPred=-5.31D-06 R= 5.59D-01
 TightC=F SS=  1.41D+00  RLast= 5.82D-02 DXNew= 1.2000D+00 1.7468D-01
 Trust test= 5.59D-01 RLast= 5.82D-02 DXMaxT set to 7.14D-01
 ITU=  1  1  1  1  0 -1  0  0  0  1  1  0  1  0
     Eigenvalues ---    0.00221   0.00277   0.00309   0.00814   0.01648
     Eigenvalues ---    0.01945   0.02091   0.02150   0.02155   0.02155
     Eigenvalues ---    0.02157   0.02168   0.02256   0.05179   0.05519
     Eigenvalues ---    0.05567   0.05741   0.05828   0.05884   0.05906
     Eigenvalues ---    0.06093   0.06365   0.11970   0.14659   0.15625
     Eigenvalues ---    0.15737   0.15810   0.15970   0.16000   0.16000
     Eigenvalues ---    0.16001   0.16008   0.16037   0.16170   0.16363
     Eigenvalues ---    0.16500   0.16663   0.17612   0.21668   0.21918
     Eigenvalues ---    0.23688   0.26757   0.28546   0.28878   0.30596
     Eigenvalues ---    0.33175   0.33609   0.33717   0.33723   0.34000
     Eigenvalues ---    0.36159   0.37059   0.37212   0.37229   0.37232
     Eigenvalues ---    0.37287   0.37298   0.37399   0.37489   0.40140
     Eigenvalues ---    0.42592   0.43452   0.45774   0.46134   0.46460
     Eigenvalues ---    0.49801
 En-DIIS/RFO-DIIS IScMMF=        0 using points:    14   13   12   11   10
 RFO step:  Lambda=-1.10678357D-06.
 DidBck=T Rises=F RFO-DIIS coefs:    0.52547    0.47253    0.04243   -0.19690    0.15647
 Iteration  1 RMS(Cart)=  0.00252502 RMS(Int)=  0.00000679
 Iteration  2 RMS(Cart)=  0.00000353 RMS(Int)=  0.00000619
 Iteration  3 RMS(Cart)=  0.00000000 RMS(Int)=  0.00000619
 Variable       Old X    -DE/DX   Delta X   Delta X   Delta X     New X
                                 (Linear)    (Quad)   (Total)
    R1        2.64491  -0.00001   0.00012  -0.00010   0.00001   2.64492
    R2        2.63337  -0.00001  -0.00020   0.00017  -0.00003   2.63334
    R3        2.05033  -0.00005  -0.00013   0.00001  -0.00012   2.05021
    R4        2.63503   0.00015  -0.00005   0.00022   0.00017   2.63520
    R5        2.04400  -0.00012  -0.00016  -0.00007  -0.00023   2.04377
    R6        2.64285   0.00003   0.00037  -0.00027   0.00009   2.64294
    R7        2.86329   0.00025   0.00067  -0.00011   0.00056   2.86385
    R8        2.63553   0.00004  -0.00020   0.00024   0.00004   2.63557
    R9        2.04942  -0.00003  -0.00022   0.00011  -0.00011   2.04932
   R10        2.64058  -0.00008   0.00011  -0.00019  -0.00008   2.64050
   R11        2.05034  -0.00005  -0.00014   0.00002  -0.00012   2.05022
   R12        2.05023  -0.00004  -0.00009  -0.00001  -0.00010   2.05013
   R13        2.05788   0.00005   0.00015  -0.00004   0.00011   2.05798
   R14        2.05901   0.00001   0.00007  -0.00004   0.00003   2.05904
   R15        2.05794   0.00000   0.00005   0.00002   0.00007   2.05801
   R16        2.85442  -0.00002   0.00018  -0.00005   0.00013   2.85456
   R17        2.06115   0.00004   0.00011  -0.00001   0.00010   2.06125
   R18        2.05530  -0.00003  -0.00001   0.00004   0.00002   2.05533
   R19        2.05908   0.00005   0.00013   0.00001   0.00014   2.05922
   R20        2.86733   0.00017   0.00040   0.00009   0.00049   2.86782
   R21        2.06108   0.00007   0.00018   0.00000   0.00018   2.06126
   R22        2.05910   0.00005   0.00010   0.00001   0.00012   2.05922
   R23        2.05524   0.00005   0.00005   0.00005   0.00010   2.05534
   R24        2.86749   0.00011   0.00034   0.00007   0.00041   2.86790
    A1        2.10536   0.00002   0.00005  -0.00001   0.00004   2.10540
    A2        2.07657   0.00001   0.00008   0.00001   0.00009   2.07666
    A3        2.10126  -0.00003  -0.00013   0.00000  -0.00013   2.10112
    A4        2.07918   0.00002   0.00004   0.00000   0.00004   2.07922
    A5        2.06678  -0.00004   0.00007  -0.00012  -0.00006   2.06672
    A6        2.13722   0.00002  -0.00010   0.00012   0.00002   2.13724
    A7        2.10827  -0.00011  -0.00023   0.00004  -0.00017   2.10810
    A8        2.11385   0.00033   0.00034   0.00020   0.00059   2.11444
    A9        2.06106  -0.00022  -0.00021  -0.00024  -0.00041   2.06065
   A10        2.08447   0.00005   0.00019  -0.00009   0.00009   2.08456
   A11        2.12745  -0.00002  -0.00033   0.00031  -0.00001   2.12744
   A12        2.07127  -0.00004   0.00013  -0.00021  -0.00008   2.07119
   A13        2.10087   0.00001  -0.00013   0.00013   0.00000   2.10087
   A14        2.08128   0.00000   0.00027  -0.00019   0.00009   2.08137
   A15        2.10103  -0.00001  -0.00015   0.00006  -0.00009   2.10094
   A16        2.08822   0.00000   0.00006  -0.00007   0.00000   2.08821
   A17        2.09805   0.00000  -0.00007   0.00007   0.00000   2.09805
   A18        2.09692   0.00000   0.00000   0.00000   0.00000   2.09692
   A19        1.91445   0.00002  -0.00017   0.00030   0.00013   1.91458
   A20        1.93302   0.00004   0.00016  -0.00001   0.00015   1.93317
   A21        1.91064  -0.00001   0.00002  -0.00006  -0.00004   1.91060
   A22        1.91477   0.00002  -0.00023   0.00012  -0.00011   1.91466
   A23        1.87945  -0.00003   0.00020  -0.00024  -0.00004   1.87942
   A24        1.91070  -0.00004   0.00002  -0.00012  -0.00010   1.91060
   A25        1.91896  -0.00004  -0.00006  -0.00004  -0.00010   1.91886
   A26        1.93086  -0.00004   0.00006  -0.00037  -0.00031   1.93055
   A27        1.89456   0.00002  -0.00001   0.00014   0.00013   1.89469
   A28        1.91817  -0.00004  -0.00007   0.00002  -0.00005   1.91812
   A29        1.90961   0.00008   0.00036  -0.00011   0.00025   1.90986
   A30        1.89120   0.00001  -0.00027   0.00036   0.00009   1.89129
   A31        1.93075  -0.00005   0.00009  -0.00032  -0.00023   1.93052
   A32        1.91937  -0.00004  -0.00002  -0.00030  -0.00032   1.91905
   A33        1.89435   0.00009  -0.00004   0.00047   0.00042   1.89478
   A34        1.91822  -0.00002   0.00025  -0.00044  -0.00019   1.91803
   A35        1.89105   0.00003  -0.00031   0.00049   0.00018   1.89123
   A36        1.90961  -0.00001   0.00002   0.00014   0.00017   1.90978
   A37        1.96923   0.00014   0.00015   0.00019   0.00034   1.96956
   A38        1.91481   0.00002   0.00016   0.00010   0.00027   1.91508
   A39        1.91490  -0.00012  -0.00024  -0.00003  -0.00027   1.91463
   A40        1.87590  -0.00012  -0.00040   0.00019  -0.00020   1.87570
   A41        1.87619  -0.00004  -0.00024  -0.00025  -0.00050   1.87569
   A42        1.91164   0.00011   0.00059  -0.00022   0.00037   1.91201
    D1       -0.00034   0.00001   0.00020   0.00015   0.00035   0.00001
    D2        3.14078   0.00003   0.00018   0.00062   0.00080   3.14158
    D3        3.14130   0.00001   0.00006   0.00020   0.00026   3.14156
    D4       -0.00077   0.00002   0.00004   0.00067   0.00071  -0.00005
    D5       -0.00061   0.00002   0.00057   0.00001   0.00059  -0.00003
    D6       -3.14156   0.00000  -0.00005   0.00001  -0.00005   3.14157
    D7        3.14093   0.00002   0.00072  -0.00004   0.00068  -3.14158
    D8       -0.00002   0.00000   0.00009  -0.00005   0.00005   0.00002
    D9        0.00113  -0.00004  -0.00098  -0.00014  -0.00112   0.00002
   D10        3.14082   0.00004   0.00103   0.00012   0.00117  -3.14119
   D11       -3.13997  -0.00005  -0.00096  -0.00062  -0.00159  -3.14156
   D12       -0.00028   0.00002   0.00105  -0.00036   0.00070   0.00042
   D13       -0.00096   0.00003   0.00098  -0.00005   0.00094  -0.00002
   D14        3.13992   0.00006   0.00172  -0.00010   0.00162   3.14155
   D15       -3.14070  -0.00004  -0.00098  -0.00030  -0.00128   3.14121
   D16        0.00018  -0.00001  -0.00025  -0.00035  -0.00059  -0.00041
   D17       -0.00362  -0.00001   0.00089   0.00094   0.00184  -0.00178
   D18       -2.09457   0.00003   0.00118   0.00050   0.00169  -2.09288
   D19        2.08776  -0.00005   0.00051   0.00073   0.00124   2.08900
   D20        3.13612   0.00006   0.00287   0.00120   0.00406   3.14018
   D21        1.04517   0.00010   0.00316   0.00076   0.00392   1.04909
   D22       -1.05568   0.00002   0.00249   0.00098   0.00346  -1.05222
   D23       -0.00002   0.00000  -0.00020   0.00022   0.00002   0.00000
   D24        3.14153   0.00000  -0.00029   0.00031   0.00002   3.14155
   D25       -3.14092  -0.00003  -0.00092   0.00027  -0.00065  -3.14157
   D26        0.00063  -0.00003  -0.00101   0.00036  -0.00064  -0.00001
   D27        0.00079  -0.00003  -0.00057  -0.00020  -0.00077   0.00002
   D28       -3.14144   0.00000   0.00006  -0.00019  -0.00014  -3.14158
   D29       -3.14075  -0.00003  -0.00048  -0.00030  -0.00078  -3.14153
   D30        0.00020   0.00000   0.00014  -0.00029  -0.00014   0.00005
   D31        1.06512  -0.00005  -0.00322  -0.00021  -0.00343   1.06169
   D32       -3.10483  -0.00001  -0.00319   0.00016  -0.00303  -3.10786
   D33       -1.04842   0.00004  -0.00284  -0.00012  -0.00296  -1.05138
   D34       -3.13767  -0.00005  -0.00329  -0.00002  -0.00332  -3.14099
   D35       -1.02444  -0.00001  -0.00327   0.00035  -0.00292  -1.02735
   D36        1.03198   0.00004  -0.00291   0.00006  -0.00285   1.02913
   D37       -1.05685  -0.00007  -0.00344  -0.00008  -0.00353  -1.06038
   D38        1.05638  -0.00003  -0.00342   0.00029  -0.00312   1.05325
   D39        3.11279   0.00002  -0.00306   0.00000  -0.00305   3.10974
   D40        3.12211   0.00005  -0.00036  -0.00014  -0.00051   3.12161
   D41        0.97504  -0.00007  -0.00040  -0.00055  -0.00095   0.97409
   D42       -1.05823  -0.00002  -0.00020  -0.00025  -0.00045  -1.05868
   D43       -1.06689   0.00006  -0.00023  -0.00017  -0.00040  -1.06729
   D44        3.06923  -0.00006  -0.00027  -0.00058  -0.00085   3.06838
   D45        1.03596   0.00000  -0.00007  -0.00027  -0.00034   1.03561
   D46        1.02434   0.00007  -0.00027   0.00001  -0.00026   1.02408
   D47       -1.12273  -0.00004  -0.00030  -0.00040  -0.00070  -1.12344
   D48        3.12718   0.00001  -0.00011  -0.00010  -0.00020   3.12698
   D49       -3.11745  -0.00004  -0.00403   0.00047  -0.00356  -3.12101
   D50       -0.97014   0.00005  -0.00416   0.00052  -0.00363  -0.97378
   D51        1.06295  -0.00006  -0.00445   0.00050  -0.00395   1.05900
   D52       -1.02001  -0.00003  -0.00412   0.00063  -0.00349  -1.02350
   D53        1.12730   0.00006  -0.00425   0.00069  -0.00356   1.12374
   D54       -3.12279  -0.00005  -0.00455   0.00067  -0.00388  -3.12668
   D55        1.07118  -0.00004  -0.00399   0.00047  -0.00352   1.06766
   D56       -3.06470   0.00004  -0.00412   0.00053  -0.00359  -3.06829
   D57       -1.03161  -0.00006  -0.00442   0.00050  -0.00391  -1.03552
         Item               Value     Threshold  Converged?
 Maximum Force            0.000329     0.000450     YES
 RMS     Force            0.000066     0.000300     YES
 Maximum Displacement     0.009812     0.001800     NO 
 RMS     Displacement     0.002525     0.001200     NO 
 Predicted change in Energy=-1.876890D-06
 GradGradGradGradGradGradGradGradGradGradGradGradGradGradGradGradGradGrad

                          Input orientation:                          
 ---------------------------------------------------------------------
 Center     Atomic      Atomic             Coordinates (Angstroms)
 Number     Number       Type             X           Y           Z
 ---------------------------------------------------------------------
      1          6           0       -3.354807    0.684969    0.199780
      2          6           0       -1.956780    0.664637    0.263623
      3          6           0       -1.245080    1.815824   -0.072313
      4          6           0       -1.911931    2.979508   -0.468786
      5          6           0       -3.305361    2.984736   -0.527650
      6          6           0       -4.030873    1.838182   -0.193776
      7          1           0       -3.906124   -0.211994    0.461626
      8          1           0       -1.469006   -0.249502    0.573628
      9          1           0       -1.376584    3.884591   -0.733854
     10          1           0       -3.819619    3.889063   -0.835556
     11          1           0       -5.114703    1.846331   -0.240873
     12          6           0        0.865745    0.529574    0.423886
     13          1           0        0.584489   -0.252459   -0.279906
     14          1           0        1.949309    0.643761    0.432260
     15          1           0        0.513908    0.291318    1.426621
     16          6           0        0.727646    2.907099    0.961975
     17          1           0        1.817706    2.897454    1.000030
     18          1           0        0.376639    3.881644    0.630310
     19          1           0        0.307569    2.674767    1.940231
     20          6           0        0.823155    2.154015   -1.398406
     21          1           0        1.912560    2.149343   -1.343980
     22          1           0        0.470339    1.389137   -2.089714
     23          1           0        0.471699    3.132387   -1.718125
     24          7           0        0.269221    1.844533   -0.019795
 ---------------------------------------------------------------------
                    Distance matrix (angstroms):
                    1          2          3          4          5
     1  C    0.000000
     2  C    1.399632   0.000000
     3  C    2.409111   1.394489   0.000000
     4  C    2.791734   2.428386   1.398585   0.000000
     5  C    2.412577   2.797792   2.412145   1.394683   0.000000
     6  C    1.393503   2.426578   2.788529   2.422431   1.397292
     7  H    1.084922   2.146539   3.387963   3.876617   3.399804
     8  H    2.137579   1.081517   2.175536   3.421888   3.878828
     9  H    3.875903   3.420481   2.175943   1.084451   2.138326
    10  H    3.399145   3.882690   3.392508   2.145014   1.084931
    11  H    2.154106   3.409310   3.873413   3.404965   2.156833
    12  C    4.229353   2.830295   2.521157   3.809792   4.932683
    13  H    4.077612   2.755818   2.769153   4.088202   5.066728
    14  H    5.309368   3.909783   3.439833   4.601823   5.832079
    15  H    4.077629   2.756126   2.768566   4.087007   5.065618
    16  C    4.710120   3.566858   2.480379   3.003279   4.300018
    17  H    5.682462   4.446854   3.420599   4.009282   5.346703
    18  H    4.932319   3.991044   2.718687   2.694329   3.962630
    19  H    4.516798   3.461057   2.683065   3.289743   4.386317
    20  C    4.708255   3.564916   2.480018   3.004384   4.300344
    21  H    5.680911   4.445282   3.420389   4.010221   5.347053
    22  H    4.513245   3.457456   2.682281   3.291185   4.386558
    23  H    4.930554   3.989313   2.718339   2.695535   3.962980
    24  N    3.811349   2.535263   1.515484   2.499437   3.786240
                    6          7          8          9         10
     6  C    0.000000
     7  H    2.156000   0.000000
     8  H    3.392712   2.439979   0.000000
     9  H    3.394809   4.960823   4.336909   0.000000
    10  H    2.159311   4.302189   4.963759   2.445155   0.000000
    11  H    1.084884   2.488146   4.283344   4.286149   2.490712
    12  C    5.105959   4.829294   2.465855   4.198159   5.901270
    13  H    5.067520   4.551605   2.223819   4.600767   6.071005
    14  H    6.130345   5.917709   3.535927   4.787940   6.739427
    15  H    5.066903   4.552057   2.225316   4.599264   6.069651
    16  C    5.012170   5.608112   3.865259   2.873867   4.987282
    17  H    6.062433   6.536113   4.570298   3.766203   6.010998
    18  H    4.927577   5.926920   4.525039   2.221428   4.444929
    19  H    4.906724   5.317413   3.684450   3.383900   5.119882
    20  C    5.011234   5.605694   3.862618   2.876695   4.988240
    21  H    6.061698   6.534005   4.568005   3.768529   6.011904
    22  H    4.904807   5.312851   3.679618   3.387739   5.121160
    23  H    4.926638   5.924655   4.522792   2.225028   4.445997
    24  N    4.303617   4.679164   2.785421   2.716688   4.643725
                   11         12         13         14         15
    11  H    0.000000
    12  C    6.159668   0.000000
    13  H    6.073486   1.089038   0.000000
    14  H    7.197191   1.089597   1.781327   0.000000
    15  H    6.072880   1.089051   1.792459   1.781388   0.000000
    16  C    6.058475   2.441564   3.397877   2.625978   2.665312
    17  H    7.120604   2.616300   3.616768   2.327835   2.945133
    18  H    5.920836   3.393848   4.238218   3.605052   3.680135
    19  H    5.902928   2.685650   3.684338   3.015671   2.446876
    20  C    6.057451   2.441592   2.664417   2.626867   3.397948
    21  H    7.119768   2.616262   2.943583   2.328768   3.617279
    22  H    5.900842   2.685774   2.446072   3.017166   3.683981
    23  H    5.919806   3.393835   3.679453   3.605655   4.238264
    24  N    5.388462   1.510566   2.136452   2.113978   2.136461
                   16         17         18         19         20
    16  C    0.000000
    17  H    1.090766   0.000000
    18  H    1.087633   1.783815   0.000000
    19  H    1.089692   1.792785   1.782475   0.000000
    20  C    2.479446   2.700801   2.701807   3.418114   0.000000
    21  H    2.701044   2.462326   3.042653   3.692981   1.090774
    22  H    3.418073   3.692822   3.690515   4.233178   1.089691
    23  H    2.701702   3.042252   2.466894   3.690518   1.087637
    24  N    1.517587   2.132250   2.141026   2.128957   1.517626
                   21         22         23         24
    21  H    0.000000
    22  H    1.792773   0.000000
    23  H    1.783940   1.782415   0.000000
    24  N    2.132355   2.128944   2.141002   0.000000
 Stoichiometry    C9H14N(1+)
 Framework group  C1[X(C9H14N)]
 Deg. of freedom    66
 Full point group                 C1      NOp   1
 Largest Abelian subgroup         C1      NOp   1
 Largest concise Abelian subgroup C1      NOp   1
                         Standard orientation:                         
 ---------------------------------------------------------------------
 Center     Atomic      Atomic             Coordinates (Angstroms)
 Number     Number       Type             X           Y           Z
 ---------------------------------------------------------------------
      1          6           0       -2.202429    1.207942   -0.000125
      2          6           0       -0.803035    1.233739   -0.000324
      3          6           0       -0.101861    0.028353   -0.000354
      4          6           0       -0.780511   -1.194543   -0.000208
      5          6           0       -2.175158   -1.204481   -0.000010
      6          6           0       -2.890202   -0.004007    0.000047
      7          1           0       -2.745543    2.147135   -0.000068
      8          1           0       -0.306020    2.194288   -0.000466
      9          1           0       -0.253458   -2.142303   -0.000270
     10          1           0       -2.698581   -2.154798    0.000066
     11          1           0       -3.975019   -0.016025    0.000218
     12          6           0        2.023219    1.384916   -0.002206
     13          1           0        1.711747    1.920498    0.893417
     14          1           0        3.106592    1.268625   -0.002458
     15          1           0        1.710979    1.918045   -0.899040
     16          6           0        1.913848   -0.717795   -1.238280
     17          1           0        3.004524   -0.707137   -1.229145
     18          1           0        1.552807   -1.743725   -1.230425
     19          1           0        1.532463   -0.197077   -2.116248
     20          6           0        1.912794   -0.713467    1.241161
     21          1           0        3.003485   -0.702602    1.233177
     22          1           0        1.530368   -0.189811    2.116924
     23          1           0        1.551793   -1.739435    1.236465
     24          7           0        1.413409    0.002911   -0.000050
 ---------------------------------------------------------------------
 Rotational constants (GHZ):      2.6007252      0.9665282      0.8286402
 Standard basis: 6-31++G(d,p) (6D, 7F)
 There are   274 symmetry adapted cartesian basis functions of A   symmetry.
 There are   274 symmetry adapted basis functions of A   symmetry.
   274 basis functions,   432 primitive gaussians,   274 cartesian basis functions
    37 alpha electrons       37 beta electrons
       nuclear repulsion energy       538.5884061045 Hartrees.
 NAtoms=   24 NActive=   24 NUniq=   24 SFac= 1.00D+00 NAtFMM=   60 NAOKFM=F Big=F
 Integral buffers will be    131072 words long.
 Raffenetti 2 integral format.
 Two-electron integral symmetry is turned on.
 One-electron integrals computed using PRISM.
 NBasis=   274 RedAO= T EigKep=  1.61D-06  NBF=   274
 NBsUse=   273 1.00D-06 EigRej=  8.55D-07 NBFU=   273
 Initial guess from the checkpoint file:  "BME.chk"
 B after Tr=     0.000000    0.000000    0.000000
         Rot=    1.000000   -0.000737    0.000131    0.000018 Ang=  -0.09 deg.
 Keep R1 ints in memory in canonical form, NReq=720372376.
 Requested convergence on RMS density matrix=1.00D-08 within 128 cycles.
 Requested convergence on MAX density matrix=1.00D-06.
 Requested convergence on             energy=1.00D-06.
 No special actions if energy rises.
 SCF Done:  E(RB3LYP) =  -405.923682906     A.U. after    9 cycles
            NFock=  9  Conv=0.43D-08     -V/T= 2.0100
 Calling FoFJK, ICntrl=      2127 FMM=F ISym2X=0 I1Cent= 0 IOpClX= 0 NMat=1 NMatS=1 NMatT=0.
 ***** Axes restored to original set *****
 -------------------------------------------------------------------
 Center     Atomic                   Forces (Hartrees/Bohr)
 Number     Number              X              Y              Z
 -------------------------------------------------------------------
      1        6           0.000043263   -0.000019154    0.000004965
      2        6          -0.000066902   -0.000011907    0.000002053
      3        6           0.000000200    0.000015111    0.000012705
      4        6           0.000041989   -0.000030237    0.000008898
      5        6          -0.000043735   -0.000011962    0.000005877
      6        6           0.000008330    0.000042971   -0.000013121
      7        1          -0.000003122    0.000006346    0.000000551
      8        1          -0.000003486    0.000006673   -0.000003801
      9        1          -0.000000848    0.000006601   -0.000010062
     10        1           0.000005661    0.000001059   -0.000001329
     11        1           0.000001462   -0.000000985    0.000000952
     12        6           0.000034679    0.000009211    0.000004483
     13        1          -0.000005238    0.000010312   -0.000009471
     14        1          -0.000009248    0.000020038   -0.000008134
     15        1          -0.000006023    0.000019669   -0.000000202
     16        6          -0.000012343   -0.000005837   -0.000006340
     17        1           0.000006656   -0.000010121    0.000003275
     18        1          -0.000001669   -0.000011866    0.000013705
     19        1          -0.000005398   -0.000012687    0.000000203
     20        6          -0.000006803   -0.000001910    0.000006715
     21        1           0.000004905   -0.000000641    0.000005881
     22        1          -0.000003228   -0.000013138    0.000007594
     23        1          -0.000001972   -0.000007676    0.000001781
     24        7           0.000022868    0.000000132   -0.000027177
 -------------------------------------------------------------------
 Cartesian Forces:  Max     0.000066902 RMS     0.000016521

 GradGradGradGradGradGradGradGradGradGradGradGradGradGradGradGradGradGrad
 Berny optimization.
 Using GEDIIS/GDIIS optimizer.
 FormGI is forming the generalized inverse of G from B-inverse, IUseBI=4.
 Internal  Forces:  Max     0.000069880 RMS     0.000016084
 Search for a local minimum.
 Step number  15 out of a maximum of  133
 All quantities printed in internal units (Hartrees-Bohrs-Radians)
 Mixed Optimization -- En-DIIS/RFO-DIIS
 Swapping is turned off.
 Update second derivatives using D2CorX and points   10   11   12   13   14
                                                     15
 DE= -1.81D-06 DEPred=-1.88D-06 R= 9.62D-01
 TightC=F SS=  1.41D+00  RLast= 1.68D-02 DXNew= 1.2000D+00 5.0540D-02
 Trust test= 9.62D-01 RLast= 1.68D-02 DXMaxT set to 7.14D-01
 ITU=  1  1  1  1  1  0 -1  0  0  0  1  1  0  1  0
     Eigenvalues ---    0.00224   0.00272   0.00305   0.00823   0.01707
     Eigenvalues ---    0.01961   0.02108   0.02150   0.02155   0.02155
     Eigenvalues ---    0.02158   0.02181   0.02286   0.05472   0.05555
     Eigenvalues ---    0.05584   0.05744   0.05821   0.05887   0.05901
     Eigenvalues ---    0.06104   0.06366   0.11968   0.15067   0.15612
     Eigenvalues ---    0.15758   0.15794   0.15947   0.15999   0.16000
     Eigenvalues ---    0.16001   0.16021   0.16043   0.16089   0.16440
     Eigenvalues ---    0.16584   0.16711   0.17500   0.21671   0.21924
     Eigenvalues ---    0.23765   0.28049   0.28826   0.29148   0.30347
     Eigenvalues ---    0.33174   0.33664   0.33719   0.33723   0.33958
     Eigenvalues ---    0.36235   0.37069   0.37209   0.37226   0.37231
     Eigenvalues ---    0.37265   0.37288   0.37391   0.37495   0.40131
     Eigenvalues ---    0.42598   0.43483   0.44896   0.45992   0.46476
     Eigenvalues ---    0.48757
 En-DIIS/RFO-DIIS IScMMF=        0 using points:    15   14   13   12   11
 RFO step:  Lambda=-6.60613350D-08.
 DidBck=F Rises=F RFO-DIIS coefs:    0.91823   -0.01734    0.07097    0.02846   -0.00032
 Iteration  1 RMS(Cart)=  0.00123086 RMS(Int)=  0.00000040
 Iteration  2 RMS(Cart)=  0.00000065 RMS(Int)=  0.00000005
 Variable       Old X    -DE/DX   Delta X   Delta X   Delta X     New X
                                 (Linear)    (Quad)   (Total)
    R1        2.64492  -0.00003   0.00005  -0.00010  -0.00005   2.64487
    R2        2.63334   0.00002  -0.00006   0.00008   0.00003   2.63337
    R3        2.05021   0.00000  -0.00001   0.00002   0.00000   2.05021
    R4        2.63520   0.00002  -0.00008   0.00009   0.00001   2.63522
    R5        2.04377  -0.00001   0.00000   0.00002   0.00001   2.04378
    R6        2.64294  -0.00002   0.00009  -0.00010  -0.00001   2.64293
    R7        2.86385   0.00002  -0.00001   0.00006   0.00006   2.86390
    R8        2.63557   0.00002  -0.00007   0.00008   0.00001   2.63558
    R9        2.04932   0.00001  -0.00001   0.00004   0.00003   2.04935
   R10        2.64050  -0.00003   0.00006  -0.00010  -0.00004   2.64046
   R11        2.05022   0.00000  -0.00002   0.00002   0.00001   2.05023
   R12        2.05013   0.00000  -0.00001   0.00002   0.00001   2.05014
   R13        2.05798   0.00000   0.00004  -0.00004   0.00000   2.05798
   R14        2.05904  -0.00001   0.00001  -0.00004  -0.00003   2.05901
   R15        2.05801   0.00000  -0.00001  -0.00002  -0.00003   2.05798
   R16        2.85456  -0.00005  -0.00015   0.00000  -0.00015   2.85441
   R17        2.06125   0.00001   0.00003  -0.00002   0.00001   2.06126
   R18        2.05533  -0.00001  -0.00001  -0.00002  -0.00003   2.05530
   R19        2.05922   0.00000   0.00001  -0.00002   0.00000   2.05921
   R20        2.86782  -0.00002   0.00001  -0.00007  -0.00006   2.86777
   R21        2.06126   0.00000   0.00001  -0.00002  -0.00001   2.06125
   R22        2.05922   0.00001   0.00001  -0.00002   0.00000   2.05921
   R23        2.05534  -0.00001  -0.00003  -0.00002  -0.00005   2.05529
   R24        2.86790  -0.00003   0.00004  -0.00013  -0.00009   2.86781
    A1        2.10540   0.00000   0.00002  -0.00002   0.00001   2.10541
    A2        2.07666   0.00000  -0.00002   0.00005   0.00002   2.07668
    A3        2.10112  -0.00001   0.00000  -0.00003  -0.00003   2.10109
    A4        2.07922   0.00000  -0.00003   0.00003   0.00000   2.07922
    A5        2.06672   0.00000   0.00002   0.00003   0.00006   2.06678
    A6        2.13724   0.00000   0.00000  -0.00006  -0.00006   2.13719
    A7        2.10810  -0.00001   0.00000  -0.00003  -0.00003   2.10807
    A8        2.11444   0.00007   0.00012   0.00005   0.00017   2.11461
    A9        2.06065  -0.00006  -0.00012  -0.00002  -0.00014   2.06051
   A10        2.08456   0.00001   0.00003   0.00001   0.00004   2.08460
   A11        2.12744   0.00000  -0.00007   0.00005  -0.00001   2.12742
   A12        2.07119  -0.00001   0.00004  -0.00007  -0.00003   2.07116
   A13        2.10087  -0.00001  -0.00005   0.00000  -0.00004   2.10083
   A14        2.08137   0.00000   0.00005  -0.00003   0.00002   2.08139
   A15        2.10094   0.00001   0.00000   0.00003   0.00003   2.10097
   A16        2.08821   0.00000   0.00002   0.00000   0.00002   2.08823
   A17        2.09805   0.00000  -0.00002   0.00000  -0.00003   2.09802
   A18        2.09692   0.00000   0.00000   0.00000   0.00001   2.09693
   A19        1.91458   0.00002  -0.00002   0.00018   0.00016   1.91474
   A20        1.93317   0.00002   0.00009   0.00004   0.00013   1.93330
   A21        1.91060  -0.00001  -0.00002  -0.00008  -0.00011   1.91050
   A22        1.91466   0.00002  -0.00003   0.00007   0.00004   1.91470
   A23        1.87942  -0.00003  -0.00002  -0.00013  -0.00015   1.87927
   A24        1.91060  -0.00002   0.00000  -0.00009  -0.00009   1.91051
   A25        1.91886   0.00001   0.00005   0.00013   0.00018   1.91905
   A26        1.93055   0.00001   0.00008  -0.00009  -0.00001   1.93054
   A27        1.89469   0.00000   0.00001   0.00001   0.00002   1.89470
   A28        1.91812   0.00000  -0.00007   0.00004  -0.00003   1.91809
   A29        1.90986   0.00001   0.00007  -0.00005   0.00002   1.90988
   A30        1.89129  -0.00002  -0.00014  -0.00005  -0.00019   1.89111
   A31        1.93052   0.00001   0.00006  -0.00003   0.00002   1.93055
   A32        1.91905   0.00000  -0.00001   0.00001   0.00000   1.91905
   A33        1.89478   0.00000  -0.00008   0.00001  -0.00008   1.89470
   A34        1.91803   0.00001   0.00008   0.00000   0.00008   1.91811
   A35        1.89123  -0.00002  -0.00014   0.00000  -0.00014   1.89109
   A36        1.90978   0.00000   0.00008   0.00002   0.00010   1.90988
   A37        1.96956   0.00004   0.00004   0.00014   0.00018   1.96974
   A38        1.91508  -0.00002  -0.00014  -0.00009  -0.00023   1.91485
   A39        1.91463  -0.00001   0.00007   0.00007   0.00014   1.91477
   A40        1.87570  -0.00003  -0.00009  -0.00006  -0.00015   1.87555
   A41        1.87569  -0.00002  -0.00013  -0.00006  -0.00019   1.87550
   A42        1.91201   0.00004   0.00026   0.00000   0.00025   1.91226
    D1        0.00001   0.00000  -0.00005   0.00003  -0.00002  -0.00001
    D2        3.14158   0.00000  -0.00020   0.00017  -0.00003   3.14155
    D3        3.14156   0.00000  -0.00005   0.00008   0.00003   3.14159
    D4       -0.00005   0.00000  -0.00021   0.00023   0.00002  -0.00004
    D5       -0.00003   0.00000  -0.00001   0.00002   0.00001  -0.00001
    D6        3.14157   0.00000  -0.00003   0.00003   0.00000   3.14158
    D7       -3.14158   0.00000   0.00000  -0.00004  -0.00004   3.14157
    D8        0.00002   0.00000  -0.00002  -0.00003  -0.00005  -0.00002
    D9        0.00002   0.00000   0.00005  -0.00003   0.00002   0.00004
   D10       -3.14119   0.00000  -0.00011  -0.00031  -0.00043   3.14156
   D11       -3.14156   0.00000   0.00022  -0.00018   0.00004  -3.14152
   D12        0.00042   0.00000   0.00005  -0.00046  -0.00041   0.00000
   D13       -0.00002   0.00000  -0.00001  -0.00001  -0.00002  -0.00004
   D14        3.14155   0.00000   0.00007  -0.00007   0.00000   3.14155
   D15        3.14121   0.00000   0.00015   0.00026   0.00041  -3.14157
   D16       -0.00041   0.00000   0.00023   0.00021   0.00044   0.00003
   D17       -0.00178   0.00000   0.00163   0.00020   0.00183   0.00005
   D18       -2.09288   0.00002   0.00181   0.00026   0.00207  -2.09081
   D19        2.08900  -0.00001   0.00154   0.00027   0.00181   2.09081
   D20        3.14018   0.00000   0.00147  -0.00007   0.00140   3.14158
   D21        1.04909   0.00002   0.00165  -0.00002   0.00163   1.05072
   D22       -1.05222  -0.00001   0.00138  -0.00001   0.00138  -1.05085
   D23        0.00000   0.00000  -0.00004   0.00006   0.00002   0.00001
   D24        3.14155   0.00000  -0.00005   0.00009   0.00004   3.14159
   D25       -3.14157   0.00000  -0.00012   0.00011  -0.00001  -3.14158
   D26       -0.00001   0.00000  -0.00013   0.00014   0.00001   0.00000
   D27        0.00002   0.00000   0.00005  -0.00006  -0.00001   0.00001
   D28       -3.14158   0.00000   0.00007  -0.00007   0.00000  -3.14158
   D29       -3.14153   0.00000   0.00006  -0.00009  -0.00003  -3.14157
   D30        0.00005   0.00000   0.00008  -0.00011  -0.00002   0.00003
   D31        1.06169   0.00001  -0.00072  -0.00002  -0.00074   1.06095
   D32       -3.10786  -0.00001  -0.00093  -0.00009  -0.00102  -3.10888
   D33       -1.05138   0.00001  -0.00075  -0.00015  -0.00090  -1.05228
   D34       -3.14099   0.00001  -0.00076   0.00007  -0.00069   3.14151
   D35       -1.02735  -0.00001  -0.00098   0.00001  -0.00097  -1.02832
   D36        1.02913   0.00001  -0.00079  -0.00006  -0.00085   1.02828
   D37       -1.06038   0.00000  -0.00081   0.00004  -0.00077  -1.06116
   D38        1.05325  -0.00002  -0.00102  -0.00003  -0.00106   1.05220
   D39        3.10974   0.00000  -0.00084  -0.00010  -0.00094   3.10880
   D40        3.12161   0.00000   0.00002   0.00027   0.00029   3.12190
   D41        0.97409  -0.00002   0.00012   0.00020   0.00031   0.97441
   D42       -1.05868   0.00000   0.00018   0.00030   0.00048  -1.05819
   D43       -1.06729   0.00001   0.00013   0.00041   0.00054  -1.06674
   D44        3.06838  -0.00001   0.00022   0.00034   0.00056   3.06894
   D45        1.03561   0.00001   0.00029   0.00044   0.00073   1.03635
   D46        1.02408   0.00001   0.00000   0.00040   0.00040   1.02448
   D47       -1.12344  -0.00001   0.00009   0.00033   0.00042  -1.12302
   D48        3.12698   0.00001   0.00016   0.00043   0.00059   3.12757
   D49       -3.12101  -0.00001  -0.00050  -0.00036  -0.00086  -3.12187
   D50       -0.97378   0.00002  -0.00049  -0.00018  -0.00067  -0.97445
   D51        1.05900  -0.00001  -0.00053  -0.00029  -0.00082   1.05818
   D52       -1.02350  -0.00002  -0.00056  -0.00040  -0.00096  -1.02446
   D53        1.12374   0.00002  -0.00055  -0.00022  -0.00077   1.12297
   D54       -3.12668  -0.00001  -0.00059  -0.00033  -0.00092  -3.12759
   D55        1.06766  -0.00002  -0.00049  -0.00039  -0.00088   1.06678
   D56       -3.06829   0.00002  -0.00048  -0.00021  -0.00069  -3.06899
   D57       -1.03552  -0.00001  -0.00052  -0.00032  -0.00084  -1.03636
         Item               Value     Threshold  Converged?
 Maximum Force            0.000070     0.000450     YES
[truncated: 227,161 more chars]
