# Supplementary material for: Screening Deep Eutectic Solvents for CO2 Capture With COSMO-RS
Source: Front Chem. 2020 Feb 13;8:82. doi: 10.3389/fchem.2020.00082 (PMC7031488; doi:10.3389/fchem.2020.00082)
Supplement: Supplementary file 3 [file Data_Sheet_2.ZIP › Gaussian files/DECA.log]

 Entering Gaussian System, Link 0=/opt/gaussian/g09/g09
 Initial command:
 /opt/gaussian/g09/l1.exe "/tmp/Gau-13758.inp" -scrdir="/tmp/"
 Entering Link 1 = /opt/gaussian/g09/l1.exe PID=     13759.
  
 Copyright (c) 1988,1990,1992,1993,1995,1998,2003,2009,2013,
            Gaussian, Inc.  All Rights Reserved.
  
 This is part of the Gaussian(R) 09 program.  It is based on
 the Gaussian(R) 03 system (copyright 2003, Gaussian, Inc.),
 the Gaussian(R) 98 system (copyright 1998, Gaussian, Inc.),
 the Gaussian(R) 94 system (copyright 1995, Gaussian, Inc.),
 the Gaussian 92(TM) system (copyright 1992, Gaussian, Inc.),
 the Gaussian 90(TM) system (copyright 1990, Gaussian, Inc.),
 the Gaussian 88(TM) system (copyright 1988, Gaussian, Inc.),
 the Gaussian 86(TM) system (copyright 1986, Carnegie Mellon
 University), and the Gaussian 82(TM) system (copyright 1983,
 Carnegie Mellon University). Gaussian is a federally registered
 trademark of Gaussian, Inc.
  
 This software contains proprietary and confidential information,
 including trade secrets, belonging to Gaussian, Inc.
  
 This software is provided under written license and may be
 used, copied, transmitted, or stored only in accord with that
 written license.
  
 The following legend is applicable only to US Government
 contracts under FAR:
  
                    RESTRICTED RIGHTS LEGEND
  
 Use, reproduction and disclosure by the US Government is
 subject to restrictions as set forth in subparagraphs (a)
 and (c) of the Commercial Computer Software - Restricted
 Rights clause in FAR 52.227-19.
  
 Gaussian, Inc.
 340 Quinnipiac St., Bldg. 40, Wallingford CT 06492
  
  
 ---------------------------------------------------------------
 Warning -- This program may not be used in any manner that
 competes with the business of Gaussian, Inc. or will provide
 assistance to any competitor of Gaussian, Inc.  The licensee
 of this program is prohibited from giving any competitor of
 Gaussian, Inc. access to this program.  By using this program,
 the user acknowledges that Gaussian, Inc. is engaged in the
 business of creating and licensing software in the field of
 computational chemistry and represents and warrants to the
 licensee that it is not a competitor of Gaussian, Inc. and that
 it will not use this program in any manner prohibited above.
 ---------------------------------------------------------------
  

 Cite this work as:
 Gaussian 09, Revision D.01,
 M. J. Frisch, G. W. Trucks, H. B. Schlegel, G. E. Scuseria, 
 M. A. Robb, J. R. Cheeseman, G. Scalmani, V. Barone, B. Mennucci, 
 G. A. Petersson, H. Nakatsuji, M. Caricato, X. Li, H. P. Hratchian, 
 A. F. Izmaylov, J. Bloino, G. Zheng, J. L. Sonnenberg, M. Hada, 
 M. Ehara, K. Toyota, R. Fukuda, J. Hasegawa, M. Ishida, T. Nakajima, 
 Y. Honda, O. Kitao, H. Nakai, T. Vreven, J. A. Montgomery, Jr., 
 J. E. Peralta, F. Ogliaro, M. Bearpark, J. J. Heyd, E. Brothers, 
 K. N. Kudin, V. N. Staroverov, T. Keith, R. Kobayashi, J. Normand, 
 K. Raghavachari, A. Rendell, J. C. Burant, S. S. Iyengar, J. Tomasi, 
 M. Cossi, N. Rega, J. M. Millam, M. Klene, J. E. Knox, J. B. Cross, 
 V. Bakken, C. Adamo, J. Jaramillo, R. Gomperts, R. E. Stratmann, 
 O. Yazyev, A. J. Austin, R. Cammi, C. Pomelli, J. W. Ochterski, 
 R. L. Martin, K. Morokuma, V. G. Zakrzewski, G. A. Voth, 
 P. Salvador, J. J. Dannenberg, S. Dapprich, A. D. Daniels, 
 O. Farkas, J. B. Foresman, J. V. Ortiz, J. Cioslowski, 
 and D. J. Fox, Gaussian, Inc., Wallingford CT, 2013.
 
 ******************************************
 Gaussian 09:  EM64L-G09RevD.01 24-Apr-2013
                 4-Jan-2020 
 ******************************************
 %nprocshared=24
 Will use up to   24 processors via shared memory.
 %mem=6GB
 %chk=DECA.chk
 -----------------------------
 # opt freq b3lyp/6-31++g(d,p)
 -----------------------------
 1/14=-1,18=20,19=15,26=3,38=1/1,3;
 2/9=110,12=2,17=6,18=5,40=1/2;
 3/5=1,6=6,7=1111,11=2,16=1,25=1,30=1,71=1,74=-5/1,2,3;
 4//1;
 5/5=2,38=5/2;
 6/7=2,8=2,9=2,10=2,28=1/1;
 7//1,2,3,16;
 1/14=-1,18=20,19=15,26=3/3(2);
 2/9=110/2;
 99//99;
 2/9=110/2;
 3/5=1,6=6,7=1111,11=2,16=1,25=1,30=1,71=1,74=-5/1,2,3;
 4/5=5,16=3,69=1/1;
 5/5=2,38=5/2;
 7//1,2,3,16;
 1/14=-1,18=20,19=15,26=3/3(-5);
 2/9=110/2;
 6/7=2,8=2,9=2,10=2,19=2,28=1/1;
 99/9=1/99;
 ----
 DECA
 ----
 Symbolic Z-matrix:
 Charge =  0 Multiplicity = 1
 C                    -5.85242   0.62341   0. 
 H                    -5.49576  -0.3854    0. 
 H                    -5.49574   1.12781  -0.87365 
 H                    -6.92242   0.62342   0. 
 C                    -5.33907   1.34937   1.2574 
 H                    -5.69557   2.35823   1.25731 
 H                    -5.69591   0.84508   2.13106 
 C                    -3.79907   1.3491    1.25755 
 H                    -3.44224   1.85336   0.38388 
 H                    -3.44258   0.34024   1.25768 
 C                    -3.28573   2.07511   2.51492 
 H                    -3.64257   1.57086   3.38859 
 H                    -3.64222   3.08397   2.51479 
 C                    -1.74573   2.07483   2.51507 
 H                    -1.3889    2.57908   1.6414 
 H                    -1.38924   1.06597   2.51521 
 C                    -1.23239   2.80084   3.77245 
 H                    -1.58923   2.29659   4.64612 
 H                    -1.58888   3.80971   3.77231 
 C                     0.30761   2.80057   3.77259 
 H                     0.66445   3.30482   2.89892 
 H                     0.6641    1.7917    3.77273 
 C                     0.82095   3.52657   5.02997 
 H                     0.46412   3.02232   5.90364 
 H                     0.46446   4.53544   5.02983 
 C                     2.36095   3.5263    5.03011 
 H                     2.71779   4.03056   4.15644 
 H                     2.71744   2.51744   5.03025 
 O                     4.30429   4.25206   6.28762 
 H                     4.62471   4.70455   7.07132 
 C                     2.87429   4.2523    6.28749 
 O                     2.20567   4.78554   7.21062 
 

 GradGradGradGradGradGradGradGradGradGradGradGradGradGradGradGradGradGrad
 Berny optimization.
 Initialization pass.
                           ----------------------------
                           !    Initial Parameters    !
                           ! (Angstroms and Degrees)  !
 --------------------------                            --------------------------
 ! Name  Definition              Value          Derivative Info.                !
 --------------------------------------------------------------------------------
 ! R1    R(1,2)                  1.07           estimate D2E/DX2                !
 ! R2    R(1,3)                  1.07           estimate D2E/DX2                !
 ! R3    R(1,4)                  1.07           estimate D2E/DX2                !
 ! R4    R(1,5)                  1.54           estimate D2E/DX2                !
 ! R5    R(5,6)                  1.07           estimate D2E/DX2                !
 ! R6    R(5,7)                  1.07           estimate D2E/DX2                !
 ! R7    R(5,8)                  1.54           estimate D2E/DX2                !
 ! R8    R(8,9)                  1.07           estimate D2E/DX2                !
 ! R9    R(8,10)                 1.07           estimate D2E/DX2                !
 ! R10   R(8,11)                 1.54           estimate D2E/DX2                !
 ! R11   R(11,12)                1.07           estimate D2E/DX2                !
 ! R12   R(11,13)                1.07           estimate D2E/DX2                !
 ! R13   R(11,14)                1.54           estimate D2E/DX2                !
 ! R14   R(14,15)                1.07           estimate D2E/DX2                !
 ! R15   R(14,16)                1.07           estimate D2E/DX2                !
 ! R16   R(14,17)                1.54           estimate D2E/DX2                !
 ! R17   R(17,18)                1.07           estimate D2E/DX2                !
 ! R18   R(17,19)                1.07           estimate D2E/DX2                !
 ! R19   R(17,20)                1.54           estimate D2E/DX2                !
 ! R20   R(20,21)                1.07           estimate D2E/DX2                !
 ! R21   R(20,22)                1.07           estimate D2E/DX2                !
 ! R22   R(20,23)                1.54           estimate D2E/DX2                !
 ! R23   R(23,24)                1.07           estimate D2E/DX2                !
 ! R24   R(23,25)                1.07           estimate D2E/DX2                !
 ! R25   R(23,26)                1.54           estimate D2E/DX2                !
 ! R26   R(26,27)                1.07           estimate D2E/DX2                !
 ! R27   R(26,28)                1.07           estimate D2E/DX2                !
 ! R28   R(26,31)                1.54           estimate D2E/DX2                !
 ! R29   R(29,30)                0.96           estimate D2E/DX2                !
 ! R30   R(29,31)                1.43           estimate D2E/DX2                !
 ! R31   R(31,32)                1.2584         estimate D2E/DX2                !
 ! A1    A(2,1,3)              109.4712         estimate D2E/DX2                !
 ! A2    A(2,1,4)              109.4712         estimate D2E/DX2                !
 ! A3    A(2,1,5)              109.4712         estimate D2E/DX2                !
 ! A4    A(3,1,4)              109.4712         estimate D2E/DX2                !
 ! A5    A(3,1,5)              109.4713         estimate D2E/DX2                !
 ! A6    A(4,1,5)              109.4712         estimate D2E/DX2                !
 ! A7    A(1,5,6)              109.4712         estimate D2E/DX2                !
 ! A8    A(1,5,7)              109.4712         estimate D2E/DX2                !
 ! A9    A(1,5,8)              109.4712         estimate D2E/DX2                !
 ! A10   A(6,5,7)              109.4712         estimate D2E/DX2                !
 ! A11   A(6,5,8)              109.4713         estimate D2E/DX2                !
 ! A12   A(7,5,8)              109.4712         estimate D2E/DX2                !
 ! A13   A(5,8,9)              109.4712         estimate D2E/DX2                !
 ! A14   A(5,8,10)             109.4712         estimate D2E/DX2                !
 ! A15   A(5,8,11)             109.4712         estimate D2E/DX2                !
 ! A16   A(9,8,10)             109.4712         estimate D2E/DX2                !
 ! A17   A(9,8,11)             109.4713         estimate D2E/DX2                !
 ! A18   A(10,8,11)            109.4712         estimate D2E/DX2                !
 ! A19   A(8,11,12)            109.4712         estimate D2E/DX2                !
 ! A20   A(8,11,13)            109.4712         estimate D2E/DX2                !
 ! A21   A(8,11,14)            109.4712         estimate D2E/DX2                !
 ! A22   A(12,11,13)           109.4712         estimate D2E/DX2                !
 ! A23   A(12,11,14)           109.4713         estimate D2E/DX2                !
 ! A24   A(13,11,14)           109.4712         estimate D2E/DX2                !
 ! A25   A(11,14,15)           109.4712         estimate D2E/DX2                !
 ! A26   A(11,14,16)           109.4712         estimate D2E/DX2                !
 ! A27   A(11,14,17)           109.4712         estimate D2E/DX2                !
 ! A28   A(15,14,16)           109.4712         estimate D2E/DX2                !
 ! A29   A(15,14,17)           109.4713         estimate D2E/DX2                !
 ! A30   A(16,14,17)           109.4712         estimate D2E/DX2                !
 ! A31   A(14,17,18)           109.4712         estimate D2E/DX2                !
 ! A32   A(14,17,19)           109.4712         estimate D2E/DX2                !
 ! A33   A(14,17,20)           109.4712         estimate D2E/DX2                !
 ! A34   A(18,17,19)           109.4712         estimate D2E/DX2                !
 ! A35   A(18,17,20)           109.4713         estimate D2E/DX2                !
 ! A36   A(19,17,20)           109.4712         estimate D2E/DX2                !
 ! A37   A(17,20,21)           109.4712         estimate D2E/DX2                !
 ! A38   A(17,20,22)           109.4712         estimate D2E/DX2                !
 ! A39   A(17,20,23)           109.4712         estimate D2E/DX2                !
 ! A40   A(21,20,22)           109.4712         estimate D2E/DX2                !
 ! A41   A(21,20,23)           109.4713         estimate D2E/DX2                !
 ! A42   A(22,20,23)           109.4712         estimate D2E/DX2                !
 ! A43   A(20,23,24)           109.4712         estimate D2E/DX2                !
 ! A44   A(20,23,25)           109.4712         estimate D2E/DX2                !
 ! A45   A(20,23,26)           109.4712         estimate D2E/DX2                !
 ! A46   A(24,23,25)           109.4712         estimate D2E/DX2                !
 ! A47   A(24,23,26)           109.4713         estimate D2E/DX2                !
 ! A48   A(25,23,26)           109.4712         estimate D2E/DX2                !
 ! A49   A(23,26,27)           109.4712         estimate D2E/DX2                !
 ! A50   A(23,26,28)           109.4712         estimate D2E/DX2                !
 ! A51   A(23,26,31)           109.4712         estimate D2E/DX2                !
 ! A52   A(27,26,28)           109.4712         estimate D2E/DX2                !
 ! A53   A(27,26,31)           109.4713         estimate D2E/DX2                !
 ! A54   A(28,26,31)           109.4712         estimate D2E/DX2                !
 ! A55   A(30,29,31)           109.4974         estimate D2E/DX2                !
 ! A56   A(26,31,29)           109.4712         estimate D2E/DX2                !
 ! A57   A(26,31,32)           128.4329         estimate D2E/DX2                !
 ! A58   A(29,31,32)           122.0959         estimate D2E/DX2                !
 ! D1    D(2,1,5,6)            179.9889         estimate D2E/DX2                !
 ! D2    D(2,1,5,7)            -60.0111         estimate D2E/DX2                !
 ! D3    D(2,1,5,8)             59.9889         estimate D2E/DX2                !
 ! D4    D(3,1,5,6)             59.9889         estimate D2E/DX2                !
 ! D5    D(3,1,5,7)            179.9889         estimate D2E/DX2                !
 ! D6    D(3,1,5,8)            -60.0111         estimate D2E/DX2                !
 ! D7    D(4,1,5,6)            -60.0111         estimate D2E/DX2                !
 ! D8    D(4,1,5,7)             59.9889         estimate D2E/DX2                !
 ! D9    D(4,1,5,8)            179.9889         estimate D2E/DX2                !
 ! D10   D(1,5,8,9)             59.9979         estimate D2E/DX2                !
 ! D11   D(1,5,8,10)           -60.0021         estimate D2E/DX2                !
 ! D12   D(1,5,8,11)           179.9979         estimate D2E/DX2                !
 ! D13   D(6,5,8,9)            -60.0021         estimate D2E/DX2                !
 ! D14   D(6,5,8,10)           179.9979         estimate D2E/DX2                !
 ! D15   D(6,5,8,11)            59.9979         estimate D2E/DX2                !
 ! D16   D(7,5,8,9)            179.9979         estimate D2E/DX2                !
 ! D17   D(7,5,8,10)            59.9979         estimate D2E/DX2                !
 ! D18   D(7,5,8,11)           -60.0021         estimate D2E/DX2                !
 ! D19   D(5,8,11,12)           59.9996         estimate D2E/DX2                !
 ! D20   D(5,8,11,13)          -60.0004         estimate D2E/DX2                !
 ! D21   D(5,8,11,14)          179.9996         estimate D2E/DX2                !
 ! D22   D(9,8,11,12)          179.9996         estimate D2E/DX2                !
 ! D23   D(9,8,11,13)           59.9996         estimate D2E/DX2                !
 ! D24   D(9,8,11,14)          -60.0004         estimate D2E/DX2                !
 ! D25   D(10,8,11,12)         -60.0004         estimate D2E/DX2                !
 ! D26   D(10,8,11,13)         179.9996         estimate D2E/DX2                !
 ! D27   D(10,8,11,14)          59.9996         estimate D2E/DX2                !
 ! D28   D(8,11,14,15)          60.0            estimate D2E/DX2                !
 ! D29   D(8,11,14,16)         -60.0            estimate D2E/DX2                !
 ! D30   D(8,11,14,17)         180.0            estimate D2E/DX2                !
 ! D31   D(12,11,14,15)        180.0            estimate D2E/DX2                !
 ! D32   D(12,11,14,16)         60.0            estimate D2E/DX2                !
 ! D33   D(12,11,14,17)        -60.0            estimate D2E/DX2                !
 ! D34   D(13,11,14,15)        -60.0            estimate D2E/DX2                !
 ! D35   D(13,11,14,16)        180.0            estimate D2E/DX2                !
 ! D36   D(13,11,14,17)         60.0            estimate D2E/DX2                !
 ! D37   D(11,14,17,18)         60.0001         estimate D2E/DX2                !
 ! D38   D(11,14,17,19)        -59.9999         estimate D2E/DX2                !
 ! D39   D(11,14,17,20)       -179.9999         estimate D2E/DX2                !
 ! D40   D(15,14,17,18)       -179.9999         estimate D2E/DX2                !
 ! D41   D(15,14,17,19)         60.0001         estimate D2E/DX2                !
 ! D42   D(15,14,17,20)        -59.9999         estimate D2E/DX2                !
 ! D43   D(16,14,17,18)        -59.9999         estimate D2E/DX2                !
 ! D44   D(16,14,17,19)       -179.9999         estimate D2E/DX2                !
 ! D45   D(16,14,17,20)         60.0001         estimate D2E/DX2                !
 ! D46   D(14,17,20,21)         60.0001         estimate D2E/DX2                !
 ! D47   D(14,17,20,22)        -59.9999         estimate D2E/DX2                !
 ! D48   D(14,17,20,23)       -179.9999         estimate D2E/DX2                !
 ! D49   D(18,17,20,21)       -179.9999         estimate D2E/DX2                !
 ! D50   D(18,17,20,22)         60.0001         estimate D2E/DX2                !
 ! D51   D(18,17,20,23)        -59.9999         estimate D2E/DX2                !
 ! D52   D(19,17,20,21)        -59.9999         estimate D2E/DX2                !
 ! D53   D(19,17,20,22)       -179.9999         estimate D2E/DX2                !
 ! D54   D(19,17,20,23)         60.0001         estimate D2E/DX2                !
 ! D55   D(17,20,23,24)         60.0001         estimate D2E/DX2                !
 ! D56   D(17,20,23,25)        -59.9999         estimate D2E/DX2                !
 ! D57   D(17,20,23,26)       -179.9999         estimate D2E/DX2                !
 ! D58   D(21,20,23,24)       -179.9999         estimate D2E/DX2                !
 ! D59   D(21,20,23,25)         60.0001         estimate D2E/DX2                !
 ! D60   D(21,20,23,26)        -59.9999         estimate D2E/DX2                !
 ! D61   D(22,20,23,24)        -59.9999         estimate D2E/DX2                !
 ! D62   D(22,20,23,25)       -179.9999         estimate D2E/DX2                !
 ! D63   D(22,20,23,26)         60.0001         estimate D2E/DX2                !
 ! D64   D(20,23,26,27)         60.0001         estimate D2E/DX2                !
 ! D65   D(20,23,26,28)        -59.9999         estimate D2E/DX2                !
 ! D66   D(20,23,26,31)       -179.9999         estimate D2E/DX2                !
 ! D67   D(24,23,26,27)       -179.9999         estimate D2E/DX2                !
 ! D68   D(24,23,26,28)         60.0001         estimate D2E/DX2                !
 ! D69   D(24,23,26,31)        -59.9999         estimate D2E/DX2                !
 ! D70   D(25,23,26,27)        -59.9999         estimate D2E/DX2                !
 ! D71   D(25,23,26,28)       -179.9999         estimate D2E/DX2                !
 ! D72   D(25,23,26,31)         60.0001         estimate D2E/DX2                !
 ! D73   D(23,26,31,29)       -179.9999         estimate D2E/DX2                !
 ! D74   D(23,26,31,32)          0.0001         estimate D2E/DX2                !
 ! D75   D(27,26,31,29)        -59.9999         estimate D2E/DX2                !
 ! D76   D(27,26,31,32)        120.0001         estimate D2E/DX2                !
 ! D77   D(28,26,31,29)         60.0001         estimate D2E/DX2                !
 ! D78   D(28,26,31,32)       -119.9999         estimate D2E/DX2                !
 ! D79   D(30,29,31,26)       -179.9999         estimate D2E/DX2                !
 ! D80   D(30,29,31,32)          0.0001         estimate D2E/DX2                !
 --------------------------------------------------------------------------------
 Trust Radius=3.00D-01 FncErr=1.00D-07 GrdErr=1.00D-06
 Number of steps in this run=    179 maximum allowed number of steps=    192.
 GradGradGradGradGradGradGradGradGradGradGradGradGradGradGradGradGradGrad

                          Input orientation:                          
 ---------------------------------------------------------------------
 Center     Atomic      Atomic             Coordinates (Angstroms)
 Number     Number       Type             X           Y           Z
 ---------------------------------------------------------------------
      1          6           0       -5.852417    0.623410    0.000000
      2          1           0       -5.495763   -0.385400    0.000000
      3          1           0       -5.495744    1.127808   -0.873652
      4          1           0       -6.922417    0.623423    0.000000
      5          6           0       -5.339075    1.349366    1.257405
      6          1           0       -5.695570    2.358232    1.257307
      7          1           0       -5.695907    0.845080    2.131056
      8          6           0       -3.799075    1.349103    1.257545
      9          1           0       -3.442243    1.853356    0.383875
     10          1           0       -3.442580    0.340237    1.257680
     11          6           0       -3.285733    2.075106    2.514923
     12          1           0       -3.642571    1.570857    3.388593
     13          1           0       -3.642222    3.083975    2.514785
     14          6           0       -1.745733    2.074835    2.515068
     15          1           0       -1.388895    2.579084    1.641398
     16          1           0       -1.389243    1.065967    2.515207
     17          6           0       -1.232390    2.800838    3.772446
     18          1           0       -1.589227    2.296588    4.646116
     19          1           0       -1.588881    3.809706    3.772309
     20          6           0        0.307610    2.800569    3.772590
     21          1           0        0.664446    3.304821    2.898921
     22          1           0        0.664100    1.791701    3.772726
     23          6           0        0.820952    3.526570    5.029969
     24          1           0        0.464116    3.022317    5.903638
     25          1           0        0.464460    4.535438    5.029834
     26          6           0        2.360952    3.526303    5.030112
     27          1           0        2.717786    4.030558    4.156443
     28          1           0        2.717444    2.517436    5.030245
     29          8           0        4.304294    4.252057    6.287623
     30          1           0        4.624713    4.704553    7.071319
     31          6           0        2.874294    4.252302    6.287492
     32          8           0        2.205666    4.785542    7.210619
 ---------------------------------------------------------------------
                    Distance matrix (angstroms):
                    1          2          3          4          5
     1  C    0.000000
     2  H    1.070000   0.000000
     3  H    1.070000   1.747302   0.000000
     4  H    1.070000   1.747303   1.747303   0.000000
     5  C    1.540000   2.148263   2.148263   2.148263   0.000000
     6  H    2.148263   3.024610   2.468777   2.468915   1.070000
     7  H    2.148263   2.468915   3.024611   2.468777   1.070000
     8  C    2.514809   2.732887   2.733068   3.444314   1.540000
     9  H    2.732960   3.062080   2.514888   3.711025   2.148263
    10  H    2.732995   2.514730   3.062405   3.710959   2.148263
    11  C    3.875581   4.154896   4.154993   4.653783   2.514809
    12  H    4.154953   4.329414   4.668755   4.810154   2.732974
    13  H    4.154935   4.668653   4.329392   4.810212   2.732981
    14  C    5.029618   5.142086   5.142263   5.935506   3.875581
    15  H    5.142167   5.324351   5.029700   6.094150   4.154946
    16  H    5.142182   5.029536   5.324616   6.094105   4.154943
    17  C    6.349582   6.523788   6.523913   7.165814   5.029618
    18  H    6.523857   6.636300   6.862562   7.268341   5.142173
    19  H    6.523844   6.862431   6.636347   7.268378   5.142176
    20  C    7.544428   7.619840   7.620014   8.440716   6.349582
    21  H    7.619922   7.744007   7.544510   8.553018   6.523851
    22  H    7.619932   7.544345   7.744241   8.552987   6.523849
    23  C    8.846626   8.972457   8.972594   9.679288   7.544428
    24  H    8.972530   9.054592   9.221755   9.755435   7.619926
    25  H    8.972521   9.221612   9.054674   9.755462   7.619927
    26  C   10.059237  10.115899  10.116070  10.950328   8.846626
    27  H   10.115981  10.209755  10.059319  11.037124   8.972526
    28  H   10.115988  10.059154  10.209972  11.037100   8.972525
    29  O   12.484393  12.533209  12.533377  13.369377  11.257143
    30  H   13.282678  13.354220  13.354374  14.141972  12.013989
    31  C   11.351516  11.449834  11.449977  12.193313  10.059237
    32  O   11.586590  11.749198  11.749304  12.354681  10.206428
                    6          7          8          9         10
     6  H    0.000000
     7  H    1.747303   0.000000
     8  C    2.148263   2.148263   0.000000
     9  H    2.468859   3.024610   1.070000   0.000000
    10  H    3.024611   2.468833   1.070000   1.747303   0.000000
    11  C    2.732961   2.732994   1.540000   2.148263   2.148263
    12  H    3.062212   2.514824   2.148263   3.024610   2.468848
    13  H    2.514795   3.062274   2.148263   2.468844   3.024610
    14  C    4.154936   4.154954   2.514809   2.732981   2.732974
    15  H    4.329405   4.668714   2.732977   2.514812   3.062237
    16  H    4.668695   4.329401   2.732978   3.062248   2.514806
    17  C    5.142159   5.142191   3.875581   4.154947   4.154942
    18  H    5.324460   5.029634   4.154945   4.668706   4.329402
    19  H    5.029603   5.324508   4.154944   4.329404   4.668702
    20  C    6.523839   6.523863   5.029618   5.142178   5.142172
    21  H    6.636318   6.862509   5.142175   5.029622   5.324480
    22  H    6.862484   6.636329   5.142175   5.324487   5.029615
    23  C    7.619911   7.619943   6.349582   6.523854   6.523848
    24  H    7.744103   7.544443   6.523850   6.862499   6.636321
    25  H    7.544412   7.744145   6.523850   6.636326   6.862494
    26  C    8.972513   8.972539   7.544428   7.619930   7.619924
    27  H    9.054624   9.221697   7.619927   7.544431   7.744121
    28  H    9.221670   9.054642   7.619927   7.744127   7.544424
    29  O   11.352882  11.352910   9.969624  10.030795  10.030789
    30  H   12.075437  12.075468  10.771221  10.859420  10.859414
    31  C   10.115969  10.116001   8.846626   8.972529   8.972523
    32  O   10.186426  10.186464   9.127163   9.332792   9.332786
                   11         12         13         14         15
    11  C    0.000000
    12  H    1.070000   0.000000
    13  H    1.070000   1.747303   0.000000
    14  C    1.540000   2.148263   2.148263   0.000000
    15  H    2.148263   3.024610   2.468846   1.070000   0.000000
    16  H    2.148263   2.468846   3.024610   1.070000   1.747303
    17  C    2.514809   2.732978   2.732977   1.540000   2.148263
    18  H    2.732978   2.514810   3.062243   2.148263   3.024610
    19  H    2.732977   3.062242   2.514808   2.148263   2.468847
    20  C    3.875581   4.154946   4.154944   2.514809   2.732977
    21  H    4.154944   4.668705   4.329401   2.732978   2.514809
    22  H    4.154945   4.329405   4.668704   2.732977   3.062241
    23  C    5.029618   5.142175   5.142174   3.875581   4.154945
    24  H    5.142175   5.029619   5.324485   4.154944   4.668704
    25  H    5.142174   5.324483   5.029617   4.154945   4.329405
    26  C    6.349582   6.523852   6.523850   5.029618   5.142174
    27  H    6.523850   6.862497   6.636321   5.142175   5.029618
    28  H    6.523851   6.636326   6.862496   5.142174   5.324482
    29  O    8.751050   8.873887   8.873885   7.454883   7.536488
    30  H    9.499994   9.577604   9.577603   8.261804   8.376463
    31  C    7.544428   7.619928   7.619927   6.349582   6.523851
    32  O    7.716960   7.690511   7.690512   6.708925   6.986096
                   16         17         18         19         20
    16  H    0.000000
    17  C    2.148263   0.000000
    18  H    2.468845   1.070000   0.000000
    19  H    3.024610   1.070000   1.747303   0.000000
    20  C    2.732978   1.540000   2.148263   2.148263   0.000000
    21  H    3.062245   2.148263   3.024610   2.468845   1.070000
    22  H    2.514809   2.148263   2.468847   3.024610   1.070000
    23  C    4.154944   2.514809   2.732977   2.732978   1.540000
    24  H    4.329401   2.732978   2.514809   3.062245   2.148263
    25  H    4.668704   2.732977   3.062241   2.514809   2.148263
    26  C    5.142175   3.875581   4.154945   4.154944   2.514809
    27  H    5.324486   4.154944   4.668704   4.329401   2.732978
    28  H    5.029618   4.154945   4.329405   4.668704   2.732977
    29  O    7.536489   6.251962   6.422772   6.422771   4.940212
    30  H    8.376463   6.986584   7.091753   7.091753   5.757095
    31  C    6.523850   5.029618   5.142174   5.142175   3.875581
    32  O    6.986093   5.251696   5.212751   5.212755   4.400315
                   21         22         23         24         25
    21  H    0.000000
    22  H    1.747303   0.000000
    23  C    2.148263   2.148263   0.000000
    24  H    3.024610   2.468845   1.070000   0.000000
    25  H    2.468847   3.024610   1.070000   1.747303   0.000000
    26  C    2.732977   2.732978   1.540000   2.148263   2.148263
    27  H    2.514809   3.062245   2.148263   3.024610   2.468845
    28  H    3.062241   2.514809   2.148263   2.468847   3.024610
    29  O    5.062515   5.062516   3.773817   4.050515   4.050514
    30  H    5.920462   5.920462   4.474746   4.637236   4.637237
    31  C    4.154945   4.154944   2.514809   2.732977   2.732978
    32  O    4.812342   4.812339   2.873617   2.801812   2.801815
                   26         27         28         29         30
    26  C    0.000000
    27  H    1.070000   0.000000
    28  H    1.070000   1.747303   0.000000
    29  O    2.425826   2.666083   2.666084   0.000000
    30  H    3.267937   3.547836   3.547836   0.960000   0.000000
    31  C    1.540000   2.148263   2.148263   1.430000   1.970503
    32  O    2.522777   3.187516   3.187514   2.353883   2.424408
                   31         32
    31  C    0.000000
    32  O    1.258400   0.000000
 Stoichiometry    C10H20O2
 Framework group  C1[X(C10H20O2)]
 Deg. of freedom    90
 Full point group                 C1      NOp   1
 Largest Abelian subgroup         C1      NOp   1
 Largest concise Abelian subgroup C1      NOp   1
                         Standard orientation:                         
 ---------------------------------------------------------------------
 Center     Atomic      Atomic             Coordinates (Angstroms)
 Number     Number       Type             X           Y           Z
 ---------------------------------------------------------------------
      1          6           0        6.614648   -0.254859    0.000030
      2          1           0        6.640853   -0.872229   -0.873507
      3          1           0        6.641006   -0.871900    0.873795
      4          1           0        7.461227    0.399514   -0.000167
      5          6           0        5.320557    0.579963   -0.000015
      6          1           0        5.294260    1.197191    0.873620
      7          1           0        5.294291    1.197146   -0.873683
      8          6           0        4.102116   -0.361845   -0.000012
      9          1           0        4.128402   -0.979053    0.873637
     10          1           0        4.128393   -0.979048   -0.873666
     11          6           0        2.808024    0.472977   -0.000003
     12          1           0        2.781742    1.090190   -0.873649
     13          1           0        2.781744    1.090174    0.873654
     14          6           0        1.589583   -0.468831   -0.000010
     15          1           0        1.615866   -1.086045    0.873635
     16          1           0        1.615863   -1.086029   -0.873667
     17          6           0        0.295492    0.365990   -0.000001
     18          1           0        0.269209    0.983203   -0.873648
     19          1           0        0.269212    0.983189    0.873655
     20          6           0       -0.922949   -0.575817   -0.000006
     21          1           0       -0.896666   -1.193028    0.873642
     22          1           0       -0.896669   -1.193017   -0.873661
     23          6           0       -2.217041    0.259004    0.000001
     24          1           0       -2.243323    0.876214   -0.873647
     25          1           0       -2.243320    0.876205    0.873656
     26          6           0       -3.435482   -0.682804   -0.000001
     27          1           0       -3.409199   -1.300012    0.873648
     28          1           0       -3.409201   -1.300006   -0.873654
     29          8           0       -5.860982   -0.722518    0.000004
     30          1           0       -6.667926   -0.202478    0.000006
     31          6           0       -4.729573    0.152018    0.000004
     32          8           0       -4.852519    1.404398    0.000006
 ---------------------------------------------------------------------
 Rotational constants (GHZ):      5.1169033      0.1716713      0.1676244
 Standard basis: 6-31++G(d,p) (6D, 7F)
 There are   348 symmetry adapted cartesian basis functions of A   symmetry.
 There are   348 symmetry adapted basis functions of A   symmetry.
   348 basis functions,   544 primitive gaussians,   348 cartesian basis functions
    48 alpha electrons       48 beta electrons
       nuclear repulsion energy       667.4604653405 Hartrees.
 NAtoms=   32 NActive=   32 NUniq=   32 SFac= 1.00D+00 NAtFMM=   60 NAOKFM=F Big=F
 Integral buffers will be    131072 words long.
 Raffenetti 2 integral format.
 Two-electron integral symmetry is turned on.
 One-electron integrals computed using PRISM.
 NBasis=   348 RedAO= T EigKep=  3.18D-06  NBF=   348
 NBsUse=   348 1.00D-06 EigRej= -1.00D+00 NBFU=   348
 ExpMin= 3.60D-02 ExpMax= 5.48D+03 ExpMxC= 8.25D+02 IAcc=3 IRadAn=         5 AccDes= 0.00D+00
 Harris functional with IExCor=  402 and IRadAn=       5 diagonalized for initial guess.
 HarFok:  IExCor=  402 AccDes= 0.00D+00 IRadAn=         5 IDoV= 1 UseB2=F ITyADJ=14
 ICtDFT=  3500011 ScaDFX=  1.000000  1.000000  1.000000  1.000000
 FoFCou: FMM=F IPFlag=           0 FMFlag=      100000 FMFlg1=           0
         NFxFlg=           0 DoJE=T BraDBF=F KetDBF=T FulRan=T
         wScrn=  0.000000 ICntrl=     500 IOpCl=  0 I1Cent=   200000004 NGrid=           0
         NMat0=    1 NMatS0=      1 NMatT0=    0 NMatD0=    1 NMtDS0=    0 NMtDT0=    0
 Petite list used in FoFCou.
 Requested convergence on RMS density matrix=1.00D-08 within 128 cycles.
 Requested convergence on MAX density matrix=1.00D-06.
 Requested convergence on             energy=1.00D-06.
 No special actions if energy rises.
 SCF Done:  E(RB3LYP) =  -543.621431980     A.U. after   13 cycles
            NFock= 13  Conv=0.67D-08     -V/T= 2.0090

 **********************************************************************

            Population analysis using the SCF density.

 **********************************************************************

 Orbital symmetries:
       Occupied  (A) (A) (A) (A) (A) (A) (A) (A) (A) (A) (A) (A)
                 (A) (A) (A) (A) (A) (A) (A) (A) (A) (A) (A) (A)
                 (A) (A) (A) (A) (A) (A) (A) (A) (A) (A) (A) (A)
                 (A) (A) (A) (A) (A) (A) (A) (A) (A) (A) (A) (A)
       Virtual   (A) (A) (A) (A) (A) (A) (A) (A) (A) (A) (A) (A)
                 (A) (A) (A) (A) (A) (A) (A) (A) (A) (A) (A) (A)
                 (A) (A) (A) (A) (A) (A) (A) (A) (A) (A) (A) (A)
                 (A) (A) (A) (A) (A) (A) (A) (A) (A) (A) (A) (A)
                 (A) (A) (A) (A) (A) (A) (A) (A) (A) (A) (A) (A)
                 (A) (A) (A) (A) (A) (A) (A) (A) (A) (A) (A) (A)
                 (A) (A) (A) (A) (A) (A) (A) (A) (A) (A) (A) (A)
                 (A) (A) (A) (A) (A) (A) (A) (A) (A) (A) (A) (A)
                 (A) (A) (A) (A) (A) (A) (A) (A) (A) (A) (A) (A)
                 (A) (A) (A) (A) (A) (A) (A) (A) (A) (A) (A) (A)
                 (A) (A) (A) (A) (A) (A) (A) (A) (A) (A) (A) (A)
                 (A) (A) (A) (A) (A) (A) (A) (A) (A) (A) (A) (A)
                 (A) (A) (A) (A) (A) (A) (A) (A) (A) (A) (A) (A)
                 (A) (A) (A) (A) (A) (A) (A) (A) (A) (A) (A) (A)
                 (A) (A) (A) (A) (A) (A) (A) (A) (A) (A) (A) (A)
                 (A) (A) (A) (A) (A) (A) (A) (A) (A) (A) (A) (A)
                 (A) (A) (A) (A) (A) (A) (A) (A) (A) (A) (A) (A)
                 (A) (A) (A) (A) (A) (A) (A) (A) (A) (A) (A) (A)
                 (A) (A) (A) (A) (A) (A) (A) (A) (A) (A) (A) (A)
                 (A) (A) (A) (A) (A) (A) (A) (A) (A) (A) (A) (A)
                 (A) (A) (A) (A) (A) (A) (A) (A) (A) (A) (A) (A)
                 (A) (A) (A) (A) (A) (A) (A) (A) (A) (A) (A) (A)
                 (A) (A) (A) (A) (A) (A) (A) (A) (A) (A) (A) (A)
                 (A) (A) (A) (A) (A) (A) (A) (A) (A) (A) (A) (A)
                 (A) (A) (A) (A) (A) (A) (A) (A) (A) (A) (A) (A)
 The electronic state is 1-A.
 Alpha  occ. eigenvalues --  -19.20647 -19.16733 -10.34570 -10.21111 -10.18472
 Alpha  occ. eigenvalues --  -10.18040 -10.17577 -10.17375 -10.17367 -10.17230
 Alpha  occ. eigenvalues --  -10.17199 -10.16568  -1.08786  -1.01356  -0.82467
 Alpha  occ. eigenvalues --   -0.80713  -0.77877  -0.74006  -0.69391  -0.64650
 Alpha  occ. eigenvalues --   -0.60667  -0.59108  -0.58257  -0.58203  -0.50512
 Alpha  occ. eigenvalues --   -0.50164  -0.48939  -0.47731  -0.46648  -0.43807
 Alpha  occ. eigenvalues --   -0.43396  -0.41783  -0.41151  -0.40739  -0.39881
 Alpha  occ. eigenvalues --   -0.38756  -0.38114  -0.36238  -0.35485  -0.34677
 Alpha  occ. eigenvalues --   -0.34232  -0.33921  -0.33900  -0.33569  -0.33127
 Alpha  occ. eigenvalues --   -0.32886  -0.29308  -0.28310
 Alpha virt. eigenvalues --   -0.02718  -0.01326  -0.00642   0.00202   0.00515
 Alpha virt. eigenvalues --    0.00613   0.01617   0.02146   0.02174   0.03692
 Alpha virt. eigenvalues --    0.04177   0.04377   0.04424   0.05472   0.05731
 Alpha virt. eigenvalues --    0.05995   0.06790   0.06996   0.07006   0.08072
 Alpha virt. eigenvalues --    0.08499   0.09342   0.09575   0.10132   0.10817
 Alpha virt. eigenvalues --    0.11128   0.11205   0.11839   0.12204   0.12975
 Alpha virt. eigenvalues --    0.13457   0.13691   0.13739   0.13867   0.13998
 Alpha virt. eigenvalues --    0.14502   0.14912   0.14953   0.14953   0.15342
 Alpha virt. eigenvalues --    0.15813   0.16162   0.16522   0.16600   0.17262
 Alpha virt. eigenvalues --    0.17564   0.18280   0.18539   0.18804   0.19231
 Alpha virt. eigenvalues --    0.19763   0.19966   0.20805   0.20928   0.21465
 Alpha virt. eigenvalues --    0.21736   0.21997   0.22325   0.22511   0.22771
 Alpha virt. eigenvalues --    0.23246   0.23912   0.24322   0.24420   0.24824
 Alpha virt. eigenvalues --    0.25104   0.25535   0.25691   0.26292   0.26773
 Alpha virt. eigenvalues --    0.27096   0.27300   0.27854   0.29518   0.29939
 Alpha virt. eigenvalues --    0.30170   0.30834   0.31873   0.32355   0.33026
 Alpha virt. eigenvalues --    0.34183   0.34681   0.36037   0.36753   0.37257
 Alpha virt. eigenvalues --    0.37808   0.38287   0.38862   0.39691   0.39793
 Alpha virt. eigenvalues --    0.40795   0.41003   0.41244   0.42518   0.42784
 Alpha virt. eigenvalues --    0.43865   0.44002   0.45376   0.47060   0.48293
 Alpha virt. eigenvalues --    0.61165   0.63613   0.67402   0.68678   0.69320
 Alpha virt. eigenvalues --    0.70891   0.70973   0.71840   0.72373   0.74011
 Alpha virt. eigenvalues --    0.74693   0.75368   0.75748   0.76265   0.77060
 Alpha virt. eigenvalues --    0.77621   0.78232   0.78883   0.80404   0.80425
 Alpha virt. eigenvalues --    0.83142   0.83729   0.86054   0.87049   0.88190
 Alpha virt. eigenvalues --    0.88721   0.89697   0.92693   0.94570   0.96483
 Alpha virt. eigenvalues --    0.96536   0.97037   0.99703   1.01495   1.01812
 Alpha virt. eigenvalues --    1.03948   1.04608   1.05741   1.07110   1.10824
 Alpha virt. eigenvalues --    1.12548   1.14104   1.14582   1.14918   1.15407
 Alpha virt. eigenvalues --    1.15518   1.16270   1.16530   1.16986   1.17445
 Alpha virt. eigenvalues --    1.18191   1.18664   1.20429   1.23467   1.26688
 Alpha virt. eigenvalues --    1.29285   1.30035   1.32403   1.33858   1.35491
 Alpha virt. eigenvalues --    1.38840   1.38878   1.40529   1.41082   1.47029
 Alpha virt. eigenvalues --    1.48583   1.52043   1.53764   1.54948   1.57353
 Alpha virt. eigenvalues --    1.57941   1.60637   1.60756   1.63097   1.65329
 Alpha virt. eigenvalues --    1.66103   1.68090   1.68631   1.68886   1.70009
 Alpha virt. eigenvalues --    1.70235   1.70311   1.71058   1.71237   1.76562
 Alpha virt. eigenvalues --    1.82690   1.83212   1.84633   1.86131   1.87366
 Alpha virt. eigenvalues --    1.91778   1.94003   1.95480   1.95984   1.96518
 Alpha virt. eigenvalues --    1.98814   2.01681   2.03356   2.03674   2.04561
 Alpha virt. eigenvalues --    2.05191   2.11724   2.12814   2.13719   2.14953
 Alpha virt. eigenvalues --    2.15530   2.15810   2.17251   2.18786   2.19567
 Alpha virt. eigenvalues --    2.22198   2.23291   2.24306   2.28331   2.28789
 Alpha virt. eigenvalues --    2.29342   2.29700   2.30242   2.30967   2.32338
 Alpha virt. eigenvalues --    2.34131   2.35092   2.35524   2.38013   2.40465
 Alpha virt. eigenvalues --    2.41116   2.44464   2.46642   2.46922   2.48917
 Alpha virt. eigenvalues --    2.51100   2.51248   2.51469   2.52299   2.55236
 Alpha virt. eigenvalues --    2.58482   2.59726   2.60258   2.65277   2.65666
 Alpha virt. eigenvalues --    2.68555   2.70226   2.72299   2.72982   2.73347
 Alpha virt. eigenvalues --    2.73414   2.76736   2.78908   2.80733   2.82794
 Alpha virt. eigenvalues --    2.85293   2.87065   2.88841   2.91336   2.92444
 Alpha virt. eigenvalues --    2.93486   2.93940   2.95110   2.95289   2.95435
 Alpha virt. eigenvalues --    2.97395   2.98582   2.99748   3.00627   3.01413
 Alpha virt. eigenvalues --    3.02141   3.08784   3.16956   3.33685   3.35335
 Alpha virt. eigenvalues --    3.37119   3.38906   3.40469   3.40516   3.41590
 Alpha virt. eigenvalues --    3.42506   3.43595   3.45889   3.48052   3.50545
 Alpha virt. eigenvalues --    3.50950   3.53676   3.56827   3.57230   3.61125
 Alpha virt. eigenvalues --    3.62652   3.63801   3.64007   4.24659   4.27298
 Alpha virt. eigenvalues --    4.31717   4.38431   4.44113   4.46649   4.52158
 Alpha virt. eigenvalues --    4.56607   4.61127   4.67475   4.75849   4.84807
          Condensed to atoms (all electrons):
               1          2          3          4          5          6
     1  C    5.641265   0.460938   0.460927   0.479881  -0.187528   0.033332
     2  H    0.460938   0.537891  -0.029484  -0.026134  -0.089725   0.012825
     3  H    0.460927  -0.029484   0.537887  -0.026135  -0.089732  -0.015818
     4  H    0.479881  -0.026134  -0.026135   0.544909  -0.085758   0.000111
     5  C   -0.187528  -0.089725  -0.089732  -0.085758   6.109965   0.392441
     6  H    0.033332   0.012825  -0.015818   0.000111   0.392441   0.597548
     7  H    0.033302  -0.015819   0.012826   0.000108   0.392404  -0.047497
     8  C    0.062999  -0.011010  -0.010996  -0.008671  -0.068798  -0.043740
     9  H    0.026378  -0.007991   0.016573   0.001900   0.007992  -0.023068
    10  H    0.026388   0.016579  -0.007984   0.001898   0.008020   0.020476
    11  C   -0.025546  -0.002046  -0.002040  -0.006270   0.086927  -0.032314
    12  H   -0.006499  -0.000217  -0.000292   0.000105   0.018187  -0.007719
    13  H   -0.006507  -0.000292  -0.000215   0.000103   0.018171   0.012311
    14  C   -0.225774   0.001306   0.001310  -0.012279   0.032049  -0.038998
    15  H   -0.004717   0.000310  -0.000250  -0.000196  -0.000895   0.000667
    16  H   -0.004726  -0.000250   0.000310  -0.000196  -0.000909  -0.001193
    17  C   -0.008582  -0.000784  -0.000784  -0.001134  -0.262865  -0.004306
    18  H    0.001395   0.000071  -0.000110  -0.000009  -0.001927   0.000665
    19  H    0.001394  -0.000110   0.000071  -0.000009  -0.001930  -0.000002
    20  C   -0.024531   0.001060   0.001060  -0.000705  -0.015004  -0.002169
    21  H    0.000364   0.000007  -0.000058   0.000014  -0.000260   0.000062
    22  H    0.000365  -0.000058   0.000007   0.000014  -0.000259  -0.000109
    23  C   -0.001164  -0.000010  -0.000010  -0.000059  -0.031873  -0.000101
    24  H   -0.000107   0.000002   0.000006  -0.000001  -0.000294  -0.000006
    25  H   -0.000107   0.000006   0.000002  -0.000001  -0.000294  -0.000069
    26  C   -0.000414   0.000025   0.000025  -0.000013  -0.001654  -0.000016
    27  H   -0.000007   0.000000   0.000001   0.000000   0.000020   0.000003
    28  H   -0.000007   0.000001   0.000000   0.000000   0.000020   0.000007
    29  O    0.000000   0.000000   0.000000   0.000000   0.000000   0.000000
    30  H    0.000000   0.000000   0.000000   0.000000   0.000000   0.000000
    31  C   -0.000004   0.000000   0.000000  -0.000001  -0.000293   0.000001
    32  O    0.000000   0.000000   0.000000   0.000000  -0.000003   0.000000
               7          8          9         10         11         12
     1  C    0.033302   0.062999   0.026378   0.026388  -0.025546  -0.006499
     2  H   -0.015819  -0.011010  -0.007991   0.016579  -0.002046  -0.000217
     3  H    0.012826  -0.010996   0.016573  -0.007984  -0.002040  -0.000292
     4  H    0.000108  -0.008671   0.001900   0.001898  -0.006270   0.000105
     5  C    0.392404  -0.068798   0.007992   0.008020   0.086927   0.018187
     6  H   -0.047497  -0.043740  -0.023068   0.020476  -0.032314  -0.007719
     7  H    0.597544  -0.043745   0.020472  -0.023065  -0.032294   0.012310
     8  C   -0.043745   6.934260   0.443776   0.443817   0.031772  -0.013961
     9  H    0.020472   0.443776   0.607311  -0.054015  -0.068696   0.020718
    10  H   -0.023065   0.443817  -0.054015   0.607321  -0.068688  -0.024741
    11  C   -0.032294   0.031772  -0.068696  -0.068688   7.219061   0.398278
    12  H    0.012310  -0.013961   0.020718  -0.024741   0.398278   0.612530
    13  H   -0.007717  -0.013989  -0.024743   0.020718   0.398288  -0.057010
    14  C   -0.038956  -0.666546  -0.059672  -0.059718   0.029984  -0.047399
    15  H   -0.001192  -0.022051   0.012977  -0.008433  -0.002762   0.021170
    16  H    0.000667  -0.022114  -0.008434   0.012972  -0.002796  -0.026940
    17  C   -0.004296   0.128724  -0.027541  -0.027570  -1.079556  -0.026061
    18  H   -0.000002   0.000022  -0.000964   0.001087   0.017721   0.009748
    19  H    0.000665   0.000013   0.001087  -0.000964   0.017696  -0.006274
    20  C   -0.002163  -0.682427  -0.017760  -0.017776   0.328716  -0.022028
    21  H   -0.000109   0.006397  -0.000098   0.000985  -0.026031  -0.001692
    22  H    0.000062   0.006406   0.000985  -0.000098  -0.026025   0.002675
    23  C   -0.000101  -0.004286  -0.001407  -0.001410  -0.841900   0.003050
    24  H   -0.000069  -0.003045  -0.000173   0.000051  -0.017420   0.000001
    25  H   -0.000006  -0.003044   0.000052  -0.000173  -0.017415   0.001006
    26  C   -0.000016  -0.042339  -0.000839  -0.000840  -0.035737   0.000385
    27  H    0.000007  -0.000765  -0.000085  -0.000035   0.001654  -0.000105
    28  H    0.000003  -0.000765  -0.000035  -0.000085   0.001654  -0.000060
    29  O    0.000000  -0.000005  -0.000001  -0.000001   0.000149  -0.000007
    30  H    0.000000   0.000007   0.000000   0.000000  -0.000065  -0.000001
    31  C    0.000001  -0.002438  -0.000025  -0.000025  -0.020671   0.000005
    32  O    0.000000  -0.000007   0.000000   0.000000  -0.000661  -0.000001
              13         14         15         16         17         18
     1  C   -0.006507  -0.225774  -0.004717  -0.004726  -0.008582   0.001395
     2  H   -0.000292   0.001306   0.000310  -0.000250  -0.000784   0.000071
     3  H   -0.000215   0.001310  -0.000250   0.000310  -0.000784  -0.000110
     4  H    0.000103  -0.012279  -0.000196  -0.000196  -0.001134  -0.000009
     5  C    0.018171   0.032049  -0.000895  -0.000909  -0.262865  -0.001927
     6  H    0.012311  -0.038998   0.000667  -0.001193  -0.004306   0.000665
     7  H   -0.007717  -0.038956  -0.001192   0.000667  -0.004296  -0.000002
     8  C   -0.013989  -0.666546  -0.022051  -0.022114   0.128724   0.000022
     9  H   -0.024743  -0.059672   0.012977  -0.008434  -0.027541  -0.000964
    10  H    0.020718  -0.059718  -0.008433   0.012972  -0.027570   0.001087
    11  C    0.398288   0.029984  -0.002762  -0.002796  -1.079556   0.017721
    12  H   -0.057010  -0.047399   0.021170  -0.026940  -0.026061   0.009748
    13  H    0.612529  -0.047368  -0.026938   0.021171  -0.026060  -0.006273
    14  C   -0.047368   8.001229   0.393669   0.393683   0.174114  -0.050140
    15  H   -0.026938   0.393669   0.611890  -0.054883  -0.064476   0.018432
    16  H    0.021171   0.393683  -0.054883   0.611895  -0.064443  -0.021794
    17  C   -0.026060   0.174114  -0.064476  -0.064443   7.696346   0.411984
    18  H   -0.006273  -0.050140   0.018432  -0.021794   0.411984   0.602672
    19  H    0.009749  -0.050147  -0.021795   0.018433   0.411995  -0.050955
    20  C   -0.022016  -1.032179   0.015894   0.015950   0.126324  -0.018088
    21  H    0.002674   0.019780   0.006862  -0.005943  -0.055929   0.021123
    22  H   -0.001692   0.019796  -0.005943   0.006860  -0.055926  -0.028260
    23  C    0.003047  -0.049054  -0.016836  -0.016825  -0.703062  -0.036208
    24  H    0.001006  -0.039626  -0.000698   0.001381  -0.037859   0.012430
    25  H    0.000001  -0.039619   0.001380  -0.000698  -0.037850  -0.011414
    26  C    0.000386  -0.455501   0.006522   0.006528  -0.139702  -0.015829
    27  H   -0.000060  -0.013338   0.001109   0.000756  -0.005700  -0.000290
    28  H   -0.000105  -0.013338   0.000756   0.001109  -0.005700  -0.000016
    29  O   -0.000007   0.000494   0.000052   0.000052   0.003064   0.000260
    30  H   -0.000001   0.000201  -0.000008  -0.000008  -0.001424   0.000019
    31  C    0.000005  -0.075910   0.000249   0.000250  -0.249097  -0.000441
    32  O   -0.000001   0.001694  -0.000072  -0.000072  -0.011109   0.000806
              19         20         21         22         23         24
     1  C    0.001394  -0.024531   0.000364   0.000365  -0.001164  -0.000107
     2  H   -0.000110   0.001060   0.000007  -0.000058  -0.000010   0.000002
     3  H    0.000071   0.001060  -0.000058   0.000007  -0.000010   0.000006
     4  H   -0.000009  -0.000705   0.000014   0.000014  -0.000059  -0.000001
     5  C   -0.001930  -0.015004  -0.000260  -0.000259  -0.031873  -0.000294
     6  H   -0.000002  -0.002169   0.000062  -0.000109  -0.000101  -0.000006
     7  H    0.000665  -0.002163  -0.000109   0.000062  -0.000101  -0.000069
     8  C    0.000013  -0.682427   0.006397   0.006406  -0.004286  -0.003045
     9  H    0.001087  -0.017760  -0.000098   0.000985  -0.001407  -0.000173
    10  H   -0.000964  -0.017776   0.000985  -0.000098  -0.001410   0.000051
    11  C    0.017696   0.328716  -0.026031  -0.026025  -0.841900  -0.017420
    12  H   -0.006274  -0.022028  -0.001692   0.002675   0.003050   0.000001
    13  H    0.009749  -0.022016   0.002674  -0.001692   0.003047   0.001006
    14  C   -0.050147  -1.032179   0.019780   0.019796  -0.049054  -0.039626
    15  H   -0.021795   0.015894   0.006862  -0.005943  -0.016836  -0.000698
    16  H    0.018433   0.015950  -0.005943   0.006860  -0.016825   0.001381
    17  C    0.411995   0.126324  -0.055929  -0.055926  -0.703062  -0.037859
    18  H   -0.050955  -0.018088   0.021123  -0.028260  -0.036208   0.012430
    19  H    0.602671  -0.018073  -0.028259   0.021123  -0.036192  -0.011414
    20  C   -0.018073   7.979463   0.378105   0.378090  -0.470311  -0.126375
    21  H   -0.028259   0.378105   0.631634  -0.066219   0.004206   0.020819
    22  H    0.021123   0.378090  -0.066219   0.631636   0.004196  -0.025056
    23  C   -0.036192  -0.470311   0.004206   0.004196   7.727620   0.456942
    24  H   -0.011414  -0.126375   0.020819  -0.025056   0.456942   0.567506
    25  H    0.012430  -0.126377  -0.025056   0.020818   0.456930  -0.019917
    26  C   -0.015827  -0.256479  -0.011874  -0.011883   0.079906   0.060999
    27  H   -0.000016  -0.033196   0.001978  -0.006384  -0.046520   0.008827
    28  H   -0.000290  -0.033196  -0.006384   0.001977  -0.046518  -0.007346
    29  O    0.000260   0.046770  -0.000082  -0.000082   0.024661  -0.003314
    30  H    0.000019   0.001447   0.000018   0.000018   0.003442  -0.000051
    31  C   -0.000440  -0.236545  -0.008974  -0.008976  -0.091014   0.009414
    32  O    0.000806   0.093068   0.002001   0.002001   0.010953  -0.012067
              25         26         27         28         29         30
     1  C   -0.000107  -0.000414  -0.000007  -0.000007   0.000000   0.000000
     2  H    0.000006   0.000025   0.000000   0.000001   0.000000   0.000000
     3  H    0.000002   0.000025   0.000001   0.000000   0.000000   0.000000
     4  H   -0.000001  -0.000013   0.000000   0.000000   0.000000   0.000000
     5  C   -0.000294  -0.001654   0.000020   0.000020   0.000000   0.000000
     6  H   -0.000069  -0.000016   0.000003   0.000007   0.000000   0.000000
     7  H   -0.000006  -0.000016   0.000007   0.000003   0.000000   0.000000
     8  C   -0.003044  -0.042339  -0.000765  -0.000765  -0.000005   0.000007
     9  H    0.000052  -0.000839  -0.000085  -0.000035  -0.000001   0.000000
    10  H   -0.000173  -0.000840  -0.000035  -0.000085  -0.000001   0.000000
    11  C   -0.017415  -0.035737   0.001654   0.001654   0.000149  -0.000065
    12  H    0.001006   0.000385  -0.000105  -0.000060  -0.000007  -0.000001
    13  H    0.000001   0.000386  -0.000060  -0.000105  -0.000007  -0.000001
    14  C   -0.039619  -0.455501  -0.013338  -0.013338   0.000494   0.000201
    15  H    0.001380   0.006522   0.001109   0.000756   0.000052  -0.000008
    16  H   -0.000698   0.006528   0.000756   0.001109   0.000052  -0.000008
    17  C   -0.037850  -0.139702  -0.005700  -0.005700   0.003064  -0.001424
    18  H   -0.011414  -0.015829  -0.000290  -0.000016   0.000260   0.000019
    19  H    0.012430  -0.015827  -0.000016  -0.000290   0.000260   0.000019
    20  C   -0.126377  -0.256479  -0.033196  -0.033196   0.046770   0.001447
    21  H   -0.025056  -0.011874   0.001978  -0.006384  -0.000082   0.000018
    22  H    0.020818  -0.011883  -0.006384   0.001977  -0.000082   0.000018
    23  C    0.456930   0.079906  -0.046520  -0.046518   0.024661   0.003442
    24  H   -0.019917   0.060999   0.008827  -0.007346  -0.003314  -0.000051
    25  H    0.567505   0.060993  -0.007346   0.008827  -0.003314  -0.000051
    26  C    0.060993   6.641951   0.375344   0.375344   0.022040  -0.006066
    27  H   -0.007346   0.375344   0.534192  -0.030421  -0.003588  -0.000664
    28  H    0.008827   0.375344  -0.030421   0.534192  -0.003588  -0.000664
    29  O   -0.003314   0.022040  -0.003588  -0.003588   8.321269   0.192560
    30  H   -0.000051  -0.006066  -0.000664  -0.000664   0.192560   0.398412
    31  C    0.009410   0.084613   0.022228   0.022228  -0.048092   0.021957
    32  O   -0.012067  -0.065807  -0.003607  -0.003607  -0.113068   0.004048
              31         32
     1  C   -0.000004   0.000000
     2  H    0.000000   0.000000
     3  H    0.000000   0.000000
     4  H   -0.000001   0.000000
     5  C   -0.000293  -0.000003
     6  H    0.000001   0.000000
     7  H    0.000001   0.000000
     8  C   -0.002438  -0.000007
     9  H   -0.000025   0.000000
    10  H   -0.000025   0.000000
    11  C   -0.020671  -0.000661
    12  H    0.000005  -0.000001
    13  H    0.000005  -0.000001
    14  C   -0.075910   0.001694
    15  H    0.000249  -0.000072
    16  H    0.000250  -0.000072
    17  C   -0.249097  -0.011109
    18  H   -0.000441   0.000806
    19  H   -0.000440   0.000806
    20  C   -0.236545   0.093068
    21  H   -0.008974   0.002001
    22  H   -0.008976   0.002001
    23  C   -0.091014   0.010953
    24  H    0.009414  -0.012067
    25  H    0.009410  -0.012067
    26  C    0.084613  -0.065807
    27  H    0.022228  -0.003607
    28  H    0.022228  -0.003607
    29  O   -0.048092  -0.113068
    30  H    0.021957   0.004048
    31  C    5.674568   0.388554
    32  O    0.388554   8.137176
 Mulliken charges:
               1
     1  C   -0.732709
     2  H    0.152907
     3  H    0.152903
     4  H    0.138526
     5  C   -0.226196
     6  H    0.146676
     7  H    0.146677
     8  C   -0.393449
     9  H    0.135328
    10  H    0.135308
    11  C   -0.222966
    12  H    0.140838
    13  H    0.140834
    14  C   -0.053746
    15  H    0.140205
    16  H    0.140208
    17  C   -0.050736
    18  H    0.144285
    19  H    0.144284
    20  C   -0.208549
    21  H    0.139940
    22  H    0.139940
    23  C   -0.380092
    24  H    0.165456
    25  H    0.165457
    26  C   -0.654223
    27  H    0.206006
    28  H    0.206007
    29  O   -0.436483
    30  H    0.386857
    31  C    0.509463
    32  O   -0.418957
 Sum of Mulliken charges =   0.00000
 Mulliken charges with hydrogens summed into heavy atoms:
               1
     1  C   -0.288373
     5  C    0.067157
     8  C   -0.122813
    11  C    0.058705
    14  C    0.226667
    17  C    0.237833
    20  C    0.071330
    23  C   -0.049178
    26  C   -0.242210
    29  O   -0.049626
    31  C    0.509463
    32  O   -0.418957
 Electronic spatial extent (au):  <R**2>=           6249.3539
 Charge=              0.0000 electrons
 Dipole moment (field-independent basis, Debye):
    X=              0.7395    Y=             -1.5268    Z=              0.0000  Tot=              1.6964
 Quadrupole moment (field-independent basis, Debye-Ang):
   XX=            -80.5961   YY=            -84.1965   ZZ=            -75.3337
   XY=              6.7124   XZ=              0.0000   YZ=              0.0000
 Traceless Quadrupole moment (field-independent basis, Debye-Ang):
   XX=             -0.5540   YY=             -4.1544   ZZ=              4.7084
   XY=              6.7124   XZ=              0.0000   YZ=              0.0000
 Octapole moment (field-independent basis, Debye-Ang**2):
  XXX=           -113.3182  YYY=             -3.6965  ZZZ=              0.0003  XYY=             13.2814
  XXY=            -14.9636  XXZ=             -0.0003  XZZ=            -13.2039  YZZ=             -0.0038
  YYZ=             -0.0002  XYZ=              0.0000
 Hexadecapole moment (field-independent basis, Debye-Ang**3):
 XXXX=          -7381.8304 YYYY=           -353.7171 ZZZZ=           -141.7916 XXXY=             98.1854
 XXXZ=             -0.0043 YYYX=             21.0493 YYYZ=              0.0003 ZZZX=              0.0017
 ZZZY=             -0.0002 XXYY=          -1534.1434 XXZZ=          -1313.3486 YYZZ=            -75.2677
 XXYZ=             -0.0015 YYXZ=             -0.0012 ZZXY=             -2.3036
 N-N= 6.674604653405D+02 E-N=-2.597648370396D+03  KE= 5.387525859978D+02
 Calling FoFJK, ICntrl=      2127 FMM=F ISym2X=0 I1Cent= 0 IOpClX= 0 NMat=1 NMatS=1 NMatT=0.
 ***** Axes restored to original set *****
 -------------------------------------------------------------------
 Center     Atomic                   Forces (Hartrees/Bohr)
 Number     Number              X              Y              Z
 -------------------------------------------------------------------
      1        6           0.000806974    0.012764984    0.022106780
      2        1           0.004207116   -0.016960054   -0.002914271
      3        1           0.004208500    0.005955139   -0.016145056
      4        1          -0.017804713   -0.002613619   -0.004528867
      5        6           0.019017911   -0.017263297   -0.029887591
      6        1          -0.007132424    0.016855397    0.002921844
      7        1          -0.007136563   -0.005893385    0.016057707
      8        6          -0.026876761    0.018052826    0.031249266
      9        1           0.007415346    0.006453639   -0.016028295
     10        1           0.007409736   -0.017110528   -0.002420284
     11        6           0.025923508   -0.018357582   -0.031778492
     12        1          -0.007455171   -0.006405502    0.015819483
     13        1          -0.007449760    0.016905839    0.002357435
     14        6          -0.025689357    0.018384083    0.031824319
     15        1           0.007450969    0.006428238   -0.015896359
     16        1           0.007445554   -0.016983836   -0.002376169
     17        6           0.026189973   -0.017802332   -0.030816814
     18        1          -0.007361218   -0.006302464    0.015782538
     19        1          -0.007355955    0.016822324    0.002428226
     20        6          -0.021898676    0.017975199    0.031117985
     21        1           0.007250619    0.006244517   -0.016412973
     22        1           0.007245199   -0.017339369   -0.002793636
     23        6           0.021857460   -0.014947829   -0.025875743
     24        1          -0.006760354   -0.004850687    0.014892491
     25        1          -0.006755818    0.015325576    0.003240985
     26        6          -0.025085735    0.021395048    0.037038972
     27        1           0.011125410    0.007358877   -0.012255871
     28        1           0.011120460   -0.014297099    0.000250047
     29        8          -0.043658126   -0.005769470   -0.010007714
     30        1          -0.000854520    0.006277986    0.010870969
     31        6           0.009913375    0.021925718    0.037971615
     32        8           0.040687042   -0.032228336   -0.055792528
 -------------------------------------------------------------------
 Cartesian Forces:  Max     0.055792528 RMS     0.018326754

 GradGradGradGradGradGradGradGradGradGradGradGradGradGradGradGradGradGrad
 Berny optimization.
 FormGI is forming the generalized inverse of G from B-inverse, IUseBI=4.
 Internal  Forces:  Max     0.076206969 RMS     0.010020235
 Search for a local minimum.
 Step number   1 out of a maximum of  179
 All quantities printed in internal units (Hartrees-Bohrs-Radians)
 Mixed Optimization -- RFO/linear search
 Second derivative matrix not updated -- first step.
 ITU=  0
     Eigenvalues ---    0.00237   0.00237   0.00237   0.00237   0.00237
     Eigenvalues ---    0.00237   0.00237   0.00237   0.00237   0.00472
     Eigenvalues ---    0.01295   0.03840   0.03840   0.03840   0.03840
     Eigenvalues ---    0.03840   0.03840   0.03840   0.04356   0.04896
     Eigenvalues ---    0.04896   0.04896   0.04896   0.04896   0.04896
     Eigenvalues ---    0.04896   0.05410   0.05720   0.05720   0.07655
     Eigenvalues ---    0.07655   0.07655   0.07655   0.07655   0.07655
     Eigenvalues ---    0.07655   0.08669   0.11701   0.11701   0.11701
     Eigenvalues ---    0.11701   0.11701   0.11701   0.11701   0.12376
     Eigenvalues ---    0.16000   0.16000   0.16000   0.16000   0.21948
     Eigenvalues ---    0.21948   0.21948   0.21948   0.21948   0.21948
     Eigenvalues ---    0.21948   0.21983   0.25000   0.25000   0.28519
     Eigenvalues ---    0.28519   0.28519   0.28519   0.28519   0.28519
     Eigenvalues ---    0.28519   0.28519   0.28519   0.37230   0.37230
     Eigenvalues ---    0.37230   0.37230   0.37230   0.37230   0.37230
     Eigenvalues ---    0.37230   0.37230   0.37230   0.37230   0.37230
     Eigenvalues ---    0.37230   0.37230   0.37230   0.37230   0.37230
     Eigenvalues ---    0.37230   0.37230   0.40989   0.55473   0.80209
 RFO step:  Lambda=-3.97433632D-02 EMin= 2.36824005D-03
 Linear search not attempted -- first point.
 Maximum step size (   0.300) exceeded in Quadratic search.
    -- Step size scaled by   0.949
 Iteration  1 RMS(Cart)=  0.07552451 RMS(Int)=  0.00049568
 Iteration  2 RMS(Cart)=  0.00128028 RMS(Int)=  0.00022954
 Iteration  3 RMS(Cart)=  0.00000043 RMS(Int)=  0.00022954
 Variable       Old X    -DE/DX   Delta X   Delta X   Delta X     New X
                                 (Linear)    (Quad)   (Total)
    R1        2.02201   0.01739   0.00000   0.04004   0.04004   2.06205
    R2        2.02201   0.01739   0.00000   0.04004   0.04004   2.06205
    R3        2.02201   0.01781   0.00000   0.04100   0.04100   2.06301
    R4        2.91018   0.00446   0.00000   0.01303   0.01303   2.92321
    R5        2.02201   0.01827   0.00000   0.04207   0.04207   2.06408
    R6        2.02201   0.01827   0.00000   0.04207   0.04207   2.06408
    R7        2.91018   0.00385   0.00000   0.01124   0.01124   2.92142
    R8        2.02201   0.01860   0.00000   0.04283   0.04283   2.06484
    R9        2.02201   0.01860   0.00000   0.04283   0.04283   2.06484
   R10        2.91018   0.00483   0.00000   0.01409   0.01409   2.92427
   R11        2.02201   0.01842   0.00000   0.04242   0.04242   2.06443
   R12        2.02201   0.01842   0.00000   0.04242   0.04242   2.06443
   R13        2.91018   0.00489   0.00000   0.01428   0.01428   2.92445
   R14        2.02201   0.01849   0.00000   0.04258   0.04258   2.06459
   R15        2.02201   0.01849   0.00000   0.04258   0.04258   2.06459
   R16        2.91018   0.00480   0.00000   0.01402   0.01402   2.92420
   R17        2.02201   0.01831   0.00000   0.04216   0.04216   2.06417
   R18        2.02201   0.01831   0.00000   0.04216   0.04216   2.06417
   R19        2.91018   0.00421   0.00000   0.01229   0.01229   2.92247
   R20        2.02201   0.01876   0.00000   0.04320   0.04320   2.06521
   R21        2.02201   0.01876   0.00000   0.04320   0.04320   2.06521
   R22        2.91018   0.00420   0.00000   0.01228   0.01228   2.92246
   R23        2.02201   0.01670   0.00000   0.03845   0.03845   2.06046
   R24        2.02201   0.01670   0.00000   0.03845   0.03845   2.06046
   R25        2.91018   0.00326   0.00000   0.00953   0.00953   2.91971
   R26        2.02201   0.01719   0.00000   0.03958   0.03958   2.06158
   R27        2.02201   0.01719   0.00000   0.03958   0.03958   2.06158
   R28        2.91018  -0.01644   0.00000  -0.04801  -0.04801   2.86216
   R29        1.81414   0.01155   0.00000   0.01843   0.01843   1.83256
   R30        2.70231  -0.04451   0.00000  -0.09391  -0.09391   2.60840
   R31        2.37803  -0.07621   0.00000  -0.08589  -0.08589   2.29214
    A1        1.91063  -0.00337   0.00000  -0.01776  -0.01781   1.89282
    A2        1.91063  -0.00436   0.00000  -0.01983  -0.02008   1.89055
    A3        1.91063   0.00294   0.00000   0.01353   0.01337   1.92401
    A4        1.91063  -0.00436   0.00000  -0.01983  -0.02008   1.89055
    A5        1.91063   0.00294   0.00000   0.01354   0.01338   1.92401
    A6        1.91063   0.00621   0.00000   0.03035   0.03009   1.94072
    A7        1.91063  -0.00289   0.00000  -0.00593  -0.00604   1.90459
    A8        1.91063  -0.00289   0.00000  -0.00593  -0.00604   1.90459
    A9        1.91063   0.01237   0.00000   0.05143   0.05125   1.96189
   A10        1.91063   0.00029   0.00000  -0.01871  -0.01895   1.89168
   A11        1.91063  -0.00344   0.00000  -0.01043  -0.01070   1.89994
   A12        1.91063  -0.00344   0.00000  -0.01043  -0.01069   1.89994
   A13        1.91063  -0.00396   0.00000  -0.01123  -0.01146   1.89918
   A14        1.91063  -0.00396   0.00000  -0.01123  -0.01146   1.89917
   A15        1.91063   0.01476   0.00000   0.06034   0.06017   1.97080
   A16        1.91063   0.00085   0.00000  -0.01719  -0.01752   1.89311
   A17        1.91063  -0.00385   0.00000  -0.01035  -0.01054   1.90009
   A18        1.91063  -0.00385   0.00000  -0.01035  -0.01054   1.90009
   A19        1.91063  -0.00392   0.00000  -0.01092  -0.01113   1.89950
   A20        1.91063  -0.00392   0.00000  -0.01091  -0.01113   1.89950
   A21        1.91063   0.01478   0.00000   0.06043   0.06025   1.97088
   A22        1.91063   0.00086   0.00000  -0.01720  -0.01754   1.89310
   A23        1.91063  -0.00390   0.00000  -0.01070  -0.01090   1.89973
   A24        1.91063  -0.00390   0.00000  -0.01070  -0.01090   1.89973
   A25        1.91063  -0.00391   0.00000  -0.01085  -0.01106   1.89957
   A26        1.91063  -0.00391   0.00000  -0.01085  -0.01106   1.89957
   A27        1.91063   0.01478   0.00000   0.06040   0.06023   1.97086
   A28        1.91063   0.00085   0.00000  -0.01720  -0.01753   1.89310
   A29        1.91063  -0.00390   0.00000  -0.01075  -0.01096   1.89967
   A30        1.91063  -0.00390   0.00000  -0.01075  -0.01096   1.89967
   A31        1.91063  -0.00373   0.00000  -0.01004  -0.01023   1.90040
   A32        1.91063  -0.00373   0.00000  -0.01004  -0.01023   1.90040
   A33        1.91063   0.01430   0.00000   0.05858   0.05841   1.96904
   A34        1.91063   0.00076   0.00000  -0.01728  -0.01760   1.89304
   A35        1.91063  -0.00380   0.00000  -0.01061  -0.01083   1.89981
   A36        1.91063  -0.00380   0.00000  -0.01061  -0.01082   1.89981
   A37        1.91063  -0.00350   0.00000  -0.01066  -0.01092   1.89971
   A38        1.91063  -0.00350   0.00000  -0.01066  -0.01092   1.89971
   A39        1.91063   0.01254   0.00000   0.05193   0.05176   1.96239
   A40        1.91063   0.00039   0.00000  -0.01798  -0.01823   1.89240
   A41        1.91063  -0.00297   0.00000  -0.00631  -0.00642   1.90421
   A42        1.91063  -0.00297   0.00000  -0.00631  -0.00642   1.90421
   A43        1.91063  -0.00179   0.00000  -0.00209  -0.00218   1.90845
   A44        1.91063  -0.00179   0.00000  -0.00209  -0.00218   1.90845
   A45        1.91063   0.00879   0.00000   0.03789   0.03773   1.94836
   A46        1.91063  -0.00046   0.00000  -0.02005  -0.02017   1.89047
   A47        1.91063  -0.00237   0.00000  -0.00683  -0.00703   1.90360
   A48        1.91063  -0.00237   0.00000  -0.00683  -0.00703   1.90360
   A49        1.91063   0.00029   0.00000   0.01632   0.01669   1.92733
   A50        1.91063   0.00029   0.00000   0.01632   0.01669   1.92733
   A51        1.91063   0.01286   0.00000   0.05231   0.05215   1.96278
   A52        1.91063  -0.00043   0.00000  -0.01986  -0.02091   1.88972
   A53        1.91063  -0.00651   0.00000  -0.03255  -0.03355   1.87708
   A54        1.91063  -0.00651   0.00000  -0.03255  -0.03355   1.87708
   A55        1.91109  -0.00905   0.00000  -0.04301  -0.04301   1.86808
   A56        1.91063   0.00764   0.00000   0.02501   0.02501   1.93564
   A57        2.24158  -0.00354   0.00000  -0.01159  -0.01159   2.22999
   A58        2.13098  -0.00410   0.00000  -0.01342  -0.01342   2.11755
    D1        3.14140   0.00133   0.00000   0.01251   0.01249  -3.12929
    D2       -1.04739  -0.00186   0.00000  -0.01766  -0.01775  -1.06514
    D3        1.04700  -0.00026   0.00000  -0.00257  -0.00263   1.04438
    D4        1.04700   0.00186   0.00000   0.01768   0.01777   1.06477
    D5        3.14140  -0.00133   0.00000  -0.01249  -0.01247   3.12893
    D6       -1.04739   0.00026   0.00000   0.00260   0.00265  -1.04474
    D7       -1.04739   0.00159   0.00000   0.01510   0.01513  -1.03226
    D8        1.04700  -0.00159   0.00000  -0.01508  -0.01511   1.03189
    D9        3.14140   0.00000   0.00000   0.00001   0.00001   3.14141
   D10        1.04716  -0.00190   0.00000  -0.01740  -0.01737   1.02979
   D11       -1.04723   0.00190   0.00000   0.01740   0.01737  -1.02987
   D12        3.14156   0.00000   0.00000   0.00000   0.00000   3.14156
   D13       -1.04723  -0.00383   0.00000  -0.03525  -0.03516  -1.08239
   D14        3.14156  -0.00003   0.00000  -0.00044  -0.00042   3.14113
   D15        1.04716  -0.00193   0.00000  -0.01784  -0.01779   1.02937
   D16        3.14156   0.00003   0.00000   0.00045   0.00043  -3.14120
   D17        1.04716   0.00383   0.00000   0.03525   0.03516   1.08232
   D18       -1.04723   0.00193   0.00000   0.01785   0.01780  -1.02944
   D19        1.04719  -0.00188   0.00000  -0.01722  -0.01719   1.03000
   D20       -1.04720   0.00188   0.00000   0.01722   0.01719  -1.03002
   D21        3.14159   0.00000   0.00000   0.00000   0.00000   3.14158
   D22        3.14159  -0.00004   0.00000  -0.00036  -0.00034   3.14124
   D23        1.04719   0.00371   0.00000   0.03408   0.03404   1.08123
   D24       -1.04720   0.00183   0.00000   0.01686   0.01685  -1.03036
   D25       -1.04720  -0.00371   0.00000  -0.03408  -0.03404  -1.08124
   D26        3.14159   0.00004   0.00000   0.00036   0.00034  -3.14125
   D27        1.04719  -0.00183   0.00000  -0.01686  -0.01685   1.03034
   D28        1.04720  -0.00187   0.00000  -0.01718  -0.01715   1.03005
   D29       -1.04720   0.00187   0.00000   0.01718   0.01715  -1.03005
   D30        3.14159   0.00000   0.00000   0.00000   0.00000  -3.14159
   D31        3.14159  -0.00001   0.00000  -0.00009  -0.00009   3.14150
   D32        1.04720   0.00374   0.00000   0.03426   0.03421   1.08141
   D33       -1.04720   0.00186   0.00000   0.01708   0.01706  -1.03014
   D34       -1.04720  -0.00374   0.00000  -0.03426  -0.03421  -1.08141
   D35        3.14159   0.00001   0.00000   0.00009   0.00009  -3.14150
   D36        1.04720  -0.00186   0.00000  -0.01708  -0.01706   1.03014
   D37        1.04720  -0.00182   0.00000  -0.01673  -0.01672   1.03048
   D38       -1.04720   0.00182   0.00000   0.01673   0.01672  -1.03048
   D39       -3.14159   0.00000   0.00000   0.00000   0.00000  -3.14159
   D40       -3.14159   0.00005   0.00000   0.00038   0.00038  -3.14122
   D41        1.04720   0.00368   0.00000   0.03385   0.03381   1.08101
   D42       -1.04720   0.00187   0.00000   0.01712   0.01709  -1.03010
   D43       -1.04720  -0.00368   0.00000  -0.03385  -0.03381  -1.08101
   D44       -3.14159  -0.00005   0.00000  -0.00038  -0.00038   3.14122
   D45        1.04720  -0.00187   0.00000  -0.01712  -0.01709   1.03011
   D46        1.04720  -0.00190   0.00000  -0.01754  -0.01749   1.02971
   D47       -1.04720   0.00190   0.00000   0.01754   0.01749  -1.02971
   D48       -3.14159   0.00000   0.00000   0.00000   0.00000  -3.14159
   D49       -3.14159  -0.00004   0.00000  -0.00046  -0.00043   3.14116
   D50        1.04720   0.00376   0.00000   0.03462   0.03454   1.08174
   D51       -1.04720   0.00186   0.00000   0.01708   0.01705  -1.03014
   D52       -1.04720  -0.00376   0.00000  -0.03462  -0.03454  -1.08174
   D53       -3.14159   0.00004   0.00000   0.00046   0.00043  -3.14116
   D54        1.04720  -0.00186   0.00000  -0.01708  -0.01705   1.03015
   D55        1.04720  -0.00138   0.00000  -0.01356  -0.01360   1.03360
   D56       -1.04720   0.00138   0.00000   0.01356   0.01360  -1.03360
   D57       -3.14159   0.00000   0.00000   0.00000   0.00000  -3.14159
   D58       -3.14159   0.00020   0.00000   0.00132   0.00131  -3.14028
   D59        1.04720   0.00295   0.00000   0.02843   0.02850   1.07570
   D60       -1.04720   0.00158   0.00000   0.01487   0.01490  -1.03229
   D61       -1.04720  -0.00295   0.00000  -0.02843  -0.02850  -1.07570
   D62       -3.14159  -0.00020   0.00000  -0.00132  -0.00131   3.14029
   D63        1.04720  -0.00158   0.00000  -0.01488  -0.01491   1.03229
   D64        1.04720  -0.00008   0.00000  -0.00217  -0.00245   1.04475
   D65       -1.04720   0.00008   0.00000   0.00217   0.00245  -1.04475
   D66       -3.14159   0.00000   0.00000   0.00000   0.00000  -3.14159
   D67       -3.14159   0.00165   0.00000   0.01429   0.01398  -3.12761
   D68        1.04720   0.00182   0.00000   0.01863   0.01887   1.06607
   D69       -1.04720   0.00173   0.00000   0.01646   0.01643  -1.03077
   D70       -1.04720  -0.00182   0.00000  -0.01863  -0.01887  -1.06607
   D71       -3.14159  -0.00165   0.00000  -0.01429  -0.01398   3.12762
   D72        1.04720  -0.00173   0.00000  -0.01646  -0.01643   1.03077
   D73       -3.14159   0.00000   0.00000   0.00000   0.00000  -3.14159
   D74        0.00000   0.00000   0.00000   0.00000   0.00000   0.00000
   D75       -1.04720   0.00425   0.00000   0.03210   0.03127  -1.01593
   D76        2.09440   0.00425   0.00000   0.03210   0.03127   2.12566
   D77        1.04720  -0.00425   0.00000  -0.03210  -0.03127   1.01593
   D78       -2.09439  -0.00425   0.00000  -0.03210  -0.03127  -2.12566
   D79       -3.14159   0.00000   0.00000   0.00000   0.00000  -3.14159
   D80        0.00000   0.00000   0.00000   0.00000   0.00000   0.00000
         Item               Value     Threshold  Converged?
 Maximum Force            0.076207     0.000450     NO 
 RMS     Force            0.010020     0.000300     NO 
 Maximum Displacement     0.296238     0.001800     NO 
 RMS     Displacement     0.074431     0.001200     NO 
 Predicted change in Energy=-2.213253D-02
 GradGradGradGradGradGradGradGradGradGradGradGradGradGradGradGradGradGrad

                          Input orientation:                          
 ---------------------------------------------------------------------
 Center     Atomic      Atomic             Coordinates (Angstroms)
 Number     Number       Type             X           Y           Z
 ---------------------------------------------------------------------
      1          6           0       -5.951635    0.585832   -0.065102
      2          1           0       -5.602298   -0.447742   -0.084677
      3          1           0       -5.602265    1.085651   -0.969986
      4          1           0       -7.043256    0.579373   -0.076329
      5          6           0       -5.409511    1.310218    1.189592
      6          1           0       -5.779792    2.337772    1.197531
      7          1           0       -5.780129    0.803556    2.083445
      8          6           0       -3.864406    1.335493    1.233948
      9          1           0       -3.494446    1.842810    0.339702
     10          1           0       -3.494786    0.307272    1.226454
     11          6           0       -3.309191    2.057740    2.484836
     12          1           0       -3.679689    1.550320    3.378535
     13          1           0       -3.679336    3.085545    2.491961
     14          6           0       -1.762484    2.083096    2.529359
     15          1           0       -1.392118    2.590500    1.635490
     16          1           0       -1.392471    1.055152    2.522136
     17          6           0       -1.207316    2.805330    3.780228
     18          1           0       -1.576904    2.298313    4.674367
     19          1           0       -1.576552    3.833314    3.787924
     20          6           0        0.338431    2.829265    3.822289
     21          1           0        0.708117    3.336162    2.927450
     22          1           0        0.707766    1.800735    3.814136
     23          6           0        0.883651    3.552897    5.075582
     24          1           0        0.518168    3.049402    5.971000
     25          1           0        0.518517    4.580227    5.086975
     26          6           0        2.428465    3.565978    5.098843
     27          1           0        2.818215    4.078151    4.217974
     28          1           0        2.817866    2.546905    5.102240
     29          8           0        4.363048    4.263708    6.307832
     30          1           0        4.656250    4.725918    7.108339
     31          6           0        2.982812    4.270753    6.319490
     32          8           0        2.362428    4.792091    7.222030
 ---------------------------------------------------------------------
                    Distance matrix (angstroms):
                    1          2          3          4          5
     1  C    0.000000
     2  H    1.091189   0.000000
     3  H    1.091190   1.770612   0.000000
     4  H    1.091698   1.769575   1.769575   0.000000
     5  C    1.546897   2.179760   2.179762   2.192216   0.000000
     6  H    2.166348   3.071587   2.509472   2.512175   1.092262
     7  H    2.166350   2.509607   3.071588   2.512045   1.092262
     8  C    2.570223   2.817618   2.817783   3.520459   1.545948
     9  H    2.789559   3.141619   2.594509   3.789909   2.161814
    10  H    2.789591   2.594363   3.141925   3.789845   2.161812
    11  C    3.956160   4.258894   4.258983   4.763231   2.578331
    12  H    4.236816   4.436498   4.777222   4.918578   2.800251
    13  H    4.236800   4.777129   4.436475   4.918635   2.800260
    14  C    5.149952   5.289848   5.290012   6.077610   3.961454
    15  H    5.263070   5.469507   5.174787   6.237814   4.239976
    16  H    5.263083   5.174632   5.469755   6.237769   4.239970
    17  C    6.497791   6.695956   6.696074   7.340716   5.158022
    18  H    6.673337   6.811250   7.037955   7.443445   5.273411
    19  H    6.673328   7.037835   6.811294   7.443483   5.273416
    20  C    7.727207   7.829139   7.829301   8.645839   6.502110
    21  H    7.802050   7.950609   7.750854   8.758217   6.674577
    22  H    7.802057   7.750697   7.950828   8.758184   6.674572
    23  C    9.052693   9.203311   9.203440   9.910595   7.728805
    24  H    9.184882   9.293081   9.460091   9.992315   7.811786
    25  H    9.184876   9.459959   9.293159   9.992344   7.811790
    26  C   10.284633  10.366870  10.367031  11.198916   9.044587
    27  H   10.365872  10.483394  10.333173  11.310663   9.193912
    28  H   10.365876  10.333014  10.483597  11.310636   9.193908
    29  O   12.670192  12.742452  12.742612  13.580708  11.420263
    30  H   13.458298  13.555222  13.555369  14.341957  12.166270
    31  C   11.583005  11.703917  11.704055  12.452102  10.271889
    32  O   11.828717  12.011690  12.011793  12.628536  10.436320
                    6          7          8          9         10
     6  H    0.000000
     7  H    1.771626   0.000000
     8  C    2.162080   2.162081   0.000000
     9  H    2.490715   3.056964   1.092664   0.000000
    10  H    3.056962   2.490687   1.092664   1.773191   0.000000
    11  C    2.799900   2.799933   1.547457   2.163819   2.163818
    12  H    3.128465   2.578131   2.163221   3.058491   2.492149
    13  H    2.578105   3.128528   2.163222   2.492146   3.058491
    14  C    4.239974   4.239991   2.579743   2.802146   2.802139
    15  H    4.416714   4.759041   2.801515   2.580289   3.130760
    16  H    4.759020   4.416706   2.801515   3.130770   2.580280
    17  C    5.272235   5.272265   3.962838   4.242007   4.242001
    18  H    5.454742   5.158903   4.242190   4.761698   4.419346
    19  H    5.158877   5.454790   4.242191   4.419351   4.761694
    20  C    6.675595   6.675616   5.157005   5.271854   5.271846
    21  H    6.788399   7.015966   5.270540   5.156363   5.452702
    22  H    7.015941   6.788404   5.270538   5.452709   5.156353
    23  C    7.804952   7.804981   6.497621   6.672383   6.672375
    24  H    7.934527   7.734691   6.677133   7.019149   6.792187
    25  H    7.734667   7.934568   6.677134   6.792195   7.019143
    26  C    9.170834   9.170856   7.714448   7.790995   7.790986
    27  H    9.277807   9.445141   7.815626   7.738697   7.938684
    28  H    9.445116   9.277818   7.815623   7.938690   7.738685
    29  O   11.519619  11.519642  10.099988  10.159702  10.159693
    30  H   12.229140  12.229165  10.890594  10.980009  10.980000
    31  C   10.332188  10.332215   9.020138   9.143722   9.143713
    32  O   10.421805  10.421838   9.304766   9.506191   9.506182
                   11         12         13         14         15
    11  C    0.000000
    12  H    1.092448   0.000000
    13  H    1.092448   1.772831   0.000000
    14  C    1.547555   2.163475   2.163475   0.000000
    15  H    2.163421   3.058294   2.491983   1.092534   0.000000
    16  H    2.163421   2.491982   3.058293   1.092534   1.772973
    17  C    2.579692   2.801613   2.801613   1.547419   2.163377
    18  H    2.802275   2.580771   3.130951   2.163751   3.058479
    19  H    2.802274   3.130950   2.580771   2.163752   2.492303
    20  C    3.960956   4.240036   4.240036   2.577262   2.798910
    21  H    4.238990   4.758734   4.416130   2.798665   2.576074
    22  H    4.238989   4.416131   4.758733   2.798663   3.127257
    23  C    5.150475   5.264443   5.264444   3.955452   4.235512
    24  H    5.271187   5.156562   5.451978   4.240285   4.759877
    25  H    5.271187   5.451975   5.156563   4.240286   4.418402
    26  C    6.482940   6.658219   6.658219   5.134710   5.248163
    27  H    6.680638   7.022630   6.795775   5.273943   5.158413
    28  H    6.680637   6.795775   7.022630   5.273940   5.453826
    29  O    8.851263   8.979359   8.979359   7.520245   7.599496
    30  H    9.588754   9.668699   9.668700   8.315751   8.431775
    31  C    7.693589   7.774246   7.774247   6.455136   6.625943
    32  O    7.879400   7.860580   7.860583   6.809899   7.081881
                   16         17         18         19         20
    16  H    0.000000
    17  C    2.163377   0.000000
    18  H    2.492301   1.092312   0.000000
    19  H    3.058478   1.092312   1.772572   0.000000
    20  C    2.798910   1.546504   2.162511   2.162511   0.000000
    21  H    3.127260   2.162845   3.057805   2.491443   1.092863
    22  H    2.576073   2.162845   2.491444   3.057805   1.092863
    23  C    4.235511   2.570787   2.790929   2.790931   1.546497
    24  H    4.418398   2.799348   2.575795   3.125410   2.167424
    25  H    4.759876   2.799347   3.125406   2.575796   2.167424
    26  C    5.248163   3.941603   4.222574   4.222575   2.557455
    27  H    5.453830   4.244596   4.763736   4.422540   2.804570
    28  H    5.158411   4.244596   4.422541   4.763737   2.804568
    29  O    7.599496   6.288451   6.466376   6.466377   4.942985
    30  H    8.431774   7.010449   7.118265   7.118266   5.747955
    31  C    6.625941   5.113951   5.233351   5.233353   3.912372
    32  O    7.081877   5.341938   5.312989   5.312993   4.416728
                   21         22         23         24         25
    21  H    0.000000
    22  H    1.773062   0.000000
    23  C    2.166162   2.166161   0.000000
    24  H    3.062925   2.499436   1.090348   0.000000
    25  H    2.499438   3.062924   1.090348   1.767745   0.000000
    26  C    2.779812   2.779813   1.545044   2.162578   2.162578
    27  H    2.582346   3.131087   2.180348   3.069469   2.509154
    28  H    3.131083   2.582345   2.180348   2.509155   3.069469
    29  O    5.064173   5.064173   3.758976   4.046122   4.046122
    30  H    5.915996   5.915995   4.443037   4.607382   4.607383
    31  C    4.189706   4.189705   2.543443   2.772655   2.772656
    32  O    4.826996   4.826993   2.886108   2.829017   2.829020
                   26         27         28         29         30
    26  C    0.000000
    27  H    1.090942   0.000000
    28  H    1.090942   1.768231   0.000000
    29  O    2.385602   2.605465   2.605467   0.000000
    30  H    3.216607   3.485999   3.485999   0.969751   0.000000
    31  C    1.514592   2.116733   2.116733   1.380303   1.905217
    32  O    2.452679   3.121186   3.121185   2.262173   2.297590
                   31         32
    31  C    0.000000
    32  O    1.212950   0.000000
 Stoichiometry    C10H20O2
 Framework group  C1[X(C10H20O2)]
 Deg. of freedom    90
 Full point group                 C1      NOp   1
 Largest Abelian subgroup         C1      NOp   1
 Largest concise Abelian subgroup C1      NOp   1
                         Standard orientation:                         
 ---------------------------------------------------------------------
 Center     Atomic      Atomic             Coordinates (Angstroms)
 Number     Number       Type             X           Y           Z
 ---------------------------------------------------------------------
      1          6           0        6.754555   -0.262541    0.000024
      2          1           0        6.803027   -0.898760   -0.885171
      3          1           0        6.803174   -0.898439    0.885441
      4          1           0        7.627673    0.392799   -0.000167
      5          6           0        5.441481    0.555217   -0.000018
      6          1           0        5.417589    1.193834    0.885779
      7          1           0        5.417615    1.193788   -0.885848
      8          6           0        4.185701   -0.346432   -0.000011
      9          1           0        4.210096   -0.984611    0.886582
     10          1           0        4.210085   -0.984604   -0.886608
     11          6           0        2.864914    0.459884    0.000000
     12          1           0        2.841264    1.097975   -0.886410
     13          1           0        2.841267    1.097960    0.886421
     14          6           0        1.607751   -0.442595   -0.000006
     15          1           0        1.631598   -1.080728    0.886474
     16          1           0        1.631595   -1.080712   -0.886499
     17          6           0        0.287015    0.363732    0.000003
     18          1           0        0.262289    1.001730   -0.886278
     19          1           0        0.262291    1.001716    0.886293
     20          6           0       -0.967654   -0.540415   -0.000003
     21          1           0       -0.942601   -1.179001    0.886524
     22          1           0       -0.942602   -1.178989   -0.886538
     23          6           0       -2.282213    0.274195    0.000003
     24          1           0       -2.311940    0.911965   -0.883866
     25          1           0       -2.311939    0.911955    0.883879
     26          6           0       -3.522905   -0.646589   -0.000001
     27          1           0       -3.522739   -1.285729    0.884112
     28          1           0       -3.522739   -1.285721   -0.884119
     29          8           0       -5.907383   -0.719805    0.000000
     30          1           0       -6.703397   -0.165929    0.000001
     31          6           0       -4.821710    0.132574    0.000002
     32          8           0       -4.965519    1.336969    0.000005
 ---------------------------------------------------------------------
 Rotational constants (GHZ):      5.3536327      0.1652414      0.1617542
 Standard basis: 6-31++G(d,p) (6D, 7F)
 There are   348 symmetry adapted cartesian basis functions of A   symmetry.
 There are   348 symmetry adapted basis functions of A   symmetry.
   348 basis functions,   544 primitive gaussians,   348 cartesian basis functions
    48 alpha electrons       48 beta electrons
       nuclear repulsion energy       661.8721491745 Hartrees.
 NAtoms=   32 NActive=   32 NUniq=   32 SFac= 1.00D+00 NAtFMM=   60 NAOKFM=F Big=F
 Integral buffers will be    131072 words long.
 Raffenetti 2 integral format.
 Two-electron integral symmetry is turned on.
 One-electron integrals computed using PRISM.
 NBasis=   348 RedAO= T EigKep=  3.93D-06  NBF=   348
 NBsUse=   348 1.00D-06 EigRej= -1.00D+00 NBFU=   348
 Initial guess from the checkpoint file:  "DECA.chk"
 B after Tr=     0.000000    0.000000    0.000000
         Rot=    1.000000    0.000000    0.000000   -0.000155 Ang=  -0.02 deg.
 ExpMin= 3.60D-02 ExpMax= 5.48D+03 ExpMxC= 8.25D+02 IAcc=3 IRadAn=         5 AccDes= 0.00D+00
 Harris functional with IExCor=  402 and IRadAn=       5 diagonalized for initial guess.
 HarFok:  IExCor=  402 AccDes= 0.00D+00 IRadAn=         5 IDoV= 1 UseB2=F ITyADJ=14
 ICtDFT=  3500011 ScaDFX=  1.000000  1.000000  1.000000  1.000000
 FoFCou: FMM=F IPFlag=           0 FMFlag=      100000 FMFlg1=           0
         NFxFlg=           0 DoJE=T BraDBF=F KetDBF=T FulRan=T
         wScrn=  0.000000 ICntrl=     500 IOpCl=  0 I1Cent=   200000004 NGrid=           0
         NMat0=    1 NMatS0=      1 NMatT0=    0 NMatD0=    1 NMtDS0=    0 NMtDT0=    0
 Petite list used in FoFCou.
 Requested convergence on RMS density matrix=1.00D-08 within 128 cycles.
 Requested convergence on MAX density matrix=1.00D-06.
 Requested convergence on             energy=1.00D-06.
 No special actions if energy rises.
 SCF Done:  E(RB3LYP) =  -543.643130352     A.U. after   11 cycles
            NFock= 11  Conv=0.72D-08     -V/T= 2.0099
 Calling FoFJK, ICntrl=      2127 FMM=F ISym2X=0 I1Cent= 0 IOpClX= 0 NMat=1 NMatS=1 NMatT=0.
 ***** Axes restored to original set *****
 -------------------------------------------------------------------
 Center     Atomic                   Forces (Hartrees/Bohr)
 Number     Number              X              Y              Z
 -------------------------------------------------------------------
      1        6           0.003132377    0.005399986    0.009352433
      2        1           0.000390180   -0.003098363   -0.001525194
      3        1           0.000391237    0.000227421   -0.003445696
      4        1          -0.002198233   -0.000344459   -0.000597857
      5        6           0.007288039   -0.005916361   -0.010242722
      6        1          -0.002475172    0.002740289    0.002347110
      7        1          -0.002474550    0.000663286    0.003546196
      8        6          -0.008057249    0.006263182    0.010841446
      9        1           0.002595425   -0.000642096   -0.003890598
     10        1           0.002594863   -0.003049729   -0.002500404
     11        6           0.008747881   -0.006022399   -0.010425020
     12        1          -0.002612487    0.000625077    0.003880137
     13        1          -0.002611931    0.003049154    0.002480211
     14        6          -0.008648012    0.006002710    0.010391136
     15        1           0.002604325   -0.000630203   -0.003871114
     16        1           0.002603769   -0.003038795   -0.002480236
     17        6           0.008087814   -0.006161809   -0.010666823
     18        1          -0.002565042    0.000644657    0.003852380
     19        1          -0.002564494    0.003015318    0.002483334
     20        6          -0.008484060    0.005892689    0.010200720
     21        1           0.002532494   -0.000636216   -0.003728739
     22        1           0.002531963   -0.002912439   -0.002414290
     23        6           0.008065926   -0.006411449   -0.011099211
     24        1          -0.001995837    0.000928277    0.003600904
     25        1          -0.001995450    0.002655537    0.002603425
     26        6          -0.014196305    0.005319387    0.009205742
     27        1           0.003498786   -0.000671178   -0.003212927
     28        1           0.003498364   -0.002448521   -0.002186553
     29        8          -0.011536548   -0.001565296   -0.002715056
     30        1           0.000033358    0.001114827    0.001930489
     31        6           0.014079446    0.001248025    0.002166673
     32        8          -0.000260878   -0.002240506   -0.003879897
 -------------------------------------------------------------------
 Cartesian Forces:  Max     0.014196305 RMS     0.005297160

 GradGradGradGradGradGradGradGradGradGradGradGradGradGradGradGradGradGrad
 Berny optimization.
 Using GEDIIS/GDIIS optimizer.
 FormGI is forming the generalized inverse of G from B-inverse, IUseBI=4.
 GSVD:  received Info=                   1 from GESDD.
 Internal  Forces:  Max     0.011492992 RMS     0.001981508
 Search for a local minimum.
 Step number   2 out of a maximum of  179
 All quantities printed in internal units (Hartrees-Bohrs-Radians)
 Mixed Optimization -- RFO/linear search
 Update second derivatives using D2CorX and points    1    2
 DE= -2.17D-02 DEPred=-2.21D-02 R= 9.80D-01
 TightC=F SS=  1.41D+00  RLast= 3.42D-01 DXNew= 5.0454D-01 1.0265D+00
 Trust test= 9.80D-01 RLast= 3.42D-01 DXMaxT set to 5.05D-01
 ITU=  1  0
 Use linear search instead of GDIIS.
     Eigenvalues ---    0.00237   0.00237   0.00237   0.00237   0.00237
     Eigenvalues ---    0.00237   0.00237   0.00237   0.00237   0.00472
     Eigenvalues ---    0.01295   0.03481   0.03481   0.03481   0.03490
     Eigenvalues ---    0.03523   0.03524   0.03591   0.03994   0.04765
     Eigenvalues ---    0.04791   0.04792   0.04793   0.04797   0.04800
     Eigenvalues ---    0.04811   0.05184   0.05467   0.05571   0.08040
     Eigenvalues ---    0.08164   0.08167   0.08226   0.08242   0.08243
     Eigenvalues ---    0.08243   0.09272   0.12001   0.12093   0.12095
     Eigenvalues ---    0.12140   0.12151   0.12152   0.12152   0.12734
     Eigenvalues ---    0.15917   0.16000   0.16000   0.16061   0.21931
     Eigenvalues ---    0.21955   0.21976   0.21980   0.21989   0.21991
     Eigenvalues ---    0.21991   0.23187   0.24880   0.25138   0.27959
     Eigenvalues ---    0.28519   0.28519   0.28519   0.28519   0.28519
     Eigenvalues ---    0.28519   0.28519   0.29438   0.36341   0.37230
     Eigenvalues ---    0.37230   0.37230   0.37230   0.37230   0.37230
     Eigenvalues ---    0.37230   0.37230   0.37230   0.37230   0.37230
     Eigenvalues ---    0.37230   0.37230   0.37230   0.37230   0.37230
     Eigenvalues ---    0.37230   0.37373   0.40272   0.55430   0.81690
 RFO step:  Lambda=-2.70508503D-03 EMin= 2.36824005D-03
 Quartic linear search produced a step of  0.17077.
 Iteration  1 RMS(Cart)=  0.01370635 RMS(Int)=  0.00013900
 Iteration  2 RMS(Cart)=  0.00024695 RMS(Int)=  0.00008184
 Iteration  3 RMS(Cart)=  0.00000003 RMS(Int)=  0.00008184
 Variable       Old X    -DE/DX   Delta X   Delta X   Delta X     New X
                                 (Linear)    (Quad)   (Total)
    R1        2.06205   0.00309   0.00684   0.00366   0.01049   2.07254
    R2        2.06205   0.00309   0.00684   0.00366   0.01049   2.07254
    R3        2.06301   0.00221   0.00700   0.00077   0.00777   2.07078
    R4        2.92321  -0.00469   0.00223  -0.02107  -0.01884   2.90437
    R5        2.06408   0.00343   0.00718   0.00444   0.01162   2.07570
    R6        2.06408   0.00343   0.00718   0.00444   0.01162   2.07570
    R7        2.92142  -0.00403   0.00192  -0.01809  -0.01617   2.90525
    R8        2.06484   0.00376   0.00731   0.00535   0.01267   2.07750
    R9        2.06484   0.00376   0.00731   0.00535   0.01267   2.07750
   R10        2.92427  -0.00462   0.00241  -0.02091  -0.01851   2.90576
   R11        2.06443   0.00377   0.00724   0.00543   0.01268   2.07710
   R12        2.06443   0.00377   0.00724   0.00543   0.01268   2.07710
   R13        2.92445  -0.00470   0.00244  -0.02128  -0.01884   2.90561
   R14        2.06459   0.00376   0.00727   0.00537   0.01264   2.07723
   R15        2.06459   0.00376   0.00727   0.00537   0.01264   2.07723
   R16        2.92420  -0.00462   0.00239  -0.02092  -0.01852   2.90568
   R17        2.06417   0.00372   0.00720   0.00532   0.01252   2.07669
   R18        2.06417   0.00372   0.00720   0.00532   0.01252   2.07669
   R19        2.92247  -0.00421   0.00210  -0.01898  -0.01688   2.90559
   R20        2.06521   0.00361   0.00738   0.00483   0.01221   2.07742
   R21        2.06521   0.00361   0.00738   0.00483   0.01221   2.07742
   R22        2.92246  -0.00416   0.00210  -0.01880  -0.01670   2.90576
   R23        2.06046   0.00320   0.00657   0.00424   0.01080   2.07126
   R24        2.06046   0.00320   0.00657   0.00424   0.01080   2.07126
   R25        2.91971  -0.00486   0.00163  -0.02118  -0.01955   2.90016
   R26        2.06158   0.00353   0.00676   0.00510   0.01186   2.07345
   R27        2.06158   0.00353   0.00676   0.00510   0.01186   2.07345
   R28        2.86216  -0.00184  -0.00820  -0.00003  -0.00823   2.85394
   R29        1.83256   0.00213   0.00315   0.00185   0.00500   1.83756
   R30        2.60840  -0.01149  -0.01604  -0.01873  -0.03477   2.57362
   R31        2.29214  -0.00372  -0.01467   0.00649  -0.00818   2.28397
    A1        1.89282  -0.00176  -0.00304  -0.00855  -0.01169   1.88113
    A2        1.89055  -0.00109  -0.00343  -0.00478  -0.00826   1.88229
    A3        1.92401   0.00178   0.00228   0.01074   0.01294   1.93695
    A4        1.89055  -0.00109  -0.00343  -0.00478  -0.00826   1.88229
    A5        1.92401   0.00178   0.00228   0.01074   0.01294   1.93695
    A6        1.94072   0.00023   0.00514  -0.00403   0.00105   1.94177
    A7        1.90459   0.00022  -0.00103   0.00534   0.00422   1.90881
    A8        1.90459   0.00022  -0.00103   0.00534   0.00422   1.90882
    A9        1.96189   0.00036   0.00875  -0.00005   0.00858   1.97047
   A10        1.89168  -0.00141  -0.00324  -0.02569  -0.02893   1.86275
   A11        1.89994   0.00026  -0.00183   0.00694   0.00501   1.90495
   A12        1.89994   0.00026  -0.00183   0.00694   0.00501   1.90495
   A13        1.89918   0.00034  -0.00196   0.00712   0.00506   1.90424
   A14        1.89917   0.00034  -0.00196   0.00712   0.00506   1.90423
   A15        1.97080   0.00005   0.01027  -0.00297   0.00718   1.97798
   A16        1.89311  -0.00153  -0.00299  -0.02719  -0.03020   1.86291
   A17        1.90009   0.00036  -0.00180   0.00729   0.00540   1.90549
   A18        1.90009   0.00036  -0.00180   0.00729   0.00540   1.90549
   A19        1.89950   0.00043  -0.00190   0.00758   0.00559   1.90509
   A20        1.89950   0.00043  -0.00190   0.00758   0.00559   1.90509
   A21        1.97088  -0.00023   0.01029  -0.00463   0.00555   1.97643
   A22        1.89310  -0.00157  -0.00299  -0.02680  -0.02981   1.86328
   A23        1.89973   0.00043  -0.00186   0.00750   0.00555   1.90528
   A24        1.89973   0.00043  -0.00186   0.00750   0.00555   1.90528
   A25        1.89957   0.00044  -0.00189   0.00755   0.00558   1.90515
   A26        1.89957   0.00044  -0.00189   0.00755   0.00558   1.90515
   A27        1.97086  -0.00027   0.01029  -0.00484   0.00534   1.97620
   A28        1.89310  -0.00157  -0.00299  -0.02674  -0.02976   1.86334
   A29        1.89967   0.00044  -0.00187   0.00760   0.00565   1.90532
   A30        1.89967   0.00044  -0.00187   0.00760   0.00565   1.90532
   A31        1.90040   0.00040  -0.00175   0.00740   0.00557   1.90597
   A32        1.90040   0.00040  -0.00175   0.00740   0.00557   1.90597
   A33        1.96904  -0.00008   0.00997  -0.00350   0.00636   1.97541
   A34        1.89304  -0.00154  -0.00301  -0.02680  -0.02982   1.86321
   A35        1.89981   0.00037  -0.00185   0.00711   0.00516   1.90497
   A36        1.89981   0.00037  -0.00185   0.00711   0.00517   1.90497
   A37        1.89971   0.00029  -0.00186   0.00703   0.00506   1.90478
   A38        1.89971   0.00029  -0.00187   0.00703   0.00506   1.90478
   A39        1.96239   0.00023   0.00884  -0.00071   0.00801   1.97040
   A40        1.89240  -0.00146  -0.00311  -0.02642  -0.02954   1.86286
   A41        1.90421   0.00029  -0.00110   0.00594   0.00476   1.90897
   A42        1.90421   0.00029  -0.00110   0.00594   0.00476   1.90897
   A43        1.90845   0.00050  -0.00037   0.00856   0.00814   1.91659
   A44        1.90845   0.00050  -0.00037   0.00856   0.00814   1.91659
   A45        1.94836   0.00034   0.00644   0.00216   0.00848   1.95685
   A46        1.89047  -0.00142  -0.00344  -0.02574  -0.02919   1.86128
   A47        1.90360   0.00001  -0.00120   0.00273   0.00140   1.90500
   A48        1.90360   0.00001  -0.00120   0.00273   0.00140   1.90500
   A49        1.92733   0.00068   0.00285   0.00792   0.01078   1.93811
   A50        1.92733   0.00068   0.00285   0.00792   0.01078   1.93811
   A51        1.96278   0.00219   0.00891   0.01087   0.01953   1.98231
   A52        1.88972  -0.00178  -0.00357  -0.03315  -0.03693   1.85279
   A53        1.87708  -0.00100  -0.00573   0.00217  -0.00398   1.87310
   A54        1.87708  -0.00100  -0.00573   0.00217  -0.00398   1.87310
   A55        1.86808  -0.00118  -0.00734  -0.00094  -0.00828   1.85980
   A56        1.93564   0.00093   0.00427   0.00036   0.00463   1.94027
   A57        2.22999  -0.00335  -0.00198  -0.01365  -0.01563   2.21436
   A58        2.11755   0.00242  -0.00229   0.01330   0.01101   2.12856
    D1       -3.12929   0.00076   0.00213   0.01400   0.01616  -3.11313
    D2       -1.06514  -0.00068  -0.00303  -0.01081  -0.01385  -1.07899
    D3        1.04438   0.00004  -0.00045   0.00159   0.00116   1.04554
    D4        1.06477   0.00068   0.00303   0.01097   0.01400   1.07878
    D5        3.12893  -0.00076  -0.00213  -0.01384  -0.01601   3.11292
    D6       -1.04474  -0.00004   0.00045  -0.00144  -0.00100  -1.04574
    D7       -1.03226   0.00072   0.00258   0.01248   0.01508  -1.01718
    D8        1.03189  -0.00072  -0.00258  -0.01233  -0.01493   1.01697
    D9        3.14141   0.00000   0.00000   0.00008   0.00008   3.14149
   D10        1.02979  -0.00073  -0.00297  -0.01225  -0.01523   1.01456
   D11       -1.02987   0.00073   0.00297   0.01227   0.01525  -1.01462
   D12        3.14156   0.00000   0.00000   0.00001   0.00001   3.14157
   D13       -1.08239  -0.00142  -0.00600  -0.02372  -0.02974  -1.11214
   D14        3.14113   0.00003  -0.00007   0.00081   0.00074  -3.14132
   D15        1.02937  -0.00070  -0.00304  -0.01145  -0.01450   1.01487
   D16       -3.14120  -0.00003   0.00007  -0.00078  -0.00071   3.14127
   D17        1.08232   0.00142   0.00600   0.02374   0.02976   1.11209
   D18       -1.02944   0.00070   0.00304   0.01148   0.01453  -1.01491
   D19        1.03000  -0.00070  -0.00294  -0.01177  -0.01472   1.01528
   D20       -1.03002   0.00070   0.00294   0.01177   0.01471  -1.01530
   D21        3.14158   0.00000   0.00000   0.00000   0.00000   3.14158
   D22        3.14124   0.00002  -0.00006   0.00039   0.00034   3.14158
   D23        1.08123   0.00141   0.00581   0.02393   0.02977   1.11100
   D24       -1.03036   0.00071   0.00288   0.01216   0.01506  -1.01530
   D25       -1.08124  -0.00141  -0.00581  -0.02394  -0.02978  -1.11102
   D26       -3.14125  -0.00002   0.00006  -0.00040  -0.00034   3.14159
   D27        1.03034  -0.00071  -0.00288  -0.01217  -0.01506   1.01528
   D28        1.03005  -0.00069  -0.00293  -0.01175  -0.01468   1.01536
   D29       -1.03005   0.00069   0.00293   0.01175   0.01469  -1.01536
   D30       -3.14159   0.00000   0.00000   0.00000   0.00000  -3.14159
   D31        3.14150   0.00000  -0.00002   0.00007   0.00005   3.14156
   D32        1.08141   0.00139   0.00584   0.02356   0.02943   1.11084
   D33       -1.03014   0.00070   0.00291   0.01182   0.01474  -1.01539
   D34       -1.08141  -0.00139  -0.00584  -0.02356  -0.02942  -1.11083
   D35       -3.14150   0.00000   0.00002  -0.00006  -0.00005  -3.14155
   D36        1.03014  -0.00070  -0.00291  -0.01181  -0.01474   1.01540
   D37        1.03048  -0.00069  -0.00286  -0.01187  -0.01474   1.01574
   D38       -1.03048   0.00069   0.00285   0.01187   0.01473  -1.01574
   D39       -3.14159   0.00000   0.00000   0.00000   0.00000   3.14159
   D40       -3.14122   0.00000   0.00006  -0.00015  -0.00009  -3.14131
   D41        1.08101   0.00139   0.00577   0.02359   0.02938   1.11039
   D42       -1.03010   0.00069   0.00292   0.01172   0.01465  -1.01546
   D43       -1.08101  -0.00139  -0.00577  -0.02359  -0.02939  -1.11039
   D44        3.14122   0.00000  -0.00006   0.00015   0.00009   3.14131
   D45        1.03011  -0.00069  -0.00292  -0.01172  -0.01465   1.01545
   D46        1.02971  -0.00071  -0.00299  -0.01185  -0.01485   1.01486
   D47       -1.02971   0.00071   0.00299   0.01186   0.01485  -1.01486
   D48       -3.14159   0.00000   0.00000   0.00000   0.00000  -3.14159
   D49        3.14116   0.00000  -0.00007   0.00018   0.00011   3.14127
   D50        1.08174   0.00142   0.00590   0.02389   0.02981   1.11155
   D51       -1.03014   0.00071   0.00291   0.01204   0.01496  -1.01518
   D52       -1.08174  -0.00142  -0.00590  -0.02389  -0.02981  -1.11154
   D53       -3.14116   0.00000   0.00007  -0.00018  -0.00011  -3.14127
   D54        1.03015  -0.00071  -0.00291  -0.01204  -0.01496   1.01519
   D55        1.03360  -0.00057  -0.00232  -0.01056  -0.01292   1.02068
   D56       -1.03360   0.00057   0.00232   0.01056   0.01292  -1.02068
   D57       -3.14159   0.00000   0.00000   0.00000   0.00000   3.14159
   D58       -3.14028   0.00015   0.00022   0.00194   0.00214  -3.13814
   D59        1.07570   0.00128   0.00487   0.02306   0.02799   1.10369
   D60       -1.03229   0.00072   0.00255   0.01250   0.01506  -1.01723
   D61       -1.07570  -0.00128  -0.00487  -0.02306  -0.02799  -1.10369
   D62        3.14029  -0.00015  -0.00022  -0.00194  -0.00214   3.13814
   D63        1.03229  -0.00072  -0.00255  -0.01250  -0.01507   1.01723
   D64        1.04475  -0.00067  -0.00042  -0.01556  -0.01611   1.02865
   D65       -1.04475   0.00067   0.00042   0.01556   0.01611  -1.02864
   D66       -3.14159   0.00000   0.00000   0.00000   0.00000  -3.14159
   D67       -3.12761   0.00018   0.00239  -0.00162   0.00062  -3.12699
   D68        1.06607   0.00152   0.00322   0.02949   0.03284   1.09891
   D69       -1.03077   0.00085   0.00281   0.01393   0.01673  -1.01404
   D70       -1.06607  -0.00152  -0.00322  -0.02949  -0.03283  -1.09891
   D71        3.12762  -0.00018  -0.00239   0.00162  -0.00062   3.12699
   D72        1.03077  -0.00085  -0.00281  -0.01393  -0.01673   1.01404
   D73       -3.14159   0.00000   0.00000   0.00000   0.00000  -3.14159
   D74        0.00000   0.00000   0.00000   0.00000   0.00000   0.00000
   D75       -1.01593   0.00155   0.00534   0.01823   0.02336  -0.99257
   D76        2.12566   0.00155   0.00534   0.01823   0.02336   2.14902
   D77        1.01593  -0.00155  -0.00534  -0.01823  -0.02336   0.99257
   D78       -2.12566  -0.00155  -0.00534  -0.01823  -0.02336  -2.14902
   D79       -3.14159   0.00000   0.00000   0.00000   0.00000  -3.14159
   D80        0.00000   0.00000   0.00000   0.00000   0.00000   0.00000
         Item               Value     Threshold  Converged?
 Maximum Force            0.011493     0.000450     NO 
 RMS     Force            0.001982     0.000300     NO 
 Maximum Displacement     0.039981     0.001800     NO 
 RMS     Displacement     0.013841     0.001200     NO 
 Predicted change in Energy=-1.889029D-03
 GradGradGradGradGradGradGradGradGradGradGradGradGradGradGradGradGradGrad

                          Input orientation:                          
 ---------------------------------------------------------------------
 Center     Atomic      Atomic             Coordinates (Angstroms)
 Number     Number       Type             X           Y           Z
 ---------------------------------------------------------------------
      1          6           0       -5.933756    0.592566   -0.053397
      2          1           0       -5.592306   -0.449174   -0.085552
      3          1           0       -5.592158    1.085473   -0.971655
      4          1           0       -7.029514    0.587274   -0.062745
      5          6           0       -5.390649    1.311453    1.191743
      6          1           0       -5.771540    2.341496    1.212793
      7          1           0       -5.771860    0.814912    2.094314
      8          6           0       -3.854397    1.340801    1.243123
      9          1           0       -3.473576    1.837583    0.339358
     10          1           0       -3.473901    0.309600    1.221736
     11          6           0       -3.300235    2.057999    2.485275
     12          1           0       -3.681214    1.561031    3.388613
     13          1           0       -3.680873    3.088928    2.506280
     14          6           0       -1.763700    2.086146    2.534611
     15          1           0       -1.382832    2.583132    1.631154
     16          1           0       -1.383175    1.055104    2.513557
     17          6           0       -1.209894    2.803382    3.776843
     18          1           0       -1.590069    2.306809    4.680472
     19          1           0       -1.589725    3.834367    3.798342
     20          6           0        0.326673    2.830919    3.825129
     21          1           0        0.706789    3.327403    2.920957
     22          1           0        0.706443    1.799507    3.803277
     23          6           0        0.873299    3.549550    5.069784
     24          1           0        0.501317    3.057862    5.976002
     25          1           0        0.501662    4.580333    5.096816
     26          6           0        2.407604    3.566641    5.099982
     27          1           0        2.813644    4.066487    4.211625
     28          1           0        2.813299    2.547239    5.088947
     29          8           0        4.341891    4.251923    6.287433
     30          1           0        4.637077    4.715199    7.089800
     31          6           0        2.980245    4.265385    6.310214
     32          8           0        2.360577    4.784410    7.208764
 ---------------------------------------------------------------------
                    Distance matrix (angstroms):
                    1          2          3          4          5
     1  C    0.000000
     2  H    1.096743   0.000000
     3  H    1.096742   1.772094   0.000000
     4  H    1.095811   1.772093   1.772093   0.000000
     5  C    1.536925   2.184481   2.184483   2.187249   0.000000
     6  H    2.165250   3.083126   2.526180   2.507347   1.098412
     7  H    2.165251   2.526257   3.083126   2.507273   1.098412
     8  C    2.562138   2.826608   2.826702   3.514892   1.537391
     9  H    2.785105   3.146239   2.602463   3.790733   2.162994
    10  H    2.785125   2.602380   3.146419   3.790697   2.162991
    11  C    3.940530   4.260124   4.260174   4.750049   2.569121
    12  H    4.226026   4.445561   4.784328   4.906239   2.794761
    13  H    4.226020   4.784280   4.445545   4.906277   2.794773
    14  C    5.130100   5.286901   5.286997   6.059841   3.944388
    15  H    5.245090   5.464579   5.170688   6.223966   4.227628
    16  H    5.245091   5.170590   5.464720   6.223933   4.227618
    17  C    6.470959   6.686012   6.686081   7.315843   5.136857
    18  H    6.649493   6.806491   7.032419   7.419061   5.254176
    19  H    6.649494   7.032355   6.806523   7.419091   5.254186
    20  C    7.697153   7.815801   7.815899   8.617598   6.475436
    21  H    7.773219   7.936008   7.736627   8.732764   6.650787
    22  H    7.773215   7.736523   7.936132   8.732735   6.650776
    23  C    9.018133   9.185387   9.185466   9.877874   7.699696
    24  H    9.156500   9.282994   9.449375   9.964120   7.788089
    25  H    9.156504   9.449302   9.283050   9.964145   7.788099
    26  C   10.246010  10.344810  10.344910  11.161970   9.009603
    27  H   10.333225  10.465033  10.315539  11.281087   9.166259
    28  H   10.333219  10.315432  10.465150  11.281063   9.166249
    29  O   12.616891  12.704469  12.704570  13.530088  11.372544
    30  H   13.407605  13.520233  13.520326  14.293635  12.121379
    31  C   11.551820  11.688521  11.688608  12.423300  10.246771
    32  O   11.794342  11.993573  11.993639  12.596214  10.409009
                    6          7          8          9         10
     6  H    0.000000
     7  H    1.762821   0.000000
     8  C    2.162810   2.162811   0.000000
     9  H    2.509473   3.067220   1.099367   0.000000
    10  H    3.067217   2.509452   1.099367   1.764461   0.000000
    11  C    2.794088   2.794109   1.537664   2.164161   2.164160
    12  H    3.116533   2.569572   2.163705   3.068803   2.510859
    13  H    2.569562   3.116583   2.163706   2.510854   3.068803
    14  C    4.227906   4.227912   2.567975   2.793671   2.793661
    15  H    4.415220   4.754438   2.793311   2.568227   3.115948
    16  H    4.754423   4.415202   2.793307   3.115958   2.568211
    17  C    5.253218   5.253232   3.943638   4.227686   4.227676
    18  H    5.432375   5.138223   4.227969   4.755318   4.415939
    19  H    5.138220   5.432410   4.227973   4.415950   4.755313
    20  C    6.652220   6.652226   5.135032   5.251591   5.251577
    21  H    6.771896   6.997774   5.250345   5.134166   5.428872
    22  H    6.997758   6.771882   5.250339   5.428880   5.134145
    23  C    7.777510   7.777519   6.470936   6.648540   6.648526
    24  H    7.908860   7.710452   6.657378   7.004328   6.779258
    25  H    7.710452   7.908886   6.657384   6.779277   7.004320
    26  C    9.138359   9.138363   7.683904   7.761537   7.761520
    27  H    9.256023   9.421604   7.791286   7.713080   7.911185
    28  H    9.421590   9.256011   7.791279   7.911195   7.713056
    29  O   11.475330  11.475332  10.054792  10.113860  10.113842
    30  H   12.186590  12.186594  10.847826  10.937634  10.937615
    31  C   10.309160  10.309167   8.996718   9.121247   9.121230
    32  O   10.394750  10.394760   9.277565   9.482082   9.482065
                   11         12         13         14         15
    11  C    0.000000
    12  H    1.099155   0.000000
    13  H    1.099155   1.764364   0.000000
    14  C    1.537584   2.163776   2.163776   0.000000
    15  H    2.163728   3.068536   2.510511   1.099223   0.000000
    16  H    2.163727   2.510512   3.068536   1.099223   1.764513
    17  C    2.567736   2.793132   2.793136   1.537618   2.163885
    18  H    2.793826   2.568652   3.116133   2.164153   3.068818
    19  H    2.793828   3.116130   2.568659   2.164154   2.510995
    20  C    3.942978   4.226858   4.226862   2.567057   2.792371
    21  H    4.225807   4.753246   4.413661   2.791648   2.565940
    22  H    4.225803   4.413655   4.753246   2.791644   3.114042
    23  C    5.130575   5.246345   5.246352   3.939850   4.224721
    24  H    5.257061   5.140881   5.434211   4.232931   4.759526
    25  H    5.257065   5.434206   5.140891   4.232933   4.421645
    26  C    6.456943   6.635131   6.635138   5.115933   5.231392
    27  H    6.662869   7.009839   6.785468   5.261768   5.144860
    28  H    6.662865   6.785459   7.009841   5.261764   5.437384
    29  O    8.813161   8.945071   8.945079   7.486822   7.565597
    30  H    9.553182   9.635431   9.635440   8.284420   8.401299
    31  C    7.677704   7.760434   7.760442   6.442769   6.615136
    32  O    7.860627   7.841363   7.841374   6.792496   7.068838
                   16         17         18         19         20
    16  H    0.000000
    17  C    2.163884   0.000000
    18  H    2.510994   1.098938   0.000000
    19  H    3.068818   1.098938   1.763970   0.000000
    20  C    2.792369   1.537572   2.163378   2.163379   0.000000
    21  H    3.114044   2.163518   3.068071   2.510137   1.099323
    22  H    2.565934   2.163518   2.510138   3.068072   1.099323
    23  C    4.224717   2.562841   2.786423   2.786426   1.537660
    24  H    4.421637   2.798089   2.572231   3.117309   2.169852
    25  H    4.759525   2.798089   3.117305   2.572235   2.169852
    26  C    5.231388   3.926773   4.212429   4.212431   2.548884
    27  H    5.437385   4.239496   4.765393   4.428808   2.803753
    28  H    5.144852   4.239494   4.428805   4.765394   2.803751
    29  O    7.565592   6.262879   6.446235   6.446239   4.919773
    30  H    8.401293   6.986973   7.098067   7.098071   5.726095
    31  C    6.615130   5.110057   5.232576   5.232581   3.908297
    32  O    7.068831   5.333931   5.304562   5.304568   4.404757
                   21         22         23         24         25
    21  H    0.000000
    22  H    1.764356   0.000000
    23  C    2.166687   2.166687   0.000000
    24  H    3.073788   2.519180   1.096065   0.000000
    25  H    2.519181   3.073787   1.096065   1.758092   0.000000
    26  C    2.774555   2.774555   1.534697   2.158749   2.158749
    27  H    2.578936   3.121897   2.183712   3.078507   2.528411
    28  H    3.121895   2.578933   2.183712   2.528412   3.078507
    29  O    5.040027   5.040026   3.742610   4.033954   4.033955
    30  H    5.895116   5.895114   4.427779   4.592583   4.592585
    31  C    4.187538   4.187536   2.547608   2.777570   2.777572
    32  O    4.821118   4.821115   2.883073   2.820908   2.820911
                   26         27         28         29         30
    26  C    0.000000
    27  H    1.097220   0.000000
    28  H    1.097220   1.754368   0.000000
    29  O    2.370890   2.584358   2.584359   0.000000
    30  H    3.201423   3.468375   3.468375   0.972394   0.000000
    31  C    1.510239   2.114566   2.114566   1.361903   1.885518
    32  O    2.435598   3.115048   3.115047   2.249000   2.280657
                   31         32
    31  C    0.000000
    32  O    1.208623   0.000000
 Stoichiometry    C10H20O2
 Framework group  C1[X(C10H20O2)]
 Deg. of freedom    90
 Full point group                 C1      NOp   1
 Largest Abelian subgroup         C1      NOp   1
 Largest concise Abelian subgroup C1      NOp   1
                         Standard orientation:                         
 ---------------------------------------------------------------------
 Center     Atomic      Atomic             Coordinates (Angstroms)
 Number     Number       Type             X           Y           Z
 ---------------------------------------------------------------------
      1          6           0        6.729872   -0.262123    0.000002
      2          1           0        6.793714   -0.905401   -0.885979
      3          1           0        6.793808   -0.905209    0.886116
      4          1           0        7.604934    0.397474   -0.000115
      5          6           0        5.422756    0.546325   -0.000019
      6          1           0        5.399605    1.201391    0.881379
      7          1           0        5.399610    1.201356   -0.881442
      8          6           0        4.169025   -0.343467   -0.000004
      9          1           0        4.193038   -0.998985    0.882226
     10          1           0        4.193020   -0.998983   -0.882235
     11          6           0        2.855240    0.455519    0.000009
     12          1           0        2.831635    1.110767   -0.882168
     13          1           0        2.831642    1.110753    0.882196
     14          6           0        1.602730   -0.436323    0.000005
     15          1           0        1.626481   -1.091577    0.882257
     16          1           0        1.626478   -1.091565   -0.882255
     17          6           0        0.289173    0.362950    0.000012
     18          1           0        0.264657    1.018064   -0.881969
     19          1           0        0.264657    1.018052    0.882001
     20          6           0       -0.962623   -0.529875    0.000005
     21          1           0       -0.937745   -1.185359    0.882180
     22          1           0       -0.937741   -1.185350   -0.882176
     23          6           0       -2.272193    0.275993    0.000006
     24          1           0       -2.306059    0.929824   -0.879037
     25          1           0       -2.306063    0.929816    0.879055
     26          6           0       -3.509459   -0.632008   -0.000001
     27          1           0       -3.514506   -1.291113    0.877180
     28          1           0       -3.514500   -1.291107   -0.877188
     29          8           0       -5.878536   -0.724715   -0.000009
     30          1           0       -6.677419   -0.170334   -0.000010
     31          6           0       -4.815410    0.126486   -0.000004
     32          8           0       -4.956952    1.326793   -0.000002
 ---------------------------------------------------------------------
 Rotational constants (GHZ):      5.3915188      0.1663482      0.1628356
 Standard basis: 6-31++G(d,p) (6D, 7F)
 There are   348 symmetry adapted cartesian basis functions of A   symmetry.
 There are   348 symmetry adapted basis functions of A   symmetry.
   348 basis functions,   544 primitive gaussians,   348 cartesian basis functions
    48 alpha electrons       48 beta electrons
       nuclear repulsion energy       663.7944333902 Hartrees.
 NAtoms=   32 NActive=   32 NUniq=   32 SFac= 1.00D+00 NAtFMM=   60 NAOKFM=F Big=F
 Integral buffers will be    131072 words long.
 Raffenetti 2 integral format.
 Two-electron integral symmetry is turned on.
 One-electron integrals computed using PRISM.
 NBasis=   348 RedAO= T EigKep=  3.62D-06  NBF=   348
 NBsUse=   348 1.00D-06 EigRej= -1.00D+00 NBFU=   348
 Initial guess from the checkpoint file:  "DECA.chk"
 B after Tr=     0.000000    0.000000    0.000000
         Rot=    1.000000   -0.000002    0.000000   -0.000087 Ang=  -0.01 deg.
 ExpMin= 3.60D-02 ExpMax= 5.48D+03 ExpMxC= 8.25D+02 IAcc=3 IRadAn=         5 AccDes= 0.00D+00
 Harris functional with IExCor=  402 and IRadAn=       5 diagonalized for initial guess.
 HarFok:  IExCor=  402 AccDes= 0.00D+00 IRadAn=         5 IDoV= 1 UseB2=F ITyADJ=14
 ICtDFT=  3500011 ScaDFX=  1.000000  1.000000  1.000000  1.000000
 FoFCou: FMM=F IPFlag=           0 FMFlag=      100000 FMFlg1=           0
         NFxFlg=           0 DoJE=T BraDBF=F KetDBF=T FulRan=T
         wScrn=  0.000000 ICntrl=     500 IOpCl=  0 I1Cent=   200000004 NGrid=           0
         NMat0=    1 NMatS0=      1 NMatT0=    0 NMatD0=    1 NMtDS0=    0 NMtDT0=    0
 Petite list used in FoFCou.
 Requested convergence on RMS density matrix=1.00D-08 within 128 cycles.
 Requested convergence on MAX density matrix=1.00D-06.
 Requested convergence on             energy=1.00D-06.
 No special actions if energy rises.
 SCF Done:  E(RB3LYP) =  -543.645268684     A.U. after   10 cycles
            NFock= 10  Conv=0.83D-08     -V/T= 2.0099
 Calling FoFJK, ICntrl=      2127 FMM=F ISym2X=0 I1Cent= 0 IOpClX= 0 NMat=1 NMatS=1 NMatT=0.
 ***** Axes restored to original set *****
 -------------------------------------------------------------------
 Center     Atomic                   Forces (Hartrees/Bohr)
 Number     Number              X              Y              Z
 -------------------------------------------------------------------
      1        6           0.000075805    0.001122875    0.001945031
      2        1          -0.000198775    0.000204456   -0.000333377
      3        1          -0.000198181   -0.000391253    0.000010397
      4        1           0.000241359   -0.000218799   -0.000379604
      5        6           0.001714746   -0.001696162   -0.002937420
      6        1          -0.000345144   -0.000090504    0.000640886
      7        1          -0.000344391    0.000600055    0.000241913
      8        6          -0.002207737    0.001675593    0.002900464
      9        1           0.000372389   -0.000641801   -0.000302097
     10        1           0.000372668    0.000058953   -0.000706960
     11        6           0.002269028   -0.001661037   -0.002875284
     12        1          -0.000398976    0.000638030    0.000285364
     13        1          -0.000399143   -0.000071615    0.000695137
     14        6          -0.002279641    0.001650866    0.002857889
     15        1           0.000397306   -0.000636356   -0.000280525
     16        1           0.000397468    0.000074969   -0.000691332
     17        6           0.002302482   -0.001612280   -0.002791022
     18        1          -0.000376763    0.000634726    0.000277835
     19        1          -0.000376912   -0.000076491    0.000688535
     20        6          -0.002170086    0.001683830    0.002915008
     21        1           0.000394399   -0.000595942   -0.000259389
     22        1           0.000394554    0.000073079   -0.000645746
     23        6           0.002818230   -0.001595125   -0.002761134
     24        1          -0.000403537    0.000642137    0.000280692
     25        1          -0.000403693   -0.000077713    0.000696380
     26        6          -0.004302925    0.000678265    0.001172865
     27        1           0.000570168   -0.000678833   -0.000430536
     28        1           0.000570313   -0.000033780   -0.000803044
     29        8          -0.000015913    0.000573234    0.000992670
     30        1           0.000759136   -0.000081380   -0.000140627
     31        6           0.004707653   -0.002884506   -0.004993316
     32        8          -0.003935887    0.002732508    0.004730344
 -------------------------------------------------------------------
 Cartesian Forces:  Max     0.004993316 RMS     0.001619986

 GradGradGradGradGradGradGradGradGradGradGradGradGradGradGradGradGradGrad
 Berny optimization.
 Using GEDIIS/GDIIS optimizer.
 FormGI is forming the generalized inverse of G from B-inverse, IUseBI=4.
 Internal  Forces:  Max     0.006708431 RMS     0.000669641
 Search for a local minimum.
 Step number   3 out of a maximum of  179
 All quantities printed in internal units (Hartrees-Bohrs-Radians)
 Mixed Optimization -- En-DIIS/RFO-DIIS
 Update second derivatives using D2CorX and points    1    2    3
 DE= -2.14D-03 DEPred=-1.89D-03 R= 1.13D+00
 TightC=F SS=  1.41D+00  RLast= 1.98D-01 DXNew= 8.4853D-01 5.9464D-01
 Trust test= 1.13D+00 RLast= 1.98D-01 DXMaxT set to 5.95D-01
 ITU=  1  1  0
 Use linear search instead of GDIIS.
     Eigenvalues ---    0.00237   0.00237   0.00237   0.00237   0.00237
     Eigenvalues ---    0.00237   0.00237   0.00237   0.00237   0.00479
     Eigenvalues ---    0.01295   0.03376   0.03385   0.03386   0.03390
     Eigenvalues ---    0.03413   0.03414   0.03479   0.03792   0.03885
     Eigenvalues ---    0.04734   0.04736   0.04737   0.04740   0.04741
     Eigenvalues ---    0.04750   0.05063   0.05406   0.05444   0.08186
     Eigenvalues ---    0.08307   0.08309   0.08352   0.08359   0.08362
     Eigenvalues ---    0.08377   0.09487   0.12108   0.12199   0.12199
     Eigenvalues ---    0.12232   0.12237   0.12239   0.12250   0.12903
     Eigenvalues ---    0.15730   0.16000   0.16038   0.16211   0.21758
     Eigenvalues ---    0.21900   0.21919   0.21927   0.21928   0.21929
     Eigenvalues ---    0.21934   0.22380   0.24635   0.25192   0.28302
     Eigenvalues ---    0.28519   0.28519   0.28519   0.28519   0.28519
     Eigenvalues ---    0.28519   0.28709   0.29130   0.37032   0.37230
     Eigenvalues ---    0.37230   0.37230   0.37230   0.37230   0.37230
     Eigenvalues ---    0.37230   0.37230   0.37230   0.37230   0.37230
     Eigenvalues ---    0.37230   0.37230   0.37230   0.37230   0.37230
     Eigenvalues ---    0.37240   0.38100   0.41217   0.55440   0.87531
 RFO step:  Lambda=-2.78994690D-04 EMin= 2.36824005D-03
 Quartic linear search produced a step of  0.19656.
 Iteration  1 RMS(Cart)=  0.00470923 RMS(Int)=  0.00002708
 Iteration  2 RMS(Cart)=  0.00006567 RMS(Int)=  0.00001988
 Iteration  3 RMS(Cart)=  0.00000000 RMS(Int)=  0.00001988
 Variable       Old X    -DE/DX   Delta X   Delta X   Delta X     New X
                                 (Linear)    (Quad)   (Total)
    R1        2.07254  -0.00025   0.00206  -0.00170   0.00036   2.07291
    R2        2.07254  -0.00025   0.00206  -0.00170   0.00036   2.07291
    R3        2.07078  -0.00024   0.00153  -0.00131   0.00022   2.07100
    R4        2.90437  -0.00131  -0.00370  -0.00281  -0.00651   2.89786
    R5        2.07570   0.00005   0.00228  -0.00090   0.00138   2.07708
    R6        2.07570   0.00005   0.00228  -0.00090   0.00138   2.07708
    R7        2.90525  -0.00091  -0.00318  -0.00151  -0.00469   2.90056
    R8        2.07750   0.00009   0.00249  -0.00090   0.00159   2.07909
    R9        2.07750   0.00009   0.00249  -0.00090   0.00159   2.07909
   R10        2.90576  -0.00098  -0.00364  -0.00145  -0.00508   2.90068
   R11        2.07710   0.00008   0.00249  -0.00092   0.00158   2.07868
   R12        2.07710   0.00008   0.00249  -0.00092   0.00158   2.07868
   R13        2.90561  -0.00092  -0.00370  -0.00117  -0.00488   2.90074
   R14        2.07723   0.00008   0.00248  -0.00092   0.00156   2.07879
   R15        2.07723   0.00008   0.00248  -0.00092   0.00156   2.07879
   R16        2.90568  -0.00096  -0.00364  -0.00139  -0.00503   2.90065
   R17        2.07669   0.00007   0.00246  -0.00094   0.00152   2.07822
   R18        2.07669   0.00007   0.00246  -0.00094   0.00152   2.07822
   R19        2.90559  -0.00099  -0.00332  -0.00173  -0.00504   2.90055
   R20        2.07742   0.00008   0.00240  -0.00086   0.00154   2.07896
   R21        2.07742   0.00008   0.00240  -0.00086   0.00154   2.07896
   R22        2.90576  -0.00122  -0.00328  -0.00273  -0.00601   2.89974
   R23        2.07126   0.00008   0.00212  -0.00073   0.00140   2.07266
   R24        2.07126   0.00008   0.00212  -0.00073   0.00140   2.07266
   R25        2.90016  -0.00163  -0.00384  -0.00407  -0.00791   2.89224
   R26        2.07345   0.00025   0.00233  -0.00032   0.00201   2.07546
   R27        2.07345   0.00025   0.00233  -0.00032   0.00201   2.07546
   R28        2.85394   0.00120  -0.00162   0.00550   0.00389   2.85782
   R29        1.83756   0.00008   0.00098  -0.00028   0.00070   1.83826
   R30        2.57362   0.00072  -0.00683   0.00555  -0.00129   2.57234
   R31        2.28397   0.00671  -0.00161   0.00992   0.00831   2.29228
    A1        1.88113  -0.00040  -0.00230  -0.00235  -0.00467   1.87645
    A2        1.88229  -0.00040  -0.00162  -0.00164  -0.00328   1.87901
    A3        1.93695   0.00032   0.00254   0.00056   0.00309   1.94003
    A4        1.88229  -0.00040  -0.00162  -0.00164  -0.00328   1.87901
    A5        1.93695   0.00032   0.00254   0.00056   0.00309   1.94003
    A6        1.94177   0.00049   0.00021   0.00421   0.00440   1.94617
    A7        1.90881  -0.00015   0.00083  -0.00001   0.00079   1.90960
    A8        1.90882  -0.00015   0.00083  -0.00001   0.00079   1.90960
    A9        1.97047   0.00084   0.00169   0.00634   0.00798   1.97844
   A10        1.86275  -0.00027  -0.00569  -0.00615  -0.01183   1.85092
   A11        1.90495  -0.00017   0.00098  -0.00044   0.00052   1.90546
   A12        1.90495  -0.00017   0.00098  -0.00044   0.00052   1.90546
   A13        1.90424  -0.00014   0.00099  -0.00036   0.00060   1.90484
   A14        1.90423  -0.00014   0.00099  -0.00036   0.00060   1.90484
   A15        1.97798   0.00074   0.00141   0.00622   0.00759   1.98557
   A16        1.86291  -0.00032  -0.00594  -0.00669  -0.01262   1.85029
   A17        1.90549  -0.00010   0.00106   0.00020   0.00123   1.90672
   A18        1.90549  -0.00010   0.00106   0.00020   0.00123   1.90672
   A19        1.90509  -0.00014   0.00110  -0.00017   0.00090   1.90599
   A20        1.90509  -0.00014   0.00110  -0.00017   0.00090   1.90599
   A21        1.97643   0.00081   0.00109   0.00685   0.00789   1.98433
   A22        1.86328  -0.00031  -0.00586  -0.00687  -0.01273   1.85056
   A23        1.90528  -0.00014   0.00109  -0.00023   0.00083   1.90611
   A24        1.90528  -0.00014   0.00109  -0.00023   0.00083   1.90611
   A25        1.90515  -0.00014   0.00110  -0.00022   0.00085   1.90600
   A26        1.90515  -0.00014   0.00110  -0.00022   0.00085   1.90600
   A27        1.97620   0.00080   0.00105   0.00682   0.00783   1.98403
   A28        1.86334  -0.00031  -0.00585  -0.00683  -0.01267   1.85067
   A29        1.90532  -0.00014   0.00111  -0.00019   0.00089   1.90621
   A30        1.90532  -0.00014   0.00111  -0.00019   0.00089   1.90621
   A31        1.90597  -0.00012   0.00109  -0.00001   0.00106   1.90703
   A32        1.90597  -0.00012   0.00109  -0.00001   0.00106   1.90703
   A33        1.97541   0.00075   0.00125   0.00635   0.00755   1.98296
   A34        1.86321  -0.00031  -0.00586  -0.00662  -0.01247   1.85074
   A35        1.90497  -0.00014   0.00102  -0.00024   0.00074   1.90572
   A36        1.90497  -0.00014   0.00102  -0.00024   0.00074   1.90572
   A37        1.90478  -0.00012   0.00100   0.00003   0.00100   1.90577
   A38        1.90478  -0.00012   0.00100   0.00003   0.00100   1.90577
   A39        1.97040   0.00074   0.00157   0.00589   0.00742   1.97782
   A40        1.86286  -0.00030  -0.00581  -0.00626  -0.01206   1.85080
   A41        1.90897  -0.00013   0.00094  -0.00019   0.00071   1.90968
   A42        1.90897  -0.00013   0.00094  -0.00019   0.00071   1.90968
   A43        1.91659  -0.00008   0.00160  -0.00023   0.00135   1.91794
   A44        1.91659  -0.00008   0.00160  -0.00023   0.00135   1.91794
   A45        1.95685   0.00060   0.00167   0.00506   0.00669   1.96353
   A46        1.86128  -0.00034  -0.00574  -0.00675  -0.01248   1.84880
   A47        1.90500  -0.00008   0.00028   0.00078   0.00101   1.90602
   A48        1.90500  -0.00008   0.00028   0.00077   0.00101   1.90602
   A49        1.93811   0.00012   0.00212   0.00061   0.00271   1.94082
   A50        1.93811   0.00012   0.00212   0.00061   0.00271   1.94082
   A51        1.98231   0.00036   0.00384   0.00254   0.00630   1.98861
   A52        1.85279  -0.00055  -0.00726  -0.00741  -0.01467   1.83812
   A53        1.87310  -0.00006  -0.00078   0.00151   0.00066   1.87375
   A54        1.87310  -0.00006  -0.00078   0.00151   0.00066   1.87375
   A55        1.85980   0.00142  -0.00163   0.01103   0.00940   1.86920
   A56        1.94027   0.00121   0.00091   0.00533   0.00624   1.94651
   A57        2.21436  -0.00126  -0.00307  -0.00402  -0.00709   2.20727
   A58        2.12856   0.00006   0.00216  -0.00132   0.00085   2.12941
    D1       -3.11313   0.00020   0.00318   0.00267   0.00585  -3.10727
    D2       -1.07899  -0.00029  -0.00272  -0.00474  -0.00747  -1.08645
    D3        1.04554  -0.00004   0.00023  -0.00104  -0.00081   1.04473
    D4        1.07878   0.00029   0.00275   0.00489   0.00765   1.08642
    D5        3.11292  -0.00020  -0.00315  -0.00252  -0.00567   3.10725
    D6       -1.04574   0.00004  -0.00020   0.00118   0.00098  -1.04476
    D7       -1.01718   0.00024   0.00296   0.00378   0.00675  -1.01043
    D8        1.01697  -0.00024  -0.00293  -0.00363  -0.00657   1.01040
    D9        3.14149   0.00000   0.00002   0.00007   0.00009   3.14158
   D10        1.01456  -0.00027  -0.00299  -0.00418  -0.00718   1.00738
   D11       -1.01462   0.00027   0.00300   0.00421   0.00722  -1.00740
   D12        3.14157   0.00000   0.00000   0.00001   0.00002   3.14158
   D13       -1.11214  -0.00052  -0.00585  -0.00811  -0.01397  -1.12610
   D14       -3.14132   0.00002   0.00014   0.00029   0.00043  -3.14088
   D15        1.01487  -0.00025  -0.00285  -0.00391  -0.00677   1.00810
   D16        3.14127  -0.00002  -0.00014  -0.00026  -0.00040   3.14087
   D17        1.11209   0.00052   0.00585   0.00814   0.01400   1.12609
   D18       -1.01491   0.00025   0.00286   0.00394   0.00680  -1.00811
   D19        1.01528  -0.00026  -0.00289  -0.00420  -0.00710   1.00818
   D20       -1.01530   0.00026   0.00289   0.00422   0.00712  -1.00819
   D21        3.14158   0.00000   0.00000   0.00001   0.00001   3.14159
   D22        3.14158  -0.00002   0.00007  -0.00031  -0.00024   3.14134
   D23        1.11100   0.00051   0.00585   0.00811   0.01398   1.12498
   D24       -1.01530   0.00025   0.00296   0.00390   0.00687  -1.00843
   D25       -1.11102  -0.00051  -0.00585  -0.00810  -0.01397  -1.12499
   D26        3.14159   0.00002  -0.00007   0.00032   0.00025  -3.14135
   D27        1.01528  -0.00025  -0.00296  -0.00389  -0.00686   1.00843
   D28        1.01536  -0.00026  -0.00289  -0.00422  -0.00711   1.00825
   D29       -1.01536   0.00026   0.00289   0.00421   0.00710  -1.00825
   D30       -3.14159   0.00000   0.00000   0.00000   0.00000  -3.14159
   D31        3.14156   0.00000   0.00001   0.00003   0.00004  -3.14159
   D32        1.11084   0.00053   0.00578   0.00845   0.01425   1.12509
   D33       -1.01539   0.00027   0.00290   0.00424   0.00714  -1.00825
   D34       -1.11083  -0.00053  -0.00578  -0.00846  -0.01426  -1.12509
   D35       -3.14155   0.00000  -0.00001  -0.00003  -0.00004   3.14159
   D36        1.01540  -0.00027  -0.00290  -0.00425  -0.00715   1.00825
   D37        1.01574  -0.00025  -0.00290  -0.00397  -0.00687   1.00887
   D38       -1.01574   0.00025   0.00290   0.00397   0.00688  -1.00887
   D39        3.14159   0.00000   0.00000   0.00000   0.00000  -3.14159
   D40       -3.14131   0.00001  -0.00002   0.00023   0.00021  -3.14110
   D41        1.11039   0.00051   0.00578   0.00817   0.01396   1.12435
   D42       -1.01546   0.00026   0.00288   0.00420   0.00708  -1.00837
   D43       -1.11039  -0.00051  -0.00578  -0.00817  -0.01396  -1.12435
   D44        3.14131  -0.00001   0.00002  -0.00022  -0.00021   3.14110
   D45        1.01545  -0.00026  -0.00288  -0.00419  -0.00708   1.00837
   D46        1.01486  -0.00024  -0.00292  -0.00373  -0.00666   1.00821
   D47       -1.01486   0.00024   0.00292   0.00373   0.00665  -1.00821
   D48       -3.14159   0.00000   0.00000   0.00000   0.00000  -3.14159
   D49        3.14127   0.00002   0.00002   0.00036   0.00038  -3.14153
   D50        1.11155   0.00050   0.00586   0.00782   0.01369   1.12524
   D51       -1.01518   0.00026   0.00294   0.00409   0.00704  -1.00814
   D52       -1.11154  -0.00050  -0.00586  -0.00783  -0.01370  -1.12524
   D53       -3.14127  -0.00002  -0.00002  -0.00037  -0.00039   3.14153
   D54        1.01519  -0.00026  -0.00294  -0.00410  -0.00704   1.00814
   D55        1.02068  -0.00025  -0.00254  -0.00423  -0.00678   1.01390
   D56       -1.02068   0.00025   0.00254   0.00423   0.00678  -1.01390
   D57        3.14159   0.00000   0.00000   0.00000   0.00000  -3.14159
   D58       -3.13814   0.00000   0.00042  -0.00035   0.00006  -3.13808
   D59        1.10369   0.00051   0.00550   0.00811   0.01362   1.11731
   D60       -1.01723   0.00025   0.00296   0.00388   0.00684  -1.01038
   D61       -1.10369  -0.00051  -0.00550  -0.00810  -0.01362  -1.11731
   D62        3.13814   0.00000  -0.00042   0.00035  -0.00006   3.13808
   D63        1.01723  -0.00025  -0.00296  -0.00388  -0.00684   1.01038
   D64        1.02865  -0.00027  -0.00317  -0.00423  -0.00742   1.02122
   D65       -1.02864   0.00027   0.00317   0.00423   0.00742  -1.02122
   D66       -3.14159   0.00000   0.00000   0.00000   0.00000  -3.14159
   D67       -3.12699  -0.00002   0.00012  -0.00063  -0.00053  -3.12752
   D68        1.09891   0.00051   0.00645   0.00783   0.01431   1.11322
   D69       -1.01404   0.00025   0.00329   0.00360   0.00689  -1.00715
   D70       -1.09891  -0.00051  -0.00645  -0.00784  -0.01432  -1.11322
   D71        3.12699   0.00002  -0.00012   0.00063   0.00053   3.12752
   D72        1.01404  -0.00025  -0.00329  -0.00360  -0.00690   1.00715
   D73       -3.14159   0.00000   0.00000   0.00000   0.00000   3.14159
   D74        0.00000   0.00000   0.00000   0.00000   0.00000   0.00000
   D75       -0.99257   0.00035   0.00459   0.00354   0.00812  -0.98445
   D76        2.14902   0.00035   0.00459   0.00354   0.00813   2.15715
   D77        0.99257  -0.00035  -0.00459  -0.00355  -0.00813   0.98445
   D78       -2.14902  -0.00035  -0.00459  -0.00354  -0.00812  -2.15714
   D79       -3.14159   0.00000   0.00000   0.00000   0.00000  -3.14159
   D80        0.00000   0.00000   0.00000   0.00000   0.00000   0.00000
         Item               Value     Threshold  Converged?
 Maximum Force            0.006708     0.000450     NO 
 RMS     Force            0.000670     0.000300     NO 
 Maximum Displacement     0.018681     0.001800     NO 
 RMS     Displacement     0.004673     0.001200     NO 
 Predicted change in Energy=-2.023043D-04
 GradGradGradGradGradGradGradGradGradGradGradGradGradGradGradGradGradGrad

                          Input orientation:                          
 ---------------------------------------------------------------------
 Center     Atomic      Atomic             Coordinates (Angstroms)
 Number     Number       Type             X           Y           Z
 ---------------------------------------------------------------------
      1          6           0       -5.938774    0.592548   -0.053427
      2          1           0       -5.600552   -0.450297   -0.090111
      3          1           0       -5.600251    1.081965   -0.974915
      4          1           0       -7.034645    0.587172   -0.063109
      5          6           0       -5.391005    1.308714    1.186983
      6          1           0       -5.774999    2.338253    1.213763
      7          1           0       -5.775322    0.817402    2.091987
      8          6           0       -3.857475    1.340984    1.243431
      9          1           0       -3.473403    1.832196    0.336977
     10          1           0       -3.473728    0.310239    1.215857
     11          6           0       -3.298974    2.055884    2.481631
     12          1           0       -3.683586    1.564408    3.387446
     13          1           0       -3.683254    3.086211    2.508653
     14          6           0       -1.765269    2.087197    2.536437
     15          1           0       -1.380755    2.578721    1.630532
     16          1           0       -1.381088    1.056768    2.509411
     17          6           0       -1.207206    2.802172    3.774771
     18          1           0       -1.590754    2.311049    4.680931
     19          1           0       -1.590423    3.832622    3.802274
     20          6           0        0.326465    2.832669    3.828161
     21          1           0        0.710206    3.324020    2.921728
     22          1           0        0.709874    1.801869    3.800718
     23          6           0        0.876997    3.548846    5.068576
     24          1           0        0.501863    3.062696    5.977373
     25          1           0        0.502192    4.579090    5.101708
     26          6           0        2.406997    3.568327    5.102887
     27          1           0        2.817996    4.062165    4.212137
     28          1           0        2.817667    2.549859    5.085439
     29          8           0        4.345839    4.255787    6.294098
     30          1           0        4.646963    4.718297    7.095147
     31          6           0        2.984797    4.267118    6.313207
     32          8           0        2.358756    4.786788    7.212895
 ---------------------------------------------------------------------
                    Distance matrix (angstroms):
                    1          2          3          4          5
     1  C    0.000000
     2  H    1.096935   0.000000
     3  H    1.096935   1.769380   0.000000
     4  H    1.095928   1.770225   1.770225   0.000000
     5  C    1.533480   2.183804   2.183805   2.187442   0.000000
     6  H    2.163348   3.083266   2.529645   2.506669   1.099145
     7  H    2.163349   2.529656   3.083267   2.506659   1.099145
     8  C    2.563943   2.832903   2.832917   3.517057   1.534908
     9  H    2.786969   3.149118   2.609098   3.793758   2.161885
    10  H    2.786975   2.609089   3.149150   3.793755   2.161883
    11  C    3.941625   4.265215   4.265220   4.752689   2.571180
    12  H    4.227291   4.452774   4.789212   4.908249   2.796908
    13  H    4.227290   4.789207   4.452767   4.908256   2.796914
    14  C    5.134152   5.295944   5.295958   6.064160   3.946267
    15  H    5.249393   5.471951   5.180037   6.229057   4.229865
    16  H    5.249393   5.180022   5.471973   6.229051   4.229861
    17  C    6.474973   6.694577   6.694586   7.320833   5.141132
    18  H    6.653771   6.816623   7.040973   7.423854   5.258731
    19  H    6.653770   7.040965   6.816624   7.423859   5.258734
    20  C    7.703122   7.826893   7.826907   8.623815   6.479794
    21  H    7.779551   7.946214   7.748065   8.739697   6.655492
    22  H    7.779551   7.748050   7.946233   8.739693   6.655490
    23  C    9.023821   9.195859   9.195870   9.884320   7.705375
    24  H    9.162640   9.294888   9.460095   9.970687   7.794240
    25  H    9.162640   9.460085   9.294894   9.970690   7.794242
    26  C   10.251571  10.355549  10.355563  11.167784   9.013822
    27  H   10.339937  10.475858  10.327342  11.288394   9.171737
    28  H   10.339936  10.327326  10.475875  11.288390   9.171734
    29  O   12.628683  12.721479  12.721494  13.542091  11.383057
    30  H   13.423179  13.540822  13.540835  14.309674  12.136411
    31  C   11.561428  11.703192  11.703204  12.433368  10.255944
    32  O   11.800004  12.004647  12.004656  12.602103  10.414770
                    6          7          8          9         10
     6  H    0.000000
     7  H    1.756207   0.000000
     8  C    2.161556   2.161556   0.000000
     9  H    2.514397   3.067361   1.100209   0.000000
    10  H    3.067360   2.514390   1.100209   1.757494   0.000000
    11  C    2.796055   2.796061   1.534973   2.163331   2.163330
    12  H    3.114120   2.571301   2.162627   3.069405   2.516502
    13  H    2.571300   3.114138   2.162628   2.516499   3.069405
    14  C    4.229708   4.229709   2.570219   2.796493   2.796488
    15  H    4.420509   4.756827   2.795707   2.570945   3.114242
    16  H    4.756822   4.420501   2.795706   3.114247   2.570939
    17  C    5.257254   5.257258   3.945463   4.230240   4.230236
    18  H    5.434142   5.142394   4.230302   4.758529   4.422168
    19  H    5.142393   5.434152   4.230302   4.422171   4.758526
    20  C    6.656380   6.656381   5.139193   5.256263   5.256258
    21  H    6.778405   7.002405   5.254790   5.138974   5.431223
    22  H    7.002402   6.778400   5.254789   5.431227   5.138968
    23  C    7.782941   7.782944   6.474690   6.652886   6.652881
    24  H    7.913015   7.716257   6.661706   7.009346   6.786264
    25  H    7.716256   7.913021   6.661706   6.786269   7.009342
    26  C    9.142397   9.142398   7.687656   7.765767   7.765762
    27  H    9.262920   9.427016   7.796150   7.718246   7.914571
    28  H    9.427013   9.262917   7.796148   7.914575   7.718239
    29  O   11.485561  11.485561  10.064773  10.124308  10.124303
    30  H   12.201335  12.201336  10.861597  10.951839  10.951833
    31  C   10.317892  10.317893   9.004531   9.129760   9.129754
    32  O   10.399178  10.399181   9.281681   9.487990   9.487984
                   11         12         13         14         15
    11  C    0.000000
    12  H    1.099989   0.000000
    13  H    1.099989   1.757317   0.000000
    14  C    1.535003   2.162745   2.162745   0.000000
    15  H    2.162705   3.068975   2.515977   1.100050   0.000000
    16  H    2.162704   2.515977   3.068975   1.100050   1.757489
    17  C    2.569952   2.795450   2.795451   1.534958   2.162825
    18  H    2.796435   2.571094   3.114197   2.163196   3.069313
    19  H    2.796434   3.114195   2.571094   2.163197   2.516483
    20  C    3.944661   4.228856   4.228856   2.568975   2.794398
    21  H    4.227929   4.755896   4.419239   2.793950   2.568030
    22  H    4.227929   4.419240   4.755895   2.793949   3.111902
    23  C    5.134195   5.250058   5.250059   3.940776   4.225959
    24  H    5.261202   5.144956   5.435786   4.234563   4.761671
    25  H    5.261202   5.435784   5.144957   4.234563   4.426740
    26  C    6.458837   6.637291   6.637291   5.117442   5.232937
    27  H    6.666119   7.013521   6.791214   5.264483   5.147310
    28  H    6.666118   6.791215   7.013521   5.264482   5.437276
    29  O    8.821431   8.953425   8.953425   7.494560   7.573326
    30  H    9.566133   9.648425   9.648427   8.295857   8.412680
    31  C    7.684811   7.767371   7.767372   6.448192   6.620889
    32  O    7.864644   7.843960   7.843962   6.794457   7.072644
                   16         17         18         19         20
    16  H    0.000000
    17  C    2.162824   0.000000
    18  H    2.516482   1.099744   0.000000
    19  H    3.069313   1.099744   1.757050   0.000000
    20  C    2.794399   1.534903   2.162182   2.162182   0.000000
    21  H    3.111905   2.162517   3.068441   2.515339   1.100139
    22  H    2.568029   2.162516   2.515339   3.068441   1.100139
    23  C    4.225959   2.564245   2.787868   2.787868   1.534478
    24  H    4.426739   2.800043   2.573865   3.114724   2.168591
    25  H    4.761671   2.800043   3.114722   2.573865   2.168591
    26  C    5.232938   3.925983   4.211984   4.211984   2.548476
    27  H    5.437278   4.240415   4.766892   4.433377   2.804786
    28  H    5.147309   4.240415   4.433378   4.766891   2.804785
    29  O    7.573327   6.268677   6.451934   6.451935   4.925594
    30  H    8.412679   6.997694   7.108614   7.108616   5.735459
    31  C    6.620889   5.114940   5.237003   5.237004   3.911499
    32  O    7.072642   5.336243   5.304598   5.304601   4.405135
                   21         22         23         24         25
    21  H    0.000000
    22  H    1.757717   0.000000
    23  C    2.165023   2.165023   0.000000
    24  H    3.073868   2.524041   1.096804   0.000000
    25  H    2.524041   3.073868   1.096804   1.751069   0.000000
    26  C    2.774210   2.774210   1.530509   2.156369   2.156369
    27  H    2.579301   3.118073   2.182765   3.078875   2.534067
    28  H    3.118071   2.579300   2.182765   2.534068   3.078875
    29  O    5.045681   5.045681   3.746269   4.037317   4.037318
    30  H    5.904193   5.904192   4.437032   4.601335   4.601337
    31  C    4.191101   4.191101   2.551048   2.779996   2.779997
    32  O    4.824057   4.824056   2.885519   2.819054   2.819057
                   26         27         28         29         30
    26  C    0.000000
    27  H    1.098286   0.000000
    28  H    1.098286   1.746346   0.000000
    29  O    2.377119   2.589663   2.589663   0.000000
    30  H    3.210760   3.476691   3.476690   0.972765   0.000000
    31  C    1.512295   2.117622   2.117622   1.361223   1.891504
    32  O    2.437030   3.120983   3.120981   2.252698   2.292258
                   31         32
    31  C    0.000000
    32  O    1.213023   0.000000
 Stoichiometry    C10H20O2
 Framework group  C1[X(C10H20O2)]
 Deg. of freedom    90
 Full point group                 C1      NOp   1
 Largest Abelian subgroup         C1      NOp   1
 Largest concise Abelian subgroup C1      NOp   1
                         Standard orientation:                         
 ---------------------------------------------------------------------
 Center     Atomic      Atomic             Coordinates (Angstroms)
 Number     Number       Type             X           Y           Z
 ---------------------------------------------------------------------
      1          6           0        6.734631   -0.258322    0.000001
      2          1           0        6.803887   -0.903158   -0.884677
      3          1           0        6.803900   -0.903125    0.884702
      4          1           0        7.609855    0.401253   -0.000017
      5          6           0        5.426991    0.542702   -0.000005
      6          1           0        5.403297    1.203382    0.878094
      7          1           0        5.403298    1.203371   -0.878113
      8          6           0        4.172023   -0.341040   -0.000001
      9          1           0        4.196706   -1.002594    0.878746
     10          1           0        4.196700   -1.002593   -0.878748
     11          6           0        2.857431    0.451420    0.000003
     12          1           0        2.833594    1.112761   -0.878652
     13          1           0        2.833594    1.112754    0.878665
     14          6           0        1.603483   -0.433933    0.000000
     15          1           0        1.627431   -1.095257    0.878742
     16          1           0        1.627431   -1.095250   -0.878747
     17          6           0        0.289144    0.358915    0.000003
     18          1           0        0.264175    1.019983   -0.878520
     19          1           0        0.264175    1.019978    0.878530
     20          6           0       -0.963779   -0.527713    0.000000
     21          1           0       -0.938887   -1.188997    0.878857
     22          1           0       -0.938886   -1.188993   -0.878860
     23          6           0       -2.273615    0.271632    0.000002
     24          1           0       -2.308162    0.931350   -0.875531
     25          1           0       -2.308162    0.931347    0.875537
     26          6           0       -3.510193   -0.630217    0.000000
     27          1           0       -3.515945   -1.296376    0.873172
     28          1           0       -3.515944   -1.296374   -0.873174
     29          8           0       -5.885511   -0.722722   -0.000002
     30          1           0       -6.688279   -0.173327   -0.000003
     31          6           0       -4.820442    0.124955    0.000000
     32          8           0       -4.957967    1.330157   -0.000001
 ---------------------------------------------------------------------
 Rotational constants (GHZ):      5.4023333      0.1660955      0.1625923
 Standard basis: 6-31++G(d,p) (6D, 7F)
 There are   348 symmetry adapted cartesian basis functions of A   symmetry.
 There are   348 symmetry adapted basis functions of A   symmetry.
   348 basis functions,   544 primitive gaussians,   348 cartesian basis functions
    48 alpha electrons       48 beta electrons
       nuclear repulsion energy       663.5692159042 Hartrees.
 NAtoms=   32 NActive=   32 NUniq=   32 SFac= 1.00D+00 NAtFMM=   60 NAOKFM=F Big=F
 Integral buffers will be    131072 words long.
 Raffenetti 2 integral format.
 Two-electron integral symmetry is turned on.
 One-electron integrals computed using PRISM.
 NBasis=   348 RedAO= T EigKep=  3.58D-06  NBF=   348
 NBsUse=   348 1.00D-06 EigRej= -1.00D+00 NBFU=   348
 Initial guess from the checkpoint file:  "DECA.chk"
 B after Tr=     0.000000    0.000000    0.000000
         Rot=    1.000000   -0.000002    0.000000    0.000014 Ang=   0.00 deg.
 Requested convergence on RMS density matrix=1.00D-08 within 128 cycles.
 Requested convergence on MAX density matrix=1.00D-06.
 Requested convergence on             energy=1.00D-06.
 No special actions if energy rises.
 SCF Done:  E(RB3LYP) =  -543.645455981     A.U. after    9 cycles
            NFock=  9  Conv=0.68D-08     -V/T= 2.0099
 Calling FoFJK, ICntrl=      2127 FMM=F ISym2X=0 I1Cent= 0 IOpClX= 0 NMat=1 NMatS=1 NMatT=0.
 ***** Axes restored to original set *****
 -------------------------------------------------------------------
 Center     Atomic                   Forces (Hartrees/Bohr)
 Number     Number              X              Y              Z
 -------------------------------------------------------------------
      1        6           0.000097405   -0.000072633   -0.000125161
      2        1          -0.000072075    0.000210579    0.000002939
      3        1          -0.000071973   -0.000102618    0.000183801
      4        1           0.000314874    0.000051871    0.000089823
      5        6          -0.000137767    0.000124940    0.000215681
      6        1           0.000072512   -0.000128869   -0.000011056
      7        1           0.000072601    0.000054718   -0.000117112
      8        6           0.000253083   -0.000086612   -0.000149784
      9        1          -0.000053281   -0.000052880    0.000120455
     10        1          -0.000053154    0.000130734    0.000014328
     11        6          -0.000184294    0.000106947    0.000185256
     12        1           0.000057077    0.000049091   -0.000119197
     13        1           0.000056997   -0.000127767   -0.000017059
     14        6           0.000180529   -0.000116235   -0.000201231
     15        1          -0.000058732   -0.000049154    0.000120945
     16        1          -0.000058688    0.000129351    0.000017864
     17        6          -0.000194987    0.000107884    0.000186765
     18        1           0.000060862    0.000052241   -0.000123077
     19        1           0.000060816   -0.000132726   -0.000016275
     20        6           0.000113423   -0.000131838   -0.000228243
     21        1          -0.000062480   -0.000056338    0.000109498
     22        1          -0.000062432    0.000123030    0.000005925
     23        6          -0.000033990    0.000174806    0.000302685
     24        1           0.000019511    0.000068357   -0.000110574
     25        1           0.000019460   -0.000129945    0.000003932
     26        6           0.000176553   -0.000052476   -0.000090976
     27        1          -0.000019824   -0.000032176    0.000130170
     28        1          -0.000019770    0.000128864    0.000037227
     29        8          -0.000208764    0.000091298    0.000157839
     30        1          -0.000353630   -0.000207608   -0.000359664
     31        6           0.000069346   -0.000051047   -0.000087715
     32        8           0.000020794   -0.000073785   -0.000128007
 -------------------------------------------------------------------
 Cartesian Forces:  Max     0.000359664 RMS     0.000130802

 GradGradGradGradGradGradGradGradGradGradGradGradGradGradGradGradGradGrad
 Berny optimization.
 Using GEDIIS/GDIIS optimizer.
 FormGI is forming the generalized inverse of G from B-inverse, IUseBI=4.
 Internal  Forces:  Max     0.000624819 RMS     0.000147632
 Search for a local minimum.
 Step number   4 out of a maximum of  179
 All quantities printed in internal units (Hartrees-Bohrs-Radians)
 Mixed Optimization -- En-DIIS/RFO-DIIS
 Swapping is turned off.
 Update second derivatives using D2CorX and points    1    2    3    4
 DE= -1.87D-04 DEPred=-2.02D-04 R= 9.26D-01
 TightC=F SS=  1.41D+00  RLast= 8.40D-02 DXNew= 1.0001D+00 2.5211D-01
 Trust test= 9.26D-01 RLast= 8.40D-02 DXMaxT set to 5.95D-01
 ITU=  1  1  1  0
     Eigenvalues ---    0.00237   0.00237   0.00237   0.00237   0.00237
     Eigenvalues ---    0.00237   0.00237   0.00237   0.00237   0.00481
     Eigenvalues ---    0.01295   0.03310   0.03316   0.03318   0.03323
     Eigenvalues ---    0.03346   0.03349   0.03416   0.03721   0.03991
     Eigenvalues ---    0.04706   0.04707   0.04708   0.04712   0.04714
     Eigenvalues ---    0.04724   0.05053   0.05362   0.05416   0.08278
     Eigenvalues ---    0.08404   0.08410   0.08451   0.08461   0.08464
     Eigenvalues ---    0.08476   0.09525   0.12175   0.12269   0.12273
     Eigenvalues ---    0.12304   0.12311   0.12313   0.12322   0.12961
     Eigenvalues ---    0.15721   0.16000   0.16045   0.16339   0.21846
     Eigenvalues ---    0.21882   0.21902   0.21909   0.21910   0.21911
     Eigenvalues ---    0.21959   0.22417   0.24524   0.25242   0.28247
     Eigenvalues ---    0.28519   0.28519   0.28519   0.28519   0.28519
     Eigenvalues ---    0.28520   0.29073   0.29372   0.36748   0.37230
     Eigenvalues ---    0.37230   0.37230   0.37230   0.37230   0.37230
     Eigenvalues ---    0.37230   0.37230   0.37230   0.37230   0.37230
     Eigenvalues ---    0.37230   0.37230   0.37230   0.37230   0.37231
     Eigenvalues ---    0.37242   0.37552   0.41037   0.55548   0.84099
 En-DIIS/RFO-DIIS IScMMF=        0 using points:     4    3
 RFO step:  Lambda=-6.46193087D-06.
 DidBck=F Rises=F RFO-DIIS coefs:    0.94206    0.05794
 Iteration  1 RMS(Cart)=  0.00268913 RMS(Int)=  0.00000115
 Iteration  2 RMS(Cart)=  0.00000141 RMS(Int)=  0.00000063
 Iteration  3 RMS(Cart)=  0.00000000 RMS(Int)=  0.00000063
 Variable       Old X    -DE/DX   Delta X   Delta X   Delta X     New X
                                 (Linear)    (Quad)   (Total)
    R1        2.07291  -0.00022  -0.00002  -0.00053  -0.00055   2.07236
    R2        2.07291  -0.00022  -0.00002  -0.00053  -0.00055   2.07236
    R3        2.07100  -0.00032  -0.00001  -0.00074  -0.00075   2.07025
    R4        2.89786  -0.00026   0.00038  -0.00113  -0.00075   2.89711
    R5        2.07708  -0.00015  -0.00008  -0.00026  -0.00034   2.07675
    R6        2.07708  -0.00015  -0.00008  -0.00026  -0.00034   2.07675
    R7        2.90056  -0.00029   0.00027  -0.00112  -0.00085   2.89971
    R8        2.07909  -0.00014  -0.00009  -0.00023  -0.00033   2.07877
    R9        2.07909  -0.00014  -0.00009  -0.00023  -0.00033   2.07877
   R10        2.90068  -0.00039   0.00029  -0.00145  -0.00116   2.89952
   R11        2.07868  -0.00014  -0.00009  -0.00023  -0.00033   2.07835
   R12        2.07868  -0.00014  -0.00009  -0.00023  -0.00033   2.07835
   R13        2.90074  -0.00037   0.00028  -0.00135  -0.00107   2.89967
   R14        2.07879  -0.00014  -0.00009  -0.00024  -0.00033   2.07846
   R15        2.07879  -0.00014  -0.00009  -0.00024  -0.00033   2.07846
   R16        2.90065  -0.00037   0.00029  -0.00139  -0.00110   2.89955
   R17        2.07822  -0.00015  -0.00009  -0.00025  -0.00034   2.07787
   R18        2.07822  -0.00015  -0.00009  -0.00025  -0.00034   2.07787
   R19        2.90055  -0.00036   0.00029  -0.00136  -0.00107   2.89948
   R20        2.07896  -0.00014  -0.00009  -0.00022  -0.00031   2.07865
   R21        2.07896  -0.00014  -0.00009  -0.00022  -0.00031   2.07865
   R22        2.89974  -0.00027   0.00035  -0.00116  -0.00081   2.89893
   R23        2.07266  -0.00013  -0.00008  -0.00021  -0.00029   2.07237
   R24        2.07266  -0.00013  -0.00008  -0.00021  -0.00029   2.07237
   R25        2.89224  -0.00035   0.00046  -0.00154  -0.00109   2.89116
   R26        2.07546  -0.00013  -0.00012  -0.00017  -0.00028   2.07518
   R27        2.07546  -0.00013  -0.00012  -0.00017  -0.00028   2.07518
   R28        2.85782  -0.00062  -0.00023  -0.00182  -0.00204   2.85578
   R29        1.83826  -0.00050  -0.00004  -0.00080  -0.00084   1.83742
   R30        2.57234  -0.00056   0.00007  -0.00129  -0.00122   2.57112
   R31        2.29228  -0.00014  -0.00048   0.00037  -0.00011   2.29217
    A1        1.87645  -0.00001   0.00027  -0.00017   0.00010   1.87656
    A2        1.87901   0.00005   0.00019  -0.00007   0.00012   1.87913
    A3        1.94003   0.00003  -0.00018   0.00042   0.00024   1.94027
    A4        1.87901   0.00005   0.00019  -0.00007   0.00012   1.87913
    A5        1.94003   0.00003  -0.00018   0.00041   0.00024   1.94027
    A6        1.94617  -0.00015  -0.00026  -0.00054  -0.00080   1.94538
    A7        1.90960   0.00007  -0.00005   0.00031   0.00027   1.90987
    A8        1.90960   0.00007  -0.00005   0.00031   0.00027   1.90987
    A9        1.97844  -0.00021  -0.00046  -0.00026  -0.00072   1.97773
   A10        1.85092  -0.00002   0.00069  -0.00047   0.00022   1.85114
   A11        1.90546   0.00005  -0.00003   0.00004   0.00001   1.90547
   A12        1.90546   0.00005  -0.00003   0.00004   0.00001   1.90547
   A13        1.90484   0.00009  -0.00003   0.00029   0.00026   1.90510
   A14        1.90484   0.00009  -0.00003   0.00029   0.00026   1.90510
   A15        1.98557  -0.00031  -0.00044  -0.00072  -0.00116   1.98441
   A16        1.85029  -0.00004   0.00073  -0.00050   0.00023   1.85053
   A17        1.90672   0.00009  -0.00007   0.00032   0.00025   1.90697
   A18        1.90672   0.00009  -0.00007   0.00032   0.00025   1.90697
   A19        1.90599   0.00008  -0.00005   0.00026   0.00021   1.90620
   A20        1.90599   0.00008  -0.00005   0.00026   0.00021   1.90620
   A21        1.98433  -0.00028  -0.00046  -0.00054  -0.00100   1.98333
   A22        1.85056  -0.00003   0.00074  -0.00049   0.00025   1.85081
   A23        1.90611   0.00008  -0.00005   0.00025   0.00020   1.90632
   A24        1.90611   0.00008  -0.00005   0.00025   0.00020   1.90632
   A25        1.90600   0.00009  -0.00005   0.00026   0.00021   1.90621
   A26        1.90600   0.00009  -0.00005   0.00026   0.00021   1.90621
   A27        1.98403  -0.00030  -0.00045  -0.00061  -0.00107   1.98296
   A28        1.85067  -0.00004   0.00073  -0.00046   0.00027   1.85094
   A29        1.90621   0.00009  -0.00005   0.00028   0.00023   1.90644
   A30        1.90621   0.00009  -0.00005   0.00028   0.00023   1.90644
   A31        1.90703   0.00009  -0.00006   0.00031   0.00024   1.90727
   A32        1.90703   0.00009  -0.00006   0.00030   0.00024   1.90727
   A33        1.98296  -0.00029  -0.00044  -0.00063  -0.00107   1.98189
   A34        1.85074  -0.00004   0.00072  -0.00046   0.00027   1.85101
   A35        1.90572   0.00009  -0.00004   0.00024   0.00020   1.90592
   A36        1.90572   0.00009  -0.00004   0.00024   0.00020   1.90592
   A37        1.90577   0.00007  -0.00006   0.00018   0.00012   1.90590
   A38        1.90577   0.00007  -0.00006   0.00018   0.00012   1.90590
   A39        1.97782  -0.00027  -0.00043  -0.00056  -0.00099   1.97683
   A40        1.85080  -0.00004   0.00070  -0.00050   0.00019   1.85099
   A41        1.90968   0.00009  -0.00004   0.00035   0.00031   1.90999
   A42        1.90968   0.00009  -0.00004   0.00035   0.00031   1.90999
   A43        1.91794   0.00006  -0.00008   0.00019   0.00011   1.91806
   A44        1.91794   0.00006  -0.00008   0.00019   0.00011   1.91806
   A45        1.96353  -0.00024  -0.00039  -0.00047  -0.00086   1.96267
   A46        1.84880  -0.00005   0.00072  -0.00087  -0.00015   1.84865
   A47        1.90602   0.00009  -0.00006   0.00047   0.00042   1.90643
   A48        1.90602   0.00009  -0.00006   0.00047   0.00042   1.90643
   A49        1.94082   0.00015  -0.00016   0.00096   0.00081   1.94162
   A50        1.94082   0.00015  -0.00016   0.00096   0.00081   1.94162
   A51        1.98861  -0.00046  -0.00037  -0.00175  -0.00211   1.98650
   A52        1.83812  -0.00006   0.00085  -0.00036   0.00048   1.83861
   A53        1.87375   0.00012  -0.00004   0.00012   0.00008   1.87384
   A54        1.87375   0.00012  -0.00004   0.00012   0.00008   1.87384
   A55        1.86920  -0.00038  -0.00054  -0.00157  -0.00211   1.86709
   A56        1.94651  -0.00011  -0.00036   0.00013  -0.00024   1.94627
   A57        2.20727  -0.00001   0.00041  -0.00049  -0.00008   2.20719
   A58        2.12941   0.00012  -0.00005   0.00036   0.00031   2.12972
    D1       -3.10727  -0.00001  -0.00034   0.00029  -0.00005  -3.10732
    D2       -1.08645   0.00004   0.00043   0.00009   0.00052  -1.08593
    D3        1.04473   0.00002   0.00005   0.00019   0.00024   1.04497
    D4        1.08642  -0.00004  -0.00044  -0.00005  -0.00049   1.08593
    D5        3.10725   0.00001   0.00033  -0.00025   0.00007   3.10732
    D6       -1.04476  -0.00002  -0.00006  -0.00015  -0.00021  -1.04497
    D7       -1.01043  -0.00003  -0.00039   0.00012  -0.00027  -1.01069
    D8        1.01040   0.00003   0.00038  -0.00008   0.00030   1.01069
    D9        3.14158   0.00000  -0.00001   0.00002   0.00001   3.14159
   D10        1.00738   0.00003   0.00042  -0.00013   0.00029   1.00767
   D11       -1.00740  -0.00003  -0.00042   0.00014  -0.00027  -1.00767
   D12        3.14158   0.00000   0.00000   0.00001   0.00001   3.14159
   D13       -1.12610   0.00004   0.00081  -0.00038   0.00043  -1.12568
   D14       -3.14088  -0.00001  -0.00003  -0.00011  -0.00014  -3.14102
   D15        1.00810   0.00002   0.00039  -0.00025   0.00014   1.00824
   D16        3.14087   0.00001   0.00002   0.00013   0.00015   3.14102
   D17        1.12609  -0.00004  -0.00081   0.00040  -0.00041   1.12567
   D18       -1.00811  -0.00002  -0.00039   0.00026  -0.00013  -1.00825
   D19        1.00818   0.00003   0.00041  -0.00014   0.00027   1.00845
   D20       -1.00819  -0.00003  -0.00041   0.00015  -0.00026  -1.00845
   D21        3.14159   0.00000   0.00000   0.00001   0.00000   3.14159
   D22        3.14134   0.00000   0.00001  -0.00002  -0.00001   3.14133
   D23        1.12498  -0.00005  -0.00081   0.00027  -0.00054   1.12444
   D24       -1.00843  -0.00003  -0.00040   0.00012  -0.00027  -1.00871
   D25       -1.12499   0.00005   0.00081  -0.00026   0.00055  -1.12444
   D26       -3.14135   0.00000  -0.00001   0.00003   0.00001  -3.14133
   D27        1.00843   0.00003   0.00040  -0.00012   0.00028   1.00871
   D28        1.00825   0.00003   0.00041  -0.00013   0.00028   1.00853
   D29       -1.00825  -0.00003  -0.00041   0.00013  -0.00028  -1.00853
   D30       -3.14159   0.00000   0.00000   0.00000   0.00000   3.14159
   D31       -3.14159   0.00000   0.00000   0.00002   0.00002  -3.14157
   D32        1.12509  -0.00005  -0.00083   0.00028  -0.00054   1.12455
   D33       -1.00825  -0.00003  -0.00041   0.00015  -0.00026  -1.00851
   D34       -1.12509   0.00005   0.00083  -0.00028   0.00054  -1.12455
   D35        3.14159   0.00000   0.00000  -0.00002  -0.00002   3.14157
   D36        1.00825   0.00003   0.00041  -0.00015   0.00026   1.00851
   D37        1.00887   0.00003   0.00040  -0.00010   0.00030   1.00916
   D38       -1.00887  -0.00003  -0.00040   0.00010  -0.00030  -1.00916
   D39       -3.14159   0.00000   0.00000   0.00000   0.00000  -3.14159
   D40       -3.14110   0.00000  -0.00001   0.00002   0.00000  -3.14109
   D41        1.12435  -0.00006  -0.00081   0.00022  -0.00059   1.12377
   D42       -1.00837  -0.00003  -0.00041   0.00012  -0.00029  -1.00866
   D43       -1.12435   0.00006   0.00081  -0.00022   0.00059  -1.12376
   D44        3.14110   0.00000   0.00001  -0.00002  -0.00001   3.14109
   D45        1.00837   0.00003   0.00041  -0.00012   0.00029   1.00866
   D46        1.00821   0.00002   0.00039  -0.00020   0.00018   1.00839
   D47       -1.00821  -0.00002  -0.00039   0.00020  -0.00019  -1.00839
   D48       -3.14159   0.00000   0.00000   0.00000   0.00000  -3.14159
   D49       -3.14153  -0.00001  -0.00002  -0.00006  -0.00009   3.14157
   D50        1.12524  -0.00004  -0.00079   0.00034  -0.00046   1.12479
   D51       -1.00814  -0.00003  -0.00041   0.00014  -0.00027  -1.00841
   D52       -1.12524   0.00004   0.00079  -0.00034   0.00045  -1.12479
   D53        3.14153   0.00001   0.00002   0.00006   0.00009  -3.14157
   D54        1.00814   0.00003   0.00041  -0.00014   0.00027   1.00841
   D55        1.01390   0.00001   0.00039  -0.00042  -0.00003   1.01387
   D56       -1.01390  -0.00001  -0.00039   0.00042   0.00002  -1.01387
   D57       -3.14159   0.00000   0.00000   0.00000   0.00000  -3.14159
   D58       -3.13808  -0.00002   0.00000  -0.00031  -0.00032  -3.13839
   D59        1.11731  -0.00004  -0.00079   0.00052  -0.00027   1.11705
   D60       -1.01038  -0.00003  -0.00040   0.00011  -0.00029  -1.01067
   D61       -1.11731   0.00004   0.00079  -0.00052   0.00027  -1.11704
   D62        3.13808   0.00002   0.00000   0.00031   0.00032   3.13839
   D63        1.01038   0.00003   0.00040  -0.00011   0.00029   1.01067
   D64        1.02122   0.00006   0.00043   0.00038   0.00081   1.02204
   D65       -1.02122  -0.00006  -0.00043  -0.00038  -0.00081  -1.02204
   D66       -3.14159   0.00000   0.00000   0.00000   0.00000  -3.14159
   D67       -3.12752   0.00004   0.00003   0.00064   0.00067  -3.12684
   D68        1.11322  -0.00008  -0.00083  -0.00012  -0.00095   1.11227
   D69       -1.00715  -0.00002  -0.00040   0.00026  -0.00014  -1.00729
   D70       -1.11322   0.00008   0.00083   0.00012   0.00095  -1.11227
   D71        3.12752  -0.00004  -0.00003  -0.00064  -0.00067   3.12685
   D72        1.00715   0.00002   0.00040  -0.00026   0.00014   1.00729
   D73        3.14159   0.00000   0.00000   0.00001   0.00001  -3.14158
   D74        0.00000   0.00000   0.00000  -0.00001  -0.00001  -0.00001
   D75       -0.98445  -0.00003  -0.00047   0.00017  -0.00031  -0.98475
   D76        2.15715  -0.00003  -0.00047   0.00014  -0.00033   2.15682
   D77        0.98445   0.00003   0.00047  -0.00014   0.00033   0.98478
   D78       -2.15714   0.00003   0.00047  -0.00016   0.00031  -2.15683
   D79       -3.14159   0.00000   0.00000  -0.00001  -0.00001   3.14158
   D80        0.00000   0.00000   0.00000   0.00001   0.00001   0.00001
         Item               Value     Threshold  Converged?
 Maximum Force            0.000625     0.000450     NO 
 RMS     Force            0.000148     0.000300     YES
 Maximum Displacement     0.015351     0.001800     NO 
 RMS     Displacement     0.002689     0.001200     NO 
 Predicted change in Energy=-5.857508D-06
 GradGradGradGradGradGradGradGradGradGradGradGradGradGradGradGradGradGrad

                          Input orientation:                          
 ---------------------------------------------------------------------
 Center     Atomic      Atomic             Coordinates (Angstroms)
 Number     Number       Type             X           Y           Z
 ---------------------------------------------------------------------
      1          6           0       -5.936266    0.594016   -0.050885
      2          1           0       -5.598521   -0.448676   -0.087682
      3          1           0       -5.598191    1.083232   -0.972300
      4          1           0       -7.031748    0.589152   -0.059716
      5          6           0       -5.388486    1.309971    1.189150
      6          1           0       -5.771978    2.339504    1.216052
      7          1           0       -5.772306    0.818777    2.094213
      8          6           0       -3.855349    1.341597    1.244489
      9          1           0       -3.471524    1.832797    0.338134
     10          1           0       -3.471852    0.310942    1.216948
     11          6           0       -3.297545    2.056298    2.482356
     12          1           0       -3.681937    1.564812    3.388050
     13          1           0       -3.681608    3.086524    2.509318
     14          6           0       -1.764364    2.087093    2.536258
     15          1           0       -1.380062    2.578641    1.630489
     16          1           0       -1.380391    1.056770    2.509313
     17          6           0       -1.207087    2.801906    3.774318
     18          1           0       -1.590409    2.310769    4.680347
     19          1           0       -1.590080    3.832247    3.801750
     20          6           0        0.326061    2.831883    3.826804
     21          1           0        0.709506    3.323188    2.920420
     22          1           0        0.709177    1.801150    3.799339
     23          6           0        0.875980    3.547945    5.067025
     24          1           0        0.500767    3.061897    5.975658
     25          1           0        0.501094    4.577995    5.100169
     26          6           0        2.405426    3.567008    5.100609
     27          1           0        2.816889    4.061259    4.210487
     28          1           0        2.816562    2.548879    5.083829
     29          8           0        4.341042    4.255350    6.293316
     30          1           0        4.638839    4.718172    7.094887
     31          6           0        2.980616    4.265751    6.310850
     32          8           0        2.352892    4.784888    7.209597
 ---------------------------------------------------------------------
                    Distance matrix (angstroms):
                    1          2          3          4          5
     1  C    0.000000
     2  H    1.096646   0.000000
     3  H    1.096646   1.768980   0.000000
     4  H    1.095529   1.769748   1.769748   0.000000
     5  C    1.533083   2.183404   2.183404   2.186220   0.000000
     6  H    2.163065   3.082816   2.529289   2.505660   1.098967
     7  H    2.163065   2.529289   3.082816   2.505660   1.098967
     8  C    2.562632   2.831678   2.831678   3.515200   1.534461
     9  H    2.785833   3.148103   2.608026   3.792114   2.161554
    10  H    2.785833   2.608026   3.148104   3.792114   2.161554
    11  C    3.939343   4.263153   4.263153   4.749623   2.569322
    12  H    4.225011   4.450633   4.787128   4.905123   2.795069
    13  H    4.225011   4.787129   4.450633   4.905124   2.795070
    14  C    5.131019   5.293009   5.293009   6.060383   3.943713
    15  H    5.246403   5.469200   5.177197   6.225465   4.227501
    16  H    5.246403   5.177197   5.469202   6.225464   4.227500
    17  C    6.470865   6.690741   6.690741   7.315926   5.137417
    18  H    6.649682   6.812752   7.037157   7.418917   5.255039
    19  H    6.649682   7.037157   6.812752   7.418917   5.255039
    20  C    7.698133   7.822144   7.822144   8.618134   6.475297
    21  H    7.774530   7.941462   7.743236   8.734024   6.651003
    22  H    7.774529   7.743235   7.941463   8.734023   6.651002
    23  C    9.018059   9.190382   9.190383   9.877757   7.699997
    24  H    9.156694   9.289215   9.454444   9.963884   7.788658
    25  H    9.156694   9.454444   9.289215   9.963884   7.788658
    26  C   10.245019  10.349263  10.349264  11.160504   9.007707
    27  H   10.334350  10.470572  10.321991  11.282101   9.166582
    28  H   10.334349  10.321990  10.470573  11.282100   9.166582
    29  O   12.620512  12.713768  12.713767  13.533011  11.375038
    30  H   13.412814  13.531044  13.531042  14.298243  12.126039
    31  C   11.552666  11.694811  11.694812  12.423724  10.247454
    32  O   11.789324  11.994392  11.994391  12.590416  10.404315
                    6          7          8          9         10
     6  H    0.000000
     7  H    1.756069   0.000000
     8  C    2.161040   2.161040   0.000000
     9  H    2.513878   3.066863   1.100036   0.000000
    10  H    3.066863   2.513877   1.100036   1.757372   0.000000
    11  C    2.794020   2.794021   1.534359   2.162848   2.162847
    12  H    3.112233   2.569090   2.162117   3.068888   2.515951
    13  H    2.569090   3.112235   2.162117   2.515951   3.068888
    14  C    4.227012   4.227011   2.568395   2.794783   2.794782
    15  H    4.417904   4.754363   2.793980   2.569178   3.112726
    16  H    4.754363   4.417902   2.793980   3.112727   2.569178
    17  C    5.253263   5.253263   3.942820   4.227790   4.227789
    18  H    5.430257   5.138325   4.227809   4.756245   4.419759
    19  H    5.138325   5.430257   4.227809   4.419759   4.756244
    20  C    6.651657   6.651657   5.135513   5.252679   5.252679
    21  H    6.773636   6.997755   5.251033   5.135219   5.427632
    22  H    6.997755   6.773635   5.251033   5.427633   5.135218
    23  C    7.777253   7.777253   6.470334   6.648678   6.648678
    24  H    7.907150   7.710294   6.657262   7.005102   6.781945
    25  H    7.710295   7.907151   6.657262   6.781945   7.005101
    26  C    9.136000   9.136000   7.682411   7.760619   7.760618
    27  H    9.257414   9.421601   7.791821   7.713968   7.910399
    28  H    9.421601   9.257413   7.791820   7.910399   7.713967
    29  O   11.477032  11.477034  10.057905  10.117764  10.117766
    30  H   12.190320  12.190323  10.852634  10.943359  10.943361
    31  C   10.308991  10.308991   8.997173   9.122648   9.122647
    32  O   10.388263  10.388264   9.272596   9.479223   9.479224
                   11         12         13         14         15
    11  C    0.000000
    12  H    1.099817   0.000000
    13  H    1.099817   1.757207   0.000000
    14  C    1.534438   2.162271   2.162271   0.000000
    15  H    2.162236   3.068469   2.515432   1.099875   0.000000
    16  H    2.162235   2.515432   3.068469   1.099875   1.757391
    17  C    2.568095   2.793652   2.793651   1.534375   2.162353
    18  H    2.794680   2.569236   3.112600   2.162732   3.068817
    19  H    2.794679   3.112600   2.569236   2.162732   2.515951
    20  C    3.942029   4.226349   4.226348   2.567119   2.792631
    21  H    4.225325   4.753455   4.416661   2.792050   2.566041
    22  H    4.225325   4.416662   4.753455   2.792050   3.110196
    23  C    5.130676   5.246559   5.246559   3.938310   4.223630
    24  H    5.257524   5.141205   5.432161   4.232084   4.759364
    25  H    5.257524   5.432161   5.141205   4.232084   4.424346
    26  C    6.454563   6.633072   6.633072   5.114020   5.229582
    27  H    6.662778   7.010235   6.787823   5.261963   5.144798
    28  H    6.662778   6.787824   7.010234   5.261962   5.434896
    29  O    8.815173   8.946942   8.946939   7.489513   7.568642
    30  H    9.557574   9.639484   9.639480   8.288829   8.406213
    31  C    7.678174   7.760635   7.760635   6.442743   6.615711
    32  O    7.856173   7.835323   7.835321   6.787488   7.066040
                   16         17         18         19         20
    16  H    0.000000
    17  C    2.162353   0.000000
    18  H    2.515951   1.099564   0.000000
    19  H    3.068817   1.099564   1.756938   0.000000
    20  C    2.792631   1.534339   2.161701   2.161701   0.000000
    21  H    3.110197   2.161991   3.067889   2.514753   1.099974
    22  H    2.566041   2.161991   2.514753   3.067889   1.099974
    23  C    4.223630   2.562583   2.786251   2.786252   1.534047
    24  H    4.424346   2.798259   2.571972   3.113030   2.168179
    25  H    4.759364   2.798259   3.113029   2.571972   2.168179
    26  C    5.229582   3.923606   4.209686   4.209686   2.546910
    27  H    5.434897   4.238938   4.765423   4.431804   2.804069
    28  H    5.144797   4.238937   4.431804   4.765423   2.804068
    29  O    7.568646   6.264151   6.447106   6.447103   4.922399
    30  H    8.406218   6.990931   7.101347   7.101342   5.730490
    31  C    6.615711   5.110156   5.232090   5.232091   3.908084
    32  O    7.066042   5.329804   5.297924   5.297922   4.400632
                   21         22         23         24         25
    21  H    0.000000
    22  H    1.757583   0.000000
    23  C    2.164750   2.164750   0.000000
    24  H    3.073487   2.523744   1.096650   0.000000
    25  H    2.523744   3.073487   1.096650   1.750724   0.000000
    26  C    2.772872   2.772873   1.529934   2.156055   2.156055
    27  H    2.578776   3.117625   2.182722   3.078794   2.534058
    28  H    3.117624   2.578776   2.182722   2.534059   3.078794
    29  O    5.043155   5.043160   3.743110   4.033975   4.033968
    30  H    5.900155   5.900161   4.431791   4.595603   4.595594
    31  C    4.188244   4.188243   2.547909   2.776917   2.776918
    32  O    4.820200   4.820203   2.881305   2.814547   2.814543
                   26         27         28         29         30
    26  C    0.000000
    27  H    1.098136   0.000000
    28  H    1.098136   1.746430   0.000000
    29  O    2.375494   2.588222   2.588232   0.000000
    30  H    3.207874   3.474306   3.474318   0.972318   0.000000
    31  C    1.511214   2.116636   2.116635   1.360579   1.889207
    32  O    2.435944   3.119871   3.119875   2.252270   2.289796
                   31         32
    31  C    0.000000
    32  O    1.212966   0.000000
 Stoichiometry    C10H20O2
 Framework group  C1[X(C10H20O2)]
 Deg. of freedom    90
 Full point group                 C1      NOp   1
 Largest Abelian subgroup         C1      NOp   1
 Largest concise Abelian subgroup C1      NOp   1
                         Standard orientation:                         
 ---------------------------------------------------------------------
 Center     Atomic      Atomic             Coordinates (Angstroms)
 Number     Number       Type             X           Y           Z
 ---------------------------------------------------------------------
      1          6           0        6.730073   -0.257404    0.000002
      2          1           0        6.799736   -0.901963   -0.884488
      3          1           0        6.799735   -0.901962    0.884493
      4          1           0        7.604366    0.402743    0.000002
      5          6           0        5.422666    0.543240    0.000001
      6          1           0        5.398495    1.203695    0.878035
      7          1           0        5.398496    1.203694   -0.878033
      8          6           0        4.168814   -0.341308    0.000001
      9          1           0        4.193660   -1.002650    0.878686
     10          1           0        4.193661   -1.002649   -0.878686
     11          6           0        2.854991    0.451237    0.000001
     12          1           0        2.831031    1.112357   -0.878602
     13          1           0        2.831029    1.112355    0.878605
     14          6           0        1.602116   -0.434655   -0.000001
     15          1           0        1.626169   -1.095747    0.878694
     16          1           0        1.626170   -1.095744   -0.878698
     17          6           0        0.288575    0.358388   -0.000001
     18          1           0        0.263483    1.019224   -0.878470
     19          1           0        0.263482    1.019222    0.878468
     20          6           0       -0.963276   -0.528778   -0.000003
     21          1           0       -0.938145   -1.189866    0.878788
     22          1           0       -0.938143   -1.189865   -0.878794
     23          6           0       -2.272508    0.270730   -0.000003
     24          1           0       -2.306954    0.930424   -0.875365
     25          1           0       -2.306955    0.930424    0.875359
     26          6           0       -3.508114   -0.631476   -0.000005
     27          1           0       -3.514675   -1.297324    0.873210
     28          1           0       -3.514673   -1.297324   -0.873220
     29          8           0       -5.881933   -0.720696    0.000008
     30          1           0       -6.682449   -0.168811    0.000016
     31          6           0       -4.816257    0.125182   -0.000006
     32          8           0       -4.951818    1.330550    0.000002
 ---------------------------------------------------------------------
 Rotational constants (GHZ):      5.4023656      0.1663536      0.1628394
 Standard basis: 6-31++G(d,p) (6D, 7F)
 There are   348 symmetry adapted cartesian basis functions of A   symmetry.
 There are   348 symmetry adapted basis functions of A   symmetry.
   348 basis functions,   544 primitive gaussians,   348 cartesian basis functions
    48 alpha electrons       48 beta electrons
       nuclear repulsion energy       663.9249596341 Hartrees.
 NAtoms=   32 NActive=   32 NUniq=   32 SFac= 1.00D+00 NAtFMM=   60 NAOKFM=F Big=F
 Integral buffers will be    131072 words long.
 Raffenetti 2 integral format.
 Two-electron integral symmetry is turned on.
 One-electron integrals computed using PRISM.
 NBasis=   348 RedAO= T EigKep=  3.55D-06  NBF=   348
 NBsUse=   348 1.00D-06 EigRej= -1.00D+00 NBFU=   348
 Initial guess from the checkpoint file:  "DECA.chk"
 B after Tr=     0.000000    0.000000    0.000000
         Rot=    1.000000    0.000000    0.000000    0.000016 Ang=   0.00 deg.
 Requested convergence on RMS density matrix=1.00D-08 within 128 cycles.
 Requested convergence on MAX density matrix=1.00D-06.
 Requested convergence on             energy=1.00D-06.
 No special actions if energy rises.
 SCF Done:  E(RB3LYP) =  -543.645461480     A.U. after    9 cycles
            NFock=  9  Conv=0.22D-08     -V/T= 2.0099
 Calling FoFJK, ICntrl=      2127 FMM=F ISym2X=0 I1Cent= 0 IOpClX= 0 NMat=1 NMatS=1 NMatT=0.
 ***** Axes restored to original set *****
 -------------------------------------------------------------------
 Center     Atomic                   Forces (Hartrees/Bohr)
 Number     Number              X              Y              Z
 -------------------------------------------------------------------
      1        6          -0.000021764   -0.000032650   -0.000056404
      2        1          -0.000009981    0.000040296    0.000006460
      3        1          -0.000009973   -0.000014505    0.000038076
      4        1           0.000039921    0.000004332    0.000007501
      5        6          -0.000070884    0.000035182    0.000060834
      6        1           0.000017234   -0.000033742   -0.000009298
      7        1           0.000017210    0.000008795   -0.000033824
      8        6           0.000078014   -0.000039113   -0.000067697
      9        1          -0.000017090   -0.000012474    0.000031987
     10        1          -0.000017077    0.000033946    0.000005173
     11        6          -0.000068767    0.000036297    0.000062849
     12        1           0.000016894    0.000010890   -0.000031288
     13        1           0.000016864   -0.000032530   -0.000006205
     14        6           0.000055386   -0.000037908   -0.000065629
     15        1          -0.000016889   -0.000010564    0.000032899
     16        1          -0.000016874    0.000033780    0.000007289
     17        6          -0.000063394    0.000033182    0.000057446
     18        1           0.000015160    0.000010673   -0.000032582
     19        1           0.000015146   -0.000033560   -0.000007044
     20        6           0.000019280   -0.000040101   -0.000069384
     21        1          -0.000014715   -0.000011570    0.000032428
     22        1          -0.000014708    0.000033883    0.000006184
     23        6          -0.000034912    0.000010955    0.000019055
     24        1           0.000019820    0.000014707   -0.000034099
     25        1           0.000019853   -0.000036897   -0.000004291
     26        6          -0.000013721   -0.000023353   -0.000038657
     27        1          -0.000027441   -0.000026660    0.000021672
     28        1          -0.000027561    0.000031903   -0.000012559
     29        8           0.000031301    0.000074863    0.000131328
     30        1           0.000040473   -0.000009642   -0.000016637
     31        6           0.000052631   -0.000070301   -0.000127517
     32        8          -0.000009436    0.000051886    0.000091936
 -------------------------------------------------------------------
 Cartesian Forces:  Max     0.000131328 RMS     0.000040286

 GradGradGradGradGradGradGradGradGradGradGradGradGradGradGradGradGradGrad
 Berny optimization.
 Using GEDIIS/GDIIS optimizer.
 FormGI is forming the generalized inverse of G from B-inverse, IUseBI=4.
 GSVD:  received Info=                   1 from GESDD.
 Internal  Forces:  Max     0.000140849 RMS     0.000026688
 Search for a local minimum.
 Step number   5 out of a maximum of  179
 All quantities printed in internal units (Hartrees-Bohrs-Radians)
 Mixed Optimization -- En-DIIS/RFO-DIIS
 Swapping is turned off.
 Update second derivatives using D2CorX and points    1    2    3    4    5
 DE= -5.50D-06 DEPred=-5.86D-06 R= 9.39D-01
 TightC=F SS=  1.41D+00  RLast= 6.86D-03 DXNew= 1.0001D+00 2.0592D-02
 Trust test= 9.39D-01 RLast= 6.86D-03 DXMaxT set to 5.95D-01
 ITU=  1  1  1  1  0
     Eigenvalues ---    0.00237   0.00237   0.00237   0.00237   0.00237
     Eigenvalues ---    0.00237   0.00237   0.00237   0.00237   0.00481
     Eigenvalues ---    0.01295   0.03316   0.03322   0.03324   0.03329
     Eigenvalues ---    0.03350   0.03354   0.03420   0.03733   0.04014
     Eigenvalues ---    0.04707   0.04709   0.04710   0.04712   0.04715
     Eigenvalues ---    0.04717   0.05072   0.05367   0.05412   0.08272
     Eigenvalues ---    0.08395   0.08403   0.08441   0.08451   0.08454
     Eigenvalues ---    0.08465   0.09566   0.12170   0.12262   0.12268
     Eigenvalues ---    0.12296   0.12303   0.12306   0.12314   0.12948
     Eigenvalues ---    0.15751   0.16000   0.16029   0.16545   0.21690
     Eigenvalues ---    0.21863   0.21900   0.21905   0.21908   0.21909
     Eigenvalues ---    0.22136   0.22641   0.23719   0.25233   0.28460
     Eigenvalues ---    0.28492   0.28519   0.28519   0.28519   0.28519
     Eigenvalues ---    0.28524   0.29204   0.33511   0.35099   0.37147
     Eigenvalues ---    0.37230   0.37230   0.37230   0.37230   0.37230
     Eigenvalues ---    0.37230   0.37230   0.37230   0.37230   0.37230
     Eigenvalues ---    0.37230   0.37230   0.37230   0.37230   0.37233
     Eigenvalues ---    0.37239   0.37258   0.41668   0.55445   0.84158
 En-DIIS/RFO-DIIS IScMMF=        0 using points:     5    4    3
 RFO step:  Lambda=-2.11153969D-07.
 DidBck=F Rises=F RFO-DIIS coefs:    0.93087    0.06378    0.00535
 Iteration  1 RMS(Cart)=  0.00029712 RMS(Int)=  0.00000006
 Iteration  2 RMS(Cart)=  0.00000005 RMS(Int)=  0.00000005
 Variable       Old X    -DE/DX   Delta X   Delta X   Delta X     New X
                                 (Linear)    (Quad)   (Total)
    R1        2.07236  -0.00004   0.00004  -0.00016  -0.00013   2.07223
    R2        2.07236  -0.00004   0.00004  -0.00016  -0.00012   2.07223
    R3        2.07025  -0.00004   0.00005  -0.00018  -0.00013   2.07012
    R4        2.89711   0.00001   0.00009  -0.00005   0.00004   2.89714
    R5        2.07675  -0.00004   0.00002  -0.00013  -0.00012   2.07663
    R6        2.07675  -0.00004   0.00002  -0.00013  -0.00012   2.07663
    R7        2.89971   0.00004   0.00008   0.00004   0.00012   2.89983
    R8        2.07877  -0.00004   0.00001  -0.00013  -0.00012   2.07865
    R9        2.07877  -0.00004   0.00001  -0.00013  -0.00012   2.07865
   R10        2.89952   0.00002   0.00011  -0.00005   0.00006   2.89958
   R11        2.07835  -0.00004   0.00001  -0.00013  -0.00011   2.07824
   R12        2.07835  -0.00004   0.00001  -0.00013  -0.00011   2.07824
   R13        2.89967   0.00003   0.00010  -0.00002   0.00008   2.89975
   R14        2.07846  -0.00004   0.00001  -0.00013  -0.00012   2.07835
   R15        2.07846  -0.00004   0.00001  -0.00013  -0.00012   2.07835
   R16        2.89955   0.00002   0.00010  -0.00002   0.00008   2.89963
   R17        2.07787  -0.00004   0.00002  -0.00013  -0.00012   2.07776
   R18        2.07787  -0.00004   0.00002  -0.00013  -0.00012   2.07776
   R19        2.89948   0.00004   0.00010   0.00002   0.00012   2.89960
   R20        2.07865  -0.00004   0.00001  -0.00013  -0.00012   2.07853
   R21        2.07865  -0.00004   0.00001  -0.00013  -0.00012   2.07853
   R22        2.89893   0.00005   0.00009   0.00010   0.00019   2.89912
   R23        2.07237  -0.00004   0.00001  -0.00014  -0.00012   2.07224
   R24        2.07237  -0.00004   0.00001  -0.00014  -0.00012   2.07224
   R25        2.89116   0.00005   0.00012   0.00005   0.00016   2.89132
   R26        2.07518  -0.00004   0.00001  -0.00013  -0.00012   2.07505
   R27        2.07518  -0.00004   0.00001  -0.00013  -0.00012   2.07505
   R28        2.85578   0.00013   0.00012   0.00023   0.00035   2.85613
   R29        1.83742  -0.00001   0.00005  -0.00009  -0.00004   1.83738
   R30        2.57112   0.00007   0.00009   0.00005   0.00014   2.57127
   R31        2.29217   0.00010  -0.00004   0.00011   0.00008   2.29225
    A1        1.87656   0.00001   0.00002   0.00004   0.00006   1.87662
    A2        1.87913   0.00001   0.00001   0.00005   0.00006   1.87920
    A3        1.94027  -0.00001  -0.00003  -0.00001  -0.00004   1.94023
    A4        1.87913   0.00001   0.00001   0.00005   0.00006   1.87920
    A5        1.94027  -0.00001  -0.00003  -0.00001  -0.00004   1.94023
    A6        1.94538  -0.00001   0.00003  -0.00013  -0.00009   1.94529
    A7        1.90987   0.00000  -0.00002   0.00001  -0.00001   1.90986
    A8        1.90987   0.00000  -0.00002   0.00001  -0.00001   1.90986
    A9        1.97773   0.00000   0.00001  -0.00009  -0.00008   1.97765
   A10        1.85114   0.00001   0.00005   0.00010   0.00015   1.85128
   A11        1.90547   0.00000   0.00000  -0.00001  -0.00001   1.90546
   A12        1.90547   0.00000   0.00000  -0.00001  -0.00001   1.90546
   A13        1.90510   0.00001  -0.00002   0.00004   0.00001   1.90511
   A14        1.90510   0.00001  -0.00002   0.00004   0.00002   1.90511
   A15        1.98441  -0.00002   0.00004  -0.00023  -0.00019   1.98422
   A16        1.85053   0.00000   0.00005   0.00008   0.00013   1.85066
   A17        1.90697   0.00001  -0.00002   0.00005   0.00003   1.90700
   A18        1.90697   0.00001  -0.00002   0.00005   0.00003   1.90700
   A19        1.90620   0.00000  -0.00002   0.00002   0.00000   1.90620
   A20        1.90620   0.00000  -0.00002   0.00002   0.00000   1.90620
   A21        1.98333   0.00000   0.00003  -0.00012  -0.00010   1.98323
   A22        1.85081   0.00000   0.00005   0.00007   0.00013   1.85093
   A23        1.90632   0.00000  -0.00002   0.00001  -0.00001   1.90631
   A24        1.90632   0.00000  -0.00002   0.00001  -0.00001   1.90631
   A25        1.90621   0.00000  -0.00002   0.00002   0.00000   1.90621
   A26        1.90621   0.00000  -0.00002   0.00002   0.00000   1.90621
   A27        1.98296  -0.00001   0.00003  -0.00015  -0.00011   1.98284
   A28        1.85094   0.00000   0.00005   0.00008   0.00013   1.85108
   A29        1.90644   0.00000  -0.00002   0.00002   0.00000   1.90644
   A30        1.90644   0.00000  -0.00002   0.00002   0.00000   1.90644
   A31        1.90727   0.00000  -0.00002   0.00001  -0.00001   1.90726
   A32        1.90727   0.00000  -0.00002   0.00001  -0.00001   1.90726
   A33        1.98189   0.00000   0.00003  -0.00011  -0.00008   1.98181
   A34        1.85101   0.00000   0.00005   0.00007   0.00012   1.85113
   A35        1.90592   0.00000  -0.00002   0.00002   0.00000   1.90592
   A36        1.90592   0.00000  -0.00002   0.00002   0.00000   1.90592
   A37        1.90590   0.00000  -0.00001   0.00000  -0.00001   1.90589
   A38        1.90590   0.00000  -0.00001   0.00000  -0.00001   1.90589
   A39        1.97683   0.00001   0.00003  -0.00006  -0.00003   1.97680
   A40        1.85099   0.00000   0.00005   0.00005   0.00010   1.85109
   A41        1.90999   0.00000  -0.00003   0.00001  -0.00002   1.90997
   A42        1.90999   0.00000  -0.00003   0.00001  -0.00002   1.90997
   A43        1.91806  -0.00002  -0.00001  -0.00003  -0.00005   1.91801
   A44        1.91806  -0.00002  -0.00001  -0.00003  -0.00005   1.91801
   A45        1.96267   0.00006   0.00002   0.00018   0.00020   1.96288
   A46        1.84865   0.00001   0.00008  -0.00003   0.00005   1.84870
   A47        1.90643  -0.00002  -0.00003  -0.00005  -0.00008   1.90635
   A48        1.90643  -0.00002  -0.00003  -0.00005  -0.00008   1.90635
   A49        1.94162  -0.00002  -0.00007  -0.00007  -0.00014   1.94148
   A50        1.94162  -0.00002  -0.00007  -0.00008  -0.00015   1.94148
   A51        1.98650   0.00004   0.00011   0.00000   0.00012   1.98662
   A52        1.83861   0.00001   0.00004  -0.00005   0.00000   1.83861
   A53        1.87384   0.00000  -0.00001   0.00010   0.00009   1.87392
   A54        1.87384   0.00000  -0.00001   0.00010   0.00009   1.87393
   A55        1.86709   0.00008   0.00010   0.00026   0.00035   1.86744
   A56        1.94627   0.00014  -0.00002   0.00050   0.00048   1.94675
   A57        2.20719  -0.00002   0.00004  -0.00007  -0.00002   2.20717
   A58        2.12972  -0.00012  -0.00003  -0.00043  -0.00046   2.12926
    D1       -3.10732   0.00000  -0.00003  -0.00004  -0.00007  -3.10739
    D2       -1.08593   0.00000   0.00000   0.00009   0.00009  -1.08584
    D3        1.04497   0.00000  -0.00001   0.00002   0.00001   1.04498
    D4        1.08593   0.00000  -0.00001  -0.00008  -0.00009   1.08584
    D5        3.10732   0.00000   0.00003   0.00004   0.00007   3.10739
    D6       -1.04497   0.00000   0.00001  -0.00002  -0.00001  -1.04498
    D7       -1.01069   0.00000  -0.00002  -0.00006  -0.00008  -1.01077
    D8        1.01069   0.00000   0.00001   0.00007   0.00008   1.01077
    D9        3.14159   0.00000   0.00000   0.00000   0.00000  -3.14159
   D10        1.00767   0.00000   0.00002   0.00007   0.00009   1.00776
   D11       -1.00767   0.00000  -0.00002  -0.00006  -0.00008  -1.00776
   D12        3.14159   0.00000   0.00000   0.00000   0.00000  -3.14159
   D13       -1.12568   0.00001   0.00005   0.00012   0.00017  -1.12551
   D14       -3.14102   0.00000   0.00001  -0.00001   0.00000  -3.14102
   D15        1.00824   0.00000   0.00003   0.00005   0.00008   1.00833
   D16        3.14102   0.00000  -0.00001   0.00001   0.00001   3.14102
   D17        1.12567  -0.00001  -0.00005  -0.00012  -0.00016   1.12551
   D18       -1.00825   0.00000  -0.00003  -0.00005  -0.00008  -1.00833
   D19        1.00845   0.00000   0.00002   0.00006   0.00008   1.00852
   D20       -1.00845   0.00000  -0.00002  -0.00006  -0.00008  -1.00853
   D21        3.14159   0.00000   0.00000   0.00000   0.00000   3.14159
   D22        3.14133   0.00000   0.00000  -0.00002  -0.00002   3.14132
   D23        1.12444  -0.00001  -0.00004  -0.00013  -0.00017   1.12427
   D24       -1.00871   0.00000  -0.00002  -0.00007  -0.00009  -1.00880
   D25       -1.12444   0.00001   0.00004   0.00013   0.00017  -1.12427
   D26       -3.14133   0.00000   0.00000   0.00002   0.00002  -3.14132
   D27        1.00871   0.00000   0.00002   0.00008   0.00009   1.00880
   D28        1.00853   0.00000   0.00002   0.00006   0.00008   1.00861
   D29       -1.00853   0.00000  -0.00002  -0.00006  -0.00008  -1.00861
   D30        3.14159   0.00000   0.00000   0.00000   0.00000   3.14159
   D31       -3.14157   0.00000   0.00000   0.00001   0.00001  -3.14156
   D32        1.12455   0.00000  -0.00004  -0.00011  -0.00015   1.12440
   D33       -1.00851   0.00000  -0.00002  -0.00005  -0.00007  -1.00858
   D34       -1.12455   0.00000   0.00004   0.00011   0.00015  -1.12440
   D35        3.14157   0.00000   0.00000  -0.00001  -0.00001   3.14156
   D36        1.00851   0.00000   0.00002   0.00005   0.00007   1.00858
   D37        1.00916   0.00000   0.00002   0.00005   0.00006   1.00923
   D38       -1.00916   0.00000  -0.00002  -0.00005  -0.00006  -1.00923
   D39       -3.14159   0.00000   0.00000   0.00000   0.00000   3.14159
   D40       -3.14109   0.00000   0.00000  -0.00002  -0.00002  -3.14111
   D41        1.12377   0.00000  -0.00003  -0.00011  -0.00014   1.12362
   D42       -1.00866   0.00000  -0.00002  -0.00006  -0.00008  -1.00874
   D43       -1.12376   0.00000   0.00003   0.00011   0.00014  -1.12362
   D44        3.14109   0.00000   0.00000   0.00002   0.00002   3.14111
   D45        1.00866   0.00000   0.00002   0.00006   0.00008   1.00874
   D46        1.00839   0.00000   0.00002   0.00003   0.00005   1.00844
   D47       -1.00839   0.00000  -0.00002  -0.00003  -0.00005  -1.00844
   D48       -3.14159   0.00000   0.00000   0.00000   0.00000   3.14159
   D49        3.14157   0.00000   0.00000  -0.00002  -0.00002   3.14155
   D50        1.12479   0.00000  -0.00004  -0.00008  -0.00012   1.12467
   D51       -1.00841   0.00000  -0.00002  -0.00005  -0.00007  -1.00848
   D52       -1.12479   0.00000   0.00004   0.00008   0.00012  -1.12467
   D53       -3.14157   0.00000   0.00000   0.00002   0.00002  -3.14155
   D54        1.00841   0.00000   0.00002   0.00005   0.00007   1.00848
   D55        1.01387   0.00000   0.00004  -0.00004   0.00000   1.01387
   D56       -1.01387   0.00000  -0.00004   0.00004   0.00000  -1.01387
   D57       -3.14159   0.00000   0.00000   0.00000   0.00000  -3.14159
   D58       -3.13839   0.00000   0.00002  -0.00007  -0.00005  -3.13844
   D59        1.11705   0.00000  -0.00005   0.00000  -0.00005   1.11700
   D60       -1.01067   0.00000  -0.00002  -0.00003  -0.00005  -1.01072
   D61       -1.11704   0.00000   0.00005   0.00000   0.00005  -1.11699
   D62        3.13839   0.00000  -0.00002   0.00007   0.00005   3.13844
   D63        1.01067   0.00000   0.00002   0.00003   0.00005   1.01072
   D64        1.02204  -0.00001  -0.00002  -0.00008  -0.00009   1.02194
   D65       -1.02204   0.00001   0.00002   0.00008   0.00009  -1.02194
   D66       -3.14159   0.00000   0.00000   0.00000   0.00000   3.14159
   D67       -3.12684  -0.00001  -0.00004  -0.00003  -0.00007  -3.12692
   D68        1.11227   0.00001  -0.00001   0.00012   0.00011   1.11238
   D69       -1.00729   0.00000  -0.00003   0.00004   0.00002  -1.00727
   D70       -1.11227  -0.00001   0.00001  -0.00012  -0.00011  -1.11238
   D71        3.12685   0.00001   0.00004   0.00003   0.00007   3.12692
   D72        1.00729   0.00000   0.00003  -0.00005  -0.00002   1.00727
   D73       -3.14158   0.00000   0.00000  -0.00011  -0.00011   3.14150
   D74       -0.00001   0.00000   0.00000   0.00009   0.00009   0.00008
   D75       -0.98475   0.00000  -0.00002  -0.00013  -0.00015  -0.98490
   D76        2.15682   0.00000  -0.00002   0.00007   0.00005   2.15687
   D77        0.98478   0.00000   0.00002  -0.00009  -0.00007   0.98471
   D78       -2.15683   0.00000   0.00002   0.00011   0.00013  -2.15670
   D79        3.14158   0.00000   0.00000   0.00009   0.00010  -3.14151
   D80        0.00001   0.00000   0.00000  -0.00009  -0.00009  -0.00008
         Item               Value     Threshold  Converged?
 Maximum Force            0.000141     0.000450     YES
 RMS     Force            0.000027     0.000300     YES
 Maximum Displacement     0.001893     0.001800     NO 
 RMS     Displacement     0.000297     0.001200     YES
 Predicted change in Energy=-1.972732D-07
 GradGradGradGradGradGradGradGradGradGradGradGradGradGradGradGradGradGrad

                          Input orientation:                          
 ---------------------------------------------------------------------
 Center     Atomic      Atomic             Coordinates (Angstroms)
 Number     Number       Type             X           Y           Z
 ---------------------------------------------------------------------
      1          6           0       -5.936525    0.594069   -0.050754
      2          1           0       -5.598842   -0.448574   -0.087530
      3          1           0       -5.598518    1.083272   -0.972122
      4          1           0       -7.031941    0.589311   -0.059396
      5          6           0       -5.388590    1.310013    1.189244
      6          1           0       -5.771949    2.339530    1.216119
      7          1           0       -5.772271    0.818810    2.094286
      8          6           0       -3.855379    1.341503    1.244338
      9          1           0       -3.471664    1.832713    0.338017
     10          1           0       -3.471987    0.310875    1.216830
     11          6           0       -3.297579    2.056229    2.482232
     12          1           0       -3.681887    1.564724    3.387877
     13          1           0       -3.681565    3.086420    2.509146
     14          6           0       -1.764348    2.086965    2.536020
     15          1           0       -1.380121    2.578540    1.630309
     16          1           0       -1.380443    1.056682    2.509134
     17          6           0       -1.207098    2.801813    3.774124
     18          1           0       -1.590368    2.310650    4.680087
     19          1           0       -1.590046    3.832108    3.801494
     20          6           0        0.326117    2.831758    3.826543
     21          1           0        0.709498    3.323072    2.920211
     22          1           0        0.709175    1.801068    3.799120
     23          6           0        0.876096    3.547868    5.066830
     24          1           0        0.500894    3.061823    5.975390
     25          1           0        0.501215    4.577852    5.099931
     26          6           0        2.405623    3.567079    5.100658
     27          1           0        2.817008    4.061278    4.210553
     28          1           0        2.816688    2.548993    5.083848
     29          8           0        4.341302    4.255794    6.294248
     30          1           0        4.638914    4.718571    7.095889
     31          6           0        2.980788    4.265936    6.311074
     32          8           0        2.352949    4.784988    7.209844
 ---------------------------------------------------------------------
                    Distance matrix (angstroms):
                    1          2          3          4          5
     1  C    0.000000
     2  H    1.096579   0.000000
     3  H    1.096579   1.768914   0.000000
     4  H    1.095461   1.769681   1.769681   0.000000
     5  C    1.533103   2.183343   2.183343   2.186120   0.000000
     6  H    2.163027   3.082692   2.529162   2.505551   1.098905
     7  H    2.163027   2.529162   3.082692   2.505551   1.098905
     8  C    2.562634   2.831592   2.831592   3.515120   1.534524
     9  H    2.785842   3.148054   2.607994   3.792039   2.161575
    10  H    2.785842   2.607994   3.148054   3.792039   2.161575
    11  C    3.939285   4.263042   4.263042   4.749441   2.569238
    12  H    4.224896   4.450454   4.786947   4.904894   2.794941
    13  H    4.224896   4.786947   4.450454   4.904894   2.794942
    14  C    5.131004   5.292950   5.292950   6.060255   3.943677
    15  H    5.246419   5.469186   5.177195   6.225368   4.227472
    16  H    5.246419   5.177195   5.469186   6.225368   4.227472
    17  C    6.470803   6.690650   6.690650   7.315725   5.137308
    18  H    6.649556   6.812588   7.036987   7.418654   5.254878
    19  H    6.649556   7.036988   6.812588   7.418654   5.254878
    20  C    7.698141   7.822128   7.822128   8.618011   6.475255
    21  H    7.774555   7.941472   7.743256   8.733922   6.650964
    22  H    7.774555   7.743257   7.941472   8.733922   6.650964
    23  C    9.018116   9.190420   9.190419   9.877668   7.699998
    24  H    9.156669   9.289169   9.454386   9.963713   7.788584
    25  H    9.156668   9.454386   9.289169   9.963712   7.788584
    26  C   10.245353  10.349600  10.349600  11.160685   9.007955
    27  H   10.334632  10.470856  10.322292  11.282235   9.166766
    28  H   10.334631  10.322291  10.470855  11.282234   9.166765
    29  O   12.621450  12.714741  12.714757  13.533756  11.375829
    30  H   13.413647  13.531908  13.531932  14.298872  12.126728
    31  C   11.553092  11.695247  11.695247  12.423978  10.247786
    32  O   11.789634  11.994700  11.994711  12.590541  10.404542
                    6          7          8          9         10
     6  H    0.000000
     7  H    1.756065   0.000000
     8  C    2.161041   2.161041   0.000000
     9  H    2.513809   3.066801   1.099973   0.000000
    10  H    3.066801   2.513809   1.099973   1.757357   0.000000
    11  C    2.793888   2.793888   1.534391   2.162851   2.162851
    12  H    3.112108   2.568944   2.162102   3.068820   2.515878
    13  H    2.568944   3.112108   2.162102   2.515878   3.068820
    14  C    4.226914   4.226914   2.568378   2.794779   2.794779
    15  H    4.417786   4.754252   2.793946   2.569208   3.112744
    16  H    4.754252   4.417786   2.793946   3.112744   2.569208
    17  C    5.253090   5.253090   3.942804   4.227794   4.227794
    18  H    5.430058   5.138119   4.227752   4.756182   4.419699
    19  H    5.138119   5.430058   4.227752   4.419699   4.756182
    20  C    6.651543   6.651543   5.135518   5.252718   5.252718
    21  H    6.773510   6.997629   5.251025   5.135271   5.427675
    22  H    6.997629   6.773510   5.251025   5.427675   5.135271
    23  C    7.777183   7.777183   6.470421   6.648793   6.648793
    24  H    7.907018   7.710167   6.657286   7.005134   6.781990
    25  H    7.710167   7.907018   6.657286   6.781989   7.005134
    26  C    9.136148   9.136148   7.682742   7.761010   7.761010
    27  H    9.257497   9.421672   7.792070   7.714301   7.910712
    28  H    9.421671   9.257496   7.792069   7.910710   7.714300
    29  O   11.477688  11.477670  10.058840  10.118817  10.118797
    30  H   12.190882  12.190855  10.853489  10.944335  10.944305
    31  C   10.309221  10.309221   8.997627   9.123164   9.123165
    32  O   10.388406  10.388393   9.272981   9.479665   9.479651
                   11         12         13         14         15
    11  C    0.000000
    12  H    1.099756   0.000000
    13  H    1.099756   1.757193   0.000000
    14  C    1.534482   2.162257   2.162257   0.000000
    15  H    2.162227   3.068387   2.515341   1.099813   0.000000
    16  H    2.162227   2.515341   3.068387   1.099813   1.757381
    17  C    2.568071   2.793592   2.793591   1.534417   2.162344
    18  H    2.794614   2.569176   3.112540   2.162713   3.068732
    19  H    2.794614   3.112540   2.569176   2.162713   2.515859
    20  C    3.942054   4.226335   4.226335   2.567140   2.792635
    21  H    4.225326   4.753395   4.416606   2.792038   2.566063
    22  H    4.225326   4.416606   4.753395   2.792038   3.110204
    23  C    5.130760   5.246614   5.246614   3.938424   4.223718
    24  H    5.257544   5.141224   5.432165   4.232131   4.759360
    25  H    5.257543   5.432165   5.141224   4.232131   4.424359
    26  C    6.454869   6.633312   6.633311   5.114368   5.229951
    27  H    6.662994   7.010365   6.787974   5.262204   5.145101
    28  H    6.662993   6.787973   7.010364   5.262203   5.435164
    29  O    8.816011   8.947649   8.947672   7.490464   7.569689
    30  H    9.558337   9.640115   9.640150   8.289723   8.407204
    31  C    7.678589   7.760984   7.760983   6.443234   6.616222
    32  O    7.856520   7.835610   7.835627   6.787937   7.066501
                   16         17         18         19         20
    16  H    0.000000
    17  C    2.162344   0.000000
    18  H    2.515859   1.099503   0.000000
    19  H    3.068732   1.099503   1.756918   0.000000
    20  C    2.792635   1.534404   2.161714   2.161714   0.000000
    21  H    3.110203   2.161995   3.067825   2.514693   1.099913
    22  H    2.566064   2.161995   2.514693   3.067825   1.099913
    23  C    4.223718   2.562692   2.786347   2.786346   1.534146
    24  H    4.424359   2.798288   2.572051   3.113068   2.168183
    25  H    4.759360   2.798288   3.113068   2.572051   2.168183
    26  C    5.229951   3.923911   4.209921   4.209921   2.547236
    27  H    5.435166   4.239122   4.765515   4.431927   2.804233
    28  H    5.145100   4.239122   4.431927   4.765514   2.804231
    29  O    7.569662   6.264969   6.447776   6.447808   4.923328
    30  H    8.407164   6.991705   7.101981   7.102027   5.731396
    31  C    6.616223   5.110594   5.232469   5.232468   3.908585
    32  O    7.066482   5.330206   5.298280   5.298305   4.401123
                   21         22         23         24         25
    21  H    0.000000
    22  H    1.757549   0.000000
    23  C    2.164778   2.164778   0.000000
    24  H    3.073416   2.523694   1.096584   0.000000
    25  H    2.523694   3.073416   1.096584   1.750649   0.000000
    26  C    2.773216   2.773217   1.530021   2.156022   2.156022
    27  H    2.579056   3.117818   2.182645   3.078627   2.533917
    28  H    3.117816   2.579055   2.182645   2.533918   3.078626
    29  O    5.044215   5.044174   3.743710   4.034349   4.034400
    30  H    5.901187   5.901131   4.432428   4.596035   4.596107
    31  C    4.188760   4.188761   2.548233   2.777130   2.777128
    32  O    4.820693   4.820665   2.881678   2.814833   2.814881
                   26         27         28         29         30
    26  C    0.000000
    27  H    1.098070   0.000000
    28  H    1.098070   1.746326   0.000000
    29  O    2.376098   2.589034   2.588955   0.000000
    30  H    3.208499   3.475131   3.475037   0.972298   0.000000
    31  C    1.511398   2.116813   2.116816   1.360656   1.889495
    32  O    2.436133   3.120073   3.120030   2.252090   2.289767
                   31         32
    31  C    0.000000
    32  O    1.213007   0.000000
 Stoichiometry    C10H20O2
 Framework group  C1[X(C10H20O2)]
 Deg. of freedom    90
 Full point group                 C1      NOp   1
 Largest Abelian subgroup         C1      NOp   1
 Largest concise Abelian subgroup C1      NOp   1
                         Standard orientation:                         
 ---------------------------------------------------------------------
 Center     Atomic      Atomic             Coordinates (Angstroms)
 Number     Number       Type             X           Y           Z
 ---------------------------------------------------------------------
      1          6           0        6.730255   -0.257072   -0.000022
      2          1           0        6.799949   -0.901557   -0.884481
      3          1           0        6.799960   -0.901563    0.884432
      4          1           0        7.604356    0.403217   -0.000025
      5          6           0        5.422737    0.543429   -0.000012
      6          1           0        5.398472    1.203776    0.878023
      7          1           0        5.398462    1.203782   -0.878042
      8          6           0        4.169009   -0.341403   -0.000007
      9          1           0        4.193932   -1.002650    0.878669
     10          1           0        4.193922   -1.002645   -0.878688
     11          6           0        2.855157    0.451155    0.000003
     12          1           0        2.831152    1.112184   -0.878591
     13          1           0        2.831162    1.112178    0.878601
     14          6           0        1.602333   -0.434885    0.000007
     15          1           0        1.626416   -1.095882    0.878695
     16          1           0        1.626406   -1.095876   -0.878685
     17          6           0        0.288769    0.358201    0.000017
     18          1           0        0.263668    1.018951   -0.878439
     19          1           0        0.263679    1.018945    0.878479
     20          6           0       -0.963079   -0.529083    0.000022
     21          1           0       -0.937917   -1.190093    0.878794
     22          1           0       -0.937928   -1.190087   -0.878755
     23          6           0       -2.272419    0.270436    0.000032
     24          1           0       -2.306845    0.930075   -0.875290
     25          1           0       -2.306834    0.930069    0.875359
     26          6           0       -3.508250   -0.631609    0.000037
     27          1           0       -3.514733   -1.297421    0.873198
     28          1           0       -3.514742   -1.297417   -0.873128
     29          8           0       -5.882698   -0.720146   -0.000067
     30          1           0       -6.683097   -0.168128   -0.000132
     31          6           0       -4.816511    0.125211    0.000049
     32          8           0       -4.951982    1.330629   -0.000026
 ---------------------------------------------------------------------
 Rotational constants (GHZ):      5.4027531      0.1663372      0.1628239
 Standard basis: 6-31++G(d,p) (6D, 7F)
 There are   348 symmetry adapted cartesian basis functions of A   symmetry.
 There are   348 symmetry adapted basis functions of A   symmetry.
   348 basis functions,   544 primitive gaussians,   348 cartesian basis functions
    48 alpha electrons       48 beta electrons
       nuclear repulsion energy       663.9032991509 Hartrees.
 NAtoms=   32 NActive=   32 NUniq=   32 SFac= 1.00D+00 NAtFMM=   60 NAOKFM=F Big=F
 Integral buffers will be    131072 words long.
 Raffenetti 2 integral format.
 Two-electron integral symmetry is turned on.
 One-electron integrals computed using PRISM.
 NBasis=   348 RedAO= T EigKep=  3.56D-06  NBF=   348
 NBsUse=   348 1.00D-06 EigRej= -1.00D+00 NBFU=   348
 Initial guess from the checkpoint file:  "DECA.chk"
 B after Tr=     0.000000    0.000000    0.000000
         Rot=    1.000000   -0.000001    0.000000    0.000001 Ang=   0.00 deg.
 Requested convergence on RMS density matrix=1.00D-08 within 128 cycles.
 Requested convergence on MAX density matrix=1.00D-06.
 Requested convergence on             energy=1.00D-06.
 No special actions if energy rises.
 SCF Done:  E(RB3LYP) =  -543.645461665     A.U. after    7 cycles
            NFock=  7  Conv=0.86D-08     -V/T= 2.0099
 Calling FoFJK, ICntrl=      2127 FMM=F ISym2X=0 I1Cent= 0 IOpClX= 0 NMat=1 NMatS=1 NMatT=0.
 ***** Axes restored to original set *****
 -------------------------------------------------------------------
 Center     Atomic                   Forces (Hartrees/Bohr)
 Number     Number              X              Y              Z
 -------------------------------------------------------------------
      1        6          -0.000007850   -0.000002526   -0.000004345
      2        1          -0.000000177    0.000001000    0.000000899
      3        1          -0.000000180    0.000000290    0.000001302
      4        1          -0.000003767   -0.000000944   -0.000001639
      5        6          -0.000010297    0.000000382    0.000000640
      6        1           0.000002464   -0.000001882   -0.000000690
      7        1           0.000002452    0.000000337   -0.000001973
      8        6           0.000007978   -0.000001574   -0.000002704
      9        1          -0.000002830   -0.000001010    0.000002706
     10        1          -0.000002832    0.000002855    0.000000473
     11        6          -0.000005846    0.000002133    0.000003693
     12        1           0.000001516    0.000000572   -0.000002400
     13        1           0.000001516   -0.000002361   -0.000000698
     14        6           0.000008443   -0.000001694   -0.000002905
     15        1          -0.000001672   -0.000000715    0.000002496
     16        1          -0.000001679    0.000002518    0.000000621
     17        6          -0.000001371    0.000005843    0.000010195
     18        1           0.000001515    0.000000538   -0.000002187
     19        1           0.000001538   -0.000002158   -0.000000625
     20        6           0.000010739   -0.000000624   -0.000001418
     21        1          -0.000000760   -0.000000088    0.000002026
     22        1          -0.000000755    0.000001757    0.000000941
     23        6           0.000001206    0.000002352    0.000003146
     24        1           0.000000739   -0.000000787   -0.000000695
     25        1           0.000000395   -0.000000185   -0.000001119
     26        6          -0.000002203    0.000013584    0.000008425
     27        1           0.000001035   -0.000002061   -0.000003879
     28        1           0.000002156   -0.000000560   -0.000001208
     29        8          -0.000013144   -0.000003788   -0.000020858
     30        1          -0.000007592   -0.000000679   -0.000001555
     31        6           0.000065801   -0.000031691   -0.000005479
     32        8          -0.000046538    0.000021167    0.000018815
 -------------------------------------------------------------------
 Cartesian Forces:  Max     0.000065801 RMS     0.000010265

 GradGradGradGradGradGradGradGradGradGradGradGradGradGradGradGradGradGrad
 Berny optimization.
 Using GEDIIS/GDIIS optimizer.
 FormGI is forming the generalized inverse of G from B-inverse, IUseBI=4.
 GSVD:  received Info=                   1 from GESDD.
 Internal  Forces:  Max     0.000047636 RMS     0.000006403
 Search for a local minimum.
 Step number   6 out of a maximum of  179
 All quantities printed in internal units (Hartrees-Bohrs-Radians)
 Mixed Optimization -- En-DIIS/RFO-DIIS
 Swapping is turned off.
 Update second derivatives using D2CorX and points    1    2    3    4    5
                                                      6
 DE= -1.85D-07 DEPred=-1.97D-07 R= 9.36D-01
 Trust test= 9.36D-01 RLast= 1.40D-03 DXMaxT set to 5.95D-01
 ITU=  0  1  1  1  1  0
     Eigenvalues ---    0.00237   0.00237   0.00237   0.00237   0.00237
     Eigenvalues ---    0.00237   0.00237   0.00237   0.00237   0.00488
     Eigenvalues ---    0.01295   0.03317   0.03323   0.03325   0.03330
     Eigenvalues ---    0.03351   0.03355   0.03419   0.03732   0.03985
     Eigenvalues ---    0.04704   0.04709   0.04710   0.04713   0.04714
     Eigenvalues ---    0.04722   0.05063   0.05367   0.05415   0.08275
     Eigenvalues ---    0.08394   0.08400   0.08440   0.08449   0.08453
     Eigenvalues ---    0.08461   0.09542   0.12171   0.12262   0.12267
     Eigenvalues ---    0.12295   0.12302   0.12305   0.12312   0.12948
     Eigenvalues ---    0.15718   0.16000   0.16059   0.16684   0.21169
     Eigenvalues ---    0.21862   0.21904   0.21907   0.21909   0.21918
     Eigenvalues ---    0.22135   0.22902   0.23685   0.26604   0.28432
     Eigenvalues ---    0.28474   0.28519   0.28519   0.28519   0.28520
     Eigenvalues ---    0.28668   0.29214   0.33238   0.35214   0.37146
     Eigenvalues ---    0.37230   0.37230   0.37230   0.37230   0.37230
     Eigenvalues ---    0.37230   0.37230   0.37230   0.37230   0.37230
     Eigenvalues ---    0.37230   0.37230   0.37230   0.37231   0.37232
     Eigenvalues ---    0.37254   0.37327   0.43317   0.55442   0.82489
 En-DIIS/RFO-DIIS IScMMF=        0 using points:     6    5    4    3
 RFO step:  Lambda=-1.25858147D-08.
 DidBck=F Rises=F RFO-DIIS coefs:    0.92379    0.06883    0.00719    0.00019
 Iteration  1 RMS(Cart)=  0.00028688 RMS(Int)=  0.00000011
 Iteration  2 RMS(Cart)=  0.00000015 RMS(Int)=  0.00000006
 Variable       Old X    -DE/DX   Delta X   Delta X   Delta X     New X
                                 (Linear)    (Quad)   (Total)
    R1        2.07223   0.00000   0.00001  -0.00003  -0.00002   2.07222
    R2        2.07223   0.00000   0.00001  -0.00003  -0.00002   2.07222
    R3        2.07012   0.00000   0.00002  -0.00002  -0.00001   2.07011
    R4        2.89714   0.00001   0.00000   0.00003   0.00003   2.89718
    R5        2.07663   0.00000   0.00001  -0.00003  -0.00002   2.07661
    R6        2.07663   0.00000   0.00001  -0.00003  -0.00002   2.07661
    R7        2.89983   0.00002   0.00000   0.00006   0.00006   2.89989
    R8        2.07865   0.00000   0.00001  -0.00003  -0.00002   2.07863
    R9        2.07865   0.00000   0.00001  -0.00003  -0.00002   2.07863
   R10        2.89958   0.00001   0.00001   0.00004   0.00005   2.89962
   R11        2.07824   0.00000   0.00001  -0.00003  -0.00002   2.07822
   R12        2.07824   0.00000   0.00001  -0.00003  -0.00002   2.07822
   R13        2.89975   0.00002   0.00000   0.00005   0.00005   2.89981
   R14        2.07835   0.00000   0.00001  -0.00003  -0.00002   2.07832
   R15        2.07835   0.00000   0.00001  -0.00003  -0.00002   2.07832
   R16        2.89963   0.00001   0.00000   0.00004   0.00004   2.89967
   R17        2.07776   0.00000   0.00001  -0.00003  -0.00002   2.07774
   R18        2.07776   0.00000   0.00001  -0.00003  -0.00002   2.07774
   R19        2.89960   0.00001   0.00000   0.00004   0.00004   2.89964
   R20        2.07853   0.00000   0.00001  -0.00003  -0.00002   2.07851
   R21        2.07853   0.00000   0.00001  -0.00003  -0.00002   2.07851
   R22        2.89912   0.00000  -0.00001   0.00002   0.00001   2.89913
   R23        2.07224   0.00000   0.00001  -0.00003  -0.00002   2.07223
   R24        2.07224   0.00000   0.00001  -0.00003  -0.00002   2.07223
   R25        2.89132   0.00000   0.00000   0.00001   0.00001   2.89133
   R26        2.07505   0.00000   0.00001  -0.00002  -0.00001   2.07504
   R27        2.07505   0.00000   0.00001  -0.00002  -0.00001   2.07504
   R28        2.85613  -0.00001  -0.00001   0.00001  -0.00001   2.85612
   R29        1.83738   0.00000   0.00001  -0.00002  -0.00001   1.83736
   R30        2.57127  -0.00002   0.00000  -0.00003  -0.00003   2.57123
   R31        2.29225   0.00005  -0.00001   0.00007   0.00007   2.29232
    A1        1.87662   0.00000   0.00000   0.00001   0.00000   1.87662
    A2        1.87920   0.00000  -0.00001   0.00001   0.00001   1.87920
    A3        1.94023   0.00000   0.00000  -0.00001  -0.00001   1.94022
    A4        1.87920   0.00000   0.00000   0.00001   0.00001   1.87920
    A5        1.94023   0.00000   0.00000  -0.00001  -0.00001   1.94022
    A6        1.94529   0.00000   0.00001   0.00000   0.00001   1.94530
    A7        1.90986   0.00000   0.00000  -0.00001  -0.00001   1.90985
    A8        1.90986   0.00000   0.00000  -0.00001  -0.00001   1.90985
    A9        1.97765   0.00001   0.00001   0.00003   0.00004   1.97768
   A10        1.85128   0.00000  -0.00001   0.00003   0.00002   1.85131
   A11        1.90546   0.00000   0.00000  -0.00002  -0.00002   1.90544
   A12        1.90546   0.00000   0.00000  -0.00002  -0.00002   1.90544
   A13        1.90511   0.00000   0.00000  -0.00001  -0.00001   1.90510
   A14        1.90511   0.00000   0.00000  -0.00001  -0.00001   1.90510
   A15        1.98422   0.00001   0.00002  -0.00003  -0.00001   1.98421
   A16        1.85066   0.00000  -0.00001   0.00003   0.00002   1.85067
   A17        1.90700   0.00000   0.00000   0.00001   0.00001   1.90701
   A18        1.90700   0.00000   0.00000   0.00001   0.00001   1.90701
   A19        1.90620   0.00000   0.00000  -0.00001  -0.00001   1.90619
   A20        1.90620   0.00000   0.00000  -0.00001  -0.00001   1.90619
   A21        1.98323   0.00001   0.00001   0.00002   0.00004   1.98327
   A22        1.85093   0.00000  -0.00001   0.00002   0.00001   1.85095
   A23        1.90631   0.00000   0.00000  -0.00001  -0.00001   1.90629
   A24        1.90631   0.00000   0.00000  -0.00001  -0.00001   1.90629
   A25        1.90621   0.00000   0.00000  -0.00001  -0.00001   1.90620
   A26        1.90621   0.00000   0.00000  -0.00001  -0.00001   1.90620
   A27        1.98284   0.00001   0.00002   0.00000   0.00001   1.98285
   A28        1.85108   0.00000  -0.00001   0.00003   0.00002   1.85109
   A29        1.90644   0.00000   0.00000   0.00000   0.00000   1.90644
   A30        1.90644   0.00000   0.00000   0.00000   0.00000   1.90644
   A31        1.90726   0.00000   0.00000   0.00000   0.00000   1.90725
   A32        1.90726   0.00000   0.00000   0.00000   0.00000   1.90725
   A33        1.98181   0.00000   0.00001  -0.00001   0.00001   1.98182
   A34        1.85113   0.00000  -0.00001   0.00002   0.00002   1.85114
   A35        1.90592   0.00000   0.00000   0.00000  -0.00001   1.90591
   A36        1.90592   0.00000   0.00000   0.00000  -0.00001   1.90591
   A37        1.90589   0.00000   0.00000   0.00000   0.00000   1.90589
   A38        1.90589   0.00000   0.00000   0.00000   0.00000   1.90589
   A39        1.97680   0.00000   0.00001  -0.00003  -0.00002   1.97678
   A40        1.85109   0.00000  -0.00001   0.00003   0.00002   1.85111
   A41        1.90997   0.00000   0.00000   0.00000   0.00000   1.90997
   A42        1.90997   0.00000   0.00000   0.00000   0.00000   1.90997
   A43        1.91801   0.00000   0.00000  -0.00001  -0.00001   1.91800
   A44        1.91801   0.00000   0.00000  -0.00001  -0.00001   1.91800
   A45        1.96288   0.00000  -0.00001   0.00004   0.00003   1.96290
   A46        1.84870   0.00000   0.00000   0.00001   0.00001   1.84871
   A47        1.90635   0.00000   0.00000  -0.00001  -0.00001   1.90634
   A48        1.90635   0.00000   0.00000  -0.00001  -0.00001   1.90634
   A49        1.94148   0.00000   0.00000  -0.00001  -0.00001   1.94147
   A50        1.94148   0.00000   0.00000   0.00000   0.00000   1.94148
   A51        1.98662  -0.00001   0.00001  -0.00003  -0.00003   1.98659
   A52        1.83861   0.00000   0.00000  -0.00002  -0.00002   1.83859
   A53        1.87392   0.00000  -0.00001   0.00005   0.00004   1.87397
   A54        1.87393   0.00000  -0.00001   0.00002   0.00001   1.87394
   A55        1.86744  -0.00001  -0.00001  -0.00003  -0.00004   1.86740
   A56        1.94675  -0.00001  -0.00004   0.00007   0.00003   1.94678
   A57        2.20717  -0.00003   0.00000  -0.00011  -0.00010   2.20707
   A58        2.12926   0.00003   0.00003   0.00004   0.00007   2.12934
    D1       -3.10739   0.00000   0.00000  -0.00002  -0.00002  -3.10740
    D2       -1.08584   0.00000  -0.00001   0.00001   0.00000  -1.08584
    D3        1.04498   0.00000   0.00000   0.00000  -0.00001   1.04497
    D4        1.08584   0.00000   0.00001  -0.00001   0.00000   1.08584
    D5        3.10739   0.00000   0.00000   0.00002   0.00002   3.10740
    D6       -1.04498   0.00000   0.00000   0.00000   0.00001  -1.04497
    D7       -1.01077   0.00000   0.00001  -0.00002  -0.00001  -1.01078
    D8        1.01077   0.00000  -0.00001   0.00002   0.00001   1.01078
    D9       -3.14159   0.00000   0.00000   0.00000   0.00000   3.14159
   D10        1.00776   0.00000  -0.00001   0.00001   0.00001   1.00776
   D11       -1.00776   0.00000   0.00001  -0.00001   0.00000  -1.00776
   D12       -3.14159   0.00000   0.00000   0.00000   0.00000  -3.14159
   D13       -1.12551   0.00000  -0.00001   0.00002   0.00001  -1.12550
   D14       -3.14102   0.00000   0.00000   0.00000   0.00000  -3.14103
   D15        1.00833   0.00000  -0.00001   0.00001   0.00000   1.00833
   D16        3.14102   0.00000   0.00000   0.00001   0.00000   3.14103
   D17        1.12551   0.00000   0.00001  -0.00002  -0.00001   1.12550
   D18       -1.00833   0.00000   0.00001  -0.00001   0.00000  -1.00833
   D19        1.00852   0.00000  -0.00001   0.00001   0.00000   1.00853
   D20       -1.00853   0.00000   0.00001  -0.00001   0.00000  -1.00853
   D21        3.14159   0.00000   0.00000   0.00000   0.00000  -3.14159
   D22        3.14132   0.00000   0.00000  -0.00001  -0.00001   3.14130
   D23        1.12427   0.00000   0.00001  -0.00003  -0.00002   1.12425
   D24       -1.00880   0.00000   0.00001  -0.00002  -0.00001  -1.00881
   D25       -1.12427   0.00000  -0.00001   0.00003   0.00002  -1.12425
   D26       -3.14132   0.00000   0.00000   0.00001   0.00001  -3.14130
   D27        1.00880   0.00000  -0.00001   0.00002   0.00001   1.00882
   D28        1.00861   0.00000  -0.00001   0.00001   0.00001   1.00862
   D29       -1.00861   0.00000   0.00001  -0.00001  -0.00001  -1.00862
   D30        3.14159   0.00000   0.00000   0.00000   0.00000   3.14159
   D31       -3.14156   0.00000   0.00000   0.00001   0.00001  -3.14155
   D32        1.12440   0.00000   0.00001  -0.00002  -0.00001   1.12439
   D33       -1.00858   0.00000   0.00001  -0.00001   0.00000  -1.00858
   D34       -1.12440   0.00000  -0.00001   0.00002   0.00001  -1.12439
   D35        3.14156   0.00000   0.00000  -0.00001  -0.00001   3.14155
   D36        1.00858   0.00000  -0.00001   0.00001   0.00000   1.00858
   D37        1.00923   0.00000  -0.00001   0.00001   0.00001   1.00923
   D38       -1.00923   0.00000   0.00001  -0.00001  -0.00001  -1.00923
   D39        3.14159   0.00000   0.00000   0.00000   0.00000  -3.14159
   D40       -3.14111   0.00000   0.00000   0.00000   0.00000  -3.14111
   D41        1.12362   0.00000   0.00001  -0.00003  -0.00001   1.12361
   D42       -1.00874   0.00000   0.00001  -0.00001  -0.00001  -1.00875
   D43       -1.12362   0.00000  -0.00001   0.00003   0.00001  -1.12361
   D44        3.14111   0.00000   0.00000   0.00000   0.00000   3.14111
   D45        1.00874   0.00000  -0.00001   0.00001   0.00001   1.00875
   D46        1.00844   0.00000   0.00000   0.00002   0.00002   1.00846
   D47       -1.00844   0.00000   0.00000  -0.00002  -0.00001  -1.00846
   D48        3.14159   0.00000   0.00000   0.00000   0.00000  -3.14159
   D49        3.14155   0.00000   0.00000   0.00001   0.00001   3.14156
   D50        1.12467   0.00000   0.00001  -0.00003  -0.00002   1.12464
   D51       -1.00848   0.00000   0.00001  -0.00001   0.00000  -1.00849
   D52       -1.12467   0.00000  -0.00001   0.00003   0.00002  -1.12464
   D53       -3.14155   0.00000   0.00000  -0.00001  -0.00001  -3.14156
   D54        1.00848   0.00000  -0.00001   0.00001   0.00001   1.00849
   D55        1.01387   0.00000   0.00000   0.00000   0.00000   1.01387
   D56       -1.01387   0.00000   0.00000   0.00000   0.00000  -1.01388
   D57       -3.14159   0.00000   0.00000   0.00000   0.00000   3.14159
   D58       -3.13844   0.00000   0.00001  -0.00002  -0.00001  -3.13845
   D59        1.11700   0.00000   0.00000  -0.00002  -0.00001   1.11698
   D60       -1.01072   0.00000   0.00000  -0.00002  -0.00001  -1.01074
   D61       -1.11699   0.00000   0.00000   0.00002   0.00001  -1.11698
   D62        3.13844   0.00000  -0.00001   0.00001   0.00001   3.13845
   D63        1.01072   0.00000   0.00000   0.00001   0.00001   1.01073
   D64        1.02194   0.00000   0.00000  -0.00002  -0.00002   1.02193
   D65       -1.02194   0.00000   0.00000   0.00001   0.00001  -1.02194
   D66        3.14159   0.00000   0.00000   0.00001   0.00001  -3.14158
   D67       -3.12692   0.00000   0.00000  -0.00002  -0.00002  -3.12694
   D68        1.11238   0.00000   0.00000   0.00001   0.00000   1.11239
   D69       -1.00727   0.00000   0.00000   0.00001   0.00001  -1.00726
   D70       -1.11238   0.00000   0.00000  -0.00002  -0.00002  -1.11240
   D71        3.12692   0.00000   0.00000   0.00001   0.00001   3.12693
   D72        1.00727   0.00000   0.00000   0.00001   0.00001   1.00728
   D73        3.14150   0.00000   0.00001   0.00089   0.00090  -3.14079
   D74        0.00008   0.00000  -0.00001  -0.00076  -0.00077  -0.00069
   D75       -0.98490   0.00000   0.00001   0.00089   0.00090  -0.98400
   D76        2.15687   0.00000   0.00000  -0.00076  -0.00077   2.15610
   D77        0.98471   0.00000   0.00000   0.00091   0.00091   0.98562
   D78       -2.15670   0.00000  -0.00001  -0.00075  -0.00076  -2.15746
   D79       -3.14151   0.00000  -0.00001  -0.00080  -0.00080   3.14087
   D80       -0.00008   0.00000   0.00001   0.00077   0.00078   0.00070
         Item               Value     Threshold  Converged?
 Maximum Force            0.000048     0.000450     YES
 RMS     Force            0.000006     0.000300     YES
 Maximum Displacement     0.002392     0.001800     NO 
 RMS     Displacement     0.000287     0.001200     YES
 Predicted change in Energy=-2.253619D-08
 GradGradGradGradGradGradGradGradGradGradGradGradGradGradGradGradGradGrad

                          Input orientation:                          
 ---------------------------------------------------------------------
 Center     Atomic      Atomic             Coordinates (Angstroms)
 Number     Number       Type             X           Y           Z
 ---------------------------------------------------------------------
      1          6           0       -5.936701    0.594225   -0.050809
      2          1           0       -5.599079   -0.448426   -0.087632
      3          1           0       -5.598702    1.083443   -0.972160
      4          1           0       -7.032114    0.589532   -0.059404
      5          6           0       -5.388647    1.310094    1.189201
      6          1           0       -5.771932    2.339625    1.216121
      7          1           0       -5.772306    0.818876    2.094229
      8          6           0       -3.855402    1.341512    1.244264
      9          1           0       -3.471700    1.832738    0.337962
     10          1           0       -3.472074    0.310873    1.216714
     11          6           0       -3.297543    2.056178    2.482196
     12          1           0       -3.681858    1.564651    3.387812
     13          1           0       -3.681485    3.086372    2.509144
     14          6           0       -1.764283    2.086874    2.536009
     15          1           0       -1.380043    2.578475    1.630332
     16          1           0       -1.380417    1.056590    2.509094
     17          6           0       -1.207011    2.801668    3.774162
     18          1           0       -1.590294    2.310480    4.680093
     19          1           0       -1.589921    3.831965    3.801561
     20          6           0        0.326224    2.831571    3.826599
     21          1           0        0.709628    3.322919    2.920308
     22          1           0        0.709255    1.800882    3.799156
     23          6           0        0.876179    3.547626    5.066937
     24          1           0        0.500941    3.061548    5.975454
     25          1           0        0.501314    4.577606    5.100057
     26          6           0        2.405707    3.566827    5.100847
     27          1           0        2.817135    4.061040    4.210776
     28          1           0        2.816764    2.548745    5.084014
     29          8           0        4.341267    4.256503    6.294088
     30          1           0        4.638743    4.719836    7.095450
     31          6           0        2.980770    4.265626    6.311341
     32          8           0        2.352731    4.785261    7.209681
 ---------------------------------------------------------------------
                    Distance matrix (angstroms):
                    1          2          3          4          5
     1  C    0.000000
     2  H    1.096570   0.000000
     3  H    1.096570   1.768901   0.000000
     4  H    1.095456   1.769673   1.769673   0.000000
     5  C    1.533119   2.183340   2.183340   2.186139   0.000000
     6  H    2.163026   3.082674   2.529146   2.505564   1.098893
     7  H    2.163026   2.529146   3.082674   2.505564   1.098893
     8  C    2.562706   2.831649   2.831649   3.515185   1.534556
     9  H    2.785909   3.148108   2.608065   3.792099   2.161586
    10  H    2.785909   2.608065   3.148107   3.792098   2.161586
    11  C    3.939363   4.263112   4.263112   4.749506   2.569280
    12  H    4.224945   4.450497   4.786983   4.904933   2.794963
    13  H    4.224945   4.786983   4.450497   4.904933   2.794963
    14  C    5.131150   5.293099   5.293099   6.060383   3.943767
    15  H    5.246581   5.469350   5.177371   6.225513   4.227564
    16  H    5.246582   5.177371   5.469350   6.225513   4.227564
    17  C    6.470949   6.690801   6.690801   7.315846   5.137402
    18  H    6.649678   6.812717   7.037110   7.418753   5.254958
    19  H    6.649678   7.037110   6.812717   7.418752   5.254958
    20  C    7.698327   7.822327   7.822326   8.618172   6.475378
    21  H    7.774767   7.941695   7.743487   8.734109   6.651102
    22  H    7.774766   7.743486   7.941694   8.734108   6.651102
    23  C    9.018273   9.190592   9.190592   9.877793   7.700094
    24  H    9.156788   9.289304   9.454517   9.963799   7.788650
    25  H    9.156789   9.454517   9.289305   9.963800   7.788650
    26  C   10.245570  10.349839  10.349840  11.160867   9.008096
    27  H   10.334871  10.471114  10.322559  11.282442   9.166923
    28  H   10.334878  10.322566  10.471123  11.282449   9.166930
    29  O   12.621673  12.715077  12.714939  13.533933  11.375959
    30  H   13.413788  13.532205  13.531998  14.298960  12.126775
    31  C   11.553243  11.695424  11.695427  12.424086  10.247860
    32  O   11.789579  11.994729  11.994635  12.590435  10.404418
                    6          7          8          9         10
     6  H    0.000000
     7  H    1.756062   0.000000
     8  C    2.161044   2.161044   0.000000
     9  H    2.513795   3.066786   1.099961   0.000000
    10  H    3.066786   2.513795   1.099961   1.757350   0.000000
    11  C    2.793902   2.793902   1.534415   2.162867   2.162867
    12  H    3.112111   2.568951   2.162107   3.068814   2.515876
    13  H    2.568950   3.112110   2.162107   2.515877   3.068814
    14  C    4.226965   4.226966   2.568452   2.794864   2.794865
    15  H    4.417840   4.754300   2.794016   2.569313   3.112827
    16  H    4.754300   4.417840   2.794016   3.112826   2.569313
    17  C    5.253147   5.253147   3.942894   4.227896   4.227897
    18  H    5.430105   5.138170   4.227828   4.756261   4.419787
    19  H    5.138170   5.430104   4.227827   4.419786   4.756261
    20  C    6.651624   6.651625   5.135632   5.252854   5.252855
    21  H    6.773605   6.997721   5.251151   5.135430   5.427825
    22  H    6.997720   6.773606   5.251150   5.427822   5.135430
    23  C    7.777238   7.777238   6.470520   6.648917   6.648917
    24  H    7.907044   7.710195   6.657357   7.005223   6.782084
    25  H    7.710196   7.907045   6.657358   6.782085   7.005224
    26  C    9.136241   9.136240   7.682886   7.761188   7.761188
    27  H    9.257607   9.421777   7.792225   7.714496   7.910898
    28  H    9.421784   9.257612   7.792232   7.910907   7.714504
    29  O   11.477672  11.477825  10.058990  10.118919  10.119092
    30  H   12.190736  12.190965  10.853568  10.944325  10.944580
    31  C   10.309245  10.309241   8.997719   9.123297   9.123294
    32  O   10.388168  10.388276   9.272891   9.479552   9.479670
                   11         12         13         14         15
    11  C    0.000000
    12  H    1.099744   0.000000
    13  H    1.099744   1.757183   0.000000
    14  C    1.534511   2.162263   2.162263   0.000000
    15  H    2.162238   3.068376   2.515334   1.099801   0.000000
    16  H    2.162238   2.515334   3.068376   1.099801   1.757373
    17  C    2.568123   2.793626   2.793626   1.534440   2.162352
    18  H    2.794659   2.569220   3.112572   2.162722   3.068724
    19  H    2.794658   3.112572   2.569219   2.162722   2.515854
    20  C    3.942123   4.226387   4.226386   2.567180   2.792668
    21  H    4.225398   4.753443   4.416659   2.792083   2.566118
    22  H    4.225397   4.416660   4.753442   2.792082   3.110244
    23  C    5.130815   5.246652   5.246653   3.938456   4.223748
    24  H    5.257575   5.141245   5.432182   4.232140   4.759364
    25  H    5.257576   5.432183   5.141246   4.232141   4.424367
    26  C    6.454956   6.633374   6.633375   5.114438   5.230031
    27  H    6.663088   7.010431   6.788047   5.262277   5.145191
    28  H    6.663094   6.788051   7.010438   5.262285   5.435255
    29  O    8.816086   8.947796   8.947601   7.490540   7.569663
    30  H    9.558337   9.640237   9.639948   8.289736   8.407064
    31  C    7.678621   7.760986   7.760991   6.443261   6.616269
    32  O    7.856373   7.835514   7.835371   6.787806   7.066304
                   16         17         18         19         20
    16  H    0.000000
    17  C    2.162352   0.000000
    18  H    2.515854   1.099492   0.000000
    19  H    3.068725   1.099492   1.756911   0.000000
    20  C    2.792669   1.534423   2.161719   2.161719   0.000000
    21  H    3.110246   2.162007   3.067819   2.514689   1.099902
    22  H    2.566117   2.162007   2.514689   3.067819   1.099902
    23  C    4.223748   2.562695   2.786337   2.786338   1.534152
    24  H    4.424366   2.798271   2.572028   3.113046   2.168177
    25  H    4.759364   2.798272   3.113046   2.572030   2.168176
    26  C    5.230029   3.923939   4.209925   4.209927   2.547265
    27  H    5.435244   4.239151   4.765517   4.431938   2.804251
    28  H    5.145198   4.239157   4.431939   4.765524   2.804260
    29  O    7.569893   6.264979   6.447899   6.447629   4.923363
    30  H    8.407396   6.991649   7.102102   7.101709   5.731383
    31  C    6.616263   5.110573   5.232418   5.232425   3.908589
    32  O    7.066462   5.330028   5.298189   5.297977   4.401009
                   21         22         23         24         25
    21  H    0.000000
    22  H    1.757547   0.000000
    23  C    2.164774   2.164774   0.000000
    24  H    3.073399   2.523677   1.096576   0.000000
    25  H    2.523675   3.073398   1.096576   1.750643   0.000000
    26  C    2.773252   2.773249   1.530024   2.156010   2.156012
    27  H    2.579092   3.117836   2.182639   3.078608   2.533907
    28  H    3.117851   2.579100   2.182642   2.533904   3.078611
    29  O    5.044083   5.044430   3.743693   4.034544   4.034112
    30  H    5.900943   5.901417   4.432361   4.596272   4.595665
    31  C    4.188781   4.188773   2.548208   2.777080   2.777092
    32  O    4.820472   4.820706   2.881544   2.814894   2.814495
                   26         27         28         29         30
    26  C    0.000000
    27  H    1.098065   0.000000
    28  H    1.098063   1.746305   0.000000
    29  O    2.376104   2.588702   2.589368   0.000000
    30  H    3.208476   3.474710   3.475503   0.972291   0.000000
    31  C    1.511394   2.116838   2.116816   1.360637   1.889446
    32  O    2.436097   3.119872   3.120223   2.252148   2.289799
                   31         32
    31  C    0.000000
    32  O    1.213041   0.000000
 Stoichiometry    C10H20O2
 Framework group  C1[X(C10H20O2)]
 Deg. of freedom    90
 Full point group                 C1      NOp   1
 Largest Abelian subgroup         C1      NOp   1
 Largest concise Abelian subgroup C1      NOp   1
                         Standard orientation:                         
 ---------------------------------------------------------------------
 Center     Atomic      Atomic             Coordinates (Angstroms)
 Number     Number       Type             X           Y           Z
 ---------------------------------------------------------------------
      1          6           0        6.730375   -0.256925    0.000185
      2          1           0        6.800155   -0.901420   -0.884249
      3          1           0        6.800068   -0.901382    0.884653
      4          1           0        7.604426    0.403424    0.000213
      5          6           0        5.422777    0.543477    0.000103
      6          1           0        5.398414    1.203826    0.878118
      7          1           0        5.398500    1.203788   -0.877943
      8          6           0        4.169063   -0.341431    0.000061
      9          1           0        4.193976   -1.002640    0.878751
     10          1           0        4.194062   -1.002678   -0.878598
     11          6           0        2.855159    0.451087   -0.000021
     12          1           0        2.831187    1.112080   -0.878629
     13          1           0        2.831101    1.112120    0.878554
     14          6           0        1.602315   -0.434974   -0.000063
     15          1           0        1.626357   -1.095933    0.878639
     16          1           0        1.626443   -1.095973   -0.878733
     17          6           0        0.288721    0.358106   -0.000145
     18          1           0        0.263660    1.018819   -0.878616
     19          1           0        0.263575    1.018859    0.878294
     20          6           0       -0.963136   -0.529199   -0.000185
     21          1           0       -0.938029   -1.190170    0.878605
     22          1           0       -0.937942   -1.190211   -0.878942
     23          6           0       -2.272471    0.270342   -0.000269
     24          1           0       -2.306830    0.929949   -0.875607
     25          1           0       -2.306917    0.929988    0.875036
     26          6           0       -3.508339   -0.631657   -0.000313
     27          1           0       -3.514882   -1.297454    0.872852
     28          1           0       -3.514804   -1.297486   -0.873453
     29          8           0       -5.882801   -0.719989    0.000571
     30          1           0       -6.683117   -0.167863    0.001114
     31          6           0       -4.816545    0.125251   -0.000411
     32          8           0       -4.951814    1.330726    0.000216
 ---------------------------------------------------------------------
 Rotational constants (GHZ):      5.4026965      0.1663346      0.1628215
 Standard basis: 6-31++G(d,p) (6D, 7F)
 There are   348 symmetry adapted cartesian basis functions of A   symmetry.
 There are   348 symmetry adapted basis functions of A   symmetry.
   348 basis functions,   544 primitive gaussians,   348 cartesian basis functions
    48 alpha electrons       48 beta electrons
       nuclear repulsion energy       663.8994190620 Hartrees.
 NAtoms=   32 NActive=   32 NUniq=   32 SFac= 1.00D+00 NAtFMM=   60 NAOKFM=F Big=F
 Integral buffers will be    131072 words long.
 Raffenetti 2 integral format.
 Two-electron integral symmetry is turned on.
 One-electron integrals computed using PRISM.
 NBasis=   348 RedAO= T EigKep=  3.56D-06  NBF=   348
 NBsUse=   348 1.00D-06 EigRej= -1.00D+00 NBFU=   348
 Initial guess from the checkpoint file:  "DECA.chk"
 B after Tr=     0.000000    0.000000    0.000000
         Rot=    1.000000    0.000005    0.000000    0.000001 Ang=   0.00 deg.
 Requested convergence on RMS density matrix=1.00D-08 within 128 cycles.
 Requested convergence on MAX density matrix=1.00D-06.
 Requested convergence on             energy=1.00D-06.
 No special actions if energy rises.
 SCF Done:  E(RB3LYP) =  -543.645461567     A.U. after    8 cycles
            NFock=  8  Conv=0.51D-08     -V/T= 2.0099
 Calling FoFJK, ICntrl=      2127 FMM=F ISym2X=0 I1Cent= 0 IOpClX= 0 NMat=1 NMatS=1 NMatT=0.
 ***** Axes restored to original set *****
 -------------------------------------------------------------------
 Center     Atomic                   Forces (Hartrees/Bohr)
 Number     Number              X              Y              Z
 -------------------------------------------------------------------
      1        6           0.000002051    0.000003356    0.000005779
      2        1           0.000000954   -0.000004970   -0.000000114
      3        1           0.000000989    0.000002363   -0.000004348
      4        1          -0.000006163    0.000000046    0.000000070
      5        6           0.000003038   -0.000002742   -0.000004663
      6        1          -0.000001199    0.000004046    0.000000771
      7        1          -0.000001137   -0.000001329    0.000003940
      8        6          -0.000004109    0.000003264    0.000005506
      9        1           0.000000811    0.000001795   -0.000002886
     10        1           0.000000852   -0.000003413    0.000000163
     11        6           0.000003857   -0.000002881   -0.000004943
     12        1          -0.000001351   -0.000001716    0.000003256
     13        1          -0.000001380    0.000003658    0.000000090
     14        6          -0.000003652    0.000002873    0.000004758
     15        1           0.000001181    0.000001618   -0.000003147
     16        1           0.000001244   -0.000003546   -0.000000127
     17        6           0.000004437   -0.000001740   -0.000003694
     18        1          -0.000000857   -0.000001659    0.000003174
     19        1          -0.000001058    0.000003520    0.000000131
     20        6           0.000000776    0.000002312    0.000006853
     21        1           0.000001103    0.000001495   -0.000003771
     22        1           0.000001055   -0.000003671   -0.000000634
     23        6           0.000002951   -0.000005255   -0.000001406
     24        1          -0.000003049   -0.000002402    0.000003562
     25        1          -0.000000133    0.000004051    0.000000465
     26        6          -0.000005432   -0.000049994    0.000040637
     27        1           0.000008382    0.000007555    0.000006729
     28        1          -0.000001058   -0.000012789   -0.000011288
     29        8          -0.000018528   -0.000058262    0.000019283
     30        1           0.000000432    0.000001291    0.000005344
     31        6           0.000016754    0.000181835   -0.000100369
     32        8          -0.000001759   -0.000068710    0.000030879
 -------------------------------------------------------------------
 Cartesian Forces:  Max     0.000181835 RMS     0.000024698

 GradGradGradGradGradGradGradGradGradGradGradGradGradGradGradGradGradGrad
 Berny optimization.
 Using GEDIIS/GDIIS optimizer.
 FormGI is forming the generalized inverse of G from B-inverse, IUseBI=4.
 GSVD:  received Info=                   1 from GESDD.
 Internal  Forces:  Max     0.000040158 RMS     0.000008605
 Search for a local minimum.
 Step number   7 out of a maximum of  179
 All quantities printed in internal units (Hartrees-Bohrs-Radians)
 Mixed Optimization -- En-DIIS/RFO-DIIS
 Swapping is turned off.
 Update second derivatives using D2CorX and points    1    2    3    4    5
                                                      6    7
 DE=  9.83D-08 DEPred=-2.25D-08 R=-4.36D+00
 Trust test=-4.36D+00 RLast= 2.35D-03 DXMaxT set to 2.97D-01
 ITU= -1  0  1  1  1  1  0
     Eigenvalues ---    0.00237   0.00237   0.00237   0.00237   0.00237
     Eigenvalues ---    0.00237   0.00237   0.00237   0.00237   0.01295
     Eigenvalues ---    0.03126   0.03317   0.03322   0.03325   0.03330
     Eigenvalues ---    0.03351   0.03355   0.03418   0.03630   0.04565
     Eigenvalues ---    0.04708   0.04710   0.04710   0.04714   0.04719
     Eigenvalues ---    0.04853   0.04999   0.05367   0.05416   0.08250
     Eigenvalues ---    0.08303   0.08396   0.08433   0.08440   0.08450
     Eigenvalues ---    0.08455   0.08945   0.11788   0.12176   0.12261
     Eigenvalues ---    0.12267   0.12295   0.12302   0.12305   0.12312
     Eigenvalues ---    0.13360   0.15919   0.16000   0.16170   0.16605
     Eigenvalues ---    0.21843   0.21904   0.21907   0.21909   0.21919
     Eigenvalues ---    0.22097   0.22586   0.22845   0.26915   0.27172
     Eigenvalues ---    0.28474   0.28519   0.28519   0.28519   0.28520
     Eigenvalues ---    0.28595   0.28814   0.31067   0.34501   0.37152
     Eigenvalues ---    0.37230   0.37230   0.37230   0.37230   0.37230
     Eigenvalues ---    0.37230   0.37230   0.37230   0.37230   0.37230
     Eigenvalues ---    0.37230   0.37230   0.37230   0.37233   0.37252
     Eigenvalues ---    0.37257   0.37361   0.41423   0.55380   0.80659
 En-DIIS/RFO-DIIS IScMMF=        0 using points:     7    6    5    4    3
 RFO step:  Lambda=-5.05379438D-08.
 DidBck=T Rises=F RFO-DIIS coefs:    0.15670    0.85070   -0.00642   -0.00056   -0.00041
 Iteration  1 RMS(Cart)=  0.00024091 RMS(Int)=  0.00000008
 Iteration  2 RMS(Cart)=  0.00000012 RMS(Int)=  0.00000001
 Variable       Old X    -DE/DX   Delta X   Delta X   Delta X     New X
                                 (Linear)    (Quad)   (Total)
    R1        2.07222   0.00001   0.00001  -0.00002   0.00000   2.07221
    R2        2.07222   0.00001   0.00001  -0.00002   0.00000   2.07221
    R3        2.07011   0.00001   0.00001  -0.00001   0.00000   2.07011
    R4        2.89718   0.00000  -0.00003   0.00003   0.00000   2.89718
    R5        2.07661   0.00000   0.00002  -0.00002   0.00000   2.07660
    R6        2.07661   0.00000   0.00002  -0.00002   0.00000   2.07660
    R7        2.89989   0.00000  -0.00005   0.00006   0.00001   2.89990
    R8        2.07863   0.00000   0.00002  -0.00002   0.00000   2.07862
    R9        2.07863   0.00000   0.00002  -0.00002   0.00000   2.07862
   R10        2.89962   0.00000  -0.00004   0.00004   0.00000   2.89963
   R11        2.07822   0.00000   0.00002  -0.00002   0.00000   2.07821
   R12        2.07822   0.00000   0.00002  -0.00002   0.00000   2.07821
   R13        2.89981   0.00000  -0.00005   0.00005   0.00001   2.89981
   R14        2.07832   0.00000   0.00002  -0.00002   0.00000   2.07832
   R15        2.07832   0.00000   0.00002  -0.00002   0.00000   2.07832
   R16        2.89967   0.00000  -0.00004   0.00004   0.00000   2.89967
   R17        2.07774   0.00000   0.00002  -0.00002   0.00000   2.07774
   R18        2.07774   0.00000   0.00002  -0.00002   0.00000   2.07774
   R19        2.89964   0.00000  -0.00003   0.00003   0.00000   2.89964
   R20        2.07851   0.00000   0.00002  -0.00002   0.00000   2.07851
   R21        2.07851   0.00000   0.00002  -0.00002   0.00000   2.07851
   R22        2.89913   0.00000  -0.00001   0.00001   0.00000   2.89913
   R23        2.07223   0.00001   0.00001  -0.00001   0.00000   2.07223
   R24        2.07223   0.00000   0.00001  -0.00001   0.00000   2.07223
   R25        2.89133   0.00000  -0.00001   0.00000   0.00000   2.89132
   R26        2.07504   0.00000   0.00001  -0.00001   0.00000   2.07504
   R27        2.07504   0.00001   0.00001  -0.00001   0.00000   2.07504
   R28        2.85612  -0.00001   0.00001  -0.00002  -0.00001   2.85611
   R29        1.83736   0.00001   0.00001  -0.00001   0.00000   1.83736
   R30        2.57123  -0.00002   0.00003  -0.00005  -0.00002   2.57121
   R31        2.29232  -0.00001  -0.00005   0.00006   0.00001   2.29232
    A1        1.87662   0.00000  -0.00001   0.00000   0.00000   1.87662
    A2        1.87920   0.00000  -0.00001   0.00001   0.00000   1.87920
    A3        1.94022   0.00000   0.00001  -0.00001   0.00000   1.94022
    A4        1.87920   0.00000  -0.00001   0.00001   0.00000   1.87920
    A5        1.94022   0.00000   0.00001  -0.00001   0.00000   1.94022
    A6        1.94530   0.00000  -0.00001   0.00001   0.00000   1.94530
    A7        1.90985   0.00000   0.00001  -0.00001   0.00000   1.90985
    A8        1.90985   0.00000   0.00001  -0.00001   0.00000   1.90985
    A9        1.97768   0.00000  -0.00003   0.00004   0.00001   1.97769
   A10        1.85131   0.00000  -0.00002   0.00003   0.00000   1.85131
   A11        1.90544   0.00000   0.00002  -0.00002   0.00000   1.90544
   A12        1.90544   0.00000   0.00002  -0.00002   0.00000   1.90544
   A13        1.90510   0.00000   0.00001  -0.00001   0.00000   1.90510
   A14        1.90510   0.00000   0.00001  -0.00001   0.00000   1.90510
   A15        1.98421   0.00000   0.00001  -0.00001   0.00000   1.98421
   A16        1.85067   0.00000  -0.00002   0.00002   0.00000   1.85068
   A17        1.90701   0.00000   0.00000   0.00001   0.00000   1.90701
   A18        1.90701   0.00000   0.00000   0.00001   0.00000   1.90701
   A19        1.90619   0.00000   0.00001  -0.00001   0.00000   1.90619
   A20        1.90619   0.00000   0.00001  -0.00001   0.00000   1.90619
   A21        1.98327   0.00000  -0.00003   0.00004   0.00001   1.98328
   A22        1.85095   0.00000  -0.00002   0.00002   0.00000   1.85095
   A23        1.90629   0.00000   0.00001  -0.00001   0.00000   1.90629
   A24        1.90629   0.00000   0.00001  -0.00001   0.00000   1.90629
   A25        1.90620   0.00000   0.00001  -0.00001   0.00000   1.90620
   A26        1.90620   0.00000   0.00001  -0.00001   0.00000   1.90620
   A27        1.98285   0.00000  -0.00001   0.00001   0.00000   1.98285
   A28        1.85109   0.00000  -0.00002   0.00002   0.00000   1.85110
   A29        1.90644   0.00000   0.00000   0.00000   0.00000   1.90644
   A30        1.90644   0.00000   0.00000   0.00000   0.00000   1.90644
   A31        1.90725   0.00000   0.00000   0.00000   0.00000   1.90725
   A32        1.90725   0.00000   0.00000   0.00000   0.00000   1.90725
   A33        1.98182   0.00000   0.00000   0.00000   0.00000   1.98182
   A34        1.85114   0.00000  -0.00002   0.00002   0.00000   1.85115
   A35        1.90591   0.00000   0.00001  -0.00001   0.00000   1.90591
   A36        1.90591   0.00000   0.00001  -0.00001   0.00000   1.90591
   A37        1.90589   0.00000   0.00000   0.00000   0.00000   1.90589
   A38        1.90589   0.00000   0.00000   0.00000   0.00000   1.90589
   A39        1.97678   0.00000   0.00002  -0.00003  -0.00001   1.97677
   A40        1.85111   0.00000  -0.00002   0.00002   0.00000   1.85112
   A41        1.90997   0.00000   0.00000   0.00000   0.00000   1.90997
   A42        1.90997   0.00000   0.00000   0.00000   0.00000   1.90997
   A43        1.91800   0.00000   0.00001  -0.00001   0.00000   1.91800
   A44        1.91800   0.00000   0.00001  -0.00001   0.00000   1.91800
   A45        1.96290   0.00000  -0.00002   0.00002   0.00000   1.96291
   A46        1.84871   0.00000  -0.00001   0.00001   0.00000   1.84871
   A47        1.90634   0.00000   0.00001  -0.00001   0.00000   1.90634
   A48        1.90634   0.00000   0.00001  -0.00001   0.00000   1.90634
   A49        1.94147   0.00001   0.00001   0.00000   0.00001   1.94148
   A50        1.94148  -0.00001   0.00000   0.00000   0.00000   1.94148
   A51        1.98659   0.00000   0.00003  -0.00003  -0.00001   1.98658
   A52        1.83859   0.00000   0.00001  -0.00002  -0.00001   1.83858
   A53        1.87397  -0.00001  -0.00004   0.00003  -0.00001   1.87396
   A54        1.87394   0.00001  -0.00001   0.00003   0.00002   1.87396
   A55        1.86740   0.00000   0.00004  -0.00005  -0.00001   1.86739
   A56        1.94678   0.00000  -0.00002   0.00003   0.00001   1.94679
   A57        2.20707   0.00000   0.00008  -0.00011  -0.00002   2.20704
   A58        2.12934   0.00001  -0.00006   0.00008   0.00001   2.12935
    D1       -3.10740   0.00000   0.00002  -0.00002   0.00000  -3.10740
    D2       -1.08584   0.00000   0.00000   0.00000   0.00000  -1.08584
    D3        1.04497   0.00000   0.00001  -0.00001   0.00000   1.04497
    D4        1.08584   0.00000   0.00000   0.00000   0.00000   1.08584
    D5        3.10740   0.00000  -0.00001   0.00002   0.00000   3.10740
    D6       -1.04497   0.00000  -0.00001   0.00001   0.00000  -1.04497
    D7       -1.01078   0.00000   0.00001  -0.00001   0.00000  -1.01078
    D8        1.01078   0.00000  -0.00001   0.00001   0.00000   1.01078
    D9        3.14159   0.00000   0.00000   0.00000   0.00000  -3.14159
   D10        1.00776   0.00000  -0.00001   0.00001   0.00000   1.00776
   D11       -1.00776   0.00000   0.00001  -0.00001   0.00000  -1.00776
   D12       -3.14159   0.00000   0.00000   0.00000   0.00000   3.14159
   D13       -1.12550   0.00000  -0.00001   0.00001   0.00000  -1.12551
   D14       -3.14103   0.00000   0.00000   0.00000   0.00000  -3.14103
   D15        1.00833   0.00000   0.00000   0.00000   0.00000   1.00833
   D16        3.14103   0.00000   0.00000   0.00000   0.00000   3.14103
   D17        1.12550   0.00000   0.00001  -0.00001   0.00000   1.12551
   D18       -1.00833   0.00000   0.00000   0.00000   0.00000  -1.00833
   D19        1.00853   0.00000   0.00000   0.00000   0.00000   1.00853
   D20       -1.00853   0.00000   0.00000   0.00000   0.00000  -1.00853
   D21       -3.14159   0.00000   0.00000   0.00000   0.00000  -3.14159
   D22        3.14130   0.00000   0.00001  -0.00001   0.00000   3.14130
   D23        1.12425   0.00000   0.00002  -0.00002   0.00000   1.12425
   D24       -1.00881   0.00000   0.00001  -0.00002   0.00000  -1.00882
   D25       -1.12425   0.00000  -0.00002   0.00002   0.00000  -1.12425
   D26       -3.14130   0.00000  -0.00001   0.00001   0.00000  -3.14130
   D27        1.00882   0.00000  -0.00001   0.00002   0.00000   1.00882
   D28        1.00862   0.00000  -0.00001   0.00001   0.00000   1.00862
   D29       -1.00862   0.00000   0.00001  -0.00001   0.00000  -1.00862
   D30        3.14159   0.00000   0.00000   0.00000   0.00000   3.14159
   D31       -3.14155   0.00000   0.00000   0.00001   0.00000  -3.14155
   D32        1.12439   0.00000   0.00001  -0.00001   0.00000   1.12439
   D33       -1.00858   0.00000   0.00000   0.00000   0.00000  -1.00858
   D34       -1.12439   0.00000  -0.00001   0.00001   0.00000  -1.12439
   D35        3.14155   0.00000   0.00000  -0.00001   0.00000   3.14155
   D36        1.00858   0.00000   0.00000   0.00000   0.00000   1.00858
   D37        1.00923   0.00000  -0.00001   0.00001   0.00000   1.00923
   D38       -1.00923   0.00000   0.00001  -0.00001   0.00000  -1.00923
   D39       -3.14159   0.00000   0.00000   0.00000   0.00000  -3.14159
   D40       -3.14111   0.00000   0.00000   0.00000   0.00000  -3.14111
   D41        1.12361   0.00000   0.00002  -0.00002   0.00000   1.12361
   D42       -1.00875   0.00000   0.00001  -0.00001   0.00000  -1.00875
   D43       -1.12361   0.00000  -0.00002   0.00002   0.00000  -1.12361
   D44        3.14111   0.00000   0.00000   0.00000   0.00000   3.14111
   D45        1.00875   0.00000  -0.00001   0.00001   0.00000   1.00875
   D46        1.00846   0.00000  -0.00002   0.00002   0.00000   1.00846
   D47       -1.00846   0.00000   0.00001  -0.00002   0.00000  -1.00846
   D48       -3.14159   0.00000   0.00000   0.00000   0.00000   3.14159
   D49        3.14156   0.00000  -0.00001   0.00001   0.00000   3.14156
   D50        1.12464   0.00000   0.00002  -0.00003   0.00000   1.12464
   D51       -1.00849   0.00000   0.00001  -0.00001   0.00000  -1.00849
   D52       -1.12464   0.00000  -0.00002   0.00002   0.00000  -1.12464
   D53       -3.14156   0.00000   0.00001  -0.00001   0.00000  -3.14156
   D54        1.00849   0.00000  -0.00001   0.00001   0.00000   1.00849
   D55        1.01387   0.00000   0.00000   0.00000   0.00000   1.01387
   D56       -1.01388   0.00000   0.00001   0.00000   0.00000  -1.01387
   D57        3.14159   0.00000   0.00000   0.00000   0.00000  -3.14159
   D58       -3.13845   0.00000   0.00001  -0.00001   0.00000  -3.13845
   D59        1.11698   0.00000   0.00002  -0.00002   0.00000   1.11698
   D60       -1.01074   0.00000   0.00001  -0.00001   0.00000  -1.01074
   D61       -1.11698   0.00000  -0.00002   0.00002   0.00000  -1.11698
   D62        3.13845   0.00000  -0.00001   0.00001   0.00000   3.13845
   D63        1.01073   0.00000  -0.00001   0.00001   0.00000   1.01074
   D64        1.02193   0.00000   0.00001  -0.00001   0.00000   1.02193
   D65       -1.02194   0.00000   0.00000   0.00001   0.00001  -1.02193
   D66       -3.14158  -0.00001  -0.00001   0.00000  -0.00001   3.14159
   D67       -3.12694   0.00000   0.00002  -0.00001   0.00000  -3.12693
   D68        1.11239   0.00000   0.00000   0.00001   0.00001   1.11239
   D69       -1.00726  -0.00001  -0.00001   0.00000  -0.00001  -1.00727
   D70       -1.11240   0.00000   0.00001  -0.00001   0.00000  -1.11240
   D71        3.12693   0.00000  -0.00001   0.00001   0.00001   3.12693
   D72        1.00728  -0.00001  -0.00001   0.00000  -0.00001   1.00727
   D73       -3.14079  -0.00004  -0.00076  -0.00005  -0.00081   3.14159
   D74       -0.00069   0.00003   0.00065   0.00005   0.00070   0.00001
   D75       -0.98400  -0.00004  -0.00076  -0.00006  -0.00082  -0.98482
   D76        2.15610   0.00004   0.00065   0.00004   0.00069   2.15679
   D77        0.98562  -0.00004  -0.00077  -0.00005  -0.00082   0.98480
   D78       -2.15746   0.00004   0.00064   0.00005   0.00069  -2.15677
   D79        3.14087   0.00004   0.00068   0.00005   0.00073  -3.14159
   D80        0.00070  -0.00003  -0.00066  -0.00005  -0.00070  -0.00001
         Item               Value     Threshold  Converged?
 Maximum Force            0.000040     0.000450     YES
 RMS     Force            0.000009     0.000300     YES
 Maximum Displacement     0.001889     0.001800     NO 
 RMS     Displacement     0.000241     0.001200     YES
 Predicted change in Energy=-1.096617D-07
 GradGradGradGradGradGradGradGradGradGradGradGradGradGradGradGradGradGrad

                          Input orientation:                          
 ---------------------------------------------------------------------
 Center     Atomic      Atomic             Coordinates (Angstroms)
 Number     Number       Type             X           Y           Z
 ---------------------------------------------------------------------
      1          6           0       -5.936731    0.594108   -0.050722
      2          1           0       -5.599095   -0.448539   -0.087520
      3          1           0       -5.598765    1.083298   -0.972099
      4          1           0       -7.032143    0.589399   -0.059286
      5          6           0       -5.388651    1.310026    1.189248
      6          1           0       -5.771947    2.339552    1.216145
      7          1           0       -5.772275    0.818833    2.094303
      8          6           0       -3.855400    1.341473    1.244277
      9          1           0       -3.471729    1.832676    0.337951
     10          1           0       -3.472057    0.310841    1.216753
     11          6           0       -3.297530    2.056193    2.482175
     12          1           0       -3.681819    1.564689    3.387813
     13          1           0       -3.681492    3.086379    2.509094
     14          6           0       -1.764267    2.086925    2.535966
     15          1           0       -1.380052    2.578503    1.630267
     16          1           0       -1.380379    1.056649    2.509081
     17          6           0       -1.206992    2.801775    3.774088
     18          1           0       -1.590250    2.310609    4.680040
     19          1           0       -1.589923    3.832063    3.801456
     20          6           0        0.326244    2.831712    3.826503
     21          1           0        0.709625    3.323037    2.920190
     22          1           0        0.709298    1.801032    3.799093
     23          6           0        0.876193    3.547826    5.066809
     24          1           0        0.500975    3.061771    5.975345
     25          1           0        0.501301    4.577796    5.099896
     26          6           0        2.405719    3.567073    5.100707
     27          1           0        2.817131    4.061267    4.210620
     28          1           0        2.816806    2.549001    5.083900
     29          8           0        4.341242    4.255983    6.294438
     30          1           0        4.638680    4.718836    7.096089
     31          6           0        2.980756    4.265945    6.311164
     32          8           0        2.352672    4.785007    7.209810
 ---------------------------------------------------------------------
                    Distance matrix (angstroms):
                    1          2          3          4          5
     1  C    0.000000
     2  H    1.096569   0.000000
     3  H    1.096569   1.768899   0.000000
     4  H    1.095456   1.769672   1.769672   0.000000
     5  C    1.533121   2.183340   2.183340   2.186140   0.000000
     6  H    2.163026   3.082672   2.529145   2.505564   1.098892
     7  H    2.163026   2.529145   3.082672   2.505564   1.098892
     8  C    2.562717   2.831660   2.831660   3.515194   1.534560
     9  H    2.785920   3.148119   2.608079   3.792108   2.161587
    10  H    2.785920   2.608080   3.148118   3.792108   2.161587
    11  C    3.939371   4.263123   4.263123   4.749510   2.569282
    12  H    4.224947   4.450503   4.786988   4.904931   2.794962
    13  H    4.224947   4.786988   4.450502   4.904931   2.794962
    14  C    5.131171   5.293124   5.293124   6.060399   3.943777
    15  H    5.246606   5.469379   5.177402   6.225533   4.227576
    16  H    5.246607   5.177402   5.469379   6.225534   4.227576
    17  C    6.470966   6.690824   6.690823   7.315856   5.137409
    18  H    6.649690   6.812735   7.037127   7.418758   5.254963
    19  H    6.649690   7.037126   6.812734   7.418757   5.254963
    20  C    7.698351   7.822357   7.822357   8.618189   6.475389
    21  H    7.774795   7.941729   7.743522   8.734131   6.651116
    22  H    7.774796   7.743524   7.941730   8.734132   6.651117
    23  C    9.018288   9.190615   9.190614   9.877799   7.700097
    24  H    9.156796   9.289320   9.454531   9.963798   7.788647
    25  H    9.156795   9.454531   9.289318   9.963797   7.788646
    26  C   10.245595  10.349873  10.349873  11.160883   9.008105
    27  H   10.334909  10.471162  10.322606  11.282472   9.166945
    28  H   10.334910  10.322608  10.471163  11.282474   9.166946
    29  O   12.621693  12.715039  12.715040  13.533940  11.375959
    30  H   13.413785  13.532112  13.532113  14.298943  12.126752
    31  C   11.553249  11.695442  11.695441  12.424080  10.247850
    32  O   11.789537  11.994651  11.994651  12.590379  10.404362
                    6          7          8          9         10
     6  H    0.000000
     7  H    1.756061   0.000000
     8  C    2.161043   2.161043   0.000000
     9  H    2.513793   3.066784   1.099960   0.000000
    10  H    3.066784   2.513793   1.099960   1.757348   0.000000
    11  C    2.793899   2.793899   1.534417   2.162869   2.162869
    12  H    3.112104   2.568944   2.162106   3.068814   2.515877
    13  H    2.568944   3.112104   2.162106   2.515877   3.068814
    14  C    4.226967   4.226967   2.568462   2.794877   2.794878
    15  H    4.417844   4.754303   2.794026   2.569329   3.112839
    16  H    4.754303   4.417844   2.794026   3.112840   2.569330
    17  C    5.253146   5.253146   3.942903   4.227910   4.227911
    18  H    5.430101   5.138167   4.227836   4.756272   4.419799
    19  H    5.138166   5.430101   4.227835   4.419798   4.756272
    20  C    6.651626   6.651627   5.135645   5.252873   5.252873
    21  H    6.773611   6.997726   5.251166   5.135452   5.427844
    22  H    6.997726   6.773612   5.251166   5.427844   5.135453
    23  C    7.777230   7.777231   6.470527   6.648930   6.648930
    24  H    7.907031   7.710183   6.657359   7.005232   6.782094
    25  H    7.710182   7.907031   6.657359   6.782092   7.005231
    26  C    9.136239   9.136239   7.682900   7.761210   7.761210
    27  H    9.257616   9.421788   7.792249   7.714529   7.910931
    28  H    9.421788   9.257618   7.792250   7.910931   7.714531
    29  O   11.477734  11.477734  10.058998  10.119026  10.119025
    30  H   12.190812  12.190811  10.853556  10.944455  10.944454
    31  C   10.309220  10.309221   8.997717   9.123302   9.123303
    32  O   10.388153  10.388153   9.272846   9.479576   9.479576
                   11         12         13         14         15
    11  C    0.000000
    12  H    1.099743   0.000000
    13  H    1.099743   1.757182   0.000000
    14  C    1.534514   2.162263   2.162263   0.000000
    15  H    2.162239   3.068375   2.515333   1.099800   0.000000
    16  H    2.162239   2.515333   3.068375   1.099800   1.757372
    17  C    2.568127   2.793628   2.793628   1.534442   2.162352
    18  H    2.794663   2.569223   3.112574   2.162723   3.068724
    19  H    2.794663   3.112574   2.569223   2.162723   2.515854
    20  C    3.942130   4.226390   4.226390   2.567184   2.792671
    21  H    4.225405   4.753446   4.416664   2.792086   2.566122
    22  H    4.225405   4.416664   4.753446   2.792087   3.110249
    23  C    5.130815   5.246650   5.246649   3.938455   4.223748
    24  H    5.257572   5.141240   5.432175   4.232136   4.759361
    25  H    5.257571   5.432176   5.141238   4.232136   4.424362
    26  C    6.454960   6.633375   6.633374   5.114442   5.230037
    27  H    6.663102   7.010441   6.788056   5.262291   5.145207
    28  H    6.663103   6.788057   7.010441   5.262292   5.435262
    29  O    8.816080   8.947684   8.947685   7.490539   7.569784
    30  H    9.558310   9.640055   9.640057   8.289717   8.407221
    31  C    7.678609   7.760971   7.760970   6.443252   6.616260
    32  O    7.856319   7.835382   7.835382   6.787758   7.066342
                   16         17         18         19         20
    16  H    0.000000
    17  C    2.162352   0.000000
    18  H    2.515854   1.099491   0.000000
    19  H    3.068724   1.099491   1.756910   0.000000
    20  C    2.792671   1.534424   2.161718   2.161718   0.000000
    21  H    3.110249   2.162008   3.067819   2.514689   1.099902
    22  H    2.566123   2.162008   2.514689   3.067819   1.099902
    23  C    4.223748   2.562690   2.786331   2.786331   1.534152
    24  H    4.424364   2.798264   2.572019   3.113037   2.168175
    25  H    4.759361   2.798264   3.113037   2.572019   2.168175
    26  C    5.230037   3.923937   4.209920   4.209920   2.547266
    27  H    5.435261   4.239157   4.765519   4.431939   2.804259
    28  H    5.145209   4.239158   4.431939   4.765519   2.804260
    29  O    7.569783   6.264966   6.447741   6.447743   4.923359
    30  H    8.407219   6.991617   7.101861   7.101864   5.731364
    31  C    6.616261   5.110556   5.232399   5.232398   3.908580
    32  O    7.066342   5.329973   5.298021   5.298022   4.400971
                   21         22         23         24         25
    21  H    0.000000
    22  H    1.757547   0.000000
    23  C    2.164774   2.164774   0.000000
    24  H    3.073397   2.523675   1.096575   0.000000
    25  H    2.523675   3.073397   1.096575   1.750641   0.000000
    26  C    2.773254   2.773255   1.530022   2.156008   2.156008
    27  H    2.579103   3.117849   2.182641   3.078609   2.533907
    28  H    3.117849   2.579104   2.182641   2.533907   3.078608
    29  O    5.044262   5.044259   3.743678   4.034305   4.034309
    30  H    5.901174   5.901170   4.432330   4.595926   4.595932
    31  C    4.188772   4.188773   2.548195   2.777071   2.777070
    32  O    4.820560   4.820558   2.881504   2.814646   2.814650
                   26         27         28         29         30
    26  C    0.000000
    27  H    1.098064   0.000000
    28  H    1.098064   1.746301   0.000000
    29  O    2.376098   2.589040   2.589033   0.000000
    30  H    3.208461   3.475107   3.475099   0.972289   0.000000
    31  C    1.511389   2.116826   2.116826   1.360626   1.889426
    32  O    2.436082   3.120043   3.120038   2.252151   2.289791
                   31         32
    31  C    0.000000
    32  O    1.213046   0.000000
 Stoichiometry    C10H20O2
 Framework group  C1[X(C10H20O2)]
 Deg. of freedom    90
 Full point group                 C1      NOp   1
 Largest Abelian subgroup         C1      NOp   1
 Largest concise Abelian subgroup C1      NOp   1
                         Standard orientation:                         
 ---------------------------------------------------------------------
 Center     Atomic      Atomic             Coordinates (Angstroms)
 Number     Number       Type             X           Y           Z
 ---------------------------------------------------------------------
      1          6           0        6.730386   -0.256890    0.000000
      2          1           0        6.800135   -0.901364   -0.884450
      3          1           0        6.800134   -0.901365    0.884449
      4          1           0        7.604424    0.403475    0.000000
      5          6           0        5.422772    0.543487    0.000000
      6          1           0        5.398439    1.203816    0.878030
      7          1           0        5.398439    1.203816   -0.878031
      8          6           0        4.169065   -0.341438    0.000000
      9          1           0        4.194029   -1.002664    0.878674
     10          1           0        4.194029   -1.002663   -0.878675
     11          6           0        2.855153    0.451071    0.000000
     12          1           0        2.831133    1.112083   -0.878591
     13          1           0        2.831134    1.112083    0.878590
     14          6           0        1.602307   -0.434994    0.000000
     15          1           0        1.626395   -1.095972    0.878685
     16          1           0        1.626394   -1.095972   -0.878686
     17          6           0        0.288709    0.358083    0.000000
     18          1           0        0.263604    1.018815   -0.878455
     19          1           0        0.263604    1.018815    0.878455
     20          6           0       -0.963146   -0.529225    0.000001
     21          1           0       -0.937996   -1.190216    0.878774
     22          1           0       -0.937998   -1.190215   -0.878773
     23          6           0       -2.272478    0.270320    0.000002
     24          1           0       -2.306878    0.929948   -0.875318
     25          1           0       -2.306876    0.929947    0.875323
     26          6           0       -3.508352   -0.631668    0.000003
     27          1           0       -3.514862   -1.297485    0.873152
     28          1           0       -3.514864   -1.297483   -0.873148
     29          8           0       -5.882809   -0.719948   -0.000004
     30          1           0       -6.683102   -0.167791   -0.000009
     31          6           0       -4.816541    0.125258    0.000005
     32          8           0       -4.951763    1.330743   -0.000002
 ---------------------------------------------------------------------
 Rotational constants (GHZ):      5.4027030      0.1663349      0.1628217
 Standard basis: 6-31++G(d,p) (6D, 7F)
 There are   348 symmetry adapted cartesian basis functions of A   symmetry.
 There are   348 symmetry adapted basis functions of A   symmetry.
   348 basis functions,   544 primitive gaussians,   348 cartesian basis functions
    48 alpha electrons       48 beta electrons
       nuclear repulsion energy       663.8998662506 Hartrees.
 NAtoms=   32 NActive=   32 NUniq=   32 SFac= 1.00D+00 NAtFMM=   60 NAOKFM=F Big=F
 Integral buffers will be    131072 words long.
 Raffenetti 2 integral format.
 Two-electron integral symmetry is turned on.
 One-electron integrals computed using PRISM.
 NBasis=   348 RedAO= T EigKep=  3.56D-06  NBF=   348
 NBsUse=   348 1.00D-06 EigRej= -1.00D+00 NBFU=   348
 Initial guess from the checkpoint file:  "DECA.chk"
 B after Tr=     0.000000    0.000000    0.000000
         Rot=    1.000000   -0.000005    0.000000    0.000000 Ang=   0.00 deg.
 Requested convergence on RMS density matrix=1.00D-08 within 128 cycles.
 Requested convergence on MAX density matrix=1.00D-06.
 Requested convergence on             energy=1.00D-06.
 No special actions if energy rises.
 SCF Done:  E(RB3LYP) =  -543.645461675     A.U. after    7 cycles
            NFock=  7  Conv=0.53D-08     -V/T= 2.0099
 Calling FoFJK, ICntrl=      2127 FMM=F ISym2X=0 I1Cent= 0 IOpClX= 0 NMat=1 NMatS=1 NMatT=0.
 ***** Axes restored to original set *****
 -------------------------------------------------------------------
 Center     Atomic                   Forces (Hartrees/Bohr)
 Number     Number              X              Y              Z
 -------------------------------------------------------------------
      1        6           0.000003135    0.000003810    0.000006597
      2        1           0.000001169   -0.000005657   -0.000000114
      3        1           0.000001169    0.000002728   -0.000004956
      4        1          -0.000006520    0.000000152    0.000000262
      5        6           0.000004891   -0.000002750   -0.000004737
      6        1          -0.000001691    0.000004645    0.000000898
      7        1          -0.000001687   -0.000001537    0.000004460
      8        6          -0.000005795    0.000003349    0.000005821
      9        1           0.000001267    0.000002197   -0.000003423
     10        1           0.000001262   -0.000004050    0.000000193
     11        6           0.000004882   -0.000003140   -0.000005407
     12        1          -0.000001647   -0.000001979    0.000003777
     13        1          -0.000001648    0.000004276    0.000000171
     14        6          -0.000005097    0.000002995    0.000005225
     15        1           0.000001508    0.000001925   -0.000003696
     16        1           0.000001500   -0.000004141   -0.000000183
     17        6           0.000004728   -0.000002943   -0.000005043
     18        1          -0.000001202   -0.000001909    0.000003633
     19        1          -0.000001206    0.000004126    0.000000159
     20        6          -0.000000413    0.000003750    0.000006510
     21        1           0.000001227    0.000001561   -0.000004110
     22        1           0.000001219   -0.000004323   -0.000000706
     23        6           0.000002249   -0.000002282   -0.000004026
     24        1          -0.000001622   -0.000002186    0.000003907
     25        1          -0.000001651    0.000004486    0.000000052
     26        6          -0.000004684    0.000004162    0.000005838
     27        1           0.000003303    0.000002425   -0.000005163
     28        1           0.000003404   -0.000005535   -0.000000256
     29        8          -0.000014701   -0.000004804   -0.000009604
     30        1           0.000002917    0.000003416    0.000005891
     31        6           0.000005499    0.000001348    0.000006734
     32        8           0.000004235   -0.000004112   -0.000008704
 -------------------------------------------------------------------
 Cartesian Forces:  Max     0.000014701 RMS     0.000004082

 GradGradGradGradGradGradGradGradGradGradGradGradGradGradGradGradGradGrad
 Berny optimization.
 Using GEDIIS/GDIIS optimizer.
 FormGI is forming the generalized inverse of G from B-inverse, IUseBI=4.
 Internal  Forces:  Max     0.000012537 RMS     0.000002350
 Search for a local minimum.
 Step number   8 out of a maximum of  179
 All quantities printed in internal units (Hartrees-Bohrs-Radians)
 Mixed Optimization -- En-DIIS/RFO-DIIS
 Swapping is turned off.
 Update second derivatives using D2CorX and points    1    2    3    4    5
                                                      7    8
 DE= -1.09D-07 DEPred=-1.10D-07 R= 9.90D-01
 Trust test= 9.90D-01 RLast= 2.11D-03 DXMaxT set to 2.97D-01
 ITU=  0 -1  0  1  1  1  1  0
     Eigenvalues ---    0.00237   0.00237   0.00237   0.00237   0.00237
     Eigenvalues ---    0.00237   0.00237   0.00237   0.00237   0.01295
     Eigenvalues ---    0.03317   0.03322   0.03325   0.03330   0.03351
     Eigenvalues ---    0.03355   0.03418   0.03623   0.03989   0.04633
     Eigenvalues ---    0.04709   0.04710   0.04711   0.04714   0.04722
     Eigenvalues ---    0.04944   0.05010   0.05367   0.05416   0.08262
     Eigenvalues ---    0.08370   0.08395   0.08440   0.08446   0.08451
     Eigenvalues ---    0.08456   0.09539   0.12175   0.12261   0.12267
     Eigenvalues ---    0.12295   0.12302   0.12305   0.12312   0.13324
     Eigenvalues ---    0.14803   0.15761   0.16000   0.16092   0.17805
     Eigenvalues ---    0.21833   0.21903   0.21907   0.21908   0.21917
     Eigenvalues ---    0.22100   0.22447   0.23351   0.27289   0.28061
     Eigenvalues ---    0.28475   0.28518   0.28519   0.28519   0.28519
     Eigenvalues ---    0.28604   0.29545   0.33138   0.34906   0.37079
     Eigenvalues ---    0.37229   0.37230   0.37230   0.37230   0.37230
     Eigenvalues ---    0.37230   0.37230   0.37230   0.37230   0.37230
     Eigenvalues ---    0.37230   0.37230   0.37231   0.37234   0.37242
     Eigenvalues ---    0.37257   0.37465   0.39757   0.55358   0.84615
 En-DIIS/RFO-DIIS IScMMF=        0 using points:     8    7    6    5    4
 RFO step:  Lambda=-1.54327160D-09.
 DidBck=F Rises=F RFO-DIIS coefs:    0.86107    0.01472    0.06239    0.05931    0.00251
 Iteration  1 RMS(Cart)=  0.00001391 RMS(Int)=  0.00000000
 Iteration  2 RMS(Cart)=  0.00000000 RMS(Int)=  0.00000000
 Variable       Old X    -DE/DX   Delta X   Delta X   Delta X     New X
                                 (Linear)    (Quad)   (Total)
    R1        2.07221   0.00001   0.00001   0.00001   0.00002   2.07223
    R2        2.07221   0.00001   0.00001   0.00001   0.00002   2.07223
    R3        2.07011   0.00001   0.00001   0.00001   0.00002   2.07013
    R4        2.89718   0.00000   0.00000   0.00000  -0.00001   2.89717
    R5        2.07660   0.00000   0.00001   0.00000   0.00001   2.07662
    R6        2.07660   0.00000   0.00001   0.00000   0.00001   2.07662
    R7        2.89990   0.00000  -0.00001   0.00000  -0.00001   2.89989
    R8        2.07862   0.00000   0.00001   0.00000   0.00001   2.07864
    R9        2.07862   0.00000   0.00001   0.00000   0.00001   2.07864
   R10        2.89963   0.00000  -0.00001   0.00000  -0.00001   2.89962
   R11        2.07821   0.00000   0.00001   0.00000   0.00001   2.07823
   R12        2.07821   0.00000   0.00001   0.00000   0.00001   2.07823
   R13        2.89981   0.00000  -0.00001   0.00000  -0.00001   2.89980
   R14        2.07832   0.00000   0.00001   0.00000   0.00001   2.07834
   R15        2.07832   0.00000   0.00001   0.00000   0.00001   2.07834
   R16        2.89967   0.00000  -0.00001   0.00000  -0.00001   2.89967
   R17        2.07774   0.00000   0.00001   0.00000   0.00001   2.07775
   R18        2.07774   0.00000   0.00001   0.00000   0.00001   2.07775
   R19        2.89964   0.00000  -0.00001   0.00000  -0.00001   2.89963
   R20        2.07851   0.00000   0.00001   0.00000   0.00001   2.07853
   R21        2.07851   0.00000   0.00001   0.00000   0.00001   2.07853
   R22        2.89913   0.00000  -0.00001   0.00000  -0.00001   2.89911
   R23        2.07223   0.00000   0.00001   0.00000   0.00001   2.07224
   R24        2.07223   0.00000   0.00001   0.00000   0.00001   2.07224
   R25        2.89132   0.00000  -0.00001   0.00000  -0.00001   2.89131
   R26        2.07504   0.00001   0.00001   0.00001   0.00002   2.07506
   R27        2.07504   0.00001   0.00001   0.00001   0.00002   2.07506
   R28        2.85611  -0.00001  -0.00001   0.00000  -0.00002   2.85609
   R29        1.83736   0.00001   0.00001   0.00001   0.00001   1.83737
   R30        2.57121  -0.00001   0.00000  -0.00003  -0.00003   2.57118
   R31        2.29232  -0.00001  -0.00001   0.00000  -0.00001   2.29231
    A1        1.87662   0.00000   0.00000   0.00000   0.00000   1.87662
    A2        1.87920   0.00000   0.00000   0.00000  -0.00001   1.87920
    A3        1.94022   0.00000   0.00000   0.00000   0.00001   1.94022
    A4        1.87920   0.00000   0.00000   0.00000  -0.00001   1.87920
    A5        1.94022   0.00000   0.00000   0.00000   0.00001   1.94022
    A6        1.94530   0.00000   0.00001   0.00000   0.00000   1.94530
    A7        1.90985   0.00000   0.00000   0.00000   0.00000   1.90985
    A8        1.90985   0.00000   0.00000   0.00000   0.00000   1.90985
    A9        1.97769   0.00000   0.00000   0.00000   0.00000   1.97770
   A10        1.85131   0.00000  -0.00001   0.00000  -0.00001   1.85130
   A11        1.90544   0.00000   0.00000  -0.00001   0.00000   1.90543
   A12        1.90544   0.00000   0.00000  -0.00001   0.00000   1.90543
   A13        1.90510   0.00000   0.00000   0.00000   0.00000   1.90510
   A14        1.90510   0.00000   0.00000   0.00000   0.00000   1.90510
   A15        1.98421   0.00000   0.00002  -0.00001   0.00001   1.98422
   A16        1.85068   0.00000  -0.00001   0.00001   0.00000   1.85067
   A17        1.90701   0.00000   0.00000   0.00000   0.00000   1.90701
   A18        1.90701   0.00000   0.00000   0.00000   0.00000   1.90701
   A19        1.90619   0.00000   0.00000   0.00000   0.00000   1.90619
   A20        1.90619   0.00000   0.00000   0.00000   0.00000   1.90619
   A21        1.98328   0.00000   0.00000   0.00000   0.00001   1.98328
   A22        1.85095   0.00000  -0.00001   0.00000  -0.00001   1.85094
   A23        1.90629   0.00000   0.00000   0.00000   0.00000   1.90629
   A24        1.90629   0.00000   0.00000   0.00000   0.00000   1.90629
   A25        1.90620   0.00000   0.00000   0.00000   0.00000   1.90620
   A26        1.90620   0.00000   0.00000   0.00000   0.00000   1.90620
   A27        1.98285   0.00000   0.00001   0.00000   0.00001   1.98286
   A28        1.85110   0.00000  -0.00001   0.00000  -0.00001   1.85109
   A29        1.90644   0.00000   0.00000   0.00000   0.00000   1.90644
   A30        1.90644   0.00000   0.00000   0.00000   0.00000   1.90644
   A31        1.90725   0.00000   0.00000   0.00000   0.00000   1.90725
   A32        1.90725   0.00000   0.00000   0.00000   0.00000   1.90725
   A33        1.98182   0.00000   0.00001   0.00000   0.00001   1.98183
   A34        1.85115   0.00000  -0.00001   0.00000  -0.00001   1.85114
   A35        1.90591   0.00000   0.00000   0.00000   0.00000   1.90591
   A36        1.90591   0.00000   0.00000   0.00000   0.00000   1.90591
   A37        1.90589   0.00000   0.00000   0.00000   0.00000   1.90589
   A38        1.90589   0.00000   0.00000   0.00000   0.00000   1.90589
   A39        1.97677   0.00000   0.00001  -0.00001   0.00000   1.97678
   A40        1.85112   0.00000  -0.00001   0.00000  -0.00001   1.85111
   A41        1.90997   0.00000   0.00000   0.00000   0.00000   1.90998
   A42        1.90997   0.00000   0.00000   0.00000   0.00000   1.90998
   A43        1.91800   0.00000   0.00000   0.00000   0.00000   1.91801
   A44        1.91800   0.00000   0.00000   0.00000   0.00000   1.91801
   A45        1.96291   0.00000  -0.00001   0.00000  -0.00001   1.96289
   A46        1.84871   0.00000   0.00000   0.00000   0.00000   1.84870
   A47        1.90634   0.00000   0.00001   0.00000   0.00000   1.90634
   A48        1.90634   0.00000   0.00001   0.00000   0.00000   1.90634
   A49        1.94148   0.00000   0.00001   0.00000   0.00001   1.94149
   A50        1.94148   0.00000   0.00001   0.00000   0.00001   1.94149
   A51        1.98658   0.00000   0.00000   0.00000   0.00001   1.98658
   A52        1.83858   0.00000   0.00000  -0.00001  -0.00001   1.83857
   A53        1.87396   0.00000  -0.00001   0.00000  -0.00001   1.87395
   A54        1.87396   0.00000  -0.00001   0.00000  -0.00001   1.87395
   A55        1.86739   0.00000  -0.00001   0.00002   0.00001   1.86739
   A56        1.94679   0.00000  -0.00003   0.00003  -0.00001   1.94678
   A57        2.20704   0.00000   0.00002  -0.00002   0.00000   2.20704
   A58        2.12935   0.00000   0.00002  -0.00001   0.00001   2.12936
    D1       -3.10740   0.00000   0.00001   0.00000   0.00000  -3.10740
    D2       -1.08584   0.00000  -0.00001   0.00001   0.00000  -1.08584
    D3        1.04497   0.00000   0.00000   0.00000   0.00000   1.04497
    D4        1.08584   0.00000   0.00001  -0.00001   0.00000   1.08584
    D5        3.10740   0.00000  -0.00001   0.00000   0.00000   3.10740
    D6       -1.04497   0.00000   0.00000   0.00000   0.00000  -1.04497
    D7       -1.01078   0.00000   0.00001   0.00000   0.00000  -1.01078
    D8        1.01078   0.00000  -0.00001   0.00000   0.00000   1.01078
    D9       -3.14159   0.00000   0.00000   0.00000   0.00000  -3.14159
   D10        1.00776   0.00000  -0.00001   0.00000   0.00000   1.00776
   D11       -1.00776   0.00000   0.00001   0.00000   0.00000  -1.00776
   D12        3.14159   0.00000   0.00000   0.00000   0.00000  -3.14159
   D13       -1.12551   0.00000  -0.00001   0.00000  -0.00001  -1.12551
   D14       -3.14103   0.00000   0.00000   0.00000   0.00000  -3.14103
   D15        1.00833   0.00000  -0.00001   0.00000  -0.00001   1.00832
   D16        3.14103   0.00000   0.00000   0.00000   0.00000   3.14103
   D17        1.12551   0.00000   0.00001   0.00000   0.00001   1.12551
   D18       -1.00833   0.00000   0.00001   0.00000   0.00001  -1.00832
   D19        1.00853   0.00000  -0.00001   0.00000   0.00000   1.00852
   D20       -1.00853   0.00000   0.00001   0.00000   0.00000  -1.00852
   D21       -3.14159   0.00000   0.00000   0.00000   0.00000  -3.14159
   D22        3.14130   0.00000   0.00000   0.00000   0.00000   3.14130
   D23        1.12425   0.00000   0.00001  -0.00001   0.00001   1.12426
   D24       -1.00882   0.00000   0.00001  -0.00001   0.00000  -1.00881
   D25       -1.12425   0.00000  -0.00001   0.00001  -0.00001  -1.12426
   D26       -3.14130   0.00000   0.00000   0.00000   0.00000  -3.14130
   D27        1.00882   0.00000  -0.00001   0.00000   0.00000   1.00881
   D28        1.00862   0.00000  -0.00001   0.00000   0.00000   1.00862
   D29       -1.00862   0.00000   0.00001   0.00000   0.00000  -1.00862
   D30        3.14159   0.00000   0.00000   0.00000   0.00000  -3.14159
   D31       -3.14155   0.00000   0.00000   0.00000   0.00000  -3.14155
   D32        1.12439   0.00000   0.00001   0.00000   0.00001   1.12440
   D33       -1.00858   0.00000   0.00000   0.00000   0.00000  -1.00858
   D34       -1.12439   0.00000  -0.00001   0.00001  -0.00001  -1.12440
   D35        3.14155   0.00000   0.00000   0.00000   0.00000   3.14155
   D36        1.00858   0.00000   0.00000   0.00000   0.00000   1.00858
   D37        1.00923   0.00000  -0.00001   0.00000   0.00000   1.00923
   D38       -1.00923   0.00000   0.00001   0.00000   0.00000  -1.00923
   D39       -3.14159   0.00000   0.00000   0.00000   0.00000   3.14159
   D40       -3.14111   0.00000   0.00000   0.00000   0.00000  -3.14111
   D41        1.12361   0.00000   0.00001  -0.00001   0.00001   1.12361
   D42       -1.00875   0.00000   0.00001   0.00000   0.00000  -1.00875
   D43       -1.12361   0.00000  -0.00001   0.00000  -0.00001  -1.12361
   D44        3.14111   0.00000   0.00000   0.00000   0.00000   3.14111
   D45        1.00875   0.00000  -0.00001   0.00000   0.00000   1.00875
   D46        1.00846   0.00000  -0.00001   0.00000   0.00000   1.00846
   D47       -1.00846   0.00000   0.00001   0.00000   0.00001  -1.00846
   D48        3.14159   0.00000   0.00000   0.00000   0.00000  -3.14159
   D49        3.14156   0.00000   0.00000   0.00000   0.00000   3.14156
   D50        1.12464   0.00000   0.00001   0.00000   0.00001   1.12465
   D51       -1.00849   0.00000   0.00001   0.00000   0.00001  -1.00849
   D52       -1.12464   0.00000  -0.00001   0.00000  -0.00001  -1.12465
   D53       -3.14156   0.00000   0.00000   0.00000   0.00000  -3.14156
   D54        1.00849   0.00000  -0.00001   0.00000   0.00000   1.00849
   D55        1.01387   0.00000   0.00000   0.00000   0.00000   1.01387
   D56       -1.01387   0.00000   0.00000   0.00000   0.00000  -1.01387
   D57       -3.14159   0.00000   0.00000   0.00000   0.00000  -3.14159
   D58       -3.13845   0.00000   0.00001   0.00000   0.00000  -3.13845
   D59        1.11698   0.00000   0.00001   0.00000   0.00000   1.11698
   D60       -1.01074   0.00000   0.00001   0.00000   0.00000  -1.01074
   D61       -1.11698   0.00000  -0.00001   0.00000   0.00000  -1.11698
   D62        3.13845   0.00000  -0.00001   0.00000   0.00000   3.13845
   D63        1.01074   0.00000  -0.00001   0.00000   0.00000   1.01074
   D64        1.02193   0.00000   0.00001  -0.00001   0.00000   1.02193
   D65       -1.02193   0.00000  -0.00001   0.00001   0.00000  -1.02193
   D66        3.14159   0.00000   0.00000   0.00000   0.00000  -3.14159
   D67       -3.12693   0.00000   0.00000  -0.00001   0.00000  -3.12694
   D68        1.11239   0.00000  -0.00001   0.00001   0.00000   1.11240
   D69       -1.00727   0.00000   0.00000   0.00000   0.00000  -1.00727
   D70       -1.11240   0.00000   0.00001  -0.00001   0.00000  -1.11240
   D71        3.12693   0.00000   0.00000   0.00001   0.00000   3.12694
   D72        1.00727   0.00000   0.00000   0.00000   0.00000   1.00727
   D73        3.14159   0.00000   0.00001   0.00000   0.00001  -3.14159
   D74        0.00001   0.00000  -0.00001   0.00000  -0.00001   0.00000
   D75       -0.98482   0.00000   0.00001   0.00001   0.00002  -0.98480
   D76        2.15679   0.00000   0.00000   0.00000   0.00000   2.15679
   D77        0.98480   0.00000   0.00000   0.00000   0.00000   0.98480
   D78       -2.15677   0.00000  -0.00001  -0.00001  -0.00002  -2.15679
   D79       -3.14159   0.00000  -0.00001   0.00000  -0.00001  -3.14159
   D80       -0.00001   0.00000   0.00001   0.00000   0.00001   0.00000
         Item               Value     Threshold  Converged?
 Maximum Force            0.000013     0.000450     YES
 RMS     Force            0.000002     0.000300     YES
 Maximum Displacement     0.000076     0.001800     YES
 RMS     Displacement     0.000014     0.001200     YES
 Predicted change in Energy=-1.334318D-09
 Optimization completed.
    -- Stationary point found.
                           ----------------------------
                           !   Optimized Parameters   !
                           ! (Angstroms and Degrees)  !
 --------------------------                            --------------------------
 ! Name  Definition              Value          Derivative Info.                !
 --------------------------------------------------------------------------------
 ! R1    R(1,2)                  1.0966         -DE/DX =    0.0                 !
 ! R2    R(1,3)                  1.0966         -DE/DX =    0.0                 !
 ! R3    R(1,4)                  1.0955         -DE/DX =    0.0                 !
 ! R4    R(1,5)                  1.5331         -DE/DX =    0.0                 !
 ! R5    R(5,6)                  1.0989         -DE/DX =    0.0                 !
 ! R6    R(5,7)                  1.0989         -DE/DX =    0.0                 !
 ! R7    R(5,8)                  1.5346         -DE/DX =    0.0                 !
 ! R8    R(8,9)                  1.1            -DE/DX =    0.0                 !
 ! R9    R(8,10)                 1.1            -DE/DX =    0.0                 !
 ! R10   R(8,11)                 1.5344         -DE/DX =    0.0                 !
 ! R11   R(11,12)                1.0997         -DE/DX =    0.0                 !
 ! R12   R(11,13)                1.0997         -DE/DX =    0.0                 !
 ! R13   R(11,14)                1.5345         -DE/DX =    0.0                 !
 ! R14   R(14,15)                1.0998         -DE/DX =    0.0                 !
 ! R15   R(14,16)                1.0998         -DE/DX =    0.0                 !
 ! R16   R(14,17)                1.5344         -DE/DX =    0.0                 !
 ! R17   R(17,18)                1.0995         -DE/DX =    0.0                 !
 ! R18   R(17,19)                1.0995         -DE/DX =    0.0                 !
 ! R19   R(17,20)                1.5344         -DE/DX =    0.0                 !
 ! R20   R(20,21)                1.0999         -DE/DX =    0.0                 !
 ! R21   R(20,22)                1.0999         -DE/DX =    0.0                 !
 ! R22   R(20,23)                1.5342         -DE/DX =    0.0                 !
 ! R23   R(23,24)                1.0966         -DE/DX =    0.0                 !
 ! R24   R(23,25)                1.0966         -DE/DX =    0.0                 !
 ! R25   R(23,26)                1.53           -DE/DX =    0.0                 !
 ! R26   R(26,27)                1.0981         -DE/DX =    0.0                 !
 ! R27   R(26,28)                1.0981         -DE/DX =    0.0                 !
 ! R28   R(26,31)                1.5114         -DE/DX =    0.0                 !
 ! R29   R(29,30)                0.9723         -DE/DX =    0.0                 !
 ! R30   R(29,31)                1.3606         -DE/DX =    0.0                 !
 ! R31   R(31,32)                1.213          -DE/DX =    0.0                 !
 ! A1    A(2,1,3)              107.5225         -DE/DX =    0.0                 !
 ! A2    A(2,1,4)              107.6704         -DE/DX =    0.0                 !
 ! A3    A(2,1,5)              111.1661         -DE/DX =    0.0                 !
 ! A4    A(3,1,4)              107.6704         -DE/DX =    0.0                 !
 ! A5    A(3,1,5)              111.1661         -DE/DX =    0.0                 !
 ! A6    A(4,1,5)              111.4574         -DE/DX =    0.0                 !
 ! A7    A(1,5,6)              109.4262         -DE/DX =    0.0                 !
 ! A8    A(1,5,7)              109.4262         -DE/DX =    0.0                 !
 ! A9    A(1,5,8)              113.3134         -DE/DX =    0.0                 !
 ! A10   A(6,5,7)              106.0722         -DE/DX =    0.0                 !
 ! A11   A(6,5,8)              109.1734         -DE/DX =    0.0                 !
 ! A12   A(7,5,8)              109.1734         -DE/DX =    0.0                 !
 ! A13   A(5,8,9)              109.1542         -DE/DX =    0.0                 !
 ! A14   A(5,8,10)             109.1542         -DE/DX =    0.0                 !
 ! A15   A(5,8,11)             113.6868         -DE/DX =    0.0                 !
 ! A16   A(9,8,10)             106.0359         -DE/DX =    0.0                 !
 ! A17   A(9,8,11)             109.2636         -DE/DX =    0.0                 !
 ! A18   A(10,8,11)            109.2636         -DE/DX =    0.0                 !
 ! A19   A(8,11,12)            109.2167         -DE/DX =    0.0                 !
 ! A20   A(8,11,13)            109.2167         -DE/DX =    0.0                 !
 ! A21   A(8,11,14)            113.6334         -DE/DX =    0.0                 !
 ! A22   A(12,11,13)           106.0514         -DE/DX =    0.0                 !
 ! A23   A(12,11,14)           109.2223         -DE/DX =    0.0                 !
 ! A24   A(13,11,14)           109.2223         -DE/DX =    0.0                 !
 ! A25   A(11,14,15)           109.2172         -DE/DX =    0.0                 !
 ! A26   A(11,14,16)           109.2172         -DE/DX =    0.0                 !
 ! A27   A(11,14,17)           113.6092         -DE/DX =    0.0                 !
 ! A28   A(15,14,16)           106.06           -DE/DX =    0.0                 !
 ! A29   A(15,14,17)           109.2309         -DE/DX =    0.0                 !
 ! A30   A(16,14,17)           109.2309         -DE/DX =    0.0                 !
 ! A31   A(14,17,18)           109.2776         -DE/DX =    0.0                 !
 ! A32   A(14,17,19)           109.2776         -DE/DX =    0.0                 !
 ! A33   A(14,17,20)           113.55           -DE/DX =    0.0                 !
 ! A34   A(18,17,19)           106.0628         -DE/DX =    0.0                 !
 ! A35   A(18,17,20)           109.2007         -DE/DX =    0.0                 !
 ! A36   A(19,17,20)           109.2007         -DE/DX =    0.0                 !
 ! A37   A(17,20,21)           109.1995         -DE/DX =    0.0                 !
 ! A38   A(17,20,22)           109.1995         -DE/DX =    0.0                 !
 ! A39   A(17,20,23)           113.2608         -DE/DX =    0.0                 !
 ! A40   A(21,20,22)           106.0611         -DE/DX =    0.0                 !
 ! A41   A(21,20,23)           109.4334         -DE/DX =    0.0                 !
 ! A42   A(22,20,23)           109.4334         -DE/DX =    0.0                 !
 ! A43   A(20,23,24)           109.8934         -DE/DX =    0.0                 !
 ! A44   A(20,23,25)           109.8934         -DE/DX =    0.0                 !
 ! A45   A(20,23,26)           112.4662         -DE/DX =    0.0                 !
 ! A46   A(24,23,25)           105.923          -DE/DX =    0.0                 !
 ! A47   A(24,23,26)           109.2252         -DE/DX =    0.0                 !
 ! A48   A(25,23,26)           109.2252         -DE/DX =    0.0                 !
 ! A49   A(23,26,27)           111.2385         -DE/DX =    0.0                 !
 ! A50   A(23,26,28)           111.2385         -DE/DX =    0.0                 !
 ! A51   A(23,26,31)           113.8226         -DE/DX =    0.0                 !
 ! A52   A(27,26,28)           105.3431         -DE/DX =    0.0                 !
 ! A53   A(27,26,31)           107.3699         -DE/DX =    0.0                 !
 ! A54   A(28,26,31)           107.3699         -DE/DX =    0.0                 !
 ! A55   A(30,29,31)           106.9935         -DE/DX =    0.0                 !
 ! A56   A(26,31,29)           111.543          -DE/DX =    0.0                 !
 ! A57   A(26,31,32)           126.4542         -DE/DX =    0.0                 !
 ! A58   A(29,31,32)           122.0028         -DE/DX =    0.0                 !
 ! D1    D(2,1,5,6)           -178.0411         -DE/DX =    0.0                 !
 ! D2    D(2,1,5,7)            -62.214          -DE/DX =    0.0                 !
 ! D3    D(2,1,5,8)             59.8724         -DE/DX =    0.0                 !
 ! D4    D(3,1,5,6)             62.214          -DE/DX =    0.0                 !
 ! D5    D(3,1,5,7)            178.0412         -DE/DX =    0.0                 !
 ! D6    D(3,1,5,8)            -59.8724         -DE/DX =    0.0                 !
 ! D7    D(4,1,5,6)            -57.9136         -DE/DX =    0.0                 !
 ! D8    D(4,1,5,7)             57.9136         -DE/DX =    0.0                 !
 ! D9    D(4,1,5,8)           -180.0            -DE/DX =    0.0                 !
 ! D10   D(1,5,8,9)             57.7405         -DE/DX =    0.0                 !
 ! D11   D(1,5,8,10)           -57.7405         -DE/DX =    0.0                 !
 ! D12   D(1,5,8,11)          -180.0            -DE/DX =    0.0                 !
 ! D13   D(6,5,8,9)            -64.4867         -DE/DX =    0.0                 !
 ! D14   D(6,5,8,10)          -179.9677         -DE/DX =    0.0                 !
 ! D15   D(6,5,8,11)            57.7728         -DE/DX =    0.0                 !
 ! D16   D(7,5,8,9)            179.9677         -DE/DX =    0.0                 !
 ! D17   D(7,5,8,10)            64.4867         -DE/DX =    0.0                 !
 ! D18   D(7,5,8,11)           -57.7728         -DE/DX =    0.0                 !
 ! D19   D(5,8,11,12)           57.7843         -DE/DX =    0.0                 !
 ! D20   D(5,8,11,13)          -57.7843         -DE/DX =    0.0                 !
 ! D21   D(5,8,11,14)         -180.0            -DE/DX =    0.0                 !
 ! D22   D(9,8,11,12)          179.9833         -DE/DX =    0.0                 !
 ! D23   D(9,8,11,13)           64.4147         -DE/DX =    0.0                 !
 ! D24   D(9,8,11,14)          -57.801          -DE/DX =    0.0                 !
 ! D25   D(10,8,11,12)         -64.4147         -DE/DX =    0.0                 !
 ! D26   D(10,8,11,13)        -179.9833         -DE/DX =    0.0                 !
 ! D27   D(10,8,11,14)          57.801          -DE/DX =    0.0                 !
 ! D28   D(8,11,14,15)          57.7896         -DE/DX =    0.0                 !
 ! D29   D(8,11,14,16)         -57.7896         -DE/DX =    0.0                 !
 ! D30   D(8,11,14,17)        -180.0            -DE/DX =    0.0                 !
 ! D31   D(12,11,14,15)       -179.9978         -DE/DX =    0.0                 !
 ! D32   D(12,11,14,16)         64.423          -DE/DX =    0.0                 !
 ! D33   D(12,11,14,17)        -57.7874         -DE/DX =    0.0                 !
 ! D34   D(13,11,14,15)        -64.423          -DE/DX =    0.0                 !
 ! D35   D(13,11,14,16)        179.9977         -DE/DX =    0.0                 !
 ! D36   D(13,11,14,17)         57.7874         -DE/DX =    0.0                 !
 ! D37   D(11,14,17,18)         57.8249         -DE/DX =    0.0                 !
 ! D38   D(11,14,17,19)        -57.8248         -DE/DX =    0.0                 !
 ! D39   D(11,14,17,20)        180.0            -DE/DX =    0.0                 !
 ! D40   D(15,14,17,18)       -179.9724         -DE/DX =    0.0                 !
 ! D41   D(15,14,17,19)         64.3779         -DE/DX =    0.0                 !
 ! D42   D(15,14,17,20)        -57.7972         -DE/DX =    0.0                 !
 ! D43   D(16,14,17,18)        -64.3779         -DE/DX =    0.0                 !
 ! D44   D(16,14,17,19)        179.9724         -DE/DX =    0.0                 !
 ! D45   D(16,14,17,20)         57.7972         -DE/DX =    0.0                 !
 ! D46   D(14,17,20,21)         57.7805         -DE/DX =    0.0                 !
 ! D47   D(14,17,20,22)        -57.7806         -DE/DX =    0.0                 !
 ! D48   D(14,17,20,23)       -180.0            -DE/DX =    0.0                 !
 ! D49   D(18,17,20,21)        179.9983         -DE/DX =    0.0                 !
 ! D50   D(18,17,20,22)         64.4372         -DE/DX =    0.0                 !
 ! D51   D(18,17,20,23)        -57.7822         -DE/DX =    0.0                 !
 ! D52   D(19,17,20,21)        -64.4373         -DE/DX =    0.0                 !
 ! D53   D(19,17,20,22)       -179.9983         -DE/DX =    0.0                 !
 ! D54   D(19,17,20,23)         57.7822         -DE/DX =    0.0                 !
 ! D55   D(17,20,23,24)         58.0907         -DE/DX =    0.0                 !
 ! D56   D(17,20,23,25)        -58.0907         -DE/DX =    0.0                 !
 ! D57   D(17,20,23,26)       -180.0            -DE/DX =    0.0                 !
 ! D58   D(21,20,23,24)       -179.8202         -DE/DX =    0.0                 !
 ! D59   D(21,20,23,25)         63.9983         -DE/DX =    0.0                 !
 ! D60   D(21,20,23,26)        -57.9109         -DE/DX =    0.0                 !
 ! D61   D(22,20,23,24)        -63.9983         -DE/DX =    0.0                 !
 ! D62   D(22,20,23,25)        179.8202         -DE/DX =    0.0                 !
 ! D63   D(22,20,23,26)         57.911          -DE/DX =    0.0                 !
 ! D64   D(20,23,26,27)         58.5522         -DE/DX =    0.0                 !
 ! D65   D(20,23,26,28)        -58.5522         -DE/DX =    0.0                 !
 ! D66   D(20,23,26,31)       -180.0            -DE/DX =    0.0                 !
 ! D67   D(24,23,26,27)       -179.1601         -DE/DX =    0.0                 !
 ! D68   D(24,23,26,28)         63.7355         -DE/DX =    0.0                 !
 ! D69   D(24,23,26,31)        -57.7123         -DE/DX =    0.0                 !
 ! D70   D(25,23,26,27)        -63.7356         -DE/DX =    0.0                 !
 ! D71   D(25,23,26,28)        179.16           -DE/DX =    0.0                 !
 ! D72   D(25,23,26,31)         57.7122         -DE/DX =    0.0                 !
 ! D73   D(23,26,31,29)       -180.0004         -DE/DX =    0.0                 !
 ! D74   D(23,26,31,32)          0.0005         -DE/DX =    0.0                 !
 ! D75   D(27,26,31,29)        -56.4259         -DE/DX =    0.0                 !
 ! D76   D(27,26,31,32)        123.575          -DE/DX =    0.0                 !
 ! D77   D(28,26,31,29)         56.425          -DE/DX =    0.0                 !
 ! D78   D(28,26,31,32)       -123.5741         -DE/DX =    0.0                 !
 ! D79   D(30,29,31,26)       -179.9996         -DE/DX =    0.0                 !
 ! D80   D(30,29,31,32)         -0.0004         -DE/DX =    0.0                 !
 --------------------------------------------------------------------------------
 GradGradGradGradGradGradGradGradGradGradGradGradGradGradGradGradGradGrad

                          Input orientation:                          
 ---------------------------------------------------------------------
 Center     Atomic      Atomic             Coordinates (Angstroms)
 Number     Number       Type             X           Y           Z
 ---------------------------------------------------------------------
      1          6           0       -5.936731    0.594108   -0.050722
      2          1           0       -5.599095   -0.448539   -0.087520
      3          1           0       -5.598765    1.083298   -0.972099
      4          1           0       -7.032143    0.589399   -0.059286
      5          6           0       -5.388651    1.310026    1.189248
      6          1           0       -5.771947    2.339552    1.216145
      7          1           0       -5.772275    0.818833    2.094303
      8          6           0       -3.855400    1.341473    1.244277
      9          1           0       -3.471729    1.832676    0.337951
     10          1           0       -3.472057    0.310841    1.216753
     11          6           0       -3.297530    2.056193    2.482175
     12          1           0       -3.681819    1.564689    3.387813
     13          1           0       -3.681492    3.086379    2.509094
     14          6           0       -1.764267    2.086925    2.535966
     15          1           0       -1.380052    2.578503    1.630267
     16          1           0       -1.380379    1.056649    2.509081
     17          6           0       -1.206992    2.801775    3.774088
     18          1           0       -1.590250    2.310609    4.680040
     19          1           0       -1.589923    3.832063    3.801456
     20          6           0        0.326244    2.831712    3.826503
     21          1           0        0.709625    3.323037    2.920190
     22          1           0        0.709298    1.801032    3.799093
     23          6           0        0.876193    3.547826    5.066809
     24          1           0        0.500975    3.061771    5.975345
     25          1           0        0.501301    4.577796    5.099896
     26          6           0        2.405719    3.567073    5.100707
     27          1           0        2.817131    4.061267    4.210620
     28          1           0        2.816806    2.549001    5.083900
     29          8           0        4.341242    4.255983    6.294438
     30          1           0        4.638680    4.718836    7.096089
     31          6           0        2.980756    4.265945    6.311164
     32          8           0        2.352672    4.785007    7.209810
 ---------------------------------------------------------------------
                    Distance matrix (angstroms):
                    1          2          3          4          5
     1  C    0.000000
     2  H    1.096569   0.000000
     3  H    1.096569   1.768899   0.000000
     4  H    1.095456   1.769672   1.769672   0.000000
     5  C    1.533121   2.183340   2.183340   2.186140   0.000000
     6  H    2.163026   3.082672   2.529145   2.505564   1.098892
     7  H    2.163026   2.529145   3.082672   2.505564   1.098892
     8  C    2.562717   2.831660   2.831660   3.515194   1.534560
     9  H    2.785920   3.148119   2.608079   3.792108   2.161587
    10  H    2.785920   2.608080   3.148118   3.792108   2.161587
    11  C    3.939371   4.263123   4.263123   4.749510   2.569282
    12  H    4.224947   4.450503   4.786988   4.904931   2.794962
    13  H    4.224947   4.786988   4.450502   4.904931   2.794962
    14  C    5.131171   5.293124   5.293124   6.060399   3.943777
    15  H    5.246606   5.469379   5.177402   6.225533   4.227576
    16  H    5.246607   5.177402   5.469379   6.225534   4.227576
    17  C    6.470966   6.690824   6.690823   7.315856   5.137409
    18  H    6.649690   6.812735   7.037127   7.418758   5.254963
    19  H    6.649690   7.037126   6.812734   7.418757   5.254963
    20  C    7.698351   7.822357   7.822357   8.618189   6.475389
    21  H    7.774795   7.941729   7.743522   8.734131   6.651116
    22  H    7.774796   7.743524   7.941730   8.734132   6.651117
    23  C    9.018288   9.190615   9.190614   9.877799   7.700097
    24  H    9.156796   9.289320   9.454531   9.963798   7.788647
    25  H    9.156795   9.454531   9.289318   9.963797   7.788646
    26  C   10.245595  10.349873  10.349873  11.160883   9.008105
    27  H   10.334909  10.471162  10.322606  11.282472   9.166945
    28  H   10.334910  10.322608  10.471163  11.282474   9.166946
    29  O   12.621693  12.715039  12.715040  13.533940  11.375959
    30  H   13.413785  13.532112  13.532113  14.298943  12.126752
    31  C   11.553249  11.695442  11.695441  12.424080  10.247850
    32  O   11.789537  11.994651  11.994651  12.590379  10.404362
                    6          7          8          9         10
     6  H    0.000000
     7  H    1.756061   0.000000
     8  C    2.161043   2.161043   0.000000
     9  H    2.513793   3.066784   1.099960   0.000000
    10  H    3.066784   2.513793   1.099960   1.757348   0.000000
    11  C    2.793899   2.793899   1.534417   2.162869   2.162869
    12  H    3.112104   2.568944   2.162106   3.068814   2.515877
    13  H    2.568944   3.112104   2.162106   2.515877   3.068814
    14  C    4.226967   4.226967   2.568462   2.794877   2.794878
    15  H    4.417844   4.754303   2.794026   2.569329   3.112839
    16  H    4.754303   4.417844   2.794026   3.112840   2.569330
    17  C    5.253146   5.253146   3.942903   4.227910   4.227911
    18  H    5.430101   5.138167   4.227836   4.756272   4.419799
    19  H    5.138166   5.430101   4.227835   4.419798   4.756272
    20  C    6.651626   6.651627   5.135645   5.252873   5.252873
    21  H    6.773611   6.997726   5.251166   5.135452   5.427844
    22  H    6.997726   6.773612   5.251166   5.427844   5.135453
    23  C    7.777230   7.777231   6.470527   6.648930   6.648930
    24  H    7.907031   7.710183   6.657359   7.005232   6.782094
    25  H    7.710182   7.907031   6.657359   6.782092   7.005231
    26  C    9.136239   9.136239   7.682900   7.761210   7.761210
    27  H    9.257616   9.421788   7.792249   7.714529   7.910931
    28  H    9.421788   9.257618   7.792250   7.910931   7.714531
    29  O   11.477734  11.477734  10.058998  10.119026  10.119025
    30  H   12.190812  12.190811  10.853556  10.944455  10.944454
    31  C   10.309220  10.309221   8.997717   9.123302   9.123303
    32  O   10.388153  10.388153   9.272846   9.479576   9.479576
                   11         12         13         14         15
    11  C    0.000000
    12  H    1.099743   0.000000
    13  H    1.099743   1.757182   0.000000
    14  C    1.534514   2.162263   2.162263   0.000000
    15  H    2.162239   3.068375   2.515333   1.099800   0.000000
    16  H    2.162239   2.515333   3.068375   1.099800   1.757372
    17  C    2.568127   2.793628   2.793628   1.534442   2.162352
    18  H    2.794663   2.569223   3.112574   2.162723   3.068724
    19  H    2.794663   3.112574   2.569223   2.162723   2.515854
    20  C    3.942130   4.226390   4.226390   2.567184   2.792671
    21  H    4.225405   4.753446   4.416664   2.792086   2.566122
    22  H    4.225405   4.416664   4.753446   2.792087   3.110249
    23  C    5.130815   5.246650   5.246649   3.938455   4.223748
    24  H    5.257572   5.141240   5.432175   4.232136   4.759361
    25  H    5.257571   5.432176   5.141238   4.232136   4.424362
    26  C    6.454960   6.633375   6.633374   5.114442   5.230037
    27  H    6.663102   7.010441   6.788056   5.262291   5.145207
    28  H    6.663103   6.788057   7.010441   5.262292   5.435262
    29  O    8.816080   8.947684   8.947685   7.490539   7.569784
    30  H    9.558310   9.640055   9.640057   8.289717   8.407221
    31  C    7.678609   7.760971   7.760970   6.443252   6.616260
    32  O    7.856319   7.835382   7.835382   6.787758   7.066342
                   16         17         18         19         20
    16  H    0.000000
    17  C    2.162352   0.000000
    18  H    2.515854   1.099491   0.000000
    19  H    3.068724   1.099491   1.756910   0.000000
    20  C    2.792671   1.534424   2.161718   2.161718   0.000000
    21  H    3.110249   2.162008   3.067819   2.514689   1.099902
    22  H    2.566123   2.162008   2.514689   3.067819   1.099902
    23  C    4.223748   2.562690   2.786331   2.786331   1.534152
    24  H    4.424364   2.798264   2.572019   3.113037   2.168175
    25  H    4.759361   2.798264   3.113037   2.572019   2.168175
    26  C    5.230037   3.923937   4.209920   4.209920   2.547266
    27  H    5.435261   4.239157   4.765519   4.431939   2.804259
    28  H    5.145209   4.239158   4.431939   4.765519   2.804260
    29  O    7.569783   6.264966   6.447741   6.447743   4.923359
    30  H    8.407219   6.991617   7.101861   7.101864   5.731364
    31  C    6.616261   5.110556   5.232399   5.232398   3.908580
    32  O    7.066342   5.329973   5.298021   5.298022   4.400971
                   21         22         23         24         25
    21  H    0.000000
    22  H    1.757547   0.000000
    23  C    2.164774   2.164774   0.000000
    24  H    3.073397   2.523675   1.096575   0.000000
    25  H    2.523675   3.073397   1.096575   1.750641   0.000000
    26  C    2.773254   2.773255   1.530022   2.156008   2.156008
    27  H    2.579103   3.117849   2.182641   3.078609   2.533907
    28  H    3.117849   2.579104   2.182641   2.533907   3.078608
    29  O    5.044262   5.044259   3.743678   4.034305   4.034309
    30  H    5.901174   5.901170   4.432330   4.595926   4.595932
    31  C    4.188772   4.188773   2.548195   2.777071   2.777070
    32  O    4.820560   4.820558   2.881504   2.814646   2.814650
                   26         27         28         29         30
    26  C    0.000000
    27  H    1.098064   0.000000
    28  H    1.098064   1.746301   0.000000
    29  O    2.376098   2.589040   2.589033   0.000000
    30  H    3.208461   3.475107   3.475099   0.972289   0.000000
    31  C    1.511389   2.116826   2.116826   1.360626   1.889426
    32  O    2.436082   3.120043   3.120038   2.252151   2.289791
                   31         32
    31  C    0.000000
    32  O    1.213046   0.000000
 Stoichiometry    C10H20O2
 Framework group  C1[X(C10H20O2)]
 Deg. of freedom    90
 Full point group                 C1      NOp   1
 Largest Abelian subgroup         C1      NOp   1
 Largest concise Abelian subgroup C1      NOp   1
                         Standard orientation:                         
 ---------------------------------------------------------------------
 Center     Atomic      Atomic             Coordinates (Angstroms)
 Number     Number       Type             X           Y           Z
 ---------------------------------------------------------------------
      1          6           0        6.730386   -0.256890    0.000000
      2          1           0        6.800135   -0.901364   -0.884450
      3          1           0        6.800134   -0.901365    0.884449
      4          1           0        7.604424    0.403475    0.000000
      5          6           0        5.422772    0.543487    0.000000
      6          1           0        5.398439    1.203816    0.878030
      7          1           0        5.398439    1.203816   -0.878031
      8          6           0        4.169065   -0.341438    0.000000
      9          1           0        4.194029   -1.002664    0.878674
     10          1           0        4.194029   -1.002663   -0.878675
     11          6           0        2.855153    0.451071    0.000000
     12          1           0        2.831133    1.112083   -0.878591
     13          1           0        2.831134    1.112083    0.878590
     14          6           0        1.602307   -0.434994    0.000000
     15          1           0        1.626395   -1.095972    0.878685
     16          1           0        1.626394   -1.095972   -0.878686
     17          6           0        0.288709    0.358083    0.000000
     18          1           0        0.263604    1.018815   -0.878455
     19          1           0        0.263604    1.018815    0.878455
     20          6           0       -0.963146   -0.529225    0.000001
     21          1           0       -0.937996   -1.190216    0.878774
     22          1           0       -0.937998   -1.190215   -0.878773
     23          6           0       -2.272478    0.270320    0.000002
     24          1           0       -2.306878    0.929948   -0.875318
     25          1           0       -2.306876    0.929947    0.875323
     26          6           0       -3.508352   -0.631668    0.000003
     27          1           0       -3.514862   -1.297485    0.873152
     28          1           0       -3.514864   -1.297483   -0.873148
     29          8           0       -5.882809   -0.719948   -0.000004
     30          1           0       -6.683102   -0.167791   -0.000009
     31          6           0       -4.816541    0.125258    0.000005
     32          8           0       -4.951763    1.330743   -0.000002
 ---------------------------------------------------------------------
 Rotational constants (GHZ):      5.4027030      0.1663349      0.1628217

 **********************************************************************

            Population analysis using the SCF density.

 **********************************************************************

 Orbital symmetries:
       Occupied  (A) (A) (A) (A) (A) (A) (A) (A) (A) (A) (A) (A)
                 (A) (A) (A) (A) (A) (A) (A) (A) (A) (A) (A) (A)
                 (A) (A) (A) (A) (A) (A) (A) (A) (A) (A) (A) (A)
                 (A) (A) (A) (A) (A) (A) (A) (A) (A) (A) (A) (A)
       Virtual   (A) (A) (A) (A) (A) (A) (A) (A) (A) (A) (A) (A)
                 (A) (A) (A) (A) (A) (A) (A) (A) (A) (A) (A) (A)
                 (A) (A) (A) (A) (A) (A) (A) (A) (A) (A) (A) (A)
                 (A) (A) (A) (A) (A) (A) (A) (A) (A) (A) (A) (A)
                 (A) (A) (A) (A) (A) (A) (A) (A) (A) (A) (A) (A)
                 (A) (A) (A) (A) (A) (A) (A) (A) (A) (A) (A) (A)
                 (A) (A) (A) (A) (A) (A) (A) (A) (A) (A) (A) (A)
                 (A) (A) (A) (A) (A) (A) (A) (A) (A) (A) (A) (A)
                 (A) (A) (A) (A) (A) (A) (A) (A) (A) (A) (A) (A)
                 (A) (A) (A) (A) (A) (A) (A) (A) (A) (A) (A) (A)
                 (A) (A) (A) (A) (A) (A) (A) (A) (A) (A) (A) (A)
                 (A) (A) (A) (A) (A) (A) (A) (A) (A) (A) (A) (A)
                 (A) (A) (A) (A) (A) (A) (A) (A) (A) (A) (A) (A)
                 (A) (A) (A) (A) (A) (A) (A) (A) (A) (A) (A) (A)
                 (A) (A) (A) (A) (A) (A) (A) (A) (A) (A) (A) (A)
                 (A) (A) (A) (A) (A) (A) (A) (A) (A) (A) (A) (A)
                 (A) (A) (A) (A) (A) (A) (A) (A) (A) (A) (A) (A)
                 (A) (A) (A) (A) (A) (A) (A) (A) (A) (A) (A) (A)
                 (A) (A) (A) (A) (A) (A) (A) (A) (A) (A) (A) (A)
                 (A) (A) (A) (A) (A) (A) (A) (A) (A) (A) (A) (A)
                 (A) (A) (A) (A) (A) (A) (A) (A) (A) (A) (A) (A)
                 (A) (A) (A) (A) (A) (A) (A) (A) (A) (A) (A) (A)
                 (A) (A) (A) (A) (A) (A) (A) (A) (A) (A) (A) (A)
                 (A) (A) (A) (A) (A) (A) (A) (A) (A) (A) (A) (A)
                 (A) (A) (A) (A) (A) (A) (A) (A) (A) (A) (A) (A)
 The electronic state is 1-A.
 Alpha  occ. eigenvalues --  -19.21121 -19.15682 -10.33343 -10.21076 -10.19179
 Alpha  occ. eigenvalues --  -10.18897 -10.18482 -10.18350 -10.18336 -10.18220
 Alpha  occ. eigenvalues --  -10.18156 -10.17679  -1.11753  -1.02812  -0.82103
 Alpha  occ. eigenvalues --   -0.80444  -0.77743  -0.74047  -0.69627  -0.65030
 Alpha  occ. eigenvalues --   -0.60962  -0.58399  -0.58046  -0.57589  -0.50201
 Alpha  occ. eigenvalues --   -0.49746  -0.48913  -0.48222  -0.46233  -0.43700
 Alpha  occ. eigenvalues --   -0.43523  -0.42274  -0.41044  -0.40949  -0.40584
 Alpha  occ. eigenvalues --   -0.38107  -0.38040  -0.35881  -0.35344  -0.35325
 Alpha  occ. eigenvalues --   -0.33704  -0.33657  -0.33218  -0.32701  -0.32662
 Alpha  occ. eigenvalues --   -0.32322  -0.30723  -0.28929
 Alpha virt. eigenvalues --   -0.01329  -0.00927  -0.00675   0.00112   0.00402
 Alpha virt. eigenvalues --    0.00676   0.01504   0.01988   0.02204   0.03510
 Alpha virt. eigenvalues --    0.04172   0.04194   0.04391   0.05588   0.05677
 Alpha virt. eigenvalues --    0.05745   0.06612   0.06790   0.07077   0.07899
 Alpha virt. eigenvalues --    0.08286   0.09114   0.09488   0.09851   0.10791
 Alpha virt. eigenvalues --    0.10914   0.11297   0.11557   0.12174   0.12968
 Alpha virt. eigenvalues --    0.13217   0.13475   0.13598   0.13750   0.13922
 Alpha virt. eigenvalues --    0.14534   0.14758   0.14886   0.14964   0.15185
 Alpha virt. eigenvalues --    0.15649   0.16059   0.16151   0.16491   0.17139
 Alpha virt. eigenvalues --    0.17794   0.18145   0.18153   0.18611   0.19098
 Alpha virt. eigenvalues --    0.19641   0.19644   0.19964   0.20606   0.20889
 Alpha virt. eigenvalues --    0.21426   0.21475   0.21835   0.22290   0.22329
 Alpha virt. eigenvalues --    0.22662   0.22753   0.23276   0.24371   0.24615
 Alpha virt. eigenvalues --    0.24798   0.25147   0.25270   0.26168   0.26262
 Alpha virt. eigenvalues --    0.27528   0.28016   0.28061   0.29106   0.29725
 Alpha virt. eigenvalues --    0.29761   0.30789   0.31856   0.32816   0.33191
 Alpha virt. eigenvalues --    0.34895   0.35108   0.36548   0.36784   0.37191
 Alpha virt. eigenvalues --    0.37273   0.38317   0.38633   0.38918   0.39095
 Alpha virt. eigenvalues --    0.40231   0.40573   0.41066   0.42095   0.42425
 Alpha virt. eigenvalues --    0.43316   0.43954   0.45190   0.46507   0.51711
 Alpha virt. eigenvalues --    0.61118   0.63488   0.66778   0.67223   0.67316
 Alpha virt. eigenvalues --    0.70749   0.71698   0.72130   0.72692   0.74699
 Alpha virt. eigenvalues --    0.74991   0.75145   0.75998   0.76039   0.77371
 Alpha virt. eigenvalues --    0.77860   0.78543   0.78713   0.79221   0.81241
 Alpha virt. eigenvalues --    0.82988   0.83572   0.85477   0.86004   0.87288
 Alpha virt. eigenvalues --    0.87791   0.89352   0.90914   0.94555   0.95165
 Alpha virt. eigenvalues --    0.95203   0.97688   0.98032   1.00080   1.01098
 Alpha virt. eigenvalues --    1.02448   1.03424   1.04935   1.06110   1.09426
 Alpha virt. eigenvalues --    1.11069   1.12706   1.13073   1.13670   1.13766
 Alpha virt. eigenvalues --    1.14826   1.14959   1.15434   1.15727   1.16144
 Alpha virt. eigenvalues --    1.16716   1.16898   1.19193   1.22348   1.25680
 Alpha virt. eigenvalues --    1.28750   1.29193   1.32781   1.34701   1.35719
 Alpha virt. eigenvalues --    1.38486   1.38727   1.39231   1.40827   1.45520
 Alpha virt. eigenvalues --    1.47302   1.50953   1.51878   1.54392   1.55495
 Alpha virt. eigenvalues --    1.56623   1.59428   1.61831   1.63025   1.64648
 Alpha virt. eigenvalues --    1.67600   1.67652   1.68758   1.69314   1.69433
 Alpha virt. eigenvalues --    1.71148   1.71267   1.72581   1.74786   1.79086
 Alpha virt. eigenvalues --    1.80695   1.85344   1.86845   1.87586   1.88342
 Alpha virt. eigenvalues --    1.91336   1.92223   1.93138   1.94377   1.96163
 Alpha virt. eigenvalues --    1.97124   1.98927   1.99955   2.00873   2.04945
 Alpha virt. eigenvalues --    2.08838   2.10270   2.11074   2.11157   2.11803
 Alpha virt. eigenvalues --    2.12946   2.13402   2.15041   2.15854   2.16315
 Alpha virt. eigenvalues --    2.19247   2.19498   2.23381   2.25118   2.25605
 Alpha virt. eigenvalues --    2.25781   2.25960   2.26965   2.28588   2.29986
 Alpha virt. eigenvalues --    2.32247   2.33648   2.35439   2.38058   2.40792
 Alpha virt. eigenvalues --    2.41536   2.42225   2.43985   2.45683   2.48234
 Alpha virt. eigenvalues --    2.48604   2.50026   2.52976   2.53994   2.54283
 Alpha virt. eigenvalues --    2.54450   2.57552   2.59726   2.61854   2.65191
 Alpha virt. eigenvalues --    2.66883   2.68693   2.70596   2.71229   2.72908
 Alpha virt. eigenvalues --    2.74589   2.76137   2.76709   2.77849   2.80619
 Alpha virt. eigenvalues --    2.82398   2.83870   2.85516   2.86548   2.88089
 Alpha virt. eigenvalues --    2.88994   2.89703   2.90354   2.91368   2.92342
 Alpha virt. eigenvalues --    2.93719   2.95520   2.96192   2.96692   2.98112
 Alpha virt. eigenvalues --    3.04619   3.14218   3.21694   3.25269   3.29301
 Alpha virt. eigenvalues --    3.31894   3.33730   3.35424   3.36322   3.36678
 Alpha virt. eigenvalues --    3.38172   3.38409   3.40933   3.42459   3.45917
 Alpha virt. eigenvalues --    3.46816   3.49994   3.50558   3.51748   3.56187
 Alpha virt. eigenvalues --    3.58449   3.59633   3.59817   4.25723   4.26613
 Alpha virt. eigenvalues --    4.30764   4.37275   4.43772   4.48651   4.52709
 Alpha virt. eigenvalues --    4.56532   4.60775   4.66791   4.74530   4.81065
          Condensed to atoms (all electrons):
               1          2          3          4          5          6
     1  C    5.623778   0.458979   0.458979   0.465989  -0.213736   0.028548
     2  H    0.458979   0.544940  -0.030932  -0.026098  -0.094019   0.012693
     3  H    0.458979  -0.030932   0.544940  -0.026098  -0.094019  -0.014799
     4  H    0.465989  -0.026098  -0.026098   0.543688  -0.080573  -0.001071
     5  C   -0.213736  -0.094019  -0.094019  -0.080573   6.103514   0.394807
     6  H    0.028548   0.012693  -0.014799  -0.001071   0.394807   0.606706
     7  H    0.028548  -0.014799   0.012693  -0.001071   0.394807  -0.050457
     8  C    0.125978  -0.004845  -0.004845  -0.004503  -0.168793  -0.047942
     9  H    0.021322  -0.006400   0.014557   0.001356   0.007396  -0.021319
    10  H    0.021322   0.014557  -0.006400   0.001356   0.007396   0.019227
    11  C   -0.064983  -0.004631  -0.004631  -0.006075   0.142898  -0.032106
    12  H   -0.006091  -0.000042  -0.000353   0.000096   0.015980  -0.006826
    13  H   -0.006091  -0.000353  -0.000042   0.000096   0.015980   0.011601
    14  C   -0.178133   0.000075   0.000075  -0.008700   0.006587  -0.034994
    15  H   -0.003380   0.000290  -0.000329  -0.000142  -0.002248   0.000673
    16  H   -0.003380  -0.000329   0.000290  -0.000142  -0.002248  -0.000984
    17  C   -0.009998  -0.000565  -0.000565  -0.000721  -0.197903  -0.004576
    18  H    0.001066   0.000054  -0.000078  -0.000005  -0.001437   0.000646
    19  H    0.001066  -0.000078   0.000054  -0.000005  -0.001437  -0.000192
    20  C   -0.018650   0.000672   0.000672  -0.000438  -0.017008  -0.001823
    21  H    0.000235   0.000004  -0.000029   0.000009  -0.000076   0.000052
    22  H    0.000235  -0.000029   0.000004   0.000009  -0.000076  -0.000099
    23  C   -0.001208   0.000004   0.000004  -0.000031  -0.021199  -0.000160
    24  H   -0.000070   0.000000   0.000004   0.000000  -0.000223  -0.000010
    25  H   -0.000070   0.000004   0.000000   0.000000  -0.000223  -0.000036
    26  C   -0.000300   0.000016   0.000016  -0.000009  -0.001469  -0.000008
    27  H   -0.000005   0.000000   0.000001   0.000000   0.000008   0.000000
    28  H   -0.000005   0.000001   0.000000   0.000000   0.000008   0.000007
    29  O    0.000000   0.000000   0.000000   0.000000   0.000000   0.000000
    30  H    0.000000   0.000000   0.000000   0.000000   0.000000   0.000000
    31  C   -0.000007   0.000000   0.000000   0.000000  -0.000163   0.000000
    32  O    0.000000   0.000000   0.000000   0.000000  -0.000001   0.000000
               7          8          9         10         11         12
     1  C    0.028548   0.125978   0.021322   0.021322  -0.064983  -0.006091
     2  H   -0.014799  -0.004845  -0.006400   0.014557  -0.004631  -0.000042
     3  H    0.012693  -0.004845   0.014557  -0.006400  -0.004631  -0.000353
     4  H   -0.001071  -0.004503   0.001356   0.001356  -0.006075   0.000096
     5  C    0.394807  -0.168793   0.007396   0.007396   0.142898   0.015980
     6  H   -0.050457  -0.047942  -0.021319   0.019227  -0.032106  -0.006826
     7  H    0.606706  -0.047942   0.019227  -0.021319  -0.032106   0.011601
     8  C   -0.047942   6.749269   0.429758   0.429758   0.025304  -0.018925
     9  H    0.019227   0.429758   0.617487  -0.055953  -0.067863   0.020296
    10  H   -0.021319   0.429758  -0.055953   0.617486  -0.067863  -0.023278
    11  C   -0.032106   0.025304  -0.067863  -0.067863   6.742783   0.395915
    12  H    0.011601  -0.018925   0.020296  -0.023278   0.395915   0.622974
    13  H   -0.006826  -0.018925  -0.023278   0.020296   0.395914  -0.059517
    14  C   -0.034994  -0.540419  -0.052105  -0.052105   0.140392  -0.049044
    15  H   -0.000984  -0.016645   0.012277  -0.007373  -0.011582   0.020342
    16  H    0.000673  -0.016645  -0.007373   0.012277  -0.011584  -0.025412
    17  C   -0.004576   0.066701  -0.025300  -0.025301  -0.810609  -0.022827
    18  H   -0.000192   0.000477  -0.001030   0.001123   0.014297   0.009737
    19  H    0.000646   0.000478   0.001123  -0.001030   0.014296  -0.005771
    20  C   -0.001823  -0.510981  -0.014142  -0.014141   0.137404  -0.019240
    21  H   -0.000099   0.004315  -0.000325   0.000910  -0.019236  -0.001396
    22  H    0.000052   0.004315   0.000910  -0.000325  -0.019236   0.002332
    23  C   -0.000160  -0.023632  -0.001428  -0.001428  -0.566806   0.002153
    24  H   -0.000036  -0.002146  -0.000110   0.000037  -0.013234  -0.000272
    25  H   -0.000010  -0.002146   0.000037  -0.000110  -0.013234   0.000925
    26  C   -0.000008  -0.034697  -0.000678  -0.000678  -0.032528   0.000070
    27  H    0.000007  -0.000582  -0.000042  -0.000032   0.000762  -0.000113
    28  H    0.000000  -0.000582  -0.000032  -0.000042   0.000762  -0.000028
    29  O    0.000000  -0.000004  -0.000001  -0.000001   0.000101  -0.000005
    30  H    0.000000   0.000005   0.000000   0.000000  -0.000049  -0.000001
    31  C    0.000000  -0.002414  -0.000039  -0.000039  -0.012314  -0.000034
    32  O    0.000000   0.000001   0.000000   0.000000  -0.000253  -0.000004
              13         14         15         16         17         18
     1  C   -0.006091  -0.178133  -0.003380  -0.003380  -0.009998   0.001066
     2  H   -0.000353   0.000075   0.000290  -0.000329  -0.000565   0.000054
     3  H   -0.000042   0.000075  -0.000329   0.000290  -0.000565  -0.000078
     4  H    0.000096  -0.008700  -0.000142  -0.000142  -0.000721  -0.000005
     5  C    0.015980   0.006587  -0.002248  -0.002248  -0.197903  -0.001437
     6  H    0.011601  -0.034994   0.000673  -0.000984  -0.004576   0.000646
     7  H   -0.006826  -0.034994  -0.000984   0.000673  -0.004576  -0.000192
     8  C   -0.018925  -0.540419  -0.016645  -0.016645   0.066701   0.000477
     9  H   -0.023278  -0.052105   0.012277  -0.007373  -0.025300  -0.001030
    10  H    0.020296  -0.052105  -0.007373   0.012277  -0.025301   0.001123
    11  C    0.395914   0.140392  -0.011582  -0.011584  -0.810609   0.014297
    12  H   -0.059517  -0.049044   0.020342  -0.025412  -0.022827   0.009737
    13  H    0.622975  -0.049044  -0.025412   0.020343  -0.022826  -0.005771
    14  C   -0.049044   7.561465   0.389783   0.389784   0.146233  -0.044448
    15  H   -0.025412   0.389783   0.622537  -0.058625  -0.060716   0.018798
    16  H    0.020343   0.389784  -0.058625   0.622536  -0.060714  -0.021294
    17  C   -0.022826   0.146233  -0.060716  -0.060714   7.139213   0.406371
    18  H   -0.005771  -0.044448   0.018798  -0.021294   0.406371   0.614015
    19  H    0.009737  -0.044446  -0.021294   0.018798   0.406371  -0.054582
    20  C   -0.019240  -0.689170   0.007969   0.007968   0.079326  -0.027614
    21  H    0.002332   0.014618   0.007265  -0.005212  -0.049860   0.020094
    22  H   -0.001396   0.014619  -0.005212   0.007265  -0.049859  -0.025918
    23  C    0.002153  -0.180613  -0.011698  -0.011697  -0.426206  -0.032763
    24  H    0.000925  -0.034163  -0.001024   0.001456  -0.032667   0.011461
    25  H   -0.000272  -0.034164   0.001456  -0.001024  -0.032664  -0.009176
    26  C    0.000070  -0.452194   0.006270   0.006270  -0.102628  -0.014420
    27  H   -0.000028  -0.010912   0.000508   0.000798  -0.010583  -0.000286
    28  H   -0.000113  -0.010912   0.000798   0.000508  -0.010582   0.000245
    29  O   -0.000005   0.000708   0.000033   0.000033   0.003341   0.000242
    30  H   -0.000001   0.000162  -0.000007  -0.000007  -0.001343   0.000008
    31  C   -0.000034  -0.070279   0.000688   0.000688  -0.184939   0.000187
    32  O   -0.000004   0.002472  -0.000056  -0.000056  -0.002737   0.000630
              19         20         21         22         23         24
     1  C    0.001066  -0.018650   0.000235   0.000235  -0.001208  -0.000070
     2  H   -0.000078   0.000672   0.000004  -0.000029   0.000004   0.000000
     3  H    0.000054   0.000672  -0.000029   0.000004   0.000004   0.000004
     4  H   -0.000005  -0.000438   0.000009   0.000009  -0.000031   0.000000
     5  C   -0.001437  -0.017008  -0.000076  -0.000076  -0.021199  -0.000223
     6  H   -0.000192  -0.001823   0.000052  -0.000099  -0.000160  -0.000010
     7  H    0.000646  -0.001823  -0.000099   0.000052  -0.000160  -0.000036
     8  C    0.000478  -0.510981   0.004315   0.004315  -0.023632  -0.002146
     9  H    0.001123  -0.014142  -0.000325   0.000910  -0.001428  -0.000110
    10  H   -0.001030  -0.014141   0.000910  -0.000325  -0.001428   0.000037
    11  C    0.014296   0.137404  -0.019236  -0.019236  -0.566806  -0.013234
    12  H   -0.005771  -0.019240  -0.001396   0.002332   0.002153  -0.000272
    13  H    0.009737  -0.019240   0.002332  -0.001396   0.002153   0.000925
    14  C   -0.044446  -0.689170   0.014618   0.014619  -0.180613  -0.034163
    15  H   -0.021294   0.007969   0.007265  -0.005212  -0.011698  -0.001024
    16  H    0.018798   0.007968  -0.005212   0.007265  -0.011697   0.001456
    17  C    0.406371   0.079326  -0.049860  -0.049859  -0.426206  -0.032667
    18  H   -0.054582  -0.027614   0.020094  -0.025918  -0.032763   0.011461
    19  H    0.614016  -0.027615  -0.025918   0.020094  -0.032762  -0.009176
    20  C   -0.027615   7.646110   0.382698   0.382698  -0.265012  -0.120681
    21  H   -0.025918   0.382698   0.637911  -0.067056  -0.005185   0.019903
    22  H    0.020094   0.382698  -0.067056   0.637911  -0.005186  -0.022998
    23  C   -0.032762  -0.265012  -0.005185  -0.005186   7.063163   0.447818
    24  H   -0.009176  -0.120681   0.019903  -0.022998   0.447818   0.574682
    25  H    0.011461  -0.120684  -0.022998   0.019903   0.447818  -0.027675
    26  C   -0.014421  -0.366001  -0.013910  -0.013911   0.024856   0.050097
    27  H    0.000245  -0.038753   0.002414  -0.005397  -0.039996   0.008351
    28  H   -0.000286  -0.038754  -0.005397   0.002414  -0.039995  -0.007654
    29  O    0.000242   0.054708   0.000146   0.000146   0.053512  -0.003030
    30  H    0.000008   0.001410   0.000029   0.000029  -0.002866  -0.000014
    31  C    0.000187  -0.271036  -0.012417  -0.012417  -0.060024   0.009197
    32  O    0.000630   0.097589   0.001748   0.001748   0.032069  -0.010061
              25         26         27         28         29         30
     1  C   -0.000070  -0.000300  -0.000005  -0.000005   0.000000   0.000000
     2  H    0.000004   0.000016   0.000000   0.000001   0.000000   0.000000
     3  H    0.000000   0.000016   0.000001   0.000000   0.000000   0.000000
     4  H    0.000000  -0.000009   0.000000   0.000000   0.000000   0.000000
     5  C   -0.000223  -0.001469   0.000008   0.000008   0.000000   0.000000
     6  H   -0.000036  -0.000008   0.000000   0.000007   0.000000   0.000000
     7  H   -0.000010  -0.000008   0.000007   0.000000   0.000000   0.000000
     8  C   -0.002146  -0.034697  -0.000582  -0.000582  -0.000004   0.000005
     9  H    0.000037  -0.000678  -0.000042  -0.000032  -0.000001   0.000000
    10  H   -0.000110  -0.000678  -0.000032  -0.000042  -0.000001   0.000000
    11  C   -0.013234  -0.032528   0.000762   0.000762   0.000101  -0.000049
    12  H    0.000925   0.000070  -0.000113  -0.000028  -0.000005  -0.000001
    13  H   -0.000272   0.000070  -0.000028  -0.000113  -0.000005  -0.000001
    14  C   -0.034164  -0.452194  -0.010912  -0.010912   0.000708   0.000162
    15  H    0.001456   0.006270   0.000508   0.000798   0.000033  -0.000007
    16  H   -0.001024   0.006270   0.000798   0.000508   0.000033  -0.000007
    17  C   -0.032664  -0.102628  -0.010583  -0.010582   0.003341  -0.001343
    18  H   -0.009176  -0.014420  -0.000286   0.000245   0.000242   0.000008
    19  H    0.011461  -0.014421   0.000245  -0.000286   0.000242   0.000008
    20  C   -0.120684  -0.366001  -0.038753  -0.038754   0.054708   0.001410
    21  H   -0.022998  -0.013910   0.002414  -0.005397   0.000146   0.000029
    22  H    0.019903  -0.013911  -0.005397   0.002414   0.000146   0.000029
    23  C    0.447818   0.024856  -0.039996  -0.039995   0.053512  -0.002866
    24  H   -0.027675   0.050097   0.008351  -0.007654  -0.003030  -0.000014
    25  H    0.574682   0.050098  -0.007654   0.008351  -0.003030  -0.000014
    26  C    0.050098   7.079906   0.355194   0.355196  -0.014654  -0.002462
    27  H   -0.007654   0.355194   0.547244  -0.035131  -0.005080  -0.000391
    28  H    0.008351   0.355196  -0.035131   0.547244  -0.005081  -0.000391
    29  O   -0.003030  -0.014654  -0.005080  -0.005081   8.349749   0.191252
    30  H   -0.000014  -0.002462  -0.000391  -0.000391   0.191252   0.392276
    31  C    0.009197  -0.113524   0.042899   0.042898  -0.069474   0.028581
    32  O   -0.010063  -0.085280  -0.004492  -0.004493  -0.145597   0.007018
              31         32
     1  C   -0.000007   0.000000
     2  H    0.000000   0.000000
     3  H    0.000000   0.000000
     4  H    0.000000   0.000000
     5  C   -0.000163  -0.000001
     6  H    0.000000   0.000000
     7  H    0.000000   0.000000
     8  C   -0.002414   0.000001
     9  H   -0.000039   0.000000
    10  H   -0.000039   0.000000
    11  C   -0.012314  -0.000253
    12  H   -0.000034  -0.000004
    13  H   -0.000034  -0.000004
    14  C   -0.070279   0.002472
    15  H    0.000688  -0.000056
    16  H    0.000688  -0.000056
    17  C   -0.184939  -0.002737
    18  H    0.000187   0.000630
    19  H    0.000187   0.000630
    20  C   -0.271036   0.097589
    21  H   -0.012417   0.001748
    22  H   -0.012417   0.001748
    23  C   -0.060024   0.032069
    24  H    0.009197  -0.010061
    25  H    0.009197  -0.010063
    26  C   -0.113524  -0.085280
    27  H    0.042899  -0.004492
    28  H    0.042898  -0.004493
    29  O   -0.069474  -0.145597
    30  H    0.028581   0.007018
    31  C    5.713689   0.382820
    32  O    0.382820   8.178535
 Mulliken charges:
               1
     1  C   -0.729940
     2  H    0.150830
     3  H    0.150830
     4  H    0.143085
     5  C   -0.192530
     6  H    0.142442
     7  H    0.142442
     8  C   -0.368746
     9  H    0.131671
    10  H    0.131671
    11  C   -0.219904
    12  H    0.136757
    13  H    0.136757
    14  C   -0.096135
    15  H    0.137041
    16  H    0.137042
    17  C   -0.096291
    18  H    0.139562
    19  H    0.139562
    20  C   -0.216422
    21  H    0.134430
    22  H    0.134430
    23  C   -0.343497
    24  H    0.161315
    25  H    0.161315
    26  C   -0.664280
    27  H    0.201045
    28  H    0.201046
    29  O   -0.408251
    30  H    0.386765
    31  C    0.578120
    32  O   -0.442164
 Sum of Mulliken charges =   0.00000
 Mulliken charges with hydrogens summed into heavy atoms:
               1
     1  C   -0.285194
     5  C    0.092354
     8  C   -0.105403
    11  C    0.053609
    14  C    0.177948
    17  C    0.182833
    20  C    0.052438
    23  C   -0.020868
    26  C   -0.262189
    29  O   -0.021485
    31  C    0.578120
    32  O   -0.442164
 Electronic spatial extent (au):  <R**2>=           6431.0604
 Charge=              0.0000 electrons
 Dipole moment (field-independent basis, Debye):
    X=              0.4878    Y=             -1.4886    Z=              0.0000  Tot=              1.5665
 Quadrupole moment (field-independent basis, Debye-Ang):
   XX=            -77.1656   YY=            -84.3421   ZZ=            -76.3415
   XY=              6.8041   XZ=              0.0000   YZ=              0.0000
 Traceless Quadrupole moment (field-independent basis, Debye-Ang):
   XX=              2.1174   YY=             -5.0590   ZZ=              2.9416
   XY=              6.8041   XZ=              0.0000   YZ=              0.0000
 Octapole moment (field-independent basis, Debye-Ang**2):
  XXX=           -118.8601  YYY=             -3.2118  ZZZ=              0.0000  XYY=             10.8731
  XXY=            -18.6732  XXZ=             -0.0002  XZZ=            -16.6131  YZZ=              0.0658
  YYZ=              0.0000  XYZ=              0.0000
 Hexadecapole moment (field-independent basis, Debye-Ang**3):
 XXXX=          -7458.9970 YYYY=           -345.2372 ZZZZ=           -146.9059 XXXY=            105.1673
 XXXZ=              0.0023 YYYX=             19.9009 YYYZ=              0.0000 ZZZX=              0.0001
 ZZZY=              0.0000 XXYY=          -1576.7724 XXZZ=          -1363.4892 YYZZ=            -74.8631
 XXYZ=              0.0001 YYXZ=              0.0000 ZZXY=             -2.7259
 N-N= 6.638998662506D+02 E-N=-2.590071569570D+03  KE= 5.383314151819D+02
 1\1\GINC-N05\FOpt\RB3LYP\6-31++G(d,p)\C10H20O2\ROOT\04-Jan-2020\0\\# o
 pt freq b3lyp/6-31++g(d,p)\\DECA\\0,1\C,-5.9367309351,0.5941075522,-0.
 0507222037\H,-5.5990952004,-0.4485387184,-0.0875199951\H,-5.5987649204
 ,1.0832982291,-0.9720987247\H,-7.0321431456,0.5893986397,-0.0592856983
 \C,-5.3886507056,1.3100262132,1.1892484127\H,-5.7719473612,2.339552051
 5,1.2161445893\H,-5.772275001,0.818832585,2.0943033416\C,-3.85539996,1
 .3414728981,1.2442770425\H,-3.4717288282,1.8326755762,0.3379505265\H,-
 3.4720566171,0.3108412107,1.2167530061\C,-3.297529537,2.056192519,2.48
 21748702\H,-3.6818192551,1.5646886776,3.3878132365\H,-3.6814917868,3.0
 863788224,2.5090940661\C,-1.7642666847,2.0869247224,2.5359656339\H,-1.
 3800515843,2.5785030837,1.630266879\H,-1.3803790575,1.056648889,2.5090
 813174\C,-1.2069921285,2.8017745675,3.7740878175\H,-1.5902504098,2.310
 6088598,4.680039846\H,-1.5899231156,3.8320631503,3.8014562377\C,0.3262
 443235,2.8317124912,3.8265027995\H,0.7096254476,3.3230373869,2.9201903
 546\H,0.7092980897,1.8010321239,3.799093178\C,0.8761932833,3.547825922
 4,5.0668086855\H,0.5009748264,3.0617709818,5.9753453064\H,0.5013006196
 ,4.5777957339,5.0998959532\C,2.4057185401,3.5670725763,5.100707389\H,2
 .8171314498,4.061267495,4.2106199398\H,2.8168064663,2.5490012882,5.083
 8998377\O,4.3412424543,4.2559828342,6.2944379909\H,4.6386802699,4.7188
 363964,7.0960886922\C,2.9807556182,4.2659450417,6.3111641436\O,2.35267
 23254,4.785007269,7.2098104782\\Version=EM64L-G09RevD.01\State=1-A\HF=
 -543.6454617\RMSD=5.302e-09\RMSF=4.082e-06\Dipole=0.2051154,-0.2906652
 ,-0.5032733\Quadrupole=4.4796005,-0.0272603,-4.4523402,0.641603,1.1119
 338,-3.8342051\PG=C01 [X(C10H20O2)]\\@


 IF YOU WANT TO LEARN FROM THE THEORETICAL PHYSICISTS ABOUT THE
 METHODS WHICH THEY USE, I ADVISE YOU TO FOLLOW THIS PRINCIPLE VERY STRICTLY:
 DON'T LISTEN TO THEIR WORDS; PAY ATTENTION, INSTEAD, TO THEIR ACTIONS.
 -- A.EINSTEIN, 1934
 Job cpu time:       0 days  1 hours  1 minutes 40.3 seconds.
 File lengths (MBytes):  RWF=     74 Int=      0 D2E=      0 Chk=     10 Scr=      1
 Normal termination of Gaussian 09 at Sat Jan  4 07:22:25 2020.
 Link1:  Proceeding to internal job step number  2.
 ----------------------------------------------------------------------
 #N Geom=AllCheck Guess=TCheck SCRF=Check GenChk RB3LYP/6-31++G(d,p) Fr
 eq
 ----------------------------------------------------------------------
 1/10=4,29=7,30=1,38=1,40=1/1,3;
 2/12=2,40=1/2;
 3/5=1,6=6,7=1111,11=2,14=-4,16=1,25=1,30=1,70=2,71=2,74=-5,116=1,140=1/1,2,3;
 4/5=101/1;
 5/5=2,98=1/2;
 8/6=4,10=90,11=11/1;
 11/6=1,8=1,9=11,15=111,16=1/1,2,10;
 10/6=1/2;
 6/7=2,8=2,9=2,10=2,18=1,28=1/1;
 7/8=1,10=1,25=1/1,2,3,16;
 1/10=4,30=1/3;
 99//99;
 Structure from the checkpoint file:  "DECA.chk"
 ----
 DECA
 ----
 Charge =  0 Multiplicity = 1
 Redundant internal coordinates found in file.
 C,0,-5.9367309351,0.5941075522,-0.0507222037
 H,0,-5.5990952004,-0.4485387184,-0.0875199951
 H,0,-5.5987649204,1.0832982291,-0.9720987247
 H,0,-7.0321431456,0.5893986397,-0.0592856983
 C,0,-5.3886507056,1.3100262132,1.1892484127
 H,0,-5.7719473612,2.3395520515,1.2161445893
 H,0,-5.772275001,0.818832585,2.0943033416
 C,0,-3.85539996,1.3414728981,1.2442770425
 H,0,-3.4717288282,1.8326755762,0.3379505265
 H,0,-3.4720566171,0.3108412107,1.2167530061
 C,0,-3.297529537,2.056192519,2.4821748702
 H,0,-3.6818192551,1.5646886776,3.3878132365
 H,0,-3.6814917868,3.0863788224,2.5090940661
 C,0,-1.7642666847,2.0869247224,2.5359656339
 H,0,-1.3800515843,2.5785030837,1.630266879
 H,0,-1.3803790575,1.056648889,2.5090813174
 C,0,-1.2069921285,2.8017745675,3.7740878175
 H,0,-1.5902504098,2.3106088598,4.680039846
 H,0,-1.5899231156,3.8320631503,3.8014562377
 C,0,0.3262443235,2.8317124912,3.8265027995
 H,0,0.7096254476,3.3230373869,2.9201903546
 H,0,0.7092980897,1.8010321239,3.799093178
 C,0,0.8761932833,3.5478259224,5.0668086855
 H,0,0.5009748264,3.0617709818,5.9753453064
 H,0,0.5013006196,4.5777957339,5.0998959532
 C,0,2.4057185401,3.5670725763,5.100707389
 H,0,2.8171314498,4.061267495,4.2106199398
 H,0,2.8168064663,2.5490012882,5.0838998377
 O,0,4.3412424543,4.2559828342,6.2944379909
 H,0,4.6386802699,4.7188363964,7.0960886922
 C,0,2.9807556182,4.2659450417,6.3111641436
 O,0,2.3526723254,4.785007269,7.2098104782
 Recover connectivity data from disk.

 GradGradGradGradGradGradGradGradGradGradGradGradGradGradGradGradGradGrad
 Berny optimization.
 Initialization pass.
                           ----------------------------
                           !    Initial Parameters    !
                           ! (Angstroms and Degrees)  !
 --------------------------                            --------------------------
 ! Name  Definition              Value          Derivative Info.                !
 --------------------------------------------------------------------------------
 ! R1    R(1,2)                  1.0966         calculate D2E/DX2 analytically  !
 ! R2    R(1,3)                  1.0966         calculate D2E/DX2 analytically  !
 ! R3    R(1,4)                  1.0955         calculate D2E/DX2 analytically  !
 ! R4    R(1,5)                  1.5331         calculate D2E/DX2 analytically  !
 ! R5    R(5,6)                  1.0989         calculate D2E/DX2 analytically  !
 ! R6    R(5,7)                  1.0989         calculate D2E/DX2 analytically  !
 ! R7    R(5,8)                  1.5346         calculate D2E/DX2 analytically  !
 ! R8    R(8,9)                  1.1            calculate D2E/DX2 analytically  !
 ! R9    R(8,10)                 1.1            calculate D2E/DX2 analytically  !
 ! R10   R(8,11)                 1.5344         calculate D2E/DX2 analytically  !
 ! R11   R(11,12)                1.0997         calculate D2E/DX2 analytically  !
 ! R12   R(11,13)                1.0997         calculate D2E/DX2 analytically  !
 ! R13   R(11,14)                1.5345         calculate D2E/DX2 analytically  !
 ! R14   R(14,15)                1.0998         calculate D2E/DX2 analytically  !
 ! R15   R(14,16)                1.0998         calculate D2E/DX2 analytically  !
 ! R16   R(14,17)                1.5344         calculate D2E/DX2 analytically  !
 ! R17   R(17,18)                1.0995         calculate D2E/DX2 analytically  !
 ! R18   R(17,19)                1.0995         calculate D2E/DX2 analytically  !
 ! R19   R(17,20)                1.5344         calculate D2E/DX2 analytically  !
 ! R20   R(20,21)                1.0999         calculate D2E/DX2 analytically  !
 ! R21   R(20,22)                1.0999         calculate D2E/DX2 analytically  !
 ! R22   R(20,23)                1.5342         calculate D2E/DX2 analytically  !
 ! R23   R(23,24)                1.0966         calculate D2E/DX2 analytically  !
 ! R24   R(23,25)                1.0966         calculate D2E/DX2 analytically  !
 ! R25   R(23,26)                1.53           calculate D2E/DX2 analytically  !
 ! R26   R(26,27)                1.0981         calculate D2E/DX2 analytically  !
 ! R27   R(26,28)                1.0981         calculate D2E/DX2 analytically  !
 ! R28   R(26,31)                1.5114         calculate D2E/DX2 analytically  !
 ! R29   R(29,30)                0.9723         calculate D2E/DX2 analytically  !
 ! R30   R(29,31)                1.3606         calculate D2E/DX2 analytically  !
 ! R31   R(31,32)                1.213          calculate D2E/DX2 analytically  !
 ! A1    A(2,1,3)              107.5225         calculate D2E/DX2 analytically  !
 ! A2    A(2,1,4)              107.6704         calculate D2E/DX2 analytically  !
 ! A3    A(2,1,5)              111.1661         calculate D2E/DX2 analytically  !
 ! A4    A(3,1,4)              107.6704         calculate D2E/DX2 analytically  !
 ! A5    A(3,1,5)              111.1661         calculate D2E/DX2 analytically  !
 ! A6    A(4,1,5)              111.4574         calculate D2E/DX2 analytically  !
 ! A7    A(1,5,6)              109.4262         calculate D2E/DX2 analytically  !
 ! A8    A(1,5,7)              109.4262         calculate D2E/DX2 analytically  !
 ! A9    A(1,5,8)              113.3134         calculate D2E/DX2 analytically  !
 ! A10   A(6,5,7)              106.0722         calculate D2E/DX2 analytically  !
 ! A11   A(6,5,8)              109.1734         calculate D2E/DX2 analytically  !
 ! A12   A(7,5,8)              109.1734         calculate D2E/DX2 analytically  !
 ! A13   A(5,8,9)              109.1542         calculate D2E/DX2 analytically  !
 ! A14   A(5,8,10)             109.1542         calculate D2E/DX2 analytically  !
 ! A15   A(5,8,11)             113.6868         calculate D2E/DX2 analytically  !
 ! A16   A(9,8,10)             106.0359         calculate D2E/DX2 analytically  !
 ! A17   A(9,8,11)             109.2636         calculate D2E/DX2 analytically  !
 ! A18   A(10,8,11)            109.2636         calculate D2E/DX2 analytically  !
 ! A19   A(8,11,12)            109.2167         calculate D2E/DX2 analytically  !
 ! A20   A(8,11,13)            109.2167         calculate D2E/DX2 analytically  !
 ! A21   A(8,11,14)            113.6334         calculate D2E/DX2 analytically  !
 ! A22   A(12,11,13)           106.0514         calculate D2E/DX2 analytically  !
 ! A23   A(12,11,14)           109.2223         calculate D2E/DX2 analytically  !
 ! A24   A(13,11,14)           109.2223         calculate D2E/DX2 analytically  !
 ! A25   A(11,14,15)           109.2172         calculate D2E/DX2 analytically  !
 ! A26   A(11,14,16)           109.2172         calculate D2E/DX2 analytically  !
 ! A27   A(11,14,17)           113.6092         calculate D2E/DX2 analytically  !
 ! A28   A(15,14,16)           106.06           calculate D2E/DX2 analytically  !
 ! A29   A(15,14,17)           109.2309         calculate D2E/DX2 analytically  !
 ! A30   A(16,14,17)           109.2309         calculate D2E/DX2 analytically  !
 ! A31   A(14,17,18)           109.2776         calculate D2E/DX2 analytically  !
 ! A32   A(14,17,19)           109.2776         calculate D2E/DX2 analytically  !
 ! A33   A(14,17,20)           113.55           calculate D2E/DX2 analytically  !
 ! A34   A(18,17,19)           106.0628         calculate D2E/DX2 analytically  !
 ! A35   A(18,17,20)           109.2007         calculate D2E/DX2 analytically  !
 ! A36   A(19,17,20)           109.2007         calculate D2E/DX2 analytically  !
 ! A37   A(17,20,21)           109.1995         calculate D2E/DX2 analytically  !
 ! A38   A(17,20,22)           109.1995         calculate D2E/DX2 analytically  !
 ! A39   A(17,20,23)           113.2608         calculate D2E/DX2 analytically  !
 ! A40   A(21,20,22)           106.0611         calculate D2E/DX2 analytically  !
 ! A41   A(21,20,23)           109.4334         calculate D2E/DX2 analytically  !
 ! A42   A(22,20,23)           109.4334         calculate D2E/DX2 analytically  !
 ! A43   A(20,23,24)           109.8934         calculate D2E/DX2 analytically  !
 ! A44   A(20,23,25)           109.8934         calculate D2E/DX2 analytically  !
 ! A45   A(20,23,26)           112.4662         calculate D2E/DX2 analytically  !
 ! A46   A(24,23,25)           105.923          calculate D2E/DX2 analytically  !
 ! A47   A(24,23,26)           109.2252         calculate D2E/DX2 analytically  !
 ! A48   A(25,23,26)           109.2252         calculate D2E/DX2 analytically  !
 ! A49   A(23,26,27)           111.2385         calculate D2E/DX2 analytically  !
 ! A50   A(23,26,28)           111.2385         calculate D2E/DX2 analytically  !
 ! A51   A(23,26,31)           113.8226         calculate D2E/DX2 analytically  !
 ! A52   A(27,26,28)           105.3431         calculate D2E/DX2 analytically  !
 ! A53   A(27,26,31)           107.3699         calculate D2E/DX2 analytically  !
 ! A54   A(28,26,31)           107.3699         calculate D2E/DX2 analytically  !
 ! A55   A(30,29,31)           106.9935         calculate D2E/DX2 analytically  !
 ! A56   A(26,31,29)           111.543          calculate D2E/DX2 analytically  !
 ! A57   A(26,31,32)           126.4542         calculate D2E/DX2 analytically  !
 ! A58   A(29,31,32)           122.0028         calculate D2E/DX2 analytically  !
 ! D1    D(2,1,5,6)           -178.0411         calculate D2E/DX2 analytically  !
 ! D2    D(2,1,5,7)            -62.214          calculate D2E/DX2 analytically  !
 ! D3    D(2,1,5,8)             59.8724         calculate D2E/DX2 analytically  !
 ! D4    D(3,1,5,6)             62.214          calculate D2E/DX2 analytically  !
 ! D5    D(3,1,5,7)            178.0412         calculate D2E/DX2 analytically  !
 ! D6    D(3,1,5,8)            -59.8724         calculate D2E/DX2 analytically  !
 ! D7    D(4,1,5,6)            -57.9136         calculate D2E/DX2 analytically  !
 ! D8    D(4,1,5,7)             57.9136         calculate D2E/DX2 analytically  !
 ! D9    D(4,1,5,8)           -180.0            calculate D2E/DX2 analytically  !
 ! D10   D(1,5,8,9)             57.7405         calculate D2E/DX2 analytically  !
 ! D11   D(1,5,8,10)           -57.7405         calculate D2E/DX2 analytically  !
 ! D12   D(1,5,8,11)           180.0            calculate D2E/DX2 analytically  !
 ! D13   D(6,5,8,9)            -64.4867         calculate D2E/DX2 analytically  !
 ! D14   D(6,5,8,10)          -179.9677         calculate D2E/DX2 analytically  !
 ! D15   D(6,5,8,11)            57.7728         calculate D2E/DX2 analytically  !
 ! D16   D(7,5,8,9)            179.9677         calculate D2E/DX2 analytically  !
 ! D17   D(7,5,8,10)            64.4867         calculate D2E/DX2 analytically  !
 ! D18   D(7,5,8,11)           -57.7728         calculate D2E/DX2 analytically  !
 ! D19   D(5,8,11,12)           57.7843         calculate D2E/DX2 analytically  !
 ! D20   D(5,8,11,13)          -57.7843         calculate D2E/DX2 analytically  !
 ! D21   D(5,8,11,14)         -180.0            calculate D2E/DX2 analytically  !
 ! D22   D(9,8,11,12)          179.9833         calculate D2E/DX2 analytically  !
 ! D23   D(9,8,11,13)           64.4147         calculate D2E/DX2 analytically  !
 ! D24   D(9,8,11,14)          -57.801          calculate D2E/DX2 analytically  !
 ! D25   D(10,8,11,12)         -64.4147         calculate D2E/DX2 analytically  !
 ! D26   D(10,8,11,13)        -179.9833         calculate D2E/DX2 analytically  !
 ! D27   D(10,8,11,14)          57.801          calculate D2E/DX2 analytically  !
 ! D28   D(8,11,14,15)          57.7896         calculate D2E/DX2 analytically  !
 ! D29   D(8,11,14,16)         -57.7896         calculate D2E/DX2 analytically  !
 ! D30   D(8,11,14,17)         180.0            calculate D2E/DX2 analytically  !
 ! D31   D(12,11,14,15)       -179.9978         calculate D2E/DX2 analytically  !
 ! D32   D(12,11,14,16)         64.423          calculate D2E/DX2 analytically  !
 ! D33   D(12,11,14,17)        -57.7874         calculate D2E/DX2 analytically  !
 ! D34   D(13,11,14,15)        -64.423          calculate D2E/DX2 analytically  !
 ! D35   D(13,11,14,16)        179.9977         calculate D2E/DX2 analytically  !
 ! D36   D(13,11,14,17)         57.7874         calculate D2E/DX2 analytically  !
 ! D37   D(11,14,17,18)         57.8249         calculate D2E/DX2 analytically  !
 ! D38   D(11,14,17,19)        -57.8248         calculate D2E/DX2 analytically  !
 ! D39   D(11,14,17,20)       -180.0            calculate D2E/DX2 analytically  !
 ! D40   D(15,14,17,18)       -179.9724         calculate D2E/DX2 analytically  !
 ! D41   D(15,14,17,19)         64.3779         calculate D2E/DX2 analytically  !
 ! D42   D(15,14,17,20)        -57.7972         calculate D2E/DX2 analytically  !
 ! D43   D(16,14,17,18)        -64.3779         calculate D2E/DX2 analytically  !
 ! D44   D(16,14,17,19)        179.9724         calculate D2E/DX2 analytically  !
 ! D45   D(16,14,17,20)         57.7972         calculate D2E/DX2 analytically  !
 ! D46   D(14,17,20,21)         57.7805         calculate D2E/DX2 analytically  !
 ! D47   D(14,17,20,22)        -57.7806         calculate D2E/DX2 analytically  !
 ! D48   D(14,17,20,23)        180.0            calculate D2E/DX2 analytically  !
 ! D49   D(18,17,20,21)        179.9983         calculate D2E/DX2 analytically  !
 ! D50   D(18,17,20,22)         64.4372         calculate D2E/DX2 analytically  !
 ! D51   D(18,17,20,23)        -57.7822         calculate D2E/DX2 analytically  !
 ! D52   D(19,17,20,21)        -64.4373         calculate D2E/DX2 analytically  !
 ! D53   D(19,17,20,22)       -179.9983         calculate D2E/DX2 analytically  !
 ! D54   D(19,17,20,23)         57.7822         calculate D2E/DX2 analytically  !
 ! D55   D(17,20,23,24)         58.0907         calculate D2E/DX2 analytically  !
 ! D56   D(17,20,23,25)        -58.0907         calculate D2E/DX2 analytically  !
 ! D57   D(17,20,23,26)       -180.0            calculate D2E/DX2 analytically  !
 ! D58   D(21,20,23,24)       -179.8202         calculate D2E/DX2 analytically  !
 ! D59   D(21,20,23,25)         63.9983         calculate D2E/DX2 analytically  !
 ! D60   D(21,20,23,26)        -57.9109         calculate D2E/DX2 analytically  !
 ! D61   D(22,20,23,24)        -63.9983         calculate D2E/DX2 analytically  !
 ! D62   D(22,20,23,25)        179.8202         calculate D2E/DX2 analytically  !
 ! D63   D(22,20,23,26)         57.911          calculate D2E/DX2 analytically  !
 ! D64   D(20,23,26,27)         58.5522         calculate D2E/DX2 analytically  !
 ! D65   D(20,23,26,28)        -58.5522         calculate D2E/DX2 analytically  !
 ! D66   D(20,23,26,31)        180.0            calculate D2E/DX2 analytically  !
 ! D67   D(24,23,26,27)       -179.1601         calculate D2E/DX2 analytically  !
 ! D68   D(24,23,26,28)         63.7355         calculate D2E/DX2 analytically  !
 ! D69   D(24,23,26,31)        -57.7123         calculate D2E/DX2 analytically  !
 ! D70   D(25,23,26,27)        -63.7356         calculate D2E/DX2 analytically  !
 ! D71   D(25,23,26,28)        179.16           calculate D2E/DX2 analytically  !
 ! D72   D(25,23,26,31)         57.7122         calculate D2E/DX2 analytically  !
 ! D73   D(23,26,31,29)        179.9996         calculate D2E/DX2 analytically  !
 ! D74   D(23,26,31,32)          0.0005         calculate D2E/DX2 analytically  !
 ! D75   D(27,26,31,29)        -56.4259         calculate D2E/DX2 analytically  !
 ! D76   D(27,26,31,32)        123.575          calculate D2E/DX2 analytically  !
 ! D77   D(28,26,31,29)         56.425          calculate D2E/DX2 analytically  !
 ! D78   D(28,26,31,32)       -123.5741         calculate D2E/DX2 analytically  !
 ! D79   D(30,29,31,26)       -179.9996         calculate D2E/DX2 analytically  !
 ! D80   D(30,29,31,32)         -0.0004         calculate D2E/DX2 analytically  !
 --------------------------------------------------------------------------------
 Trust Radius=3.00D-01 FncErr=1.00D-07 GrdErr=1.00D-07
 Number of steps in this run=      2 maximum allowed number of steps=      2.
 GradGradGradGradGradGradGradGradGradGradGradGradGradGradGradGradGradGrad

                          Input orientation:                          
 ---------------------------------------------------------------------
 Center     Atomic      Atomic             Coordinates (Angstroms)
 Number     Number       Type             X           Y           Z
 ---------------------------------------------------------------------
      1          6           0       -5.936731    0.594108   -0.050722
      2          1           0       -5.599095   -0.448539   -0.087520
      3          1           0       -5.598765    1.083298   -0.972099
      4          1           0       -7.032143    0.589399   -0.059286
      5          6           0       -5.388651    1.310026    1.189248
      6          1           0       -5.771947    2.339552    1.216145
      7          1           0       -5.772275    0.818833    2.094303
      8          6           0       -3.855400    1.341473    1.244277
      9          1           0       -3.471729    1.832676    0.337951
     10          1           0       -3.472057    0.310841    1.216753
     11          6           0       -3.297530    2.056193    2.482175
     12          1           0       -3.681819    1.564689    3.387813
     13          1           0       -3.681492    3.086379    2.509094
     14          6           0       -1.764267    2.086925    2.535966
     15          1           0       -1.380052    2.578503    1.630267
     16          1           0       -1.380379    1.056649    2.509081
     17          6           0       -1.206992    2.801775    3.774088
     18          1           0       -1.590250    2.310609    4.680040
     19          1           0       -1.589923    3.832063    3.801456
     20          6           0        0.326244    2.831712    3.826503
     21          1           0        0.709625    3.323037    2.920190
     22          1           0        0.709298    1.801032    3.799093
     23          6           0        0.876193    3.547826    5.066809
     24          1           0        0.500975    3.061771    5.975345
     25          1           0        0.501301    4.577796    5.099896
     26          6           0        2.405719    3.567073    5.100707
     27          1           0        2.817131    4.061267    4.210620
     28          1           0        2.816806    2.549001    5.083900
     29          8           0        4.341242    4.255983    6.294438
     30          1           0        4.638680    4.718836    7.096089
     31          6           0        2.980756    4.265945    6.311164
     32          8           0        2.352672    4.785007    7.209810
 ---------------------------------------------------------------------
                    Distance matrix (angstroms):
                    1          2          3          4          5
     1  C    0.000000
     2  H    1.096569   0.000000
     3  H    1.096569   1.768899   0.000000
     4  H    1.095456   1.769672   1.769672   0.000000
     5  C    1.533121   2.183340   2.183340   2.186140   0.000000
     6  H    2.163026   3.082672   2.529145   2.505564   1.098892
     7  H    2.163026   2.529145   3.082672   2.505564   1.098892
     8  C    2.562717   2.831660   2.831660   3.515194   1.534560
     9  H    2.785920   3.148119   2.608079   3.792108   2.161587
    10  H    2.785920   2.608080   3.148118   3.792108   2.161587
    11  C    3.939371   4.263123   4.263123   4.749510   2.569282
    12  H    4.224947   4.450503   4.786988   4.904931   2.794962
    13  H    4.224947   4.786988   4.450502   4.904931   2.794962
    14  C    5.131171   5.293124   5.293124   6.060399   3.943777
    15  H    5.246606   5.469379   5.177402   6.225533   4.227576
    16  H    5.246607   5.177402   5.469379   6.225534   4.227576
    17  C    6.470966   6.690824   6.690823   7.315856   5.137409
    18  H    6.649690   6.812735   7.037127   7.418758   5.254963
    19  H    6.649690   7.037126   6.812734   7.418757   5.254963
    20  C    7.698351   7.822357   7.822357   8.618189   6.475389
    21  H    7.774795   7.941729   7.743522   8.734131   6.651116
    22  H    7.774796   7.743524   7.941730   8.734132   6.651117
    23  C    9.018288   9.190615   9.190614   9.877799   7.700097
    24  H    9.156796   9.289320   9.454531   9.963798   7.788647
    25  H    9.156795   9.454531   9.289318   9.963797   7.788646
    26  C   10.245595  10.349873  10.349873  11.160883   9.008105
    27  H   10.334909  10.471162  10.322606  11.282472   9.166945
    28  H   10.334910  10.322608  10.471163  11.282474   9.166946
    29  O   12.621693  12.715039  12.715040  13.533940  11.375959
    30  H   13.413785  13.532112  13.532113  14.298943  12.126752
    31  C   11.553249  11.695442  11.695441  12.424080  10.247850
    32  O   11.789537  11.994651  11.994651  12.590379  10.404362
                    6          7          8          9         10
     6  H    0.000000
     7  H    1.756061   0.000000
     8  C    2.161043   2.161043   0.000000
     9  H    2.513793   3.066784   1.099960   0.000000
    10  H    3.066784   2.513793   1.099960   1.757348   0.000000
    11  C    2.793899   2.793899   1.534417   2.162869   2.162869
    12  H    3.112104   2.568944   2.162106   3.068814   2.515877
    13  H    2.568944   3.112104   2.162106   2.515877   3.068814
    14  C    4.226967   4.226967   2.568462   2.794877   2.794878
    15  H    4.417844   4.754303   2.794026   2.569329   3.112839
    16  H    4.754303   4.417844   2.794026   3.112840   2.569330
    17  C    5.253146   5.253146   3.942903   4.227910   4.227911
    18  H    5.430101   5.138167   4.227836   4.756272   4.419799
    19  H    5.138166   5.430101   4.227835   4.419798   4.756272
    20  C    6.651626   6.651627   5.135645   5.252873   5.252873
    21  H    6.773611   6.997726   5.251166   5.135452   5.427844
    22  H    6.997726   6.773612   5.251166   5.427844   5.135453
    23  C    7.777230   7.777231   6.470527   6.648930   6.648930
    24  H    7.907031   7.710183   6.657359   7.005232   6.782094
    25  H    7.710182   7.907031   6.657359   6.782092   7.005231
    26  C    9.136239   9.136239   7.682900   7.761210   7.761210
    27  H    9.257616   9.421788   7.792249   7.714529   7.910931
    28  H    9.421788   9.257618   7.792250   7.910931   7.714531
    29  O   11.477734  11.477734  10.058998  10.119026  10.119025
    30  H   12.190812  12.190811  10.853556  10.944455  10.944454
    31  C   10.309220  10.309221   8.997717   9.123302   9.123303
    32  O   10.388153  10.388153   9.272846   9.479576   9.479576
                   11         12         13         14         15
    11  C    0.000000
    12  H    1.099743   0.000000
    13  H    1.099743   1.757182   0.000000
    14  C    1.534514   2.162263   2.162263   0.000000
    15  H    2.162239   3.068375   2.515333   1.099800   0.000000
    16  H    2.162239   2.515333   3.068375   1.099800   1.757372
    17  C    2.568127   2.793628   2.793628   1.534442   2.162352
    18  H    2.794663   2.569223   3.112574   2.162723   3.068724
    19  H    2.794663   3.112574   2.569223   2.162723   2.515854
    20  C    3.942130   4.226390   4.226390   2.567184   2.792671
    21  H    4.225405   4.753446   4.416664   2.792086   2.566122
    22  H    4.225405   4.416664   4.753446   2.792087   3.110249
    23  C    5.130815   5.246650   5.246649   3.938455   4.223748
    24  H    5.257572   5.141240   5.432175   4.232136   4.759361
    25  H    5.257571   5.432176   5.141238   4.232136   4.424362
    26  C    6.454960   6.633375   6.633374   5.114442   5.230037
    27  H    6.663102   7.010441   6.788056   5.262291   5.145207
    28  H    6.663103   6.788057   7.010441   5.262292   5.435262
    29  O    8.816080   8.947684   8.947685   7.490539   7.569784
    30  H    9.558310   9.640055   9.640057   8.289717   8.407221
    31  C    7.678609   7.760971   7.760970   6.443252   6.616260
    32  O    7.856319   7.835382   7.835382   6.787758   7.066342
                   16         17         18         19         20
    16  H    0.000000
    17  C    2.162352   0.000000
    18  H    2.515854   1.099491   0.000000
    19  H    3.068724   1.099491   1.756910   0.000000
    20  C    2.792671   1.534424   2.161718   2.161718   0.000000
    21  H    3.110249   2.162008   3.067819   2.514689   1.099902
    22  H    2.566123   2.162008   2.514689   3.067819   1.099902
    23  C    4.223748   2.562690   2.786331   2.786331   1.534152
    24  H    4.424364   2.798264   2.572019   3.113037   2.168175
    25  H    4.759361   2.798264   3.113037   2.572019   2.168175
    26  C    5.230037   3.923937   4.209920   4.209920   2.547266
    27  H    5.435261   4.239157   4.765519   4.431939   2.804259
    28  H    5.145209   4.239158   4.431939   4.765519   2.804260
    29  O    7.569783   6.264966   6.447741   6.447743   4.923359
    30  H    8.407219   6.991617   7.101861   7.101864   5.731364
    31  C    6.616261   5.110556   5.232399   5.232398   3.908580
    32  O    7.066342   5.329973   5.298021   5.298022   4.400971
                   21         22         23         24         25
    21  H    0.000000
    22  H    1.757547   0.000000
    23  C    2.164774   2.164774   0.000000
    24  H    3.073397   2.523675   1.096575   0.000000
    25  H    2.523675   3.073397   1.096575   1.750641   0.000000
    26  C    2.773254   2.773255   1.530022   2.156008   2.156008
    27  H    2.579103   3.117849   2.182641   3.078609   2.533907
    28  H    3.117849   2.579104   2.182641   2.533907   3.078608
    29  O    5.044262   5.044259   3.743678   4.034305   4.034309
    30  H    5.901174   5.901170   4.432330   4.595926   4.595932
    31  C    4.188772   4.188773   2.548195   2.777071   2.777070
    32  O    4.820560   4.820558   2.881504   2.814646   2.814650
                   26         27         28         29         30
    26  C    0.000000
    27  H    1.098064   0.000000
    28  H    1.098064   1.746301   0.000000
    29  O    2.376098   2.589040   2.589033   0.000000
    30  H    3.208461   3.475107   3.475099   0.972289   0.000000
    31  C    1.511389   2.116826   2.116826   1.360626   1.889426
    32  O    2.436082   3.120043   3.120038   2.252151   2.289791
                   31         32
    31  C    0.000000
    32  O    1.213046   0.000000
 Stoichiometry    C10H20O2
 Framework group  C1[X(C10H20O2)]
 Deg. of freedom    90
 Full point group                 C1      NOp   1
 Largest Abelian subgroup         C1      NOp   1
 Largest concise Abelian subgroup C1      NOp   1
                         Standard orientation:                         
 ---------------------------------------------------------------------
 Center     Atomic      Atomic             Coordinates (Angstroms)
 Number     Number       Type             X           Y           Z
 ---------------------------------------------------------------------
      1          6           0        6.730386   -0.256890    0.000000
      2          1           0        6.800135   -0.901364   -0.884450
      3          1           0        6.800134   -0.901365    0.884449
      4          1           0        7.604424    0.403475    0.000000
      5          6           0        5.422772    0.543487    0.000000
      6          1           0        5.398439    1.203816    0.878030
      7          1           0        5.398439    1.203816   -0.878031
      8          6           0        4.169065   -0.341438    0.000000
      9          1           0        4.194029   -1.002664    0.878674
     10          1           0        4.194029   -1.002663   -0.878675
     11          6           0        2.855153    0.451071    0.000000
     12          1           0        2.831133    1.112083   -0.878591
     13          1           0        2.831134    1.112083    0.878590
     14          6           0        1.602307   -0.434994    0.000000
     15          1           0        1.626395   -1.095972    0.878685
     16          1           0        1.626394   -1.095972   -0.878686
     17          6           0        0.288709    0.358083    0.000000
     18          1           0        0.263604    1.018815   -0.878455
     19          1           0        0.263604    1.018815    0.878455
     20          6           0       -0.963146   -0.529225    0.000001
     21          1           0       -0.937996   -1.190216    0.878774
     22          1           0       -0.937998   -1.190215   -0.878773
     23          6           0       -2.272478    0.270320    0.000002
     24          1           0       -2.306878    0.929948   -0.875318
     25          1           0       -2.306876    0.929947    0.875323
     26          6           0       -3.508352   -0.631668    0.000003
     27          1           0       -3.514862   -1.297485    0.873152
     28          1           0       -3.514864   -1.297483   -0.873148
     29          8           0       -5.882809   -0.719948   -0.000004
     30          1           0       -6.683102   -0.167791   -0.000009
     31          6           0       -4.816541    0.125258    0.000005
     32          8           0       -4.951763    1.330743   -0.000002
 ---------------------------------------------------------------------
 Rotational constants (GHZ):      5.4027030      0.1663349      0.1628217
 Standard basis: 6-31++G(d,p) (6D, 7F)
 There are   348 symmetry adapted cartesian basis functions of A   symmetry.
 There are   348 symmetry adapted basis functions of A   symmetry.
   348 basis functions,   544 primitive gaussians,   348 cartesian basis functions
    48 alpha electrons       48 beta electrons
       nuclear repulsion energy       663.8998662506 Hartrees.
 NAtoms=   32 NActive=   32 NUniq=   32 SFac= 1.00D+00 NAtFMM=   60 NAOKFM=F Big=F
 Integral buffers will be    131072 words long.
 Raffenetti 2 integral format.
 Two-electron integral symmetry is turned on.
 One-electron integrals computed using PRISM.
 NBasis=   348 RedAO= T EigKep=  3.56D-06  NBF=   348
 NBsUse=   348 1.00D-06 EigRej= -1.00D+00 NBFU=   348
 Initial guess from the checkpoint file:  "DECA.chk"
 B after Tr=     0.000000    0.000000    0.000000
         Rot=    1.000000    0.000000    0.000000    0.000000 Ang=   0.00 deg.
 Requested convergence on RMS density matrix=1.00D-08 within 128 cycles.
 Requested convergence on MAX density matrix=1.00D-06.
 Requested convergence on             energy=1.00D-06.
 No special actions if energy rises.
 SCF Done:  E(RB3LYP) =  -543.645461675     A.U. after    1 cycles
            NFock=  1  Conv=0.42D-08     -V/T= 2.0099
 DoSCS=F DFT=T ScalE2(SS,OS)=  1.000000  1.000000
 Range of M.O.s used for correlation:     1   348
 NBasis=   348 NAE=    48 NBE=    48 NFC=     0 NFV=     0
 NROrb=    348 NOA=    48 NOB=    48 NVA=   300 NVB=   300

 **** Warning!!: The largest alpha MO coefficient is  0.12551252D+03

 Symmetrizing basis deriv contribution to polar:
 IMax=3 JMax=2 DiffMx= 0.00D+00
 G2DrvN: will do    33 centers at a time, making    1 passes.
 Calling FoFCou, ICntrl=  3107 FMM=F I1Cent=   0 AccDes= 0.00D+00.
 End of G2Drv F.D. properties file   721 does not exist.
 End of G2Drv F.D. properties file   722 does not exist.
 End of G2Drv F.D. properties file   788 does not exist.
          IDoAtm=11111111111111111111111111111111
          Differentiating once with respect to electric field.
                with respect to dipole field.
          Differentiating once with respect to nuclear coordinates.
          There are    99 degrees of freedom in the 1st order CPHF.  IDoFFX=6 NUNeed=     3.
     97 vectors produced by pass  0 Test12= 1.45D-14 1.01D-09 XBig12= 9.18D+01 2.78D+00.
 AX will form    97 AO Fock derivatives at one time.
     96 vectors produced by pass  1 Test12= 1.45D-14 1.01D-09 XBig12= 1.74D+01 9.33D-01.
     96 vectors produced by pass  2 Test12= 1.45D-14 1.01D-09 XBig12= 1.59D-01 4.44D-02.
     96 vectors produced by pass  3 Test12= 1.45D-14 1.01D-09 XBig12= 4.56D-04 1.82D-03.
     96 vectors produced by pass  4 Test12= 1.45D-14 1.01D-09 XBig12= 6.35D-07 8.56D-05.
     70 vectors produced by pass  5 Test12= 1.45D-14 1.01D-09 XBig12= 4.92D-10 1.66D-06.
     17 vectors produced by pass  6 Test12= 1.45D-14 1.01D-09 XBig12= 1.60D-12 2.13D-07.
     15 vectors produced by pass  7 Test12= 1.45D-14 1.01D-09 XBig12= 5.45D-14 4.24D-08.
      5 vectors produced by pass  8 Test12= 1.45D-14 1.01D-09 XBig12= 1.04D-15 4.52D-09.
      5 vectors produced by pass  9 Test12= 1.45D-14 1.01D-09 XBig12= 2.25D-14 2.26D-08.
      5 vectors produced by pass 10 Test12= 1.45D-14 1.01D-09 XBig12= 1.26D-14 1.56D-08.
      5 vectors produced by pass 11 Test12= 1.45D-14 1.01D-09 XBig12= 1.25D-14 2.42D-08.
      5 vectors produced by pass 12 Test12= 1.45D-14 1.01D-09 XBig12= 4.95D-15 7.10D-09.
      5 vectors produced by pass 13 Test12= 1.45D-14 1.01D-09 XBig12= 1.82D-14 1.43D-08.
      4 vectors produced by pass 14 Test12= 1.45D-14 1.01D-09 XBig12= 1.21D-14 1.04D-08.
      4 vectors produced by pass 15 Test12= 1.45D-14 1.01D-09 XBig12= 1.58D-14 2.17D-08.
      4 vectors produced by pass 16 Test12= 1.45D-14 1.01D-09 XBig12= 8.19D-15 1.27D-08.
      4 vectors produced by pass 17 Test12= 1.45D-14 1.01D-09 XBig12= 6.21D-15 8.91D-09.
      4 vectors produced by pass 18 Test12= 1.45D-14 1.01D-09 XBig12= 6.68D-15 7.73D-09.
      4 vectors produced by pass 19 Test12= 1.45D-14 1.01D-09 XBig12= 6.14D-15 9.16D-09.
      4 vectors produced by pass 20 Test12= 1.45D-14 1.01D-09 XBig12= 4.68D-15 6.85D-09.
      4 vectors produced by pass 21 Test12= 1.45D-14 1.01D-09 XBig12= 3.52D-15 6.96D-09.
      4 vectors produced by pass 22 Test12= 1.45D-14 1.01D-09 XBig12= 8.31D-15 7.77D-09.
      4 vectors produced by pass 23 Test12= 1.45D-14 1.01D-09 XBig12= 4.75D-15 7.75D-09.
      4 vectors produced by pass 24 Test12= 1.45D-14 1.01D-09 XBig12= 4.83D-15 6.51D-09.
      4 vectors produced by pass 25 Test12= 1.45D-14 1.01D-09 XBig12= 5.99D-15 7.44D-09.
      4 vectors produced by pass 26 Test12= 1.45D-14 1.01D-09 XBig12= 5.14D-15 7.00D-09.
      4 vectors produced by pass 27 Test12= 1.45D-14 1.01D-09 XBig12= 6.07D-15 7.29D-09.
      4 vectors produced by pass 28 Test12= 1.45D-14 1.01D-09 XBig12= 6.06D-15 8.10D-09.
      4 vectors produced by pass 29 Test12= 1.45D-14 1.01D-09 XBig12= 2.38D-15 4.57D-09.
      4 vectors produced by pass 30 Test12= 1.45D-14 1.01D-09 XBig12= 3.30D-15 6.23D-09.
      4 vectors produced by pass 31 Test12= 1.45D-14 1.01D-09 XBig12= 2.83D-15 6.01D-09.
      4 vectors produced by pass 32 Test12= 1.45D-14 1.01D-09 XBig12= 5.91D-15 6.80D-09.
      4 vectors produced by pass 33 Test12= 1.45D-14 1.01D-09 XBig12= 3.56D-15 6.60D-09.
      4 vectors produced by pass 34 Test12= 1.45D-14 1.01D-09 XBig12= 5.32D-15 7.03D-09.
      4 vectors produced by pass 35 Test12= 1.45D-14 1.01D-09 XBig12= 3.92D-15 5.51D-09.
      3 vectors produced by pass 36 Test12= 1.45D-14 1.01D-09 XBig12= 2.96D-15 4.64D-09.
      3 vectors produced by pass 37 Test12= 1.45D-14 1.01D-09 XBig12= 3.07D-15 5.11D-09.
      3 vectors produced by pass 38 Test12= 1.45D-14 1.01D-09 XBig12= 2.13D-15 4.00D-09.
      3 vectors produced by pass 39 Test12= 1.45D-14 1.01D-09 XBig12= 2.73D-15 5.01D-09.
      3 vectors produced by pass 40 Test12= 1.45D-14 1.01D-09 XBig12= 4.51D-15 6.22D-09.
      3 vectors produced by pass 41 Test12= 1.45D-14 1.01D-09 XBig12= 1.65D-15 3.99D-09.
      3 vectors produced by pass 42 Test12= 1.45D-14 1.01D-09 XBig12= 4.10D-15 5.55D-09.
      3 vectors produced by pass 43 Test12= 1.45D-14 1.01D-09 XBig12= 2.86D-15 5.01D-09.
      3 vectors produced by pass 44 Test12= 1.45D-14 1.01D-09 XBig12= 3.79D-15 5.57D-09.
      3 vectors produced by pass 45 Test12= 1.45D-14 1.01D-09 XBig12= 2.16D-15 4.38D-09.
      3 vectors produced by pass 46 Test12= 1.45D-14 1.01D-09 XBig12= 2.38D-15 4.44D-09.
      3 vectors produced by pass 47 Test12= 1.45D-14 1.01D-09 XBig12= 3.00D-15 5.04D-09.
      3 vectors produced by pass 48 Test12= 1.45D-14 1.01D-09 XBig12= 1.70D-15 3.24D-09.
      3 vectors produced by pass 49 Test12= 1.45D-14 1.01D-09 XBig12= 2.46D-15 4.73D-09.
      3 vectors produced by pass 50 Test12= 1.45D-14 1.01D-09 XBig12= 1.97D-15 3.68D-09.
      3 vectors produced by pass 51 Test12= 1.45D-14 1.01D-09 XBig12= 2.53D-15 4.88D-09.
      3 vectors produced by pass 52 Test12= 1.45D-14 1.01D-09 XBig12= 1.47D-15 3.03D-09.
      3 vectors produced by pass 53 Test12= 1.45D-14 1.01D-09 XBig12= 1.57D-15 3.59D-09.
      3 vectors produced by pass 54 Test12= 1.45D-14 1.01D-09 XBig12= 2.03D-15 3.68D-09.
      3 vectors produced by pass 55 Test12= 1.45D-14 1.01D-09 XBig12= 2.13D-15 4.00D-09.
      3 vectors produced by pass 56 Test12= 1.45D-14 1.01D-09 XBig12= 1.76D-15 3.77D-09.
      3 vectors produced by pass 57 Test12= 1.45D-14 1.01D-09 XBig12= 2.71D-15 6.34D-09.
      3 vectors produced by pass 58 Test12= 1.45D-14 1.01D-09 XBig12= 1.67D-15 3.88D-09.
      3 vectors produced by pass 59 Test12= 1.45D-14 1.01D-09 XBig12= 1.89D-15 3.40D-09.
      3 vectors produced by pass 60 Test12= 1.45D-14 1.01D-09 XBig12= 2.54D-15 4.09D-09.
      3 vectors produced by pass 61 Test12= 1.45D-14 1.01D-09 XBig12= 1.02D-15 3.21D-09.
      3 vectors produced by pass 62 Test12= 1.45D-14 1.01D-09 XBig12= 1.31D-15 2.95D-09.
      3 vectors produced by pass 63 Test12= 1.45D-14 1.01D-09 XBig12= 1.01D-15 2.89D-09.
      3 vectors produced by pass 64 Test12= 1.45D-14 1.01D-09 XBig12= 1.28D-15 2.43D-09.
      3 vectors produced by pass 65 Test12= 1.45D-14 1.01D-09 XBig12= 1.08D-15 2.77D-09.
      3 vectors produced by pass 66 Test12= 1.45D-14 1.01D-09 XBig12= 1.58D-15 3.80D-09.
      3 vectors produced by pass 67 Test12= 1.45D-14 1.01D-09 XBig12= 1.08D-15 2.40D-09.
      3 vectors produced by pass 68 Test12= 1.45D-14 1.01D-09 XBig12= 1.68D-15 3.72D-09.
      3 vectors produced by pass 69 Test12= 1.45D-14 1.01D-09 XBig12= 1.17D-15 2.85D-09.
      3 vectors produced by pass 70 Test12= 1.45D-14 1.01D-09 XBig12= 6.79D-16 2.36D-09.
      2 vectors produced by pass 71 Test12= 1.45D-14 1.01D-09 XBig12= 1.03D-15 2.77D-09.
 InvSVY:  IOpt=1 It=  1 EMax= 2.31D-14
 Solved reduced A of dimension   808 with    99 vectors.
 Isotropic polarizability for W=    0.000000      129.56 Bohr**3.
 End of Minotr F.D. properties file   721 does not exist.
 End of Minotr F.D. properties file   722 does not exist.
 End of Minotr F.D. properties file   788 does not exist.

 **********************************************************************

            Population analysis using the SCF density.

 **********************************************************************

 Orbital symmetries:
       Occupied  (A) (A) (A) (A) (A) (A) (A) (A) (A) (A) (A) (A)
                 (A) (A) (A) (A) (A) (A) (A) (A) (A) (A) (A) (A)
                 (A) (A) (A) (A) (A) (A) (A) (A) (A) (A) (A) (A)
                 (A) (A) (A) (A) (A) (A) (A) (A) (A) (A) (A) (A)
       Virtual   (A) (A) (A) (A) (A) (A) (A) (A) (A) (A) (A) (A)
                 (A) (A) (A) (A) (A) (A) (A) (A) (A) (A) (A) (A)
                 (A) (A) (A) (A) (A) (A) (A) (A) (A) (A) (A) (A)
                 (A) (A) (A) (A) (A) (A) (A) (A) (A) (A) (A) (A)
                 (A) (A) (A) (A) (A) (A) (A) (A) (A) (A) (A) (A)
                 (A) (A) (A) (A) (A) (A) (A) (A) (A) (A) (A) (A)
                 (A) (A) (A) (A) (A) (A) (A) (A) (A) (A) (A) (A)
                 (A) (A) (A) (A) (A) (A) (A) (A) (A) (A) (A) (A)
                 (A) (A) (A) (A) (A) (A) (A) (A) (A) (A) (A) (A)
                 (A) (A) (A) (A) (A) (A) (A) (A) (A) (A) (A) (A)
                 (A) (A) (A) (A) (A) (A) (A) (A) (A) (A) (A) (A)
                 (A) (A) (A) (A) (A) (A) (A) (A) (A) (A) (A) (A)
                 (A) (A) (A) (A) (A) (A) (A) (A) (A) (A) (A) (A)
                 (A) (A) (A) (A) (A) (A) (A) (A) (A) (A) (A) (A)
                 (A) (A) (A) (A) (A) (A) (A) (A) (A) (A) (A) (A)
                 (A) (A) (A) (A) (A) (A) (A) (A) (A) (A) (A) (A)
                 (A) (A) (A) (A) (A) (A) (A) (A) (A) (A) (A) (A)
[truncated: 218,966 more chars]
