# Supplementary material for: Screening Deep Eutectic Solvents for CO2 Capture With COSMO-RS
Source: Front Chem. 2020 Feb 13;8:82. doi: 10.3389/fchem.2020.00082 (PMC7031488; doi:10.3389/fchem.2020.00082)
Supplement: Supplementary file 3 [file Data_Sheet_2.ZIP › Gaussian files/Ethylene Glycol.LOG]

 Entering Link 1 = C:\G03W\l1.exe PID=      2608.
  
 Copyright (c) 1988,1990,1992,1993,1995,1998,2003, Gaussian, Inc.
                  All Rights Reserved.
  
 This is the Gaussian(R) 03 program.  It is based on the
 the Gaussian(R) 98 system (copyright 1998, Gaussian, Inc.),
 the Gaussian(R) 94 system (copyright 1995, Gaussian, Inc.),
 the Gaussian 92(TM) system (copyright 1992, Gaussian, Inc.),
 the Gaussian 90(TM) system (copyright 1990, Gaussian, Inc.),
 the Gaussian 88(TM) system (copyright 1988, Gaussian, Inc.),
 the Gaussian 86(TM) system (copyright 1986, Carnegie Mellon
 University), and the Gaussian 82(TM) system (copyright 1983,
 Carnegie Mellon University). Gaussian is a federally registered
 trademark of Gaussian, Inc.
  
 This software contains proprietary and confidential information,
 including trade secrets, belonging to Gaussian, Inc.
  
 This software is provided under written license and may be
 used, copied, transmitted, or stored only in accord with that
 written license.
  
 The following legend is applicable only to US Government
 contracts under DFARS:
  
                    RESTRICTED RIGHTS LEGEND
  
 Use, duplication or disclosure by the US Government is subject
 to restrictions as set forth in subparagraph (c)(1)(ii) of the
 Rights in Technical Data and Computer Software clause at DFARS
 252.227-7013.
  
 Gaussian, Inc.
 Carnegie Office Park, Building 6, Pittsburgh, PA 15106 USA
  
 The following legend is applicable only to US Government
 contracts under FAR:
  
                    RESTRICTED RIGHTS LEGEND
  
 Use, reproduction and disclosure by the US Government is subject
 to restrictions as set forth in subparagraph (c) of the
 Commercial Computer Software - Restricted Rights clause at FAR
 52.227-19.
  
 Gaussian, Inc.
 Carnegie Office Park, Building 6, Pittsburgh, PA 15106 USA
  
  
 ---------------------------------------------------------------
 Warning -- This program may not be used in any manner that
 competes with the business of Gaussian, Inc. or will provide
 assistance to any competitor of Gaussian, Inc.  The licensee
 of this program is prohibited from giving any competitor of
 Gaussian, Inc. access to this program.  By using this program,
 the user acknowledges that Gaussian, Inc. is engaged in the
 business of creating and licensing software in the field of
 computational chemistry and represents and warrants to the
 licensee that it is not a competitor of Gaussian, Inc. and that
 it will not use this program in any manner prohibited above.
 ---------------------------------------------------------------
  

 Cite this work as:
 Gaussian 03, Revision B.01,
 M. J. Frisch, G. W. Trucks, H. B. Schlegel, G. E. Scuseria, 
 M. A. Robb, J. R. Cheeseman, J. A. Montgomery, Jr., T. Vreven, 
 K. N. Kudin, J. C. Burant, J. M. Millam, S. S. Iyengar, J. Tomasi, 
 V. Barone, B. Mennucci, M. Cossi, G. Scalmani, N. Rega, 
 G. A. Petersson, H. Nakatsuji, M. Hada, M. Ehara, K. Toyota, 
 R. Fukuda, J. Hasegawa, M. Ishida, T. Nakajima, Y. Honda, O. Kitao, 
 H. Nakai, M. Klene, X. Li, J. E. Knox, H. P. Hratchian, J. B. Cross, 
 C. Adamo, J. Jaramillo, R. Gomperts, R. E. Stratmann, O. Yazyev, 
 A. J. Austin, R. Cammi, C. Pomelli, J. W. Ochterski, P. Y. Ayala, 
 K. Morokuma, G. A. Voth, P. Salvador, J. J. Dannenberg, 
 V. G. Zakrzewski, S. Dapprich, A. D. Daniels, M. C. Strain, 
 O. Farkas, D. K. Malick, A. D. Rabuck, K. Raghavachari, 
 J. B. Foresman, J. V. Ortiz, Q. Cui, A. G. Baboul, S. Clifford, 
 J. Cioslowski, B. B. Stefanov, G. Liu, A. Liashenko, P. Piskorz, 
 I. Komaromi, R. L. Martin, D. J. Fox, T. Keith, M. A. Al-Laham, 
 C. Y. Peng, A. Nanayakkara, M. Challacombe, P. M. W. Gill, 
 B. Johnson, W. Chen, M. W. Wong, C. Gonzalez, and J. A. Pople, 
 Gaussian, Inc., Pittsburgh PA, 2003.
 
 *********************************************
 Gaussian 03:  x86-Win32-G03RevB.01 3-Mar-2003
                  19-Apr-2019 
 *********************************************
 %chk=C:\Users\LYR\Desktop\Gauss\ethylene glycol.chk
 Default route:  MaxDisk=2000MB
 -----------------------------------------------
 # opt freq b3lyp/6-31++g(d,p) geom=connectivity
 -----------------------------------------------
 1/14=-1,18=20,26=3,38=1,57=2/1,3;
 2/9=110,17=6,18=5,40=1/2;
 3/5=1,6=6,7=1111,11=2,16=1,25=1,30=1,74=-5/1,2,3;
 4//1;
 5/5=2,38=5/2;
 6/7=2,8=2,9=2,10=2,28=1/1;
 7//1,2,3,16;
 1/14=-1,18=20/3(1);
 99//99;
 2/9=110/2;
 3/5=1,6=6,7=1111,11=2,16=1,25=1,30=1,74=-5/1,2,3;
 4/5=5,16=3/1;
 5/5=2,38=5/2;
 7//1,2,3,16;
 1/14=-1,18=20/3(-5);
 2/9=110/2;
 6/7=2,8=2,9=2,10=2,19=2,28=1/1;
 99/9=1/99;
 ---------------
 ethylene glycol
 ---------------
 Symbolic Z-matrix:
 Charge =  0 Multiplicity = 1
 C                    -0.55556   0.4522    0. 
 H                    -0.1989   -0.55661   0. 
 H                    -0.19888   0.95659  -0.87365 
 C                    -0.04221   1.17815   1.2574 
 H                    -0.39727   2.18753   1.25643 
 H                    -0.40048   0.67488   2.13105 
 O                    -1.98556   0.45221   0. 
 H                    -2.30603  -0.00023  -0.7837 
 O                     1.38778   1.17587   1.25871 
 H                     1.70825   1.6289    2.04209 
 

 GradGradGradGradGradGradGradGradGradGradGradGradGradGradGradGradGradGrad
 Berny optimization.
 Initialization pass.
                           ----------------------------
                           !    Initial Parameters    !
                           ! (Angstroms and Degrees)  !
 --------------------------                            --------------------------
 ! Name  Definition              Value          Derivative Info.                !
 --------------------------------------------------------------------------------
 ! R1    R(1,2)                  1.07           estimate D2E/DX2                !
 ! R2    R(1,3)                  1.07           estimate D2E/DX2                !
 ! R3    R(1,4)                  1.54           estimate D2E/DX2                !
 ! R4    R(1,7)                  1.43           estimate D2E/DX2                !
 ! R5    R(4,5)                  1.07           estimate D2E/DX2                !
 ! R6    R(4,6)                  1.07           estimate D2E/DX2                !
 ! R7    R(4,9)                  1.43           estimate D2E/DX2                !
 ! R8    R(7,8)                  0.96           estimate D2E/DX2                !
 ! R9    R(9,10)                 0.96           estimate D2E/DX2                !
 ! A1    A(2,1,3)              109.4712         estimate D2E/DX2                !
 ! A2    A(2,1,4)              109.4712         estimate D2E/DX2                !
 ! A3    A(2,1,7)              109.4712         estimate D2E/DX2                !
 ! A4    A(3,1,4)              109.4713         estimate D2E/DX2                !
 ! A5    A(3,1,7)              109.4712         estimate D2E/DX2                !
 ! A6    A(4,1,7)              109.4712         estimate D2E/DX2                !
 ! A7    A(1,4,5)              109.4712         estimate D2E/DX2                !
 ! A8    A(1,4,6)              109.4712         estimate D2E/DX2                !
 ! A9    A(1,4,9)              109.4712         estimate D2E/DX2                !
 ! A10   A(5,4,6)              109.4713         estimate D2E/DX2                !
 ! A11   A(5,4,9)              109.4712         estimate D2E/DX2                !
 ! A12   A(6,4,9)              109.4712         estimate D2E/DX2                !
 ! A13   A(1,7,8)              109.5012         estimate D2E/DX2                !
 ! A14   A(4,9,10)             109.5            estimate D2E/DX2                !
 ! D1    D(2,1,4,5)            179.8889         estimate D2E/DX2                !
 ! D2    D(2,1,4,6)            -60.1111         estimate D2E/DX2                !
 ! D3    D(2,1,4,9)             59.8889         estimate D2E/DX2                !
 ! D4    D(3,1,4,5)             59.8889         estimate D2E/DX2                !
 ! D5    D(3,1,4,6)            179.8889         estimate D2E/DX2                !
 ! D6    D(3,1,4,9)            -60.1111         estimate D2E/DX2                !
 ! D7    D(7,1,4,5)            -60.1111         estimate D2E/DX2                !
 ! D8    D(7,1,4,6)             59.8889         estimate D2E/DX2                !
 ! D9    D(7,1,4,9)            179.8889         estimate D2E/DX2                !
 ! D10   D(2,1,7,8)            -60.0011         estimate D2E/DX2                !
 ! D11   D(3,1,7,8)             59.9989         estimate D2E/DX2                !
 ! D12   D(4,1,7,8)            179.9989         estimate D2E/DX2                !
 ! D13   D(1,4,9,10)           179.9589         estimate D2E/DX2                !
 ! D14   D(5,4,9,10)            59.9589         estimate D2E/DX2                !
 ! D15   D(6,4,9,10)           -60.0411         estimate D2E/DX2                !
 --------------------------------------------------------------------------------
 Trust Radius=3.00D-01 FncErr=1.00D-07 GrdErr=1.00D-06
 Number of steps in this run=  48 maximum allowed number of steps= 100.
 GradGradGradGradGradGradGradGradGradGradGradGradGradGradGradGradGradGrad

                          Input orientation:                          
 ---------------------------------------------------------------------
 Center     Atomic     Atomic              Coordinates (Angstroms)
 Number     Number      Type              X           Y           Z
 ---------------------------------------------------------------------
    1          6             0       -0.555556    0.452196    0.000000
    2          1             0       -0.198901   -0.556614    0.000000
    3          1             0       -0.198883    0.956595   -0.873652
    4          6             0       -0.042213    1.178153    1.257405
    5          1             0       -0.397270    2.187526    1.256427
    6          1             0       -0.400482    0.674884    2.131055
    7          8             0       -1.985556    0.452214    0.000000
    8          1             0       -2.306035   -0.000232   -0.783700
    9          8             0        1.387784    1.175872    1.258713
   10          1             0        1.708245    1.628897    2.042086
 ---------------------------------------------------------------------
                    Distance matrix (angstroms):
                    1          2          3          4          5
     1  C    0.000000
     2  H    1.070000   0.000000
     3  H    1.070000   1.747302   0.000000
     4  C    1.540000   2.148263   2.148263   0.000000
     5  H    2.148263   3.024609   2.468154   1.070000   0.000000
     6  H    2.148263   2.469538   3.024610   1.070000   1.747303
     7  O    1.430000   2.051796   2.051796   2.425826   2.666940
     8  H    1.970547   2.315979   2.315966   3.267964   3.548491
     9  O    2.425826   2.665227   2.666941   1.430000   2.051796
    10  H    3.267956   3.547362   3.548331   1.970533   2.315711
                    6          7          8          9         10
     6  H    0.000000
     7  O    2.665227   0.000000
     8  H    3.547211   0.960000   0.000000
     9  O    2.051796   3.672528   4.381663   0.000000
    10  H    2.316201   4.381651   5.172385   0.960000   0.000000
 Stoichiometry    C2H6O2
 Framework group  C1[X(C2H6O2)]
 Deg. of freedom    24
 Full point group                 C1      NOp   1
 Largest Abelian subgroup         C1      NOp   1
 Largest concise Abelian subgroup C1      NOp   1
                         Standard orientation:                         
 ---------------------------------------------------------------------
 Center     Atomic     Atomic              Coordinates (Angstroms)
 Number     Number      Type              X           Y           Z
 ---------------------------------------------------------------------
    1          6             0       -0.598640    0.484283    0.000647
    2          1             0       -0.558182    1.101445   -0.872494
    3          1             0       -0.559207    1.100065    0.874807
    4          6             0        0.598641   -0.484282    0.000583
    5          1             0        0.559248   -1.100127    0.874702
    6          1             0        0.558141   -1.101381   -0.872600
    7          8             0       -1.817172   -0.264101   -0.000659
    8          1             0       -2.563845    0.339289   -0.000603
    9          8             0        1.817173    0.264102   -0.000726
   10          1             0        2.563833   -0.339304   -0.000116
 ---------------------------------------------------------------------
 Rotational constants (GHZ):     31.7765697      3.8295232      3.5660552
 Standard basis: 6-31++G(d,p) (6D, 7F)
 There are   112 symmetry adapted basis functions of A   symmetry.
 Integral buffers will be    262144 words long.
 Raffenetti 2 integral format.
 Two-electron integral symmetry is turned on.
   112 basis functions,   176 primitive gaussians,   112 cartesian basis functions
    17 alpha electrons       17 beta electrons
       nuclear repulsion energy       129.3598109705 Hartrees.
 NAtoms=   10 NActive=   10 NUniq=   10 SFac= 1.00D+00 NAtFMM=   60 Big=F
 One-electron integrals computed using PRISM.
 NBasis=   112 RedAO= T  NBF=   112
 NBsUse=   112 1.00D-06 NBFU=   112
 Harris functional with IExCor=  402 diagonalized for initial guess.
 ExpMin= 3.60D-02 ExpMax= 5.48D+03 ExpMxC= 8.25D+02 IAcc=3 IRadAn=         5 AccDes= 0.00D+00
 HarFok:  IExCor= 402 AccDes= 0.00D+00 IRadAn=         5 IDoV=1
 ScaDFX=  1.000000  1.000000  1.000000  1.000000
 Initial guess orbital symmetries:
       Occupied  (A) (A) (A) (A) (A) (A) (A) (A) (A) (A) (A) (A)
                 (A) (A) (A) (A) (A)
       Virtual   (A) (A) (A) (A) (A) (A) (A) (A) (A) (A) (A) (A)
                 (A) (A) (A) (A) (A) (A) (A) (A) (A) (A) (A) (A)
                 (A) (A) (A) (A) (A) (A) (A) (A) (A) (A) (A) (A)
                 (A) (A) (A) (A) (A) (A) (A) (A) (A) (A) (A) (A)
                 (A) (A) (A) (A) (A) (A) (A) (A) (A) (A) (A) (A)
                 (A) (A) (A) (A) (A) (A) (A) (A) (A) (A) (A) (A)
                 (A) (A) (A) (A) (A) (A) (A) (A) (A) (A) (A) (A)
                 (A) (A) (A) (A) (A) (A) (A) (A) (A) (A) (A)
 The electronic state of the initial guess is 1-A.
 Requested convergence on RMS density matrix=1.00D-08 within 128 cycles.
 Requested convergence on MAX density matrix=1.00D-06.
 Requested convergence on             energy=1.00D-06.
 No special actions if energy rises.
 SCF Done:  E(RB+HF-LYP) =  -230.268974652     A.U. after    9 cycles
             Convg  =    0.5992D-08             -V/T =  2.0087
             S**2   =   0.0000

 **********************************************************************

            Population analysis using the SCF density.

 **********************************************************************

 Orbital symmetries:
       Occupied  (A) (A) (A) (A) (A) (A) (A) (A) (A) (A) (A) (A)
                 (A) (A) (A) (A) (A)
       Virtual   (A) (A) (A) (A) (A) (A) (A) (A) (A) (A) (A) (A)
                 (A) (A) (A) (A) (A) (A) (A) (A) (A) (A) (A) (A)
                 (A) (A) (A) (A) (A) (A) (A) (A) (A) (A) (A) (A)
                 (A) (A) (A) (A) (A) (A) (A) (A) (A) (A) (A) (A)
                 (A) (A) (A) (A) (A) (A) (A) (A) (A) (A) (A) (A)
                 (A) (A) (A) (A) (A) (A) (A) (A) (A) (A) (A) (A)
                 (A) (A) (A) (A) (A) (A) (A) (A) (A) (A) (A) (A)
                 (A) (A) (A) (A) (A) (A) (A) (A) (A) (A) (A)
 The electronic state is 1-A.
 Alpha  occ. eigenvalues --  -19.16297 -19.16297 -10.23590 -10.23570  -1.03489
 Alpha  occ. eigenvalues --   -1.02555  -0.74832  -0.62421  -0.54338  -0.49383
 Alpha  occ. eigenvalues --   -0.49359  -0.42588  -0.41361  -0.36520  -0.33138
 Alpha  occ. eigenvalues --   -0.28525  -0.28423
 Alpha virt. eigenvalues --   -0.01359  -0.01073   0.02323   0.02366   0.03459
 Alpha virt. eigenvalues --    0.05817   0.07246   0.08174   0.09599   0.11246
 Alpha virt. eigenvalues --    0.11487   0.13454   0.14868   0.15041   0.16092
 Alpha virt. eigenvalues --    0.18605   0.19852   0.22393   0.22980   0.23192
 Alpha virt. eigenvalues --    0.23926   0.24678   0.25845   0.26080   0.33702
 Alpha virt. eigenvalues --    0.34089   0.34175   0.35142   0.36953   0.37624
 Alpha virt. eigenvalues --    0.39301   0.63319   0.68299   0.71538   0.71574
 Alpha virt. eigenvalues --    0.79443   0.79657   0.90662   0.95292   1.00338
 Alpha virt. eigenvalues --    1.02644   1.02768   1.07658   1.16318   1.17978
 Alpha virt. eigenvalues --    1.18298   1.24706   1.24791   1.29017   1.33050
 Alpha virt. eigenvalues --    1.36019   1.44552   1.50674   1.57393   1.59284
 Alpha virt. eigenvalues --    1.59758   1.64272   1.65111   1.73446   1.87759
 Alpha virt. eigenvalues --    1.95369   1.95969   1.96530   1.97592   2.04807
 Alpha virt. eigenvalues --    2.13041   2.13906   2.17873   2.29307   2.32501
 Alpha virt. eigenvalues --    2.39750   2.43603   2.45247   2.62001   2.63111
 Alpha virt. eigenvalues --    2.63163   2.67676   2.71283   2.73796   2.81343
 Alpha virt. eigenvalues --    2.89188   2.90372   2.92940   3.00515   3.02675
 Alpha virt. eigenvalues --    3.35412   3.38580   3.44492   3.50530   3.53289
 Alpha virt. eigenvalues --    3.57528   4.22305   4.32407   4.41121   4.63299
          Condensed to atoms (all electrons):
              1          2          3          4          5          6
     1  C    5.088428   0.405076   0.405009   0.256987  -0.042239  -0.042328
     2  H    0.405076   0.628305  -0.075237  -0.042305   0.025869  -0.035286
     3  H    0.405009  -0.075237   0.628387  -0.042264  -0.035301   0.025877
     4  C    0.256987  -0.042305  -0.042264   5.088431   0.404999   0.405084
     5  H   -0.042239   0.025869  -0.035301   0.404999   0.628394  -0.075238
     6  H   -0.042328  -0.035286   0.025877   0.405084  -0.075238   0.628299
     7  O    0.160658  -0.051063  -0.051053  -0.084825   0.007920   0.007855
     8  H   -0.029627  -0.009851  -0.009852   0.024293  -0.001819  -0.001808
     9  O   -0.084825   0.007851   0.007924   0.160657  -0.051031  -0.051084
    10  H    0.024293  -0.001811  -0.001816  -0.029626  -0.009862  -0.009841
              7          8          9         10
     1  C    0.160658  -0.029627  -0.084825   0.024293
     2  H   -0.051063  -0.009851   0.007851  -0.001811
     3  H   -0.051053  -0.009852   0.007924  -0.001816
     4  C   -0.084825   0.024293   0.160657  -0.029626
     5  H    0.007920  -0.001819  -0.051031  -0.009862
     6  H    0.007855  -0.001808  -0.051084  -0.009841
     7  O    8.298153   0.220922   0.010187  -0.000458
     8  H    0.220922   0.444986  -0.000458   0.000263
     9  O    0.010187  -0.000458   8.298150   0.220921
    10  H   -0.000458   0.000263   0.220921   0.444988
 Mulliken atomic charges:
              1
     1  C   -0.141432
     2  H    0.148450
     3  H    0.148327
     4  C   -0.141432
     5  H    0.148308
     6  H    0.148469
     7  O   -0.518296
     8  H    0.362950
     9  O   -0.518292
    10  H    0.362949
 Sum of Mulliken charges=   0.00000
 Atomic charges with hydrogens summed into heavy atoms:
              1
     1  C    0.155345
     2  H    0.000000
     3  H    0.000000
     4  C    0.155345
     5  H    0.000000
     6  H    0.000000
     7  O   -0.155346
     8  H    0.000000
     9  O   -0.155343
    10  H    0.000000
 Sum of Mulliken charges=   0.00000
 Electronic spatial extent (au):  <R**2>=   352.3523
 Charge=     0.0000 electrons
 Dipole moment (field-independent basis, Debye):
    X=     0.0000    Y=     0.0000    Z=     0.0039  Tot=     0.0039
 Quadrupole moment (field-independent basis, Debye-Ang):
   XX=   -20.8378   YY=   -25.7167   ZZ=   -25.8730
   XY=    -8.1140   XZ=     0.0030   YZ=    -0.0005
 Traceless Quadrupole moment (field-independent basis, Debye-Ang):
   XX=     3.3047   YY=    -1.5743   ZZ=    -1.7305
   XY=    -8.1140   XZ=     0.0030   YZ=    -0.0005
 Octapole moment (field-independent basis, Debye-Ang**2):
  XXX=    -0.0005  YYY=     0.0000  ZZZ=     0.0024  XYY=     0.0001
  XXY=    -0.0001  XXZ=     0.0058  XZZ=     0.0000  YZZ=     0.0000
  YYZ=    -0.0036  XYZ=     0.0023
 Hexadecapole moment (field-independent basis, Debye-Ang**3):
 XXXX=  -221.6130 YYYY=   -70.2807 ZZZZ=   -39.2999 XXXY=   -38.6885
 XXXZ=     0.0223 YYYX=    -3.3601 YYYZ=    -0.0010 ZZZX=     0.0016
 ZZZY=    -0.0004 XXYY=   -65.5207 XXZZ=   -64.5422 YYZZ=   -17.1348
 XXYZ=    -0.0026 YYXZ=     0.0006 ZZXY=    -2.4244
 N-N= 1.293598109705D+02 E-N=-7.982045138579D+02  KE= 2.282799104440D+02
 ***** Axes restored to original set *****
 -------------------------------------------------------------------
 Center     Atomic                   Forces (Hartrees/Bohr)
 Number     Number              X              Y              Z
 -------------------------------------------------------------------
    1          6          -0.005797739    0.007715616    0.013382981
    2          1           0.009795304   -0.016978932    0.000287492
    3          1           0.009793004    0.008724530   -0.014569811
    4          6           0.005796757   -0.007749803   -0.013364927
    5          1          -0.009766194    0.016994968   -0.000291325
    6          1          -0.009822070   -0.008713071    0.014557837
    7          8          -0.000575419    0.006736242    0.011657787
    8          1           0.000077441   -0.002163736   -0.003753058
    9          8           0.000574553   -0.006738455   -0.011654485
   10          1          -0.000075638    0.002172640    0.003747509
 -------------------------------------------------------------------
 Cartesian Forces:  Max     0.016994968 RMS     0.009096664

 GradGradGradGradGradGradGradGradGradGradGradGradGradGradGradGradGradGrad
 Berny optimization.
 Internal  Forces:  Max     0.019274086 RMS     0.007716302
 Search for a local minimum.
 Step number   1 out of a maximum of  48
 All quantities printed in internal units (Hartrees-Bohrs-Radians)
 Second derivative matrix not updated -- first step.
     Eigenvalues ---    0.00237   0.01295   0.01295   0.05139   0.05139
     Eigenvalues ---    0.05816   0.05816   0.11239   0.11239   0.13704
     Eigenvalues ---    0.13704   0.16000   0.16000   0.22071   0.22071
     Eigenvalues ---    0.28519   0.37230   0.37230   0.37230   0.37230
     Eigenvalues ---    0.40989   0.40989   0.55473   0.554731000.00000
     Eigenvalues --- 1000.000001000.000001000.000001000.000001000.00000
     Eigenvalues --- 1000.000001000.000001000.000001000.000001000.00000
     Eigenvalues --- 1000.000001000.000001000.00000
 RFO step:  Lambda=-7.39916218D-03.
 Linear search not attempted -- first point.
 Iteration  1 RMS(Cart)=  0.04915471 RMS(Int)=  0.00068174
 Iteration  2 RMS(Cart)=  0.00068417 RMS(Int)=  0.00044820
 Iteration  3 RMS(Cart)=  0.00000036 RMS(Int)=  0.00044820
 Variable       Old X    -DE/DX   Delta X   Delta X   Delta X     New X
                                 (Linear)    (Quad)   (Total)
    R1        2.02201   0.01927   0.00000   0.05076   0.05076   2.07277
    R2        2.02201   0.01927   0.00000   0.05076   0.05076   2.07277
    R3        2.91018  -0.01205   0.00000  -0.04118  -0.04118   2.86900
    R4        2.70231   0.00049   0.00000   0.00118   0.00118   2.70349
    R5        2.02201   0.01927   0.00000   0.05076   0.05076   2.07277
    R6        2.02201   0.01927   0.00000   0.05076   0.05076   2.07277
    R7        2.70231   0.00049   0.00000   0.00118   0.00118   2.70349
    R8        1.81414   0.00406   0.00000   0.00722   0.00722   1.82136
    R9        1.81414   0.00406   0.00000   0.00722   0.00722   1.82136
    A1        1.91063  -0.00150   0.00000  -0.00407  -0.00476   1.90587
    A2        1.91063   0.00112   0.00000  -0.00562  -0.00528   1.90535
    A3        1.91063   0.00643   0.00000   0.03748   0.03682   1.94745
    A4        1.91063   0.00114   0.00000  -0.00549  -0.00515   1.90548
    A5        1.91063   0.00642   0.00000   0.03740   0.03674   1.94737
    A6        1.91063  -0.01362   0.00000  -0.05971  -0.05965   1.85099
    A7        1.91063   0.00114   0.00000  -0.00549  -0.00515   1.90548
    A8        1.91063   0.00112   0.00000  -0.00561  -0.00528   1.90536
    A9        1.91063  -0.01362   0.00000  -0.05971  -0.05964   1.85099
   A10        1.91063  -0.00150   0.00000  -0.00407  -0.00476   1.90587
   A11        1.91063   0.00642   0.00000   0.03741   0.03675   1.94738
   A12        1.91063   0.00643   0.00000   0.03748   0.03681   1.94744
   A13        1.91116  -0.00276   0.00000  -0.01651  -0.01651   1.89464
   A14        1.91114  -0.00276   0.00000  -0.01649  -0.01649   1.89464
    D1        3.13965   0.00000   0.00000   0.00034   0.00034   3.13999
    D2       -1.04914  -0.00045   0.00000  -0.01144  -0.01175  -1.06089
    D3        1.04526  -0.00022   0.00000  -0.00555  -0.00570   1.03956
    D4        1.04526   0.00045   0.00000   0.01213   0.01243   1.05769
    D5        3.13965   0.00000   0.00000   0.00034   0.00034   3.13999
    D6       -1.04914   0.00023   0.00000   0.00624   0.00639  -1.04275
    D7       -1.04914   0.00023   0.00000   0.00624   0.00640  -1.04274
    D8        1.04526  -0.00022   0.00000  -0.00554  -0.00570   1.03956
    D9        3.13965   0.00001   0.00000   0.00035   0.00035   3.14001
   D10       -1.04722  -0.00302   0.00000  -0.02053  -0.02155  -1.06877
   D11        1.04718   0.00301   0.00000   0.02035   0.02137   1.06854
   D12        3.14157   0.00000   0.00000  -0.00004  -0.00003   3.14154
   D13        3.14087   0.00000   0.00000  -0.00001  -0.00001   3.14086
   D14        1.04648   0.00301   0.00000   0.02037   0.02139   1.06787
   D15       -1.04792  -0.00302   0.00000  -0.02050  -0.02153  -1.06944
         Item               Value     Threshold  Converged?
 Maximum Force            0.019274     0.000450     NO 
 RMS     Force            0.007716     0.000300     NO 
 Maximum Displacement     0.103494     0.001800     NO 
 RMS     Displacement     0.049396     0.001200     NO 
 Predicted change in Energy=-3.816092D-03
 GradGradGradGradGradGradGradGradGradGradGradGradGradGradGradGradGradGrad

                          Input orientation:                          
 ---------------------------------------------------------------------
 Center     Atomic     Atomic              Coordinates (Angstroms)
 Number     Number      Type              X           Y           Z
 ---------------------------------------------------------------------
    1          6             0       -0.531847    0.453880    0.003055
    2          1             0       -0.144337   -0.572188    0.014242
    3          1             0       -0.144116    0.976265   -0.880055
    4          6             0       -0.065926    1.176384    1.254399
    5          1             0       -0.452012    2.202981    1.242536
    6          1             0       -0.455080    0.654851    2.137388
    7          8             0       -1.961752    0.476786    0.042239
    8          1             0       -2.297290    0.025050   -0.740259
    9          8             0        1.363979    1.151592    1.216307
   10          1             0        1.699516    1.603889    1.998482
 ---------------------------------------------------------------------
                    Distance matrix (angstroms):
                    1          2          3          4          5
     1  C    0.000000
     2  H    1.096861   0.000000
     3  H    1.096862   1.788149   0.000000
     4  C    1.518208   2.145144   2.145241   0.000000
     5  H    2.145236   3.050398   2.470835   1.096861   0.000000
     6  H    2.145147   2.471827   3.050404   1.096862   1.788149
     7  O    1.430625   2.098602   2.098549   2.356465   2.588392
     8  H    1.962957   2.358214   2.358074   3.206745   3.475616
     9  O    2.356467   2.586772   2.588402   1.430627   2.098554
    10  H    3.206747   3.474522   3.475466   1.962958   2.357846
                    6          7          8          9         10
     6  H    0.000000
     7  O    2.586777   0.000000
     8  H    3.474368   0.963822   0.000000
     9  O    2.098598   3.590861   4.301411   0.000000
    10  H    2.358442   4.301410   5.095869   0.963823   0.000000
 Stoichiometry    C2H6O2
 Framework group  C1[X(C2H6O2)]
 Deg. of freedom    24
 Full point group                 C1      NOp   1
 Largest Abelian subgroup         C1      NOp   1
 Largest concise Abelian subgroup C1      NOp   1
                         Standard orientation:                         
 ---------------------------------------------------------------------
 Center     Atomic     Atomic              Coordinates (Angstroms)
 Number     Number      Type              X           Y           Z
 ---------------------------------------------------------------------
    1          6             0       -0.567425    0.504250    0.000541
    2          1             0       -0.488478    1.135323   -0.893114
    3          1             0       -0.489507    1.134264    0.895034
    4          6             0        0.567424   -0.504250    0.000481
    5          1             0        0.489541   -1.134324    0.894933
    6          1             0        0.488443   -1.135262   -0.893215
    7          8             0       -1.776413   -0.260626   -0.000545
    8          1             0       -2.524118    0.347560   -0.000493
    9          8             0        1.776414    0.260626   -0.000612
   10          1             0        2.524118   -0.347562   -0.000018
 ---------------------------------------------------------------------
 Rotational constants (GHZ):     30.0994679      4.0158282      3.7107823
 Standard basis: 6-31++G(d,p) (6D, 7F)
 There are   112 symmetry adapted basis functions of A   symmetry.
 Integral buffers will be    262144 words long.
 Raffenetti 2 integral format.
 Two-electron integral symmetry is turned on.
   112 basis functions,   176 primitive gaussians,   112 cartesian basis functions
    17 alpha electrons       17 beta electrons
       nuclear repulsion energy       130.1055354507 Hartrees.
 NAtoms=   10 NActive=   10 NUniq=   10 SFac= 1.00D+00 NAtFMM=   60 Big=F
 One-electron integrals computed using PRISM.
 NBasis=   112 RedAO= T  NBF=   112
 NBsUse=   112 1.00D-06 NBFU=   112
 Initial guess read from the read-write file:
 Initial guess orbital symmetries:
       Occupied  (A) (A) (A) (A) (A) (A) (A) (A) (A) (A) (A) (A)
                 (A) (A) (A) (A) (A)
       Virtual   (A) (A) (A) (A) (A) (A) (A) (A) (A) (A) (A) (A)
                 (A) (A) (A) (A) (A) (A) (A) (A) (A) (A) (A) (A)
                 (A) (A) (A) (A) (A) (A) (A) (A) (A) (A) (A) (A)
                 (A) (A) (A) (A) (A) (A) (A) (A) (A) (A) (A) (A)
                 (A) (A) (A) (A) (A) (A) (A) (A) (A) (A) (A) (A)
                 (A) (A) (A) (A) (A) (A) (A) (A) (A) (A) (A) (A)
                 (A) (A) (A) (A) (A) (A) (A) (A) (A) (A) (A) (A)
                 (A) (A) (A) (A) (A) (A) (A) (A) (A) (A) (A)
 Harris functional with IExCor=  402 diagonalized for initial guess.
 ExpMin= 3.60D-02 ExpMax= 5.48D+03 ExpMxC= 8.25D+02 IAcc=3 IRadAn=         5 AccDes= 0.00D+00
 HarFok:  IExCor= 402 AccDes= 0.00D+00 IRadAn=         5 IDoV=1
 ScaDFX=  1.000000  1.000000  1.000000  1.000000
 Requested convergence on RMS density matrix=1.00D-08 within 128 cycles.
 Requested convergence on MAX density matrix=1.00D-06.
 Requested convergence on             energy=1.00D-06.
 No special actions if energy rises.
 SCF Done:  E(RB+HF-LYP) =  -230.272278351     A.U. after    9 cycles
             Convg  =    0.1416D-08             -V/T =  2.0092
             S**2   =   0.0000
 ***** Axes restored to original set *****
 -------------------------------------------------------------------
 Center     Atomic                   Forces (Hartrees/Bohr)
 Number     Number              X              Y              Z
 -------------------------------------------------------------------
    1          6          -0.003923693    0.002089996    0.003609504
    2          1           0.000203305   -0.000818967   -0.001000270
    3          1           0.000210443   -0.000465208   -0.001211487
    4          6           0.003924382   -0.002089874   -0.003609450
    5          1          -0.000209943    0.000817657    0.001007487
    6          1          -0.000203770    0.000458345    0.001209012
    7          8           0.001105064   -0.001232586   -0.002136592
    8          1          -0.001565290   -0.000317119   -0.000554680
    9          8          -0.001105666    0.001239581    0.002132707
   10          1           0.001565167    0.000318175    0.000553768
 -------------------------------------------------------------------
 Cartesian Forces:  Max     0.003924382 RMS     0.001758782

 GradGradGradGradGradGradGradGradGradGradGradGradGradGradGradGradGradGrad
 Berny optimization.
 Internal  Forces:  Max     0.003877312 RMS     0.001362569
 Search for a local minimum.
 Step number   2 out of a maximum of  48
 All quantities printed in internal units (Hartrees-Bohrs-Radians)
 Update second derivatives using D2CorX and points  1  2
 Trust test= 8.66D-01 RLast= 1.66D-01 DXMaxT set to 4.24D-01
     Eigenvalues ---    0.00237   0.01295   0.01295   0.05507   0.05507
     Eigenvalues ---    0.05913   0.05971   0.10728   0.11234   0.13430
     Eigenvalues ---    0.13430   0.16000   0.16167   0.21998   0.24902
     Eigenvalues ---    0.29741   0.34542   0.37230   0.37230   0.37230
     Eigenvalues ---    0.40989   0.40998   0.55299   0.554731000.00000
     Eigenvalues --- 1000.000001000.000001000.000001000.000001000.00000
     Eigenvalues --- 1000.000001000.000001000.000001000.000001000.00000
     Eigenvalues --- 1000.000001000.000001000.00000
 RFO step:  Lambda=-2.53232096D-04.
 Quartic linear search produced a step of -0.09369.
 Iteration  1 RMS(Cart)=  0.01112534 RMS(Int)=  0.00004286
 Iteration  2 RMS(Cart)=  0.00004489 RMS(Int)=  0.00002873
 Iteration  3 RMS(Cart)=  0.00000000 RMS(Int)=  0.00002873
 Variable       Old X    -DE/DX   Delta X   Delta X   Delta X     New X
                                 (Linear)    (Quad)   (Total)
    R1        2.07277   0.00083  -0.00476   0.00866   0.00391   2.07667
    R2        2.07277   0.00083  -0.00476   0.00866   0.00391   2.07668
    R3        2.86900   0.00264   0.00386   0.00299   0.00685   2.87584
    R4        2.70349   0.00035  -0.00011   0.00094   0.00083   2.70432
    R5        2.07277   0.00083  -0.00476   0.00866   0.00391   2.07667
    R6        2.07277   0.00083  -0.00476   0.00866   0.00391   2.07667
    R7        2.70349   0.00035  -0.00011   0.00094   0.00082   2.70432
    R8        1.82136   0.00115  -0.00068   0.00282   0.00214   1.82350
    R9        1.82136   0.00115  -0.00068   0.00282   0.00214   1.82350
    A1        1.90587  -0.00041   0.00045  -0.01119  -0.01070   1.89517
    A2        1.90535  -0.00020   0.00049   0.00145   0.00190   1.90725
    A3        1.94745  -0.00147  -0.00345  -0.00078  -0.00423   1.94322
    A4        1.90548  -0.00020   0.00048   0.00149   0.00193   1.90741
    A5        1.94737  -0.00147  -0.00344  -0.00080  -0.00424   1.94313
    A6        1.85099   0.00388   0.00559   0.01062   0.01616   1.86715
    A7        1.90548  -0.00020   0.00048   0.00149   0.00193   1.90741
    A8        1.90536  -0.00020   0.00049   0.00145   0.00190   1.90726
    A9        1.85099   0.00388   0.00559   0.01062   0.01616   1.86715
   A10        1.90587  -0.00041   0.00045  -0.01119  -0.01070   1.89517
   A11        1.94738  -0.00147  -0.00344  -0.00080  -0.00425   1.94314
   A12        1.94744  -0.00147  -0.00345  -0.00078  -0.00423   1.94321
   A13        1.89464   0.00225   0.00155   0.01056   0.01211   1.90675
   A14        1.89464   0.00225   0.00155   0.01057   0.01211   1.90675
    D1        3.13999   0.00000  -0.00003   0.00125   0.00121   3.14121
    D2       -1.06089  -0.00073   0.00110  -0.01060  -0.00950  -1.07039
    D3        1.03956  -0.00036   0.00053  -0.00468  -0.00415   1.03541
    D4        1.05769   0.00073  -0.00116   0.01309   0.01193   1.06962
    D5        3.13999   0.00000  -0.00003   0.00125   0.00122   3.14121
    D6       -1.04275   0.00037  -0.00060   0.00717   0.00657  -1.03617
    D7       -1.04274   0.00037  -0.00060   0.00717   0.00657  -1.03617
    D8        1.03956  -0.00036   0.00053  -0.00468  -0.00415   1.03542
    D9        3.14001   0.00000  -0.00003   0.00124   0.00121   3.14122
   D10       -1.06877   0.00132   0.00202   0.00770   0.00978  -1.05899
   D11        1.06854  -0.00132  -0.00200  -0.00793  -0.00999   1.05855
   D12        3.14154   0.00000   0.00000  -0.00010  -0.00009   3.14145
   D13        3.14086   0.00000   0.00000  -0.00001  -0.00001   3.14085
   D14        1.06787  -0.00132  -0.00200  -0.00784  -0.00991   1.05796
   D15       -1.06944   0.00132   0.00202   0.00778   0.00986  -1.05958
         Item               Value     Threshold  Converged?
 Maximum Force            0.003877     0.000450     NO 
 RMS     Force            0.001363     0.000300     NO 
 Maximum Displacement     0.020357     0.001800     NO 
 RMS     Displacement     0.011094     0.001200     NO 
 Predicted change in Energy=-1.622075D-04
 GradGradGradGradGradGradGradGradGradGradGradGradGradGradGradGradGradGrad

                          Input orientation:                          
 ---------------------------------------------------------------------
 Center     Atomic     Atomic              Coordinates (Angstroms)
 Number     Number      Type              X           Y           Z
 ---------------------------------------------------------------------
    1          6             0       -0.538055    0.453753    0.003271
    2          1             0       -0.150681   -0.574627    0.007630
    3          1             0       -0.149456    0.970639   -0.885247
    4          6             0       -0.059718    1.176133    1.254403
    5          1             0       -0.446689    2.204665    1.249999
    6          1             0       -0.448721    0.659362    2.142811
    7          8             0       -1.968726    0.471406    0.031717
    8          1             0       -2.308061    0.019867   -0.750653
    9          8             0        1.370953    1.158035    1.226214
   10          1             0        1.710288    1.610258    2.008188
 ---------------------------------------------------------------------
                    Distance matrix (angstroms):
                    1          2          3          4          5
     1  C    0.000000
     2  H    1.098928   0.000000
     3  H    1.098929   1.784678   0.000000
     4  C    1.521831   2.151249   2.151368   0.000000
     5  H    2.151365   3.058686   2.484038   1.098929   0.000000
     6  H    2.151252   2.484059   3.058690   1.098928   1.784679
     7  O    1.431062   2.097630   2.097570   2.374008   2.608639
     8  H    1.972201   2.362775   2.362553   3.226801   3.498665
     9  O    2.374008   2.608147   2.608645   1.431063   2.097575
    10  H    3.226801   3.498451   3.498533   1.972202   2.362355
                    6          7          8          9         10
     6  H    0.000000
     7  O    2.608153   0.000000
     8  H    3.498318   0.964955   0.000000
     9  O    2.097626   3.612719   4.328807   0.000000
    10  H    2.362974   4.328807   5.127151   0.964955   0.000000
 Stoichiometry    C2H6O2
 Framework group  C1[X(C2H6O2)]
 Deg. of freedom    24
 Full point group                 C1      NOp   1
 Largest Abelian subgroup         C1      NOp   1
 Largest concise Abelian subgroup C1      NOp   1
                         Standard orientation:                         
 ---------------------------------------------------------------------
 Center     Atomic     Atomic              Coordinates (Angstroms)
 Number     Number      Type              X           Y           Z
 ---------------------------------------------------------------------
    1          6             0       -0.574629    0.498792    0.000130
    2          1             0       -0.501837    1.136166   -0.892114
    3          1             0       -0.502173    1.135939    0.892565
    4          6             0        0.574629   -0.498792    0.000077
    5          1             0        0.502203   -1.135993    0.892475
    6          1             0        0.501807   -1.136112   -0.892203
    7          8             0       -1.787425   -0.260856   -0.000124
    8          1             0       -2.540615    0.342339    0.000034
    9          8             0        1.787425    0.260856   -0.000182
   10          1             0        2.540615   -0.342338    0.000450
 ---------------------------------------------------------------------
 Rotational constants (GHZ):     30.3466967      3.9634932      3.6690265
 Standard basis: 6-31++G(d,p) (6D, 7F)
 There are   112 symmetry adapted basis functions of A   symmetry.
 Integral buffers will be    262144 words long.
 Raffenetti 2 integral format.
 Two-electron integral symmetry is turned on.
   112 basis functions,   176 primitive gaussians,   112 cartesian basis functions
    17 alpha electrons       17 beta electrons
       nuclear repulsion energy       129.7027444544 Hartrees.
 NAtoms=   10 NActive=   10 NUniq=   10 SFac= 1.00D+00 NAtFMM=   60 Big=F
 One-electron integrals computed using PRISM.
 NBasis=   112 RedAO= T  NBF=   112
 NBsUse=   112 1.00D-06 NBFU=   112
 Initial guess read from the read-write file:
 Initial guess orbital symmetries:
       Occupied  (A) (A) (A) (A) (A) (A) (A) (A) (A) (A) (A) (A)
                 (A) (A) (A) (A) (A)
       Virtual   (A) (A) (A) (A) (A) (A) (A) (A) (A) (A) (A) (A)
                 (A) (A) (A) (A) (A) (A) (A) (A) (A) (A) (A) (A)
                 (A) (A) (A) (A) (A) (A) (A) (A) (A) (A) (A) (A)
                 (A) (A) (A) (A) (A) (A) (A) (A) (A) (A) (A) (A)
                 (A) (A) (A) (A) (A) (A) (A) (A) (A) (A) (A) (A)
                 (A) (A) (A) (A) (A) (A) (A) (A) (A) (A) (A) (A)
                 (A) (A) (A) (A) (A) (A) (A) (A) (A) (A) (A) (A)
                 (A) (A) (A) (A) (A) (A) (A) (A) (A) (A) (A)
 Harris functional with IExCor=  402 diagonalized for initial guess.
 ExpMin= 3.60D-02 ExpMax= 5.48D+03 ExpMxC= 8.25D+02 IAcc=3 IRadAn=         5 AccDes= 0.00D+00
 HarFok:  IExCor= 402 AccDes= 0.00D+00 IRadAn=         5 IDoV=1
 ScaDFX=  1.000000  1.000000  1.000000  1.000000
 Requested convergence on RMS density matrix=1.00D-08 within 128 cycles.
 Requested convergence on MAX density matrix=1.00D-06.
 Requested convergence on             energy=1.00D-06.
 No special actions if energy rises.
 SCF Done:  E(RB+HF-LYP) =  -230.272419204     A.U. after    8 cycles
             Convg  =    0.2932D-08             -V/T =  2.0094
             S**2   =   0.0000
 ***** Axes restored to original set *****
 -------------------------------------------------------------------
 Center     Atomic                   Forces (Hartrees/Bohr)
 Number     Number              X              Y              Z
 -------------------------------------------------------------------
    1          6          -0.000862286    0.000164206    0.000270045
    2          1          -0.000026289    0.000273604   -0.000190230
    3          1          -0.000017450   -0.000299683    0.000150039
    4          6           0.000862557   -0.000153460   -0.000276237
    5          1           0.000016880   -0.000279659    0.000184283
    6          1           0.000026794    0.000301820   -0.000141795
    7          8           0.001291816    0.000094534    0.000173337
    8          1           0.000395248    0.000116337    0.000202917
    9          8          -0.001291980   -0.000099173   -0.000170660
   10          1          -0.000395289   -0.000118527   -0.000201699
 -------------------------------------------------------------------
 Cartesian Forces:  Max     0.001291980 RMS     0.000446239

 GradGradGradGradGradGradGradGradGradGradGradGradGradGradGradGradGradGrad
 Berny optimization.
 Internal  Forces:  Max     0.001683699 RMS     0.000475712
 Search for a local minimum.
 Step number   3 out of a maximum of  48
 All quantities printed in internal units (Hartrees-Bohrs-Radians)
 Update second derivatives using D2CorX and points  1  2  3
 Trust test= 8.68D-01 RLast= 4.47D-02 DXMaxT set to 4.24D-01
     Eigenvalues ---    0.00237   0.01295   0.01295   0.05378   0.05378
     Eigenvalues ---    0.05650   0.05939   0.10812   0.10857   0.13515
     Eigenvalues ---    0.13515   0.16000   0.16611   0.21991   0.25075
     Eigenvalues ---    0.31399   0.34802   0.37230   0.37230   0.37230
     Eigenvalues ---    0.40989   0.45746   0.55473   0.562201000.00000
     Eigenvalues --- 1000.000001000.000001000.000001000.000001000.00000
     Eigenvalues --- 1000.000001000.000001000.000001000.000001000.00000
     Eigenvalues --- 1000.000001000.000001000.00000
 RFO step:  Lambda=-1.56550368D-05.
 Quartic linear search produced a step of -0.11463.
 Iteration  1 RMS(Cart)=  0.00212759 RMS(Int)=  0.00000355
 Iteration  2 RMS(Cart)=  0.00000107 RMS(Int)=  0.00000341
 Iteration  3 RMS(Cart)=  0.00000000 RMS(Int)=  0.00000341
 Variable       Old X    -DE/DX   Delta X   Delta X   Delta X     New X
                                 (Linear)    (Quad)   (Total)
    R1        2.07667  -0.00026  -0.00045  -0.00004  -0.00049   2.07619
    R2        2.07668  -0.00027  -0.00045  -0.00005  -0.00049   2.07618
    R3        2.87584  -0.00090  -0.00078  -0.00150  -0.00228   2.87356
    R4        2.70432  -0.00168  -0.00009  -0.00348  -0.00358   2.70074
    R5        2.07667  -0.00027  -0.00045  -0.00005  -0.00049   2.07618
    R6        2.07667  -0.00026  -0.00045  -0.00004  -0.00049   2.07619
    R7        2.70432  -0.00168  -0.00009  -0.00348  -0.00358   2.70074
    R8        1.82350  -0.00035  -0.00025  -0.00020  -0.00044   1.82306
    R9        1.82350  -0.00035  -0.00025  -0.00020  -0.00044   1.82306
    A1        1.89517  -0.00021   0.00123  -0.00327  -0.00204   1.89313
    A2        1.90725   0.00022  -0.00022   0.00143   0.00121   1.90847
    A3        1.94322   0.00016   0.00049  -0.00018   0.00031   1.94353
    A4        1.90741   0.00021  -0.00022   0.00136   0.00114   1.90856
    A5        1.94313   0.00017   0.00049  -0.00010   0.00039   1.94352
    A6        1.86715  -0.00055  -0.00185   0.00093  -0.00092   1.86623
    A7        1.90741   0.00021  -0.00022   0.00136   0.00114   1.90855
    A8        1.90726   0.00022  -0.00022   0.00143   0.00121   1.90847
    A9        1.86715  -0.00055  -0.00185   0.00093  -0.00092   1.86623
   A10        1.89517  -0.00021   0.00123  -0.00327  -0.00204   1.89313
   A11        1.94314   0.00017   0.00049  -0.00010   0.00039   1.94353
   A12        1.94321   0.00016   0.00049  -0.00018   0.00031   1.94352
   A13        1.90675  -0.00054  -0.00139  -0.00078  -0.00217   1.90459
   A14        1.90675  -0.00054  -0.00139  -0.00078  -0.00217   1.90459
    D1        3.14121   0.00000  -0.00014   0.00026   0.00012   3.14133
    D2       -1.07039   0.00000   0.00109  -0.00206  -0.00097  -1.07136
    D3        1.03541   0.00000   0.00048  -0.00093  -0.00045   1.03496
    D4        1.06962   0.00000  -0.00137   0.00258   0.00121   1.07083
    D5        3.14121   0.00000  -0.00014   0.00026   0.00012   3.14133
    D6       -1.03617   0.00000  -0.00075   0.00139   0.00064  -1.03554
    D7       -1.03617   0.00000  -0.00075   0.00139   0.00063  -1.03553
    D8        1.03542   0.00000   0.00048  -0.00093  -0.00045   1.03496
    D9        3.14122   0.00000  -0.00014   0.00020   0.00006   3.14128
   D10       -1.05899   0.00002  -0.00112   0.00220   0.00108  -1.05791
   D11        1.05855  -0.00001   0.00115  -0.00218  -0.00104   1.05751
   D12        3.14145   0.00000   0.00001  -0.00001   0.00000   3.14145
   D13        3.14085   0.00000   0.00000   0.00006   0.00006   3.14092
   D14        1.05796  -0.00001   0.00114  -0.00211  -0.00098   1.05698
   D15       -1.05958   0.00002  -0.00113   0.00227   0.00114  -1.05844
         Item               Value     Threshold  Converged?
 Maximum Force            0.001684     0.000450     NO 
 RMS     Force            0.000476     0.000300     NO 
 Maximum Displacement     0.006251     0.001800     NO 
 RMS     Displacement     0.002128     0.001200     NO 
 Predicted change in Energy=-1.023362D-05
 GradGradGradGradGradGradGradGradGradGradGradGradGradGradGradGradGradGrad

                          Input orientation:                          
 ---------------------------------------------------------------------
 Center     Atomic     Atomic              Coordinates (Angstroms)
 Number     Number      Type              X           Y           Z
 ---------------------------------------------------------------------
    1          6             0       -0.537872    0.454035    0.003774
    2          1             0       -0.150787   -0.574183    0.006722
    3          1             0       -0.149437    0.969597   -0.885262
    4          6             0       -0.059901    1.175844    1.253905
    5          1             0       -0.446718    2.204160    1.250902
    6          1             0       -0.448604    0.660377    2.142882
    7          8             0       -1.966619    0.472360    0.033314
    8          1             0       -2.304753    0.020719   -0.749228
    9          8             0        1.368846    1.157150    1.224577
   10          1             0        1.706981    1.609431    2.006749
 ---------------------------------------------------------------------
                    Distance matrix (angstroms):
                    1          2          3          4          5
     1  C    0.000000
     2  H    1.098670   0.000000
     3  H    1.098668   1.782946   0.000000
     4  C    1.520622   2.150888   2.150951   0.000000
     5  H    2.150948   3.058554   2.485100   1.098668   0.000000
     6  H    2.150891   2.485159   3.058558   1.098670   1.782946
     7  O    1.429170   2.095998   2.095991   2.370718   2.606099
     8  H    1.968919   2.359013   2.358870   3.222765   3.495744
     9  O    2.370718   2.605757   2.606104   1.429170   2.095995
    10  H    3.222765   3.495651   3.495626   1.968919   2.358691
                    6          7          8          9         10
     6  H    0.000000
     7  O    2.605762   0.000000
     8  H    3.495533   0.964721   0.000000
     9  O    2.095994   3.607405   4.322350   0.000000
    10  H    2.359191   4.322350   5.119904   0.964721   0.000000
 Stoichiometry    C2H6O2
 Framework group  C1[X(C2H6O2)]
 Deg. of freedom    24
 Full point group                 C1      NOp   1
 Largest Abelian subgroup         C1      NOp   1
 Largest concise Abelian subgroup C1      NOp   1
                         Standard orientation:                         
 ---------------------------------------------------------------------
 Center     Atomic     Atomic              Coordinates (Angstroms)
 Number     Number      Type              X           Y           Z
 ---------------------------------------------------------------------
    1          6             0        0.574112   -0.498466    0.000108
    2          1             0        0.502073   -1.136659   -0.891293
    3          1             0        0.502277   -1.136477    0.891653
    4          6             0       -0.574112    0.498466    0.000061
    5          1             0       -0.502305    1.136525    0.891573
    6          1             0       -0.502046    1.136611   -0.891373
    7          8             0        1.784697    0.261146   -0.000102
    8          1             0        2.536879   -0.342931    0.000055
    9          8             0       -1.784697   -0.261146   -0.000155
   10          1             0       -2.536879    0.342931    0.000427
 ---------------------------------------------------------------------
 Rotational constants (GHZ):     30.3545243      3.9749988      3.6786653
 Standard basis: 6-31++G(d,p) (6D, 7F)
 There are   112 symmetry adapted basis functions of A   symmetry.
 Integral buffers will be    262144 words long.
 Raffenetti 2 integral format.
 Two-electron integral symmetry is turned on.
   112 basis functions,   176 primitive gaussians,   112 cartesian basis functions
    17 alpha electrons       17 beta electrons
       nuclear repulsion energy       129.8346788674 Hartrees.
 NAtoms=   10 NActive=   10 NUniq=   10 SFac= 1.00D+00 NAtFMM=   60 Big=F
 One-electron integrals computed using PRISM.
 NBasis=   112 RedAO= T  NBF=   112
 NBsUse=   112 1.00D-06 NBFU=   112
 Initial guess read from the read-write file:
 Initial guess orbital symmetries:
       Occupied  (A) (A) (A) (A) (A) (A) (A) (A) (A) (A) (A) (A)
                 (A) (A) (A) (A) (A)
       Virtual   (A) (A) (A) (A) (A) (A) (A) (A) (A) (A) (A) (A)
                 (A) (A) (A) (A) (A) (A) (A) (A) (A) (A) (A) (A)
                 (A) (A) (A) (A) (A) (A) (A) (A) (A) (A) (A) (A)
                 (A) (A) (A) (A) (A) (A) (A) (A) (A) (A) (A) (A)
                 (A) (A) (A) (A) (A) (A) (A) (A) (A) (A) (A) (A)
                 (A) (A) (A) (A) (A) (A) (A) (A) (A) (A) (A) (A)
                 (A) (A) (A) (A) (A) (A) (A) (A) (A) (A) (A) (A)
                 (A) (A) (A) (A) (A) (A) (A) (A) (A) (A) (A)
 Requested convergence on RMS density matrix=1.00D-08 within 128 cycles.
 Requested convergence on MAX density matrix=1.00D-06.
 Requested convergence on             energy=1.00D-06.
 No special actions if energy rises.
 SCF Done:  E(RB+HF-LYP) =  -230.272430508     A.U. after   11 cycles
             Convg  =    0.4426D-08             -V/T =  2.0093
             S**2   =   0.0000
 ***** Axes restored to original set *****
 -------------------------------------------------------------------
 Center     Atomic                   Forces (Hartrees/Bohr)
 Number     Number              X              Y              Z
 -------------------------------------------------------------------
    1          6          -0.000506788    0.000077310    0.000135626
    2          1           0.000098206    0.000056663    0.000000856
    3          1           0.000100182   -0.000025634    0.000051850
    4          6           0.000506803   -0.000079906   -0.000134165
    5          1          -0.000100219   -0.000057527   -0.000004166
    6          1          -0.000098177    0.000028074   -0.000049439
    7          8           0.000255674   -0.000045126   -0.000079158
    8          1          -0.000004075    0.000052524    0.000091673
    9          8          -0.000255715    0.000048059    0.000077469
   10          1           0.000004109   -0.000054437   -0.000090546
 -------------------------------------------------------------------
 Cartesian Forces:  Max     0.000506803 RMS     0.000161725

 GradGradGradGradGradGradGradGradGradGradGradGradGradGradGradGradGradGrad
 Berny optimization.
 Internal  Forces:  Max     0.000258213 RMS     0.000083891
 Search for a local minimum.
 Step number   4 out of a maximum of  48
 All quantities printed in internal units (Hartrees-Bohrs-Radians)
 Update second derivatives using D2CorX and points  1  2  3  4
 Trust test= 1.10D+00 RLast= 8.11D-03 DXMaxT set to 4.24D-01
     Eigenvalues ---    0.00237   0.01295   0.01295   0.05034   0.05377
     Eigenvalues ---    0.05377   0.05932   0.10858   0.11936   0.13513
     Eigenvalues ---    0.13513   0.16000   0.17012   0.21984   0.24732
     Eigenvalues ---    0.31385   0.34908   0.37230   0.37230   0.37230
     Eigenvalues ---    0.40693   0.40989   0.55371   0.554731000.00000
     Eigenvalues --- 1000.000001000.000001000.000001000.000001000.00000
     Eigenvalues --- 1000.000001000.000001000.000001000.000001000.00000
     Eigenvalues --- 1000.000001000.000001000.00000
 RFO step:  Lambda=-1.54518734D-06.
 Quartic linear search produced a step of  0.11798.
 Iteration  1 RMS(Cart)=  0.00067718 RMS(Int)=  0.00000044
 Iteration  2 RMS(Cart)=  0.00000031 RMS(Int)=  0.00000032
 Variable       Old X    -DE/DX   Delta X   Delta X   Delta X     New X
                                 (Linear)    (Quad)   (Total)
    R1        2.07619  -0.00002  -0.00006   0.00005  -0.00001   2.07617
    R2        2.07618  -0.00002  -0.00006   0.00005  -0.00001   2.07617
    R3        2.87356  -0.00020  -0.00027  -0.00061  -0.00088   2.87268
    R4        2.70074  -0.00026  -0.00042  -0.00058  -0.00101   2.69973
    R5        2.07618  -0.00002  -0.00006   0.00005  -0.00001   2.07617
    R6        2.07619  -0.00002  -0.00006   0.00005  -0.00001   2.07618
    R7        2.70074  -0.00026  -0.00042  -0.00058  -0.00101   2.69973
    R8        1.82306  -0.00009  -0.00005  -0.00014  -0.00019   1.82287
    R9        1.82306  -0.00009  -0.00005  -0.00014  -0.00019   1.82287
    A1        1.89313  -0.00002  -0.00024  -0.00079  -0.00104   1.89209
    A2        1.90847  -0.00006   0.00014  -0.00073  -0.00058   1.90789
    A3        1.94353   0.00007   0.00004   0.00089   0.00092   1.94445
    A4        1.90856  -0.00007   0.00013  -0.00077  -0.00064   1.90792
    A5        1.94352   0.00007   0.00005   0.00089   0.00093   1.94445
    A6        1.86623   0.00000  -0.00011   0.00048   0.00037   1.86660
    A7        1.90855  -0.00007   0.00013  -0.00077  -0.00064   1.90792
    A8        1.90847  -0.00006   0.00014  -0.00073  -0.00058   1.90789
    A9        1.86623   0.00000  -0.00011   0.00048   0.00037   1.86660
   A10        1.89313  -0.00002  -0.00024  -0.00079  -0.00104   1.89209
   A11        1.94353   0.00007   0.00005   0.00089   0.00093   1.94446
   A12        1.94352   0.00007   0.00004   0.00089   0.00093   1.94445
   A13        1.90459   0.00006  -0.00026   0.00071   0.00045   1.90504
   A14        1.90459   0.00006  -0.00026   0.00071   0.00045   1.90504
    D1        3.14133   0.00000   0.00001   0.00010   0.00011   3.14144
    D2       -1.07136  -0.00010  -0.00011  -0.00175  -0.00187  -1.07323
    D3        1.03496  -0.00005  -0.00005  -0.00081  -0.00087   1.03409
    D4        1.07083   0.00010   0.00014   0.00195   0.00209   1.07292
    D5        3.14133   0.00000   0.00001   0.00010   0.00011   3.14144
    D6       -1.03554   0.00005   0.00007   0.00104   0.00111  -1.03443
    D7       -1.03553   0.00005   0.00007   0.00103   0.00111  -1.03442
    D8        1.03496  -0.00005  -0.00005  -0.00081  -0.00087   1.03410
    D9        3.14128   0.00000   0.00001   0.00012   0.00013   3.14141
   D10       -1.05791  -0.00004   0.00013  -0.00008   0.00005  -1.05786
   D11        1.05751   0.00004  -0.00012   0.00013   0.00001   1.05752
   D12        3.14145   0.00000   0.00000   0.00000   0.00000   3.14144
   D13        3.14092   0.00000   0.00001   0.00007   0.00007   3.14099
   D14        1.05698   0.00004  -0.00012   0.00020   0.00009   1.05707
   D15       -1.05844  -0.00004   0.00013  -0.00001   0.00012  -1.05831
         Item               Value     Threshold  Converged?
 Maximum Force            0.000258     0.000450     YES
 RMS     Force            0.000084     0.000300     YES
 Maximum Displacement     0.001493     0.001800     YES
 RMS     Displacement     0.000677     0.001200     YES
 Predicted change in Energy=-8.984362D-07
 Optimization completed.
    -- Stationary point found.
                           ----------------------------
                           !   Optimized Parameters   !
                           ! (Angstroms and Degrees)  !
 --------------------------                            --------------------------
 ! Name  Definition              Value          Derivative Info.                !
 --------------------------------------------------------------------------------
 ! R1    R(1,2)                  1.0987         -DE/DX =    0.0                 !
 ! R2    R(1,3)                  1.0987         -DE/DX =    0.0                 !
 ! R3    R(1,4)                  1.5206         -DE/DX =   -0.0002              !
 ! R4    R(1,7)                  1.4292         -DE/DX =   -0.0003              !
 ! R5    R(4,5)                  1.0987         -DE/DX =    0.0                 !
 ! R6    R(4,6)                  1.0987         -DE/DX =    0.0                 !
 ! R7    R(4,9)                  1.4292         -DE/DX =   -0.0003              !
 ! R8    R(7,8)                  0.9647         -DE/DX =   -0.0001              !
 ! R9    R(9,10)                 0.9647         -DE/DX =   -0.0001              !
 ! A1    A(2,1,3)              108.4682         -DE/DX =    0.0                 !
 ! A2    A(2,1,4)              109.3472         -DE/DX =   -0.0001              !
 ! A3    A(2,1,7)              111.356          -DE/DX =    0.0001              !
 ! A4    A(3,1,4)              109.3522         -DE/DX =   -0.0001              !
 ! A5    A(3,1,7)              111.3556         -DE/DX =    0.0001              !
 ! A6    A(4,1,7)              106.927          -DE/DX =    0.0                 !
 ! A7    A(1,4,5)              109.352          -DE/DX =   -0.0001              !
 ! A8    A(1,4,6)              109.3473         -DE/DX =   -0.0001              !
 ! A9    A(1,4,9)              106.927          -DE/DX =    0.0                 !
 ! A10   A(5,4,6)              108.4682         -DE/DX =    0.0                 !
 ! A11   A(5,4,9)              111.3559         -DE/DX =    0.0001              !
 ! A12   A(6,4,9)              111.3557         -DE/DX =    0.0001              !
 ! A13   A(1,7,8)              109.1248         -DE/DX =    0.0001              !
 ! A14   A(4,9,10)             109.1248         -DE/DX =    0.0001              !
 ! D1    D(2,1,4,5)            179.9848         -DE/DX =    0.0                 !
 ! D2    D(2,1,4,6)            -61.3845         -DE/DX =   -0.0001              !
 ! D3    D(2,1,4,9)             59.2987         -DE/DX =    0.0                 !
 ! D4    D(3,1,4,5)             61.3541         -DE/DX =    0.0001              !
 ! D5    D(3,1,4,6)            179.9848         -DE/DX =    0.0                 !
 ! D6    D(3,1,4,9)            -59.332          -DE/DX =    0.0                 !
 ! D7    D(7,1,4,5)            -59.3317         -DE/DX =    0.0                 !
 ! D8    D(7,1,4,6)             59.299          -DE/DX =    0.0                 !
 ! D9    D(7,1,4,9)            179.9822         -DE/DX =    0.0                 !
 ! D10   D(2,1,7,8)            -60.6136         -DE/DX =    0.0                 !
 ! D11   D(3,1,7,8)             60.591          -DE/DX =    0.0                 !
 ! D12   D(4,1,7,8)            179.9916         -DE/DX =    0.0                 !
 ! D13   D(1,4,9,10)           179.9612         -DE/DX =    0.0                 !
 ! D14   D(5,4,9,10)            60.5606         -DE/DX =    0.0                 !
 ! D15   D(6,4,9,10)           -60.644          -DE/DX =    0.0                 !
 --------------------------------------------------------------------------------
 GradGradGradGradGradGradGradGradGradGradGradGradGradGradGradGradGradGrad

                          Input orientation:                          
 ---------------------------------------------------------------------
 Center     Atomic     Atomic              Coordinates (Angstroms)
 Number     Number      Type              X           Y           Z
 ---------------------------------------------------------------------
    1          6             0       -0.537872    0.454035    0.003774
    2          1             0       -0.150787   -0.574183    0.006722
    3          1             0       -0.149437    0.969597   -0.885262
    4          6             0       -0.059901    1.175844    1.253905
    5          1             0       -0.446718    2.204160    1.250902
    6          1             0       -0.448604    0.660377    2.142882
    7          8             0       -1.966619    0.472360    0.033314
    8          1             0       -2.304753    0.020719   -0.749228
    9          8             0        1.368846    1.157150    1.224577
   10          1             0        1.706981    1.609431    2.006749
 ---------------------------------------------------------------------
                    Distance matrix (angstroms):
                    1          2          3          4          5
     1  C    0.000000
     2  H    1.098670   0.000000
     3  H    1.098668   1.782946   0.000000
     4  C    1.520622   2.150888   2.150951   0.000000
     5  H    2.150948   3.058554   2.485100   1.098668   0.000000
     6  H    2.150891   2.485159   3.058558   1.098670   1.782946
     7  O    1.429170   2.095998   2.095991   2.370718   2.606099
     8  H    1.968919   2.359013   2.358870   3.222765   3.495744
     9  O    2.370718   2.605757   2.606104   1.429170   2.095995
    10  H    3.222765   3.495651   3.495626   1.968919   2.358691
                    6          7          8          9         10
     6  H    0.000000
     7  O    2.605762   0.000000
     8  H    3.495533   0.964721   0.000000
     9  O    2.095994   3.607405   4.322350   0.000000
    10  H    2.359191   4.322350   5.119904   0.964721   0.000000
 Stoichiometry    C2H6O2
 Framework group  C1[X(C2H6O2)]
 Deg. of freedom    24
 Full point group                 C1      NOp   1
 Largest Abelian subgroup         C1      NOp   1
 Largest concise Abelian subgroup C1      NOp   1
                         Standard orientation:                         
 ---------------------------------------------------------------------
 Center     Atomic     Atomic              Coordinates (Angstroms)
 Number     Number      Type              X           Y           Z
 ---------------------------------------------------------------------
    1          6             0        0.574112   -0.498466    0.000108
    2          1             0        0.502073   -1.136659   -0.891293
    3          1             0        0.502277   -1.136477    0.891653
    4          6             0       -0.574112    0.498466    0.000061
    5          1             0       -0.502305    1.136525    0.891573
    6          1             0       -0.502046    1.136611   -0.891373
    7          8             0        1.784697    0.261146   -0.000102
    8          1             0        2.536879   -0.342931    0.000055
    9          8             0       -1.784697   -0.261146   -0.000155
   10          1             0       -2.536879    0.342931    0.000427
 ---------------------------------------------------------------------
 Rotational constants (GHZ):     30.3545243      3.9749988      3.6786653

 **********************************************************************

            Population analysis using the SCF density.

 **********************************************************************

 Orbital symmetries:
       Occupied  (A) (A) (A) (A) (A) (A) (A) (A) (A) (A) (A) (A)
                 (A) (A) (A) (A) (A)
       Virtual   (A) (A) (A) (A) (A) (A) (A) (A) (A) (A) (A) (A)
                 (A) (A) (A) (A) (A) (A) (A) (A) (A) (A) (A) (A)
                 (A) (A) (A) (A) (A) (A) (A) (A) (A) (A) (A) (A)
                 (A) (A) (A) (A) (A) (A) (A) (A) (A) (A) (A) (A)
                 (A) (A) (A) (A) (A) (A) (A) (A) (A) (A) (A) (A)
                 (A) (A) (A) (A) (A) (A) (A) (A) (A) (A) (A) (A)
                 (A) (A) (A) (A) (A) (A) (A) (A) (A) (A) (A) (A)
                 (A) (A) (A) (A) (A) (A) (A) (A) (A) (A) (A)
 The electronic state is 1-A.
 Alpha  occ. eigenvalues --  -19.16469 -19.16469 -10.23908 -10.23885  -1.03564
 Alpha  occ. eigenvalues --   -1.02513  -0.74745  -0.61540  -0.54524  -0.49009
 Alpha  occ. eigenvalues --   -0.48866  -0.42340  -0.40447  -0.36637  -0.33509
 Alpha  occ. eigenvalues --   -0.28523  -0.28435
 Alpha virt. eigenvalues --   -0.01387  -0.01057   0.02207   0.02271   0.03377
 Alpha virt. eigenvalues --    0.05877   0.07212   0.08181   0.09420   0.11036
 Alpha virt. eigenvalues --    0.11615   0.13280   0.14545   0.14862   0.16449
 Alpha virt. eigenvalues --    0.18275   0.19725   0.21686   0.22578   0.23242
 Alpha virt. eigenvalues --    0.23742   0.24910   0.26142   0.26397   0.33287
 Alpha virt. eigenvalues --    0.33982   0.34044   0.35704   0.36049   0.37698
 Alpha virt. eigenvalues --    0.39179   0.62877   0.69018   0.71965   0.72650
 Alpha virt. eigenvalues --    0.79231   0.80489   0.89364   0.94525   0.99895
 Alpha virt. eigenvalues --    1.00267   1.02559   1.06548   1.17275   1.17526
 Alpha virt. eigenvalues --    1.18355   1.24401   1.24460   1.28767   1.34797
 Alpha virt. eigenvalues --    1.35840   1.44736   1.51275   1.56536   1.58926
 Alpha virt. eigenvalues --    1.60077   1.65036   1.65942   1.73855   1.89646
 Alpha virt. eigenvalues --    1.93473   1.94324   1.96259   1.96339   2.04216
 Alpha virt. eigenvalues --    2.09301   2.10161   2.17889   2.28101   2.30346
 Alpha virt. eigenvalues --    2.39144   2.44094   2.45710   2.61675   2.63070
 Alpha virt. eigenvalues --    2.63137   2.66421   2.68054   2.70655   2.76303
 Alpha virt. eigenvalues --    2.86241   2.89096   2.93286   2.99659   3.01183
 Alpha virt. eigenvalues --    3.29647   3.32779   3.38985   3.49131   3.50923
 Alpha virt. eigenvalues --    3.53258   4.21938   4.34046   4.42526   4.63883
          Condensed to atoms (all electrons):
              1          2          3          4          5          6
     1  C    5.109915   0.402326   0.402224   0.249869  -0.042078  -0.042216
     2  H    0.402326   0.629004  -0.073953  -0.042184   0.024980  -0.034528
     3  H    0.402224  -0.073953   0.629036  -0.042110  -0.034528   0.024985
     4  C    0.249869  -0.042184  -0.042110   5.109915   0.402201   0.402349
     5  H   -0.042078   0.024980  -0.034528   0.402201   0.629043  -0.073953
     6  H   -0.042216  -0.034528   0.024985   0.402349  -0.073953   0.628997
     7  O    0.162594  -0.048911  -0.048887  -0.092300   0.006671   0.006655
     8  H   -0.031043  -0.009062  -0.009077   0.025728  -0.001885  -0.001886
     9  O   -0.092300   0.006651   0.006675   0.162594  -0.048874  -0.048925
    10  H    0.025728  -0.001887  -0.001884  -0.031043  -0.009085  -0.009054
              7          8          9         10
     1  C    0.162594  -0.031043  -0.092300   0.025728
     2  H   -0.048911  -0.009062   0.006651  -0.001887
     3  H   -0.048887  -0.009077   0.006675  -0.001884
     4  C   -0.092300   0.025728   0.162594  -0.031043
     5  H    0.006671  -0.001885  -0.048874  -0.009085
     6  H    0.006655  -0.001886  -0.048925  -0.009054
     7  O    8.297388   0.217580   0.011621  -0.000535
     8  H    0.217580   0.448066  -0.000535   0.000304
     9  O    0.011621  -0.000535   8.297388   0.217580
    10  H   -0.000535   0.000304   0.217580   0.448066
 Mulliken atomic charges:
              1
     1  C   -0.145019
     2  H    0.147564
     3  H    0.147519
     4  C   -0.145019
     5  H    0.147508
     6  H    0.147576
     7  O   -0.511875
     8  H    0.361810
     9  O   -0.511875
    10  H    0.361810
 Sum of Mulliken charges=   0.00000
 Atomic charges with hydrogens summed into heavy atoms:
              1
     1  C    0.150065
     2  H    0.000000
     3  H    0.000000
     4  C    0.150065
     5  H    0.000000
     6  H    0.000000
     7  O   -0.150065
     8  H    0.000000
     9  O   -0.150065
    10  H    0.000000
 Sum of Mulliken charges=   0.00000
 Electronic spatial extent (au):  <R**2>=   344.7933
 Charge=     0.0000 electrons
 Dipole moment (field-independent basis, Debye):
    X=     0.0000    Y=     0.0000    Z=     0.0017  Tot=     0.0017
 Quadrupole moment (field-independent basis, Debye-Ang):
   XX=   -20.8259   YY=   -25.7084   ZZ=   -25.9947
   XY=    -7.8012   XZ=    -0.0022   YZ=     0.0004
 Traceless Quadrupole moment (field-independent basis, Debye-Ang):
   XX=     3.3504   YY=    -1.5321   ZZ=    -1.8183
   XY=    -7.8012   XZ=    -0.0022   YZ=     0.0004
 Octapole moment (field-independent basis, Debye-Ang**2):
  XXX=     0.0000  YYY=     0.0000  ZZZ=     0.0008  XYY=     0.0000
  XXY=     0.0000  XXZ=     0.0101  XZZ=     0.0000  YZZ=     0.0000
  YYZ=    -0.0003  XYZ=    -0.0011
 Hexadecapole moment (field-independent basis, Debye-Ang**3):
 XXXX=  -212.5664 YYYY=   -73.2516 ZZZZ=   -40.5386 XXXY=   -36.4340
 XXXZ=    -0.0164 YYYX=    -2.8671 YYYZ=     0.0008 ZZZX=    -0.0012
 ZZZY=     0.0003 XXYY=   -63.9219 XXZZ=   -62.7823 YYZZ=   -17.7075
 XXYZ=     0.0020 YYXZ=    -0.0005 ZZXY=    -2.1415
 N-N= 1.298346788674D+02 E-N=-7.990791818154D+02  KE= 2.281506656231D+02
 1|1|UNPC-UNK|FOpt|RB3LYP|6-31++G(d,p)|C2H6O2|PCUSER|19-Apr-2019|0||# O
 PT FREQ B3LYP/6-31++G(D,P) GEOM=CONNECTIVITY||ethylene glycol||0,1|C,-
 0.2389855184,-0.3608317405,-0.6251075677|H,0.1480999868,-1.3890496272,
 -0.6221591847|H,0.1494499852,0.1547311278,-1.5141434654|C,0.2389856017
 ,0.3609775366,0.6250234319|H,-0.1478317001,1.3892938695,0.6220211499|H
 ,-0.1497174971,-0.1544890954,1.5140007843|O,-1.6677324533,-0.34250624,
 -0.5955670634|H,-2.0058667944,-0.7941470289,-1.3781088323|O,1.66773224
 ,0.3422839187,0.5956954471|H,2.0058672264,0.7945645481,1.3778672931||V
 ersion=x86-Win32-G03RevB.01|State=1-A|HF=-230.2724305|RMSD=4.426e-009|
 RMSF=1.617e-004|Dipole=0.0000002,0.000585,-0.0003379|PG=C01 [X(C2H6O2)
 ]||@


 ABOVE ALL I AM AN OPTIMIST FOR NUMBER THEORY,
 AND I HOLD THE HOPE THAT WE MAY NOT BE FAR FROM
 A TIME WHEN IRREFUTABLE ARITHMETIC WILL CELEBRATE
 ITS TRIUMPHS IN PHYSICS AND CHEMISTRY.
   -- HERMANN MINKOWSKI, 1905
 Job cpu time:  0 days  0 hours  2 minutes 42.0 seconds.
 File lengths (MBytes):  RWF=     15 Int=      0 D2E=      0 Chk=      5 Scr=      1
 Normal termination of Gaussian 03 at Fri Apr 19 10:52:51 2019.
 Link1:  Proceeding to internal job step number  2.
 ----------------------------------------------------------------------
 #N Geom=AllCheck Guess=Read SCRF=Check GenChk RB3LYP/6-31++G(d,p) Freq
 ----------------------------------------------------------------------
 1/10=4,29=7,30=1,38=1,40=1,46=1/1,3;
 2/40=1/2;
 3/5=1,6=6,7=1111,11=2,16=1,25=1,30=1,70=2,71=2,74=-5/1,2,3;
 4/5=1,7=1/1;
 5/5=2,38=6/2;
 8/6=4,10=90,11=11,27=262144000/1;
 11/6=1,8=1,9=11,15=111,16=1/1,2,10;
 10/6=1/2;
 6/7=2,8=2,9=2,10=2,18=1,28=1/1;
 7/8=1,10=1,25=1/1,2,3,16;
 1/10=4,30=1,46=1/3;
 99//99;
 ---------------
 ethylene glycol
 ---------------
 Redundant internal coordinates taken from checkpoint file:
 C:\Users\LYR\Desktop\Gauss\ethylene glycol.chk
 Charge =  0 Multiplicity = 1
 C,0,-0.2389855184,-0.3608317405,-0.6251075677
 H,0,0.1480999868,-1.3890496272,-0.6221591847
 H,0,0.1494499852,0.1547311278,-1.5141434654
 C,0,0.2389856017,0.3609775366,0.6250234319
 H,0,-0.1478317001,1.3892938695,0.6220211499
 H,0,-0.1497174971,-0.1544890954,1.5140007843
 O,0,-1.6677324533,-0.34250624,-0.5955670634
 H,0,-2.0058667944,-0.7941470289,-1.3781088323
 O,0,1.66773224,0.3422839187,0.5956954471
 H,0,2.0058672264,0.7945645481,1.3778672931
 Recover connectivity data from disk.

 GradGradGradGradGradGradGradGradGradGradGradGradGradGradGradGradGradGrad
 Berny optimization.
 Initialization pass.
                           ----------------------------
                           !    Initial Parameters    !
                           ! (Angstroms and Degrees)  !
 --------------------------                            --------------------------
 ! Name  Definition              Value          Derivative Info.                !
 --------------------------------------------------------------------------------
 ! R1    R(1,2)                  1.0987         calculate D2E/DX2 analytically  !
 ! R2    R(1,3)                  1.0987         calculate D2E/DX2 analytically  !
 ! R3    R(1,4)                  1.5206         calculate D2E/DX2 analytically  !
 ! R4    R(1,7)                  1.4292         calculate D2E/DX2 analytically  !
 ! R5    R(4,5)                  1.0987         calculate D2E/DX2 analytically  !
 ! R6    R(4,6)                  1.0987         calculate D2E/DX2 analytically  !
 ! R7    R(4,9)                  1.4292         calculate D2E/DX2 analytically  !
 ! R8    R(7,8)                  0.9647         calculate D2E/DX2 analytically  !
 ! R9    R(9,10)                 0.9647         calculate D2E/DX2 analytically  !
 ! A1    A(2,1,3)              108.4682         calculate D2E/DX2 analytically  !
 ! A2    A(2,1,4)              109.3472         calculate D2E/DX2 analytically  !
 ! A3    A(2,1,7)              111.356          calculate D2E/DX2 analytically  !
 ! A4    A(3,1,4)              109.3522         calculate D2E/DX2 analytically  !
 ! A5    A(3,1,7)              111.3556         calculate D2E/DX2 analytically  !
 ! A6    A(4,1,7)              106.927          calculate D2E/DX2 analytically  !
 ! A7    A(1,4,5)              109.352          calculate D2E/DX2 analytically  !
 ! A8    A(1,4,6)              109.3473         calculate D2E/DX2 analytically  !
 ! A9    A(1,4,9)              106.927          calculate D2E/DX2 analytically  !
 ! A10   A(5,4,6)              108.4682         calculate D2E/DX2 analytically  !
 ! A11   A(5,4,9)              111.3559         calculate D2E/DX2 analytically  !
 ! A12   A(6,4,9)              111.3557         calculate D2E/DX2 analytically  !
 ! A13   A(1,7,8)              109.1248         calculate D2E/DX2 analytically  !
 ! A14   A(4,9,10)             109.1248         calculate D2E/DX2 analytically  !
 ! D1    D(2,1,4,5)            179.9848         calculate D2E/DX2 analytically  !
 ! D2    D(2,1,4,6)            -61.3845         calculate D2E/DX2 analytically  !
 ! D3    D(2,1,4,9)             59.2987         calculate D2E/DX2 analytically  !
 ! D4    D(3,1,4,5)             61.3541         calculate D2E/DX2 analytically  !
 ! D5    D(3,1,4,6)            179.9848         calculate D2E/DX2 analytically  !
 ! D6    D(3,1,4,9)            -59.332          calculate D2E/DX2 analytically  !
 ! D7    D(7,1,4,5)            -59.3317         calculate D2E/DX2 analytically  !
 ! D8    D(7,1,4,6)             59.299          calculate D2E/DX2 analytically  !
 ! D9    D(7,1,4,9)            179.9822         calculate D2E/DX2 analytically  !
 ! D10   D(2,1,7,8)            -60.6136         calculate D2E/DX2 analytically  !
 ! D11   D(3,1,7,8)             60.591          calculate D2E/DX2 analytically  !
 ! D12   D(4,1,7,8)            179.9916         calculate D2E/DX2 analytically  !
 ! D13   D(1,4,9,10)           179.9612         calculate D2E/DX2 analytically  !
 ! D14   D(5,4,9,10)            60.5606         calculate D2E/DX2 analytically  !
 ! D15   D(6,4,9,10)           -60.644          calculate D2E/DX2 analytically  !
 --------------------------------------------------------------------------------
 Trust Radius=3.00D-01 FncErr=1.00D-07 GrdErr=1.00D-07
 Number of steps in this run=   2 maximum allowed number of steps=   2.
 GradGradGradGradGradGradGradGradGradGradGradGradGradGradGradGradGradGrad

                          Input orientation:                          
 ---------------------------------------------------------------------
 Center     Atomic     Atomic              Coordinates (Angstroms)
 Number     Number      Type              X           Y           Z
 ---------------------------------------------------------------------
    1          6             0       -0.238986   -0.360832   -0.625108
    2          1             0        0.148100   -1.389050   -0.622159
    3          1             0        0.149450    0.154731   -1.514143
    4          6             0        0.238986    0.360978    0.625023
    5          1             0       -0.147832    1.389294    0.622021
    6          1             0       -0.149717   -0.154489    1.514001
    7          8             0       -1.667732   -0.342506   -0.595567
    8          1             0       -2.005867   -0.794147   -1.378109
    9          8             0        1.667732    0.342284    0.595695
   10          1             0        2.005867    0.794565    1.377867
 ---------------------------------------------------------------------
                    Distance matrix (angstroms):
                    1          2          3          4          5
     1  C    0.000000
     2  H    1.098670   0.000000
     3  H    1.098668   1.782946   0.000000
     4  C    1.520622   2.150888   2.150951   0.000000
     5  H    2.150948   3.058554   2.485100   1.098668   0.000000
     6  H    2.150891   2.485159   3.058558   1.098670   1.782946
     7  O    1.429170   2.095998   2.095991   2.370718   2.606099
     8  H    1.968919   2.359013   2.358870   3.222765   3.495744
     9  O    2.370718   2.605757   2.606104   1.429170   2.095995
    10  H    3.222765   3.495651   3.495626   1.968919   2.358691
                    6          7          8          9         10
     6  H    0.000000
     7  O    2.605762   0.000000
     8  H    3.495533   0.964721   0.000000
     9  O    2.095994   3.607405   4.322350   0.000000
    10  H    2.359191   4.322350   5.119904   0.964721   0.000000
 Stoichiometry    C2H6O2
 Framework group  C1[X(C2H6O2)]
 Deg. of freedom    24
 Full point group                 C1      NOp   1
 Largest Abelian subgroup         C1      NOp   1
 Largest concise Abelian subgroup C1      NOp   1
                         Standard orientation:                         
 ---------------------------------------------------------------------
 Center     Atomic     Atomic              Coordinates (Angstroms)
 Number     Number      Type              X           Y           Z
 ---------------------------------------------------------------------
    1          6             0        0.574112   -0.498466    0.000108
    2          1             0        0.502073   -1.136659   -0.891293
    3          1             0        0.502277   -1.136477    0.891653
    4          6             0       -0.574112    0.498466    0.000061
    5          1             0       -0.502305    1.136525    0.891573
    6          1             0       -0.502046    1.136611   -0.891373
    7          8             0        1.784697    0.261146   -0.000102
    8          1             0        2.536879   -0.342931    0.000055
    9          8             0       -1.784697   -0.261146   -0.000155
   10          1             0       -2.536879    0.342931    0.000427
 ---------------------------------------------------------------------
 Rotational constants (GHZ):     30.3545243      3.9749988      3.6786653
 Standard basis: 6-31++G(d,p) (6D, 7F)
 There are   112 symmetry adapted basis functions of A   symmetry.
 Integral buffers will be    262144 words long.
 Raffenetti 2 integral format.
 Two-electron integral symmetry is turned on.
   112 basis functions,   176 primitive gaussians,   112 cartesian basis functions
    17 alpha electrons       17 beta electrons
       nuclear repulsion energy       129.8346788674 Hartrees.
 NAtoms=   10 NActive=   10 NUniq=   10 SFac= 1.00D+00 NAtFMM=   60 Big=F
 One-electron integrals computed using PRISM.
 NBasis=   112 RedAO= T  NBF=   112
 NBsUse=   112 1.00D-06 NBFU=   112
 Initial guess read from the checkpoint file:
 C:\Users\LYR\Desktop\Gauss\ethylene glycol.chk
 Initial guess orbital symmetries:
       Occupied  (A) (A) (A) (A) (A) (A) (A) (A) (A) (A) (A) (A)
                 (A) (A) (A) (A) (A)
       Virtual   (A) (A) (A) (A) (A) (A) (A) (A) (A) (A) (A) (A)
                 (A) (A) (A) (A) (A) (A) (A) (A) (A) (A) (A) (A)
                 (A) (A) (A) (A) (A) (A) (A) (A) (A) (A) (A) (A)
                 (A) (A) (A) (A) (A) (A) (A) (A) (A) (A) (A) (A)
                 (A) (A) (A) (A) (A) (A) (A) (A) (A) (A) (A) (A)
                 (A) (A) (A) (A) (A) (A) (A) (A) (A) (A) (A) (A)
                 (A) (A) (A) (A) (A) (A) (A) (A) (A) (A) (A) (A)
                 (A) (A) (A) (A) (A) (A) (A) (A) (A) (A) (A)
 Requested convergence on RMS density matrix=1.00D-08 within 128 cycles.
 Requested convergence on MAX density matrix=1.00D-06.
 Requested convergence on             energy=1.00D-06.
 No special actions if energy rises.
 SCF Done:  E(RB+HF-LYP) =  -230.272430508     A.U. after    1 cycles
             Convg  =    0.4711D-08             -V/T =  2.0093
             S**2   =   0.0000
 Range of M.O.s used for correlation:     1   112
 NBasis=   112 NAE=    17 NBE=    17 NFC=     0 NFV=     0
 NROrb=    112 NOA=    17 NOB=    17 NVA=    95 NVB=    95

 **** Warning!!: The largest alpha MO coefficient is  0.25500875D+02

 Symmetrizing basis deriv contribution to polar:
 IMax=3 JMax=2 DiffMx= 0.00D+00
 G2DrvN: will do   11 centers at a time, making    1 passes doing MaxLOS=2.
 FoFDir/FoFCou used for L=0 through L=2.
          Differentiating once with respect to electric field.
                with respect to dipole field.
          Differentiating once with respect to nuclear coordinates.
 Integrals replicated using symmetry in FoFDir.
 MinBra= 0 MaxBra= 2 Meth= 1.
 IRaf=       0 NMat=  33 IRICut=      33 DoRegI=T DoRafI=T ISym2E= 2 JSym2E=2.
          There are  33 degrees of freedom in the 1st order CPHF.
    31 vectors were produced by pass  0.
 AX will form  31 AO Fock derivatives at one time.
    30 vectors were produced by pass  1.
    30 vectors were produced by pass  2.
    30 vectors were produced by pass  3.
    30 vectors were produced by pass  4.
    21 vectors were produced by pass  5.
     4 vectors were produced by pass  6.
 Inv2:  IOpt= 1 Iter= 1 AM= 2.25D-15 Conv= 1.00D-12.
 Inverted reduced A of dimension  176 with in-core refinement.
 Isotropic polarizability for W=    0.000000       34.71 Bohr**3.
 End of Minotr Frequency-dependent properties file   721 does not exist.

 **********************************************************************

            Population analysis using the SCF density.

 **********************************************************************

 Orbital symmetries:
       Occupied  (A) (A) (A) (A) (A) (A) (A) (A) (A) (A) (A) (A)
                 (A) (A) (A) (A) (A)
       Virtual   (A) (A) (A) (A) (A) (A) (A) (A) (A) (A) (A) (A)
                 (A) (A) (A) (A) (A) (A) (A) (A) (A) (A) (A) (A)
                 (A) (A) (A) (A) (A) (A) (A) (A) (A) (A) (A) (A)
                 (A) (A) (A) (A) (A) (A) (A) (A) (A) (A) (A) (A)
                 (A) (A) (A) (A) (A) (A) (A) (A) (A) (A) (A) (A)
                 (A) (A) (A) (A) (A) (A) (A) (A) (A) (A) (A) (A)
                 (A) (A) (A) (A) (A) (A) (A) (A) (A) (A) (A) (A)
                 (A) (A) (A) (A) (A) (A) (A) (A) (A) (A) (A)
 The electronic state is 1-A.
 Alpha  occ. eigenvalues --  -19.16469 -19.16469 -10.23908 -10.23885  -1.03564
 Alpha  occ. eigenvalues --   -1.02513  -0.74745  -0.61540  -0.54524  -0.49009
 Alpha  occ. eigenvalues --   -0.48866  -0.42340  -0.40447  -0.36637  -0.33509
 Alpha  occ. eigenvalues --   -0.28523  -0.28435
 Alpha virt. eigenvalues --   -0.01387  -0.01057   0.02207   0.02271   0.03377
 Alpha virt. eigenvalues --    0.05877   0.07212   0.08181   0.09420   0.11036
 Alpha virt. eigenvalues --    0.11615   0.13280   0.14545   0.14862   0.16449
 Alpha virt. eigenvalues --    0.18275   0.19725   0.21686   0.22578   0.23242
 Alpha virt. eigenvalues --    0.23742   0.24910   0.26142   0.26397   0.33287
 Alpha virt. eigenvalues --    0.33982   0.34044   0.35704   0.36049   0.37698
 Alpha virt. eigenvalues --    0.39179   0.62877   0.69018   0.71965   0.72650
 Alpha virt. eigenvalues --    0.79231   0.80489   0.89364   0.94525   0.99895
 Alpha virt. eigenvalues --    1.00267   1.02559   1.06548   1.17275   1.17526
 Alpha virt. eigenvalues --    1.18355   1.24401   1.24460   1.28767   1.34797
 Alpha virt. eigenvalues --    1.35840   1.44736   1.51275   1.56536   1.58926
 Alpha virt. eigenvalues --    1.60077   1.65036   1.65942   1.73855   1.89646
 Alpha virt. eigenvalues --    1.93473   1.94324   1.96259   1.96339   2.04216
 Alpha virt. eigenvalues --    2.09301   2.10161   2.17889   2.28101   2.30346
 Alpha virt. eigenvalues --    2.39144   2.44094   2.45710   2.61675   2.63070
 Alpha virt. eigenvalues --    2.63137   2.66421   2.68054   2.70655   2.76303
 Alpha virt. eigenvalues --    2.86241   2.89096   2.93286   2.99659   3.01183
 Alpha virt. eigenvalues --    3.29647   3.32779   3.38985   3.49131   3.50923
 Alpha virt. eigenvalues --    3.53258   4.21938   4.34046   4.42526   4.63883
          Condensed to atoms (all electrons):
              1          2          3          4          5          6
     1  C    5.109915   0.402326   0.402224   0.249869  -0.042078  -0.042216
     2  H    0.402326   0.629004  -0.073953  -0.042184   0.024980  -0.034528
     3  H    0.402224  -0.073953   0.629036  -0.042110  -0.034528   0.024985
     4  C    0.249869  -0.042184  -0.042110   5.109915   0.402201   0.402349
     5  H   -0.042078   0.024980  -0.034528   0.402201   0.629043  -0.073953
     6  H   -0.042216  -0.034528   0.024985   0.402349  -0.073953   0.628997
     7  O    0.162594  -0.048911  -0.048887  -0.092300   0.006671   0.006655
     8  H   -0.031043  -0.009062  -0.009077   0.025728  -0.001885  -0.001886
     9  O   -0.092300   0.006651   0.006675   0.162594  -0.048874  -0.048925
    10  H    0.025728  -0.001887  -0.001884  -0.031043  -0.009085  -0.009054
              7          8          9         10
     1  C    0.162594  -0.031043  -0.092300   0.025728
     2  H   -0.048911  -0.009062   0.006651  -0.001887
     3  H   -0.048887  -0.009077   0.006675  -0.001884
     4  C   -0.092300   0.025728   0.162594  -0.031043
     5  H    0.006671  -0.001885  -0.048874  -0.009085
     6  H    0.006655  -0.001886  -0.048925  -0.009054
     7  O    8.297388   0.217580   0.011621  -0.000535
     8  H    0.217580   0.448066  -0.000535   0.000304
     9  O    0.011621  -0.000535   8.297388   0.217580
    10  H   -0.000535   0.000304   0.217580   0.448066
 Mulliken atomic charges:
              1
     1  C   -0.145018
     2  H    0.147564
     3  H    0.147520
     4  C   -0.145019
     5  H    0.147508
     6  H    0.147576
     7  O   -0.511875
     8  H    0.361810
     9  O   -0.511875
    10  H    0.361810
 Sum of Mulliken charges=   0.00000
 Atomic charges with hydrogens summed into heavy atoms:
              1
     1  C    0.150065
     2  H    0.000000
     3  H    0.000000
     4  C    0.150065
     5  H    0.000000
     6  H    0.000000
     7  O   -0.150065
     8  H    0.000000
     9  O   -0.150065
    10  H    0.000000
 Sum of Mulliken charges=   0.00000
 APT atomic charges:
              1
     1  C    0.506024
     2  H   -0.069566
     3  H   -0.069576
     4  C    0.506058
     5  H   -0.069587
     6  H   -0.069583
     7  O   -0.623021
     8  H    0.256135
     9  O   -0.622989
    10  H    0.256104
 Sum of APT charges=   0.00000
 APT Atomic charges with hydrogens summed into heavy atoms:
              1
     1  C    0.366882
     2  H    0.000000
     3  H    0.000000
     4  C    0.366888
     5  H    0.000000
     6  H    0.000000
     7  O   -0.366886
     8  H    0.000000
     9  O   -0.366884
    10  H    0.000000
 Sum of APT charges=   0.00000
 Electronic spatial extent (au):  <R**2>=   344.7933
 Charge=     0.0000 electrons
 Dipole moment (field-independent basis, Debye):
    X=     0.0000    Y=     0.0000    Z=     0.0017  Tot=     0.0017
 Quadrupole moment (field-independent basis, Debye-Ang):
   XX=   -20.8259   YY=   -25.7084   ZZ=   -25.9947
   XY=    -7.8012   XZ=    -0.0022   YZ=     0.0004
 Traceless Quadrupole moment (field-independent basis, Debye-Ang):
   XX=     3.3504   YY=    -1.5321   ZZ=    -1.8183
   XY=    -7.8012   XZ=    -0.0022   YZ=     0.0004
 Octapole moment (field-independent basis, Debye-Ang**2):
  XXX=     0.0000  YYY=     0.0000  ZZZ=     0.0008  XYY=     0.0000
  XXY=     0.0000  XXZ=     0.0101  XZZ=     0.0000  YZZ=     0.0000
  YYZ=    -0.0003  XYZ=    -0.0011
 Hexadecapole moment (field-independent basis, Debye-Ang**3):
 XXXX=  -212.5664 YYYY=   -73.2516 ZZZZ=   -40.5386 XXXY=   -36.4340
 XXXZ=    -0.0164 YYYX=    -2.8671 YYYZ=     0.0008 ZZZX=    -0.0012
 ZZZY=     0.0003 XXYY=   -63.9219 XXZZ=   -62.7823 YYZZ=   -17.7075
 XXYZ=     0.0020 YYXZ=    -0.0005 ZZXY=    -2.1415
 N-N= 1.298346788674D+02 E-N=-7.990791830376D+02  KE= 2.281506661397D+02
  Exact polarizability:  39.190   0.266  34.019  -0.001   0.000  30.922
 Approx polarizability:  45.846   1.034  44.252  -0.001   0.000  40.407
 Full mass-weighted force constant matrix:
 Low frequencies ---   -4.0604    0.0005    0.0011    0.0013   12.5723   18.5780
 Low frequencies ---  114.8203  216.5357  238.7534
 Diagonal vibrational polarizability:
       12.8586262       2.2622286     203.7357352
 Harmonic frequencies (cm**-1), IR intensities (KM/Mole), Raman scattering
 activities (A**4/AMU), depolarization ratios for plane and unpolarized
 incident light, reduced masses (AMU), force constants (mDyne/A),
 and normal coordinates:
                     1                      2                      3
                     A                      A                      A
 Frequencies --   114.8203               216.5334               238.7534
 Red. masses --     3.4137                 1.1159                 1.0382
 Frc consts  --     0.0265                 0.0308                 0.0349
 IR Inten    --    39.1551                 0.0001               261.5093
 Atom AN      X      Y      Z        X      Y      Z        X      Y      Z
   1   6     0.00   0.00   0.22     0.00   0.00  -0.04     0.00   0.00   0.03
   2   1    -0.20  -0.18   0.36    -0.02   0.03  -0.06    -0.02   0.01   0.02
   3   1     0.20   0.18   0.36     0.02  -0.03  -0.06     0.02  -0.01   0.02
   4   6     0.00   0.00   0.22     0.00   0.00   0.04     0.00   0.00   0.03
   5   1    -0.20  -0.18   0.36     0.02  -0.03   0.06    -0.02   0.01   0.02
   6   1     0.20   0.18   0.36    -0.02   0.03   0.06     0.02  -0.01   0.02
   7   8     0.00   0.00  -0.21     0.00   0.00  -0.05     0.00   0.00   0.02
   8   1     0.00   0.00   0.05     0.00   0.00   0.70     0.00   0.00  -0.70
   9   8     0.00   0.00  -0.21     0.00   0.00   0.05     0.00   0.00   0.02
  10   1     0.00   0.00   0.05     0.00   0.00  -0.70     0.00   0.00  -0.70
                     4                      5                      6
                     A                      A                      A
 Frequencies --   296.2212               477.0564               833.2492
 Red. masses --     3.3162                 6.8408                 1.0932
 Frc consts  --     0.1714                 0.9173                 0.4472
 IR Inten    --    23.0263                 0.0000                 1.7352
 Atom AN      X      Y      Z        X      Y      Z        X      Y      Z
   1   6    -0.10   0.21   0.00     0.19   0.11   0.00     0.00   0.00   0.06
   2   1    -0.26   0.21   0.01     0.29   0.10   0.01    -0.20   0.40  -0.22
   3   1    -0.26   0.21  -0.01     0.29   0.10  -0.01     0.20  -0.40  -0.22
   4   6    -0.10   0.21   0.00    -0.19  -0.11   0.00     0.00   0.00   0.06
   5   1    -0.26   0.21   0.01    -0.29  -0.10  -0.01    -0.20   0.40  -0.22
   6   1    -0.26   0.21  -0.01    -0.29  -0.10   0.01     0.20  -0.40  -0.22
   7   8     0.11  -0.16   0.00     0.40  -0.01   0.00     0.00   0.00  -0.02
   8   1    -0.10  -0.42   0.00     0.20  -0.27   0.00     0.00   0.00   0.03
   9   8     0.11  -0.16   0.00    -0.40   0.01   0.00     0.00   0.00  -0.02
  10   1    -0.10  -0.42   0.00    -0.20   0.27   0.00     0.00   0.00   0.03
                     7                      8                      9
                     A                      A                      A
 Frequencies --   981.1062              1060.0149              1074.4880
 Red. masses --     2.1350                 9.0247                 4.4469
 Frc consts  --     1.2108                 5.9745                 3.0249
 IR Inten    --     0.0000               235.2367                 0.0000
 Atom AN      X      Y      Z        X      Y      Z        X      Y      Z
   1   6    -0.07   0.21   0.00     0.37   0.22   0.00     0.29   0.10   0.00
   2   1    -0.08   0.20   0.01     0.13   0.20   0.01     0.42   0.00   0.03
   3   1    -0.08   0.20  -0.01     0.13   0.20  -0.01     0.42   0.00  -0.03
   4   6     0.07  -0.21   0.00     0.37   0.22   0.00    -0.29  -0.10   0.00
   5   1     0.08  -0.20  -0.01     0.13   0.20   0.01    -0.42   0.00  -0.03
   6   1     0.08  -0.20   0.01     0.13   0.20  -0.01    -0.42   0.00   0.03
   7   8    -0.03   0.00   0.00    -0.30  -0.21   0.00    -0.17  -0.14   0.00
   8   1    -0.39  -0.45   0.00     0.04   0.25   0.00    -0.04   0.03   0.00
   9   8     0.03   0.00   0.00    -0.30  -0.21   0.00     0.17   0.14   0.00
  10   1     0.39   0.45   0.00     0.04   0.25   0.00     0.04  -0.03   0.00
                    10                     11                     12
                     A                      A                      A
 Frequencies --  1157.8363              1177.4151              1225.1583
 Red. masses --     1.5424                 1.0411                 1.1318
 Frc consts  --     1.2183                 0.8503                 1.0010
 IR Inten    --     0.0008                93.6955                 1.3054
 Atom AN      X      Y      Z        X      Y      Z        X      Y      Z
   1   6     0.00   0.00   0.15    -0.01  -0.01   0.00     0.00   0.00   0.06
   2   1     0.24   0.40  -0.15    -0.26   0.02   0.00     0.47   0.14  -0.06
   3   1    -0.24  -0.40  -0.15    -0.25   0.03   0.00    -0.47  -0.14  -0.06
   4   6     0.00   0.00  -0.15    -0.01  -0.01   0.00     0.00   0.00   0.06
   5   1    -0.24  -0.40   0.15    -0.25   0.03   0.00     0.47   0.14  -0.06
   6   1     0.24   0.40   0.15    -0.26   0.02   0.00    -0.47  -0.14  -0.06
   7   8     0.00   0.00  -0.04     0.02  -0.03   0.00     0.00   0.00  -0.04
   8   1     0.00   0.00   0.00     0.40   0.46   0.00     0.00   0.00  -0.01
   9   8     0.00   0.00   0.04     0.02  -0.03   0.00     0.00   0.00  -0.04
  10   1     0.00   0.00   0.00     0.40   0.46   0.00     0.00   0.00  -0.01
                    13                     14                     15
                     A                      A                      A
 Frequencies --  1274.9617              1301.9271              1397.8692
 Red. masses --     1.2854                 1.1000                 1.3303
 Frc consts  --     1.2311                 1.0985                 1.5316
 IR Inten    --     0.0000                 0.0000                 4.8190
 Atom AN      X      Y      Z        X      Y      Z        X      Y      Z
   1   6     0.00  -0.10   0.00     0.00   0.00   0.06    -0.10   0.05   0.00
   2   1     0.26  -0.14   0.00    -0.47   0.15  -0.02     0.44  -0.04   0.02
   3   1     0.26  -0.14  -0.01     0.47  -0.15  -0.02     0.44  -0.04  -0.02
   4   6     0.00   0.10   0.00     0.00   0.00  -0.06    -0.10   0.05   0.00
   5   1    -0.26   0.14  -0.01     0.47  -0.15   0.02     0.44  -0.04   0.02
   6   1    -0.26   0.14   0.00    -0.47   0.15   0.02     0.44  -0.04  -0.02
   7   8     0.00   0.05   0.00     0.00   0.00   0.01     0.00  -0.05   0.00
   8   1    -0.37  -0.42   0.00     0.00   0.00   0.01     0.22   0.23   0.00
   9   8     0.00  -0.05   0.00     0.00   0.00  -0.01     0.00  -0.05   0.00
  10   1     0.37   0.42   0.00     0.00   0.00  -0.01     0.22   0.23   0.00
                    16                     17                     18
                     A                      A                      A
 Frequencies --  1476.5451              1524.9504              1533.4905
 Red. masses --     1.5837                 1.0833                 1.0865
 Frc consts  --     2.0344                 1.4843                 1.5053
 IR Inten    --     0.0000                 0.0000                 6.7315
 Atom AN      X      Y      Z        X      Y      Z        X      Y      Z
   1   6     0.15  -0.05   0.00     0.00  -0.06   0.00     0.01   0.06   0.00
   2   1    -0.44   0.03  -0.03     0.08   0.39  -0.30    -0.07  -0.39   0.30
   3   1    -0.44   0.03   0.03     0.08   0.39   0.30    -0.07  -0.39  -0.30
   4   6    -0.15   0.05   0.00     0.00   0.06   0.00     0.01   0.06   0.00
   5   1     0.44  -0.03   0.03    -0.08  -0.39   0.30    -0.07  -0.39   0.30
   6   1     0.44  -0.03  -0.03    -0.08  -0.39  -0.30    -0.07  -0.39  -0.30
   7   8     0.00   0.04   0.00     0.00  -0.01   0.00     0.00   0.01   0.00
   8   1    -0.19  -0.20   0.00    -0.01  -0.01   0.00    -0.01   0.00   0.00
   9   8     0.00  -0.04   0.00     0.00   0.01   0.00     0.00   0.01   0.00
  10   1     0.19   0.20   0.00     0.01   0.01   0.00    -0.01   0.00   0.00
                    19                     20                     21
                     A                      A                      A
 Frequencies --  3010.0807              3015.2382              3041.5152
 Red. masses --     1.0552                 1.0546                 1.1068
 Frc consts  --     5.6332                 5.6491                 6.0327
 IR Inten    --     0.0000               112.7842                 0.0000
 Atom AN      X      Y      Z        X      Y      Z        X      Y      Z
   1   6     0.00   0.05   0.00     0.00  -0.05   0.00     0.00   0.00  -0.07
   2   1    -0.03  -0.28  -0.42     0.03   0.28   0.41     0.03   0.29   0.40
   3   1    -0.03  -0.28   0.42     0.03   0.28  -0.41    -0.03  -0.29   0.40
   4   6     0.00  -0.05   0.00     0.00  -0.05   0.00     0.00   0.00   0.07
   5   1     0.03   0.28   0.42     0.03   0.28   0.41    -0.03  -0.29  -0.40
   6   1     0.03   0.28  -0.42     0.03   0.28  -0.41     0.03   0.29  -0.40
   7   8     0.00   0.00   0.00     0.00   0.00   0.00     0.00   0.00   0.00
   8   1     0.00   0.01   0.00     0.00   0.00   0.00     0.00   0.00   0.00
   9   8     0.00   0.00   0.00     0.00   0.00   0.00     0.00   0.00   0.00
  10   1     0.00  -0.01   0.00     0.00   0.00   0.00     0.00   0.00   0.00
                    22                     23                     24
                     A                      A                      A
 Frequencies --  3068.4609              3847.2570              3847.7336
 Red. masses --     1.1121                 1.0670                 1.0670
 Frc consts  --     6.1695                 9.3054                 9.3070
 IR Inten    --    91.4153                 0.0052                70.8547
 Atom AN      X      Y      Z        X      Y      Z        X      Y      Z
   1   6     0.00   0.00   0.07     0.00   0.00   0.00     0.00   0.00   0.00
   2   1    -0.02  -0.29  -0.40     0.00   0.00   0.00     0.00   0.00   0.00
   3   1     0.02   0.29  -0.40     0.00   0.00   0.00     0.00   0.00   0.00
   4   6     0.00   0.00   0.07     0.00   0.00   0.00     0.00   0.00   0.00
   5   1    -0.02  -0.29  -0.40     0.00   0.00   0.00     0.00   0.00   0.00
   6   1     0.02   0.29  -0.40     0.00   0.00   0.00     0.00   0.00   0.00
   7   8     0.00   0.00   0.00    -0.04   0.03   0.00     0.04  -0.03   0.00
   8   1     0.00   0.00   0.00     0.56  -0.44   0.00    -0.55   0.43   0.00
   9   8     0.00   0.00   0.00     0.04  -0.03   0.00     0.04  -0.03   0.00
  10   1     0.00   0.00   0.00    -0.55   0.43   0.00    -0.56   0.44   0.00

 -------------------
 - Thermochemistry -
 -------------------
 Temperature   298.150 Kelvin.  Pressure   1.00000 Atm.
 Atom  1 has atomic number  6 and mass  12.00000
 Atom  2 has atomic number  1 and mass   1.00783
 Atom  3 has atomic number  1 and mass   1.00783
 Atom  4 has atomic number  6 and mass  12.00000
 Atom  5 has atomic number  1 and mass   1.00783
 Atom  6 has atomic number  1 and mass   1.00783
 Atom  7 has atomic number  8 and mass  15.99491
 Atom  8 has atomic number  1 and mass   1.00783
 Atom  9 has atomic number  8 and mass  15.99491
 Atom 10 has atomic number  1 and mass   1.00783
 Molecular mass:    62.03678 amu.
 Principal axes and moments of inertia in atomic units:
                           1         2         3
     EIGENVALUES --    59.45543 454.02308 490.59675
           X            0.99935  -0.03611  -0.00001
           Y            0.03611   0.99935   0.00001
           Z            0.00001  -0.00001   1.00000
 This molecule is an asymmetric top.
 Rotational symmetry number  1.
 Rotational temperatures (Kelvin)      1.45679     0.19077     0.17655
 Rotational constants (GHZ):          30.35452     3.97500     3.67867
 Zero-point vibrational energy     222461.6 (Joules/Mol)
                                   53.16961 (Kcal/Mol)
 Warning -- explicit consideration of   5 degrees of freedom as
           vibrations may cause significant error
 Vibrational temperatures:    165.20   311.54   343.51   426.20   686.38
          (Kelvin)           1198.86  1411.59  1525.12  1545.95  1665.87
                             1694.04  1762.73  1834.38  1873.18  2011.22
                             2124.42  2194.06  2206.35  4330.83  4338.25
                             4376.06  4414.83  5535.34  5536.02
 
 Zero-point correction=                           0.084731 (Hartree/Particle)
 Thermal correction to Energy=                    0.090239
 Thermal correction to Enthalpy=                  0.091183
 Thermal correction to Gibbs Free Energy=         0.056878
 Sum of electronic and zero-point Energies=           -230.187699
 Sum of electronic and thermal Energies=              -230.182192
 Sum of electronic and thermal Enthalpies=            -230.181248
 Sum of electronic and thermal Free Energies=         -230.215552
 
                     E (Thermal)             CV                S
                      KCal/Mol        Cal/Mol-Kelvin    Cal/Mol-Kelvin
 Total                   56.626             17.367             72.201
 Electronic               0.000              0.000              0.000
 Translational            0.889              2.981             38.295
 Rotational               0.889              2.981             24.097
 Vibrational             54.848             11.405              9.809
 Vibration  1             0.608              1.937              3.186
 Vibration  2             0.645              1.816              1.988
 Vibration  3             0.657              1.781              1.812
 Vibration  4             0.690              1.681              1.438
 Vibration  5             0.834              1.301              0.718
                       Q            Log10(Q)             Ln(Q)
 Total Bot       0.688492D-26        -26.162101        -60.240464
 Total V=0       0.647810D+13         12.811448         29.499448
 Vib (Bot)       0.870215D-38        -38.060374        -87.637249
 Vib (Bot)  1    0.178189D+01          0.250882          0.577676
 Vib (Bot)  2    0.914820D+00         -0.038664         -0.089028
 Vib (Bot)  3    0.821735D+00         -0.085268         -0.196337
 Vib (Bot)  4    0.643368D+00         -0.191540         -0.441038
 Vib (Bot)  5    0.351464D+00         -0.454119         -1.045648
 Vib (V=0)       0.818795D+01          0.913175          2.102663
 Vib (V=0)  1    0.235071D+01          0.371200          0.854719
 Vib (V=0)  2    0.154254D+01          0.188237          0.433432
 Vib (V=0)  3    0.146190D+01          0.164917          0.379736
 Vib (V=0)  4    0.131481D+01          0.118864          0.273696
 Vib (V=0)  5    0.111117D+01          0.045780          0.105412
 Electronic      0.100000D+01          0.000000          0.000000
 Translational   0.192057D+08          7.283429         16.770715
 Rotational      0.411949D+05          4.614843         10.626070
 ***** Axes restored to original set *****
 -------------------------------------------------------------------
 Center     Atomic                   Forces (Hartrees/Bohr)
 Number     Number              X              Y              Z
 -------------------------------------------------------------------
    1          6          -0.000506731    0.000077310    0.000135624
    2          1           0.000098187    0.000056669    0.000000860
    3          1           0.000100163   -0.000025634    0.000051857
    4          6           0.000506875   -0.000079902   -0.000134160
    5          1          -0.000100238   -0.000057517   -0.000004164
    6          1          -0.000098197    0.000028070   -0.000049428
    7          8           0.000255680   -0.000045124   -0.000079154
    8          1          -0.000004101    0.000052514    0.000091656
    9          8          -0.000255726    0.000048057    0.000077465
   10          1           0.000004087   -0.000054443   -0.000090556
 -------------------------------------------------------------------
 Cartesian Forces:  Max     0.000506875 RMS     0.000161727

 GradGradGradGradGradGradGradGradGradGradGradGradGradGradGradGradGradGrad
 Berny optimization.
 Internal  Forces:  Max     0.000258246 RMS     0.000083892
 Search for a local minimum.
 Step number   1 out of a maximum of   2
 All quantities printed in internal units (Hartrees-Bohrs-Radians)
 Second derivative matrix not updated -- analytic derivatives used.
     Eigenvalues ---    0.00122   0.00150   0.00295   0.04840   0.05002
     Eigenvalues ---    0.05829   0.06766   0.09589   0.10408   0.11741
     Eigenvalues ---    0.14841   0.14950   0.15357   0.19351   0.24918
     Eigenvalues ---    0.29933   0.31919   0.32232   0.32336   0.32977
     Eigenvalues ---    0.36246   0.39816   0.53234   0.532611000.00000
     Eigenvalues --- 1000.000001000.000001000.000001000.000001000.00000
     Eigenvalues --- 1000.000001000.000001000.000001000.000001000.00000
     Eigenvalues --- 1000.000001000.000001000.00000
 Angle between quadratic step and forces=  44.13 degrees.
 Linear search not attempted -- first point.
 Iteration  1 RMS(Cart)=  0.00066954 RMS(Int)=  0.00000054
 Iteration  2 RMS(Cart)=  0.00000040 RMS(Int)=  0.00000035
 Variable       Old X    -DE/DX   Delta X   Delta X   Delta X     New X
                                 (Linear)    (Quad)   (Total)
    R1        2.07619  -0.00002   0.00000   0.00008   0.00008   2.07626
    R2        2.07618  -0.00002   0.00000   0.00008   0.00008   2.07626
    R3        2.87356  -0.00020   0.00000  -0.00038  -0.00038   2.87318
    R4        2.70074  -0.00026   0.00000  -0.00129  -0.00129   2.69945
    R5        2.07618  -0.00002   0.00000   0.00008   0.00008   2.07626
    R6        2.07619  -0.00002   0.00000   0.00007   0.00007   2.07626
    R7        2.70074  -0.00026   0.00000  -0.00129  -0.00129   2.69945
    R8        1.82306  -0.00009   0.00000  -0.00020  -0.00020   1.82285
    R9        1.82306  -0.00009   0.00000  -0.00020  -0.00020   1.82285
    A1        1.89313  -0.00002   0.00000  -0.00099  -0.00099   1.89214
    A2        1.90847  -0.00006   0.00000  -0.00064  -0.00064   1.90783
    A3        1.94353   0.00007   0.00000   0.00097   0.00097   1.94450
    A4        1.90856  -0.00007   0.00000  -0.00073  -0.00073   1.90783
    A5        1.94352   0.00007   0.00000   0.00098   0.00098   1.94450
    A6        1.86623   0.00000   0.00000   0.00036   0.00036   1.86659
    A7        1.90855  -0.00007   0.00000  -0.00072  -0.00072   1.90783
    A8        1.90847  -0.00006   0.00000  -0.00064  -0.00064   1.90783
    A9        1.86623   0.00000   0.00000   0.00036   0.00036   1.86659
   A10        1.89313  -0.00002   0.00000  -0.00099  -0.00099   1.89214
   A11        1.94353   0.00007   0.00000   0.00097   0.00098   1.94450
   A12        1.94352   0.00007   0.00000   0.00098   0.00098   1.94450
   A13        1.90459   0.00006   0.00000   0.00070   0.00070   1.90529
   A14        1.90459   0.00006   0.00000   0.00070   0.00070   1.90529
    D1        3.14133   0.00000   0.00000   0.00027   0.00027  -3.14159
    D2       -1.07136  -0.00010   0.00000  -0.00174  -0.00174  -1.07310
    D3        1.03496  -0.00005   0.00000  -0.00071  -0.00071   1.03425
    D4        1.07083   0.00010   0.00000   0.00227   0.00227   1.07310
    D5        3.14133   0.00000   0.00000   0.00027   0.00027  -3.14159
    D6       -1.03554   0.00005   0.00000   0.00129   0.00129  -1.03424
    D7       -1.03553   0.00005   0.00000   0.00129   0.00129  -1.03424
    D8        1.03496  -0.00005   0.00000  -0.00072  -0.00072   1.03425
    D9        3.14128   0.00000   0.00000   0.00031   0.00031  -3.14159
   D10       -1.05791  -0.00004   0.00000   0.00015   0.00015  -1.05776
   D11        1.05751   0.00004   0.00000   0.00025   0.00025   1.05776
   D12        3.14145   0.00000   0.00000   0.00015   0.00015  -3.14159
   D13        3.14092   0.00000   0.00000   0.00068   0.00068  -3.14159
   D14        1.05698   0.00004   0.00000   0.00078   0.00078   1.05776
   D15       -1.05844  -0.00004   0.00000   0.00068   0.00068  -1.05775
         Item               Value     Threshold  Converged?
 Maximum Force            0.000258     0.000450     YES
 RMS     Force            0.000084     0.000300     YES
 Maximum Displacement     0.001707     0.001800     YES
 RMS     Displacement     0.000670     0.001200     YES
 Predicted change in Energy=-9.619500D-07
 Optimization completed.
    -- Stationary point found.
                           ----------------------------
                           !   Optimized Parameters   !
                           ! (Angstroms and Degrees)  !
 --------------------------                            --------------------------
 ! Name  Definition              Value          Derivative Info.                !
 --------------------------------------------------------------------------------
 ! R1    R(1,2)                  1.0987         -DE/DX =    0.0                 !
 ! R2    R(1,3)                  1.0987         -DE/DX =    0.0                 !
 ! R3    R(1,4)                  1.5206         -DE/DX =   -0.0002              !
 ! R4    R(1,7)                  1.4292         -DE/DX =   -0.0003              !
 ! R5    R(4,5)                  1.0987         -DE/DX =    0.0                 !
 ! R6    R(4,6)                  1.0987         -DE/DX =    0.0                 !
 ! R7    R(4,9)                  1.4292         -DE/DX =   -0.0003              !
 ! R8    R(7,8)                  0.9647         -DE/DX =   -0.0001              !
 ! R9    R(9,10)                 0.9647         -DE/DX =   -0.0001              !
 ! A1    A(2,1,3)              108.4682         -DE/DX =    0.0                 !
 ! A2    A(2,1,4)              109.3472         -DE/DX =   -0.0001              !
 ! A3    A(2,1,7)              111.356          -DE/DX =    0.0001              !
 ! A4    A(3,1,4)              109.3522         -DE/DX =   -0.0001              !
 ! A5    A(3,1,7)              111.3556         -DE/DX =    0.0001              !
 ! A6    A(4,1,7)              106.927          -DE/DX =    0.0                 !
 ! A7    A(1,4,5)              109.352          -DE/DX =   -0.0001              !
 ! A8    A(1,4,6)              109.3473         -DE/DX =   -0.0001              !
 ! A9    A(1,4,9)              106.927          -DE/DX =    0.0                 !
 ! A10   A(5,4,6)              108.4682         -DE/DX =    0.0                 !
 ! A11   A(5,4,9)              111.3559         -DE/DX =    0.0001              !
 ! A12   A(6,4,9)              111.3557         -DE/DX =    0.0001              !
 ! A13   A(1,7,8)              109.1248         -DE/DX =    0.0001              !
 ! A14   A(4,9,10)             109.1248         -DE/DX =    0.0001              !
 ! D1    D(2,1,4,5)           -180.0152         -DE/DX =    0.0                 !
 ! D2    D(2,1,4,6)            -61.3845         -DE/DX =   -0.0001              !
 ! D3    D(2,1,4,9)             59.2987         -DE/DX =    0.0                 !
 ! D4    D(3,1,4,5)             61.3541         -DE/DX =    0.0001              !
 ! D5    D(3,1,4,6)           -180.0152         -DE/DX =    0.0                 !
 ! D6    D(3,1,4,9)            -59.332          -DE/DX =    0.0                 !
 ! D7    D(7,1,4,5)            -59.3317         -DE/DX =    0.0                 !
 ! D8    D(7,1,4,6)             59.299          -DE/DX =    0.0                 !
 ! D9    D(7,1,4,9)           -180.0178         -DE/DX =    0.0                 !
 ! D10   D(2,1,7,8)            -60.6136         -DE/DX =    0.0                 !
 ! D11   D(3,1,7,8)             60.591          -DE/DX =    0.0                 !
 ! D12   D(4,1,7,8)           -180.0084         -DE/DX =    0.0                 !
 ! D13   D(1,4,9,10)          -180.0388         -DE/DX =    0.0                 !
 ! D14   D(5,4,9,10)            60.5606         -DE/DX =    0.0                 !
 ! D15   D(6,4,9,10)           -60.644          -DE/DX =    0.0                 !
 --------------------------------------------------------------------------------
 GradGradGradGradGradGradGradGradGradGradGradGradGradGradGradGradGradGrad

 1|1|UNPC-UNK|Freq|RB3LYP|6-31++G(d,p)|C2H6O2|PCUSER|19-Apr-2019|0||#N 
 GEOM=ALLCHECK GUESS=READ SCRF=CHECK GENCHK RB3LYP/6-31++G(D,P) FREQ||e
 thylene glycol||0,1|C,-0.2389855184,-0.3608317405,-0.6251075677|H,0.14
 80999868,-1.3890496272,-0.6221591847|H,0.1494499852,0.1547311278,-1.51
 41434654|C,0.2389856017,0.3609775366,0.6250234319|H,-0.1478317001,1.38
 92938695,0.6220211499|H,-0.1497174971,-0.1544890954,1.5140007843|O,-1.
 6677324533,-0.34250624,-0.5955670634|H,-2.0058667944,-0.7941470289,-1.
 3781088323|O,1.66773224,0.3422839187,0.5956954471|H,2.0058672264,0.794
 5645481,1.3778672931||Version=x86-Win32-G03RevB.01|State=1-A|HF=-230.2
 724305|RMSD=4.711e-009|RMSF=1.617e-004|Dipole=0.000001,0.0005848,-0.00
 03384|DipoleDeriv=0.8767716,0.0290123,0.0510067,0.026224,0.3582317,-0.
 0653244,0.0461442,-0.0653374,0.2830698,-0.0746222,0.0555673,-0.009877,
 0.0925591,-0.1605011,-0.02829,-0.0092594,0.0019655,0.0264243,-0.074830
 7,-0.0362691,0.0433574,-0.054233,-0.0086891,0.0893179,0.0756691,0.0590
 371,-0.125207,0.876883,0.0290303,0.0510657,0.0261605,0.3582412,-0.0653
 245,0.0461586,-0.0653316,0.2830499,-0.0746145,0.0555189,-0.0099257,0.0
 925418,-0.1605618,-0.028285,-0.0092966,0.0019611,0.0264152,-0.0749051,
 -0.0362705,0.0433902,-0.0542549,-0.0086797,0.0892775,0.0757099,0.05900
 7,-0.1251643,-0.9946491,-0.0575112,-0.1002711,-0.0624943,-0.4976068,0.
 1048634,-0.1088463,0.1048631,-0.3768058,0.2673107,0.0091972,0.0157741,
 -0.0020513,0.3085587,-0.1005605,-0.0036995,-0.1005374,0.1925342,-0.994
 604,-0.0574954,-0.1002416,-0.0624005,-0.4973632,0.1050019,-0.1088188,0
 .1050354,-0.3769984,0.2672602,0.0092203,0.0157212,-0.0020514,0.3083701
 ,-0.1006763,-0.0037612,-0.1006626,0.1926823|Polar=38.0747617,1.0675048
 ,31.9744464,1.859013,1.8241039,34.0818325|PG=C01 [X(C2H6O2)]|NImag=0||
 0.47632406,-0.01289438,0.58555265,-0.02249680,-0.02414228,0.55771874,-
 0.07096962,0.06924281,-0.00081813,0.09029581,0.07159313,-0.27813957,0.
 00377468,-0.08463353,0.29573408,-0.00040223,0.00701908,-0.05522774,0.0
 0058501,-0.00197346,0.05325949,-0.07115919,-0.03542434,0.05982544,0.00
 657934,0.00425543,-0.00728984,0.09052110,-0.03624161,-0.11540536,0.100
 67432,-0.00848843,-0.01404037,0.02578378,0.04289009,0.11533620,0.06206
 570,0.09742725,-0.21777737,0.00005061,-0.00005400,0.00078433,-0.073280
 28,-0.10577754,0.23343395,-0.06724259,-0.01192283,-0.02061163,0.004255
 38,0.00597466,0.00855625,0.00426762,0.00444625,0.00949544,0.47632198,-
 0.01192159,-0.11392654,-0.05592195,-0.00950267,-0.01669114,-0.02961231
 ,0.00501245,0.00761635,0.01478105,-0.01285072,0.58560732,-0.02061284,-
 0.05592462,-0.17845234,0.00031412,0.00076996,-0.00091494,-0.00807482,-
 0.01557769,-0.02522904,-0.02252113,-0.02411083,0.55766392,0.00425438,-
 0.00950561,0.00031590,-0.00108547,-0.00114361,-0.00216885,0.00032770,0
 .00059940,0.00031596,-0.07093932,0.06918917,-0.00082063,0.09025393,0.0
 0597245,-0.01668551,0.00077301,-0.00114402,-0.00001299,-0.00303957,-0.
 00002418,0.00132234,-0.00009787,0.07154367,-0.27818018,0.00378653,-0.0
 8458310,0.29577998,0.00855337,-0.02961223,-0.00091260,-0.00216883,-0.0
 0304033,-0.00420484,0.00067657,0.00037426,0.00148303,-0.00040315,0.007
 03060,-0.05522515,0.00059019,-0.00198813,0.05325721,0.00426839,0.00500
 934,-0.00807334,0.00032780,-0.00002383,0.00067633,-0.00108577,-0.00130
 368,-0.00207691,-0.07118832,-0.03544909,0.05987266,0.00657911,0.004251
 35,-0.00728307,0.09056263,0.00444693,0.00761453,-0.01557560,0.00059918
 ,0.00132206,0.00037414,-0.00130374,-0.00052444,-0.00333474,-0.03626400
 ,-0.11538724,0.10064954,-0.00849680,-0.01403969,0.02578390,0.04291019,
 0.11531328,0.00949983,0.01478011,-0.02523532,0.00031584,-0.00009769,0.
 00148257,-0.00207687,-0.00333568,-0.00369292,0.06210762,0.09740263,-0.
 21775746,0.00005113,-0.00005391,0.00078398,-0.07332610,-0.10574904,0.2
 3341260,-0.22284244,0.01521434,0.02609547,-0.03181020,0.00395530,-0.00
 063937,-0.03185849,-0.00247764,0.00307312,-0.02877822,-0.00054488,-0.0
 0099407,0.00118610,-0.00067002,0.00080402,0.00118780,0.00102883,-0.000
 17916,0.40749760,-0.00637088,-0.07062505,-0.01391883,0.03241749,0.0091
 1891,-0.00151251,-0.01599313,0.00548909,-0.00207037,-0.01934083,0.0026
 5955,0.00231542,0.00039111,0.00162038,0.00180784,0.00006746,0.00036534
 ,-0.00031651,0.07541254,0.17133669,-0.01128168,-0.01388609,-0.08665797
 ,0.00016971,0.00005158,0.00341005,0.02813578,-0.00365733,0.00708437,-0
 .03352470,0.00234586,0.00531073,0.00030390,0.00040478,0.00122583,0.000
 49003,0.00108528,0.00248095,0.13114373,0.22246865,0.42833509,-0.016777
 45,-0.02132125,-0.03694127,0.00101721,0.00081147,-0.00045468,0.0010158
 8,-0.00080137,0.00047560,-0.00707719,0.00214339,0.00370043,0.00020345,
 -0.00012054,0.00033242,0.00020418,0.00034823,0.00006169,-0.09201889,-0
 .06169326,-0.10696342,0.11500488,0.00520658,-0.00056874,0.00139270,0.0
 0108342,0.00075958,0.00093730,0.00035351,-0.00016436,-0.00054949,-0.00
 045339,-0.00047975,0.00062976,0.00003594,0.00032806,0.00021523,0.00016
 722,0.00000528,-0.00000654,-0.08862164,-0.11855082,-0.20381434,0.08196
 146,0.11811517,0.00899426,0.00135346,0.00098749,0.00103393,-0.00001591
 ,0.00005791,0.00145561,0.00040085,0.00098559,-0.00079279,0.00063380,0.
 00025010,0.00021370,0.00017876,0.00012629,0.00013730,0.00002962,0.0004
 4925,-0.15359204,-0.20377345,-0.35399430,0.14209117,0.20138249,0.35080
 007,-0.02877970,-0.00054294,-0.00099472,0.00118657,-0.00066905,0.00080
 456,0.00118831,0.00102972,-0.00018066,-0.22284120,0.01527380,0.0260611
 1,-0.03180017,0.00396171,-0.00064704,-0.03186893,-0.00246785,0.0030710
 9,-0.00174097,-0.00357218,-0.00618894,-0.00082224,0.00027601,0.0004765
 1,0.40749844,-0.01934361,0.00266489,0.00231601,0.00039070,0.00162031,0
 .00180806,0.00006749,0.00036546,-0.00031788,-0.00635453,-0.07065729,-0
 .01394515,0.03242985,0.00910590,-0.00150826,-0.01598216,0.00549690,-0.
 00207395,-0.00357425,-0.00171019,-0.00486434,-0.00131946,0.00029439,-0
 .00013872,0.07545848,0.17171473,-0.03352543,0.00235179,0.00530600,0.00
 030440,0.00040539,0.00122701,0.00049128,0.00108582,0.00247962,-0.01128
 996,-0.01389680,-0.08662567,0.00016394,0.00005204,0.00340666,0.0281275
 5,-0.00366450,0.00709260,-0.00618740,-0.00486183,-0.00732883,-0.002283
 91,-0.00013593,0.00013538,0.13111908,0.22268694,0.42795840,-0.00707582
 ,0.00214488,0.00369908,0.00020317,-0.00011997,0.00033284,0.00020350,0.
 00034726,0.00006142,-0.01677815,-0.02134986,-0.03692483,0.00102029,0.0
 0081267,-0.00045448,0.00101311,-0.00080098,0.00047492,-0.00082229,-0.0
 0131830,-0.00228440,-0.00074982,-0.00000912,-0.00001765,-0.09202012,-0
 .06177252,-0.10691956,0.11500614,-0.00044701,-0.00048130,0.00062792,0.
 00003504,0.00032914,0.00021549,0.00016642,0.00000508,-0.00000641,0.005
 22171,-0.00056108,0.00140707,0.00108366,0.00076171,0.00093712,0.000353
 21,-0.00016601,-0.00054943,0.00027741,0.00029609,-0.00013405,-0.000008
 67,0.00026118,-0.00005089,-0.08874770,-0.11889510,-0.20402291,0.082065
 93,0.11845030,-0.00079418,0.00063353,0.00025111,0.00021335,0.00017977,
 0.00012617,0.00013713,0.00002920,0.00044845,0.00898403,0.00134794,0.00
 097984,0.00103477,-0.00001564,0.00005960,0.00145555,0.00040141,0.00098
 375,0.00047570,-0.00013842,0.00013407,-0.00001803,-0.00005118,0.000202
 21,-0.15352097,-0.20396270,-0.35365118,0.14203266,0.20157609,0.3504660
 0||0.00050673,-0.00007731,-0.00013562,-0.00009819,-0.00005667,-0.00000
 086,-0.00010016,0.00002563,-0.00005186,-0.00050688,0.00007990,0.000134
 16,0.00010024,0.00005752,0.00000416,0.00009820,-0.00002807,0.00004943,
 -0.00025568,0.00004512,0.00007915,0.00000410,-0.00005251,-0.00009166,0
 .00025573,-0.00004806,-0.00007747,-0.00000409,0.00005444,0.00009056|||
 @


 NECESSARY EVIL: ONE WE LIKE TOO MUCH TO RELINQUISH.
 Job cpu time:  0 days  0 hours  4 minutes 25.0 seconds.
 File lengths (MBytes):  RWF=     20 Int=      0 D2E=      0 Chk=      5 Scr=      1
 Normal termination of Gaussian 03 at Fri Apr 19 10:57:16 2019.
