# Supplementary material for: Screening Deep Eutectic Solvents for CO2 Capture With COSMO-RS
Source: Front Chem. 2020 Feb 13;8:82. doi: 10.3389/fchem.2020.00082 (PMC7031488; doi:10.3389/fchem.2020.00082)
Supplement: Supplementary file 3 [file Data_Sheet_2.ZIP › Gaussian files/Furfuryl Alcohol.LOG]

 Entering Link 1 = C:\G03W\l1.exe PID=     15808.
  
 Copyright (c) 1988,1990,1992,1993,1995,1998,2003, Gaussian, Inc.
                  All Rights Reserved.
  
 This is the Gaussian(R) 03 program.  It is based on the
 the Gaussian(R) 98 system (copyright 1998, Gaussian, Inc.),
 the Gaussian(R) 94 system (copyright 1995, Gaussian, Inc.),
 the Gaussian 92(TM) system (copyright 1992, Gaussian, Inc.),
 the Gaussian 90(TM) system (copyright 1990, Gaussian, Inc.),
 the Gaussian 88(TM) system (copyright 1988, Gaussian, Inc.),
 the Gaussian 86(TM) system (copyright 1986, Carnegie Mellon
 University), and the Gaussian 82(TM) system (copyright 1983,
 Carnegie Mellon University). Gaussian is a federally registered
 trademark of Gaussian, Inc.
  
 This software contains proprietary and confidential information,
 including trade secrets, belonging to Gaussian, Inc.
  
 This software is provided under written license and may be
 used, copied, transmitted, or stored only in accord with that
 written license.
  
 The following legend is applicable only to US Government
 contracts under DFARS:
  
                    RESTRICTED RIGHTS LEGEND
  
 Use, duplication or disclosure by the US Government is subject
 to restrictions as set forth in subparagraph (c)(1)(ii) of the
 Rights in Technical Data and Computer Software clause at DFARS
 252.227-7013.
  
 Gaussian, Inc.
 Carnegie Office Park, Building 6, Pittsburgh, PA 15106 USA
  
 The following legend is applicable only to US Government
 contracts under FAR:
  
                    RESTRICTED RIGHTS LEGEND
  
 Use, reproduction and disclosure by the US Government is subject
 to restrictions as set forth in subparagraph (c) of the
 Commercial Computer Software - Restricted Rights clause at FAR
 52.227-19.
  
 Gaussian, Inc.
 Carnegie Office Park, Building 6, Pittsburgh, PA 15106 USA
  
  
 ---------------------------------------------------------------
 Warning -- This program may not be used in any manner that
 competes with the business of Gaussian, Inc. or will provide
 assistance to any competitor of Gaussian, Inc.  The licensee
 of this program is prohibited from giving any competitor of
 Gaussian, Inc. access to this program.  By using this program,
 the user acknowledges that Gaussian, Inc. is engaged in the
 business of creating and licensing software in the field of
 computational chemistry and represents and warrants to the
 licensee that it is not a competitor of Gaussian, Inc. and that
 it will not use this program in any manner prohibited above.
 ---------------------------------------------------------------
  

 Cite this work as:
 Gaussian 03, Revision B.01,
 M. J. Frisch, G. W. Trucks, H. B. Schlegel, G. E. Scuseria, 
 M. A. Robb, J. R. Cheeseman, J. A. Montgomery, Jr., T. Vreven, 
 K. N. Kudin, J. C. Burant, J. M. Millam, S. S. Iyengar, J. Tomasi, 
 V. Barone, B. Mennucci, M. Cossi, G. Scalmani, N. Rega, 
 G. A. Petersson, H. Nakatsuji, M. Hada, M. Ehara, K. Toyota, 
 R. Fukuda, J. Hasegawa, M. Ishida, T. Nakajima, Y. Honda, O. Kitao, 
 H. Nakai, M. Klene, X. Li, J. E. Knox, H. P. Hratchian, J. B. Cross, 
 C. Adamo, J. Jaramillo, R. Gomperts, R. E. Stratmann, O. Yazyev, 
 A. J. Austin, R. Cammi, C. Pomelli, J. W. Ochterski, P. Y. Ayala, 
 K. Morokuma, G. A. Voth, P. Salvador, J. J. Dannenberg, 
 V. G. Zakrzewski, S. Dapprich, A. D. Daniels, M. C. Strain, 
 O. Farkas, D. K. Malick, A. D. Rabuck, K. Raghavachari, 
 J. B. Foresman, J. V. Ortiz, Q. Cui, A. G. Baboul, S. Clifford, 
 J. Cioslowski, B. B. Stefanov, G. Liu, A. Liashenko, P. Piskorz, 
 I. Komaromi, R. L. Martin, D. J. Fox, T. Keith, M. A. Al-Laham, 
 C. Y. Peng, A. Nanayakkara, M. Challacombe, P. M. W. Gill, 
 B. Johnson, W. Chen, M. W. Wong, C. Gonzalez, and J. A. Pople, 
 Gaussian, Inc., Pittsburgh PA, 2003.
 
 *********************************************
 Gaussian 03:  x86-Win32-G03RevB.01 3-Mar-2003
                  19-Apr-2019 
 *********************************************
 %chk=C:\Users\LYR\Desktop\Gauss\Levulinic acid\furfuryl alcohol.chk
 Default route:  MaxDisk=2000MB
 -----------------------------------------------
 # opt freq b3lyp/6-31++g(d,p) geom=connectivity
 -----------------------------------------------
 1/14=-1,18=20,26=3,38=1,57=2/1,3;
 2/9=110,17=6,18=5,40=1/2;
 3/5=1,6=6,7=1111,11=2,16=1,25=1,30=1,74=-5/1,2,3;
 4//1;
 5/5=2,38=5/2;
 6/7=2,8=2,9=2,10=2,28=1/1;
 7//1,2,3,16;
 1/14=-1,18=20/3(1);
 99//99;
 2/9=110/2;
 3/5=1,6=6,7=1111,11=2,16=1,25=1,30=1,74=-5/1,2,3;
 4/5=5,16=3/1;
 5/5=2,38=5/2;
 7//1,2,3,16;
 1/14=-1,18=20/3(-5);
 2/9=110/2;
 6/7=2,8=2,9=2,10=2,19=2,28=1/1;
 99/9=1/99;
 ----------------
 furfuryl alcohol
 ----------------
 Symbolic Z-matrix:
 Charge =  0 Multiplicity = 1
 C                     4.92248   0.42636   0. 
 C                     6.30206   0.42636   0. 
 C                     6.7168    1.81372   0. 
 C                     5.56273   2.56982  -0.00009 
 O                     4.44323   1.73703  -0.00022 
 H                     4.14883  -0.33485  -0.00001 
 H                     6.96658  -0.43234   0.00011 
 H                     7.74338   2.16722  0. 
 C                     5.23717   4.07502  -0.00016 
 H                     4.66891   4.31698  -0.87391 
 H                     4.66862   4.317     0.8734 
 O                     6.45415   4.82593   0.00003 
 H                     6.25167   5.76433  -0.00001 
 

 GradGradGradGradGradGradGradGradGradGradGradGradGradGradGradGradGradGrad
 Berny optimization.
 Initialization pass.
                           ----------------------------
                           !    Initial Parameters    !
                           ! (Angstroms and Degrees)  !
 --------------------------                            --------------------------
 ! Name  Definition              Value          Derivative Info.                !
 --------------------------------------------------------------------------------
 ! R1    R(1,2)                  1.3796         estimate D2E/DX2                !
 ! R2    R(1,5)                  1.3955         estimate D2E/DX2                !
 ! R3    R(1,6)                  1.0853         estimate D2E/DX2                !
 ! R4    R(2,3)                  1.448          estimate D2E/DX2                !
 ! R5    R(2,7)                  1.0858         estimate D2E/DX2                !
 ! R6    R(3,4)                  1.3797         estimate D2E/DX2                !
 ! R7    R(3,8)                  1.0857         estimate D2E/DX2                !
 ! R8    R(4,5)                  1.3953         estimate D2E/DX2                !
 ! R9    R(4,9)                  1.54           estimate D2E/DX2                !
 ! R10   R(9,10)                 1.07           estimate D2E/DX2                !
 ! R11   R(9,11)                 1.07           estimate D2E/DX2                !
 ! R12   R(9,12)                 1.43           estimate D2E/DX2                !
 ! R13   R(12,13)                0.96           estimate D2E/DX2                !
 ! A1    A(2,1,5)              110.0851         estimate D2E/DX2                !
 ! A2    A(2,1,6)              135.4644         estimate D2E/DX2                !
 ! A3    A(5,1,6)              114.4505         estimate D2E/DX2                !
 ! A4    A(1,2,3)              106.6433         estimate D2E/DX2                !
 ! A5    A(1,2,7)              127.7352         estimate D2E/DX2                !
 ! A6    A(3,2,7)              125.6215         estimate D2E/DX2                !
 ! A7    A(2,3,4)              106.588          estimate D2E/DX2                !
 ! A8    A(2,3,8)              125.6441         estimate D2E/DX2                !
 ! A9    A(4,3,8)              127.768          estimate D2E/DX2                !
 ! A10   A(3,4,5)              110.1235         estimate D2E/DX2                !
 ! A11   A(3,4,9)              135.4359         estimate D2E/DX2                !
 ! A12   A(5,4,9)              114.4407         estimate D2E/DX2                !
 ! A13   A(1,5,4)              106.5602         estimate D2E/DX2                !
 ! A14   A(4,9,10)             109.4712         estimate D2E/DX2                !
 ! A15   A(4,9,11)             109.4712         estimate D2E/DX2                !
 ! A16   A(4,9,12)             109.4712         estimate D2E/DX2                !
 ! A17   A(10,9,11)            109.4713         estimate D2E/DX2                !
 ! A18   A(10,9,12)            109.4712         estimate D2E/DX2                !
 ! A19   A(11,9,12)            109.4712         estimate D2E/DX2                !
 ! A20   A(9,12,13)            109.5            estimate D2E/DX2                !
 ! D1    D(5,1,2,3)              0.0097         estimate D2E/DX2                !
 ! D2    D(5,1,2,7)           -179.9973         estimate D2E/DX2                !
 ! D3    D(6,1,2,3)            179.9992         estimate D2E/DX2                !
 ! D4    D(6,1,2,7)             -0.0078         estimate D2E/DX2                !
 ! D5    D(2,1,5,4)             -0.0117         estimate D2E/DX2                !
 ! D6    D(6,1,5,4)            179.9964         estimate D2E/DX2                !
 ! D7    D(1,2,3,4)             -0.0039         estimate D2E/DX2                !
 ! D8    D(1,2,3,8)           -179.9997         estimate D2E/DX2                !
 ! D9    D(7,2,3,4)           -179.997          estimate D2E/DX2                !
 ! D10   D(7,2,3,8)              0.0071         estimate D2E/DX2                !
 ! D11   D(2,3,4,5)             -0.0034         estimate D2E/DX2                !
 ! D12   D(2,3,4,9)           -179.9989         estimate D2E/DX2                !
 ! D13   D(8,3,4,5)            179.9924         estimate D2E/DX2                !
 ! D14   D(8,3,4,9)             -0.0031         estimate D2E/DX2                !
 ! D15   D(3,4,5,1)              0.0092         estimate D2E/DX2                !
 ! D16   D(9,4,5,1)           -179.9942         estimate D2E/DX2                !
 ! D17   D(3,4,9,10)           119.9935         estimate D2E/DX2                !
 ! D18   D(3,4,9,11)          -120.0065         estimate D2E/DX2                !
 ! D19   D(3,4,9,12)            -0.0065         estimate D2E/DX2                !
 ! D20   D(5,4,9,10)           -60.0019         estimate D2E/DX2                !
 ! D21   D(5,4,9,11)            59.9981         estimate D2E/DX2                !
 ! D22   D(5,4,9,12)           179.9981         estimate D2E/DX2                !
 ! D23   D(4,9,12,13)         -179.9996         estimate D2E/DX2                !
 ! D24   D(10,9,12,13)          60.0005         estimate D2E/DX2                !
 ! D25   D(11,9,12,13)         -59.9996         estimate D2E/DX2                !
 --------------------------------------------------------------------------------
 Trust Radius=3.00D-01 FncErr=1.00D-07 GrdErr=1.00D-06
 Number of steps in this run=  68 maximum allowed number of steps= 100.
 GradGradGradGradGradGradGradGradGradGradGradGradGradGradGradGradGradGrad

                          Input orientation:                          
 ---------------------------------------------------------------------
 Center     Atomic     Atomic              Coordinates (Angstroms)
 Number     Number      Type              X           Y           Z
 ---------------------------------------------------------------------
    1          6             0        4.922481    0.426357    0.000000
    2          6             0        6.302063    0.426357    0.000000
    3          6             0        6.716797    1.813724    0.000000
    4          6             0        5.562731    2.569823   -0.000089
    5          8             0        4.443229    1.737034   -0.000222
    6          1             0        4.148835   -0.334848   -0.000011
    7          1             0        6.966581   -0.432339    0.000105
    8          1             0        7.743384    2.167222   -0.000004
    9          6             0        5.237169    4.075017   -0.000160
   10          1             0        4.668910    4.316979   -0.873908
   11          1             0        4.668623    4.317000    0.873395
   12          8             0        6.454146    4.825928    0.000031
   13          1             0        6.251670    5.764333   -0.000006
 ---------------------------------------------------------------------
                    Distance matrix (angstroms):
                    1          2          3          4          5
     1  C    0.000000
     2  C    1.379582   0.000000
     3  C    2.268118   1.448030   0.000000
     4  C    2.237044   2.267390   1.379693   0.000000
     5  O    1.395549   2.274453   2.274861   1.395286   0.000000
     6  H    1.085339   2.283818   3.348252   3.230513   2.092693
     7  H    2.217139   1.085791   2.259910   3.314177   3.327685
     8  H    3.314831   2.260092   1.085745   2.217507   3.328075
     9  C    3.662206   3.800884   2.702359   1.540000   2.469111
    10  H    3.995617   4.309043   3.350201   2.148263   2.733199
    11  H    3.995543   4.309066   3.350258   2.148263   2.733173
    12  O    4.658565   4.402200   3.023634   2.425826   3.685791
    13  H    5.500976   5.338214   3.977896   3.267956   4.414703
                    6          7          8          9         10
     6  H    0.000000
     7  H    2.819432   0.000000
     8  H    4.379627   2.713142   0.000000
     9  C    4.542178   4.827745   3.149729   0.000000
    10  H    4.761688   5.347824   3.851955   1.070000   0.000000
    11  H    4.761587   5.347847   3.852081   1.070000   1.747303
    12  O    5.652263   5.283178   2.954802   1.430000   2.051796
    13  H    6.451506   6.237776   3.894152   1.970533   2.315959
                   11         12         13
    11  H    0.000000
    12  O    2.051796   0.000000
    13  H    2.315954   0.960000   0.000000
 Stoichiometry    C5H6O2
 Framework group  C1[X(C5H6O2)]
 Deg. of freedom    33
 Full point group                 C1      NOp   1
 Largest Abelian subgroup         C1      NOp   1
 Largest concise Abelian subgroup C1      NOp   1
                         Standard orientation:                         
 ---------------------------------------------------------------------
 Center     Atomic     Atomic              Coordinates (Angstroms)
 Number     Number      Type              X           Y           Z
 ---------------------------------------------------------------------
    1          6             0       -2.033701   -0.498618   -0.000066
    2          6             0       -1.872528    0.871516   -0.000066
    3          6             0       -0.446209    1.121327   -0.000066
    4          6             0        0.169886   -0.113169    0.000023
    5          8             0       -0.787989   -1.127712    0.000156
    6          1             0       -2.880077   -1.178037   -0.000055
    7          1             0       -2.647709    1.631804   -0.000171
    8          1             0        0.024803    2.099586   -0.000062
    9          6             0        1.626738   -0.612350    0.000094
   10          1             0        1.800655   -1.204986    0.873841
   11          1             0        1.800642   -1.205274   -0.873462
   12          8             0        2.514684    0.508565   -0.000098
   13          1             0        3.423008    0.197844   -0.000061
 ---------------------------------------------------------------------
 Rotational constants (GHZ):      7.2980848      1.8535146      1.4915368
 Standard basis: 6-31++G(d,p) (6D, 7F)
 There are   169 symmetry adapted basis functions of A   symmetry.
 Integral buffers will be    262144 words long.
 Raffenetti 2 integral format.
 Two-electron integral symmetry is turned on.
   169 basis functions,   272 primitive gaussians,   169 cartesian basis functions
    26 alpha electrons       26 beta electrons
       nuclear repulsion energy       284.6507971657 Hartrees.
 NAtoms=   13 NActive=   13 NUniq=   13 SFac= 1.00D+00 NAtFMM=   60 Big=F
 One-electron integrals computed using PRISM.
 NBasis=   169 RedAO= T  NBF=   169
 NBsUse=   169 1.00D-06 NBFU=   169
 Harris functional with IExCor=  402 diagonalized for initial guess.
 ExpMin= 3.60D-02 ExpMax= 5.48D+03 ExpMxC= 8.25D+02 IAcc=3 IRadAn=         5 AccDes= 0.00D+00
 HarFok:  IExCor= 402 AccDes= 0.00D+00 IRadAn=         5 IDoV=1
 ScaDFX=  1.000000  1.000000  1.000000  1.000000
 Initial guess orbital symmetries:
       Occupied  (A) (A) (A) (A) (A) (A) (A) (A) (A) (A) (A) (A)
                 (A) (A) (A) (A) (A) (A) (A) (A) (A) (A) (A) (A)
                 (A) (A)
       Virtual   (A) (A) (A) (A) (A) (A) (A) (A) (A) (A) (A) (A)
                 (A) (A) (A) (A) (A) (A) (A) (A) (A) (A) (A) (A)
                 (A) (A) (A) (A) (A) (A) (A) (A) (A) (A) (A) (A)
                 (A) (A) (A) (A) (A) (A) (A) (A) (A) (A) (A) (A)
                 (A) (A) (A) (A) (A) (A) (A) (A) (A) (A) (A) (A)
                 (A) (A) (A) (A) (A) (A) (A) (A) (A) (A) (A) (A)
                 (A) (A) (A) (A) (A) (A) (A) (A) (A) (A) (A) (A)
                 (A) (A) (A) (A) (A) (A) (A) (A) (A) (A) (A) (A)
                 (A) (A) (A) (A) (A) (A) (A) (A) (A) (A) (A) (A)
                 (A) (A) (A) (A) (A) (A) (A) (A) (A) (A) (A) (A)
                 (A) (A) (A) (A) (A) (A) (A) (A) (A) (A) (A) (A)
                 (A) (A) (A) (A) (A) (A) (A) (A) (A) (A) (A)
 The electronic state of the initial guess is 1-A.
 Requested convergence on RMS density matrix=1.00D-08 within 128 cycles.
 Requested convergence on MAX density matrix=1.00D-06.
 Requested convergence on             energy=1.00D-06.
 No special actions if energy rises.
 SCF Done:  E(RB+HF-LYP) =  -344.569838504     A.U. after   13 cycles
             Convg  =    0.5340D-08             -V/T =  2.0101
             S**2   =   0.0000

 **********************************************************************

            Population analysis using the SCF density.

 **********************************************************************

 Orbital symmetries:
       Occupied  (A) (A) (A) (A) (A) (A) (A) (A) (A) (A) (A) (A)
                 (A) (A) (A) (A) (A) (A) (A) (A) (A) (A) (A) (A)
                 (A) (A)
       Virtual   (A) (A) (A) (A) (A) (A) (A) (A) (A) (A) (A) (A)
                 (A) (A) (A) (A) (A) (A) (A) (A) (A) (A) (A) (A)
                 (A) (A) (A) (A) (A) (A) (A) (A) (A) (A) (A) (A)
                 (A) (A) (A) (A) (A) (A) (A) (A) (A) (A) (A) (A)
                 (A) (A) (A) (A) (A) (A) (A) (A) (A) (A) (A) (A)
                 (A) (A) (A) (A) (A) (A) (A) (A) (A) (A) (A) (A)
                 (A) (A) (A) (A) (A) (A) (A) (A) (A) (A) (A) (A)
                 (A) (A) (A) (A) (A) (A) (A) (A) (A) (A) (A) (A)
                 (A) (A) (A) (A) (A) (A) (A) (A) (A) (A) (A) (A)
                 (A) (A) (A) (A) (A) (A) (A) (A) (A) (A) (A) (A)
                 (A) (A) (A) (A) (A) (A) (A) (A) (A) (A) (A) (A)
                 (A) (A) (A) (A) (A) (A) (A) (A) (A) (A) (A)
 The electronic state is 1-A.
 Alpha  occ. eigenvalues --  -19.22194 -19.17059 -10.25703 -10.25342 -10.24508
 Alpha  occ. eigenvalues --  -10.19814 -10.19415  -1.09705  -1.03837  -0.79636
 Alpha  occ. eigenvalues --   -0.76863  -0.68544  -0.59681  -0.55727  -0.52784
 Alpha  occ. eigenvalues --   -0.52205  -0.48264  -0.43517  -0.43108  -0.41666
 Alpha  occ. eigenvalues --   -0.39535  -0.38044  -0.35445  -0.29598  -0.28110
 Alpha  occ. eigenvalues --   -0.22599
 Alpha virt. eigenvalues --   -0.01693  -0.00522   0.00250   0.01607   0.02305
 Alpha virt. eigenvalues --    0.02808   0.03635   0.05647   0.06197   0.06841
 Alpha virt. eigenvalues --    0.07496   0.08383   0.09498   0.10283   0.11266
 Alpha virt. eigenvalues --    0.11989   0.12654   0.13206   0.13641   0.14330
 Alpha virt. eigenvalues --    0.14408   0.14549   0.14958   0.16286   0.17094
 Alpha virt. eigenvalues --    0.17608   0.19372   0.20834   0.21261   0.22127
 Alpha virt. eigenvalues --    0.23236   0.23319   0.25157   0.26939   0.27619
 Alpha virt. eigenvalues --    0.28252   0.29852   0.31292   0.31698   0.33007
 Alpha virt. eigenvalues --    0.34012   0.36773   0.37397   0.38020   0.39492
 Alpha virt. eigenvalues --    0.40045   0.42555   0.44265   0.53414   0.66858
 Alpha virt. eigenvalues --    0.68452   0.69320   0.70084   0.70545   0.72613
 Alpha virt. eigenvalues --    0.74335   0.75537   0.79740   0.80072   0.82385
 Alpha virt. eigenvalues --    0.89009   0.92963   0.93018   0.94812   0.98279
 Alpha virt. eigenvalues --    1.01697   1.08307   1.09143   1.10589   1.13017
 Alpha virt. eigenvalues --    1.15126   1.15179   1.20890   1.21270   1.25332
 Alpha virt. eigenvalues --    1.27077   1.31093   1.34303   1.34563   1.35424
 Alpha virt. eigenvalues --    1.38487   1.39391   1.42045   1.51563   1.52680
 Alpha virt. eigenvalues --    1.54909   1.57960   1.61142   1.64532   1.69231
 Alpha virt. eigenvalues --    1.75948   1.79291   1.84673   1.86054   1.90140
 Alpha virt. eigenvalues --    1.94834   1.95311   1.98079   2.00928   2.03520
 Alpha virt. eigenvalues --    2.10122   2.11448   2.12265   2.16635   2.16830
 Alpha virt. eigenvalues --    2.22715   2.28096   2.29900   2.37979   2.40214
 Alpha virt. eigenvalues --    2.42314   2.47729   2.48825   2.50912   2.52171
 Alpha virt. eigenvalues --    2.58403   2.59875   2.64125   2.67292   2.71828
 Alpha virt. eigenvalues --    2.72442   2.75881   2.82233   2.83063   2.87913
 Alpha virt. eigenvalues --    2.91572   2.95621   3.02189   3.10789   3.19162
 Alpha virt. eigenvalues --    3.29289   3.38289   3.47944   3.48317   3.52580
 Alpha virt. eigenvalues --    3.77523   4.21213   4.31681   4.34815   4.40274
 Alpha virt. eigenvalues --    4.47040   4.70653   4.77381
          Condensed to atoms (all electrons):
              1          2          3          4          5          6
     1  C    5.258217   0.318731  -0.068993  -0.103032   0.031841   0.414214
     2  C    0.318731   5.535839  -0.302853   0.543382   0.015987  -0.079298
     3  C   -0.068993  -0.302853   7.300211  -0.883069   0.036438  -0.058840
     4  C   -0.103032   0.543382  -0.883069   6.963168   0.177939   0.062707
     5  O    0.031841   0.015987   0.036438   0.177939   8.206642  -0.081266
     6  H    0.414214  -0.079298  -0.058840   0.062707  -0.081266   0.589859
     7  H   -0.046972   0.353538  -0.016538  -0.003380   0.015582  -0.001695
     8  H    0.045400  -0.157224   0.586420  -0.162296   0.016554  -0.002505
     9  C    0.061372   0.022117  -0.891036  -0.042759  -0.188796   0.010713
    10  H    0.013345  -0.015320   0.000394  -0.108795   0.000198   0.000799
    11  H    0.013322  -0.015292   0.000422  -0.108773   0.000206   0.000797
    12  O    0.008153   0.009339  -0.022376   0.158597   0.006653   0.000238
    13  H   -0.002387   0.001154   0.008492   0.022680  -0.001202  -0.000191
              7          8          9         10         11         12
     1  C   -0.046972   0.045400   0.061372   0.013345   0.013322   0.008153
     2  C    0.353538  -0.157224   0.022117  -0.015320  -0.015292   0.009339
     3  C   -0.016538   0.586420  -0.891036   0.000394   0.000422  -0.022376
     4  C   -0.003380  -0.162296  -0.042759  -0.108795  -0.108773   0.158597
     5  O    0.015582   0.016554  -0.188796   0.000198   0.000206   0.006653
     6  H   -0.001695  -0.002505   0.010713   0.000799   0.000797   0.000238
     7  H    0.578553  -0.007612  -0.011653  -0.000362  -0.000361  -0.000390
     8  H   -0.007612   0.596178  -0.067548   0.002148   0.002146  -0.003368
     9  C   -0.011653  -0.067548   6.255566   0.462374   0.462326  -0.044135
    10  H   -0.000362   0.002148   0.462374   0.616839  -0.073885  -0.053176
    11  H   -0.000361   0.002146   0.462326  -0.073885   0.616834  -0.053182
    12  O   -0.000390  -0.003368  -0.044135  -0.053176  -0.053182   8.314666
    13  H    0.000127  -0.001327  -0.027106  -0.008339  -0.008339   0.200287
             13
     1  C   -0.002387
     2  C    0.001154
     3  C    0.008492
     4  C    0.022680
     5  O   -0.001202
     6  H   -0.000191
     7  H    0.000127
     8  H   -0.001327
     9  C   -0.027106
    10  H   -0.008339
    11  H   -0.008339
    12  O    0.200287
    13  H    0.444503
 Mulliken atomic charges:
              1
     1  C    0.056789
     2  C   -0.230101
     3  C    0.311328
     4  C   -0.516369
     5  O   -0.236777
     6  H    0.144467
     7  H    0.141161
     8  H    0.153033
     9  C   -0.001434
    10  H    0.163782
    11  H    0.163778
    12  O   -0.521306
    13  H    0.371648
 Sum of Mulliken charges=   0.00000
 Atomic charges with hydrogens summed into heavy atoms:
              1
     1  C    0.201256
     2  C   -0.088940
     3  C    0.464362
     4  C   -0.516369
     5  O   -0.236777
     6  H    0.000000
     7  H    0.000000
     8  H    0.000000
     9  C    0.326126
    10  H    0.000000
    11  H    0.000000
    12  O   -0.149658
    13  H    0.000000
 Sum of Mulliken charges=   0.00000
 Electronic spatial extent (au):  <R**2>=   776.0211
 Charge=     0.0000 electrons
 Dipole moment (field-independent basis, Debye):
    X=     0.8261    Y=    -0.8873    Z=     0.0001  Tot=     1.2124
 Quadrupole moment (field-independent basis, Debye-Ang):
   XX=   -30.3868   YY=   -40.8578   ZZ=   -44.2856
   XY=    -4.3610   XZ=     0.0010   YZ=     0.0002
 Traceless Quadrupole moment (field-independent basis, Debye-Ang):
   XX=     8.1232   YY=    -2.3477   ZZ=    -5.7755
   XY=    -4.3610   XZ=     0.0010   YZ=     0.0002
 Octapole moment (field-independent basis, Debye-Ang**2):
  XXX=    31.5892  YYY=     3.1056  ZZZ=     0.0018  XYY=    -1.8195
  XXY=   -12.5790  XXZ=     0.0002  XZZ=     7.2288  YZZ=    -4.2042
  YYZ=    -0.0007  XYZ=     0.0005
 Hexadecapole moment (field-independent basis, Debye-Ang**3):
 XXXX=  -541.5368 YYYY=  -218.1174 ZZZZ=   -57.4311 XXXY=    -3.0252
 XXXZ=     0.0012 YYYX=     1.2938 YYYZ=     0.0076 ZZZX=    -0.0029
 ZZZY=     0.0077 XXYY=  -150.2884 XXZZ=  -144.0750 YYZZ=   -49.8811
 XXYZ=     0.0018 YYXZ=    -0.0004 ZZXY=     0.7556
 N-N= 2.846507971657D+02 E-N=-1.372918389739D+03  KE= 3.411342913785D+02
 ***** Axes restored to original set *****
 -------------------------------------------------------------------
 Center     Atomic                   Forces (Hartrees/Bohr)
 Number     Number              X              Y              Z
 -------------------------------------------------------------------
    1          6           0.008882745    0.012884752   -0.000023135
    2          6          -0.015660067    0.007207739    0.000012878
    3          6          -0.013866565    0.001985961   -0.000005839
    4          6          -0.002158224    0.002247126   -0.000013356
    5          8           0.024302699   -0.004393964    0.000027511
    6          1           0.004819177    0.002346061   -0.000000571
    7          1          -0.004237936    0.001328827   -0.000000235
    8          1          -0.005367408    0.002036396    0.000003195
    9          6           0.027135830   -0.021269606    0.000003797
   10          1          -0.013035372    0.001712501   -0.015178562
   11          1          -0.013040085    0.001712080    0.015174220
   12          8           0.005057047   -0.011647229    0.000000692
   13          1          -0.002831841    0.003849356   -0.000000596
 -------------------------------------------------------------------
 Cartesian Forces:  Max     0.027135830 RMS     0.009632577

 GradGradGradGradGradGradGradGradGradGradGradGradGradGradGradGradGradGrad
 Berny optimization.
 Internal  Forces:  Max     0.025759749 RMS     0.007739857
 Search for a local minimum.
 Step number   1 out of a maximum of  68
 All quantities printed in internal units (Hartrees-Bohrs-Radians)
 Second derivative matrix not updated -- first step.
     Eigenvalues ---    0.00237   0.01177   0.01295   0.01795   0.01842
     Eigenvalues ---    0.01995   0.02122   0.02236   0.06248   0.07241
     Eigenvalues ---    0.11346   0.13882   0.16000   0.16000   0.16000
     Eigenvalues ---    0.16000   0.22113   0.22192   0.24043   0.25000
     Eigenvalues ---    0.28519   0.35304   0.35309   0.35357   0.36820
     Eigenvalues ---    0.37230   0.37230   0.40989   0.42288   0.44299
     Eigenvalues ---    0.47413   0.49001   0.554731000.000001000.00000
     Eigenvalues --- 1000.000001000.000001000.000001000.000001000.00000
     Eigenvalues --- 1000.000001000.000001000.000001000.000001000.00000
     Eigenvalues --- 1000.000001000.000001000.000001000.000001000.00000
     Eigenvalues --- 1000.000001000.000001000.000001000.000001000.00000
     Eigenvalues --- 1000.000001000.000001000.00000
 RFO step:  Lambda=-9.37999634D-03.
 Linear search not attempted -- first point.
 Iteration  1 RMS(Cart)=  0.04826035 RMS(Int)=  0.00042483
 Iteration  2 RMS(Cart)=  0.00038827 RMS(Int)=  0.00021172
 Iteration  3 RMS(Cart)=  0.00000006 RMS(Int)=  0.00021172
 Variable       Old X    -DE/DX   Delta X   Delta X   Delta X     New X
                                 (Linear)    (Quad)   (Total)
    R1        2.60703  -0.02139   0.00000  -0.04227  -0.04229   2.56475
    R2        2.63721  -0.01725   0.00000  -0.03710  -0.03708   2.60012
    R3        2.05099  -0.00508   0.00000  -0.01399  -0.01399   2.03700
    R4        2.73638  -0.00829   0.00000  -0.01993  -0.01995   2.71643
    R5        2.05185  -0.00365   0.00000  -0.01006  -0.01006   2.04179
    R6        2.60724  -0.02155   0.00000  -0.04293  -0.04293   2.56431
    R7        2.05176  -0.00441   0.00000  -0.01218  -0.01218   2.03958
    R8        2.63671  -0.01999   0.00000  -0.04305  -0.04303   2.59368
    R9        2.91018  -0.02576   0.00000  -0.08745  -0.08745   2.82273
   R10        2.02201   0.01970   0.00000   0.05162   0.05162   2.07363
   R11        2.02201   0.01970   0.00000   0.05162   0.05162   2.07363
   R12        2.70231  -0.00219   0.00000  -0.00523  -0.00523   2.69707
   R13        1.81414   0.00436   0.00000   0.00773   0.00773   1.82186
    A1        1.92135  -0.00067   0.00000  -0.00286  -0.00286   1.91848
    A2        2.36430  -0.00141   0.00000  -0.00888  -0.00888   2.35542
    A3        1.99754   0.00208   0.00000   0.01174   0.01174   2.00928
    A4        1.86128  -0.00069   0.00000   0.00004  -0.00001   1.86127
    A5        2.22940  -0.00226   0.00000  -0.01542  -0.01540   2.21400
    A6        2.19251   0.00296   0.00000   0.01539   0.01541   2.20792
    A7        1.86031  -0.00162   0.00000  -0.00467  -0.00470   1.85561
    A8        2.19290   0.00458   0.00000   0.02456   0.02458   2.21748
    A9        2.22997  -0.00295   0.00000  -0.01989  -0.01988   2.21009
   A10        1.92202   0.00078   0.00000   0.00217   0.00219   1.92421
   A11        2.36380  -0.00186   0.00000  -0.00677  -0.00678   2.35702
   A12        1.99737   0.00109   0.00000   0.00460   0.00459   2.00196
   A13        1.85983   0.00221   0.00000   0.00532   0.00537   1.86520
   A14        1.91063   0.00007   0.00000  -0.01054  -0.01032   1.90031
   A15        1.91063   0.00006   0.00000  -0.01054  -0.01032   1.90031
   A16        1.91063  -0.01022   0.00000  -0.04345  -0.04334   1.86730
   A17        1.91063  -0.00134   0.00000  -0.00700  -0.00774   1.90290
   A18        1.91063   0.00571   0.00000   0.03576   0.03528   1.94591
   A19        1.91063   0.00571   0.00000   0.03577   0.03528   1.94591
   A20        1.91114  -0.00354   0.00000  -0.02090  -0.02090   1.89024
    D1        0.00017  -0.00001   0.00000  -0.00028  -0.00028  -0.00011
    D2       -3.14155   0.00000   0.00000  -0.00015  -0.00015   3.14149
    D3        3.14158   0.00000   0.00000  -0.00004  -0.00004   3.14154
    D4       -0.00014   0.00000   0.00000   0.00009   0.00009  -0.00004
    D5       -0.00020   0.00001   0.00000   0.00033   0.00033   0.00013
    D6        3.14153   0.00000   0.00000   0.00015   0.00015  -3.14151
    D7       -0.00007   0.00000   0.00000   0.00011   0.00011   0.00004
    D8       -3.14159   0.00000   0.00000   0.00007   0.00007  -3.14152
    D9       -3.14154   0.00000   0.00000  -0.00001  -0.00001  -3.14155
   D10        0.00012   0.00000   0.00000  -0.00006  -0.00006   0.00007
   D11       -0.00006   0.00000   0.00000   0.00009   0.00009   0.00003
   D12       -3.14157   0.00000   0.00000  -0.00002  -0.00002  -3.14159
   D13        3.14146   0.00000   0.00000   0.00014   0.00014  -3.14159
   D14       -0.00005   0.00000   0.00000   0.00003   0.00003  -0.00002
   D15        0.00016  -0.00001   0.00000  -0.00026  -0.00026  -0.00010
   D16       -3.14149  -0.00001   0.00000  -0.00018  -0.00018   3.14152
   D17        2.09428   0.00078   0.00000   0.01081   0.01091   2.10519
   D18       -2.09451  -0.00078   0.00000  -0.01067  -0.01077  -2.10527
   D19       -0.00011   0.00000   0.00000   0.00007   0.00007  -0.00004
   D20       -1.04723   0.00078   0.00000   0.01070   0.01080  -1.03643
   D21        1.04717  -0.00078   0.00000  -0.01078  -0.01088   1.03629
   D22        3.14156   0.00000   0.00000  -0.00004  -0.00004   3.14152
   D23       -3.14158   0.00000   0.00000   0.00000   0.00000  -3.14159
   D24        1.04721   0.00268   0.00000   0.01761   0.01846   1.06566
   D25       -1.04719  -0.00268   0.00000  -0.01762  -0.01846  -1.06565
         Item               Value     Threshold  Converged?
 Maximum Force            0.025760     0.000450     NO 
 RMS     Force            0.007740     0.000300     NO 
 Maximum Displacement     0.162298     0.001800     NO 
 RMS     Displacement     0.048258     0.001200     NO 
 Predicted change in Energy=-4.830674D-03
 GradGradGradGradGradGradGradGradGradGradGradGradGradGradGradGradGradGrad

                          Input orientation:                          
 ---------------------------------------------------------------------
 Center     Atomic     Atomic              Coordinates (Angstroms)
 Number     Number      Type              X           Y           Z
 ---------------------------------------------------------------------
    1          6             0        4.935470    0.463896   -0.000095
    2          6             0        6.292663    0.469509    0.000042
    3          6             0        6.698666    1.848453    0.000018
    4          6             0        5.557075    2.582041   -0.000074
    5          8             0        4.461311    1.755540   -0.000066
    6          1             0        4.177006   -0.302050   -0.000173
    7          1             0        6.944256   -0.392372    0.000144
    8          1             0        7.708650    2.229011    0.000041
    9          6             0        5.238295    4.041353   -0.000147
   10          1             0        4.645935    4.275361   -0.893711
   11          1             0        4.645760    4.275406    0.893287
   12          8             0        6.482810    4.740044   -0.000047
   13          1             0        6.298720    5.686393   -0.000087
 ---------------------------------------------------------------------
                    Distance matrix (angstroms):
                    1          2          3          4          5
     1  C    0.000000
     2  C    1.357205   0.000000
     3  C    2.241843   1.437472   0.000000
     4  C    2.207471   2.236936   1.356975   0.000000
     5  O    1.375925   2.237795   2.239283   1.372517   0.000000
     6  H    1.077934   2.251957   3.314126   3.197276   2.077139
     7  H    2.183670   1.080468   2.254243   3.281981   3.283068
     8  H    3.287272   2.258510   1.079302   2.180345   3.281674
     9  C    3.590250   3.724213   2.634671   1.493724   2.414258
    10  H    3.925511   4.242053   3.301869   2.120400   2.679959
    11  H    3.925515   4.242055   3.301887   2.120395   2.679893
    12  O    4.547494   4.274766   2.899637   2.348183   3.604680
    13  H    5.397493   5.216888   3.858723   3.191715   4.339087
                    6          7          8          9         10
     6  H    0.000000
     7  H    2.768723   0.000000
     8  H    4.344972   2.730558   0.000000
     9  C    4.471184   4.750602   3.063860   0.000000
    10  H    4.687323   5.279108   3.790325   1.097318   0.000000
    11  H    4.687335   5.279104   3.790372   1.097317   1.786998
    12  O    5.544317   5.153118   2.794275   1.427230   2.094917
    13  H    6.353198   6.112946   3.733818   1.957207   2.349740
                   11         12         13
    11  H    0.000000
    12  O    2.094920   0.000000
    13  H    2.349741   0.964088   0.000000
 Stoichiometry    C5H6O2
 Framework group  C1[X(C5H6O2)]
 Deg. of freedom    33
 Full point group                 C1      NOp   1
 Largest Abelian subgroup         C1      NOp   1
 Largest concise Abelian subgroup C1      NOp   1
                         Standard orientation:                         
 ---------------------------------------------------------------------
 Center     Atomic     Atomic              Coordinates (Angstroms)
 Number     Number      Type              X           Y           Z
 ---------------------------------------------------------------------
    1          6             0       -2.000292   -0.474311    0.000038
    2          6             0       -1.822530    0.871202   -0.000099
    3          6             0       -0.403218    1.098969   -0.000075
    4          6             0        0.179601   -0.126471    0.000018
    5          8             0       -0.779246   -1.108516    0.000010
    6          1             0       -2.856280   -1.129465    0.000117
    7          1             0       -2.594774    1.626880   -0.000200
    8          1             0        0.102407    2.052507   -0.000097
    9          6             0        1.586674   -0.627826    0.000091
   10          1             0        1.743635   -1.245090    0.893654
   11          1             0        1.743658   -1.245269   -0.893344
   12          8             0        2.437618    0.517984   -0.000010
   13          1             0        3.352963    0.215313    0.000030
 ---------------------------------------------------------------------
 Rotational constants (GHZ):      7.4267450      1.9487227      1.5589997
 Standard basis: 6-31++G(d,p) (6D, 7F)
 There are   169 symmetry adapted basis functions of A   symmetry.
 Integral buffers will be    262144 words long.
 Raffenetti 2 integral format.
 Two-electron integral symmetry is turned on.
   169 basis functions,   272 primitive gaussians,   169 cartesian basis functions
    26 alpha electrons       26 beta electrons
       nuclear repulsion energy       289.1281187178 Hartrees.
 NAtoms=   13 NActive=   13 NUniq=   13 SFac= 1.00D+00 NAtFMM=   60 Big=F
 One-electron integrals computed using PRISM.
 NBasis=   169 RedAO= T  NBF=   169
 NBsUse=   169 1.00D-06 NBFU=   169
 Initial guess read from the read-write file:
 Initial guess orbital symmetries:
       Occupied  (A) (A) (A) (A) (A) (A) (A) (A) (A) (A) (A) (A)
                 (A) (A) (A) (A) (A) (A) (A) (A) (A) (A) (A) (A)
                 (A) (A)
       Virtual   (A) (A) (A) (A) (A) (A) (A) (A) (A) (A) (A) (A)
                 (A) (A) (A) (A) (A) (A) (A) (A) (A) (A) (A) (A)
                 (A) (A) (A) (A) (A) (A) (A) (A) (A) (A) (A) (A)
                 (A) (A) (A) (A) (A) (A) (A) (A) (A) (A) (A) (A)
                 (A) (A) (A) (A) (A) (A) (A) (A) (A) (A) (A) (A)
                 (A) (A) (A) (A) (A) (A) (A) (A) (A) (A) (A) (A)
                 (A) (A) (A) (A) (A) (A) (A) (A) (A) (A) (A) (A)
                 (A) (A) (A) (A) (A) (A) (A) (A) (A) (A) (A) (A)
                 (A) (A) (A) (A) (A) (A) (A) (A) (A) (A) (A) (A)
                 (A) (A) (A) (A) (A) (A) (A) (A) (A) (A) (A) (A)
                 (A) (A) (A) (A) (A) (A) (A) (A) (A) (A) (A) (A)
                 (A) (A) (A) (A) (A) (A) (A) (A) (A) (A) (A)
 Harris functional with IExCor=  402 diagonalized for initial guess.
 ExpMin= 3.60D-02 ExpMax= 5.48D+03 ExpMxC= 8.25D+02 IAcc=3 IRadAn=         5 AccDes= 0.00D+00
 HarFok:  IExCor= 402 AccDes= 0.00D+00 IRadAn=         5 IDoV=1
 ScaDFX=  1.000000  1.000000  1.000000  1.000000
 Requested convergence on RMS density matrix=1.00D-08 within 128 cycles.
 Requested convergence on MAX density matrix=1.00D-06.
 Requested convergence on             energy=1.00D-06.
 No special actions if energy rises.
 SCF Done:  E(RB+HF-LYP) =  -344.574470939     A.U. after   11 cycles
             Convg  =    0.5134D-08             -V/T =  2.0093
             S**2   =   0.0000
 ***** Axes restored to original set *****
 -------------------------------------------------------------------
 Center     Atomic                   Forces (Hartrees/Bohr)
 Number     Number              X              Y              Z
 -------------------------------------------------------------------
    1          6          -0.004403433    0.003991107    0.000012005
    2          6           0.002779940   -0.001551606   -0.000004929
    3          6           0.004415030   -0.001626213    0.000000302
    4          6          -0.008192450   -0.000173337    0.000006868
    5          8           0.003487654   -0.002112651   -0.000015256
    6          1           0.000597743   -0.001067953    0.000002414
    7          1          -0.000524787   -0.000774191   -0.000002997
    8          1          -0.000459777    0.001303631    0.000000947
    9          6           0.008186546   -0.004561704    0.000001469
   10          1          -0.001843333    0.002264943   -0.000555544
   11          1          -0.001843620    0.002265043    0.000555003
   12          8          -0.002933541    0.000957818   -0.000000107
   13          1           0.000734028    0.001085115   -0.000000176
 -------------------------------------------------------------------
 Cartesian Forces:  Max     0.008192450 RMS     0.002642798

 GradGradGradGradGradGradGradGradGradGradGradGradGradGradGradGradGradGrad
 Berny optimization.
 Internal  Forces:  Max     0.003874302 RMS     0.001299212
 Search for a local minimum.
 Step number   2 out of a maximum of  68
 All quantities printed in internal units (Hartrees-Bohrs-Radians)
 Update second derivatives using D2CorX and points  1  2
 Trust test= 9.59D-01 RLast= 1.70D-01 DXMaxT set to 4.24D-01
     Eigenvalues ---    0.00237   0.01177   0.01295   0.01783   0.01837
     Eigenvalues ---    0.01992   0.02116   0.02233   0.06546   0.07364
     Eigenvalues ---    0.11342   0.13691   0.15572   0.16000   0.16000
     Eigenvalues ---    0.16114   0.22185   0.22679   0.24048   0.24608
     Eigenvalues ---    0.29614   0.35136   0.35312   0.35349   0.35544
     Eigenvalues ---    0.37230   0.37238   0.40956   0.42212   0.43189
     Eigenvalues ---    0.47394   0.52401   0.554261000.000001000.00000
     Eigenvalues --- 1000.000001000.000001000.000001000.000001000.00000
     Eigenvalues --- 1000.000001000.000001000.000001000.000001000.00000
     Eigenvalues --- 1000.000001000.000001000.000001000.000001000.00000
     Eigenvalues --- 1000.000001000.000001000.000001000.000001000.00000
     Eigenvalues --- 1000.000001000.000001000.00000
 RFO step:  Lambda=-4.23148747D-04.
 Quartic linear search produced a step of -0.02696.
 Iteration  1 RMS(Cart)=  0.00763400 RMS(Int)=  0.00006432
 Iteration  2 RMS(Cart)=  0.00007095 RMS(Int)=  0.00003825
 Iteration  3 RMS(Cart)=  0.00000000 RMS(Int)=  0.00003825
 Variable       Old X    -DE/DX   Delta X   Delta X   Delta X     New X
                                 (Linear)    (Quad)   (Total)
    R1        2.56475   0.00258   0.00114   0.00193   0.00307   2.56782
    R2        2.60012  -0.00212   0.00100  -0.00778  -0.00678   2.59334
    R3        2.03700   0.00034   0.00038  -0.00012   0.00025   2.03725
    R4        2.71643   0.00125   0.00054   0.00235   0.00289   2.71932
    R5        2.04179   0.00030   0.00027   0.00007   0.00034   2.04213
    R6        2.56431   0.00387   0.00116   0.00475   0.00591   2.57022
    R7        2.03958   0.00003   0.00033  -0.00084  -0.00051   2.03907
    R8        2.59368  -0.00162   0.00116  -0.00697  -0.00582   2.58786
    R9        2.82273   0.00147   0.00236  -0.00162   0.00074   2.82347
   R10        2.07363   0.00193  -0.00139   0.00892   0.00753   2.08116
   R11        2.07363   0.00193  -0.00139   0.00892   0.00753   2.08116
   R12        2.69707  -0.00091   0.00014  -0.00256  -0.00242   2.69466
   R13        1.82186   0.00092  -0.00021   0.00220   0.00199   1.82385
    A1        1.91848   0.00071   0.00008   0.00207   0.00215   1.92064
    A2        2.35542  -0.00155   0.00024  -0.00908  -0.00884   2.34658
    A3        2.00928   0.00084  -0.00032   0.00700   0.00669   2.01597
    A4        1.86127  -0.00103   0.00000  -0.00324  -0.00324   1.85803
    A5        2.21400  -0.00039   0.00042  -0.00508  -0.00466   2.20933
    A6        2.20792   0.00142  -0.00042   0.00832   0.00790   2.21582
    A7        1.85561  -0.00066   0.00013  -0.00131  -0.00118   1.85443
    A8        2.21748   0.00174  -0.00066   0.01091   0.01025   2.22773
    A9        2.21009  -0.00108   0.00054  -0.00960  -0.00907   2.20102
   A10        1.92421  -0.00026  -0.00006  -0.00070  -0.00077   1.92344
   A11        2.35702  -0.00239   0.00018  -0.00986  -0.00968   2.34734
   A12        2.00196   0.00265  -0.00012   0.01057   0.01044   2.01240
   A13        1.86520   0.00125  -0.00014   0.00318   0.00303   1.86823
   A14        1.90031   0.00091   0.00028   0.01025   0.01051   1.91083
   A15        1.90031   0.00091   0.00028   0.01026   0.01051   1.91082
   A16        1.86730   0.00303   0.00117   0.01379   0.01487   1.88217
   A17        1.90290  -0.00150   0.00021  -0.02056  -0.02043   1.88247
   A18        1.94591  -0.00158  -0.00095  -0.00605  -0.00715   1.93876
   A19        1.94591  -0.00158  -0.00095  -0.00605  -0.00715   1.93876
   A20        1.89024   0.00170   0.00056   0.00866   0.00923   1.89946
    D1       -0.00011   0.00001   0.00001   0.00026   0.00027   0.00016
    D2        3.14149   0.00000   0.00000   0.00017   0.00017  -3.14152
    D3        3.14154   0.00000   0.00000   0.00007   0.00007  -3.14157
    D4       -0.00004   0.00000   0.00000  -0.00002  -0.00002  -0.00007
    D5        0.00013  -0.00001  -0.00001  -0.00029  -0.00030  -0.00018
    D6       -3.14151   0.00000   0.00000  -0.00015  -0.00015   3.14153
    D7        0.00004   0.00000   0.00000  -0.00013  -0.00013  -0.00009
    D8       -3.14152   0.00000   0.00000  -0.00013  -0.00013   3.14153
    D9       -3.14155   0.00000   0.00000  -0.00004  -0.00004  -3.14159
   D10        0.00007   0.00000   0.00000  -0.00004  -0.00004   0.00003
   D11        0.00003   0.00000   0.00000  -0.00005  -0.00006  -0.00002
   D12       -3.14159   0.00000   0.00000   0.00002   0.00002  -3.14157
   D13       -3.14159   0.00000   0.00000  -0.00005  -0.00005   3.14155
   D14       -0.00002   0.00000   0.00000   0.00003   0.00003   0.00000
   D15       -0.00010   0.00000   0.00001   0.00021   0.00022   0.00012
   D16        3.14152   0.00000   0.00000   0.00015   0.00016  -3.14151
   D17        2.10519   0.00038  -0.00029   0.00641   0.00616   2.11135
   D18       -2.10527  -0.00038   0.00029  -0.00651  -0.00627  -2.11154
   D19       -0.00004   0.00000   0.00000  -0.00005  -0.00005  -0.00009
   D20       -1.03643   0.00038  -0.00029   0.00648   0.00624  -1.03019
   D21        1.03629  -0.00038   0.00029  -0.00643  -0.00619   1.03010
   D22        3.14152   0.00000   0.00000   0.00003   0.00003   3.14155
   D23       -3.14159   0.00000   0.00000  -0.00001  -0.00001   3.14159
   D24        1.06566  -0.00209  -0.00050  -0.01757  -0.01798   1.04769
   D25       -1.06565   0.00209   0.00050   0.01755   0.01796  -1.04770
         Item               Value     Threshold  Converged?
 Maximum Force            0.003874     0.000450     NO 
 RMS     Force            0.001299     0.000300     NO 
 Maximum Displacement     0.023737     0.001800     NO 
 RMS     Displacement     0.007629     0.001200     NO 
 Predicted change in Energy=-2.154957D-04
 GradGradGradGradGradGradGradGradGradGradGradGradGradGradGradGradGradGrad

                          Input orientation:                          
 ---------------------------------------------------------------------
 Center     Atomic     Atomic              Coordinates (Angstroms)
 Number     Number      Type              X           Y           Z
 ---------------------------------------------------------------------
    1          6             0        4.935341    0.460519   -0.000007
    2          6             0        6.294167    0.463550   -0.000012
    3          6             0        6.698761    1.844501    0.000007
    4          6             0        5.552696    2.576902   -0.000092
    5          8             0        4.462099    1.748675   -0.000197
    6          1             0        4.182114   -0.310766    0.000001
    7          1             0        6.940191   -0.402736    0.000051
    8          1             0        7.704017    2.236632    0.000061
    9          6             0        5.244298    4.038843   -0.000160
   10          1             0        4.645751    4.287922   -0.890424
   11          1             0        4.645472    4.287943    0.889910
   12          8             0        6.482281    4.746469    0.000021
   13          1             0        6.299431    5.694130   -0.000026
 ---------------------------------------------------------------------
                    Distance matrix (angstroms):
                    1          2          3          4          5
     1  C    0.000000
     2  C    1.358829   0.000000
     3  C    2.241664   1.439001   0.000000
     4  C    2.204588   2.239651   1.360102   0.000000
     5  O    1.372336   2.237861   2.238714   1.369439   0.000000
     6  H    1.078068   2.249518   3.313411   3.196424   2.078386
     7  H    2.182804   1.080647   2.260169   3.286851   3.281693
     8  H    3.289400   2.265281   1.079031   2.178065   3.278436
     9  C    3.591637   3.726250   2.632603   1.494115   2.420063
    10  H    3.940269   4.258630   3.313310   2.131391   2.697037
    11  H    3.940197   4.258654   3.313357   2.131389   2.696998
    12  O    4.556577   4.287048   2.910031   2.360328   3.614956
    13  H    5.408459   5.230582   3.870285   3.205420   4.352287
                    6          7          8          9         10
     6  H    0.000000
     7  H    2.759610   0.000000
     8  H    4.346613   2.747671   0.000000
     9  C    4.477425   4.754332   3.049292   0.000000
    10  H    4.706989   5.297138   3.788634   1.101303   0.000000
    11  H    4.706885   5.297174   3.788721   1.101303   1.780334
    12  O    5.555754   5.169526   2.791402   1.425952   2.091889
    13  H    6.367245   6.130444   3.731910   1.962978   2.346250
                   11         12         13
    11  H    0.000000
    12  O    2.091893   0.000000
    13  H    2.346258   0.965140   0.000000
 Stoichiometry    C5H6O2
 Framework group  C1[X(C5H6O2)]
 Deg. of freedom    33
 Full point group                 C1      NOp   1
 Largest Abelian subgroup         C1      NOp   1
 Largest concise Abelian subgroup C1      NOp   1
                         Standard orientation:                         
 ---------------------------------------------------------------------
 Center     Atomic     Atomic              Coordinates (Angstroms)
 Number     Number      Type              X           Y           Z
 ---------------------------------------------------------------------
    1          6             0       -2.001636   -0.474643   -0.000058
    2          6             0       -1.826254    0.872821   -0.000054
    3          6             0       -0.405134    1.098964   -0.000072
    4          6             0        0.175965   -0.130752    0.000026
    5          8             0       -0.783920   -1.107472    0.000131
    6          1             0       -2.862242   -1.123942   -0.000067
    7          1             0       -2.603589    1.623519   -0.000117
    8          1             0        0.111352    2.046355   -0.000126
    9          6             0        1.586972   -0.622114    0.000094
   10          1             0        1.758110   -1.247423    0.890358
   11          1             0        1.758095   -1.247702   -0.889976
   12          8             0        2.445928    0.516101   -0.000086
   13          1             0        3.362737    0.214511   -0.000040
 ---------------------------------------------------------------------
 Rotational constants (GHZ):      7.4435390      1.9393991      1.5536453
 Standard basis: 6-31++G(d,p) (6D, 7F)
 There are   169 symmetry adapted basis functions of A   symmetry.
 Integral buffers will be    262144 words long.
 Raffenetti 2 integral format.
 Two-electron integral symmetry is turned on.
   169 basis functions,   272 primitive gaussians,   169 cartesian basis functions
    26 alpha electrons       26 beta electrons
       nuclear repulsion energy       288.9091030152 Hartrees.
 NAtoms=   13 NActive=   13 NUniq=   13 SFac= 1.00D+00 NAtFMM=   60 Big=F
 One-electron integrals computed using PRISM.
 NBasis=   169 RedAO= T  NBF=   169
 NBsUse=   169 1.00D-06 NBFU=   169
 Initial guess read from the read-write file:
 Initial guess orbital symmetries:
       Occupied  (A) (A) (A) (A) (A) (A) (A) (A) (A) (A) (A) (A)
                 (A) (A) (A) (A) (A) (A) (A) (A) (A) (A) (A) (A)
                 (A) (A)
       Virtual   (A) (A) (A) (A) (A) (A) (A) (A) (A) (A) (A) (A)
                 (A) (A) (A) (A) (A) (A) (A) (A) (A) (A) (A) (A)
                 (A) (A) (A) (A) (A) (A) (A) (A) (A) (A) (A) (A)
                 (A) (A) (A) (A) (A) (A) (A) (A) (A) (A) (A) (A)
                 (A) (A) (A) (A) (A) (A) (A) (A) (A) (A) (A) (A)
                 (A) (A) (A) (A) (A) (A) (A) (A) (A) (A) (A) (A)
                 (A) (A) (A) (A) (A) (A) (A) (A) (A) (A) (A) (A)
                 (A) (A) (A) (A) (A) (A) (A) (A) (A) (A) (A) (A)
                 (A) (A) (A) (A) (A) (A) (A) (A) (A) (A) (A) (A)
                 (A) (A) (A) (A) (A) (A) (A) (A) (A) (A) (A) (A)
                 (A) (A) (A) (A) (A) (A) (A) (A) (A) (A) (A) (A)
                 (A) (A) (A) (A) (A) (A) (A) (A) (A) (A) (A)
 Harris functional with IExCor=  402 diagonalized for initial guess.
 ExpMin= 3.60D-02 ExpMax= 5.48D+03 ExpMxC= 8.25D+02 IAcc=3 IRadAn=         5 AccDes= 0.00D+00
 HarFok:  IExCor= 402 AccDes= 0.00D+00 IRadAn=         5 IDoV=1
 ScaDFX=  1.000000  1.000000  1.000000  1.000000
 Requested convergence on RMS density matrix=1.00D-08 within 128 cycles.
 Requested convergence on MAX density matrix=1.00D-06.
 Requested convergence on             energy=1.00D-06.
 No special actions if energy rises.
 SCF Done:  E(RB+HF-LYP) =  -344.574721808     A.U. after   10 cycles
             Convg  =    0.8157D-08             -V/T =  2.0093
             S**2   =   0.0000
 ***** Axes restored to original set *****
 -------------------------------------------------------------------
 Center     Atomic                   Forces (Hartrees/Bohr)
 Number     Number              X              Y              Z
 -------------------------------------------------------------------
    1          6          -0.001905653    0.001530556   -0.000019684
    2          6           0.001714968    0.000099608    0.000012968
    3          6           0.001730852   -0.001012799   -0.000004378
    4          6          -0.002726451    0.000292251   -0.000008653
    5          8           0.000627779   -0.000458903    0.000019612
    6          1           0.000132942   -0.000505314   -0.000001488
    7          1          -0.000199528   -0.000284235    0.000001591
    8          1           0.000028120    0.000593509    0.000000373
    9          6           0.001870296    0.000410189   -0.000000512
   10          1          -0.000267977    0.000092925    0.000394745
   11          1          -0.000267383    0.000093020   -0.000394585
   12          8          -0.000666744   -0.000333833    0.000000109
   13          1          -0.000071222   -0.000516973   -0.000000098
 -------------------------------------------------------------------
 Cartesian Forces:  Max     0.002726451 RMS     0.000828728

 GradGradGradGradGradGradGradGradGradGradGradGradGradGradGradGradGradGrad
 Berny optimization.
 Internal  Forces:  Max     0.001609218 RMS     0.000467234
 Search for a local minimum.
 Step number   3 out of a maximum of  68
 All quantities printed in internal units (Hartrees-Bohrs-Radians)
 Update second derivatives using D2CorX and points  1  2  3
 Trust test= 1.16D+00 RLast= 5.22D-02 DXMaxT set to 4.24D-01
     Eigenvalues ---    0.00237   0.01174   0.01295   0.01778   0.01835
     Eigenvalues ---    0.01993   0.02114   0.02230   0.06369   0.06765
     Eigenvalues ---    0.10945   0.13782   0.14177   0.16000   0.16003
     Eigenvalues ---    0.16403   0.22080   0.22781   0.23618   0.24854
     Eigenvalues ---    0.30078   0.35307   0.35324   0.35379   0.36286
     Eigenvalues ---    0.37210   0.37230   0.41042   0.42290   0.42656
     Eigenvalues ---    0.47460   0.50830   0.559091000.000001000.00000
     Eigenvalues --- 1000.000001000.000001000.000001000.000001000.00000
     Eigenvalues --- 1000.000001000.000001000.000001000.000001000.00000
     Eigenvalues --- 1000.000001000.000001000.000001000.000001000.00000
     Eigenvalues --- 1000.000001000.000001000.000001000.000001000.00000
     Eigenvalues --- 1000.000001000.000001000.00000
 RFO step:  Lambda=-4.53658291D-05.
 Quartic linear search produced a step of  0.20201.
 Iteration  1 RMS(Cart)=  0.00513708 RMS(Int)=  0.00001684
 Iteration  2 RMS(Cart)=  0.00001787 RMS(Int)=  0.00000871
 Iteration  3 RMS(Cart)=  0.00000000 RMS(Int)=  0.00000871
 Variable       Old X    -DE/DX   Delta X   Delta X   Delta X     New X
                                 (Linear)    (Quad)   (Total)
    R1        2.56782   0.00161   0.00062   0.00317   0.00380   2.57161
    R2        2.59334  -0.00064  -0.00137  -0.00173  -0.00311   2.59023
    R3        2.03725   0.00027   0.00005   0.00072   0.00077   2.03803
    R4        2.71932  -0.00018   0.00058  -0.00082  -0.00024   2.71908
    R5        2.04213   0.00011   0.00007   0.00021   0.00028   2.04241
    R6        2.57022   0.00151   0.00119   0.00271   0.00391   2.57413
    R7        2.03907   0.00024  -0.00010   0.00072   0.00061   2.03969
    R8        2.58786  -0.00047  -0.00117  -0.00140  -0.00257   2.58529
    R9        2.82347  -0.00037   0.00015  -0.00278  -0.00263   2.82084
   R10        2.08116  -0.00015   0.00152  -0.00052   0.00100   2.08216
   R11        2.08116  -0.00015   0.00152  -0.00052   0.00100   2.08216
   R12        2.69466  -0.00106  -0.00049  -0.00297  -0.00346   2.69120
   R13        1.82385  -0.00050   0.00040  -0.00117  -0.00076   1.82309
    A1        1.92064   0.00035   0.00044   0.00146   0.00189   1.92253
    A2        2.34658  -0.00063  -0.00179  -0.00358  -0.00537   2.34121
    A3        2.01597   0.00028   0.00135   0.00213   0.00348   2.01944
    A4        1.85803  -0.00028  -0.00065  -0.00065  -0.00130   1.85673
    A5        2.20933  -0.00020  -0.00094  -0.00188  -0.00282   2.20651
    A6        2.21582   0.00048   0.00160   0.00253   0.00413   2.21995
    A7        1.85443  -0.00042  -0.00024  -0.00158  -0.00182   1.85261
    A8        2.22773   0.00076   0.00207   0.00437   0.00644   2.23417
    A9        2.20102  -0.00034  -0.00183  -0.00279  -0.00462   2.19640
   A10        1.92344   0.00044  -0.00015   0.00218   0.00203   1.92547
   A11        2.34734  -0.00133  -0.00195  -0.00563  -0.00758   2.33976
   A12        2.01240   0.00089   0.00211   0.00345   0.00556   2.01796
   A13        1.86823  -0.00008   0.00061  -0.00140  -0.00079   1.86744
   A14        1.91083   0.00025   0.00212   0.00063   0.00275   1.91358
   A15        1.91082   0.00025   0.00212   0.00063   0.00275   1.91358
   A16        1.88217  -0.00055   0.00300  -0.00413  -0.00115   1.88102
   A17        1.88247  -0.00042  -0.00413  -0.00336  -0.00751   1.87496
   A18        1.93876   0.00024  -0.00144   0.00314   0.00166   1.94042
   A19        1.93876   0.00024  -0.00144   0.00313   0.00165   1.94042
   A20        1.89946  -0.00030   0.00186  -0.00338  -0.00151   1.89795
    D1        0.00016  -0.00001   0.00005  -0.00056  -0.00050  -0.00034
    D2       -3.14152   0.00000   0.00004  -0.00030  -0.00026   3.14140
    D3       -3.14157   0.00000   0.00001  -0.00012  -0.00011   3.14151
    D4       -0.00007   0.00000   0.00000   0.00014   0.00014   0.00007
    D5       -0.00018   0.00001  -0.00006   0.00060   0.00054   0.00036
    D6        3.14153   0.00000  -0.00003   0.00025   0.00022  -3.14144
    D7       -0.00009   0.00001  -0.00003   0.00030   0.00028   0.00019
    D8        3.14153   0.00000  -0.00003   0.00022   0.00019  -3.14146
    D9       -3.14159   0.00000  -0.00001   0.00004   0.00003  -3.14156
   D10        0.00003   0.00000  -0.00001  -0.00004  -0.00005  -0.00002
   D11       -0.00002   0.00000  -0.00001   0.00006   0.00005   0.00003
   D12       -3.14157   0.00000   0.00000  -0.00009  -0.00008   3.14154
   D13        3.14155   0.00000  -0.00001   0.00014   0.00013  -3.14151
   D14        0.00000   0.00000   0.00001   0.00000   0.00000   0.00000
   D15        0.00012  -0.00001   0.00004  -0.00040  -0.00035  -0.00023
   D16       -3.14151   0.00000   0.00003  -0.00028  -0.00025   3.14142
   D17        2.11135   0.00011   0.00125   0.00181   0.00307   2.11442
   D18       -2.11154  -0.00010  -0.00127  -0.00152  -0.00280  -2.11434
   D19       -0.00009   0.00000  -0.00001   0.00014   0.00013   0.00004
   D20       -1.03019   0.00010   0.00126   0.00166   0.00294  -1.02725
   D21        1.03010  -0.00011  -0.00125  -0.00167  -0.00293   1.02717
   D22        3.14155   0.00000   0.00001  -0.00001   0.00000   3.14155
   D23        3.14159   0.00000   0.00000   0.00000  -0.00001   3.14158
   D24        1.04769  -0.00010  -0.00363  -0.00003  -0.00364   1.04404
   D25       -1.04770   0.00010   0.00363   0.00002   0.00363  -1.04407
         Item               Value     Threshold  Converged?
 Maximum Force            0.001609     0.000450     NO 
 RMS     Force            0.000467     0.000300     NO 
 Maximum Displacement     0.020199     0.001800     NO 
 RMS     Displacement     0.005143     0.001200     NO 
 Predicted change in Energy=-2.989033D-05
 GradGradGradGradGradGradGradGradGradGradGradGradGradGradGradGradGradGrad

                          Input orientation:                          
 ---------------------------------------------------------------------
 Center     Atomic     Atomic              Coordinates (Angstroms)
 Number     Number      Type              X           Y           Z
 ---------------------------------------------------------------------
    1          6             0        4.935047    0.461461   -0.000185
    2          6             0        6.295879    0.465204    0.000106
    3          6             0        6.697918    1.846771    0.000018
    4          6             0        5.547445    2.576098   -0.000069
    5          8             0        4.459272    1.746931   -0.000008
    6          1             0        4.186091   -0.314540   -0.000312
    7          1             0        6.939992   -0.402687    0.000219
    8          1             0        7.700200    2.247321    0.000070
    9          6             0        5.245088    4.037877   -0.000124
   10          1             0        4.644495    4.291791   -0.888295
   11          1             0        4.644464    4.291848    0.888009
   12          8             0        6.485058    4.738300   -0.000127
   13          1             0        6.305668    5.686210   -0.000172
 ---------------------------------------------------------------------
                    Distance matrix (angstroms):
                    1          2          3          4          5
     1  C    0.000000
     2  C    1.360838   0.000000
     3  C    2.242053   1.438876   0.000000
     4  C    2.201527   2.239649   1.362170   0.000000
     5  O    1.370692   2.239632   2.240872   1.368078   0.000000
     6  H    1.078477   2.249269   3.313691   3.195164   2.079494
     7  H    2.183245   1.080794   2.262446   3.288213   3.282504
     8  H    3.291712   2.268933   1.079355   2.177716   3.279330
     9  C    3.589830   3.723997   2.629003   1.492722   2.421970
    10  H    3.942663   4.261349   3.314177   2.132573   2.701790
    11  H    3.942739   4.261308   3.314152   2.132570   2.701753
    12  O    4.549054   4.277281   2.899353   2.356743   3.612768
    13  H    5.401538   5.221015   3.859423   3.201203   4.350528
                    6          7          8          9         10
     6  H    0.000000
     7  H    2.755312   0.000000
     8  H    4.348804   2.756893   0.000000
     9  C    4.479399   4.753032   3.038694   0.000000
    10  H    4.713484   5.300650   3.782377   1.101831   0.000000
    11  H    4.713601   5.300593   3.782333   1.101831   1.776304
    12  O    5.551256   5.161077   2.771560   1.424120   2.091862
    13  H    6.364088   6.121849   3.710886   1.960059   2.343643
                   11         12         13
    11  H    0.000000
    12  O    2.091863   0.000000
    13  H    2.343653   0.964735   0.000000
 Stoichiometry    C5H6O2
 Framework group  C1[X(C5H6O2)]
 Deg. of freedom    33
 Full point group                 C1      NOp   1
 Largest Abelian subgroup         C1      NOp   1
 Largest concise Abelian subgroup C1      NOp   1
                         Standard orientation:                         
 ---------------------------------------------------------------------
 Center     Atomic     Atomic              Coordinates (Angstroms)
 Number     Number      Type              X           Y           Z
 ---------------------------------------------------------------------
    1          6             0       -2.000180   -0.472623    0.000126
    2          6             0       -1.822362    0.876548   -0.000165
    3          6             0       -0.400712    1.098525   -0.000077
    4          6             0        0.175429   -0.135804    0.000009
    5          8             0       -0.786144   -1.108951   -0.000051
    6          1             0       -2.865626   -1.116142    0.000253
    7          1             0       -2.600713    1.626405   -0.000278
    8          1             0        0.124778    2.041323   -0.000129
    9          6             0        1.586512   -0.622696    0.000065
   10          1             0        1.761499   -1.250840    0.888235
   11          1             0        1.761551   -1.250878   -0.888068
   12          8             0        2.439820    0.517471    0.000067
   13          1             0        3.356989    0.218280    0.000113
 ---------------------------------------------------------------------
 Rotational constants (GHZ):      7.4298451      1.9449098      1.5565104
 Standard basis: 6-31++G(d,p) (6D, 7F)
 There are   169 symmetry adapted basis functions of A   symmetry.
 Integral buffers will be    262144 words long.
 Raffenetti 2 integral format.
 Two-electron integral symmetry is turned on.
   169 basis functions,   272 primitive gaussians,   169 cartesian basis functions
    26 alpha electrons       26 beta electrons
       nuclear repulsion energy       289.0261158055 Hartrees.
 NAtoms=   13 NActive=   13 NUniq=   13 SFac= 1.00D+00 NAtFMM=   60 Big=F
 One-electron integrals computed using PRISM.
 NBasis=   169 RedAO= T  NBF=   169
 NBsUse=   169 1.00D-06 NBFU=   169
 Initial guess read from the read-write file:
 Initial guess orbital symmetries:
       Occupied  (A) (A) (A) (A) (A) (A) (A) (A) (A) (A) (A) (A)
                 (A) (A) (A) (A) (A) (A) (A) (A) (A) (A) (A) (A)
                 (A) (A)
       Virtual   (A) (A) (A) (A) (A) (A) (A) (A) (A) (A) (A) (A)
                 (A) (A) (A) (A) (A) (A) (A) (A) (A) (A) (A) (A)
                 (A) (A) (A) (A) (A) (A) (A) (A) (A) (A) (A) (A)
                 (A) (A) (A) (A) (A) (A) (A) (A) (A) (A) (A) (A)
                 (A) (A) (A) (A) (A) (A) (A) (A) (A) (A) (A) (A)
                 (A) (A) (A) (A) (A) (A) (A) (A) (A) (A) (A) (A)
                 (A) (A) (A) (A) (A) (A) (A) (A) (A) (A) (A) (A)
                 (A) (A) (A) (A) (A) (A) (A) (A) (A) (A) (A) (A)
                 (A) (A) (A) (A) (A) (A) (A) (A) (A) (A) (A) (A)
                 (A) (A) (A) (A) (A) (A) (A) (A) (A) (A) (A) (A)
                 (A) (A) (A) (A) (A) (A) (A) (A) (A) (A) (A) (A)
                 (A) (A) (A) (A) (A) (A) (A) (A) (A) (A) (A)
 Harris functional with IExCor=  402 diagonalized for initial guess.
 ExpMin= 3.60D-02 ExpMax= 5.48D+03 ExpMxC= 8.25D+02 IAcc=3 IRadAn=         5 AccDes= 0.00D+00
 HarFok:  IExCor= 402 AccDes= 0.00D+00 IRadAn=         5 IDoV=1
 ScaDFX=  1.000000  1.000000  1.000000  1.000000
 Requested convergence on RMS density matrix=1.00D-08 within 128 cycles.
 Requested convergence on MAX density matrix=1.00D-06.
 Requested convergence on             energy=1.00D-06.
 No special actions if energy rises.
 SCF Done:  E(RB+HF-LYP) =  -344.574752363     A.U. after   10 cycles
             Convg  =    0.3032D-08             -V/T =  2.0093
             S**2   =   0.0000
 ***** Axes restored to original set *****
 -------------------------------------------------------------------
 Center     Atomic                   Forces (Hartrees/Bohr)
 Number     Number              X              Y              Z
 -------------------------------------------------------------------
    1          6          -0.000089625   -0.000315314    0.000039327
    2          6          -0.000025128    0.000406004   -0.000026230
    3          6          -0.000144215   -0.000226590    0.000010781
    4          6          -0.000203901   -0.000203642    0.000015650
    5          8           0.000398505   -0.000117229   -0.000039524
    6          1           0.000063119   -0.000061376    0.000004180
    7          1          -0.000096059   -0.000047685   -0.000004740
    8          1          -0.000086836    0.000101079   -0.000000025
    9          6          -0.000199128    0.000749656    0.000000428
   10          1           0.000182822   -0.000155356    0.000163009
   11          1           0.000182345   -0.000155351   -0.000163071
   12          8          -0.000072559    0.000091107    0.000000336
   13          1           0.000090659   -0.000065303   -0.000000121
 -------------------------------------------------------------------
 Cartesian Forces:  Max     0.000749656 RMS     0.000191998

 GradGradGradGradGradGradGradGradGradGradGradGradGradGradGradGradGradGrad
 Berny optimization.
 Internal  Forces:  Max     0.000484647 RMS     0.000135107
 Search for a local minimum.
 Step number   4 out of a maximum of  68
 All quantities printed in internal units (Hartrees-Bohrs-Radians)
 Update second derivatives using D2CorX and points  1  2  3  4
 Trust test= 1.02D+00 RLast= 2.10D-02 DXMaxT set to 4.24D-01
     Eigenvalues ---    0.00237   0.01173   0.01295   0.01775   0.01834
     Eigenvalues ---    0.01994   0.02113   0.02229   0.06351   0.06780
     Eigenvalues ---    0.10851   0.12981   0.13785   0.16000   0.16011
     Eigenvalues ---    0.16425   0.21622   0.22285   0.23766   0.25317
     Eigenvalues ---    0.31187   0.35313   0.35334   0.35427   0.37080
     Eigenvalues ---    0.37230   0.37529   0.41116   0.42314   0.42758
     Eigenvalues ---    0.47473   0.52043   0.558361000.000001000.00000
     Eigenvalues --- 1000.000001000.000001000.000001000.000001000.00000
     Eigenvalues --- 1000.000001000.000001000.000001000.000001000.00000
     Eigenvalues --- 1000.000001000.000001000.000001000.000001000.00000
     Eigenvalues --- 1000.000001000.000001000.000001000.000001000.00000
     Eigenvalues --- 1000.000001000.000001000.00000
 RFO step:  Lambda=-4.37575643D-06.
 Quartic linear search produced a step of  0.01461.
 Iteration  1 RMS(Cart)=  0.00158225 RMS(Int)=  0.00000107
 Iteration  2 RMS(Cart)=  0.00000146 RMS(Int)=  0.00000011
 Iteration  3 RMS(Cart)=  0.00000000 RMS(Int)=  0.00000011
 Variable       Old X    -DE/DX   Delta X   Delta X   Delta X     New X
                                 (Linear)    (Quad)   (Total)
    R1        2.57161  -0.00016   0.00006  -0.00016  -0.00010   2.57151
    R2        2.59023   0.00008  -0.00005   0.00001  -0.00004   2.59020
    R3        2.03803   0.00000   0.00001   0.00003   0.00004   2.03807
    R4        2.71908  -0.00015   0.00000  -0.00043  -0.00043   2.71865
    R5        2.04241  -0.00002   0.00000  -0.00005  -0.00004   2.04236
    R6        2.57413  -0.00017   0.00006  -0.00018  -0.00012   2.57400
    R7        2.03969  -0.00004   0.00001  -0.00011  -0.00010   2.03959
    R8        2.58529   0.00001  -0.00004  -0.00015  -0.00019   2.58511
    R9        2.82084   0.00042  -0.00004   0.00131   0.00127   2.82211
   R10        2.08216  -0.00027   0.00001  -0.00060  -0.00058   2.08158
   R11        2.08216  -0.00027   0.00001  -0.00059  -0.00058   2.08158
   R12        2.69120   0.00003  -0.00005  -0.00009  -0.00015   2.69105
   R13        1.82309  -0.00008  -0.00001  -0.00017  -0.00018   1.82291
    A1        1.92253  -0.00023   0.00003  -0.00087  -0.00084   1.92169
    A2        2.34121   0.00003  -0.00008  -0.00037  -0.00045   2.34076
    A3        2.01944   0.00020   0.00005   0.00124   0.00129   2.02074
    A4        1.85673   0.00012  -0.00002   0.00040   0.00038   1.85711
    A5        2.20651  -0.00017  -0.00004  -0.00112  -0.00116   2.20535
    A6        2.21995   0.00005   0.00006   0.00072   0.00078   2.22072
    A7        1.85261   0.00012  -0.00003   0.00033   0.00030   1.85292
    A8        2.23417   0.00006   0.00009   0.00097   0.00106   2.23523
    A9        2.19640  -0.00019  -0.00007  -0.00130  -0.00137   2.19503
   A10        1.92547  -0.00021   0.00003  -0.00077  -0.00074   1.92473
   A11        2.33976  -0.00028  -0.00011  -0.00153  -0.00164   2.33812
   A12        2.01796   0.00048   0.00008   0.00230   0.00238   2.02034
   A13        1.86744   0.00019  -0.00001   0.00091   0.00090   1.86833
   A14        1.91358  -0.00008   0.00004  -0.00050  -0.00046   1.91312
   A15        1.91358  -0.00008   0.00004  -0.00050  -0.00046   1.91312
   A16        1.88102  -0.00002  -0.00002  -0.00022  -0.00024   1.88078
   A17        1.87496   0.00008  -0.00011   0.00045   0.00034   1.87529
   A18        1.94042   0.00004   0.00002   0.00037   0.00040   1.94081
   A19        1.94042   0.00004   0.00002   0.00037   0.00040   1.94082
   A20        1.89795   0.00015  -0.00002   0.00092   0.00089   1.89884
    D1       -0.00034   0.00002  -0.00001   0.00093   0.00092   0.00058
    D2        3.14140   0.00001   0.00000   0.00050   0.00050  -3.14129
    D3        3.14151   0.00000   0.00000   0.00023   0.00022  -3.14145
    D4        0.00007   0.00000   0.00000  -0.00020  -0.00020  -0.00013
    D5        0.00036  -0.00002   0.00001  -0.00095  -0.00095  -0.00059
    D6       -3.14144  -0.00001   0.00000  -0.00040  -0.00039   3.14135
    D7        0.00019  -0.00001   0.00000  -0.00054  -0.00054  -0.00034
    D8       -3.14146  -0.00001   0.00000  -0.00037  -0.00037   3.14136
    D9       -3.14156   0.00000   0.00000  -0.00011  -0.00011   3.14152
   D10       -0.00002   0.00000   0.00000   0.00006   0.00006   0.00004
   D11        0.00003   0.00000   0.00000  -0.00003  -0.00003  -0.00001
   D12        3.14154   0.00000   0.00000   0.00017   0.00017  -3.14148
   D13       -3.14151   0.00000   0.00000  -0.00020  -0.00020   3.14148
   D14        0.00000   0.00000   0.00000   0.00000   0.00000   0.00001
   D15       -0.00023   0.00001  -0.00001   0.00059   0.00059   0.00036
   D16        3.14142   0.00001   0.00000   0.00043   0.00043  -3.14133
   D17        2.11442  -0.00001   0.00004  -0.00018  -0.00014   2.11429
   D18       -2.11434   0.00000  -0.00004  -0.00023  -0.00027  -2.11461
   D19        0.00004   0.00000   0.00000  -0.00020  -0.00020  -0.00016
   D20       -1.02725   0.00000   0.00004   0.00003   0.00007  -1.02718
   D21        1.02717   0.00001  -0.00004  -0.00002  -0.00006   1.02711
   D22        3.14155   0.00000   0.00000   0.00001   0.00001   3.14156
   D23        3.14158   0.00000   0.00000  -0.00001  -0.00001   3.14158
   D24        1.04404   0.00008  -0.00005   0.00052   0.00047   1.04451
   D25       -1.04407  -0.00008   0.00005  -0.00054  -0.00048  -1.04455
         Item               Value     Threshold  Converged?
 Maximum Force            0.000485     0.000450     NO 
 RMS     Force            0.000135     0.000300     YES
 Maximum Displacement     0.005444     0.001800     NO 
 RMS     Displacement     0.001582     0.001200     NO 
 Predicted change in Energy=-2.195430D-06
 GradGradGradGradGradGradGradGradGradGradGradGradGradGradGradGradGradGrad

                          Input orientation:                          
 ---------------------------------------------------------------------
 Center     Atomic     Atomic              Coordinates (Angstroms)
 Number     Number      Type              X           Y           Z
 ---------------------------------------------------------------------
    1          6             0        4.935078    0.460211    0.000125
    2          6             0        6.295852    0.465624   -0.000115
    3          6             0        6.696659    1.847311    0.000027
    4          6             0        5.545847    2.575980   -0.000108
    5          8             0        4.458815    1.745480   -0.000333
    6          1             0        4.187409   -0.317062    0.000247
    7          1             0        6.940010   -0.402205   -0.000130
    8          1             0        7.698126    2.249751    0.000112
    9          6             0        5.244963    4.038751   -0.000189
   10          1             0        4.644976    4.292787   -0.888353
   11          1             0        4.644530    4.292791    0.887674
   12          8             0        6.485803    4.737474    0.000120
   13          1             0        6.308549    5.685691    0.000056
 ---------------------------------------------------------------------
                    Distance matrix (angstroms):
                    1          2          3          4          5
     1  C    0.000000
     2  C    1.360785   0.000000
     3  C    2.242145   1.438647   0.000000
     4  C    2.202162   2.239668   1.362105   0.000000
     5  O    1.370673   2.238914   2.240160   1.367980   0.000000
     6  H    1.078500   2.249029   3.313737   3.196099   2.080323
     7  H    2.182548   1.080772   2.262640   3.288355   3.281598
     8  H    3.291942   2.269246   1.079302   2.176862   3.278326
     9  C    3.591933   3.724461   2.628657   1.493395   2.424277
    10  H    3.944894   4.261635   3.313454   2.132598   2.704072
    11  H    3.944722   4.261718   3.313537   2.132596   2.704041
    12  O    4.549695   4.276071   2.897845   2.357026   3.613960
    13  H    5.402968   5.220082   3.857952   3.201877   4.352790
                    6          7          8          9         10
     6  H    0.000000
     7  H    2.753918   0.000000
     8  H    4.348984   2.758189   0.000000
     9  C    4.482358   4.753449   3.036203   0.000000
    10  H    4.716957   5.300856   3.779562   1.101524   0.000000
    11  H    4.716697   5.300982   3.779712   1.101524   1.776027
    12  O    5.552563   5.159710   2.767398   1.424043   2.091835
    13  H    6.366497   6.120557   3.706293   1.960517   2.344553
                   11         12         13
    11  H    0.000000
    12  O    2.091837   0.000000
    13  H    2.344567   0.964642   0.000000
 Stoichiometry    C5H6O2
 Framework group  C1[X(C5H6O2)]
 Deg. of freedom    33
 Full point group                 C1      NOp   1
 Largest Abelian subgroup         C1      NOp   1
 Largest concise Abelian subgroup C1      NOp   1
                         Standard orientation:                         
 ---------------------------------------------------------------------
 Center     Atomic     Atomic              Coordinates (Angstroms)
 Number     Number      Type              X           Y           Z
 ---------------------------------------------------------------------
    1          6             0       -2.001312   -0.471425   -0.000196
    2          6             0       -1.821310    0.877402    0.000045
    3          6             0       -0.399612    1.097578   -0.000097
    4          6             0        0.175345   -0.137232    0.000037
    5          8             0       -0.787791   -1.108694    0.000263
    6          1             0       -2.868109   -1.113162   -0.000317
    7          1             0       -2.599296    1.627605    0.000059
    8          1             0        0.128023    2.039116   -0.000182
    9          6             0        1.587407   -0.623351    0.000118
   10          1             0        1.762343   -1.250977    0.888283
   11          1             0        1.762290   -1.251420   -0.887744
   12          8             0        2.439593    0.517560   -0.000190
   13          1             0        3.357222    0.220083   -0.000126
 ---------------------------------------------------------------------
 Rotational constants (GHZ):      7.4324024      1.9443908      1.5562854
 Standard basis: 6-31++G(d,p) (6D, 7F)
 There are   169 symmetry adapted basis functions of A   symmetry.
 Integral buffers will be    262144 words long.
 Raffenetti 2 integral format.
 Two-electron integral symmetry is turned on.
   169 basis functions,   272 primitive gaussians,   169 cartesian basis functions
    26 alpha electrons       26 beta electrons
       nuclear repulsion energy       289.0201223064 Hartrees.
 NAtoms=   13 NActive=   13 NUniq=   13 SFac= 1.00D+00 NAtFMM=   60 Big=F
 One-electron integrals computed using PRISM.
 NBasis=   169 RedAO= T  NBF=   169
 NBsUse=   169 1.00D-06 NBFU=   169
 Initial guess read from the read-write file:
 Initial guess orbital symmetries:
       Occupied  (A) (A) (A) (A) (A) (A) (A) (A) (A) (A) (A) (A)
                 (A) (A) (A) (A) (A) (A) (A) (A) (A) (A) (A) (A)
                 (A) (A)
       Virtual   (A) (A) (A) (A) (A) (A) (A) (A) (A) (A) (A) (A)
                 (A) (A) (A) (A) (A) (A) (A) (A) (A) (A) (A) (A)
                 (A) (A) (A) (A) (A) (A) (A) (A) (A) (A) (A) (A)
                 (A) (A) (A) (A) (A) (A) (A) (A) (A) (A) (A) (A)
                 (A) (A) (A) (A) (A) (A) (A) (A) (A) (A) (A) (A)
                 (A) (A) (A) (A) (A) (A) (A) (A) (A) (A) (A) (A)
                 (A) (A) (A) (A) (A) (A) (A) (A) (A) (A) (A) (A)
                 (A) (A) (A) (A) (A) (A) (A) (A) (A) (A) (A) (A)
                 (A) (A) (A) (A) (A) (A) (A) (A) (A) (A) (A) (A)
                 (A) (A) (A) (A) (A) (A) (A) (A) (A) (A) (A) (A)
                 (A) (A) (A) (A) (A) (A) (A) (A) (A) (A) (A) (A)
                 (A) (A) (A) (A) (A) (A) (A) (A) (A) (A) (A)
 Requested convergence on RMS density matrix=1.00D-08 within 128 cycles.
 Requested convergence on MAX density matrix=1.00D-06.
 Requested convergence on             energy=1.00D-06.
 No special actions if energy rises.
 SCF Done:  E(RB+HF-LYP) =  -344.574754598     A.U. after    8 cycles
             Convg  =    0.9679D-08             -V/T =  2.0093
             S**2   =   0.0000
 ***** Axes restored to original set *****
 -------------------------------------------------------------------
 Center     Atomic                   Forces (Hartrees/Bohr)
 Number     Number              X              Y              Z
 -------------------------------------------------------------------
    1          6           0.000124054   -0.000054870   -0.000065372
    2          6           0.000070261    0.000140886    0.000045638
    3          6           0.000015213   -0.000096397   -0.000020671
    4          6          -0.000032952   -0.000210221   -0.000022281
    5          8          -0.000150146    0.000152844    0.000062617
    6          1           0.000000331    0.000049469   -0.000006789
    7          1           0.000000995   -0.000015083    0.000007971
    8          1           0.000001219    0.000006165   -0.000000642
    9          6          -0.000213155    0.000201889   -0.000000463
   10          1           0.000097326   -0.000054652    0.000027588
   11          1           0.000098007   -0.000054347   -0.000027275
   12          8           0.000002687   -0.000063679   -0.000000339
   13          1          -0.000013841   -0.000002004    0.000000019
 -------------------------------------------------------------------
 Cartesian Forces:  Max     0.000213155 RMS     0.000083956

 GradGradGradGradGradGradGradGradGradGradGradGradGradGradGradGradGradGrad
 Berny optimization.
 Internal  Forces:  Max     0.000161748 RMS     0.000048299
 Search for a local minimum.
 Step number   5 out of a maximum of  68
 All quantities printed in internal units (Hartrees-Bohrs-Radians)
 Update second derivatives using D2CorX and points  1  2  3  4  5

 Trust test= 1.02D+00 RLast= 5.06D-03 DXMaxT set to 4.24D-01
     Eigenvalues ---    0.00237   0.01172   0.01295   0.01777   0.01853
     Eigenvalues ---    0.02038   0.02124   0.02229   0.06355   0.07139
     Eigenvalues ---    0.10530   0.11654   0.13783   0.15996   0.16040
     Eigenvalues ---    0.16422   0.20381   0.22378   0.23649   0.27588
     Eigenvalues ---    0.31351   0.35281   0.35380   0.35436   0.35759
     Eigenvalues ---    0.37230   0.38053   0.41428   0.42359   0.43693
     Eigenvalues ---    0.47578   0.53216   0.558411000.000001000.00000
     Eigenvalues --- 1000.000001000.000001000.000001000.000001000.00000
     Eigenvalues --- 1000.000001000.000001000.000001000.000001000.00000
     Eigenvalues --- 1000.000001000.000001000.000001000.000001000.00000
     Eigenvalues --- 1000.000001000.000001000.000001000.000001000.00000
     Eigenvalues --- 1000.000001000.000001000.00000
 RFO step:  Lambda=-6.99207145D-07.
 Quartic linear search produced a step of -0.00742.
 Iteration  1 RMS(Cart)=  0.00063429 RMS(Int)=  0.00000026
 Iteration  2 RMS(Cart)=  0.00000032 RMS(Int)=  0.00000010
 Variable       Old X    -DE/DX   Delta X   Delta X   Delta X     New X
                                 (Linear)    (Quad)   (Total)
    R1        2.57151   0.00002   0.00000   0.00002   0.00002   2.57153
    R2        2.59020   0.00008   0.00000   0.00017   0.00017   2.59037
    R3        2.03807  -0.00003   0.00000  -0.00009  -0.00009   2.03798
    R4        2.71865  -0.00016   0.00000  -0.00046  -0.00046   2.71819
    R5        2.04236   0.00001   0.00000   0.00003   0.00003   2.04239
    R6        2.57400   0.00002   0.00000   0.00004   0.00004   2.57405
    R7        2.03959   0.00000   0.00000  -0.00001  -0.00001   2.03957
    R8        2.58511  -0.00006   0.00000  -0.00014  -0.00014   2.58497
    R9        2.82211   0.00003  -0.00001   0.00037   0.00036   2.82247
   R10        2.08158  -0.00009   0.00000  -0.00031  -0.00031   2.08127
   R11        2.08158  -0.00009   0.00000  -0.00031  -0.00031   2.08127
   R12        2.69105  -0.00004   0.00000  -0.00009  -0.00009   2.69096
   R13        1.82291   0.00000   0.00000  -0.00001  -0.00001   1.82290
    A1        1.92169   0.00007   0.00001   0.00020   0.00020   1.92189
    A2        2.34076   0.00000   0.00000   0.00000   0.00000   2.34077
    A3        2.02074  -0.00007  -0.00001  -0.00020  -0.00021   2.02053
    A4        1.85711  -0.00001   0.00000  -0.00003  -0.00004   1.85707
    A5        2.20535   0.00000   0.00001  -0.00020  -0.00020   2.20515
    A6        2.22072   0.00002  -0.00001   0.00024   0.00023   2.22096
    A7        1.85292  -0.00001   0.00000  -0.00003  -0.00004   1.85288
    A8        2.23523   0.00001  -0.00001   0.00022   0.00021   2.23545
    A9        2.19503   0.00000   0.00001  -0.00019  -0.00018   2.19486
   A10        1.92473   0.00011   0.00001   0.00028   0.00029   1.92501
   A11        2.33812  -0.00009   0.00001  -0.00061  -0.00059   2.33753
   A12        2.02034  -0.00001  -0.00002   0.00033   0.00031   2.02064
   A13        1.86833  -0.00015  -0.00001  -0.00041  -0.00042   1.86792
   A14        1.91312  -0.00001   0.00000  -0.00018  -0.00017   1.91295
   A15        1.91312  -0.00001   0.00000  -0.00017  -0.00017   1.91295
   A16        1.88078  -0.00008   0.00000  -0.00044  -0.00043   1.88035
   A17        1.87529   0.00006   0.00000   0.00082   0.00082   1.87612
   A18        1.94081   0.00002   0.00000  -0.00002  -0.00003   1.94079
   A19        1.94082   0.00002   0.00000  -0.00002  -0.00003   1.94079
   A20        1.89884  -0.00002  -0.00001   0.00010   0.00009   1.89894
    D1        0.00058  -0.00003  -0.00001  -0.00140  -0.00141  -0.00083
    D2       -3.14129  -0.00002   0.00000  -0.00074  -0.00074   3.14116
    D3       -3.14145  -0.00001   0.00000  -0.00035  -0.00035   3.14138
    D4       -0.00013   0.00001   0.00000   0.00031   0.00031   0.00018
    D5       -0.00059   0.00003   0.00001   0.00139   0.00139   0.00081
    D6        3.14135   0.00001   0.00000   0.00055   0.00055  -3.14128
    D7       -0.00034   0.00002   0.00000   0.00087   0.00088   0.00053
    D8        3.14136   0.00001   0.00000   0.00058   0.00058  -3.14125
    D9        3.14152   0.00001   0.00000   0.00020   0.00020  -3.14146
   D10        0.00004   0.00000   0.00000  -0.00010  -0.00010  -0.00006
   D11       -0.00001   0.00000   0.00000  -0.00004  -0.00004  -0.00005
   D12       -3.14148  -0.00001   0.00000  -0.00028  -0.00028   3.14142
   D13        3.14148   0.00001   0.00000   0.00025   0.00025  -3.14146
   D14        0.00001   0.00000   0.00000   0.00001   0.00001   0.00002
   D15        0.00036  -0.00002   0.00000  -0.00080  -0.00081  -0.00045
   D16       -3.14133  -0.00001   0.00000  -0.00061  -0.00062   3.14124
   D17        2.11429  -0.00003   0.00000  -0.00013  -0.00013   2.11416
   D18       -2.11461   0.00003   0.00000   0.00067   0.00067  -2.11394
   D19       -0.00016   0.00000   0.00000   0.00027   0.00027   0.00011
   D20       -1.02718  -0.00003   0.00000  -0.00038  -0.00038  -1.02756
   D21        1.02711   0.00003   0.00000   0.00042   0.00042   1.02753
   D22        3.14156   0.00000   0.00000   0.00002   0.00002   3.14158
   D23        3.14158   0.00000   0.00000   0.00000   0.00000   3.14157
   D24        1.04451   0.00005   0.00000   0.00050   0.00050   1.04502
   D25       -1.04455  -0.00005   0.00000  -0.00050  -0.00050  -1.04505
         Item               Value     Threshold  Converged?
 Maximum Force            0.000162     0.000450     YES
 RMS     Force            0.000048     0.000300     YES
 Maximum Displacement     0.001649     0.001800     YES
 RMS     Displacement     0.000634     0.001200     YES
 Predicted change in Energy=-3.498669D-07
 Optimization completed.
    -- Stationary point found.
                           ----------------------------
                           !   Optimized Parameters   !
                           ! (Angstroms and Degrees)  !
 --------------------------                            --------------------------
 ! Name  Definition              Value          Derivative Info.                !
 --------------------------------------------------------------------------------
 ! R1    R(1,2)                  1.3608         -DE/DX =    0.0                 !
 ! R2    R(1,5)                  1.3707         -DE/DX =    0.0001              !
 ! R3    R(1,6)                  1.0785         -DE/DX =    0.0                 !
 ! R4    R(2,3)                  1.4386         -DE/DX =   -0.0002              !
 ! R5    R(2,7)                  1.0808         -DE/DX =    0.0                 !
 ! R6    R(3,4)                  1.3621         -DE/DX =    0.0                 !
 ! R7    R(3,8)                  1.0793         -DE/DX =    0.0                 !
 ! R8    R(4,5)                  1.368          -DE/DX =   -0.0001              !
 ! R9    R(4,9)                  1.4934         -DE/DX =    0.0                 !
 ! R10   R(9,10)                 1.1015         -DE/DX =   -0.0001              !
 ! R11   R(9,11)                 1.1015         -DE/DX =   -0.0001              !
 ! R12   R(9,12)                 1.424          -DE/DX =    0.0                 !
 ! R13   R(12,13)                0.9646         -DE/DX =    0.0                 !
 ! A1    A(2,1,5)              110.1045         -DE/DX =    0.0001              !
 ! A2    A(2,1,6)              134.1158         -DE/DX =    0.0                 !
 ! A3    A(5,1,6)              115.7797         -DE/DX =   -0.0001              !
 ! A4    A(1,2,3)              106.4046         -DE/DX =    0.0                 !
 ! A5    A(1,2,7)              126.3572         -DE/DX =    0.0                 !
 ! A6    A(3,2,7)              127.2381         -DE/DX =    0.0                 !
 ! A7    A(2,3,4)              106.1644         -DE/DX =    0.0                 !
 ! A8    A(2,3,8)              128.0695         -DE/DX =    0.0                 !
 ! A9    A(4,3,8)              125.7661         -DE/DX =    0.0                 !
 ! A10   A(3,4,5)              110.2788         -DE/DX =    0.0001              !
 ! A11   A(3,4,9)              133.9644         -DE/DX =   -0.0001              !
 ! A12   A(5,4,9)              115.7568         -DE/DX =    0.0                 !
 ! A13   A(1,5,4)              107.0476         -DE/DX =   -0.0002              !
 ! A14   A(4,9,10)             109.6138         -DE/DX =    0.0                 !
 ! A15   A(4,9,11)             109.6137         -DE/DX =    0.0                 !
 ! A16   A(4,9,12)             107.7607         -DE/DX =   -0.0001              !
 ! A17   A(10,9,11)            107.4465         -DE/DX =    0.0001              !
 ! A18   A(10,9,12)            111.2004         -DE/DX =    0.0                 !
 ! A19   A(11,9,12)            111.2005         -DE/DX =    0.0                 !
 ! A20   A(9,12,13)            108.7957         -DE/DX =    0.0                 !
 ! D1    D(5,1,2,3)              0.033          -DE/DX =    0.0                 !
 ! D2    D(5,1,2,7)            180.0176         -DE/DX =    0.0                 !
 ! D3    D(6,1,2,3)            180.0081         -DE/DX =    0.0                 !
 ! D4    D(6,1,2,7)             -0.0073         -DE/DX =    0.0                 !
 ! D5    D(2,1,5,4)             -0.0335         -DE/DX =    0.0                 !
 ! D6    D(6,1,5,4)           -180.0137         -DE/DX =    0.0                 !
 ! D7    D(1,2,3,4)             -0.0198         -DE/DX =    0.0                 !
 ! D8    D(1,2,3,8)           -180.0135         -DE/DX =    0.0                 !
 ! D9    D(7,2,3,4)           -180.0042         -DE/DX =    0.0                 !
 ! D10   D(7,2,3,8)              0.002          -DE/DX =    0.0                 !
 ! D11   D(2,3,4,5)             -0.0004         -DE/DX =    0.0                 !
 ! D12   D(2,3,4,9)            180.0064         -DE/DX =    0.0                 !
 ! D13   D(8,3,4,5)           -180.0065         -DE/DX =    0.0                 !
 ! D14   D(8,3,4,9)              0.0003         -DE/DX =    0.0                 !
 ! D15   D(3,4,5,1)              0.0204         -DE/DX =    0.0                 !
 ! D16   D(9,4,5,1)            180.0149         -DE/DX =    0.0                 !
 ! D17   D(3,4,9,10)           121.1397         -DE/DX =    0.0                 !
 ! D18   D(3,4,9,11)          -121.1581         -DE/DX =    0.0                 !
 ! D19   D(3,4,9,12)            -0.0091         -DE/DX =    0.0                 !
 ! D20   D(5,4,9,10)           -58.8532         -DE/DX =    0.0                 !
 ! D21   D(5,4,9,11)            58.849          -DE/DX =    0.0                 !
 ! D22   D(5,4,9,12)           179.998          -DE/DX =    0.0                 !
 ! D23   D(4,9,12,13)          179.999          -DE/DX =    0.0                 !
 ! D24   D(10,9,12,13)          59.8463         -DE/DX =    0.0001              !
 ! D25   D(11,9,12,13)         -59.8483         -DE/DX =   -0.0001              !
 --------------------------------------------------------------------------------
 GradGradGradGradGradGradGradGradGradGradGradGradGradGradGradGradGradGrad

                          Input orientation:                          
 ---------------------------------------------------------------------
 Center     Atomic     Atomic              Coordinates (Angstroms)
 Number     Number      Type              X           Y           Z
 ---------------------------------------------------------------------
    1          6             0        4.935078    0.460211    0.000125
    2          6             0        6.295852    0.465624   -0.000115
    3          6             0        6.696659    1.847311    0.000027
    4          6             0        5.545847    2.575980   -0.000108
    5          8             0        4.458815    1.745480   -0.000333
    6          1             0        4.187409   -0.317062    0.000247
    7          1             0        6.940010   -0.402205   -0.000130
    8          1             0        7.698126    2.249751    0.000112
    9          6             0        5.244963    4.038751   -0.000189
   10          1             0        4.644976    4.292787   -0.888353
   11          1             0        4.644530    4.292791    0.887674
   12          8             0        6.485803    4.737474    0.000120
   13          1             0        6.308549    5.685691    0.000056
 ---------------------------------------------------------------------
                    Distance matrix (angstroms):
                    1          2          3          4          5
     1  C    0.000000
     2  C    1.360785   0.000000
     3  C    2.242145   1.438647   0.000000
     4  C    2.202162   2.239668   1.362105   0.000000
     5  O    1.370673   2.238914   2.240160   1.367980   0.000000
     6  H    1.078500   2.249029   3.313737   3.196099   2.080323
     7  H    2.182548   1.080772   2.262640   3.288355   3.281598
     8  H    3.291942   2.269246   1.079302   2.176862   3.278326
     9  C    3.591933   3.724461   2.628657   1.493395   2.424277
    10  H    3.944894   4.261635   3.313454   2.132598   2.704072
    11  H    3.944722   4.261718   3.313537   2.132596   2.704041
    12  O    4.549695   4.276071   2.897845   2.357026   3.613960
    13  H    5.402968   5.220082   3.857952   3.201877   4.352790
                    6          7          8          9         10
     6  H    0.000000
     7  H    2.753918   0.000000
     8  H    4.348984   2.758189   0.000000
     9  C    4.482358   4.753449   3.036203   0.000000
    10  H    4.716957   5.300856   3.779562   1.101524   0.000000
    11  H    4.716697   5.300982   3.779712   1.101524   1.776027
    12  O    5.552563   5.159710   2.767398   1.424043   2.091835
    13  H    6.366497   6.120557   3.706293   1.960517   2.344553
                   11         12         13
    11  H    0.000000
    12  O    2.091837   0.000000
    13  H    2.344567   0.964642   0.000000
 Stoichiometry    C5H6O2
 Framework group  C1[X(C5H6O2)]
 Deg. of freedom    33
 Full point group                 C1      NOp   1
 Largest Abelian subgroup         C1      NOp   1
 Largest concise Abelian subgroup C1      NOp   1
                         Standard orientation:                         
 ---------------------------------------------------------------------
 Center     Atomic     Atomic              Coordinates (Angstroms)
 Number     Number      Type              X           Y           Z
 ---------------------------------------------------------------------
    1          6             0       -2.001312   -0.471425   -0.000196
    2          6             0       -1.821310    0.877402    0.000045
    3          6             0       -0.399612    1.097578   -0.000097
    4          6             0        0.175345   -0.137232    0.000037
    5          8             0       -0.787791   -1.108694    0.000263
    6          1             0       -2.868109   -1.113162   -0.000317
    7          1             0       -2.599296    1.627605    0.000059
    8          1             0        0.128023    2.039116   -0.000182
    9          6             0        1.587407   -0.623351    0.000118
   10          1             0        1.762343   -1.250977    0.888283
   11          1             0        1.762290   -1.251420   -0.887744
   12          8             0        2.439593    0.517560   -0.000190
   13          1             0        3.357222    0.220083   -0.000126
 ---------------------------------------------------------------------
 Rotational constants (GHZ):      7.4324024      1.9443908      1.5562854

 **********************************************************************

            Population analysis using the SCF density.

 **********************************************************************

 Orbital symmetries:
       Occupied  (A) (A) (A) (A) (A) (A) (A) (A) (A) (A) (A) (A)
                 (A) (A) (A) (A) (A) (A) (A) (A) (A) (A) (A) (A)
                 (A) (A)
       Virtual   (A) (A) (A) (A) (A) (A) (A) (A) (A) (A) (A) (A)
                 (A) (A) (A) (A) (A) (A) (A) (A) (A) (A) (A) (A)
                 (A) (A) (A) (A) (A) (A) (A) (A) (A) (A) (A) (A)
                 (A) (A) (A) (A) (A) (A) (A) (A) (A) (A) (A) (A)
                 (A) (A) (A) (A) (A) (A) (A) (A) (A) (A) (A) (A)
                 (A) (A) (A) (A) (A) (A) (A) (A) (A) (A) (A) (A)
                 (A) (A) (A) (A) (A) (A) (A) (A) (A) (A) (A) (A)
                 (A) (A) (A) (A) (A) (A) (A) (A) (A) (A) (A) (A)
                 (A) (A) (A) (A) (A) (A) (A) (A) (A) (A) (A) (A)
                 (A) (A) (A) (A) (A) (A) (A) (A) (A) (A) (A) (A)
                 (A) (A) (A) (A) (A) (A) (A) (A) (A) (A) (A) (A)
                 (A) (A) (A) (A) (A) (A) (A) (A) (A) (A) (A)
 The electronic state is 1-A.
 Alpha  occ. eigenvalues --  -19.22114 -19.17344 -10.25821 -10.24464 -10.23877
 Alpha  occ. eigenvalues --  -10.19148 -10.18673  -1.11271  -1.04147  -0.79983
 Alpha  occ. eigenvalues --   -0.77741  -0.68497  -0.60403  -0.55421  -0.53074
 Alpha  occ. eigenvalues --   -0.52352  -0.48214  -0.43859  -0.43449  -0.41590
 Alpha  occ. eigenvalues --   -0.39689  -0.37973  -0.35811  -0.29690  -0.28082
 Alpha  occ. eigenvalues --   -0.22546
 Alpha virt. eigenvalues --   -0.01741   0.00055   0.00294   0.01553   0.02416
 Alpha virt. eigenvalues --    0.02809   0.03702   0.06171   0.06311   0.06966
 Alpha virt. eigenvalues --    0.07521   0.08361   0.09632   0.10378   0.11346
 Alpha virt. eigenvalues --    0.12195   0.12616   0.13193   0.13724   0.14358
 Alpha virt. eigenvalues --    0.14604   0.14750   0.15356   0.16171   0.17204
 Alpha virt. eigenvalues --    0.17760   0.19576   0.21624   0.22099   0.22680
 Alpha virt. eigenvalues --    0.23193   0.23370   0.25554   0.27391   0.28297
 Alpha virt. eigenvalues --    0.28466   0.30723   0.30851   0.32372   0.33068
 Alpha virt. eigenvalues --    0.34839   0.36618   0.37201   0.38387   0.39654
 Alpha virt. eigenvalues --    0.40283   0.44144   0.46162   0.54395   0.67617
 Alpha virt. eigenvalues --    0.68572   0.69279   0.70237   0.71103   0.72895
 Alpha virt. eigenvalues --    0.74847   0.76279   0.79816   0.81107   0.83376
 Alpha virt. eigenvalues --    0.89957   0.91411   0.93023   0.94719   0.98031
 Alpha virt. eigenvalues --    1.01781   1.08712   1.09549   1.11071   1.12934
 Alpha virt. eigenvalues --    1.15299   1.17094   1.21586   1.21934   1.25563
 Alpha virt. eigenvalues --    1.27681   1.31004   1.34046   1.34505   1.35326
 Alpha virt. eigenvalues --    1.38394   1.39817   1.42332   1.52762   1.52866
 Alpha virt. eigenvalues --    1.56517   1.57280   1.60648   1.65527   1.71604
 Alpha virt. eigenvalues --    1.77507   1.81720   1.85372   1.89393   1.92352
 Alpha virt. eigenvalues --    1.93144   1.96492   1.99515   2.01609   2.04315
 Alpha virt. eigenvalues --    2.09035   2.13171   2.13285   2.17767   2.19864
 Alpha virt. eigenvalues --    2.27063   2.29041   2.32004   2.38834   2.39247
 Alpha virt. eigenvalues --    2.43007   2.49674   2.50169   2.53297   2.53980
 Alpha virt. eigenvalues --    2.59383   2.60785   2.65612   2.65913   2.70731
 Alpha virt. eigenvalues --    2.73292   2.78131   2.81716   2.85608   2.88532
 Alpha virt. eigenvalues --    2.93600   2.96402   3.05375   3.13304   3.21749
 Alpha virt. eigenvalues --    3.30529   3.34654   3.43442   3.48755   3.53552
 Alpha virt. eigenvalues --    3.80743   4.21477   4.31960   4.37678   4.44851
 Alpha virt. eigenvalues --    4.48079   4.73138   4.80080
          Condensed to atoms (all electrons):
              1          2          3          4          5          6
     1  C    5.286366   0.265353  -0.001738  -0.164392   0.041073   0.418202
     2  C    0.265353   5.746364  -0.578151   0.719091  -0.008722  -0.080568
     3  C   -0.001738  -0.578151   7.644563  -1.051135   0.110430  -0.065872
     4  C   -0.164392   0.719091  -1.051135   7.192160   0.143400   0.065686
     5  O    0.041073  -0.008722   0.110430   0.143400   8.233975  -0.083723
     6  H    0.418202  -0.080568  -0.065872   0.065686  -0.083723   0.597358
     7  H   -0.045125   0.346109   0.000258  -0.013673   0.017457  -0.002048
     8  H    0.053134  -0.188567   0.634299  -0.183695   0.020588  -0.002627
     9  C    0.039083   0.048810  -1.010387  -0.153488  -0.237324   0.011303
    10  H    0.015455  -0.018521   0.008675  -0.111551  -0.000047   0.000831
    11  H    0.015312  -0.018332   0.008532  -0.111546  -0.000028   0.000823
    12  O    0.013073   0.007194  -0.002132   0.187031   0.008101   0.000375
    13  H   -0.003368   0.002142   0.004491   0.017266  -0.001491  -0.000215
              7          8          9         10         11         12
     1  C   -0.045125   0.053134   0.039083   0.015455   0.015312   0.013073
     2  C    0.346109  -0.188567   0.048810  -0.018521  -0.018332   0.007194
     3  C    0.000258   0.634299  -1.010387   0.008675   0.008532  -0.002132
     4  C   -0.013673  -0.183695  -0.153488  -0.111551  -0.111546   0.187031
     5  O    0.017457   0.020588  -0.237324  -0.000047  -0.000028   0.008101
     6  H   -0.002048  -0.002627   0.011303   0.000831   0.000823   0.000375
     7  H    0.581107  -0.005724  -0.015336  -0.000420  -0.000414  -0.000523
     8  H   -0.005724   0.600322  -0.082090   0.002808   0.002795  -0.001741
     9  C   -0.015336  -0.082090   6.564207   0.450641   0.450747  -0.098312
    10  H   -0.000420   0.002808   0.450641   0.631918  -0.078239  -0.051645
    11  H   -0.000414   0.002795   0.450747  -0.078239   0.631915  -0.051655
    12  O   -0.000523  -0.001741  -0.098312  -0.051645  -0.051655   8.307940
    13  H    0.000162  -0.002043  -0.015421  -0.008359  -0.008357   0.195626
             13
     1  C   -0.003368
     2  C    0.002142
     3  C    0.004491
     4  C    0.017266
     5  O   -0.001491
     6  H   -0.000215
     7  H    0.000162
     8  H   -0.002043
     9  C   -0.015421
    10  H   -0.008359
    11  H   -0.008357
    12  O    0.195626
    13  H    0.446590
 Mulliken atomic charges:
              1
     1  C    0.067572
     2  C   -0.242203
     3  C    0.298168
     4  C   -0.535154
     5  O   -0.243688
     6  H    0.140476
     7  H    0.138170
     8  H    0.152541
     9  C    0.047570
    10  H    0.158454
    11  H    0.158447
    12  O   -0.513332
    13  H    0.372978
 Sum of Mulliken charges=   0.00000
 Atomic charges with hydrogens summed into heavy atoms:
              1
     1  C    0.208048
     2  C   -0.104033
     3  C    0.450709
     4  C   -0.535154
     5  O   -0.243688
     6  H    0.000000
     7  H    0.000000
     8  H    0.000000
     9  C    0.364471
    10  H    0.000000
    11  H    0.000000
    12  O   -0.140353
    13  H    0.000000
 Sum of Mulliken charges=   0.00000
 Electronic spatial extent (au):  <R**2>=   748.9430
 Charge=     0.0000 electrons
 Dipole moment (field-independent basis, Debye):
    X=     0.9254    Y=    -0.9126    Z=     0.0001  Tot=     1.2997
 Quadrupole moment (field-independent basis, Debye-Ang):
   XX=   -30.4520   YY=   -41.0342   ZZ=   -44.1067
   XY=    -3.8681   XZ=     0.0016   YZ=     0.0009
 Traceless Quadrupole moment (field-independent basis, Debye-Ang):
   XX=     8.0790   YY=    -2.5032   ZZ=    -5.5758
   XY=    -3.8681   XZ=     0.0016   YZ=     0.0009
 Octapole moment (field-independent basis, Debye-Ang**2):
  XXX=    30.4484  YYY=     2.7182  ZZZ=     0.0024  XYY=    -1.1592
  XXY=   -10.8357  XXZ=    -0.0002  XZZ=     6.6376  YZZ=    -4.0801
  YYZ=    -0.0010  XYZ=    -0.0015
 Hexadecapole moment (field-independent basis, Debye-Ang**3):
 XXXX=  -518.4361 YYYY=  -217.0373 ZZZZ=   -57.4814 XXXY=     1.2550
 XXXZ=     0.0062 YYYX=     2.5403 YYYZ=     0.0090 ZZZX=     0.0004
 ZZZY=     0.0081 XXYY=  -145.7086 XXZZ=  -138.3131 YYZZ=   -49.1701
 XXYZ=     0.0076 YYXZ=    -0.0002 ZZXY=     1.1665
 N-N= 2.890201223064D+02 E-N=-1.381842228984D+03  KE= 3.413883429768D+02
 1|1|UNPC-UNK|FOpt|RB3LYP|6-31++G(d,p)|C5H6O2|PCUSER|19-Apr-2019|0||# O
 PT FREQ B3LYP/6-31++G(D,P) GEOM=CONNECTIVITY||furfuryl alcohol||0,1|C,
 -0.7243630332,-1.9242631934,0.0001956588|C,0.6364108306,-1.9188498523,
 -0.0000448724|C,1.0372182559,-0.5371634041,0.0000970601|C,-0.113594199
 6,0.191506396,-0.0000374862|O,-1.2006261387,-0.6389937945,-0.000262554
 |H,-1.4720325331,-2.7015363081,0.000317396|H,1.2805692454,-2.786679085
 6,-0.0000591631|H,2.0386844707,-0.1347231113,0.0001820899|C,-0.4144785
 172,1.6542772978,-0.0001181751|H,-1.0144650718,1.908312754,-0.88828304
 76|H,-1.0149106902,1.9083168574,0.8877441178|O,0.8263619301,2.35299985
 72,0.0001899428|H,0.6491082296,3.3012169279,0.0001263851||Version=x86-
 Win32-G03RevB.01|State=1-A|HF=-344.5747546|RMSD=9.679e-009|RMSF=8.396e
 -005|Dipole=-0.3093696,0.4071399,-0.0000442|PG=C01 [X(C5H6O2)]||@


 AN AIRPLANE IS A COLLECTION OF SPARE PARTS
 FLYING IN CLOSE FORMATION.
 Job cpu time:  0 days  0 hours 11 minutes 21.0 seconds.
 File lengths (MBytes):  RWF=     24 Int=      0 D2E=      0 Chk=      6 Scr=      1
 Normal termination of Gaussian 03 at Fri Apr 19 10:02:42 2019.
 Link1:  Proceeding to internal job step number  2.
 ----------------------------------------------------------------------
 #N Geom=AllCheck Guess=Read SCRF=Check GenChk RB3LYP/6-31++G(d,p) Freq
 ----------------------------------------------------------------------
 1/10=4,29=7,30=1,38=1,40=1,46=1/1,3;
 2/40=1/2;
 3/5=1,6=6,7=1111,11=2,16=1,25=1,30=1,70=2,71=2,74=-5/1,2,3;
 4/5=1,7=1/1;
 5/5=2,38=6/2;
 8/6=4,10=90,11=11,27=262144000/1;
 11/6=1,8=1,9=11,15=111,16=1/1,2,10;
 10/6=1/2;
 6/7=2,8=2,9=2,10=2,18=1,28=1/1;
 7/8=1,10=1,25=1/1,2,3,16;
 1/10=4,30=1,46=1/3;
 99//99;
 ----------------
 furfuryl alcohol
 ----------------
 Redundant internal coordinates taken from checkpoint file:
 C:\Users\LYR\Desktop\Gauss\Levulinic acid\furfuryl alcohol.chk
 Charge =  0 Multiplicity = 1
 C,0,-0.7243630332,-1.9242631934,0.0001956588
 C,0,0.6364108306,-1.9188498523,-0.0000448724
 C,0,1.0372182559,-0.5371634041,0.0000970601
 C,0,-0.1135941996,0.191506396,-0.0000374862
 O,0,-1.2006261387,-0.6389937945,-0.000262554
 H,0,-1.4720325331,-2.7015363081,0.000317396
 H,0,1.2805692454,-2.7866790856,-0.0000591631
 H,0,2.0386844707,-0.1347231113,0.0001820899
 C,0,-0.4144785172,1.6542772978,-0.0001181751
 H,0,-1.0144650718,1.908312754,-0.8882830476
 H,0,-1.0149106902,1.9083168574,0.8877441178
 O,0,0.8263619301,2.3529998572,0.0001899428
 H,0,0.6491082296,3.3012169279,0.0001263851
 Recover connectivity data from disk.

 GradGradGradGradGradGradGradGradGradGradGradGradGradGradGradGradGradGrad
 Berny optimization.
 Initialization pass.
                           ----------------------------
                           !    Initial Parameters    !
                           ! (Angstroms and Degrees)  !
 --------------------------                            --------------------------
 ! Name  Definition              Value          Derivative Info.                !
 --------------------------------------------------------------------------------
 ! R1    R(1,2)                  1.3608         calculate D2E/DX2 analytically  !
 ! R2    R(1,5)                  1.3707         calculate D2E/DX2 analytically  !
 ! R3    R(1,6)                  1.0785         calculate D2E/DX2 analytically  !
 ! R4    R(2,3)                  1.4386         calculate D2E/DX2 analytically  !
 ! R5    R(2,7)                  1.0808         calculate D2E/DX2 analytically  !
 ! R6    R(3,4)                  1.3621         calculate D2E/DX2 analytically  !
 ! R7    R(3,8)                  1.0793         calculate D2E/DX2 analytically  !
 ! R8    R(4,5)                  1.368          calculate D2E/DX2 analytically  !
 ! R9    R(4,9)                  1.4934         calculate D2E/DX2 analytically  !
 ! R10   R(9,10)                 1.1015         calculate D2E/DX2 analytically  !
 ! R11   R(9,11)                 1.1015         calculate D2E/DX2 analytically  !
 ! R12   R(9,12)                 1.424          calculate D2E/DX2 analytically  !
 ! R13   R(12,13)                0.9646         calculate D2E/DX2 analytically  !
 ! A1    A(2,1,5)              110.1045         calculate D2E/DX2 analytically  !
 ! A2    A(2,1,6)              134.1158         calculate D2E/DX2 analytically  !
 ! A3    A(5,1,6)              115.7797         calculate D2E/DX2 analytically  !
 ! A4    A(1,2,3)              106.4046         calculate D2E/DX2 analytically  !
 ! A5    A(1,2,7)              126.3572         calculate D2E/DX2 analytically  !
 ! A6    A(3,2,7)              127.2381         calculate D2E/DX2 analytically  !
 ! A7    A(2,3,4)              106.1644         calculate D2E/DX2 analytically  !
 ! A8    A(2,3,8)              128.0695         calculate D2E/DX2 analytically  !
 ! A9    A(4,3,8)              125.7661         calculate D2E/DX2 analytically  !
 ! A10   A(3,4,5)              110.2788         calculate D2E/DX2 analytically  !
 ! A11   A(3,4,9)              133.9644         calculate D2E/DX2 analytically  !
 ! A12   A(5,4,9)              115.7568         calculate D2E/DX2 analytically  !
 ! A13   A(1,5,4)              107.0476         calculate D2E/DX2 analytically  !
 ! A14   A(4,9,10)             109.6138         calculate D2E/DX2 analytically  !
 ! A15   A(4,9,11)             109.6137         calculate D2E/DX2 analytically  !
 ! A16   A(4,9,12)             107.7607         calculate D2E/DX2 analytically  !
 ! A17   A(10,9,11)            107.4465         calculate D2E/DX2 analytically  !
 ! A18   A(10,9,12)            111.2004         calculate D2E/DX2 analytically  !
 ! A19   A(11,9,12)            111.2005         calculate D2E/DX2 analytically  !
 ! A20   A(9,12,13)            108.7957         calculate D2E/DX2 analytically  !
 ! D1    D(5,1,2,3)              0.033          calculate D2E/DX2 analytically  !
 ! D2    D(5,1,2,7)           -179.9824         calculate D2E/DX2 analytically  !
 ! D3    D(6,1,2,3)           -179.9919         calculate D2E/DX2 analytically  !
 ! D4    D(6,1,2,7)             -0.0073         calculate D2E/DX2 analytically  !
 ! D5    D(2,1,5,4)             -0.0335         calculate D2E/DX2 analytically  !
 ! D6    D(6,1,5,4)            179.9863         calculate D2E/DX2 analytically  !
 ! D7    D(1,2,3,4)             -0.0198         calculate D2E/DX2 analytically  !
 ! D8    D(1,2,3,8)            179.9865         calculate D2E/DX2 analytically  !
 ! D9    D(7,2,3,4)            179.9958         calculate D2E/DX2 analytically  !
 ! D10   D(7,2,3,8)              0.002          calculate D2E/DX2 analytically  !
 ! D11   D(2,3,4,5)             -0.0004         calculate D2E/DX2 analytically  !
 ! D12   D(2,3,4,9)           -179.9936         calculate D2E/DX2 analytically  !
 ! D13   D(8,3,4,5)            179.9935         calculate D2E/DX2 analytically  !
 ! D14   D(8,3,4,9)              0.0003         calculate D2E/DX2 analytically  !
 ! D15   D(3,4,5,1)              0.0204         calculate D2E/DX2 analytically  !
 ! D16   D(9,4,5,1)           -179.9851         calculate D2E/DX2 analytically  !
 ! D17   D(3,4,9,10)           121.1397         calculate D2E/DX2 analytically  !
 ! D18   D(3,4,9,11)          -121.1581         calculate D2E/DX2 analytically  !
 ! D19   D(3,4,9,12)            -0.0091         calculate D2E/DX2 analytically  !
 ! D20   D(5,4,9,10)           -58.8532         calculate D2E/DX2 analytically  !
 ! D21   D(5,4,9,11)            58.849          calculate D2E/DX2 analytically  !
 ! D22   D(5,4,9,12)           179.998          calculate D2E/DX2 analytically  !
 ! D23   D(4,9,12,13)          179.999          calculate D2E/DX2 analytically  !
 ! D24   D(10,9,12,13)          59.8463         calculate D2E/DX2 analytically  !
 ! D25   D(11,9,12,13)         -59.8483         calculate D2E/DX2 analytically  !
 --------------------------------------------------------------------------------
 Trust Radius=3.00D-01 FncErr=1.00D-07 GrdErr=1.00D-07
 Number of steps in this run=   2 maximum allowed number of steps=   2.
 GradGradGradGradGradGradGradGradGradGradGradGradGradGradGradGradGradGrad

                          Input orientation:                          
 ---------------------------------------------------------------------
 Center     Atomic     Atomic              Coordinates (Angstroms)
 Number     Number      Type              X           Y           Z
 ---------------------------------------------------------------------
    1          6             0       -0.724363   -1.924263    0.000196
    2          6             0        0.636411   -1.918850   -0.000045
    3          6             0        1.037218   -0.537163    0.000097
    4          6             0       -0.113594    0.191506   -0.000037
    5          8             0       -1.200626   -0.638994   -0.000263
    6          1             0       -1.472033   -2.701536    0.000317
    7          1             0        1.280569   -2.786679   -0.000059
    8          1             0        2.038684   -0.134723    0.000182
    9          6             0       -0.414479    1.654277   -0.000118
   10          1             0       -1.014465    1.908313   -0.888283
   11          1             0       -1.014911    1.908317    0.887744
   12          8             0        0.826362    2.353000    0.000190
   13          1             0        0.649108    3.301217    0.000126
 ---------------------------------------------------------------------
                    Distance matrix (angstroms):
                    1          2          3          4          5
     1  C    0.000000
     2  C    1.360785   0.000000
     3  C    2.242145   1.438647   0.000000
     4  C    2.202162   2.239668   1.362105   0.000000
     5  O    1.370673   2.238914   2.240160   1.367980   0.000000
     6  H    1.078500   2.249029   3.313737   3.196099   2.080323
     7  H    2.182548   1.080772   2.262640   3.288355   3.281598
     8  H    3.291942   2.269246   1.079302   2.176862   3.278326
     9  C    3.591933   3.724461   2.628657   1.493395   2.424277
    10  H    3.944894   4.261635   3.313454   2.132598   2.704072
    11  H    3.944722   4.261718   3.313537   2.132596   2.704041
    12  O    4.549695   4.276071   2.897845   2.357026   3.613960
    13  H    5.402968   5.220082   3.857952   3.201877   4.352790
                    6          7          8          9         10
     6  H    0.000000
     7  H    2.753918   0.000000
     8  H    4.348984   2.758189   0.000000
     9  C    4.482358   4.753449   3.036203   0.000000
    10  H    4.716957   5.300856   3.779562   1.101524   0.000000
    11  H    4.716697   5.300982   3.779712   1.101524   1.776027
    12  O    5.552563   5.159710   2.767398   1.424043   2.091835
    13  H    6.366497   6.120557   3.706293   1.960517   2.344553
                   11         12         13
    11  H    0.000000
    12  O    2.091837   0.000000
    13  H    2.344567   0.964642   0.000000
 Stoichiometry    C5H6O2
 Framework group  C1[X(C5H6O2)]
 Deg. of freedom    33
 Full point group                 C1      NOp   1
 Largest Abelian subgroup         C1      NOp   1
 Largest concise Abelian subgroup C1      NOp   1
                         Standard orientation:                         
 ---------------------------------------------------------------------
 Center     Atomic     Atomic              Coordinates (Angstroms)
 Number     Number      Type              X           Y           Z
 ---------------------------------------------------------------------
    1          6             0       -2.001312   -0.471425   -0.000196
    2          6             0       -1.821310    0.877402    0.000045
    3          6             0       -0.399612    1.097578   -0.000097
    4          6             0        0.175345   -0.137232    0.000037
    5          8             0       -0.787791   -1.108694    0.000263
    6          1             0       -2.868109   -1.113162   -0.000317
    7          1             0       -2.599296    1.627605    0.000059
    8          1             0        0.128023    2.039116   -0.000182
    9          6             0        1.587407   -0.623351    0.000118
   10          1             0        1.762343   -1.250977    0.888283
   11          1             0        1.762290   -1.251420   -0.887744
   12          8             0        2.439593    0.517560   -0.000190
   13          1             0        3.357222    0.220083   -0.000126
 ---------------------------------------------------------------------
 Rotational constants (GHZ):      7.4324024      1.9443908      1.5562854
 Standard basis: 6-31++G(d,p) (6D, 7F)
 There are   169 symmetry adapted basis functions of A   symmetry.
 Integral buffers will be    262144 words long.
 Raffenetti 2 integral format.
 Two-electron integral symmetry is turned on.
   169 basis functions,   272 primitive gaussians,   169 cartesian basis functions
    26 alpha electrons       26 beta electrons
       nuclear repulsion energy       289.0201223064 Hartrees.
 NAtoms=   13 NActive=   13 NUniq=   13 SFac= 1.00D+00 NAtFMM=   60 Big=F
 One-electron integrals computed using PRISM.
 NBasis=   169 RedAO= T  NBF=   169
 NBsUse=   169 1.00D-06 NBFU=   169
 Initial guess read from the checkpoint file:
 C:\Users\LYR\Desktop\Gauss\Levulinic acid\furfuryl alcohol.chk
 Initial guess orbital symmetries:
       Occupied  (A) (A) (A) (A) (A) (A) (A) (A) (A) (A) (A) (A)
                 (A) (A) (A) (A) (A) (A) (A) (A) (A) (A) (A) (A)
                 (A) (A)
       Virtual   (A) (A) (A) (A) (A) (A) (A) (A) (A) (A) (A) (A)
                 (A) (A) (A) (A) (A) (A) (A) (A) (A) (A) (A) (A)
                 (A) (A) (A) (A) (A) (A) (A) (A) (A) (A) (A) (A)
                 (A) (A) (A) (A) (A) (A) (A) (A) (A) (A) (A) (A)
                 (A) (A) (A) (A) (A) (A) (A) (A) (A) (A) (A) (A)
                 (A) (A) (A) (A) (A) (A) (A) (A) (A) (A) (A) (A)
                 (A) (A) (A) (A) (A) (A) (A) (A) (A) (A) (A) (A)
                 (A) (A) (A) (A) (A) (A) (A) (A) (A) (A) (A) (A)
                 (A) (A) (A) (A) (A) (A) (A) (A) (A) (A) (A) (A)
                 (A) (A) (A) (A) (A) (A) (A) (A) (A) (A) (A) (A)
                 (A) (A) (A) (A) (A) (A) (A) (A) (A) (A) (A) (A)
                 (A) (A) (A) (A) (A) (A) (A) (A) (A) (A) (A)
 Requested convergence on RMS density matrix=1.00D-08 within 128 cycles.
 Requested convergence on MAX density matrix=1.00D-06.
 Requested convergence on             energy=1.00D-06.
 No special actions if energy rises.
 SCF Done:  E(RB+HF-LYP) =  -344.574754599     A.U. after    1 cycles
             Convg  =    0.4748D-08             -V/T =  2.0093
             S**2   =   0.0000
 Range of M.O.s used for correlation:     1   169
 NBasis=   169 NAE=    26 NBE=    26 NFC=     0 NFV=     0
 NROrb=    169 NOA=    26 NOB=    26 NVA=   143 NVB=   143

 **** Warning!!: The largest alpha MO coefficient is  0.12317231D+03

 Symmetrizing basis deriv contribution to polar:
 IMax=3 JMax=2 DiffMx= 0.00D+00
 G2DrvN: will do   14 centers at a time, making    1 passes doing MaxLOS=2.
 FoFDir/FoFCou used for L=0 through L=2.
          Differentiating once with respect to electric field.
                with respect to dipole field.
          Differentiating once with respect to nuclear coordinates.
 Integrals replicated using symmetry in FoFDir.
 MinBra= 0 MaxBra= 2 Meth= 1.
 IRaf=       0 NMat=  42 IRICut=      42 DoRegI=T DoRafI=T ISym2E= 2 JSym2E=2.
          There are  42 degrees of freedom in the 1st order CPHF.
    39 vectors were produced by pass  0.
 AX will form  39 AO Fock derivatives at one time.
    39 vectors were produced by pass  1.
    39 vectors were produced by pass  2.
    39 vectors were produced by pass  3.
    39 vectors were produced by pass  4.
    35 vectors were produced by pass  5.
     7 vectors were produced by pass  6.
     4 vectors were produced by pass  7.
     3 vectors were produced by pass  8.
 Inv2:  IOpt= 1 Iter= 1 AM= 2.39D-15 Conv= 1.00D-12.
 Inverted reduced A of dimension  244 with in-core refinement.
 Isotropic polarizability for W=    0.000000       63.64 Bohr**3.
 End of Minotr Frequency-dependent properties file   721 does not exist.

 **********************************************************************

            Population analysis using the SCF density.

 **********************************************************************

 Orbital symmetries:
       Occupied  (A) (A) (A) (A) (A) (A) (A) (A) (A) (A) (A) (A)
                 (A) (A) (A) (A) (A) (A) (A) (A) (A) (A) (A) (A)
                 (A) (A)
       Virtual   (A) (A) (A) (A) (A) (A) (A) (A) (A) (A) (A) (A)
                 (A) (A) (A) (A) (A) (A) (A) (A) (A) (A) (A) (A)
                 (A) (A) (A) (A) (A) (A) (A) (A) (A) (A) (A) (A)
                 (A) (A) (A) (A) (A) (A) (A) (A) (A) (A) (A) (A)
                 (A) (A) (A) (A) (A) (A) (A) (A) (A) (A) (A) (A)
                 (A) (A) (A) (A) (A) (A) (A) (A) (A) (A) (A) (A)
                 (A) (A) (A) (A) (A) (A) (A) (A) (A) (A) (A) (A)
                 (A) (A) (A) (A) (A) (A) (A) (A) (A) (A) (A) (A)
                 (A) (A) (A) (A) (A) (A) (A) (A) (A) (A) (A) (A)
                 (A) (A) (A) (A) (A) (A) (A) (A) (A) (A) (A) (A)
                 (A) (A) (A) (A) (A) (A) (A) (A) (A) (A) (A) (A)
                 (A) (A) (A) (A) (A) (A) (A) (A) (A) (A) (A)
 The electronic state is 1-A.
 Alpha  occ. eigenvalues --  -19.22114 -19.17344 -10.25821 -10.24464 -10.23877
 Alpha  occ. eigenvalues --  -10.19148 -10.18673  -1.11271  -1.04147  -0.79983
 Alpha  occ. eigenvalues --   -0.77741  -0.68497  -0.60403  -0.55421  -0.53074
 Alpha  occ. eigenvalues --   -0.52352  -0.48214  -0.43859  -0.43449  -0.41590
 Alpha  occ. eigenvalues --   -0.39689  -0.37973  -0.35811  -0.29690  -0.28082
 Alpha  occ. eigenvalues --   -0.22546
 Alpha virt. eigenvalues --   -0.01741   0.00055   0.00294   0.01553   0.02416
 Alpha virt. eigenvalues --    0.02809   0.03702   0.06171   0.06311   0.06966
 Alpha virt. eigenvalues --    0.07521   0.08361   0.09632   0.10378   0.11346
 Alpha virt. eigenvalues --    0.12195   0.12616   0.13193   0.13724   0.14358
 Alpha virt. eigenvalues --    0.14604   0.14750   0.15356   0.16171   0.17204
 Alpha virt. eigenvalues --    0.17760   0.19576   0.21624   0.22099   0.22680
 Alpha virt. eigenvalues --    0.23193   0.23370   0.25554   0.27391   0.28297
 Alpha virt. eigenvalues --    0.28466   0.30723   0.30851   0.32372   0.33068
 Alpha virt. eigenvalues --    0.34839   0.36618   0.37201   0.38387   0.39654
 Alpha virt. eigenvalues --    0.40283   0.44144   0.46162   0.54395   0.67617
 Alpha virt. eigenvalues --    0.68572   0.69279   0.70237   0.71103   0.72895
 Alpha virt. eigenvalues --    0.74847   0.76279   0.79816   0.81107   0.83376
 Alpha virt. eigenvalues --    0.89957   0.91411   0.93023   0.94719   0.98031
 Alpha virt. eigenvalues --    1.01781   1.08712   1.09549   1.11071   1.12934
 Alpha virt. eigenvalues --    1.15299   1.17094   1.21586   1.21934   1.25563
 Alpha virt. eigenvalues --    1.27681   1.31004   1.34046   1.34505   1.35326
 Alpha virt. eigenvalues --    1.38394   1.39817   1.42332   1.52762   1.52866
 Alpha virt. eigenvalues --    1.56517   1.57280   1.60648   1.65527   1.71604
 Alpha virt. eigenvalues --    1.77507   1.81720   1.85372   1.89393   1.92352
 Alpha virt. eigenvalues --    1.93144   1.96492   1.99515   2.01609   2.04315
 Alpha virt. eigenvalues --    2.09035   2.13171   2.13285   2.17767   2.19864
 Alpha virt. eigenvalues --    2.27063   2.29041   2.32004   2.38834   2.39247
 Alpha virt. eigenvalues --    2.43007   2.49674   2.50169   2.53297   2.53980
 Alpha virt. eigenvalues --    2.59383   2.60785   2.65612   2.65913   2.70731
 Alpha virt. eigenvalues --    2.73292   2.78131   2.81716   2.85608   2.88532
 Alpha virt. eigenvalues --    2.93600   2.96402   3.05375   3.13304   3.21749
 Alpha virt. eigenvalues --    3.30529   3.34654   3.43442   3.48755   3.53552
 Alpha virt. eigenvalues --    3.80743   4.21477   4.31960   4.37678   4.44851
 Alpha virt. eigenvalues --    4.48079   4.73138   4.80080
          Condensed to atoms (all electrons):
              1          2          3          4          5          6
     1  C    5.286365   0.265353  -0.001737  -0.164392   0.041073   0.418202
     2  C    0.265353   5.746364  -0.578151   0.719091  -0.008722  -0.080569
     3  C   -0.001737  -0.578151   7.644562  -1.051135   0.110430  -0.065872
     4  C   -0.164392   0.719091  -1.051135   7.192160   0.143400   0.065686
     5  O    0.041073  -0.008722   0.110430   0.143400   8.233975  -0.083723
     6  H    0.418202  -0.080569  -0.065872   0.065686  -0.083723   0.597358
     7  H   -0.045125   0.346109   0.000258  -0.013673   0.017457  -0.002048
     8  H    0.053135  -0.188567   0.634299  -0.183695   0.020588  -0.002627
     9  C    0.039083   0.048810  -1.010387  -0.153488  -0.237324   0.011303
    10  H    0.015455  -0.018521   0.008675  -0.111551  -0.000047   0.000831
    11  H    0.015312  -0.018332   0.008532  -0.111546  -0.000028   0.000823
    12  O    0.013073   0.007194  -0.002132   0.187031   0.008101   0.000375
    13  H   -0.003368   0.002142   0.004491   0.017266  -0.001491  -0.000215
              7          8          9         10         11         12
     1  C   -0.045125   0.053135   0.039083   0.015455   0.015312   0.013073
     2  C    0.346109  -0.188567   0.048810  -0.018521  -0.018332   0.007194
     3  C    0.000258   0.634299  -1.010387   0.008675   0.008532  -0.002132
     4  C   -0.013673  -0.183695  -0.153488  -0.111551  -0.111546   0.187031
     5  O    0.017457   0.020588  -0.237324  -0.000047  -0.000028   0.008101
     6  H   -0.002048  -0.002627   0.011303   0.000831   0.000823   0.000375
     7  H    0.581108  -0.005724  -0.015336  -0.000420  -0.000414  -0.000523
     8  H   -0.005724   0.600322  -0.082090   0.002808   0.002795  -0.001741
     9  C   -0.015336  -0.082090   6.564207   0.450641   0.450747  -0.098312
    10  H   -0.000420   0.002808   0.450641   0.631918  -0.078239  -0.051645
    11  H   -0.000414   0.002795   0.450747  -0.078239   0.631915  -0.051655
    12  O   -0.000523  -0.001741  -0.098312  -0.051645  -0.051655   8.307940
    13  H    0.000162  -0.002043  -0.015421  -0.008359  -0.008357   0.195626
             13
     1  C   -0.003368
     2  C    0.002142
     3  C    0.004491
     4  C    0.017266
     5  O   -0.001491
     6  H   -0.000215
     7  H    0.000162
     8  H   -0.002043
     9  C   -0.015421
    10  H   -0.008359
    11  H   -0.008357
    12  O    0.195626
    13  H    0.446590
 Mulliken atomic charges:
              1
     1  C    0.067572
     2  C   -0.242203
     3  C    0.298168
     4  C   -0.535154
     5  O   -0.243688
     6  H    0.140476
     7  H    0.138170
     8  H    0.152541
     9  C    0.047570
    10  H    0.158453
    11  H    0.158447
    12  O   -0.513331
    13  H    0.372978
 Sum of Mulliken charges=   0.00000
 Atomic charges with hydrogens summed into heavy atoms:
              1
     1  C    0.208048
     2  C   -0.104033
     3  C    0.450709
     4  C   -0.535154
     5  O   -0.243688
     6  H    0.000000
     7  H    0.000000
     8  H    0.000000
     9  C    0.364470
    10  H    0.000000
    11  H    0.000000
    12  O   -0.140353
    13  H    0.000000
 Sum of Mulliken charges=   0.00000
 APT atomic charges:
              1
     1  C    0.104661
     2  C   -0.050191
     3  C   -0.123402
     4  C    0.203013
     5  O   -0.459310
     6  H    0.085094
     7  H    0.072882
     8  H    0.095051
     9  C    0.581465
    10  H   -0.085875
    11  H   -0.085877
    12  O   -0.604112
    13  H    0.266601
 Sum of APT charges=   0.00000
 APT Atomic charges with hydrogens summed into heavy atoms:
              1
     1  C    0.189755
     2  C    0.022691
     3  C   -0.028351
     4  C    0.203013
     5  O   -0.459310
     6  H    0.000000
     7  H    0.000000
     8  H    0.000000
     9  C    0.409712
    10  H    0.000000
    11  H    0.000000
    12  O   -0.337510
    13  H    0.000000
 Sum of APT charges=   0.00000
 Electronic spatial extent (au):  <R**2>=   748.9430
 Charge=     0.0000 electrons
 Dipole moment (field-independent basis, Debye):
    X=     0.9254    Y=    -0.9126    Z=     0.0001  Tot=     1.2997
 Quadrupole moment (field-independent basis, Debye-Ang):
   XX=   -30.4520   YY=   -41.0342   ZZ=   -44.1067
   XY=    -3.8681   XZ=     0.0016   YZ=     0.0009
 Traceless Quadrupole moment (field-independent basis, Debye-Ang):
   XX=     8.0790   YY=    -2.5032   ZZ=    -5.5758
   XY=    -3.8681   XZ=     0.0016   YZ=     0.0009
 Octapole moment (field-independent basis, Debye-Ang**2):
  XXX=    30.4484  YYY=     2.7182  ZZZ=     0.0024  XYY=    -1.1592
  XXY=   -10.8357  XXZ=    -0.0002  XZZ=     6.6376  YZZ=    -4.0801
  YYZ=    -0.0010  XYZ=    -0.0015
 Hexadecapole moment (field-independent basis, Debye-Ang**3):
 XXXX=  -518.4362 YYYY=  -217.0373 ZZZZ=   -57.4814 XXXY=     1.2550
 XXXZ=     0.0062 YYYX=     2.5403 YYYZ=     0.0090 ZZZX=     0.0004
 ZZZY=     0.0081 XXYY=  -145.7087 XXZZ=  -138.3131 YYZZ=   -49.1701
 XXYZ=     0.0076 YYXZ=    -0.0002 ZZXY=     1.1665
 N-N= 2.890201223064D+02 E-N=-1.381842225976D+03  KE= 3.413883416333D+02
  Exact polarizability:  79.424  -1.926  66.787   0.002  -0.001  44.717
 Approx polarizability: 104.743  -2.399 108.876   0.004   0.000  62.247
 Full mass-weighted force constant matrix:
 Low frequencies ---  -36.1899  -11.6239   -9.3523   -0.0007   -0.0003   -0.0001
 Low frequencies ---    3.4631  185.6213  201.5217
 ******    1 imaginary frequencies (negative Signs) ****** 
 Diagonal vibrational polarizability:
        6.6321125       5.0697865     801.0526744
 Harmonic frequencies (cm**-1), IR intensities (KM/Mole), Raman scattering
 activities (A**4/AMU), depolarization ratios for plane and unpolarized
 incident light, reduced masses (AMU), force constants (mDyne/A),
 and normal coordinates:
                     1                      2                      3
                     A                      A                      A
 Frequencies --   -35.9956               185.6206               201.5215
 Red. masses --     3.1066                 1.2211                 4.6556
 Frc consts  --     0.0024                 0.0248                 0.1114
 IR Inten    --    33.8485               115.8699                 6.5801
 Atom AN      X      Y      Z        X      Y      Z        X      Y      Z
   1   6     0.00   0.00   0.12     0.00   0.00   0.07    -0.01   0.10   0.00
   2   6     0.00   0.00  -0.02     0.00   0.00   0.05     0.18   0.08   0.00
   3   6     0.00   0.00  -0.16     0.00   0.00  -0.06     0.20  -0.13   0.00
   4   6     0.00   0.00  -0.09     0.00   0.00  -0.09     0.01  -0.21   0.00
   5   8     0.00   0.00   0.08     0.00   0.00  -0.03    -0.10  -0.09   0.00
   6   1     0.00   0.00   0.25     0.00   0.00   0.13    -0.11   0.23   0.00
   7   1     0.00   0.00  -0.01     0.00   0.00   0.10     0.28   0.19   0.00
   8   1     0.00   0.00  -0.29     0.00   0.00  -0.08     0.36  -0.22   0.00
   9   6     0.00   0.00  -0.20     0.00   0.00  -0.02     0.05  -0.05   0.00
  10   1    -0.06  -0.33  -0.42    -0.07   0.03   0.01     0.21   0.00   0.01
  11   1     0.06   0.33  -0.42     0.07  -0.03   0.01     0.21   0.00  -0.01
  12   8     0.00   0.00   0.26     0.00   0.00  -0.01    -0.27   0.20   0.00
  13   1     0.00   0.00  -0.33     0.00   0.00   0.97    -0.18   0.49   0.00
                     4                      5                      6
                     A                      A                      A
 Frequencies --   224.8449               446.9803               605.0149
 Red. masses --     2.4014                 7.0119                 3.2772
 Frc consts  --     0.0715                 0.8254                 0.7068
 IR Inten    --     4.6864                 1.2418                 3.7005
 Atom AN      X      Y      Z        X      Y      Z        X      Y      Z
   1   6     0.00   0.00  -0.10     0.23  -0.07   0.00     0.00   0.00   0.26
   2   6     0.00   0.00  -0.12     0.08  -0.04   0.00     0.00   0.00  -0.28
   3   6     0.00   0.00   0.10     0.05   0.17   0.00     0.00   0.00   0.19
   4   6     0.00   0.00   0.20     0.07   0.16   0.00     0.00   0.00  -0.04
   5   8     0.00   0.00   0.13     0.27   0.11   0.00     0.00   0.00  -0.13
   6   1     0.00   0.00  -0.16     0.31  -0.17   0.00     0.00   0.00   0.63
   7   1     0.00   0.00  -0.28    -0.04  -0.17   0.00     0.00   0.00  -0.44
   8   1     0.00   0.00   0.09    -0.05   0.22   0.00     0.00   0.00   0.45
   9   6     0.00   0.00  -0.15    -0.20  -0.16   0.00     0.00   0.00  -0.01
  10   1     0.18  -0.24  -0.36    -0.28  -0.18   0.01    -0.01   0.02   0.01
  11   1    -0.18   0.24  -0.36    -0.28  -0.18  -0.01     0.01  -0.02   0.01
  12   8     0.00   0.00  -0.05    -0.40  -0.13   0.00     0.00   0.00   0.01
  13   1     0.00   0.00   0.57    -0.32   0.13   0.00     0.00   0.00  -0.03
                     7                      8                      9
                     A                      A                      A
 Frequencies --   622.9791               685.7202               731.8535
 Red. masses --     3.9907                 3.7227                 1.3056
 Frc consts  --     0.9125                 1.0314                 0.4120
 IR Inten    --     4.0637                 7.6010                62.7486
 Atom AN      X      Y      Z        X      Y      Z        X      Y      Z
   1   6     0.00   0.00   0.08    -0.07   0.02   0.00     0.00   0.00   0.15
   2   6     0.00   0.00   0.02    -0.16   0.03   0.00     0.00   0.00   0.03
   3   6     0.00   0.00  -0.21    -0.11   0.00   0.00     0.00   0.00  -0.02
   4   6     0.00   0.00   0.37     0.13   0.01   0.00     0.00   0.00   0.02
   5   8     0.00   0.00  -0.24    -0.02   0.15   0.00     0.00   0.00  -0.05
   6   1     0.00   0.00   0.49     0.03  -0.11   0.00     0.00   0.00  -0.85
   7   1     0.00   0.00   0.28    -0.15   0.04   0.00     0.00   0.00  -0.48
   8   1     0.00   0.00  -0.38    -0.33   0.12   0.00     0.00   0.00  -0.14
   9   6     0.00   0.00   0.07     0.29  -0.26   0.00     0.00   0.00   0.00
  10   1     0.30  -0.19  -0.13     0.37  -0.21   0.01     0.03  -0.03  -0.02
  11   1    -0.30   0.19  -0.13     0.37  -0.21  -0.01    -0.03   0.03  -0.02
  12   8     0.00   0.00  -0.01    -0.06  -0.01   0.00     0.00   0.00   0.00
  13   1     0.00   0.00   0.00     0.10   0.48   0.00     0.00   0.00   0.00
                    10                     11                     12
                     A                      A                      A
 Frequencies --   819.4351               874.7402               897.0680
 Red. masses --     1.2233                 1.2997                 6.2755
 Frc consts  --     0.4839                 0.5859                 2.9754
 IR Inten    --    28.3630                 0.5540                 4.1051
 Atom AN      X      Y      Z        X      Y      Z        X      Y      Z
   1   6     0.00   0.00  -0.05     0.00   0.00   0.05     0.30   0.23   0.00
   2   6     0.00   0.00   0.06     0.00   0.00  -0.13    -0.26   0.31   0.00
   3   6     0.00   0.00   0.11     0.00   0.00   0.09    -0.21  -0.13   0.00
   4   6     0.00   0.00  -0.01     0.00   0.00   0.00    -0.02  -0.10   0.00
   5   8     0.00   0.00  -0.02     0.00   0.00   0.00     0.15  -0.22   0.00
   6   1     0.00   0.00   0.30     0.00   0.00  -0.31     0.29   0.26   0.00
   7   1     0.00   0.00  -0.48     0.00   0.00   0.75    -0.48   0.10   0.00
   8   1     0.00   0.00  -0.81     0.00   0.00  -0.55     0.18  -0.35   0.00
   9   6     0.00   0.00  -0.01     0.00   0.00  -0.01     0.01   0.02   0.00
  10   1    -0.04   0.04   0.03    -0.03   0.02   0.02     0.01   0.01  -0.01
  11   1     0.04  -0.04   0.03     0.03  -0.02   0.02     0.01   0.01   0.01
  12   8     0.00   0.00   0.01     0.00   0.00   0.00    -0.02  -0.03   0.00
  13   1     0.00   0.00   0.00     0.00   0.00   0.00    -0.02  -0.03   0.00
                    13                     14                     15
                     A                      A                      A
 Frequencies --   955.4911              1023.5020              1042.7411
 Red. masses --     3.2957                 1.4187                 1.6534
 Frc consts  --     1.7727                 0.8756                 1.0592
 IR Inten    --    15.3928                40.3638                 2.0097
 Atom AN      X      Y      Z        X      Y      Z        X      Y      Z
   1   6     0.05   0.01   0.00     0.03  -0.03   0.00     0.00   0.00   0.01
   2   6     0.05  -0.01   0.00    -0.09  -0.02   0.00     0.00   0.00   0.00
   3   6     0.02   0.28   0.00     0.10   0.03   0.00     0.00   0.00  -0.03
   4   6    -0.04   0.10   0.00    -0.04  -0.02   0.00     0.00   0.00   0.12
   5   8    -0.09  -0.25   0.00    -0.04   0.07   0.00     0.00   0.00  -0.01
   6   1    -0.29   0.46   0.00     0.10  -0.12   0.00     0.00   0.00  -0.02
   7   1    -0.34  -0.41   0.00    -0.50  -0.43   0.00     0.00   0.00  -0.01
   8   1    -0.11   0.37   0.00     0.66  -0.27   0.00     0.00   0.00   0.08
   9   6     0.07  -0.09   0.00    -0.02  -0.04   0.00     0.00   0.00  -0.20
  10   1     0.10  -0.07   0.01     0.01  -0.02   0.00    -0.30   0.56   0.26
  11   1     0.10  -0.07  -0.01     0.01  -0.02   0.00     0.30  -0.56   0.26
  12   8     0.01   0.01   0.00     0.03   0.03   0.00     0.00   0.00   0.05
  13   1     0.09   0.25   0.00     0.02   0.01   0.00     0.00   0.00  -0.01
                    16                     17                     18
                     A                      A                      A
 Frequencies --  1079.0515              1099.9154              1168.1881
 Red. masses --     5.9361                 2.7792                 1.7485
 Frc consts  --     4.0723                 1.9810                 1.4058
 IR Inten    --    77.8496                 6.0921                15.8284
 Atom AN      X      Y      Z        X      Y      Z        X      Y      Z
   1   6    -0.19   0.00   0.00     0.23   0.05   0.00    -0.11   0.10   0.00
   2   6    -0.10   0.00   0.00     0.10  -0.09   0.00    -0.02  -0.07   0.00
   3   6     0.12   0.03   0.00    -0.06  -0.09   0.00     0.02  -0.10   0.00
   4   6     0.09   0.05   0.00     0.03  -0.05   0.00     0.10   0.02   0.00
   5   8     0.04  -0.06   0.00    -0.17   0.11   0.00     0.11   0.01   0.00
   6   1    -0.23   0.04   0.00     0.02   0.35   0.00    -0.49   0.63   0.00
   7   1    -0.21  -0.10   0.00    -0.30  -0.52   0.00    -0.27  -0.34   0.00
   8   1     0.47  -0.15   0.00    -0.46   0.12   0.00    -0.10  -0.04   0.00
   9   6     0.26   0.37   0.00     0.04   0.10   0.00    -0.05  -0.03   0.00
  10   1     0.20   0.28  -0.02     0.14   0.10  -0.01    -0.22  -0.05   0.01
  11   1     0.20   0.28   0.02     0.14   0.10   0.01    -0.22  -0.05  -0.01
  12   8    -0.19  -0.29   0.00    -0.04  -0.05   0.00     0.01   0.04   0.00
  13   1    -0.12  -0.01   0.00    -0.12  -0.27   0.00     0.02   0.03   0.00
                    19                     20                     21
                     A                      A                      A
 Frequencies --  1202.2738              1232.4273              1235.7820
 Red. masses --     1.3002                 4.6040                 1.0700
 Frc consts  --     1.1073                 4.1201                 0.9627
 IR Inten    --    89.8512                 6.5074                 0.0116
 Atom AN      X      Y      Z        X      Y      Z        X      Y      Z
   1   6    -0.06   0.02   0.00     0.07  -0.02   0.00     0.00   0.00   0.00
   2   6    -0.04   0.03   0.00    -0.20   0.02   0.00     0.00   0.00   0.00
   3   6     0.07   0.05   0.00     0.19  -0.08   0.00     0.00   0.00   0.00
   4   6     0.02  -0.07   0.00     0.36   0.16   0.00     0.00   0.00   0.05
   5   8     0.05  -0.01   0.00    -0.20  -0.11   0.00     0.00   0.00  -0.01
   6   1     0.04  -0.12   0.00     0.26  -0.30   0.00     0.00   0.00   0.00
   7   1    -0.16  -0.08   0.00     0.04   0.28   0.00     0.00   0.00  -0.01
   8   1    -0.24   0.23   0.00    -0.22   0.16   0.00     0.00   0.00   0.02
   9   6    -0.01  -0.03   0.00    -0.07   0.01   0.00     0.00   0.00   0.03
  10   1     0.28   0.04  -0.01    -0.42  -0.05   0.02    -0.64  -0.29  -0.04
  11   1     0.28   0.04   0.01    -0.42  -0.05  -0.02     0.64   0.29  -0.04
  12   8    -0.02   0.05   0.00    -0.01   0.05   0.00     0.00   0.00  -0.04
  13   1    -0.27  -0.77   0.00    -0.06  -0.14   0.00     0.00   0.00  -0.02
                    22                     23                     24
                     A                      A                      A
 Frequencies --  1263.3140              1404.4869              1462.5572
 Red. masses --     1.3889                 2.2329                 1.6898
 Frc consts  --     1.3060                 2.5951                 2.1297
 IR Inten    --     7.7981                 8.1217                26.5521
 Atom AN      X      Y      Z        X      Y      Z        X      Y      Z
   1   6     0.05  -0.06   0.00    -0.11   0.05   0.00     0.05  -0.04   0.00
   2   6    -0.01  -0.04   0.00     0.20   0.07   0.00    -0.04  -0.01   0.00
   3   6    -0.09   0.00   0.00    -0.16  -0.03   0.00     0.02   0.05   0.00
   4   6     0.04   0.11   0.00     0.09   0.08   0.00    -0.08  -0.09   0.00
   5   8    -0.02   0.00   0.00    -0.02  -0.05   0.00     0.00   0.03   0.00
   6   1    -0.27   0.37   0.00     0.27  -0.48   0.00    -0.10   0.16   0.00
   7   1     0.29   0.26   0.00    -0.25  -0.41   0.00     0.09   0.13   0.00
   8   1     0.46  -0.31   0.00     0.21  -0.25   0.00    -0.01   0.08   0.00
   9   6     0.01  -0.04   0.00     0.08  -0.02   0.00     0.18   0.01   0.00
  10   1     0.19   0.01   0.01    -0.26  -0.08   0.03    -0.59  -0.18   0.03
  11   1     0.19   0.01  -0.01    -0.26  -0.08  -0.03    -0.59  -0.18  -0.03
  12   8    -0.02   0.03   0.00    -0.02   0.03   0.00    -0.02   0.04   0.00
  13   1    -0.16  -0.44   0.00    -0.12  -0.29   0.00    -0.13  -0.32   0.00
                    25                     26                     27
                     A                      A                      A
 Frequencies --  1516.5634              1549.2037              1649.3464
 Red. masses --     1.0963                 4.6953                 6.6178
 Frc consts  --     1.4856                 6.6394                10.6069
 IR Inten    --     2.2977                13.9982                 3.8081
 Atom AN      X      Y      Z        X      Y      Z        X      Y      Z
   1   6     0.00   0.01   0.00     0.01   0.38   0.00     0.02  -0.15   0.00
   2   6     0.00  -0.01   0.00    -0.07  -0.35   0.00     0.04   0.20   0.00
   3   6     0.01  -0.01   0.00     0.05  -0.04   0.00     0.21  -0.34   0.00
   4   6    -0.02   0.01   0.00    -0.16   0.14   0.00    -0.33   0.39   0.00
   5   8     0.00   0.00   0.00     0.01  -0.06   0.00     0.02  -0.01   0.00
   6   1     0.02  -0.01   0.00     0.58  -0.28   0.00    -0.16   0.03   0.00
   7   1     0.01   0.00   0.00     0.38   0.05   0.00    -0.31  -0.12   0.00
   8   1    -0.02   0.00   0.00     0.09  -0.07   0.00    -0.51  -0.01   0.00
   9   6     0.03  -0.08   0.00     0.08  -0.02   0.00     0.12  -0.06   0.00
  10   1    -0.11   0.55   0.43     0.03  -0.15  -0.07     0.10  -0.13  -0.05
  11   1    -0.11   0.55  -0.43     0.03  -0.15   0.07     0.10  -0.13   0.05
  12   8     0.00  -0.01   0.00    -0.01   0.01   0.00    -0.02   0.01   0.00
  13   1     0.00  -0.01   0.00    -0.06  -0.15   0.00    -0.07  -0.17   0.00
                    28                     29                     30
                     A                      A                      A
 Frequencies --  2981.3924              3005.6379              3261.6162
 Red. masses --     1.0547                 1.1068                 1.0913
 Frc consts  --     5.5233                 5.8912                 6.8403
 IR Inten    --    62.9838                38.1968                 2.8890
 Atom AN      X      Y      Z        X      Y      Z        X      Y      Z
   1   6     0.00   0.00   0.00     0.00   0.00   0.00     0.02   0.01   0.00
   2   6     0.00   0.00   0.00     0.00   0.00   0.00    -0.06   0.06   0.00
   3   6     0.00   0.00   0.00     0.00   0.00   0.00    -0.01  -0.02   0.00
   4   6     0.00   0.00   0.00     0.00   0.00   0.00     0.00   0.00   0.00
   5   8     0.00   0.00   0.00     0.00   0.00   0.00     0.00   0.00   0.00
   6   1     0.00   0.00   0.00     0.00   0.00   0.00    -0.23  -0.17   0.00
   7   1     0.00   0.00   0.00     0.00   0.00   0.00     0.66  -0.65   0.00
   8   1     0.00   0.00   0.00     0.00   0.00   0.00     0.11   0.20   0.00
   9   6    -0.02   0.06   0.00     0.00   0.00   0.09     0.00   0.00   0.00
  10   1     0.11  -0.38   0.58    -0.12   0.40  -0.57     0.00   0.00   0.00
  11   1     0.11  -0.38  -0.58     0.12  -0.40  -0.57     0.00   0.00   0.00
  12   8     0.00   0.00   0.00     0.00   0.00   0.00     0.00   0.00   0.00
  13   1     0.00   0.01   0.00     0.00   0.00   0.00     0.00   0.00   0.00
                    31                     32                     33
                     A                      A                      A
 Frequencies --  3285.8962              3299.6372              3849.4969
 Red. masses --     1.0975                 1.1044                 1.0670
 Frc consts  --     6.9820                 7.0843                 9.3162
 IR Inten    --     0.1352                 0.2911                43.6441
 Atom AN      X      Y      Z        X      Y      Z        X      Y      Z
   1   6    -0.02  -0.01   0.00    -0.07  -0.06   0.00     0.00   0.00   0.00
   2   6     0.01  -0.01   0.00    -0.02   0.03   0.00     0.00   0.00   0.00
   3   6    -0.04  -0.08   0.00     0.01   0.01   0.00     0.00   0.00   0.00
   4   6     0.00   0.00   0.00     0.00   0.00   0.00     0.00   0.00   0.00
   5   8     0.00   0.00   0.00     0.00   0.00   0.00     0.00   0.00   0.00
   6   1     0.18   0.13   0.00     0.74   0.56   0.00     0.00   0.00   0.00
   7   1    -0.12   0.11   0.00     0.23  -0.22   0.00     0.00   0.00   0.00
   8   1     0.46   0.84   0.00    -0.08  -0.14   0.00     0.00   0.00   0.00
   9   6     0.00   0.00   0.00     0.00   0.00   0.00     0.00   0.00   0.00
  10   1     0.00   0.00   0.00     0.00   0.00   0.00     0.00   0.00   0.00
  11   1     0.00   0.00   0.00     0.00   0.00   0.00     0.00   0.00   0.00
  12   8     0.00   0.00   0.00     0.00   0.00   0.00     0.06  -0.02   0.00
  13   1     0.00   0.00   0.00     0.00   0.00   0.00    -0.95   0.30   0.00

 -------------------
 - Thermochemistry -
 -------------------
 Temperature   298.150 Kelvin.  Pressure   1.00000 Atm.
 Atom  1 has atomic number  6 and mass  12.00000
 Atom  2 has atomic number  6 and mass  12.00000
 Atom  3 has atomic number  6 and mass  12.00000
 Atom  4 has atomic number  6 and mass  12.00000
 Atom  5 has atomic number  8 and mass  15.99491
 Atom  6 has atomic number  1 and mass   1.00783
 Atom  7 has atomic number  1 and mass   1.00783
 Atom  8 has atomic number  1 and mass   1.00783
 Atom  9 has atomic number  6 and mass  12.00000
 Atom 10 has atomic number  1 and mass   1.00783
 Atom 11 has atomic number  1 and mass   1.00783
 Atom 12 has atomic number  8 and mass  15.99491
 Atom 13 has atomic number  1 and mass   1.00783
 Molecular mass:    98.03678 amu.
 Principal axes and moments of inertia in atomic units:
                           1         2         3
     EIGENVALUES --   242.82071 928.178231159.64667
           X            0.99974  -0.02292   0.00001
           Y            0.02292   0.99974   0.00011
           Z           -0.00001  -0.00011   1.00000
 This molecule is an asymmetric top.
 Rotational symmetry number  1.
 Rotational temperatures (Kelvin)      0.35670     0.09332     0.07469
 Rotational constants (GHZ):           7.43240     1.94439     1.55629
    1 imaginary frequencies ignored.
 Zero-point vibrational energy     268348.1 (Joules/Mol)
                                   64.13673 (Kcal/Mol)
 Warning -- explicit consideration of   5 degrees of freedom as
           vibrations may cause significant error
 Vibrational temperatures:    267.07   289.94   323.50   643.10   870.48
          (Kelvin)            896.33   986.60  1052.97  1178.98  1258.55
                             1290.68  1374.74  1472.59  1500.27  1552.51
                             1582.53  1680.76  1729.80  1773.19  1778.01
                             1817.62  2020.74  2104.29  2181.99  2228.96
                             2373.04  4289.55  4324.44  4692.73  4727.67
                             4747.44  5538.56
 
 Zero-point correction=                           0.102208 (Hartree/Particle)
 Thermal correction to Energy=                    0.107946
 Thermal correction to Enthalpy=                  0.108890
 Thermal correction to Gibbs Free Energy=         0.072578
 Sum of electronic and zero-point Energies=           -344.472546
 Sum of electronic and thermal Energies=              -344.466809
 Sum of electronic and thermal Enthalpies=            -344.465865
 Sum of electronic and thermal Free Energies=         -344.502176
 
                     E (Thermal)             CV                S
                      KCal/Mol        Cal/Mol-Kelvin    Cal/Mol-Kelvin
 Total                   67.737             21.143             76.425
 Electronic               0.000              0.000              0.000
 Translational            0.889              2.981             39.659
 Rotational               0.889              2.981             27.060
 Vibrational             65.960             15.182              9.705
 Vibration  1             0.632              1.860              2.271
 Vibration  2             0.638              1.838              2.119
 Vibration  3             0.650              1.803              1.920
 Vibration  4             0.806              1.368              0.805
 Vibration  5             0.964              1.021              0.441
                       Q            Log10(Q)             Ln(Q)
 Total Bot       0.413486D-33        -33.383540        -76.868441
 Total V=0       0.425558D+14         13.628959         31.381838
 Vib (Bot)       0.592180D-46        -46.227546       -106.442859
 Vib (Bot)  1    0.107992D+01          0.033392          0.076889
 Vib (Bot)  2    0.988872D+00         -0.004860         -0.011190
 Vib (Bot)  3    0.877931D+00         -0.056540         -0.130187
 Vib (Bot)  4    0.384596D+00         -0.414995         -0.955562
 Vib (Bot)  5    0.245530D+00         -0.609896         -1.404338
 Vib (V=0)       0.609471D+01          0.784953          1.807420
 Vib (V=0)  1    0.169005D+01          0.227901          0.524761
 Vib (V=0)  2    0.160809D+01          0.206311          0.475049
 Vib (V=0)  3    0.151033D+01          0.179071          0.412327
 Vib (V=0)  4    0.113080D+01          0.053387          0.122929
 Vib (V=0)  5    0.105703D+01          0.024088          0.055465
 Electronic      0.100000D+01          0.000000          0.000000
 Translational   0.381539D+08          7.581539         17.457138
 Rotational      0.183007D+06          5.262468         12.117280
 ***** Axes restored to original set *****
 -------------------------------------------------------------------
 Center     Atomic                   Forces (Hartrees/Bohr)
 Number     Number              X              Y              Z
 -------------------------------------------------------------------
    1          6           0.000124101   -0.000054859   -0.000065370
    2          6           0.000070183    0.000140929    0.000045636
    3          6           0.000015259   -0.000096435   -0.000020671
    4          6          -0.000032974   -0.000210195   -0.000022282
    5          8          -0.000150156    0.000152774    0.000062616
    6          1           0.000000355    0.000049499   -0.000006788
    7          1           0.000000995   -0.000015076    0.000007971
    8          1           0.000001215    0.000006168   -0.000000641
    9          6          -0.000213125    0.000201887   -0.000000467
   10          1           0.000097313   -0.000054652    0.000027577
   11          1           0.000097992   -0.000054346   -0.000027262
   12          8           0.000002688   -0.000063674   -0.000000338
   13          1          -0.000013844   -0.000002019    0.000000020
 -------------------------------------------------------------------
 Cartesian Forces:  Max     0.000213125 RMS     0.000083952

 GradGradGradGradGradGradGradGradGradGradGradGradGradGradGradGradGradGrad
 Berny optimization.
 Internal  Forces:  Max     0.000161783 RMS     0.000048300
 Search for a local minimum.
 Step number   1 out of a maximum of   2
 All quantities printed in internal units (Hartrees-Bohrs-Radians)
 Second derivative matrix not updated -- analytic derivatives used.
     Eigenvalues ---   -0.00026   0.00194   0.01013   0.01205   0.01379
     Eigenvalues ---    0.02304   0.04553   0.05417   0.06134   0.07601
     Eigenvalues ---    0.09136   0.10085   0.10204   0.10764   0.13641
     Eigenvalues ---    0.14163   0.15798   0.20800   0.23503   0.24776
     Eigenvalues ---    0.31300   0.31350   0.31954   0.32745   0.35928
     Eigenvalues ---    0.37712   0.38090   0.38310   0.39302   0.43231
     Eigenvalues ---    0.46726   0.53310   0.549511000.000001000.00000
     Eigenvalues --- 1000.000001000.000001000.000001000.000001000.00000
     Eigenvalues --- 1000.000001000.000001000.000001000.000001000.00000
     Eigenvalues --- 1000.000001000.000001000.000001000.000001000.00000
     Eigenvalues --- 1000.000001000.000001000.000001000.000001000.00000
     Eigenvalues --- 1000.000001000.000001000.00000
 Eigenvalue   1 out of range, new value =    0.000265 Eigenvector:
                           1
           R1           0.00000
           R2           0.00000
           R3           0.00000
           R4           0.00000
           R5           0.00000
           R6           0.00000
           R7           0.00000
           R8           0.00000
           R9           0.00000
           R10         -0.00134
           R11          0.00134
           R12          0.00000
           R13          0.00000
           A1           0.00000
           A2           0.00000
           A3           0.00000
           A4           0.00000
           A5           0.00000
           A6           0.00000
           A7           0.00000
           A8           0.00000
           A9           0.00000
           A10          0.00000
           A11          0.00000
           A12          0.00000
           A13          0.00000
           A14         -0.00771
           A15          0.00771
           A16          0.00001
           A17          0.00000
           A18          0.00614
           A19         -0.00614
           A20          0.00000
           D1           0.00731
           D2           0.00865
           D3          -0.00042
           D4           0.00092
           D5          -0.00666
           D6          -0.00049
           D7          -0.00515
           D8           0.00594
           D9          -0.00651
           D10          0.00458
           D11          0.00119
           D12         -0.01592
           D13         -0.00957
           D14         -0.02668
           D15          0.00322
           D16          0.01689
           D17          0.34020
           D18          0.34020
           D19          0.33729
           D20          0.32239
           D21          0.32239
           D22          0.31948
           D23          0.33424
           D24          0.34004
           D25          0.34004
 Angle between quadratic step and forces=  43.18 degrees.
 Linear search not attempted -- first point.
 Iteration  1 RMS(Cart)=  0.00053403 RMS(Int)=  0.00000017
 Iteration  2 RMS(Cart)=  0.00000023 RMS(Int)=  0.00000005
 Variable       Old X    -DE/DX   Delta X   Delta X   Delta X     New X
                                 (Linear)    (Quad)   (Total)
    R1        2.57151   0.00002   0.00000   0.00000   0.00000   2.57151
    R2        2.59020   0.00008   0.00000   0.00037   0.00037   2.59057
    R3        2.03807  -0.00003   0.00000  -0.00009  -0.00009   2.03798
    R4        2.71865  -0.00016   0.00000  -0.00039  -0.00039   2.71826
    R5        2.04236   0.00001   0.00000   0.00004   0.00004   2.04240
    R6        2.57400   0.00002   0.00000   0.00003   0.00003   2.57404
    R7        2.03959   0.00000   0.00000  -0.00001  -0.00001   2.03958
    R8        2.58511  -0.00006   0.00000  -0.00023  -0.00023   2.58487
    R9        2.82211   0.00003   0.00000   0.00029   0.00029   2.82240
   R10        2.08158  -0.00009   0.00000  -0.00033  -0.00033   2.08125
   R11        2.08158  -0.00009   0.00000  -0.00033  -0.00033   2.08125
   R12        2.69105  -0.00004   0.00000   0.00004   0.00004   2.69109
   R13        1.82291   0.00000   0.00000   0.00001   0.00001   1.82292
    A1        1.92169   0.00007   0.00000   0.00013   0.00013   1.92181
    A2        2.34076   0.00000   0.00000   0.00030   0.00030   2.34106
    A3        2.02074  -0.00007   0.00000  -0.00042  -0.00042   2.02031
    A4        1.85711  -0.00001   0.00000   0.00003   0.00003   1.85714
    A5        2.20535   0.00000   0.00000  -0.00025  -0.00025   2.20510
    A6        2.22072   0.00002   0.00000   0.00022   0.00022   2.22095
    A7        1.85292  -0.00001   0.00000  -0.00010  -0.00010   1.85282
    A8        2.23523   0.00001   0.00000   0.00019   0.00019   2.23542
    A9        2.19503   0.00000   0.00000  -0.00009  -0.00009   2.19494
   A10        1.92473   0.00011   0.00000   0.00037   0.00037   1.92510
   A11        2.33812  -0.00009   0.00000  -0.00060  -0.00060   2.33752
   A12        2.02034  -0.00001   0.00000   0.00023   0.00023   2.02057
   A13        1.86833  -0.00015   0.00000  -0.00043  -0.00043   1.86790
   A14        1.91312  -0.00001   0.00000  -0.00017  -0.00017   1.91295
   A15        1.91312  -0.00001   0.00000  -0.00017  -0.00017   1.91295
   A16        1.88078  -0.00008   0.00000  -0.00051  -0.00051   1.88027
   A17        1.87529   0.00006   0.00000   0.00103   0.00103   1.87632
   A18        1.94081   0.00002   0.00000  -0.00010  -0.00010   1.94072
   A19        1.94082   0.00002   0.00000  -0.00009  -0.00009   1.94072
   A20        1.89884  -0.00002   0.00000  -0.00007  -0.00007   1.89878
    D1        0.00058  -0.00003   0.00000  -0.00058  -0.00058   0.00000
    D2       -3.14129  -0.00002   0.00000  -0.00031  -0.00031   3.14159
    D3       -3.14145  -0.00001   0.00000  -0.00014  -0.00014   3.14159
    D4       -0.00013   0.00001   0.00000   0.00013   0.00013   0.00000
    D5       -0.00059   0.00003   0.00000   0.00059   0.00059   0.00000
    D6        3.14135   0.00001   0.00000   0.00024   0.00024  -3.14159
    D7       -0.00034   0.00002   0.00000   0.00035   0.00035   0.00000
    D8        3.14136   0.00001   0.00000   0.00023   0.00023   3.14159
    D9        3.14152   0.00001   0.00000   0.00008   0.00008  -3.14159
   D10        0.00004   0.00000   0.00000  -0.00004  -0.00004   0.00000
   D11       -0.00001   0.00000   0.00000   0.00001   0.00001   0.00000
   D12       -3.14148  -0.00001   0.00000  -0.00010  -0.00010  -3.14159
   D13        3.14148   0.00001   0.00000   0.00012   0.00012  -3.14159
   D14        0.00001   0.00000   0.00000   0.00001   0.00001   0.00001
   D15        0.00036  -0.00002   0.00000  -0.00036  -0.00036   0.00000
   D16       -3.14133  -0.00001   0.00000  -0.00027  -0.00027   3.14159
   D17        2.11429  -0.00003   0.00000  -0.00051  -0.00051   2.11378
   D18       -2.11461   0.00003   0.00000   0.00054   0.00054  -2.11407
   D19       -0.00016   0.00000   0.00000   0.00001   0.00001  -0.00015
   D20       -1.02718  -0.00003   0.00000  -0.00063  -0.00063  -1.02781
   D21        1.02711   0.00003   0.00000   0.00042   0.00042   1.02753
   D22        3.14156   0.00000   0.00000  -0.00010  -0.00010   3.14145
   D23        3.14158   0.00000   0.00000  -0.00013  -0.00013   3.14145
   D24        1.04451   0.00005   0.00000   0.00046   0.00046   1.04497
   D25       -1.04455  -0.00005   0.00000  -0.00072  -0.00072  -1.04527
         Item               Value     Threshold  Converged?
 Maximum Force            0.000162     0.000450     YES
 RMS     Force            0.000048     0.000300     YES
 Maximum Displacement     0.001560     0.001800     YES
 RMS     Displacement     0.000534     0.001200     YES
 Predicted change in Energy=-3.389284D-07
 Optimization completed.
    -- Stationary point found.
                           ----------------------------
                           !   Optimized Parameters   !
                           ! (Angstroms and Degrees)  !
 --------------------------                            --------------------------
 ! Name  Definition              Value          Derivative Info.                !
 --------------------------------------------------------------------------------
 ! R1    R(1,2)                  1.3608         -DE/DX =    0.0                 !
 ! R2    R(1,5)                  1.3707         -DE/DX =    0.0001              !
 ! R3    R(1,6)                  1.0785         -DE/DX =    0.0                 !
 ! R4    R(2,3)                  1.4386         -DE/DX =   -0.0002              !
 ! R5    R(2,7)                  1.0808         -DE/DX =    0.0                 !
 ! R6    R(3,4)                  1.3621         -DE/DX =    0.0                 !
 ! R7    R(3,8)                  1.0793         -DE/DX =    0.0                 !
 ! R8    R(4,5)                  1.368          -DE/DX =   -0.0001              !
 ! R9    R(4,9)                  1.4934         -DE/DX =    0.0                 !
 ! R10   R(9,10)                 1.1015         -DE/DX =   -0.0001              !
 ! R11   R(9,11)                 1.1015         -DE/DX =   -0.0001              !
 ! R12   R(9,12)                 1.424          -DE/DX =    0.0                 !
 ! R13   R(12,13)                0.9646         -DE/DX =    0.0                 !
 ! A1    A(2,1,5)              110.1045         -DE/DX =    0.0001              !
 ! A2    A(2,1,6)              134.1158         -DE/DX =    0.0                 !
 ! A3    A(5,1,6)              115.7797         -DE/DX =   -0.0001              !
 ! A4    A(1,2,3)              106.4046         -DE/DX =    0.0                 !
 ! A5    A(1,2,7)              126.3572         -DE/DX =    0.0                 !
 ! A6    A(3,2,7)              127.2381         -DE/DX =    0.0                 !
 ! A7    A(2,3,4)              106.1644         -DE/DX =    0.0                 !
 ! A8    A(2,3,8)              128.0695         -DE/DX =    0.0                 !
 ! A9    A(4,3,8)              125.7661         -DE/DX =    0.0                 !
 ! A10   A(3,4,5)              110.2788         -DE/DX =    0.0001              !
 ! A11   A(3,4,9)              133.9644         -DE/DX =   -0.0001              !
 ! A12   A(5,4,9)              115.7568         -DE/DX =    0.0                 !
 ! A13   A(1,5,4)              107.0476         -DE/DX =   -0.0002              !
 ! A14   A(4,9,10)             109.6138         -DE/DX =    0.0                 !
 ! A15   A(4,9,11)             109.6137         -DE/DX =    0.0                 !
 ! A16   A(4,9,12)             107.7607         -DE/DX =   -0.0001              !
 ! A17   A(10,9,11)            107.4465         -DE/DX =    0.0001              !
 ! A18   A(10,9,12)            111.2004         -DE/DX =    0.0                 !
 ! A19   A(11,9,12)            111.2005         -DE/DX =    0.0                 !
 ! A20   A(9,12,13)            108.7957         -DE/DX =    0.0                 !
 ! D1    D(5,1,2,3)              0.033          -DE/DX =    0.0                 !
 ! D2    D(5,1,2,7)            180.0176         -DE/DX =    0.0                 !
 ! D3    D(6,1,2,3)            180.0081         -DE/DX =    0.0                 !
 ! D4    D(6,1,2,7)             -0.0073         -DE/DX =    0.0                 !
 ! D5    D(2,1,5,4)             -0.0335         -DE/DX =    0.0                 !
 ! D6    D(6,1,5,4)           -180.0137         -DE/DX =    0.0                 !
 ! D7    D(1,2,3,4)             -0.0198         -DE/DX =    0.0                 !
 ! D8    D(1,2,3,8)            179.9865         -DE/DX =    0.0                 !
 ! D9    D(7,2,3,4)           -180.0042         -DE/DX =    0.0                 !
 ! D10   D(7,2,3,8)              0.002          -DE/DX =    0.0                 !
 ! D11   D(2,3,4,5)             -0.0004         -DE/DX =    0.0                 !
 ! D12   D(2,3,4,9)           -179.9936         -DE/DX =    0.0                 !
 ! D13   D(8,3,4,5)           -180.0065         -DE/DX =    0.0                 !
 ! D14   D(8,3,4,9)              0.0003         -DE/DX =    0.0                 !
 ! D15   D(3,4,5,1)              0.0204         -DE/DX =    0.0                 !
 ! D16   D(9,4,5,1)            180.0149         -DE/DX =    0.0                 !
 ! D17   D(3,4,9,10)           121.1397         -DE/DX =    0.0                 !
 ! D18   D(3,4,9,11)          -121.1581         -DE/DX =    0.0                 !
 ! D19   D(3,4,9,12)            -0.0091         -DE/DX =    0.0                 !
 ! D20   D(5,4,9,10)           -58.8532         -DE/DX =    0.0                 !
 ! D21   D(5,4,9,11)            58.849          -DE/DX =    0.0                 !
 ! D22   D(5,4,9,12)           179.998          -DE/DX =    0.0                 !
 ! D23   D(4,9,12,13)          179.999          -DE/DX =    0.0                 !
 ! D24   D(10,9,12,13)          59.8463         -DE/DX =    0.0001              !
 ! D25   D(11,9,12,13)         -59.8483         -DE/DX =   -0.0001              !
 --------------------------------------------------------------------------------
 GradGradGradGradGradGradGradGradGradGradGradGradGradGradGradGradGradGrad

 1|1|UNPC-UNK|Freq|RB3LYP|6-31++G(d,p)|C5H6O2|PCUSER|19-Apr-2019|0||#N 
 GEOM=ALLCHECK GUESS=READ SCRF=CHECK GENCHK RB3LYP/6-31++G(D,P) FREQ||f
 urfuryl alcohol||0,1|C,-0.7243630332,-1.9242631934,0.0001956588|C,0.63
 64108306,-1.9188498523,-0.0000448724|C,1.0372182559,-0.5371634041,0.00
 00970601|C,-0.1135941996,0.191506396,-0.0000374862|O,-1.2006261387,-0.
 6389937945,-0.000262554|H,-1.4720325331,-2.7015363081,0.000317396|H,1.
 2805692454,-2.7866790856,-0.0000591631|H,2.0386844707,-0.1347231113,0.
 0001820899|C,-0.4144785172,1.6542772978,-0.0001181751|H,-1.0144650718,
 1.908312754,-0.8882830476|H,-1.0149106902,1.9083168574,0.8877441178|O,
 0.8263619301,2.3529998572,0.0001899428|H,0.6491082296,3.3012169279,0.0
 001263851||Version=x86-Win32-G03RevB.01|State=1-A|HF=-344.5747546|RMSD
 =4.748e-009|RMSF=8.395e-005|Dipole=-0.3093695,0.4071389,-0.0000443|Dip
 oleDeriv=0.2993598,-0.2909094,0.0000355,-0.1855216,0.1515856,-0.000113
 1,0.000254,0.0000639,-0.136962,-0.0625724,0.0623533,-0.0000428,-0.0106
 047,0.1080509,0.000017,0.0000061,-0.0000507,-0.1960505,-0.0894887,0.12
 29642,-0.0000025,0.0722758,-0.1009117,0.0000162,-0.0000181,-0.0000043,
 -0.1798048,0.4287782,-0.0211904,0.0001148,-0.0008635,0.2296444,0.00004
 67,0.0001035,-0.0000325,-0.0493837,-0.7662424,0.1155758,-0.0000732,0.1
 687687,-0.497347,-0.0000106,-0.0002536,0.0000629,-0.1143411,0.0331124,
 -0.0460265,-0.0000013,-0.0282353,0.0259613,0.000033,-0.0000609,-0.0000
 631,0.1962084,0.0679819,0.0569383,0.0000037,0.0660022,-0.0229316,0.000
 0073,-0.0000243,0.0000191,0.1735944,0.0240866,-0.0485439,-0.0000114,-0
 .0547259,0.0901195,-0.0000108,0.0000095,-0.0000268,0.1709459,0.6200337
 ,0.353777,0.0000281,0.1997648,0.6555222,0.0000665,0.0000364,0.0001259,
 0.4688382,-0.0769026,-0.0129383,-0.0825203,0.0150505,-0.0981682,0.0236
 575,-0.1274158,0.067808,-0.0825539,-0.0770131,-0.0129044,0.0825286,0.0
 150552,-0.0981646,-0.0236452,0.1274226,-0.0678244,-0.0824542,-0.637272
 7,-0.3672616,-0.0000241,-0.3145395,-0.641587,-0.0000825,-0.0000265,-0.
 0001032,-0.5334751,0.2361392,0.0881659,-0.0000351,0.0575734,0.1982263,
 0.000018,-0.0000328,0.0000253,0.3654385|Polar=66.5052052,-0.2540856,79
 .7056134,0.0003498,-0.0018673,44.7169104|PG=C01 [X(C5H6O2)]|NImag=1||0
 .82014299,0.16334081,0.62980133,-0.00005894,-0.00007658,0.11115954,-0.
 43383163,-0.00637161,0.00005591,0.76270423,0.00308918,-0.09410287,0.00
 000818,-0.15027272,0.68679737,0.00006416,-0.00000164,-0.05916937,-0.00
 004747,-0.00000156,0.11454876,-0.02703387,-0.01600326,-0.00000963,-0.1
 2160116,-0.05796388,-0.00000452,0.87276027,-0.07353126,-0.00947178,-0.
 00000613,-0.02804221,-0.25316444,-0.00001342,0.03952576,0.57694530,0.0
 0000729,0.00000708,0.01049273,-0.00001312,-0.00001960,-0.05428571,0.00
 007093,0.00001079,0.11328710,-0.01605708,-0.04468809,0.00001159,0.0201
 1961,0.06086826,0.00000137,-0.32771973,0.13848448,-0.00002843,0.649118
 89,-0.02039776,-0.09651510,0.00000497,0.00437892,-0.05028212,0.0000066
 6,0.15224770,-0.19099711,0.00001890,-0.12983850,0.75066638,0.00000508,
 0.00001386,0.01696343,0.00000444,0.00000684,0.00908587,-0.00003433,0.0
 0001616,-0.06107616,0.00006709,-0.00004074,0.15196592,-0.11483381,0.03
 639216,-0.00001595,-0.05925004,0.01676494,-0.00001598,-0.08766247,0.01
 310071,-0.00001528,-0.20112209,-0.04663012,-0.00002568,0.45148134,0.08
 245857,-0.22057106,0.00003758,0.05776048,-0.04569355,0.00001255,-0.031
 86598,-0.00779518,-0.00000664,-0.08392370,-0.14174906,-0.00000885,-0.0
 0137037,0.46517504,-0.00002885,0.00003876,-0.05987691,-0.00000873,-0.0
 0000795,0.01233714,-0.00000837,0.00001620,0.01287993,-0.00002188,0.000
 00009,-0.06651076,0.00006138,-0.00004372,0.09109719,-0.21532461,-0.161
 59814,0.00002856,-0.00280963,-0.01993837,-0.00000306,-0.00517028,0.000
 64725,0.00000183,-0.00196965,0.00345862,-0.00000194,0.01309995,0.01488
 334,-0.00000166,0.21087413,-0.14984514,-0.20450813,0.00003263,0.003092
 78,0.00820060,-0.00000119,0.00159850,0.00076754,-0.00000014,0.00627544
 ,-0.00267459,0.00000387,-0.02156399,-0.02707731,-0.00000218,0.16285878
 ,0.22525188,0.00001450,0.00002238,-0.02162889,0.00000609,0.00000613,0.
 00160762,0.00000201,-0.00000539,0.00537275,-0.00000846,-0.00000275,0.0
 0177297,0.00001003,0.00001275,-0.00556099,-0.00002419,-0.00003380,0.01
 826268,-0.00456700,0.02433721,-0.00000639,-0.16522085,0.14307018,0.000
 00623,0.01181550,-0.00920672,0.00000083,-0.00258734,-0.00452961,-0.000
 00046,-0.00547177,0.00287986,0.00000218,0.00011098,-0.00069979,-0.0000
 0019,0.16510385,-0.00354171,0.00530632,-0.00000057,0.14541890,-0.25020
 350,-0.00000191,0.01790835,-0.00996899,0.00000243,-0.00181365,-0.00500
 637,-0.00000039,-0.00247686,0.00208598,-0.00000081,0.00054094,-0.00019
 951,0.00000006,-0.15668108,0.25730280,0.00000183,-0.00000693,-0.001799
 57,0.00000198,0.00000302,-0.02860795,0.00000110,-0.00000257,-0.0008092
 4,-0.00000173,-0.00000027,0.00307477,-0.00000078,0.00000591,0.00884082
 ,-0.00000015,-0.00000034,-0.00265672,-0.00000245,0.00000127,0.02238876
 ,-0.00032180,0.00183791,-0.00000111,0.00257204,0.00193821,0.00000049,-
 0.32117373,-0.10309780,-0.00002405,-0.01206873,-0.01293645,-0.00000031
 ,-0.00350750,0.00047994,-0.00000103,0.00023598,-0.00008136,-0.00000012
 ,-0.00010186,-0.00046826,0.00000016,0.33392187,-0.00076650,-0.00700093
 ,-0.00000022,-0.02467995,-0.00045730,0.00000021,-0.10656864,-0.0978194
 6,-0.00001402,0.01316895,0.01199937,0.00000127,0.00627662,0.00012582,0
 .00000063,-0.00122548,0.00064805,0.00000025,0.00092888,0.00076275,0.00
 000009,0.11349360,0.09187966,-0.00000088,-0.00000034,0.00318522,-0.000
 00014,0.00000240,-0.00129676,-0.00002027,-0.00001423,-0.02840013,-0.00
 000488,-0.00000152,-0.00137473,-0.00000036,0.00000125,0.00867903,0.000
 00031,0.00000057,0.00106404,-0.00000012,0.00000007,-0.00156106,0.00002
 593,0.00001173,0.02257269,-0.00783514,0.00054256,-0.00000370,-0.003706
 28,0.00370248,-0.00000127,0.00437897,0.02117685,-0.00000087,-0.0915903
 7,0.04757794,-0.00000824,0.00320283,-0.03963737,0.00000750,0.00074309,
 -0.00141758,0.,0.00084425,0.00113168,0.00000003,-0.00069685,0.00012228
 ,0.00000053,0.51208516,0.00023482,0.00226004,-0.00000045,0.00043133,0.
 00073136,0.00000007,0.00279321,-0.00835763,0.00000162,0.05107292,-0.22
 648358,0.00001230,-0.00333475,-0.01959499,-0.00000170,0.00005156,0.000
 27833,0.00000056,0.00005961,0.00038382,-0.00000030,-0.00082507,0.00065
 140,0.00000017,-0.03226017,0.52047427,-0.00000426,0.00000359,0.0006030
 2,0.00000113,0.00000285,0.00579139,0.00000292,-0.00000220,0.00291660,-
 0.00000975,0.00001223,-0.06332719,0.00000294,-0.00001051,-0.00460438,0
 .00000029,0.00000075,0.00200304,0.00000043,-0.00000013,0.00124455,-0.0
 0000015,0.00000039,-0.00250785,-0.00001377,-0.00000701,0.55357029,0.00
 004851,0.00042315,0.00031116,0.00014229,-0.00003492,0.00023731,0.00071
 148,-0.00011071,-0.00006036,-0.00435335,0.00683805,-0.00630898,0.00061
 791,-0.00022482,-0.00056714,0.00002527,-0.00000430,0.00012203,0.000028
 12,0.00004206,-0.00003613,0.00006323,-0.00017338,-0.00005572,-0.108104
 20,0.02896555,-0.09671704,0.13085311,0.00142580,-0.00293375,-0.0000389
 6,-0.00071340,-0.00122126,-0.00142241,-0.00176462,-0.00077657,0.000766
 27,0.02020521,-0.01264913,0.02598233,-0.00005103,0.00397957,-0.0010778
 3,-0.00002497,0.00006640,-0.00008785,-0.00017538,-0.00027461,-0.000326
 27,0.00004555,0.00001452,0.00055852,0.03318979,-0.06555980,0.05115206,
 -0.03002035,0.07069207,-0.00009722,0.00086308,-0.00019934,0.00045382,0
 .00001535,-0.00005116,0.00068345,-0.00083648,-0.00041884,0.00007674,0.
 00104117,0.00382286,0.00028513,-0.00000255,0.00080093,-0.00002191,0.00
 001746,-0.00005939,0.00003242,-0.00001068,-0.00000323,0.00004117,-0.00
 000459,0.00011597,-0.09980363,0.04913063,-0.21686506,0.11380937,-0.051
 98978,0.22817394,0.00004846,0.00042318,-0.00031069,0.00014252,-0.00003
 529,-0.00023751,0.00071162,-0.00011061,0.00006106,-0.00435670,0.006838
 03,0.00630521,0.00061862,-0.00022450,0.00056606,0.00002530,-0.00000444
 ,-0.00012180,0.00002819,0.00004207,0.00003613,0.00006328,-0.00017346,0
 .00005555,-0.10820216,0.02899203,0.09677144,0.01068059,-0.00264152,-0.
 01269265,0.13096669,0.00142498,-0.00293335,0.00004107,-0.00071247,-0.0
 0122106,0.00142247,-0.00176416,-0.00077880,-0.00076665,0.02021663,-0.0
 1265053,-0.02597338,-0.00005032,0.00398057,0.00107578,-0.00002487,0.00
 006643,0.00008739,-0.00017526,-0.00027477,0.00032629,0.00004553,0.0000
 1473,-0.00055853,0.03321524,-0.06555931,-0.05113485,-0.00264494,0.0046
 8653,0.00702094,-0.03004711,0.07069380,0.00009752,-0.00086325,-0.00019
 932,-0.00045388,-0.00001545,-0.00005107,-0.00068324,0.00083683,-0.0004
 1921,-0.00007961,-0.00103754,0.00382576,-0.00028584,0.00000222,0.00080
 118,0.00002189,-0.00001752,-0.00005963,-0.00003247,0.00001069,-0.00000
 318,-0.00004115,0.00000443,0.00011595,0.09985760,-0.04911665,-0.216766
 21,0.01270972,-0.00702245,-0.02351094,-0.11385800,0.05197563,0.2280593
 7,-0.00000696,0.00117364,-0.00000059,0.00060090,-0.00101029,0.00000037
 ,0.00011292,0.00065479,-0.00000007,-0.00044203,-0.00643757,-0.00000025
 ,0.00236778,0.00130466,0.00000029,0.00005038,-0.00006713,0.,-0.0000130
 9,-0.00015392,0.,0.00056133,-0.00015729,0.00000003,-0.20236809,-0.0329
 5276,-0.00003542,-0.03102796,-0.01921977,-0.00196841,-0.03104085,-0.01
 922744,0.00194912,0.32184237,-0.00347960,0.00062705,-0.00000134,-0.000
 25785,0.00037840,0.00000020,0.00170798,0.00096253,0.00000006,-0.045677
 07,-0.02324165,-0.00001223,0.00253474,-0.01207156,0.00000242,0.0003275
 7,-0.00076824,0.00000021,0.00018240,0.00005304,0.00000008,-0.00033745,
 -0.00085249,-0.00000016,-0.07815196,-0.12180786,-0.00002004,-0.0043294
 8,0.00253303,-0.00471613,-0.00433209,0.00253300,0.00471404,0.00663297,
 0.65562935,-0.00000009,0.00000013,0.00045509,-0.00000003,-0.00000009,-
 0.00026643,-0.00000010,0.00000034,0.00088030,-0.00000015,-0.00000085,0
 .00284105,0.00000028,0.00000043,0.00017389,-0.00000001,-0.00000002,-0.
 00002498,-0.00000003,-0.00000003,-0.00013831,0.00000010,-0.00000016,-0
 .00047618,-0.00003487,-0.00000833,-0.06058052,-0.02358951,-0.01550861,
 0.00797358,0.02357031,0.01549902,0.00798640,0.00007226,-0.00000923,0.0
 4110622,-0.00042806,0.00019048,-0.00000023,0.00013800,-0.00017777,-0.0
 0000011,-0.00012952,0.00050948,0.00000026,-0.00697143,-0.00056925,-0.0
 0000164,0.00045926,-0.00252010,0.00000026,0.00010910,-0.00014175,0.000
 00008,0.00003104,0.00005149,0.00000001,0.00045274,-0.00024563,0.,0.001
 24880,-0.04322829,0.00000124,0.00031501,-0.00025530,-0.00079829,0.0003
 1445,-0.00025581,0.00079832,-0.06063669,0.12517985,-0.00001815,0.06509
 731,-0.00041218,0.00004222,-0.00000018,-0.00003218,0.00023838,-0.00000
 002,0.00014903,0.00045458,-0.00000010,-0.00435087,-0.00041650,-0.00000
 105,0.00040828,-0.00079428,0.00000030,0.00004377,-0.00005144,0.0000000
 6,0.00000970,0.00003304,0.00000002,-0.00009435,0.00003388,0.00000006,0
 .01080825,-0.01741605,0.00000288,0.00127411,0.00144301,-0.00052842,0.0
 0127370,0.00144278,0.00052903,0.06946014,-0.50397460,0.00002738,-0.078
 53740,0.51896497,-0.00000015,-0.00000013,0.00001436,0.,-0.00000013,0.0
 0035767,0.00000006,0.00000010,-0.00042013,-0.00000189,-0.00000036,-0.0
 0106379,0.00000012,-0.00000042,0.00094293,0.00000004,-0.00000011,-0.00
 009249,0.00000001,0.,0.00003036,0.00000006,-0.00000002,-0.00011620,0.0
 0000067,-0.00001092,-0.00147768,0.00014529,-0.00098502,0.00022069,-0.0
 0014512,0.00098482,0.00022090,-0.00001734,0.00004213,0.00006987,0.0000
 1825,-0.00002996,0.00131352||-0.00012410,0.00005486,0.00006537,-0.0000
 7018,-0.00014093,-0.00004564,-0.00001526,0.00009644,0.00002067,0.00003
 297,0.00021019,0.00002228,0.00015016,-0.00015277,-0.00006262,-0.000000
 35,-0.00004950,0.00000679,-0.00000100,0.00001508,-0.00000797,-0.000001
 21,-0.00000617,0.00000064,0.00021313,-0.00020189,0.00000047,-0.0000973
 1,0.00005465,-0.00002758,-0.00009799,0.00005435,0.00002726,-0.00000269
 ,0.00006367,0.00000034,0.00001384,0.00000202,-0.00000002|||@


 WHEN A MATHEMATICIAN ENGAGED IN INVESTIGATING
 PHYSICAL ACTIONS AND RESULTS HAS ARRIVED AT HIS
 CONCLUSIONS, MAY THEY NOT BE EXPRESSED IN COMMON
 LANGUAGE AS FULLY, CLEARLY, AND DEFINITELY AS IN
 MATHEMATICAL FORMULAE?
           - LETTER FROM M. FARADAY TO J.C. MAXWELL, 1857.
 Job cpu time:  0 days  0 hours 17 minutes 15.0 seconds.
 File lengths (MBytes):  RWF=     47 Int=      0 D2E=      0 Chk=      6 Scr=      1
 Normal termination of Gaussian 03 at Fri Apr 19 10:19:58 2019.
