# Supplementary material for: Screening Deep Eutectic Solvents for CO2 Capture With COSMO-RS
Source: Front Chem. 2020 Feb 13;8:82. doi: 10.3389/fchem.2020.00082 (PMC7031488; doi:10.3389/fchem.2020.00082)
Supplement: Supplementary file 3 [file Data_Sheet_2.ZIP › Gaussian files/Guaiacol.log]

 Entering Gaussian System, Link 0=/opt/gaussian/g09/g09
 Initial command:
 /opt/gaussian/g09/l1.exe "/tmp/Gau-23411.inp" -scrdir="/tmp/"
 Entering Link 1 = /opt/gaussian/g09/l1.exe PID=     23412.
  
 Copyright (c) 1988,1990,1992,1993,1995,1998,2003,2009,2013,
            Gaussian, Inc.  All Rights Reserved.
  
 This is part of the Gaussian(R) 09 program.  It is based on
 the Gaussian(R) 03 system (copyright 2003, Gaussian, Inc.),
 the Gaussian(R) 98 system (copyright 1998, Gaussian, Inc.),
 the Gaussian(R) 94 system (copyright 1995, Gaussian, Inc.),
 the Gaussian 92(TM) system (copyright 1992, Gaussian, Inc.),
 the Gaussian 90(TM) system (copyright 1990, Gaussian, Inc.),
 the Gaussian 88(TM) system (copyright 1988, Gaussian, Inc.),
 the Gaussian 86(TM) system (copyright 1986, Carnegie Mellon
 University), and the Gaussian 82(TM) system (copyright 1983,
 Carnegie Mellon University). Gaussian is a federally registered
 trademark of Gaussian, Inc.
  
 This software contains proprietary and confidential information,
 including trade secrets, belonging to Gaussian, Inc.
  
 This software is provided under written license and may be
 used, copied, transmitted, or stored only in accord with that
 written license.
  
 The following legend is applicable only to US Government
 contracts under FAR:
  
                    RESTRICTED RIGHTS LEGEND
  
 Use, reproduction and disclosure by the US Government is
 subject to restrictions as set forth in subparagraphs (a)
 and (c) of the Commercial Computer Software - Restricted
 Rights clause in FAR 52.227-19.
  
 Gaussian, Inc.
 340 Quinnipiac St., Bldg. 40, Wallingford CT 06492
  
  
 ---------------------------------------------------------------
 Warning -- This program may not be used in any manner that
 competes with the business of Gaussian, Inc. or will provide
 assistance to any competitor of Gaussian, Inc.  The licensee
 of this program is prohibited from giving any competitor of
 Gaussian, Inc. access to this program.  By using this program,
 the user acknowledges that Gaussian, Inc. is engaged in the
 business of creating and licensing software in the field of
 computational chemistry and represents and warrants to the
 licensee that it is not a competitor of Gaussian, Inc. and that
 it will not use this program in any manner prohibited above.
 ---------------------------------------------------------------
  

 Cite this work as:
 Gaussian 09, Revision D.01,
 M. J. Frisch, G. W. Trucks, H. B. Schlegel, G. E. Scuseria, 
 M. A. Robb, J. R. Cheeseman, G. Scalmani, V. Barone, B. Mennucci, 
 G. A. Petersson, H. Nakatsuji, M. Caricato, X. Li, H. P. Hratchian, 
 A. F. Izmaylov, J. Bloino, G. Zheng, J. L. Sonnenberg, M. Hada, 
 M. Ehara, K. Toyota, R. Fukuda, J. Hasegawa, M. Ishida, T. Nakajima, 
 Y. Honda, O. Kitao, H. Nakai, T. Vreven, J. A. Montgomery, Jr., 
 J. E. Peralta, F. Ogliaro, M. Bearpark, J. J. Heyd, E. Brothers, 
 K. N. Kudin, V. N. Staroverov, T. Keith, R. Kobayashi, J. Normand, 
 K. Raghavachari, A. Rendell, J. C. Burant, S. S. Iyengar, J. Tomasi, 
 M. Cossi, N. Rega, J. M. Millam, M. Klene, J. E. Knox, J. B. Cross, 
 V. Bakken, C. Adamo, J. Jaramillo, R. Gomperts, R. E. Stratmann, 
 O. Yazyev, A. J. Austin, R. Cammi, C. Pomelli, J. W. Ochterski, 
 R. L. Martin, K. Morokuma, V. G. Zakrzewski, G. A. Voth, 
 P. Salvador, J. J. Dannenberg, S. Dapprich, A. D. Daniels, 
 O. Farkas, J. B. Foresman, J. V. Ortiz, J. Cioslowski, 
 and D. J. Fox, Gaussian, Inc., Wallingford CT, 2013.
 
 ******************************************
 Gaussian 09:  EM64L-G09RevD.01 24-Apr-2013
                 4-Jan-2020 
 ******************************************
 %nprocshared=24
 Will use up to   24 processors via shared memory.
 %mem=6GB
 %chk=guaiacol.chk
 -----------------------------
 # opt freq b3lyp/6-31++g(d,p)
 -----------------------------
 1/14=-1,18=20,19=15,26=3,38=1/1,3;
 2/9=110,12=2,17=6,18=5,40=1/2;
 3/5=1,6=6,7=1111,11=2,16=1,25=1,30=1,71=1,74=-5/1,2,3;
 4//1;
 5/5=2,38=5/2;
 6/7=2,8=2,9=2,10=2,28=1/1;
 7//1,2,3,16;
 1/14=-1,18=20,19=15,26=3/3(2);
 2/9=110/2;
 99//99;
 2/9=110/2;
 3/5=1,6=6,7=1111,11=2,16=1,25=1,30=1,71=1,74=-5/1,2,3;
 4/5=5,16=3,69=1/1;
 5/5=2,38=5/2;
 7//1,2,3,16;
 1/14=-1,18=20,19=15,26=3/3(-5);
 2/9=110/2;
 6/7=2,8=2,9=2,10=2,19=2,28=1/1;
 99/9=1/99;
 --------
 guaiacol
 --------
 Symbolic Z-matrix:
 Charge =  0 Multiplicity = 1
 C                    -0.63776  -0.17857   0. 
 C                     0.7574   -0.17857   0. 
 C                     1.45494   1.02918   0. 
 C                     0.75729   2.23769  -0.0012 
 C                    -0.63754   2.23761  -0.00168 
 C                    -1.33514   1.0294   -0.00068 
 H                    -1.18751  -1.13089   0.00045 
 H                     1.30691  -1.13108   0.00132 
 H                     2.55462   1.02926   0.00063 
 H                    -2.43474   1.02959  -0.00086 
 O                    -1.35285   3.47584  -0.00292 
 H                    -1.5119    3.75314  -0.90813 
 O                     1.47276   3.47583  -0.00128 
 C                     2.68958   3.32404   0.73439 
 H                     3.39195   2.76631   0.15086 
 H                     3.09577   4.28907   0.95494 
 H                     2.49151   2.80318   1.64783 
 

 GradGradGradGradGradGradGradGradGradGradGradGradGradGradGradGradGradGrad
 Berny optimization.
 Initialization pass.
                           ----------------------------
                           !    Initial Parameters    !
                           ! (Angstroms and Degrees)  !
 --------------------------                            --------------------------
 ! Name  Definition              Value          Derivative Info.                !
 --------------------------------------------------------------------------------
 ! R1    R(1,2)                  1.3952         estimate D2E/DX2                !
 ! R2    R(1,6)                  1.3948         estimate D2E/DX2                !
 ! R3    R(1,7)                  1.0996         estimate D2E/DX2                !
 ! R4    R(2,3)                  1.3947         estimate D2E/DX2                !
 ! R5    R(2,8)                  1.0997         estimate D2E/DX2                !
 ! R6    R(3,4)                  1.3954         estimate D2E/DX2                !
 ! R7    R(3,9)                  1.0997         estimate D2E/DX2                !
 ! R8    R(4,5)                  1.3948         estimate D2E/DX2                !
 ! R9    R(4,13)                 1.43           estimate D2E/DX2                !
 ! R10   R(5,6)                  1.3951         estimate D2E/DX2                !
 ! R11   R(5,11)                 1.43           estimate D2E/DX2                !
 ! R12   R(6,10)                 1.0996         estimate D2E/DX2                !
 ! R13   R(11,12)                0.96           estimate D2E/DX2                !
 ! R14   R(13,14)                1.43           estimate D2E/DX2                !
 ! R15   R(14,15)                1.07           estimate D2E/DX2                !
 ! R16   R(14,16)                1.07           estimate D2E/DX2                !
 ! R17   R(14,17)                1.07           estimate D2E/DX2                !
 ! A1    A(2,1,6)              119.9985         estimate D2E/DX2                !
 ! A2    A(2,1,7)              119.9972         estimate D2E/DX2                !
 ! A3    A(6,1,7)              120.0043         estimate D2E/DX2                !
 ! A4    A(1,2,3)              120.0086         estimate D2E/DX2                !
 ! A5    A(1,2,8)              119.9808         estimate D2E/DX2                !
 ! A6    A(3,2,8)              120.0106         estimate D2E/DX2                !
 ! A7    A(2,3,4)              119.9942         estimate D2E/DX2                !
 ! A8    A(2,3,9)              120.0128         estimate D2E/DX2                !
 ! A9    A(4,3,9)              119.993          estimate D2E/DX2                !
 ! A10   A(3,4,5)              119.994          estimate D2E/DX2                !
 ! A11   A(3,4,13)             119.9811         estimate D2E/DX2                !
 ! A12   A(5,4,13)             120.0249         estimate D2E/DX2                !
 ! A13   A(4,5,6)              120.0047         estimate D2E/DX2                !
 ! A14   A(4,5,11)             120.0113         estimate D2E/DX2                !
 ! A15   A(6,5,11)             119.984          estimate D2E/DX2                !
 ! A16   A(1,6,5)              120.0            estimate D2E/DX2                !
 ! A17   A(1,6,10)             120.008          estimate D2E/DX2                !
 ! A18   A(5,6,10)             119.992          estimate D2E/DX2                !
 ! A19   A(5,11,12)            109.5            estimate D2E/DX2                !
 ! A20   A(4,13,14)            109.5            estimate D2E/DX2                !
 ! A21   A(13,14,15)           109.4712         estimate D2E/DX2                !
 ! A22   A(13,14,16)           109.4712         estimate D2E/DX2                !
 ! A23   A(13,14,17)           109.4712         estimate D2E/DX2                !
 ! A24   A(15,14,16)           109.4713         estimate D2E/DX2                !
 ! A25   A(15,14,17)           109.4712         estimate D2E/DX2                !
 ! A26   A(16,14,17)           109.4712         estimate D2E/DX2                !
 ! D1    D(6,1,2,3)              0.0323         estimate D2E/DX2                !
 ! D2    D(6,1,2,8)            179.9532         estimate D2E/DX2                !
 ! D3    D(7,1,2,3)           -179.9729         estimate D2E/DX2                !
 ! D4    D(7,1,2,8)             -0.052          estimate D2E/DX2                !
 ! D5    D(2,1,6,5)              0.0149         estimate D2E/DX2                !
 ! D6    D(2,1,6,10)           179.9892         estimate D2E/DX2                !
 ! D7    D(7,1,6,5)           -179.9798         estimate D2E/DX2                !
 ! D8    D(7,1,6,10)            -0.0056         estimate D2E/DX2                !
 ! D9    D(1,2,3,4)             -0.0568         estimate D2E/DX2                !
 ! D10   D(1,2,3,9)            179.9619         estimate D2E/DX2                !
 ! D11   D(8,2,3,4)           -179.9777         estimate D2E/DX2                !
 ! D12   D(8,2,3,9)              0.041          estimate D2E/DX2                !
 ! D13   D(2,3,4,5)              0.0341         estimate D2E/DX2                !
 ! D14   D(2,3,4,13)          -179.9964         estimate D2E/DX2                !
 ! D15   D(9,3,4,5)           -179.9846         estimate D2E/DX2                !
 ! D16   D(9,3,4,13)            -0.0151         estimate D2E/DX2                !
 ! D17   D(3,4,5,6)              0.0131         estimate D2E/DX2                !
 ! D18   D(3,4,5,11)          -179.9995         estimate D2E/DX2                !
 ! D19   D(13,4,5,6)          -179.9563         estimate D2E/DX2                !
 ! D20   D(13,4,5,11)            0.0311         estimate D2E/DX2                !
 ! D21   D(3,4,13,14)          -33.0226         estimate D2E/DX2                !
 ! D22   D(5,4,13,14)          146.9469         estimate D2E/DX2                !
 ! D23   D(4,5,6,1)             -0.0376         estimate D2E/DX2                !
 ! D24   D(4,5,6,10)           179.9881         estimate D2E/DX2                !
 ! D25   D(11,5,6,1)           179.975          estimate D2E/DX2                !
 ! D26   D(11,5,6,10)            0.0007         estimate D2E/DX2                !
 ! D27   D(4,5,11,12)           89.9317         estimate D2E/DX2                !
 ! D28   D(6,5,11,12)          -90.0809         estimate D2E/DX2                !
 ! D29   D(4,13,14,15)          74.7253         estimate D2E/DX2                !
 ! D30   D(4,13,14,16)        -165.2747         estimate D2E/DX2                !
 ! D31   D(4,13,14,17)         -45.2747         estimate D2E/DX2                !
 --------------------------------------------------------------------------------
 Trust Radius=3.00D-01 FncErr=1.00D-07 GrdErr=1.00D-06
 Number of steps in this run=     84 maximum allowed number of steps=    102.
 GradGradGradGradGradGradGradGradGradGradGradGradGradGradGradGradGradGrad

                          Input orientation:                          
 ---------------------------------------------------------------------
 Center     Atomic      Atomic             Coordinates (Angstroms)
 Number     Number       Type             X           Y           Z
 ---------------------------------------------------------------------
      1          6           0       -0.637755   -0.178571    0.000000
      2          6           0        0.757405   -0.178571    0.000000
      3          6           0        1.454943    1.029180    0.000000
      4          6           0        0.757289    2.237689   -0.001199
      5          6           0       -0.637536    2.237611   -0.001678
      6          6           0       -1.335137    1.029405   -0.000682
      7          1           0       -1.187514   -1.130888    0.000450
      8          1           0        1.306913   -1.131084    0.001315
      9          1           0        2.554623    1.029260    0.000634
     10          1           0       -2.434741    1.029588   -0.000862
     11          8           0       -1.352850    3.475845   -0.002917
     12          1           0       -1.511903    3.753140   -0.908130
     13          8           0        1.472757    3.475835   -0.001276
     14          6           0        2.689578    3.324044    0.734391
     15          1           0        3.391947    2.766306    0.150861
     16          1           0        3.095768    4.289065    0.954944
     17          1           0        2.491509    2.803184    1.647831
 ---------------------------------------------------------------------
                    Distance matrix (angstroms):
                    1          2          3          4          5
     1  C    0.000000
     2  C    1.395160   0.000000
     3  C    2.416205   1.394712   0.000000
     4  C    2.790065   2.416260   1.395427   0.000000
     5  C    2.416183   2.789946   2.416356   1.394825   0.000000
     6  C    1.394829   2.416183   2.790080   2.416236   1.395138
     7  H    1.099610   2.165553   3.412986   3.889675   3.413102
     8  H    2.165414   1.099655   2.165330   3.413316   3.889601
     9  H    3.413229   2.165375   1.099680   2.165806   3.413209
    10  H    2.165365   3.413128   3.889684   3.412999   2.165471
    11  O    3.723725   4.219946   3.724229   2.446573   1.430000
    12  H    4.128824   4.629558   4.128781   2.875473   1.970533
    13  O    4.220065   3.723763   2.446720   1.430000   2.446740
    14  C    4.886593   4.067055   2.707408   2.335595   3.576566
    15  H    4.993351   3.954222   2.606213   2.691464   4.066880
    16  H    5.900076   5.132216   3.772410   3.254357   4.365908
    17  H    4.625852   3.822738   2.633801   2.458984   3.582133
                    6          7          8          9         10
     6  C    0.000000
     7  H    2.165331   0.000000
     8  H    3.412938   2.494427   0.000000
     9  H    3.889760   4.320860   2.494768   0.000000
    10  H    1.099604   2.494641   4.320704   4.989364   0.000000
    11  O    2.446505   4.609701   5.319601   4.610221   2.674821
    12  H    2.876359   4.978401   5.712132   4.978153   3.015377
    13  O    3.724149   5.319675   4.609904   2.675101   4.610061
    14  C    4.690846   5.951213   4.722005   2.413016   5.662489
    15  H    5.038364   6.015164   4.422599   1.934168   6.081899
    16  H    5.583147   6.973770   5.786833   3.439459   6.490323
    17  H    4.528477   5.632584   4.426370   2.421580   5.489241
                   11         12         13         14         15
    11  O    0.000000
    12  H    0.960000   0.000000
    13  O    2.825608   3.131689   0.000000
    14  C    4.111921   4.531494   1.430000   0.000000
    15  H    4.800020   5.113027   2.051796   1.070000   0.000000
    16  H    4.622665   4.998889   2.051796   1.070000   1.747303
    17  H    4.237516   4.843827   2.051796   1.070000   1.747303
                   16         17
    16  H    0.000000
    17  H    1.747303   0.000000
 Stoichiometry    C7H8O2
 Framework group  C1[X(C7H8O2)]
 Deg. of freedom    45
 Full point group                 C1      NOp   1
 Largest Abelian subgroup         C1      NOp   1
 Largest concise Abelian subgroup C1      NOp   1
                         Standard orientation:                         
 ---------------------------------------------------------------------
 Center     Atomic      Atomic             Coordinates (Angstroms)
 Number     Number       Type             X           Y           Z
 ---------------------------------------------------------------------
      1          6           0       -2.204960   -0.769024    0.100855
      2          6           0       -1.213623   -1.735753   -0.069902
      3          6           0        0.121429   -1.351568   -0.193432
      4          6           0        0.465517   -0.000012   -0.147415
      5          6           0       -0.525689    0.966459    0.022828
      6          6           0       -1.860993    0.581928    0.147368
      7          1           0       -3.257425   -1.072160    0.198674
      8          1           0       -1.485040   -2.800783   -0.105759
      9          1           0        0.902937   -2.113536   -0.327398
     10          1           0       -2.642214    1.344004    0.281767
     11          8           0       -0.173495    2.351605    0.070027
     12          1           0       -0.193182    2.717676   -0.817218
     13          8           0        1.834426    0.393587   -0.274176
     14          6           0        2.674326   -0.604663    0.311456
     15          1           0        2.721682   -1.455427   -0.335736
     16          1           0        3.657874   -0.206760    0.450037
     17          1           0        2.271878   -0.898745    1.258267
 ---------------------------------------------------------------------
 Rotational constants (GHZ):      2.4344356      1.5923555      0.9866992
 Standard basis: 6-31++G(d,p) (6D, 7F)
 There are   219 symmetry adapted cartesian basis functions of A   symmetry.
 There are   219 symmetry adapted basis functions of A   symmetry.
   219 basis functions,   352 primitive gaussians,   219 cartesian basis functions
    33 alpha electrons       33 beta electrons
       nuclear repulsion energy       430.3955016463 Hartrees.
 NAtoms=   17 NActive=   17 NUniq=   17 SFac= 1.00D+00 NAtFMM=   60 NAOKFM=F Big=F
 Integral buffers will be    131072 words long.
 Raffenetti 2 integral format.
 Two-electron integral symmetry is turned on.
 One-electron integrals computed using PRISM.
 NBasis=   219 RedAO= T EigKep=  1.27D-06  NBF=   219
 NBsUse=   219 1.00D-06 EigRej= -1.00D+00 NBFU=   219
 ExpMin= 3.60D-02 ExpMax= 5.48D+03 ExpMxC= 8.25D+02 IAcc=3 IRadAn=         5 AccDes= 0.00D+00
 Harris functional with IExCor=  402 and IRadAn=       5 diagonalized for initial guess.
 HarFok:  IExCor=  402 AccDes= 0.00D+00 IRadAn=         5 IDoV= 1 UseB2=F ITyADJ=14
 ICtDFT=  3500011 ScaDFX=  1.000000  1.000000  1.000000  1.000000
 FoFCou: FMM=F IPFlag=           0 FMFlag=      100000 FMFlg1=           0
         NFxFlg=           0 DoJE=T BraDBF=F KetDBF=T FulRan=T
         wScrn=  0.000000 ICntrl=     500 IOpCl=  0 I1Cent=   200000004 NGrid=           0
         NMat0=    1 NMatS0=      1 NMatT0=    0 NMatD0=    1 NMtDS0=    0 NMtDT0=    0
 Petite list used in FoFCou.
 Keep R1 ints in memory in canonical form, NReq=295669318.
 Requested convergence on RMS density matrix=1.00D-08 within 128 cycles.
 Requested convergence on MAX density matrix=1.00D-06.
 Requested convergence on             energy=1.00D-06.
 No special actions if energy rises.
 SCF Done:  E(RB3LYP) =  -422.001278849     A.U. after   14 cycles
            NFock= 14  Conv=0.95D-08     -V/T= 2.0096

 **********************************************************************

            Population analysis using the SCF density.

 **********************************************************************

 Orbital symmetries:
       Occupied  (A) (A) (A) (A) (A) (A) (A) (A) (A) (A) (A) (A)
                 (A) (A) (A) (A) (A) (A) (A) (A) (A) (A) (A) (A)
                 (A) (A) (A) (A) (A) (A) (A) (A) (A)
       Virtual   (A) (A) (A) (A) (A) (A) (A) (A) (A) (A) (A) (A)
                 (A) (A) (A) (A) (A) (A) (A) (A) (A) (A) (A) (A)
                 (A) (A) (A) (A) (A) (A) (A) (A) (A) (A) (A) (A)
                 (A) (A) (A) (A) (A) (A) (A) (A) (A) (A) (A) (A)
                 (A) (A) (A) (A) (A) (A) (A) (A) (A) (A) (A) (A)
                 (A) (A) (A) (A) (A) (A) (A) (A) (A) (A) (A) (A)
                 (A) (A) (A) (A) (A) (A) (A) (A) (A) (A) (A) (A)
                 (A) (A) (A) (A) (A) (A) (A) (A) (A) (A) (A) (A)
                 (A) (A) (A) (A) (A) (A) (A) (A) (A) (A) (A) (A)
                 (A) (A) (A) (A) (A) (A) (A) (A) (A) (A) (A) (A)
                 (A) (A) (A) (A) (A) (A) (A) (A) (A) (A) (A) (A)
                 (A) (A) (A) (A) (A) (A) (A) (A) (A) (A) (A) (A)
                 (A) (A) (A) (A) (A) (A) (A) (A) (A) (A) (A) (A)
                 (A) (A) (A) (A) (A) (A) (A) (A) (A) (A) (A) (A)
                 (A) (A) (A) (A) (A) (A) (A) (A) (A) (A) (A) (A)
                 (A) (A) (A) (A) (A) (A)
 The electronic state is 1-A.
 Alpha  occ. eigenvalues --  -19.18354 -19.17322 -10.25828 -10.25663 -10.23353
 Alpha  occ. eigenvalues --  -10.20530 -10.20479 -10.20459 -10.20189  -1.05535
 Alpha  occ. eigenvalues --   -1.03281  -0.86206  -0.75757  -0.75445  -0.70198
 Alpha  occ. eigenvalues --   -0.62129  -0.60535  -0.55064  -0.51234  -0.49148
 Alpha  occ. eigenvalues --   -0.47737  -0.46658  -0.45154  -0.43207  -0.41663
 Alpha  occ. eigenvalues --   -0.38755  -0.37626  -0.36641  -0.34588  -0.31031
 Alpha  occ. eigenvalues --   -0.30365  -0.25996  -0.23827
 Alpha virt. eigenvalues --   -0.02203  -0.01053  -0.00936  -0.00405   0.00318
 Alpha virt. eigenvalues --    0.01906   0.02831   0.03226   0.04065   0.04912
 Alpha virt. eigenvalues --    0.06544   0.06916   0.08086   0.08472   0.10000
 Alpha virt. eigenvalues --    0.10491   0.10916   0.11685   0.11888   0.12251
 Alpha virt. eigenvalues --    0.12361   0.12851   0.13287   0.13517   0.14229
 Alpha virt. eigenvalues --    0.14530   0.14843   0.15704   0.16011   0.16667
 Alpha virt. eigenvalues --    0.17047   0.17160   0.18921   0.19343   0.20200
 Alpha virt. eigenvalues --    0.20621   0.20778   0.21800   0.23087   0.24237
 Alpha virt. eigenvalues --    0.25162   0.25310   0.26735   0.27089   0.29323
 Alpha virt. eigenvalues --    0.29536   0.30743   0.31040   0.32206   0.32560
 Alpha virt. eigenvalues --    0.33067   0.34116   0.35683   0.36676   0.37181
 Alpha virt. eigenvalues --    0.38238   0.38367   0.39574   0.40108   0.42034
 Alpha virt. eigenvalues --    0.42203   0.49407   0.58572   0.61157   0.63677
 Alpha virt. eigenvalues --    0.67190   0.67670   0.70716   0.71927   0.72805
 Alpha virt. eigenvalues --    0.73095   0.74889   0.75643   0.76107   0.76463
 Alpha virt. eigenvalues --    0.82180   0.83017   0.83712   0.88311   0.90249
 Alpha virt. eigenvalues --    0.96147   0.97298   0.98031   0.99856   1.02078
 Alpha virt. eigenvalues --    1.04022   1.06166   1.06278   1.09107   1.10257
 Alpha virt. eigenvalues --    1.13045   1.14544   1.16047   1.17442   1.18181
 Alpha virt. eigenvalues --    1.19810   1.22751   1.24498   1.25820   1.29161
 Alpha virt. eigenvalues --    1.30803   1.31601   1.34447   1.36955   1.38357
 Alpha virt. eigenvalues --    1.39864   1.40686   1.42529   1.47558   1.47918
 Alpha virt. eigenvalues --    1.51227   1.52044   1.60354   1.64714   1.71321
 Alpha virt. eigenvalues --    1.73805   1.77884   1.79882   1.81884   1.84438
 Alpha virt. eigenvalues --    1.89918   1.90490   1.92067   1.94115   1.94315
 Alpha virt. eigenvalues --    1.99073   1.99594   2.00541   2.02446   2.05150
 Alpha virt. eigenvalues --    2.06268   2.08164   2.08450   2.14094   2.17277
 Alpha virt. eigenvalues --    2.22285   2.27358   2.28853   2.29348   2.33819
 Alpha virt. eigenvalues --    2.37086   2.37780   2.41335   2.45559   2.47325
 Alpha virt. eigenvalues --    2.47971   2.51230   2.54559   2.55116   2.57411
 Alpha virt. eigenvalues --    2.60150   2.61266   2.62646   2.63991   2.69129
 Alpha virt. eigenvalues --    2.71089   2.71884   2.78380   2.80145   2.83015
 Alpha virt. eigenvalues --    2.87274   2.90054   2.93788   2.97048   3.01599
 Alpha virt. eigenvalues --    3.05164   3.09228   3.21493   3.25114   3.30006
 Alpha virt. eigenvalues --    3.33555   3.36603   3.47469   3.49209   3.51520
 Alpha virt. eigenvalues --    3.52212   3.84297   4.22512   4.28640   4.31129
 Alpha virt. eigenvalues --    4.38353   4.44429   4.49872   4.56416   4.69264
 Alpha virt. eigenvalues --    5.01012
          Condensed to atoms (all electrons):
               1          2          3          4          5          6
     1  C    9.044391  -2.179391   2.680438  -5.214803   5.971355  -4.262362
     2  C   -2.179391   8.161778  -2.210871   3.621650  -4.876558   3.387503
     3  C    2.680438  -2.210871  11.664123  -4.026095   1.380234  -4.101373
     4  C   -5.214803   3.621650  -4.026095  21.714712 -14.128008   3.905138
     5  C    5.971355  -4.876558   1.380234 -14.128008  26.270180  -7.878667
     6  C   -4.262362   3.387503  -4.101373   3.905138  -7.878667  14.402230
     7  H    0.418315  -0.072424   0.107781  -0.088290   0.138890  -0.205586
     8  H   -0.091621   0.390568  -0.147920   0.148566  -0.103591   0.100945
     9  H    0.140954  -0.173085   0.488325  -0.376158   0.253346  -0.098759
    10  H   -0.235197   0.094389  -0.083807   0.236324  -0.339942   0.593033
    11  O    0.015932  -0.023171   0.061257  -0.312782   0.746490  -0.428478
    12  H    0.044017  -0.020982   0.032482  -0.145641   0.191669  -0.133587
    13  O   -0.009180   0.041898   0.009778   0.803171  -0.793262   0.010292
    14  C   -0.076459   0.014707  -0.251048  -0.029300  -0.107849   0.195303
    15  H   -0.017808   0.019748   0.004488   0.007767  -0.097212   0.023772
    16  H   -0.006273  -0.002972  -0.079575   0.065460   0.032757   0.015090
    17  H    0.021320   0.002124   0.079845  -0.108817   0.035029  -0.048103
               7          8          9         10         11         12
     1  C    0.418315  -0.091621   0.140954  -0.235197   0.015932   0.044017
     2  C   -0.072424   0.390568  -0.173085   0.094389  -0.023171  -0.020982
     3  C    0.107781  -0.147920   0.488325  -0.083807   0.061257   0.032482
     4  C   -0.088290   0.148566  -0.376158   0.236324  -0.312782  -0.145641
     5  C    0.138890  -0.103591   0.253346  -0.339942   0.746490   0.191669
     6  C   -0.205586   0.100945  -0.098759   0.593033  -0.428478  -0.133587
     7  H    0.615287  -0.012116  -0.001193  -0.018761  -0.000533   0.001422
     8  H   -0.012116   0.622586  -0.033543  -0.001156   0.000677  -0.000315
     9  H   -0.001193  -0.033543   0.737411   0.000648  -0.001798   0.001437
    10  H   -0.018761  -0.001156   0.000648   0.615895  -0.013877  -0.006241
    11  O   -0.000533   0.000677  -0.001798  -0.013877   8.228638   0.242052
    12  H    0.001422  -0.000315   0.001437  -0.006241   0.242052   0.419538
    13  O    0.000694  -0.000868  -0.032011  -0.002064   0.007818  -0.002589
    14  C   -0.001981   0.000805   0.020261   0.002471   0.012083  -0.011594
    15  H   -0.000096   0.001489  -0.017142  -0.000016   0.000753  -0.000707
    16  H   -0.000140  -0.000101   0.009135   0.000336   0.000134  -0.001647
    17  H    0.000397   0.000466  -0.016194  -0.000849  -0.001128   0.001391
              13         14         15         16         17
     1  C   -0.009180  -0.076459  -0.017808  -0.006273   0.021320
     2  C    0.041898   0.014707   0.019748  -0.002972   0.002124
     3  C    0.009778  -0.251048   0.004488  -0.079575   0.079845
     4  C    0.803171  -0.029300   0.007767   0.065460  -0.108817
     5  C   -0.793262  -0.107849  -0.097212   0.032757   0.035029
     6  C    0.010292   0.195303   0.023772   0.015090  -0.048103
     7  H    0.000694  -0.001981  -0.000096  -0.000140   0.000397
     8  H   -0.000868   0.000805   0.001489  -0.000101   0.000466
     9  H   -0.032011   0.020261  -0.017142   0.009135  -0.016194
    10  H   -0.002064   0.002471  -0.000016   0.000336  -0.000849
    11  O    0.007818   0.012083   0.000753   0.000134  -0.001128
    12  H   -0.002589  -0.011594  -0.000707  -0.001647   0.001391
    13  O    8.392390   0.031392  -0.037587  -0.060031  -0.031994
    14  C    0.031392   5.184200   0.445015   0.411256   0.405632
    15  H   -0.037587   0.445015   0.583708  -0.030895  -0.038341
    16  H   -0.060031   0.411256  -0.030895   0.524698  -0.031037
    17  H   -0.031994   0.405632  -0.038341  -0.031037   0.549496
 Mulliken charges:
               1
     1  C   -0.243628
     2  C   -0.174911
     3  C    0.391936
     4  C   -0.072896
     5  C   -0.694862
     6  C    0.523608
     7  H    0.118332
     8  H    0.125127
     9  H    0.098366
    10  H    0.158814
    11  O   -0.534067
    12  H    0.389295
    13  O   -0.327848
    14  C   -0.244896
    15  H    0.153064
    16  H    0.153804
    17  H    0.180762
 Sum of Mulliken charges =   0.00000
 Mulliken charges with hydrogens summed into heavy atoms:
               1
     1  C   -0.125295
     2  C   -0.049785
     3  C    0.490302
     4  C   -0.072896
     5  C   -0.694862
     6  C    0.682421
    11  O   -0.144772
    13  O   -0.327848
    14  C    0.242734
 Electronic spatial extent (au):  <R**2>=           1173.4097
 Charge=              0.0000 electrons
 Dipole moment (field-independent basis, Debye):
    X=             -0.1893    Y=             -1.9013    Z=             -0.7533  Tot=              2.0538
 Quadrupole moment (field-independent basis, Debye-Ang):
   XX=            -47.0736   YY=            -51.2538   ZZ=            -55.1750
   XY=             -3.8701   XZ=              1.4861   YZ=             -4.2154
 Traceless Quadrupole moment (field-independent basis, Debye-Ang):
   XX=              4.0939   YY=             -0.0863   ZZ=             -4.0075
   XY=             -3.8701   XZ=              1.4861   YZ=             -4.2154
 Octapole moment (field-independent basis, Debye-Ang**2):
  XXX=             12.4516  YYY=              4.5469  ZZZ=             -1.4955  XYY=             -0.7960
  XXY=             -4.2509  XXZ=              6.6527  XZZ=              7.0711  YZZ=              9.5656
  YYZ=            -15.2884  XYZ=              1.3038
 Hexadecapole moment (field-independent basis, Debye-Ang**3):
 XXXX=           -814.2944 YYYY=           -540.9221 ZZZZ=            -83.2919 XXXY=            -12.4142
 XXXZ=              4.3366 YYYX=              0.9809 YYYZ=            -38.4790 ZZZX=              1.4615
 ZZZY=             -7.2193 XXYY=           -238.8686 XXZZ=           -176.3150 YYZZ=           -105.8334
 XXYZ=              1.1105 YYXZ=              0.4598 ZZXY=             -4.9719
 N-N= 4.303955016463D+02 E-N=-1.843609837544D+03  KE= 4.179885887318D+02
 Calling FoFJK, ICntrl=      2127 FMM=F ISym2X=0 I1Cent= 0 IOpClX= 0 NMat=1 NMatS=1 NMatT=0.
 ***** Axes restored to original set *****
 -------------------------------------------------------------------
 Center     Atomic                   Forces (Hartrees/Bohr)
 Number     Number              X              Y              Z
 -------------------------------------------------------------------
      1        6          -0.004460683   -0.011041381    0.000534226
      2        6           0.003813572   -0.008861836   -0.000283830
      3        6           0.008294691   -0.007533696    0.000040494
      4        6           0.022350815    0.028442301   -0.001769191
      5        6          -0.019439054    0.026994559   -0.008595085
      6        6          -0.008679034   -0.000340072    0.000089089
      7        1           0.004067731    0.008155988    0.000185042
      8        1          -0.003915797    0.008141605   -0.000213591
      9        1          -0.013078021   -0.002753117   -0.000894186
     10        1           0.009497768    0.003072305    0.000296035
     11        8           0.012581545   -0.025685501    0.010872441
     12        1           0.001313296    0.001379072   -0.006626127
     13        8          -0.021320109   -0.029754492    0.006577265
     14        6          -0.008627002    0.006397884   -0.009144455
     15        1           0.016068756   -0.005590275   -0.006910879
     16        1           0.001971291    0.016160202   -0.000437200
     17        1          -0.000439766   -0.007183548    0.016279950
 -------------------------------------------------------------------
 Cartesian Forces:  Max     0.029754492 RMS     0.011595692

 GradGradGradGradGradGradGradGradGradGradGradGradGradGradGradGradGradGrad
 Berny optimization.
 FormGI is forming the generalized inverse of G from B-inverse, IUseBI=4.
 Internal  Forces:  Max     0.052440930 RMS     0.009813856
 Search for a local minimum.
 Step number   1 out of a maximum of   84
 All quantities printed in internal units (Hartrees-Bohrs-Radians)
 Mixed Optimization -- RFO/linear search
 Second derivative matrix not updated -- first step.
 ITU=  0
     Eigenvalues ---    0.01295   0.01295   0.01295   0.01990   0.02006
     Eigenvalues ---    0.02152   0.02154   0.02154   0.02155   0.02155
     Eigenvalues ---    0.02156   0.02157   0.10344   0.10344   0.16000
     Eigenvalues ---    0.16000   0.16000   0.16000   0.16000   0.16000
     Eigenvalues ---    0.16000   0.16000   0.22000   0.22493   0.24488
     Eigenvalues ---    0.25000   0.25000   0.25000   0.33718   0.33720
     Eigenvalues ---    0.33725   0.33726   0.37230   0.37230   0.37230
     Eigenvalues ---    0.40989   0.40989   0.40989   0.42214   0.42390
     Eigenvalues ---    0.46412   0.46453   0.46466   0.46497   0.55473
 RFO step:  Lambda=-2.42048626D-02 EMin= 1.29493781D-02
 Linear search not attempted -- first point.
 Iteration  1 RMS(Cart)=  0.16298732 RMS(Int)=  0.01200857
 Iteration  2 RMS(Cart)=  0.03576553 RMS(Int)=  0.00083670
 Iteration  3 RMS(Cart)=  0.00093619 RMS(Int)=  0.00065278
 Iteration  4 RMS(Cart)=  0.00000086 RMS(Int)=  0.00065278
 Variable       Old X    -DE/DX   Delta X   Delta X   Delta X     New X
                                 (Linear)    (Quad)   (Total)
    R1        2.63647   0.00084   0.00000   0.00148   0.00139   2.63786
    R2        2.63584   0.00135   0.00000   0.00221   0.00217   2.63801
    R3        2.07796  -0.00910   0.00000  -0.02517  -0.02517   2.05280
    R4        2.63562   0.00248   0.00000   0.00536   0.00532   2.64094
    R5        2.07805  -0.00901   0.00000  -0.02493  -0.02493   2.05312
    R6        2.63697   0.00805   0.00000   0.01704   0.01709   2.65406
    R7        2.07809  -0.01308   0.00000  -0.03619  -0.03619   2.04190
    R8        2.63584   0.00428   0.00000   0.00899   0.00907   2.64491
    R9        2.70231  -0.02346   0.00000  -0.05404  -0.05404   2.64827
   R10        2.63643  -0.00188   0.00000  -0.00414  -0.00410   2.63233
   R11        2.70231  -0.02800   0.00000  -0.06451  -0.06451   2.63780
   R12        2.07795  -0.00950   0.00000  -0.02628  -0.02628   2.05167
   R13        1.81414   0.00643   0.00000   0.01110   0.01110   1.82524
   R14        2.70231   0.00647   0.00000   0.01491   0.01491   2.71722
   R15        2.02201   0.01723   0.00000   0.04346   0.04346   2.06547
   R16        2.02201   0.01523   0.00000   0.03842   0.03842   2.06043
   R17        2.02201   0.01747   0.00000   0.04406   0.04406   2.06606
    A1        2.09437  -0.00147   0.00000  -0.00774  -0.00780   2.08657
    A2        2.09435   0.00131   0.00000   0.00698   0.00701   2.10135
    A3        2.09447   0.00016   0.00000   0.00076   0.00079   2.09526
    A4        2.09455   0.00143   0.00000   0.00582   0.00577   2.10032
    A5        2.09406  -0.00001   0.00000   0.00092   0.00095   2.09501
    A6        2.09458  -0.00142   0.00000  -0.00675  -0.00672   2.08786
    A7        2.09429   0.00060   0.00000   0.00403   0.00410   2.09839
    A8        2.09462  -0.00316   0.00000  -0.01752  -0.01760   2.07702
    A9        2.09427   0.00256   0.00000   0.01350   0.01343   2.10771
   A10        2.09429  -0.00522   0.00000  -0.01773  -0.01784   2.07645
   A11        2.09407   0.02642   0.00000   0.09570   0.09513   2.18920
   A12        2.09483  -0.02120   0.00000  -0.07795  -0.07828   2.01655
   A13        2.09448   0.00317   0.00000   0.01136   0.01128   2.10576
   A14        2.09459  -0.00195   0.00000  -0.00702  -0.00733   2.08726
   A15        2.09411  -0.00122   0.00000  -0.00435  -0.00472   2.08939
   A16        2.09440   0.00148   0.00000   0.00425   0.00430   2.09870
   A17        2.09453   0.00245   0.00000   0.01519   0.01514   2.10968
   A18        2.09426  -0.00393   0.00000  -0.01944  -0.01948   2.07477
   A19        1.91114  -0.00308   0.00000  -0.01675  -0.01675   1.89439
   A20        1.91114   0.05244   0.00000   0.19125   0.19125   2.10238
   A21        1.91063   0.00911   0.00000   0.05221   0.05131   1.96194
   A22        1.91063  -0.01252   0.00000  -0.07470  -0.07448   1.83615
   A23        1.91063   0.00615   0.00000   0.03736   0.03635   1.94698
   A24        1.91063  -0.00243   0.00000  -0.02115  -0.02082   1.88981
   A25        1.91063  -0.00063   0.00000   0.01003   0.00821   1.91884
   A26        1.91063   0.00032   0.00000  -0.00375  -0.00365   1.90698
    D1        0.00056   0.00040   0.00000   0.00894   0.00872   0.00928
    D2        3.14078   0.00049   0.00000   0.01099   0.01117  -3.13123
    D3       -3.14112   0.00027   0.00000   0.00610   0.00590  -3.13522
    D4       -0.00091   0.00037   0.00000   0.00816   0.00836   0.00745
    D5        0.00026  -0.00020   0.00000  -0.00424  -0.00447  -0.00421
    D6        3.14140   0.00024   0.00000   0.00510   0.00538  -3.13640
    D7       -3.14124  -0.00007   0.00000  -0.00141  -0.00166   3.14028
    D8       -0.00010   0.00036   0.00000   0.00793   0.00819   0.00809
    D9       -0.00099   0.00006   0.00000   0.00156   0.00198   0.00098
   D10        3.14093   0.00063   0.00000   0.01377   0.01451  -3.12775
   D11       -3.14120  -0.00003   0.00000  -0.00051  -0.00048   3.14151
   D12        0.00072   0.00053   0.00000   0.01171   0.01206   0.01277
   D13        0.00060  -0.00072   0.00000  -0.01675  -0.01673  -0.01614
   D14       -3.14153   0.00141   0.00000   0.03162   0.03376  -3.10777
   D15       -3.14132  -0.00129   0.00000  -0.02897  -0.02950   3.11236
   D16       -0.00026   0.00084   0.00000   0.01940   0.02099   0.02073
   D17        0.00023   0.00092   0.00000   0.02145   0.02106   0.02129
   D18       -3.14158  -0.00092   0.00000  -0.02022  -0.02098   3.12062
   D19       -3.14083  -0.00123   0.00000  -0.02700  -0.02459   3.11777
   D20        0.00054  -0.00306   0.00000  -0.06867  -0.06662  -0.06608
   D21       -0.57635  -0.00221   0.00000  -0.05503  -0.05532  -0.63167
   D22        2.56471  -0.00008   0.00000  -0.00663  -0.00635   2.55836
   D23       -0.00066  -0.00046   0.00000  -0.01095  -0.01058  -0.01124
   D24        3.14138  -0.00089   0.00000  -0.02030  -0.02024   3.12114
   D25        3.14116   0.00138   0.00000   0.03070   0.03151  -3.11052
   D26        0.00001   0.00094   0.00000   0.02136   0.02184   0.02186
   D27        1.56960  -0.00063   0.00000  -0.02091  -0.02092   1.54868
   D28       -1.57221  -0.00247   0.00000  -0.06257  -0.06256  -1.63477
   D29        1.30420   0.00530   0.00000   0.05589   0.05755   1.36175
   D30       -2.88459   0.00023   0.00000   0.01622   0.01604  -2.86855
   D31       -0.79019  -0.00327   0.00000  -0.01124  -0.01271  -0.80290
         Item               Value     Threshold  Converged?
 Maximum Force            0.052441     0.000450     NO 
 RMS     Force            0.009814     0.000300     NO 
 Maximum Displacement     0.611488     0.001800     NO 
 RMS     Displacement     0.192857     0.001200     NO 
 Predicted change in Energy=-1.336298D-02
 GradGradGradGradGradGradGradGradGradGradGradGradGradGradGradGradGradGrad

                          Input orientation:                          
 ---------------------------------------------------------------------
 Center     Atomic      Atomic             Coordinates (Angstroms)
 Number     Number       Type             X           Y           Z
 ---------------------------------------------------------------------
      1          6           0       -0.730315   -0.233628   -0.048412
      2          6           0        0.663539   -0.308903   -0.042648
      3          6           0        1.433273    0.856778   -0.000480
      4          6           0        0.809904    2.114749    0.037673
      5          6           0       -0.587995    2.179691    0.012966
      6          6           0       -1.352457    1.015789   -0.023001
      7          1           0       -1.329597   -1.139263   -0.075206
      8          1           0        1.155990   -1.276909   -0.072025
      9          1           0        2.510576    0.773870   -0.009916
     10          1           0       -2.434942    1.099263   -0.022064
     11          8           0       -1.221541    3.421911    0.075768
     12          1           0       -1.324159    3.760130   -0.823114
     13          8           0        1.472131    3.349805    0.042946
     14          6           0        2.716243    3.506757    0.746563
     15          1           0        3.562574    3.089891    0.194665
     16          1           0        2.861744    4.583844    0.833368
     17          1           0        2.670328    3.067257    1.746597
 ---------------------------------------------------------------------
                    Distance matrix (angstroms):
                    1          2          3          4          5
     1  C    0.000000
     2  C    1.395896   0.000000
     3  C    2.423303   1.397527   0.000000
     4  C    2.809726   2.429395   1.404469   0.000000
     5  C    2.418290   2.786131   2.415741   1.399626   0.000000
     6  C    1.395976   2.412350   2.790356   2.426355   1.392969
     7  H    1.086293   2.159433   3.409284   3.895998   3.401940
     8  H    2.155722   1.086465   2.152818   3.411034   3.872569
     9  H    3.394099   2.141264   1.080529   2.166219   3.402646
    10  H    2.164035   3.403519   3.875869   3.400560   2.140038
    11  O    3.690486   4.181689   3.692392   2.415967   1.395864
    12  H    4.111315   4.595334   4.087739   2.828862   1.933586
    13  O    4.207149   3.747971   2.493707   1.401405   2.369428
    14  C    5.147934   4.404056   3.037511   2.464617   3.635555
    15  H    5.434497   4.473535   3.091730   2.924506   4.253082
    16  H    6.073587   5.434932   4.077604   3.307508   4.284124
    17  H    5.067767   4.315907   3.077141   2.699790   3.796040
                    6          7          8          9         10
     6  C    0.000000
     7  H    2.155805   0.000000
     8  H    3.398702   2.489398   0.000000
     9  H    3.870623   4.290835   2.458547   0.000000
    10  H    1.085699   2.497120   4.306214   4.956226   0.000000
    11  O    2.411704   4.564951   5.268150   4.576916   2.622329
    12  H    2.858738   4.956152   5.664541   4.927903   2.992613
    13  O    3.664734   5.292955   4.638927   2.777877   4.509367
    14  C    4.832335   6.215273   5.097836   2.843103   5.737728
    15  H    5.339176   6.472396   4.993166   2.551962   6.322956
    16  H    5.587833   7.151699   6.170718   3.917953   6.397575
    17  H    4.850030   6.083845   4.946957   2.893179   5.750212
                   11         12         13         14         15
    11  O    0.000000
    12  H    0.965873   0.000000
    13  O    2.694837   2.955954   0.000000
    14  C    3.995410   4.341996   1.437889   0.000000
    15  H    4.797096   5.036393   2.111995   1.092998   0.000000
    16  H    4.312455   4.576486   2.019565   1.090332   1.769463
    17  H    4.250187   4.799939   2.101888   1.093314   1.790281
                   16         17
    16  H    0.000000
    17  H    1.780636   0.000000
 Stoichiometry    C7H8O2
 Framework group  C1[X(C7H8O2)]
 Deg. of freedom    45
 Full point group                 C1      NOp   1
 Largest Abelian subgroup         C1      NOp   1
 Largest concise Abelian subgroup C1      NOp   1
                         Standard orientation:                         
 ---------------------------------------------------------------------
 Center     Atomic      Atomic             Coordinates (Angstroms)
 Number     Number       Type             X           Y           Z
 ---------------------------------------------------------------------
      1          6           0       -2.331640   -0.529450    0.106303
      2          6           0       -1.473366   -1.620205   -0.042513
      3          6           0       -0.094711   -1.422956   -0.158638
      4          6           0        0.439057   -0.124296   -0.125320
      5          6           0       -0.431858    0.963485    0.005795
      6          6           0       -1.804981    0.763198    0.127359
      7          1           0       -3.402846   -0.682024    0.202584
      8          1           0       -1.875731   -2.629053   -0.069627
      9          1           0        0.548534   -2.281777   -0.285945
     10          1           0       -2.452227    1.626650    0.246796
     11          8           0        0.086472    2.258161    0.065663
     12          1           0        0.162895    2.600311   -0.834339
     13          8           0        1.794505    0.200944   -0.269936
     14          6           0        2.811933   -0.655729    0.276393
     15          1           0        2.989369   -1.539049   -0.342403
     16          1           0        3.720734   -0.053331    0.281094
     17          1           0        2.574844   -0.958847    1.299743
 ---------------------------------------------------------------------
 Rotational constants (GHZ):      2.5809387      1.4921603      0.9663220
 Standard basis: 6-31++G(d,p) (6D, 7F)
 There are   219 symmetry adapted cartesian basis functions of A   symmetry.
 There are   219 symmetry adapted basis functions of A   symmetry.
   219 basis functions,   352 primitive gaussians,   219 cartesian basis functions
    33 alpha electrons       33 beta electrons
       nuclear repulsion energy       428.9250259778 Hartrees.
 NAtoms=   17 NActive=   17 NUniq=   17 SFac= 1.00D+00 NAtFMM=   60 NAOKFM=F Big=F
 Integral buffers will be    131072 words long.
 Raffenetti 2 integral format.
 Two-electron integral symmetry is turned on.
 One-electron integrals computed using PRISM.
 NBasis=   219 RedAO= T EigKep=  1.22D-06  NBF=   219
 NBsUse=   219 1.00D-06 EigRej= -1.00D+00 NBFU=   219
 Initial guess from the checkpoint file:  "guaiacol.chk"
 B after Tr=     0.000000    0.000000    0.000000
         Rot=    0.999066    0.008801   -0.005131    0.041982 Ang=   4.95 deg.
 ExpMin= 3.60D-02 ExpMax= 5.48D+03 ExpMxC= 8.25D+02 IAcc=3 IRadAn=         5 AccDes= 0.00D+00
 Harris functional with IExCor=  402 and IRadAn=       5 diagonalized for initial guess.
 HarFok:  IExCor=  402 AccDes= 0.00D+00 IRadAn=         5 IDoV= 1 UseB2=F ITyADJ=14
 ICtDFT=  3500011 ScaDFX=  1.000000  1.000000  1.000000  1.000000
 FoFCou: FMM=F IPFlag=           0 FMFlag=      100000 FMFlg1=           0
         NFxFlg=           0 DoJE=T BraDBF=F KetDBF=T FulRan=T
         wScrn=  0.000000 ICntrl=     500 IOpCl=  0 I1Cent=   200000004 NGrid=           0
         NMat0=    1 NMatS0=      1 NMatT0=    0 NMatD0=    1 NMtDS0=    0 NMtDT0=    0
 Petite list used in FoFCou.
 Keep R1 ints in memory in canonical form, NReq=295669318.
 Requested convergence on RMS density matrix=1.00D-08 within 128 cycles.
 Requested convergence on MAX density matrix=1.00D-06.
 Requested convergence on             energy=1.00D-06.
 No special actions if energy rises.
 SCF Done:  E(RB3LYP) =  -422.009755375     A.U. after   16 cycles
            NFock= 16  Conv=0.60D-08     -V/T= 2.0097
 Calling FoFJK, ICntrl=      2127 FMM=F ISym2X=0 I1Cent= 0 IOpClX= 0 NMat=1 NMatS=1 NMatT=0.
 ***** Axes restored to original set *****
 -------------------------------------------------------------------
 Center     Atomic                   Forces (Hartrees/Bohr)
 Number     Number              X              Y              Z
 -------------------------------------------------------------------
      1        6           0.000067421   -0.001877470   -0.000271102
      2        6          -0.001187326   -0.000224734    0.000528865
      3        6          -0.000330785    0.004435019    0.001019497
      4        6           0.017021287    0.014214883    0.002088599
      5        6          -0.009380321    0.009500771   -0.001321008
      6        6           0.000173360   -0.001584827    0.000398172
      7        1           0.000229053    0.000379527    0.000021450
      8        1           0.000454269    0.000682009    0.000039009
      9        1           0.003756129    0.002114340    0.000669153
     10        1           0.000221433    0.001180438    0.000124607
     11        8           0.000077917   -0.008508133    0.000005130
     12        1           0.001411240    0.002851971    0.000187700
     13        8          -0.004952209   -0.016511044    0.001495963
     14        6          -0.006965003   -0.002747352   -0.004331258
     15        1           0.000814448   -0.003094261   -0.001884176
     16        1          -0.000465459    0.000928314    0.000123022
     17        1          -0.000945454   -0.001739449    0.001106377
 -------------------------------------------------------------------
 Cartesian Forces:  Max     0.017021287 RMS     0.004857058

 GradGradGradGradGradGradGradGradGradGradGradGradGradGradGradGradGradGrad
 Berny optimization.
 Using GEDIIS/GDIIS optimizer.
 FormGI is forming the generalized inverse of G from B-inverse, IUseBI=4.
 Internal  Forces:  Max     0.026343815 RMS     0.004508408
 Search for a local minimum.
 Step number   2 out of a maximum of   84
 All quantities printed in internal units (Hartrees-Bohrs-Radians)
 Mixed Optimization -- RFO/linear search
 Update second derivatives using D2CorX and points    1    2
 DE= -8.48D-03 DEPred=-1.34D-02 R= 6.34D-01
 TightC=F SS=  1.41D+00  RLast= 3.21D-01 DXNew= 5.0454D-01 9.6246D-01
 Trust test= 6.34D-01 RLast= 3.21D-01 DXMaxT set to 5.05D-01
 ITU=  1  0
 Use linear search instead of GDIIS.
     Eigenvalues ---    0.01280   0.01295   0.01319   0.02008   0.02013
     Eigenvalues ---    0.02147   0.02154   0.02155   0.02155   0.02156
     Eigenvalues ---    0.02156   0.02159   0.10019   0.10667   0.15755
     Eigenvalues ---    0.15999   0.16000   0.16000   0.16000   0.16000
     Eigenvalues ---    0.16000   0.16267   0.21979   0.22490   0.24327
     Eigenvalues ---    0.24956   0.24984   0.29062   0.32643   0.33722
     Eigenvalues ---    0.33726   0.33822   0.35843   0.37230   0.37238
     Eigenvalues ---    0.39745   0.40989   0.42049   0.42412   0.45504
     Eigenvalues ---    0.46393   0.46449   0.46480   0.49973   0.55479
 RFO step:  Lambda=-3.80590954D-03 EMin= 1.27952993D-02
 Quartic linear search produced a step of -0.18614.
 Iteration  1 RMS(Cart)=  0.08795604 RMS(Int)=  0.00326568
 Iteration  2 RMS(Cart)=  0.00457466 RMS(Int)=  0.00009895
 Iteration  3 RMS(Cart)=  0.00001475 RMS(Int)=  0.00009861
 Iteration  4 RMS(Cart)=  0.00000000 RMS(Int)=  0.00009861
 Variable       Old X    -DE/DX   Delta X   Delta X   Delta X     New X
                                 (Linear)    (Quad)   (Total)
    R1        2.63786   0.00100  -0.00026   0.00210   0.00186   2.63972
    R2        2.63801   0.00212  -0.00040   0.00464   0.00425   2.64226
    R3        2.05280  -0.00044   0.00468  -0.00914  -0.00446   2.04834
    R4        2.64094   0.00036  -0.00099   0.00206   0.00107   2.64201
    R5        2.05312  -0.00040   0.00464  -0.00897  -0.00433   2.04879
    R6        2.65406  -0.00579  -0.00318  -0.00463  -0.00783   2.64624
    R7        2.04190   0.00358   0.00674  -0.00311   0.00362   2.04553
    R8        2.64491   0.00629  -0.00169   0.01401   0.01231   2.65722
    R9        2.64827  -0.02634   0.01006  -0.06943  -0.05937   2.58890
   R10        2.63233   0.00085   0.00076   0.00045   0.00121   2.63354
   R11        2.63780  -0.00570   0.01201  -0.03233  -0.02032   2.61748
   R12        2.05167  -0.00013   0.00489  -0.00875  -0.00386   2.04781
   R13        1.82524   0.00067  -0.00207   0.00470   0.00263   1.82787
   R14        2.71722  -0.00971  -0.00277  -0.01417  -0.01694   2.70027
   R15        2.06547   0.00276  -0.00809   0.02009   0.01200   2.07746
   R16        2.06043   0.00086  -0.00715   0.01434   0.00719   2.06762
   R17        2.06606   0.00175  -0.00820   0.01809   0.00989   2.07595
    A1        2.08657   0.00020   0.00145  -0.00129   0.00014   2.08670
    A2        2.10135  -0.00008  -0.00130   0.00164   0.00032   2.10168
    A3        2.09526  -0.00012  -0.00015  -0.00032  -0.00048   2.09478
    A4        2.10032   0.00036  -0.00107   0.00218   0.00109   2.10141
    A5        2.09501   0.00055  -0.00018   0.00362   0.00345   2.09846
    A6        2.08786  -0.00091   0.00125  -0.00581  -0.00455   2.08331
    A7        2.09839  -0.00072  -0.00076  -0.00251  -0.00333   2.09506
    A8        2.07702   0.00283   0.00328   0.00914   0.01243   2.08945
    A9        2.10771  -0.00210  -0.00250  -0.00655  -0.00903   2.09867
   A10        2.07645   0.00370   0.00332   0.00625   0.00955   2.08600
   A11        2.18920  -0.01030  -0.01771  -0.00335  -0.02096   2.16824
   A12        2.01655   0.00659   0.01457  -0.00284   0.01180   2.02835
   A13        2.10576  -0.00389  -0.00210  -0.00821  -0.01032   2.09544
   A14        2.08726   0.00290   0.00136   0.00651   0.00793   2.09519
   A15        2.08939   0.00097   0.00088   0.00112   0.00207   2.09146
   A16        2.09870   0.00037  -0.00080   0.00388   0.00305   2.10175
   A17        2.10968   0.00104  -0.00282   0.00899   0.00618   2.11585
   A18        2.07477  -0.00141   0.00363  -0.01294  -0.00931   2.06546
   A19        1.89439   0.00327   0.00312   0.01147   0.01459   1.90898
   A20        2.10238  -0.01766  -0.03560   0.00257  -0.03303   2.06936
   A21        1.96194  -0.00245  -0.00955   0.00084  -0.00859   1.95335
   A22        1.83615   0.00070   0.01386  -0.01426  -0.00044   1.83571
   A23        1.94698  -0.00172  -0.00677  -0.00053  -0.00716   1.93982
   A24        1.88981   0.00216   0.00388   0.00892   0.01273   1.90254
   A25        1.91884   0.00036  -0.00153  -0.00214  -0.00340   1.91544
   A26        1.90698   0.00121   0.00068   0.00743   0.00808   1.91507
    D1        0.00928  -0.00029  -0.00162  -0.01168  -0.01329  -0.00401
    D2       -3.13123  -0.00021  -0.00208  -0.00811  -0.01020  -3.14144
    D3       -3.13522   0.00000  -0.00110  -0.00195  -0.00306  -3.13828
    D4        0.00745   0.00007  -0.00156   0.00162   0.00003   0.00748
    D5       -0.00421   0.00017   0.00083   0.00512   0.00592   0.00171
    D6       -3.13640   0.00046  -0.00100   0.01443   0.01336  -3.12304
    D7        3.14028  -0.00012   0.00031  -0.00458  -0.00427   3.13601
    D8        0.00809   0.00017  -0.00152   0.00474   0.00317   0.01126
    D9        0.00098   0.00011  -0.00037   0.00445   0.00406   0.00505
   D10       -3.12775  -0.00009  -0.00270  -0.00237  -0.00519  -3.13294
   D11        3.14151   0.00003   0.00009   0.00090   0.00101  -3.14067
   D12        0.01277  -0.00016  -0.00224  -0.00593  -0.00825   0.00453
   D13       -0.01614   0.00018   0.00311   0.00923   0.01239  -0.00374
   D14       -3.10777   0.00018  -0.00628   0.00749   0.00092  -3.10685
   D15        3.11236   0.00042   0.00549   0.01630   0.02186   3.13422
   D16        0.02073   0.00042  -0.00391   0.01456   0.01039   0.03111
   D17        0.02129  -0.00035  -0.00392  -0.01594  -0.01982   0.00147
   D18        3.12062  -0.00097   0.00390  -0.03177  -0.02779   3.09283
   D19        3.11777  -0.00082   0.00458  -0.01441  -0.01018   3.10759
   D20       -0.06608  -0.00144   0.01240  -0.03024  -0.01814  -0.08422
   D21       -0.63167   0.00277   0.01030   0.14812   0.15845  -0.47322
   D22        2.55836   0.00282   0.00118   0.14620   0.14734   2.70570
   D23       -0.01124   0.00021   0.00197   0.00891   0.01078  -0.00045
   D24        3.12114  -0.00006   0.00377  -0.00011   0.00364   3.12478
   D25       -3.11052   0.00079  -0.00586   0.02463   0.01859  -3.09193
   D26        0.02186   0.00052  -0.00407   0.01561   0.01144   0.03330
   D27        1.54868  -0.00184   0.00389  -0.08334  -0.07940   1.46928
   D28       -1.63477  -0.00258   0.01164  -0.09925  -0.08765  -1.72242
   D29        1.36175  -0.00186  -0.01071  -0.02804  -0.03901   1.32273
   D30       -2.86855  -0.00013  -0.00299  -0.02555  -0.02850  -2.89705
   D31       -0.80290   0.00083   0.00237  -0.02544  -0.02285  -0.82575
         Item               Value     Threshold  Converged?
 Maximum Force            0.026344     0.000450     NO 
 RMS     Force            0.004508     0.000300     NO 
 Maximum Displacement     0.281425     0.001800     NO 
 RMS     Displacement     0.088114     0.001200     NO 
 Predicted change in Energy=-2.391823D-03
 GradGradGradGradGradGradGradGradGradGradGradGradGradGradGradGradGradGrad

                          Input orientation:                          
 ---------------------------------------------------------------------
 Center     Atomic      Atomic             Coordinates (Angstroms)
 Number     Number       Type             X           Y           Z
 ---------------------------------------------------------------------
      1          6           0       -0.702857   -0.224332   -0.068913
      2          6           0        0.691697   -0.265857    0.000154
      3          6           0        1.432108    0.917933    0.071524
      4          6           0        0.776541    2.155299    0.080230
      5          6           0       -0.627360    2.196051    0.012209
      6          6           0       -1.357366    1.011224   -0.061451
      7          1           0       -1.277298   -1.142045   -0.121163
      8          1           0        1.210417   -1.217872   -0.005015
      9          1           0        2.512688    0.873082    0.116528
     10          1           0       -2.438596    1.074490   -0.096763
     11          8           0       -1.289927    3.410612    0.078352
     12          1           0       -1.316430    3.810078   -0.802174
     13          8           0        1.416488    3.366303    0.108424
     14          6           0        2.714427    3.439561    0.701559
     15          1           0        3.489692    3.018338    0.045741
     16          1           0        2.906386    4.507834    0.839697
     17          1           0        2.734684    2.930333    1.674741
 ---------------------------------------------------------------------
                    Distance matrix (angstroms):
                    1          2          3          4          5
     1  C    0.000000
     2  C    1.396881   0.000000
     3  C    2.425401   1.398092   0.000000
     4  C    2.805976   2.423965   1.400328   0.000000
     5  C    2.422918   2.793035   2.424564   1.406138   0.000000
     6  C    1.398225   2.415240   2.794199   2.425394   1.393610
     7  H    1.083932   2.158556   3.409035   3.889895   3.403394
     8  H    2.156808   1.084173   2.148643   3.402028   3.877188
     9  H    3.402710   2.150984   1.082447   2.158612   3.408963
    10  H    2.168064   3.406561   3.877523   3.396554   2.133155
    11  O    3.684990   4.177244   3.690930   2.417871   1.385110
    12  H    4.146155   4.614060   4.084399   2.810242   1.934715
    13  O    4.173216   3.705351   2.448698   1.369985   2.357130
    14  C    5.069080   4.279431   2.898257   2.406405   3.631675
    15  H    5.301465   4.314718   2.940411   2.847318   4.198500
    16  H    6.020432   5.328959   3.956131   3.263043   4.303073
    17  H    4.980856   4.146525   2.883880   2.641490   3.821848
                    6          7          8          9         10
     6  C    0.000000
     7  H    2.155584   0.000000
     8  H    3.400817   2.491579   0.000000
     9  H    3.876606   4.298980   2.466327   0.000000
    10  H    1.083655   2.502446   4.310294   4.959967   0.000000
    11  O    2.404404   4.557044   5.261324   4.571695   2.609132
    12  H    2.895502   4.998882   5.683370   4.912444   3.039786
    13  O    3.642735   5.256842   4.590206   2.723577   4.489564
    14  C    4.801927   6.132035   4.944995   2.640034   5.725777
    15  H    5.247282   6.329363   4.810733   2.358320   6.240469
    16  H    5.587300   7.095603   6.031049   3.726848   6.421342
    17  H    4.841716   5.992123   4.727851   2.590288   5.774531
                   11         12         13         14         15
    11  O    0.000000
    12  H    0.967265   0.000000
    13  O    2.706944   2.914613   0.000000
    14  C    4.052662   4.318137   1.428923   0.000000
    15  H    4.795800   4.944151   2.103137   1.099346   0.000000
    16  H    4.403701   4.584188   2.014360   1.094137   1.785836
    17  H    4.356216   4.829140   2.093098   1.098548   1.797616
                   16         17
    16  H    0.000000
    17  H    1.793123   0.000000
 Stoichiometry    C7H8O2
 Framework group  C1[X(C7H8O2)]
 Deg. of freedom    45
 Full point group                 C1      NOp   1
 Largest Abelian subgroup         C1      NOp   1
 Largest concise Abelian subgroup C1      NOp   1
                         Standard orientation:                         
 ---------------------------------------------------------------------
 Center     Atomic      Atomic             Coordinates (Angstroms)
 Number     Number       Type             X           Y           Z
 ---------------------------------------------------------------------
      1          6           0       -2.288365   -0.629803    0.068063
      2          6           0       -1.364736   -1.672816   -0.033464
      3          6           0        0.003876   -1.400148   -0.118389
      4          6           0        0.457423   -0.075494   -0.095922
      5          6           0       -0.472971    0.973708    0.007836
      6          6           0       -1.835567    0.692906    0.089264
      7          1           0       -3.349281   -0.841020    0.137005
      8          1           0       -1.703786   -2.702461   -0.051005
      9          1           0        0.709314   -2.216593   -0.204806
     10          1           0       -2.526895    1.521959    0.184365
     11          8           0       -0.033565    2.284743    0.089316
     12          1           0        0.128674    2.624776   -0.801558
     13          8           0        1.772311    0.290965   -0.212700
     14          6           0        2.778706   -0.630812    0.210758
     15          1           0        2.917445   -1.447510   -0.511957
     16          1           0        3.700176   -0.043464    0.265985
     17          1           0        2.544186   -1.046598    1.200167
 ---------------------------------------------------------------------
 Rotational constants (GHZ):      2.5490610      1.5394364      0.9758637
 Standard basis: 6-31++G(d,p) (6D, 7F)
 There are   219 symmetry adapted cartesian basis functions of A   symmetry.
 There are   219 symmetry adapted basis functions of A   symmetry.
   219 basis functions,   352 primitive gaussians,   219 cartesian basis functions
    33 alpha electrons       33 beta electrons
       nuclear repulsion energy       430.9830381272 Hartrees.
 NAtoms=   17 NActive=   17 NUniq=   17 SFac= 1.00D+00 NAtFMM=   60 NAOKFM=F Big=F
 Integral buffers will be    131072 words long.
 Raffenetti 2 integral format.
 Two-electron integral symmetry is turned on.
 One-electron integrals computed using PRISM.
 NBasis=   219 RedAO= T EigKep=  1.20D-06  NBF=   219
 NBsUse=   219 1.00D-06 EigRej= -1.00D+00 NBFU=   219
 Initial guess from the checkpoint file:  "guaiacol.chk"
 B after Tr=     0.000000    0.000000    0.000000
         Rot=    0.999821   -0.004311    0.001248   -0.018369 Ang=  -2.17 deg.
 ExpMin= 3.60D-02 ExpMax= 5.48D+03 ExpMxC= 8.25D+02 IAcc=3 IRadAn=         5 AccDes= 0.00D+00
 Harris functional with IExCor=  402 and IRadAn=       5 diagonalized for initial guess.
 HarFok:  IExCor=  402 AccDes= 0.00D+00 IRadAn=         5 IDoV= 1 UseB2=F ITyADJ=14
 ICtDFT=  3500011 ScaDFX=  1.000000  1.000000  1.000000  1.000000
 FoFCou: FMM=F IPFlag=           0 FMFlag=      100000 FMFlg1=           0
         NFxFlg=           0 DoJE=T BraDBF=F KetDBF=T FulRan=T
         wScrn=  0.000000 ICntrl=     500 IOpCl=  0 I1Cent=   200000004 NGrid=           0
         NMat0=    1 NMatS0=      1 NMatT0=    0 NMatD0=    1 NMtDS0=    0 NMtDT0=    0
 Petite list used in FoFCou.
 Keep R1 ints in memory in canonical form, NReq=295669318.
 Requested convergence on RMS density matrix=1.00D-08 within 128 cycles.
 Requested convergence on MAX density matrix=1.00D-06.
 Requested convergence on             energy=1.00D-06.
 No special actions if energy rises.
 SCF Done:  E(RB3LYP) =  -422.012997942     A.U. after   13 cycles
            NFock= 13  Conv=0.65D-08     -V/T= 2.0095
 Calling FoFJK, ICntrl=      2127 FMM=F ISym2X=0 I1Cent= 0 IOpClX= 0 NMat=1 NMatS=1 NMatT=0.
 ***** Axes restored to original set *****
 -------------------------------------------------------------------
 Center     Atomic                   Forces (Hartrees/Bohr)
 Number     Number              X              Y              Z
 -------------------------------------------------------------------
      1        6           0.001806277    0.000154593    0.000514118
      2        6          -0.002185708    0.000574487   -0.000174697
      3        6          -0.001481064    0.000375482    0.000986826
      4        6           0.004968339    0.002646407   -0.000604741
      5        6          -0.003379692   -0.000080341   -0.001763264
      6        6           0.002431741   -0.000376060    0.001029386
      7        1          -0.000555324   -0.000951872   -0.000107893
      8        1           0.000611333   -0.001089706   -0.000002808
      9        1           0.001474536    0.000322447    0.000124611
     10        1          -0.001343221    0.000374005   -0.000102000
     11        8          -0.002417167   -0.001886802   -0.001587516
     12        1           0.002067951    0.002106878    0.001587097
     13        8          -0.000030455   -0.001465919    0.002876545
     14        6          -0.001068161    0.000951524   -0.002170008
     15        1          -0.001293340   -0.000048405    0.000745073
     16        1           0.000561472   -0.002096947    0.000095575
     17        1          -0.000167516    0.000490229   -0.001446303
 -------------------------------------------------------------------
 Cartesian Forces:  Max     0.004968339 RMS     0.001549113

 GradGradGradGradGradGradGradGradGradGradGradGradGradGradGradGradGradGrad
 Berny optimization.
 Using GEDIIS/GDIIS optimizer.
 FormGI is forming the generalized inverse of G from B-inverse, IUseBI=4.
 Internal  Forces:  Max     0.003533749 RMS     0.001160469
 Search for a local minimum.
 Step number   3 out of a maximum of   84
 All quantities printed in internal units (Hartrees-Bohrs-Radians)
 Mixed Optimization -- RFO/linear search
 Update second derivatives using D2CorX and points    1    2    3
 DE= -3.24D-03 DEPred=-2.39D-03 R= 1.36D+00
 TightC=F SS=  1.41D+00  RLast= 2.74D-01 DXNew= 8.4853D-01 8.2160D-01
 Trust test= 1.36D+00 RLast= 2.74D-01 DXMaxT set to 8.22D-01
 ITU=  1  1  0
 Use linear search instead of GDIIS.
     Eigenvalues ---    0.00781   0.01295   0.01309   0.02006   0.02016
     Eigenvalues ---    0.02152   0.02154   0.02155   0.02155   0.02156
     Eigenvalues ---    0.02157   0.02191   0.10017   0.10682   0.15780
     Eigenvalues ---    0.15999   0.16000   0.16000   0.16000   0.16000
     Eigenvalues ---    0.16109   0.16287   0.21987   0.22451   0.24563
     Eigenvalues ---    0.24988   0.25001   0.28256   0.33722   0.33724
     Eigenvalues ---    0.33784   0.33931   0.37208   0.37232   0.37748
     Eigenvalues ---    0.40442   0.41143   0.41515   0.42311   0.45752
     Eigenvalues ---    0.46280   0.46432   0.46474   0.50656   0.55575
 RFO step:  Lambda=-1.55095392D-03 EMin= 7.80738797D-03
 Quartic linear search produced a step of  0.43434.
 Iteration  1 RMS(Cart)=  0.09918742 RMS(Int)=  0.00935432
 Iteration  2 RMS(Cart)=  0.01311790 RMS(Int)=  0.00023448
 Iteration  3 RMS(Cart)=  0.00023644 RMS(Int)=  0.00002974
 Iteration  4 RMS(Cart)=  0.00000016 RMS(Int)=  0.00002974
 Variable       Old X    -DE/DX   Delta X   Delta X   Delta X     New X
                                 (Linear)    (Quad)   (Total)
    R1        2.63972  -0.00130   0.00081  -0.00429  -0.00349   2.63623
    R2        2.64226   0.00058   0.00185   0.00107   0.00291   2.64518
    R3        2.04834   0.00111  -0.00194   0.00249   0.00055   2.04888
    R4        2.64201   0.00069   0.00046   0.00233   0.00278   2.64479
    R5        2.04879   0.00125  -0.00188   0.00307   0.00119   2.04998
    R6        2.64624  -0.00020  -0.00340   0.00292  -0.00048   2.64575
    R7        2.04553   0.00146   0.00157   0.00122   0.00279   2.04832
    R8        2.65722   0.00269   0.00535   0.00711   0.01247   2.66968
    R9        2.58890  -0.00286  -0.02579  -0.00513  -0.03092   2.55797
   R10        2.63354  -0.00004   0.00053  -0.00066  -0.00012   2.63342
   R11        2.61748   0.00036  -0.00883  -0.00257  -0.01140   2.60608
   R12        2.04781   0.00137  -0.00168   0.00332   0.00164   2.04945
   R13        1.82787  -0.00063   0.00114  -0.00071   0.00044   1.82830
   R14        2.70027  -0.00297  -0.00736  -0.00518  -0.01254   2.68773
   R15        2.07746  -0.00133   0.00521  -0.00214   0.00307   2.08054
   R16        2.06762  -0.00194   0.00312  -0.00408  -0.00096   2.06666
   R17        2.07595  -0.00151   0.00430  -0.00235   0.00195   2.07790
    A1        2.08670  -0.00004   0.00006  -0.00208  -0.00203   2.08467
    A2        2.10168  -0.00001   0.00014   0.00104   0.00118   2.10285
    A3        2.09478   0.00005  -0.00021   0.00109   0.00087   2.09565
    A4        2.10141   0.00011   0.00047   0.00009   0.00054   2.10194
    A5        2.09846  -0.00005   0.00150  -0.00041   0.00110   2.09957
    A6        2.08331  -0.00007  -0.00197   0.00032  -0.00164   2.08167
    A7        2.09506   0.00053  -0.00145   0.00428   0.00281   2.09787
    A8        2.08945   0.00013   0.00540  -0.00247   0.00293   2.09238
    A9        2.09867  -0.00065  -0.00392  -0.00182  -0.00574   2.09293
   A10        2.08600  -0.00051   0.00415  -0.00587  -0.00172   2.08428
   A11        2.16824  -0.00113  -0.00910   0.00748  -0.00166   2.16658
   A12        2.02835   0.00164   0.00513  -0.00211   0.00298   2.03133
   A13        2.09544  -0.00083  -0.00448  -0.00085  -0.00538   2.09007
   A14        2.09519  -0.00009   0.00344  -0.00340  -0.00005   2.09514
   A15        2.09146   0.00090   0.00090   0.00342   0.00422   2.09568
   A16        2.10175   0.00074   0.00133   0.00443   0.00577   2.10752
   A17        2.11585  -0.00007   0.00268   0.00041   0.00307   2.11893
   A18        2.06546  -0.00068  -0.00404  -0.00489  -0.00895   2.05651
   A19        1.90898   0.00222   0.00634   0.01437   0.02071   1.92968
   A20        2.06936  -0.00353  -0.01434   0.00732  -0.00703   2.06233
   A21        1.95335  -0.00093  -0.00373  -0.00253  -0.00631   1.94705
   A22        1.83571   0.00195  -0.00019   0.01206   0.01186   1.84757
   A23        1.93982  -0.00057  -0.00311  -0.00127  -0.00443   1.93539
   A24        1.90254  -0.00002   0.00553  -0.00227   0.00325   1.90579
   A25        1.91544  -0.00017  -0.00148  -0.00425  -0.00582   1.90962
   A26        1.91507  -0.00017   0.00351  -0.00116   0.00234   1.91741
    D1       -0.00401   0.00005  -0.00577   0.00788   0.00209  -0.00192
    D2       -3.14144   0.00005  -0.00443   0.00635   0.00192  -3.13951
    D3       -3.13828  -0.00001  -0.00133   0.00025  -0.00110  -3.13938
    D4        0.00748  -0.00001   0.00001  -0.00128  -0.00127   0.00621
    D5        0.00171  -0.00008   0.00257  -0.00702  -0.00448  -0.00277
    D6       -3.12304   0.00005   0.00580  -0.00367   0.00215  -3.12090
    D7        3.13601  -0.00003  -0.00185   0.00058  -0.00131   3.13471
    D8        0.01126   0.00010   0.00138   0.00393   0.00532   0.01658
    D9        0.00505   0.00003   0.00176  -0.00015   0.00164   0.00668
   D10       -3.13294   0.00002  -0.00226   0.00217  -0.00008  -3.13302
   D11       -3.14067   0.00003   0.00044   0.00136   0.00181  -3.13887
   D12        0.00453   0.00002  -0.00358   0.00368   0.00009   0.00462
   D13       -0.00374  -0.00007   0.00538  -0.00838  -0.00297  -0.00671
   D14       -3.10685   0.00018   0.00040   0.00779   0.00825  -3.09861
   D15        3.13422  -0.00006   0.00949  -0.01071  -0.00123   3.13299
   D16        0.03111   0.00019   0.00451   0.00547   0.00999   0.04110
   D17        0.00147   0.00003  -0.00861   0.00923   0.00060   0.00206
   D18        3.09283  -0.00038  -0.01207  -0.00983  -0.02188   3.07095
   D19        3.10759  -0.00025  -0.00442  -0.00546  -0.00986   3.09774
   D20       -0.08422  -0.00066  -0.00788  -0.02452  -0.03233  -0.11656
   D21       -0.47322   0.00227   0.06882   0.13538   0.20418  -0.26904
   D22        2.70570   0.00254   0.06400   0.15115   0.21517   2.92087
   D23       -0.00045   0.00004   0.00468  -0.00153   0.00314   0.00269
   D24        3.12478  -0.00008   0.00158  -0.00474  -0.00315   3.12163
   D25       -3.09193   0.00048   0.00807   0.01768   0.02575  -3.06618
   D26        0.03330   0.00036   0.00497   0.01447   0.01946   0.05276
   D27        1.46928  -0.00241  -0.03449  -0.18028  -0.21471   1.25458
   D28       -1.72242  -0.00288  -0.03807  -0.19941  -0.23754  -1.95995
   D29        1.32273  -0.00091  -0.01695  -0.01487  -0.03175   1.29099
   D30       -2.89705  -0.00025  -0.01238  -0.01165  -0.02404  -2.92109
   D31       -0.82575   0.00040  -0.00993  -0.00658  -0.01656  -0.84231
         Item               Value     Threshold  Converged?
 Maximum Force            0.003534     0.000450     NO 
 RMS     Force            0.001160     0.000300     NO 
 Maximum Displacement     0.362451     0.001800     NO 
 RMS     Displacement     0.106369     0.001200     NO 
 Predicted change in Energy=-1.682243D-03
 GradGradGradGradGradGradGradGradGradGradGradGradGradGradGradGradGradGrad

                          Input orientation:                          
 ---------------------------------------------------------------------
 Center     Atomic      Atomic             Coordinates (Angstroms)
 Number     Number       Type             X           Y           Z
 ---------------------------------------------------------------------
      1          6           0       -0.688360   -0.235187   -0.096328
      2          6           0        0.698802   -0.251664    0.050737
      3          6           0        1.413045    0.945749    0.172533
      4          6           0        0.738893    2.172713    0.155771
      5          6           0       -0.665849    2.190712    0.006780
      6          6           0       -1.363360    0.990867   -0.119002
      7          1           0       -1.242734   -1.162374   -0.188698
      8          1           0        1.236118   -1.193885    0.068180
      9          1           0        2.491548    0.922916    0.278386
     10          1           0       -2.442705    1.040111   -0.212693
     11          8           0       -1.351835    3.385287    0.072126
     12          1           0       -1.186874    3.915651   -0.720055
     13          8           0        1.352601    3.377542    0.219322
     14          6           0        2.710852    3.417720    0.639371
     15          1           0        3.388283    3.048496   -0.146060
     16          1           0        2.931062    4.470281    0.838494
     17          1           0        2.855807    2.826096    1.554817
 ---------------------------------------------------------------------
                    Distance matrix (angstroms):
                    1          2          3          4          5
     1  C    0.000000
     2  C    1.395033   0.000000
     3  C    2.425448   1.399563   0.000000
     4  C    2.810442   2.426982   1.400072   0.000000
     5  C    2.428193   2.798107   2.428828   1.412735   0.000000
     6  C    1.399767   2.413546   2.792034   2.427288   1.393546
     7  H    1.084223   2.157842   3.409961   3.894651   3.407960
     8  H    2.156335   1.084801   2.149471   3.404245   3.882878
     9  H    3.404912   2.155320   1.083925   2.156113   3.413243
    10  H    2.172016   3.406926   3.876096   3.397222   2.128208
    11  O    3.684617   4.175282   3.688629   2.418362   1.379078
    12  H    4.226938   4.638577   4.046802   2.741073   1.942980
    13  O    4.161366   3.691478   2.432993   1.353621   2.351144
    14  C    5.043770   4.226016   2.830703   2.381708   3.647990
    15  H    5.234889   4.261818   2.902517   2.806664   4.146702
    16  H    6.009620   5.282075   3.894894   3.248159   4.338889
    17  H    4.965768   4.048152   2.743715   2.620222   3.898999
                    6          7          8          9         10
     6  C    0.000000
     7  H    2.157742   0.000000
     8  H    3.400803   2.492326   0.000000
     9  H    3.875932   4.302495   2.470048   0.000000
    10  H    1.084523   2.508276   4.313163   4.960015   0.000000
    11  O    2.402064   4.556440   5.259879   4.569180   2.602109
    12  H    2.991116   5.106054   5.709602   4.846043   3.178562
    13  O    3.631408   5.245291   4.575407   2.706635   4.478233
    14  C    4.802494   6.106865   4.875243   2.530306   5.739180
    15  H    5.178096   6.259358   4.761880   2.345714   6.167534
    16  H    5.609384   7.085372   5.962298   3.618106   6.461303
    17  H    4.896030   5.978777   4.581891   2.320357   5.864134
                   11         12         13         14         15
    11  O    0.000000
    12  H    0.967496   0.000000
    13  O    2.708450   2.760602   0.000000
    14  C    4.102224   4.157913   1.422287   0.000000
    15  H    4.757073   4.691853   2.094224   1.100972   0.000000
    16  H    4.484165   4.437802   2.017174   1.093631   1.788818
    17  H    4.496145   4.765023   2.085010   1.099578   1.796099
                   16         17
    16  H    0.000000
    17  H    1.795028   0.000000
 Stoichiometry    C7H8O2
 Framework group  C1[X(C7H8O2)]
 Deg. of freedom    45
 Full point group                 C1      NOp   1
 Largest Abelian subgroup         C1      NOp   1
 Largest concise Abelian subgroup C1      NOp   1
                         Standard orientation:                         
 ---------------------------------------------------------------------
 Center     Atomic      Atomic             Coordinates (Angstroms)
 Number     Number       Type             X           Y           Z
 ---------------------------------------------------------------------
      1          6           0       -2.271294   -0.679816    0.024971
      2          6           0       -1.315681   -1.695258   -0.017437
      3          6           0        0.048348   -1.383995   -0.053716
      4          6           0        0.466416   -0.047873   -0.039654
      5          6           0       -0.500374    0.981353    0.003164
      6          6           0       -1.855229    0.656659    0.033344
      7          1           0       -3.328144   -0.920014    0.055162
      8          1           0       -1.622723   -2.735662   -0.026381
      9          1           0        0.783025   -2.179906   -0.094588
     10          1           0       -2.569932    1.470732    0.085049
     11          8           0       -0.102969    2.298251    0.101689
     12          1           0        0.287580    2.598553   -0.730980
     13          8           0        1.759461    0.344333   -0.120255
     14          6           0        2.771522   -0.628436    0.108554
     15          1           0        2.867268   -1.320448   -0.742381
     16          1           0        3.703855   -0.068404    0.223216
     17          1           0        2.564890   -1.201329    1.024070
 ---------------------------------------------------------------------
 Rotational constants (GHZ):      2.5419741      1.5582808      0.9765888
 Standard basis: 6-31++G(d,p) (6D, 7F)
 There are   219 symmetry adapted cartesian basis functions of A   symmetry.
 There are   219 symmetry adapted basis functions of A   symmetry.
   219 basis functions,   352 primitive gaussians,   219 cartesian basis functions
    33 alpha electrons       33 beta electrons
       nuclear repulsion energy       431.9197670855 Hartrees.
 NAtoms=   17 NActive=   17 NUniq=   17 SFac= 1.00D+00 NAtFMM=   60 NAOKFM=F Big=F
 Integral buffers will be    131072 words long.
 Raffenetti 2 integral format.
 Two-electron integral symmetry is turned on.
 One-electron integrals computed using PRISM.
 NBasis=   219 RedAO= T EigKep=  1.09D-06  NBF=   219
 NBsUse=   219 1.00D-06 EigRej= -1.00D+00 NBFU=   219
 Initial guess from the checkpoint file:  "guaiacol.chk"
 B after Tr=     0.000000    0.000000    0.000000
         Rot=    0.999960   -0.003169    0.000874   -0.008311 Ang=  -1.02 deg.
 ExpMin= 3.60D-02 ExpMax= 5.48D+03 ExpMxC= 8.25D+02 IAcc=3 IRadAn=         5 AccDes= 0.00D+00
 Harris functional with IExCor=  402 and IRadAn=       5 diagonalized for initial guess.
 HarFok:  IExCor=  402 AccDes= 0.00D+00 IRadAn=         5 IDoV= 1 UseB2=F ITyADJ=14
 ICtDFT=  3500011 ScaDFX=  1.000000  1.000000  1.000000  1.000000
 FoFCou: FMM=F IPFlag=           0 FMFlag=      100000 FMFlg1=           0
         NFxFlg=           0 DoJE=T BraDBF=F KetDBF=T FulRan=T
         wScrn=  0.000000 ICntrl=     500 IOpCl=  0 I1Cent=   200000004 NGrid=           0
         NMat0=    1 NMatS0=      1 NMatT0=    0 NMatD0=    1 NMtDS0=    0 NMtDT0=    0
 Petite list used in FoFCou.
 Keep R1 ints in memory in canonical form, NReq=295669318.
 Requested convergence on RMS density matrix=1.00D-08 within 128 cycles.
 Requested convergence on MAX density matrix=1.00D-06.
 Requested convergence on             energy=1.00D-06.
 No special actions if energy rises.
 SCF Done:  E(RB3LYP) =  -422.015121824     A.U. after   15 cycles
            NFock= 15  Conv=0.61D-08     -V/T= 2.0094
 Calling FoFJK, ICntrl=      2127 FMM=F ISym2X=0 I1Cent= 0 IOpClX= 0 NMat=1 NMatS=1 NMatT=0.
 ***** Axes restored to original set *****
 -------------------------------------------------------------------
 Center     Atomic                   Forces (Hartrees/Bohr)
 Number     Number              X              Y              Z
 -------------------------------------------------------------------
      1        6           0.001544409    0.001031105    0.000498970
      2        6          -0.001252126    0.000238961   -0.000016393
      3        6          -0.000730177   -0.000203903    0.000392483
      4        6          -0.002988868   -0.008749549   -0.004903112
      5        6           0.002867212   -0.002891326    0.000574125
      6        6           0.000473237    0.001953366    0.001846645
      7        1          -0.000510626   -0.000614009   -0.000151964
      8        1           0.000385936   -0.000733677    0.000035427
      9        1          -0.000203086   -0.000930738   -0.000240335
     10        1          -0.000811835   -0.000203742   -0.000400894
     11        8          -0.005708286   -0.000310405   -0.002744949
     12        1           0.003563761    0.001065372    0.002374269
     13        8           0.002342739    0.008971964    0.003156662
     14        6           0.002454188    0.000900608   -0.000342474
     15        1          -0.001536118    0.000356294    0.001508064
     16        1          -0.000090818   -0.001876976   -0.000254498
     17        1           0.000200459    0.001996654   -0.001332027
 -------------------------------------------------------------------
 Cartesian Forces:  Max     0.008971964 RMS     0.002504358

 GradGradGradGradGradGradGradGradGradGradGradGradGradGradGradGradGradGrad
 Berny optimization.
 Using GEDIIS/GDIIS optimizer.
 FormGI is forming the generalized inverse of G from B-inverse, IUseBI=4.
 Internal  Forces:  Max     0.010863782 RMS     0.001750408
 Search for a local minimum.
 Step number   4 out of a maximum of   84
 All quantities printed in internal units (Hartrees-Bohrs-Radians)
 Mixed Optimization -- RFO/linear search
 Update second derivatives using D2CorX and points    3    4
 DE= -2.12D-03 DEPred=-1.68D-03 R= 1.26D+00
 TightC=F SS=  1.41D+00  RLast= 4.45D-01 DXNew= 1.3818D+00 1.3340D+00
 Trust test= 1.26D+00 RLast= 4.45D-01 DXMaxT set to 1.33D+00
 ITU=  1  1  1  0
 Use linear search instead of GDIIS.
     Eigenvalues ---    0.00199   0.01283   0.01612   0.02012   0.02087
     Eigenvalues ---    0.02151   0.02153   0.02155   0.02156   0.02156
     Eigenvalues ---    0.02161   0.02306   0.10182   0.10626   0.15891
     Eigenvalues ---    0.15997   0.16000   0.16000   0.16000   0.16065
     Eigenvalues ---    0.16192   0.16610   0.21998   0.22695   0.24539
     Eigenvalues ---    0.24940   0.25333   0.29050   0.33722   0.33724
     Eigenvalues ---    0.33768   0.33892   0.37221   0.37232   0.37409
     Eigenvalues ---    0.40610   0.40886   0.42124   0.42748   0.46124
     Eigenvalues ---    0.46323   0.46429   0.46632   0.55462   0.78420
 RFO step:  Lambda=-2.71983899D-03 EMin= 1.99086356D-03
 Quartic linear search produced a step of  0.78317.
 Iteration  1 RMS(Cart)=  0.09507163 RMS(Int)=  0.05519796
 Iteration  2 RMS(Cart)=  0.05077817 RMS(Int)=  0.02103279
 Iteration  3 RMS(Cart)=  0.02272530 RMS(Int)=  0.00153579
 Iteration  4 RMS(Cart)=  0.00150479 RMS(Int)=  0.00003442
 Iteration  5 RMS(Cart)=  0.00000488 RMS(Int)=  0.00003427
 Iteration  6 RMS(Cart)=  0.00000000 RMS(Int)=  0.00003427
 Variable       Old X    -DE/DX   Delta X   Delta X   Delta X     New X
                                 (Linear)    (Quad)   (Total)
    R1        2.63623  -0.00095  -0.00273  -0.00321  -0.00596   2.63027
    R2        2.64518  -0.00028   0.00228   0.00182   0.00410   2.64928
    R3        2.04888   0.00080   0.00043   0.00153   0.00196   2.05085
    R4        2.64479   0.00033   0.00218   0.00255   0.00471   2.64950
    R5        2.04998   0.00083   0.00093   0.00193   0.00287   2.05284
    R6        2.64575   0.00097  -0.00038  -0.00047  -0.00084   2.64491
    R7        2.04832  -0.00021   0.00219   0.00175   0.00394   2.05226
    R8        2.66968  -0.00066   0.00976   0.00769   0.01747   2.68715
    R9        2.55797   0.01086  -0.02422  -0.00108  -0.02530   2.53267
   R10        2.63342  -0.00185  -0.00009  -0.00479  -0.00487   2.62855
   R11        2.60608   0.00171  -0.00893  -0.00670  -0.01563   2.59045
   R12        2.04945   0.00083   0.00128   0.00231   0.00360   2.05305
   R13        1.82830  -0.00075   0.00034  -0.00060  -0.00026   1.82804
   R14        2.68773   0.00090  -0.00982  -0.00863  -0.01845   2.66928
   R15        2.08054  -0.00214   0.00241  -0.00158   0.00083   2.08137
   R16        2.06666  -0.00187  -0.00075  -0.00407  -0.00482   2.06185
   R17        2.07790  -0.00216   0.00152  -0.00290  -0.00138   2.07653
    A1        2.08467   0.00022  -0.00159   0.00016  -0.00145   2.08322
    A2        2.10285   0.00003   0.00092   0.00123   0.00215   2.10500
    A3        2.09565  -0.00024   0.00068  -0.00138  -0.00070   2.09496
    A4        2.10194  -0.00001   0.00042   0.00104   0.00144   2.10338
    A5        2.09957  -0.00002   0.00087   0.00130   0.00217   2.10174
    A6        2.08167   0.00003  -0.00129  -0.00235  -0.00363   2.07804
    A7        2.09787  -0.00015   0.00220  -0.00028   0.00192   2.09978
    A8        2.09238  -0.00090   0.00230  -0.00195   0.00034   2.09273
    A9        2.09293   0.00104  -0.00450   0.00224  -0.00226   2.09067
   A10        2.08428  -0.00106  -0.00135  -0.00200  -0.00334   2.08094
   A11        2.16658   0.00410  -0.00130   0.01218   0.01085   2.17743
   A12        2.03133  -0.00303   0.00234  -0.00976  -0.00744   2.02389
   A13        2.09007   0.00135  -0.00421   0.00054  -0.00374   2.08632
   A14        2.09514  -0.00006  -0.00004   0.00308   0.00292   2.09806
   A15        2.09568  -0.00128   0.00331  -0.00370  -0.00052   2.09516
   A16        2.10752  -0.00035   0.00452   0.00051   0.00503   2.11255
   A17        2.11893  -0.00008   0.00241   0.00301   0.00540   2.12432
   A18        2.05651   0.00043  -0.00701  -0.00355  -0.01057   2.04594
   A19        1.92968  -0.00092   0.01622   0.00570   0.02192   1.95160
   A20        2.06233   0.00415  -0.00550   0.00602   0.00052   2.06285
   A21        1.94705  -0.00051  -0.00494  -0.00847  -0.01345   1.93360
   A22        1.84757   0.00026   0.00929   0.00451   0.01379   1.86136
   A23        1.93539   0.00102  -0.00347   0.00434   0.00080   1.93619
   A24        1.90579   0.00004   0.00255   0.00535   0.00792   1.91371
   A25        1.90962  -0.00002  -0.00455  -0.00196  -0.00661   1.90301
   A26        1.91741  -0.00081   0.00183  -0.00354  -0.00175   1.91566
    D1       -0.00192  -0.00001   0.00164  -0.00269  -0.00108  -0.00299
    D2       -3.13951   0.00006   0.00151   0.00145   0.00295  -3.13656
    D3       -3.13938  -0.00014  -0.00086  -0.00704  -0.00792   3.13588
    D4        0.00621  -0.00007  -0.00099  -0.00289  -0.00389   0.00232
    D5       -0.00277  -0.00014  -0.00351  -0.00647  -0.01001  -0.01278
    D6       -3.12090  -0.00020   0.00168  -0.00499  -0.00328  -3.12418
    D7        3.13471  -0.00001  -0.00102  -0.00213  -0.00320   3.13151
    D8        0.01658  -0.00007   0.00417  -0.00065   0.00353   0.02012
    D9        0.00668   0.00009   0.00128   0.00596   0.00724   0.01392
   D10       -3.13302   0.00007  -0.00006   0.00305   0.00299  -3.13004
   D11       -3.13887   0.00003   0.00142   0.00187   0.00327  -3.13559
   D12        0.00462   0.00001   0.00007  -0.00104  -0.00098   0.00364
   D13       -0.00671  -0.00003  -0.00232  -0.00015  -0.00245  -0.00916
   D14       -3.09861  -0.00025   0.00646  -0.01046  -0.00399  -3.10260
   D15        3.13299  -0.00001  -0.00096   0.00275   0.00180   3.13479
   D16        0.04110  -0.00023   0.00782  -0.00755   0.00026   0.04136
   D17        0.00206  -0.00011   0.00047  -0.00886  -0.00838  -0.00632
   D18        3.07095   0.00004  -0.01714  -0.01015  -0.02725   3.04370
   D19        3.09774   0.00029  -0.00772   0.00126  -0.00647   3.09127
   D20       -0.11656   0.00044  -0.02532  -0.00003  -0.02533  -0.14189
   D21       -0.26904   0.00081   0.15991   0.10479   0.26469  -0.00435
   D22        2.92087   0.00055   0.16852   0.09459   0.26311  -3.09920
   D23        0.00269   0.00020   0.00246   0.01225   0.01471   0.01740
   D24        3.12163   0.00025  -0.00246   0.01090   0.00847   3.13010
   D25       -3.06618  -0.00001   0.02017   0.01325   0.03340  -3.03278
   D26        0.05276   0.00004   0.01524   0.01190   0.02716   0.07992
   D27        1.25458  -0.00383  -0.16815  -0.34433  -0.51243   0.74214
   D28       -1.95995  -0.00357  -0.18603  -0.34545  -0.53153  -2.49148
   D29        1.29099  -0.00063  -0.02487  -0.06959  -0.09437   1.19662
   D30       -2.92109  -0.00070  -0.01883  -0.06499  -0.08387  -3.00496
   D31       -0.84231  -0.00096  -0.01297  -0.06422  -0.07723  -0.91955
         Item               Value     Threshold  Converged?
 Maximum Force            0.010864     0.000450     NO 
 RMS     Force            0.001750     0.000300     NO 
 Maximum Displacement     0.594627     0.001800     NO 
 RMS     Displacement     0.154047     0.001200     NO 
 Predicted change in Energy=-3.272716D-03
 GradGradGradGradGradGradGradGradGradGradGradGradGradGradGradGradGradGrad

                          Input orientation:                          
 ---------------------------------------------------------------------
 Center     Atomic      Atomic             Coordinates (Angstroms)
 Number     Number       Type             X           Y           Z
 ---------------------------------------------------------------------
      1          6           0       -0.674759   -0.257206   -0.137907
      2          6           0        0.693060   -0.258903    0.119775
      3          6           0        1.385673    0.947237    0.296632
      4          6           0        0.705063    2.168549    0.232433
      5          6           0       -0.693382    2.171418   -0.025177
      6          6           0       -1.357989    0.964486   -0.215986
      7          1           0       -1.211381   -1.189706   -0.280286
      8          1           0        1.240414   -1.195359    0.179279
      9          1           0        2.454877    0.934792    0.486553
     10          1           0       -2.427874    1.009825   -0.399322
     11          8           0       -1.400861    3.344637    0.021132
     12          1           0       -0.923133    4.069642   -0.405391
     13          8           0        1.283278    3.372346    0.345412
     14          6           0        2.679996    3.425283    0.549357
     15          1           0        3.219360    3.086841   -0.349337
     16          1           0        2.926676    4.468174    0.754264
     17          1           0        2.976278    2.798977    1.402252
 ---------------------------------------------------------------------
                    Distance matrix (angstroms):
                    1          2          3          4          5
     1  C    0.000000
     2  C    1.391881   0.000000
     3  C    2.425879   1.402057   0.000000
     4  C    2.815199   2.430095   1.399626   0.000000
     5  C    2.431310   2.801731   2.434061   1.421978   0.000000
     6  C    1.401938   2.411684   2.791192   2.430438   1.390969
     7  H    1.085261   2.157160   3.412338   3.900451   3.410361
     8  H    2.156067   1.086318   2.150718   3.406656   3.888002
     9  H    3.406674   2.159498   1.086012   2.156057   3.420913
    10  H    2.178788   3.408719   3.877036   3.399567   2.120789
    11  O    3.677742   4.168901   3.686217   2.421311   1.370807
    12  H    4.342217   4.650181   3.946243   2.583021   1.949514
    13  O    4.152247   3.685816   2.427760   1.340233   2.342382
    14  C    5.028662   4.207812   2.807108   2.362241   3.644441
    15  H    5.137267   4.218561   2.890949   2.739234   4.031455
    16  H    6.007955   5.266581   3.870545   3.239776   4.357458
    17  H    5.004240   4.025973   2.679806   2.631413   3.987203
                    6          7          8          9         10
     6  C    0.000000
     7  H    2.160133   0.000000
     8  H    3.401891   2.494500   0.000000
     9  H    3.877162   4.306156   2.471210   0.000000
    10  H    1.086427   2.516339   4.319022   4.963029   0.000000
    11  O    2.392317   4.548299   5.254798   4.570632   2.585128
    12  H    3.141173   5.268727   5.722151   4.694017   3.409804
    13  O    3.617907   5.237094   4.570926   2.708179   4.461927
    14  C    4.790260   6.093378   4.853832   2.501433   5.729291
    15  H    5.047206   6.158335   4.746883   2.431966   6.017287
    16  H    5.619214   7.085578   5.937145   3.574780   6.477820
    17  H    4.976938   6.023040   4.523672   2.141390   5.970895
                   11         12         13         14         15
    11  O    0.000000
    12  H    0.967356   0.000000
    13  O    2.703799   2.432731   0.000000
    14  C    4.115692   3.782762   1.412521   0.000000
    15  H    4.642213   4.257850   2.076680   1.101411   0.000000
    16  H    4.530717   4.040378   2.017115   1.091082   1.792116
    17  H    4.622183   4.481916   2.076514   1.098850   1.791653
                   16         17
    16  H    0.000000
    17  H    1.791248   0.000000
 Stoichiometry    C7H8O2
 Framework group  C1[X(C7H8O2)]
 Deg. of freedom    45
 Full point group                 C1      NOp   1
 Largest Abelian subgroup         C1      NOp   1
 Largest concise Abelian subgroup C1      NOp   1
                         Standard orientation:                         
 ---------------------------------------------------------------------
 Center     Atomic      Atomic             Coordinates (Angstroms)
 Number     Number       Type             X           Y           Z
 ---------------------------------------------------------------------
      1          6           0       -2.275038   -0.669805   -0.023967
      2          6           0       -1.324510   -1.685769    0.016617
      3          6           0        0.043776   -1.380304    0.032435
      4          6           0        0.470024   -0.047187    0.024355
      5          6           0       -0.500159    0.991796   -0.011420
      6          6           0       -1.852170    0.666667   -0.045349
      7          1           0       -3.334438   -0.904652   -0.041589
      8          1           0       -1.632855   -2.727333    0.028971
      9          1           0        0.777101   -2.181068    0.053270
     10          1           0       -2.561050    1.489812   -0.060957
     11          8           0       -0.111857    2.302081    0.095764
     12          1           0        0.678731    2.486955   -0.430135
     13          8           0        1.751199    0.345191   -0.004886
     14          6           0        2.753585   -0.649831   -0.024133
     15          1           0        2.744877   -1.194992   -0.981123
     16          1           0        3.707830   -0.134593    0.095889
     17          1           0        2.612032   -1.365708    0.797424
 ---------------------------------------------------------------------
 Rotational constants (GHZ):      2.5534284      1.5685126      0.9792414
 Standard basis: 6-31++G(d,p) (6D, 7F)
 There are   219 symmetry adapted cartesian basis functions of A   symmetry.
 There are   219 symmetry adapted basis functions of A   symmetry.
   219 basis functions,   352 primitive gaussians,   219 cartesian basis functions
    33 alpha electrons       33 beta electrons
       nuclear repulsion energy       432.9936205489 Hartrees.
 NAtoms=   17 NActive=   17 NUniq=   17 SFac= 1.00D+00 NAtFMM=   60 NAOKFM=F Big=F
 Integral buffers will be    131072 words long.
 Raffenetti 2 integral format.
 Two-electron integral symmetry is turned on.
 One-electron integrals computed using PRISM.
 NBasis=   219 RedAO= T EigKep=  1.02D-06  NBF=   219
 NBsUse=   219 1.00D-06 EigRej= -1.00D+00 NBFU=   219
 Initial guess from the checkpoint file:  "guaiacol.chk"
 B after Tr=     0.000000    0.000000    0.000000
         Rot=    0.999990   -0.001843    0.000456    0.004011 Ang=  -0.51 deg.
 ExpMin= 3.60D-02 ExpMax= 5.48D+03 ExpMxC= 8.25D+02 IAcc=3 IRadAn=         5 AccDes= 0.00D+00
 Harris functional with IExCor=  402 and IRadAn=       5 diagonalized for initial guess.
 HarFok:  IExCor=  402 AccDes= 0.00D+00 IRadAn=         5 IDoV= 1 UseB2=F ITyADJ=14
 ICtDFT=  3500011 ScaDFX=  1.000000  1.000000  1.000000  1.000000
 FoFCou: FMM=F IPFlag=           0 FMFlag=      100000 FMFlg1=           0
         NFxFlg=           0 DoJE=T BraDBF=F KetDBF=T FulRan=T
         wScrn=  0.000000 ICntrl=     500 IOpCl=  0 I1Cent=   200000004 NGrid=           0
         NMat0=    1 NMatS0=      1 NMatT0=    0 NMatD0=    1 NMtDS0=    0 NMtDT0=    0
 Petite list used in FoFCou.
 Keep R1 ints in memory in canonical form, NReq=295669318.
 Requested convergence on RMS density matrix=1.00D-08 within 128 cycles.
 Requested convergence on MAX density matrix=1.00D-06.
 Requested convergence on             energy=1.00D-06.
 No special actions if energy rises.
 SCF Done:  E(RB3LYP) =  -422.018853465     A.U. after   14 cycles
            NFock= 14  Conv=0.32D-08     -V/T= 2.0094
 Calling FoFJK, ICntrl=      2127 FMM=F ISym2X=0 I1Cent= 0 IOpClX= 0 NMat=1 NMatS=1 NMatT=0.
 ***** Axes restored to original set *****
 -------------------------------------------------------------------
 Center     Atomic                   Forces (Hartrees/Bohr)
 Number     Number              X              Y              Z
 -------------------------------------------------------------------
      1        6           0.000385142    0.002628635   -0.000168594
      2        6           0.001298283   -0.001137236    0.000292701
      3        6          -0.000028336    0.001076935   -0.000568508
      4        6          -0.012975356   -0.023098093   -0.008682589
      5        6           0.011133949   -0.001289612    0.005729405
      6        6          -0.003954842    0.002710689    0.001999329
      7        1          -0.000185035    0.000207866   -0.000108965
      8        1          -0.000275847    0.000137538    0.000035870
      9        1          -0.001995837   -0.001690628   -0.000802912
     10        1           0.000347220   -0.001284922   -0.000336658
     11        8          -0.007757214   -0.000309710   -0.005745839
     12        1           0.004926102   -0.001654572    0.003526837
     13        8           0.001945380    0.021269489    0.003286033
     14        6           0.007639532   -0.000750769   -0.000004081
     15        1          -0.000593601    0.000591371    0.002055675
     16        1          -0.000414893   -0.000343905   -0.000203080
     17        1           0.000505354    0.002936924   -0.000304625
 -------------------------------------------------------------------
 Cartesian Forces:  Max     0.023098093 RMS     0.005699607

 GradGradGradGradGradGradGradGradGradGradGradGradGradGradGradGradGradGrad
 Berny optimization.
 Using GEDIIS/GDIIS optimizer.
 FormGI is forming the generalized inverse of G from B-inverse, IUseBI=4.
 Internal  Forces:  Max     0.025601461 RMS     0.003876403
 Search for a local minimum.
 Step number   5 out of a maximum of   84
 All quantities printed in internal units (Hartrees-Bohrs-Radians)
 Mixed Optimization -- RFO/linear search
 Update second derivatives using D2CorX and points    4    5
 DE= -3.73D-03 DEPred=-3.27D-03 R= 1.14D+00
 TightC=F SS=  1.41D+00  RLast= 8.45D-01 DXNew= 2.2435D+00 2.5338D+00
 Trust test= 1.14D+00 RLast= 8.45D-01 DXMaxT set to 2.24D+00
 ITU=  1  1  1  1  0
 Use linear search instead of GDIIS.
     Eigenvalues ---    0.00110   0.01284   0.01657   0.02020   0.02098
     Eigenvalues ---    0.02153   0.02155   0.02156   0.02156   0.02160
     Eigenvalues ---    0.02163   0.02498   0.10314   0.10563   0.15935
     Eigenvalues ---    0.15997   0.16000   0.16000   0.16019   0.16125
     Eigenvalues ---    0.16245   0.17598   0.22068   0.23005   0.24512
     Eigenvalues ---    0.24889   0.25272   0.29054   0.33711   0.33723
     Eigenvalues ---    0.33733   0.33915   0.37161   0.37236   0.37274
     Eigenvalues ---    0.40598   0.40878   0.42283   0.43629   0.45982
     Eigenvalues ---    0.46388   0.46557   0.47070   0.55476   0.93708
 RFO step:  Lambda=-3.00438695D-03 EMin= 1.09619684D-03
 Quartic linear search produced a step of  0.48105.
 Iteration  1 RMS(Cart)=  0.07632203 RMS(Int)=  0.05200722
 Iteration  2 RMS(Cart)=  0.03592200 RMS(Int)=  0.01905548
 Iteration  3 RMS(Cart)=  0.01990186 RMS(Int)=  0.00126670
 Iteration  4 RMS(Cart)=  0.00128263 RMS(Int)=  0.00001589
 Iteration  5 RMS(Cart)=  0.00000359 RMS(Int)=  0.00001571
 Iteration  6 RMS(Cart)=  0.00000000 RMS(Int)=  0.00001571
 Variable       Old X    -DE/DX   Delta X   Delta X   Delta X     New X
                                 (Linear)    (Quad)   (Total)
    R1        2.63027   0.00037  -0.00286  -0.00164  -0.00450   2.62577
    R2        2.64928  -0.00160   0.00197   0.00011   0.00208   2.65136
    R3        2.05085  -0.00007   0.00094   0.00204   0.00299   2.05384
    R4        2.64950  -0.00010   0.00227   0.00204   0.00431   2.65381
    R5        2.05284  -0.00026   0.00138   0.00210   0.00348   2.05633
    R6        2.64491   0.00007  -0.00041  -0.00387  -0.00427   2.64064
    R7        2.05226  -0.00209   0.00190   0.00161   0.00351   2.05577
    R8        2.68715  -0.00606   0.00840   0.00020   0.00860   2.69575
    R9        2.53267   0.02560  -0.01217   0.02172   0.00955   2.54222
   R10        2.62855  -0.00183  -0.00234  -0.00291  -0.00526   2.62329
   R11        2.59045  -0.00029  -0.00752  -0.00696  -0.01448   2.57597
   R12        2.05305  -0.00034   0.00173   0.00252   0.00425   2.05730
   R13        1.82804  -0.00036  -0.00013  -0.00097  -0.00110   1.82694
   R14        2.66928   0.00739  -0.00888   0.00007  -0.00880   2.66048
   R15        2.08137  -0.00215   0.00040  -0.00470  -0.00430   2.07707
   R16        2.06185  -0.00046  -0.00232  -0.00456  -0.00688   2.05497
   R17        2.07653  -0.00177  -0.00066  -0.00522  -0.00588   2.07065
    A1        2.08322   0.00085  -0.00070   0.00335   0.00264   2.08586
    A2        2.10500  -0.00013   0.00103  -0.00020   0.00082   2.10582
    A3        2.09496  -0.00072  -0.00034  -0.00316  -0.00350   2.09146
    A4        2.10338  -0.00070   0.00069  -0.00112  -0.00044   2.10294
    A5        2.10174   0.00018   0.00104   0.00125   0.00229   2.10403
    A6        2.07804   0.00052  -0.00174  -0.00015  -0.00189   2.07615
    A7        2.09978  -0.00071   0.00092  -0.00086   0.00005   2.09983
    A8        2.09273  -0.00143   0.00016  -0.00190  -0.00173   2.09099
    A9        2.09067   0.00214  -0.00109   0.00276   0.00168   2.09235
   A10        2.08094  -0.00053  -0.00161  -0.00028  -0.00190   2.07904
   A11        2.17743   0.00712   0.00522   0.00951   0.01473   2.19217
   A12        2.02389  -0.00657  -0.00358  -0.00907  -0.01265   2.01124
   A13        2.08632   0.00350  -0.00180   0.00366   0.00182   2.08814
   A14        2.09806  -0.00053   0.00140   0.00163   0.00300   2.10106
   A15        2.09516  -0.00287  -0.00025  -0.00389  -0.00417   2.09099
   A16        2.11255  -0.00242   0.00242  -0.00481  -0.00240   2.11015
   A17        2.12432  -0.00009   0.00260   0.00070   0.00329   2.12762
   A18        2.04594   0.00252  -0.00509   0.00427  -0.00082   2.04512
   A19        1.95160  -0.00730   0.01054  -0.01773  -0.00718   1.94442
   A20        2.06285   0.00951   0.00025   0.00115   0.00140   2.06424
   A21        1.93360   0.00103  -0.00647  -0.00302  -0.00950   1.92411
   A22        1.86136  -0.00152   0.00664   0.00398   0.01062   1.87198
   A23        1.93619   0.00203   0.00038   0.00381   0.00416   1.94035
   A24        1.91371  -0.00023   0.00381   0.00311   0.00694   1.92065
   A25        1.90301   0.00006  -0.00318  -0.00054  -0.00375   1.89927
   A26        1.91566  -0.00145  -0.00084  -0.00735  -0.00822   1.90743
    D1       -0.00299  -0.00005  -0.00052  -0.00206  -0.00258  -0.00558
    D2       -3.13656   0.00001   0.00142   0.00040   0.00182  -3.13474
    D3        3.13588  -0.00019  -0.00381  -0.00519  -0.00901   3.12687
    D4        0.00232  -0.00013  -0.00187  -0.00273  -0.00461  -0.00229
    D5       -0.01278  -0.00001  -0.00481  -0.00094  -0.00575  -0.01854
    D6       -3.12418  -0.00046  -0.00158  -0.00770  -0.00928  -3.13345
    D7        3.13151   0.00014  -0.00154   0.00217   0.00062   3.13213
    D8        0.02012  -0.00032   0.00170  -0.00460  -0.00290   0.01721
    D9        0.01392   0.00006   0.00348   0.00299   0.00646   0.02038
   D10       -3.13004   0.00008   0.00144   0.00332   0.00474  -3.12529
   D11       -3.13559   0.00000   0.00157   0.00057   0.00214  -3.13345
   D12        0.00364   0.00002  -0.00047   0.00090   0.00043   0.00407
   D13       -0.00916  -0.00001  -0.00118  -0.00089  -0.00206  -0.01122
   D14       -3.10260  -0.00052  -0.00192  -0.00491  -0.00686  -3.10945
   D15        3.13479  -0.00002   0.00087  -0.00122  -0.00034   3.13445
   D16        0.04136  -0.00053   0.00012  -0.00524  -0.00514   0.03622
   D17       -0.00632  -0.00009  -0.00403  -0.00212  -0.00614  -0.01246
   D18        3.04370   0.00101  -0.01311   0.01521   0.00213   3.04583
   D19        3.09127   0.00074  -0.00311   0.00204  -0.00112   3.09016
   D20       -0.14189   0.00184  -0.01219   0.01937   0.00716  -0.13473
   D21       -0.00435  -0.00122   0.12733   0.02261   0.14995   0.14560
   D22       -3.09920  -0.00186   0.12657   0.01851   0.14508  -2.95412
   D23        0.01740   0.00010   0.00708   0.00303   0.01009   0.02749
   D24        3.13010   0.00049   0.00407   0.00945   0.01352  -3.13956
   D25       -3.03278  -0.00113   0.01607  -0.01457   0.00149  -3.03129
   D26        0.07992  -0.00073   0.01307  -0.00814   0.00492   0.08484
   D27        0.74214  -0.00483  -0.24651  -0.26727  -0.51376   0.22839
   D28       -2.49148  -0.00338  -0.25569  -0.24945  -0.50516  -2.99664
   D29        1.19662  -0.00056  -0.04540  -0.07208  -0.11743   1.07919
   D30       -3.00496  -0.00118  -0.04034  -0.06760  -0.10799  -3.11295
   D31       -0.91955  -0.00271  -0.03715  -0.07193  -0.10908  -1.02863
         Item               Value     Threshold  Converged?
 Maximum Force            0.025601     0.000450     NO 
 RMS     Force            0.003876     0.000300     NO 
 Maximum Displacement     0.708403     0.001800     NO 
 RMS     Displacement     0.116066     0.001200     NO 
 Predicted change in Energy=-3.671449D-03
 GradGradGradGradGradGradGradGradGradGradGradGradGradGradGradGradGradGrad

                          Input orientation:                          
 ---------------------------------------------------------------------
 Center     Atomic      Atomic             Coordinates (Angstroms)
 Number     Number       Type             X           Y           Z
 ---------------------------------------------------------------------
      1          6           0       -0.672506   -0.265522   -0.167474
      2          6           0        0.677317   -0.272847    0.162119
      3          6           0        1.368040    0.933092    0.364041
      4          6           0        0.698714    2.155258    0.259426
      5          6           0       -0.689657    2.160593   -0.068269
      6          6           0       -1.346999    0.958475   -0.291597
      7          1           0       -1.206424   -1.196747   -0.337706
      8          1           0        1.218558   -1.212122    0.256533
      9          1           0        2.428330    0.914835    0.606750
     10          1           0       -2.405540    1.009399   -0.540815
     11          8           0       -1.393644    3.327886   -0.067834
     12          1           0       -0.805775    4.094483   -0.030520
     13          8           0        1.260345    3.369993    0.396472
     14          6           0        2.662822    3.449487    0.490370
     15          1           0        3.127955    3.062665   -0.427302
     16          1           0        2.918252    4.497985    0.624307
     17          1           0        3.035507    2.874119    1.345181
 ---------------------------------------------------------------------
                    Distance matrix (angstroms):
                    1          2          3          4          5
     1  C    0.000000
     2  C    1.389499   0.000000
     3  C    2.425492   1.404336   0.000000
     4  C    2.814723   2.430148   1.397366   0.000000
     5  C    2.428204   2.800594   2.434701   1.426530   0.000000
     6  C    1.403038   2.412440   2.793196   2.433281   1.388187
     7  H    1.086843   2.156826   3.414166   3.901545   3.407547
     8  H    2.156839   1.088160   2.153101   3.407271   3.888700
     9  H    3.407029   2.162020   1.087867   2.156584   3.424822
    10  H    2.183624   3.412078   3.881300   3.404375   2.119623
    11  O    3.666409   4.160173   3.680822   2.420767   1.363147
    12  H    4.364191   4.616301   3.856882   2.471466   1.937740
    13  O    4.155829   3.696637   2.439495   1.345285   2.341183
    14  C    5.035720   4.231519   2.832784   2.363491   3.634893
    15  H    5.058443   4.180751   2.873779   2.682573   3.939137
    16  H    6.017597   5.291148   3.896070   3.247747   4.354317
    17  H    5.088696   4.106591   2.740560   2.675112   4.047692
                    6          7          8          9         10
     6  C    0.000000
     7  H    2.160293   0.000000
     8  H    3.404999   2.496777   0.000000
     9  H    3.880984   4.308389   2.471871   0.000000
    10  H    1.088674   2.519169   4.324928   4.969118   0.000000
    11  O    2.380411   4.536539   5.247903   4.570050   2.573524
    12  H    3.193060   5.315261   5.686860   4.579924   3.512462
    13  O    3.617610   5.242049   4.584441   2.726940   4.459778
    14  C    4.784902   6.102809   4.885814   2.548135   5.718887
    15  H    4.946842   6.077619   4.731514   2.484333   5.903249
    16  H    5.617774   7.097070   5.969049   3.616531   6.470742
    17  H    5.055204   6.115393   4.602588   2.180077   6.053028
                   11         12         13         14         15
    11  O    0.000000
    12  H    0.966774   0.000000
    13  O    2.694626   2.230708   0.000000
    14  C    4.096498   3.566302   1.407863   0.000000
    15  H    4.543612   4.086112   2.064224   1.099137   0.000000
    16  H    4.521132   3.802629   2.018151   1.087443   1.791648
    17  H    4.671176   4.258789   2.072954   1.095739   1.784879
                   16         17
    16  H    0.000000
    17  H    1.780548   0.000000
 Stoichiometry    C7H8O2
 Framework group  C1[X(C7H8O2)]
 Deg. of freedom    45
 Full point group                 C1      NOp   1
 Largest Abelian subgroup         C1      NOp   1
 Largest concise Abelian subgroup C1      NOp   1
                         Standard orientation:                         
 ---------------------------------------------------------------------
 Center     Atomic      Atomic             Coordinates (Angstroms)
 Number     Number       Type             X           Y           Z
 ---------------------------------------------------------------------
      1          6           0       -2.287398   -0.633298   -0.046104
      2          6           0       -1.360919   -1.665238    0.040181
      3          6           0        0.014854   -1.386205    0.079507
      4          6           0        0.467295   -0.064307    0.056761
      5          6           0       -0.485677    0.994379   -0.020793
      6          6           0       -1.839741    0.695773   -0.087189
      7          1           0       -3.352143   -0.846788   -0.090453
      8          1           0       -1.689051   -2.702406    0.066712
      9          1           0        0.731051   -2.203388    0.131746
     10          1           0       -2.531485    1.534287   -0.147154
     11          8           0       -0.081842    2.293328    0.067630
     12          1           0        0.877470    2.371572   -0.023199
     13          8           0        1.755761    0.322527    0.054768
     14          6           0        2.747910   -0.663824   -0.102815
     15          1           0        2.636739   -1.163044   -1.075709
     16          1           0        3.711819   -0.163346   -0.048670
     17          1           0        2.686310   -1.417407    0.690257
 ---------------------------------------------------------------------
 Rotational constants (GHZ):      2.5743434      1.5623505      0.9805873
 Standard basis: 6-31++G(d,p) (6D, 7F)
 There are   219 symmetry adapted cartesian basis functions of A   symmetry.
 There are   219 symmetry adapted basis functions of A   symmetry.
   219 basis functions,   352 primitive gaussians,   219 cartesian basis functions
    33 alpha electrons       33 beta electrons
       nuclear repulsion energy       433.3524403601 Hartrees.
 NAtoms=   17 NActive=   17 NUniq=   17 SFac= 1.00D+00 NAtFMM=   60 NAOKFM=F Big=F
 Integral buffers will be    131072 words long.
 Raffenetti 2 integral format.
 Two-electron integral symmetry is turned on.
 One-electron integrals computed using PRISM.
 NBasis=   219 RedAO= T EigKep=  1.06D-06  NBF=   219
 NBsUse=   219 1.00D-06 EigRej= -1.00D+00 NBFU=   219
 Initial guess from the checkpoint file:  "guaiacol.chk"
 B after Tr=     0.000000    0.000000    0.000000
         Rot=    0.999972   -0.000739   -0.000615    0.007460 Ang=  -0.86 deg.
 ExpMin= 3.60D-02 ExpMax= 5.48D+03 ExpMxC= 8.25D+02 IAcc=3 IRadAn=         5 AccDes= 0.00D+00
 Harris functional with IExCor=  402 and IRadAn=       5 diagonalized for initial guess.
 HarFok:  IExCor=  402 AccDes= 0.00D+00 IRadAn=         5 IDoV= 1 UseB2=F ITyADJ=14
 ICtDFT=  3500011 ScaDFX=  1.000000  1.000000  1.000000  1.000000
 FoFCou: FMM=F IPFlag=           0 FMFlag=      100000 FMFlg1=           0
         NFxFlg=           0 DoJE=T BraDBF=F KetDBF=T FulRan=T
         wScrn=  0.000000 ICntrl=     500 IOpCl=  0 I1Cent=   200000004 NGrid=           0
         NMat0=    1 NMatS0=      1 NMatT0=    0 NMatD0=    1 NMtDS0=    0 NMtDT0=    0
 Petite list used in FoFCou.
 Keep R1 ints in memory in canonical form, NReq=295669318.
 Requested convergence on RMS density matrix=1.00D-08 within 128 cycles.
 Requested convergence on MAX density matrix=1.00D-06.
 Requested convergence on             energy=1.00D-06.
 No special actions if energy rises.
 SCF Done:  E(RB3LYP) =  -422.022034727     A.U. after   14 cycles
            NFock= 14  Conv=0.73D-08     -V/T= 2.0094
 Calling FoFJK, ICntrl=      2127 FMM=F ISym2X=0 I1Cent= 0 IOpClX= 0 NMat=1 NMatS=1 NMatT=0.
 ***** Axes restored to original set *****
 -------------------------------------------------------------------
 Center     Atomic                   Forces (Hartrees/Bohr)
 Number     Number              X              Y              Z
 -------------------------------------------------------------------
      1        6          -0.001643976    0.002825480   -0.002250870
      2        6           0.004165744   -0.001858991    0.000930462
      3        6           0.001515653    0.001645680   -0.000148694
      4        6          -0.016457069   -0.022808213   -0.009940987
      5        6           0.014378601    0.000026917    0.010186748
      6        6          -0.006173619    0.000533326    0.000893148
      7        1           0.000407098    0.001052876    0.000211862
      8        1          -0.001046615    0.001272471   -0.000058925
      9        1          -0.002846060   -0.001219136   -0.000887520
     10        1           0.001706743   -0.001821186    0.000553311
     11        8          -0.006748107    0.001463559   -0.005942021
     12        1           0.004631289   -0.002369982    0.001226776
     13        8          -0.002393087    0.020182975    0.004042241
     14        6           0.009478665   -0.003268517   -0.000695117
     15        1           0.000829375    0.000996710    0.000899787
     16        1          -0.000588111    0.002184261   -0.000307723
     17        1           0.000783477    0.001161770    0.001287522
 -------------------------------------------------------------------
 Cartesian Forces:  Max     0.022808213 RMS     0.006193445

 GradGradGradGradGradGradGradGradGradGradGradGradGradGradGradGradGradGrad
 Berny optimization.
 Using GEDIIS/GDIIS optimizer.
 FormGI is forming the generalized inverse of G from B-inverse, IUseBI=4.
 Internal  Forces:  Max     0.023104238 RMS     0.003785654
 Search for a local minimum.
 Step number   6 out of a maximum of   84
 All quantities printed in internal units (Hartrees-Bohrs-Radians)
 Mixed Optimization -- RFO/linear search
 Update second derivatives using D2CorX and points    5    6
 DE= -3.18D-03 DEPred=-3.67D-03 R= 8.66D-01
 TightC=F SS=  1.41D+00  RLast= 7.76D-01 DXNew= 3.7731D+00 2.3284D+00
 Trust test= 8.66D-01 RLast= 7.76D-01 DXMaxT set to 2.33D+00
 ITU=  1  1  1  1  1  0
 Use linear search instead of GDIIS.
     Eigenvalues ---    0.00498   0.01296   0.01566   0.02021   0.02076
     Eigenvalues ---    0.02152   0.02155   0.02156   0.02157   0.02159
     Eigenvalues ---    0.02173   0.02477   0.10316   0.10495   0.15571
     Eigenvalues ---    0.15994   0.15999   0.15999   0.16002   0.16125
     Eigenvalues ---    0.16229   0.16975   0.21944   0.22510   0.24553
     Eigenvalues ---    0.24640   0.25149   0.29253   0.33350   0.33723
     Eigenvalues ---    0.33729   0.33943   0.35879   0.37242   0.37252
     Eigenvalues ---    0.39811   0.40834   0.42228   0.43886   0.44115
     Eigenvalues ---    0.46385   0.46572   0.47404   0.48783   0.55594
 RFO step:  Lambda=-4.05118325D-03 EMin= 4.97706924D-03
 Quartic linear search produced a step of  0.14633.
 Iteration  1 RMS(Cart)=  0.05209021 RMS(Int)=  0.00185018
 Iteration  2 RMS(Cart)=  0.00229523 RMS(Int)=  0.00016108
 Iteration  3 RMS(Cart)=  0.00000903 RMS(Int)=  0.00016088
 Iteration  4 RMS(Cart)=  0.00000000 RMS(Int)=  0.00016088
 Variable       Old X    -DE/DX   Delta X   Delta X   Delta X     New X
                                 (Linear)    (Quad)   (Total)
    R1        2.62577   0.00209  -0.00066   0.00291   0.00214   2.62791
    R2        2.65136  -0.00217   0.00030  -0.00336  -0.00308   2.64827
    R3        2.05384  -0.00114   0.00044   0.00124   0.00168   2.05551
    R4        2.65381  -0.00105   0.00063  -0.00095  -0.00040   2.65340
    R5        2.05633  -0.00163   0.00051   0.00000   0.00051   2.05683
    R6        2.64064  -0.00101  -0.00062  -0.00604  -0.00664   2.63400
    R7        2.05577  -0.00295   0.00051  -0.00203  -0.00152   2.05425
    R8        2.69575  -0.00958   0.00126  -0.01753  -0.01616   2.67959
    R9        2.54222   0.02310   0.00140   0.06044   0.06184   2.60406
   R10        2.62329   0.00048  -0.00077  -0.00070  -0.00138   2.62191
   R11        2.57597   0.00032  -0.00212   0.00517   0.00305   2.57903
   R12        2.05730  -0.00187   0.00062  -0.00026   0.00036   2.05766
   R13        1.82694   0.00099  -0.00016  -0.00019  -0.00035   1.82659
   R14        2.66048   0.01061  -0.00129   0.01798   0.01670   2.67717
   R15        2.07707  -0.00075  -0.00063  -0.00911  -0.00974   2.06733
   R16        2.05497   0.00193  -0.00101  -0.00281  -0.00382   2.05115
   R17        2.07065   0.00067  -0.00086  -0.00600  -0.00686   2.06378
    A1        2.08586   0.00099   0.00039   0.00802   0.00837   2.09423
    A2        2.10582  -0.00032   0.00012  -0.00262  -0.00251   2.10332
    A3        2.09146  -0.00067  -0.00051  -0.00531  -0.00583   2.08564
    A4        2.10294  -0.00124  -0.00006  -0.00363  -0.00378   2.09916
    A5        2.10403   0.00036   0.00034   0.00092   0.00130   2.10533
    A6        2.07615   0.00088  -0.00028   0.00276   0.00252   2.07867
    A7        2.09983  -0.00105   0.00001  -0.00494  -0.00488   2.09496
    A8        2.09099  -0.00079  -0.00025  -0.00375  -0.00403   2.08696
    A9        2.09235   0.00184   0.00025   0.00869   0.00891   2.10126
   A10        2.07904   0.00146  -0.00028   0.00573   0.00546   2.08450
   A11        2.19217   0.00408   0.00216   0.00956   0.01133   2.20350
   A12        2.01124  -0.00549  -0.00185  -0.01382  -0.01606   1.99518
   A13        2.08814   0.00281   0.00027   0.00813   0.00816   2.09631
   A14        2.10106  -0.00173   0.00044  -0.00267  -0.00294   2.09811
   A15        2.09099  -0.00093  -0.00061  -0.00110  -0.00242   2.08857
   A16        2.11015  -0.00295  -0.00035  -0.01281  -0.01308   2.09707
   A17        2.12762  -0.00027   0.00048  -0.00368  -0.00339   2.12422
   A18        2.04512   0.00324  -0.00012   0.01708   0.01677   2.06189
   A19        1.94442  -0.00938  -0.00105  -0.05164  -0.05269   1.89173
   A20        2.06424   0.00703   0.00020   0.00243   0.00263   2.06687
   A21        1.92411   0.00245  -0.00139   0.00752   0.00610   1.93020
   A22        1.87198  -0.00288   0.00155  -0.00984  -0.00829   1.86369
   A23        1.94035   0.00139   0.00061   0.00745   0.00802   1.94838
   A24        1.92065  -0.00069   0.00102  -0.00293  -0.00191   1.91874
   A25        1.89927   0.00021  -0.00055   0.00584   0.00523   1.90449
   A26        1.90743  -0.00054  -0.00120  -0.00848  -0.00968   1.89775
    D1       -0.00558  -0.00015  -0.00038  -0.00790  -0.00829  -0.01387
    D2       -3.13474  -0.00032   0.00027  -0.01305  -0.01285   3.13560
    D3        3.12687   0.00007  -0.00132   0.00312   0.00183   3.12870
    D4       -0.00229  -0.00010  -0.00067  -0.00203  -0.00272  -0.00502
    D5       -0.01854   0.00058  -0.00084   0.02197   0.02109   0.00256
    D6       -3.13345  -0.00028  -0.00136  -0.00543  -0.00670  -3.14015
    D7        3.13213   0.00036   0.00009   0.01102   0.01106  -3.14000
    D8        0.01721  -0.00050  -0.00042  -0.01638  -0.01674   0.00047
    D9        0.02038  -0.00027   0.00094  -0.00974  -0.00888   0.01150
   D10       -3.12529  -0.00024   0.00069  -0.00761  -0.00702  -3.13232
   D11       -3.13345  -0.00011   0.00031  -0.00468  -0.00440  -3.13785
   D12        0.00407  -0.00008   0.00006  -0.00255  -0.00255   0.00152
   D13       -0.01122   0.00031  -0.00030   0.01352   0.01327   0.00205
   D14       -3.10945  -0.00091  -0.00100  -0.02923  -0.03048  -3.13994
   D15        3.13445   0.00028  -0.00005   0.01142   0.01144  -3.13730
   D16        0.03622  -0.00093  -0.00075  -0.03133  -0.03232   0.00390
   D17       -0.01246   0.00002  -0.00090   0.00000  -0.00083  -0.01329
   D18        3.04583   0.00191   0.00031   0.06043   0.06092   3.10676
   D19        3.09016   0.00132  -0.00016   0.03894   0.03849   3.12865
   D20       -0.13473   0.00322   0.00105   0.09937   0.10025  -0.03449
   D21        0.14560  -0.00115   0.02194  -0.03981  -0.01794   0.12766
   D22       -2.95412  -0.00246   0.02123  -0.08150  -0.06019  -3.01431
   D23        0.02749  -0.00047   0.00148  -0.01793  -0.01647   0.01102
   D24       -3.13956   0.00030   0.00198   0.00794   0.01007  -3.12950
   D25       -3.03129  -0.00232   0.00022  -0.07792  -0.07786  -3.10915
   D26        0.08484  -0.00155   0.00072  -0.05206  -0.05132   0.03352
   D27        0.22839  -0.00199  -0.07518  -0.07708  -0.15213   0.07625
   D28       -2.99664   0.00009  -0.07392  -0.01611  -0.09015  -3.08679
   D29        1.07919   0.00030  -0.01718  -0.03666  -0.05379   1.02540
   D30       -3.11295  -0.00088  -0.01580  -0.04185  -0.05766   3.11258
   D31       -1.02863  -0.00252  -0.01596  -0.05398  -0.06999  -1.09862
         Item               Value     Threshold  Converged?
 Maximum Force            0.023104     0.000450     NO 
 RMS     Force            0.003786     0.000300     NO 
 Maximum Displacement     0.188092     0.001800     NO 
 RMS     Displacement     0.051518     0.001200     NO 
 Predicted change in Energy=-2.271750D-03
 GradGradGradGradGradGradGradGradGradGradGradGradGradGradGradGradGradGrad

                          Input orientation:                          
 ---------------------------------------------------------------------
 Center     Atomic      Atomic             Coordinates (Angstroms)
 Number     Number       Type             X           Y           Z
 ---------------------------------------------------------------------
      1          6           0       -0.690456   -0.268740   -0.161244
      2          6           0        0.667712   -0.288055    0.136850
      3          6           0        1.368516    0.914208    0.323921
      4          6           0        0.700703    2.133642    0.224752
      5          6           0       -0.687674    2.146368   -0.063185
      6          6           0       -1.368736    0.953636   -0.259603
      7          1           0       -1.234544   -1.197355   -0.318723
      8          1           0        1.203515   -1.231706    0.221215
      9          1           0        2.431868    0.886116    0.547970
     10          1           0       -2.431834    1.001317   -0.490210
     11          8           0       -1.365696    3.329248   -0.123683
     12          1           0       -0.731323    4.050267   -0.014157
     13          8           0        1.259118    3.383621    0.381697
     14          6           0        2.666071    3.481663    0.515514
     15          1           0        3.166405    3.054738   -0.358671
     16          1           0        2.900277    4.538409    0.596622
     17          1           0        3.021375    2.973653    1.414615
 ---------------------------------------------------------------------
                    Distance matrix (angstroms):
                    1          2          3          4          5
     1  C    0.000000
     2  C    1.390631   0.000000
     3  C    2.423658   1.404121   0.000000
     4  C    2.802812   2.423516   1.393854   0.000000
     5  C    2.417100   2.793474   2.428165   1.417977   0.000000
     6  C    1.401407   2.417869   2.799036   2.430965   1.387457
     7  H    1.087730   2.157070   3.412860   3.890513   3.397772
     8  H    2.158867   1.088430   2.154697   3.402705   3.881863
     9  H    3.403760   2.158690   1.087062   2.158176   3.419545
    10  H    2.180289   3.415094   3.887551   3.406775   2.129691
    11  O    3.660994   4.157824   3.675416   2.412651   1.364763
    12  H    4.321704   4.560826   3.789260   2.404418   1.905030
    13  O    4.175568   3.727052   2.472511   1.378008   2.349194
    14  C    5.078366   4.283410   2.883086   2.400911   3.655887
    15  H    5.095082   4.202770   2.877535   2.696013   3.970689
    16  H    6.047843   5.337648   3.944045   3.280140   4.362407
    17  H    5.174373   4.220326   2.857074   2.739874   4.077418
                    6          7          8          9         10
     6  C    0.000000
     7  H    2.155983   0.000000
     8  H    3.409308   2.497368   0.000000
     9  H    3.886042   4.305181   2.469977   0.000000
    10  H    1.088866   2.509396   4.325307   4.974603   0.000000
    11  O    2.379499   4.532700   5.246151   4.565250   2.586552
    12  H    3.171067   5.280486   5.630119   4.509281   3.523415
    13  O    3.636168   5.262536   4.618451   2.764149   4.478696
    14  C    4.824044   6.148493   4.943837   2.606294   5.757797
    15  H    4.999195   6.119661   4.750032   2.462613   5.964404
    16  H    5.639875   7.129768   6.026123   3.682529   6.490271
    17  H    5.114347   6.206014   4.734327   2.335894   6.103765
                   11         12         13         14         15
    11  O    0.000000
    12  H    0.966589   0.000000
    13  O    2.673578   2.136112   0.000000
    14  C    4.084966   3.485132   1.416698   0.000000
    15  H    4.546484   4.037580   2.072209   1.093983   0.000000
    16  H    4.492153   3.714815   2.018200   1.085423   1.784569
    17  H    4.662532   4.157310   2.083397   1.092107   1.781053
                   16         17
    16  H    0.000000
    17  H    1.769814   0.000000
 Stoichiometry    C7H8O2
 Framework group  C1[X(C7H8O2)]
 Deg. of freedom    45
 Full point group                 C1      NOp   1
 Largest Abelian subgroup         C1      NOp   1
 Largest concise Abelian subgroup C1      NOp   1
                         Standard orientation:                         
 ---------------------------------------------------------------------
 Center     Atomic      Atomic             Coordinates (Angstroms)
 Number     Number       Type             X           Y           Z
 ---------------------------------------------------------------------
      1          6           0       -2.303324   -0.601649   -0.031143
      2          6           0       -1.394448   -1.652888    0.020765
      3          6           0       -0.014458   -1.394913    0.045930
      4          6           0        0.449918   -0.080756    0.032771
      5          6           0       -0.482086    0.987283   -0.003580
      6          6           0       -1.843432    0.722107   -0.041726
      7          1           0       -3.372834   -0.797349   -0.062858
      8          1           0       -1.740391   -2.684779    0.035060
      9          1           0        0.686133   -2.225494    0.077753
     10          1           0       -2.530122    1.566248   -0.080598
     11          8           0       -0.046293    2.280300    0.024151
     12          1           0        0.919950    2.277024   -0.001499
     13          8           0        1.768944    0.317613    0.052309
     14          6           0        2.774397   -0.672987   -0.069378
     15          1           0        2.658473   -1.225844   -1.006240
     16          1           0        3.727884   -0.154393   -0.061231
     17          1           0        2.750295   -1.375900    0.766104
 ---------------------------------------------------------------------
 Rotational constants (GHZ):      2.6008143      1.5391717      0.9737133
 Standard basis: 6-31++G(d,p) (6D, 7F)
 There are   219 symmetry adapted cartesian basis functions of A   symmetry.
 There are   219 symmetry adapted basis functions of A   symmetry.
   219 basis functions,   352 primitive gaussians,   219 cartesian basis functions
    33 alpha electrons       33 beta electrons
       nuclear repulsion energy       432.4466397030 Hartrees.
 NAtoms=   17 NActive=   17 NUniq=   17 SFac= 1.00D+00 NAtFMM=   60 NAOKFM=F Big=F
 Integral buffers will be    131072 words long.
 Raffenetti 2 integral format.
 Two-electron integral symmetry is turned on.
 One-electron integrals computed using PRISM.
 NBasis=   219 RedAO= T EigKep=  5.70D-06  NBF=   219
 NBsUse=   218 1.00D-06 EigRej=  9.79D-07 NBFU=   218
 Initial guess from the checkpoint file:  "guaiacol.chk"
 B after Tr=     0.000000    0.000000    0.000000
         Rot=    0.999988    0.000568   -0.000025    0.004961 Ang=   0.57 deg.
 ExpMin= 3.60D-02 ExpMax= 5.48D+03 ExpMxC= 8.25D+02 IAcc=3 IRadAn=         5 AccDes= 0.00D+00
 Harris functional with IExCor=  402 and IRadAn=       5 diagonalized for initial guess.
 HarFok:  IExCor=  402 AccDes= 0.00D+00 IRadAn=         5 IDoV= 1 UseB2=F ITyADJ=14
 ICtDFT=  3500011 ScaDFX=  1.000000  1.000000  1.000000  1.000000
 FoFCou: FMM=F IPFlag=           0 FMFlag=      100000 FMFlg1=           0
         NFxFlg=           0 DoJE=T BraDBF=F KetDBF=T FulRan=T
         wScrn=  0.000000 ICntrl=     500 IOpCl=  0 I1Cent=   200000004 NGrid=           0
         NMat0=    1 NMatS0=      1 NMatT0=    0 NMatD0=    1 NMtDS0=    0 NMtDT0=    0
 Petite list used in FoFCou.
 Keep R1 ints in memory in canonical form, NReq=295669318.
 Requested convergence on RMS density matrix=1.00D-08 within 128 cycles.
 Requested convergence on MAX density matrix=1.00D-06.
 Requested convergence on             energy=1.00D-06.
 No special actions if energy rises.
 SCF Done:  E(RB3LYP) =  -422.024336734     A.U. after   12 cycles
            NFock= 12  Conv=0.71D-08     -V/T= 2.0095
 Calling FoFJK, ICntrl=      2127 FMM=F ISym2X=0 I1Cent= 0 IOpClX= 0 NMat=1 NMatS=1 NMatT=0.
 ***** Axes restored to original set *****
 -------------------------------------------------------------------
 Center     Atomic                   Forces (Hartrees/Bohr)
 Number     Number              X              Y              Z
 -------------------------------------------------------------------
      1        6          -0.002977062   -0.000157582   -0.000488284
      2        6           0.003439891   -0.001288916   -0.000007012
      3        6           0.003188284    0.001077419    0.000540051
      4        6          -0.005403398   -0.001971272   -0.001942940
      5        6           0.006551547    0.002921879    0.003528678
      6        6          -0.003266981   -0.001832169   -0.000844954
      7        1           0.000907595    0.001171070    0.000421931
      8        1          -0.001136454    0.001631945   -0.000296392
      9        1          -0.001838806   -0.000005337   -0.000385020
     10        1           0.002257674   -0.000709321    0.000756265
     11        8          -0.001980887   -0.000748298   -0.002204887
     12        1           0.002075857    0.001892865    0.000830842
     13        8          -0.005724562   -0.001073292    0.000149043
     14        6           0.002467748   -0.002825914   -0.000671410
     15        1           0.001615754   -0.000086086   -0.001640961
     16        1          -0.000353493    0.003767667   -0.000714432
     17        1           0.000177292   -0.001764660    0.002969482
 -------------------------------------------------------------------
 Cartesian Forces:  Max     0.006551547 RMS     0.002276790

 GradGradGradGradGradGradGradGradGradGradGradGradGradGradGradGradGradGrad
 Berny optimization.
 Using GEDIIS/GDIIS optimizer.
 FormGI is forming the generalized inverse of G from B-inverse, IUseBI=4.
 Internal  Forces:  Max     0.005865180 RMS     0.001461391
 Search for a local minimum.
 Step number   7 out of a maximum of   84
 All quantities printed in internal units (Hartrees-Bohrs-Radians)
 Mixed Optimization -- RFO/linear search
 Update second derivatives using D2CorX and points    6    7
 DE= -2.30D-03 DEPred=-2.27D-03 R= 1.01D+00
 TightC=F SS=  1.41D+00  RLast= 2.88D-01 DXNew= 3.9158D+00 8.6483D-01
 Trust test= 1.01D+00 RLast= 2.88D-01 DXMaxT set to 2.33D+00
 ITU=  1  1  1  1  1  1  0
 Use linear search instead of GDIIS.
     Eigenvalues ---    0.00517   0.01296   0.01525   0.02014   0.02064
     Eigenvalues ---    0.02150   0.02154   0.02155   0.02156   0.02160
     Eigenvalues ---    0.02172   0.02370   0.10123   0.10542   0.15647
     Eigenvalues ---    0.15996   0.16000   0.16000   0.16046   0.16129
     Eigenvalues ---    0.16258   0.16757   0.21735   0.22244   0.24429
     Eigenvalues ---    0.24721   0.25286   0.29325   0.33696   0.33723
     Eigenvalues ---    0.33791   0.33903   0.37021   0.37233   0.37564
     Eigenvalues ---    0.38461   0.40959   0.42095   0.42353   0.45373
     Eigenvalues ---    0.46304   0.46419   0.46652   0.50106   0.55929
 RFO step:  Lambda=-6.77093728D-04 EMin= 5.16570482D-03
 Quartic linear search produced a step of  0.16208.
 Iteration  1 RMS(Cart)=  0.02598608 RMS(Int)=  0.00057399
 Iteration  2 RMS(Cart)=  0.00075941 RMS(Int)=  0.00005619
 Iteration  3 RMS(Cart)=  0.00000118 RMS(Int)=  0.00005618
 Iteration  4 RMS(Cart)=  0.00000000 RMS(Int)=  0.00005618
 Variable       Old X    -DE/DX   Delta X   Delta X   Delta X     New X
                                 (Linear)    (Quad)   (Total)
    R1        2.62791   0.00199   0.00035   0.00407   0.00437   2.63228
    R2        2.64827  -0.00050  -0.00050  -0.00039  -0.00090   2.64737
    R3        2.05551  -0.00151   0.00027  -0.00407  -0.00379   2.05172
    R4        2.65340  -0.00079  -0.00007  -0.00123  -0.00133   2.65208
    R5        2.05683  -0.00200   0.00008  -0.00551  -0.00543   2.05141
    R6        2.63400  -0.00088  -0.00108  -0.00188  -0.00294   2.63106
    R7        2.05425  -0.00188  -0.00025  -0.00517  -0.00542   2.04883
    R8        2.67959  -0.00587  -0.00262  -0.01218  -0.01476   2.66483
    R9        2.60406  -0.00253   0.01002  -0.01095  -0.00093   2.60313
   R10        2.62191   0.00225  -0.00022   0.00519   0.00500   2.62691
   R11        2.57903   0.00101   0.00049   0.00317   0.00366   2.58269
   R12        2.05766  -0.00239   0.00006  -0.00675  -0.00669   2.05097
   R13        1.82659   0.00287  -0.00006   0.00558   0.00552   1.83211
   R14        2.67717   0.00382   0.00271   0.00769   0.01040   2.68757
   R15        2.06733   0.00208  -0.00158   0.00549   0.00391   2.07124
   R16        2.05115   0.00354  -0.00062   0.00915   0.00853   2.05969
   R17        2.06378   0.00333  -0.00111   0.00907   0.00795   2.07174
    A1        2.09423   0.00018   0.00136   0.00221   0.00352   2.09776
    A2        2.10332  -0.00031  -0.00041  -0.00280  -0.00320   2.10012
    A3        2.08564   0.00013  -0.00094   0.00060  -0.00033   2.08530
    A4        2.09916  -0.00061  -0.00061  -0.00149  -0.00218   2.09698
    A5        2.10533   0.00009   0.00021  -0.00078  -0.00057   2.10476
    A6        2.07867   0.00053   0.00041   0.00235   0.00276   2.08144
    A7        2.09496  -0.00124  -0.00079  -0.00569  -0.00648   2.08848
    A8        2.08696   0.00056  -0.00065   0.00299   0.00234   2.08930
    A9        2.10126   0.00068   0.00144   0.00270   0.00414   2.10540
   A10        2.08450   0.00318   0.00089   0.01193   0.01284   2.09734
   A11        2.20350  -0.00084   0.00184  -0.00345  -0.00171   2.20179
   A12        1.99518  -0.00234  -0.00260  -0.00848  -0.01118   1.98400
   A13        2.09631  -0.00076   0.00132  -0.00526  -0.00406   2.09225
   A14        2.09811  -0.00043  -0.00048  -0.00160  -0.00233   2.09578
   A15        2.08857   0.00120  -0.00039   0.00721   0.00656   2.09513
   A16        2.09707  -0.00074  -0.00212  -0.00141  -0.00352   2.09355
   A17        2.12422  -0.00023  -0.00055  -0.00258  -0.00317   2.12105
   A18        2.06189   0.00098   0.00272   0.00400   0.00668   2.06857
   A19        1.89173  -0.00064  -0.00854   0.00273  -0.00581   1.88592
   A20        2.06687  -0.00045   0.00043  -0.00446  -0.00404   2.06284
   A21        1.93020   0.00168   0.00099   0.00999   0.01098   1.94119
   A22        1.86369  -0.00207  -0.00134  -0.01128  -0.01263   1.85106
   A23        1.94838  -0.00109   0.00130  -0.00817  -0.00690   1.94148
   A24        1.91874  -0.00040  -0.00031  -0.00458  -0.00488   1.91386
   A25        1.90449   0.00055   0.00085   0.00507   0.00591   1.91040
   A26        1.89775   0.00128  -0.00157   0.00860   0.00699   1.90474
    D1       -0.01387   0.00034  -0.00134   0.01820   0.01687   0.00301
    D2        3.13560   0.00011  -0.00208   0.00661   0.00454   3.14013
    D3        3.12870   0.00023   0.00030   0.01161   0.01193   3.14064
    D4       -0.00502   0.00001  -0.00044   0.00002  -0.00040  -0.00542
    D5        0.00256  -0.00011   0.00342  -0.00775  -0.00432  -0.00176
    D6       -3.14015  -0.00015  -0.00109  -0.00758  -0.00865   3.13439
    D7       -3.14000   0.00000   0.00179  -0.00123   0.00057  -3.13943
    D8        0.00047  -0.00005  -0.00271  -0.00106  -0.00375  -0.00327
    D9        0.01150  -0.00028  -0.00144  -0.01426  -0.01570  -0.00421
   D10       -3.13232  -0.00023  -0.00114  -0.01172  -0.01289   3.13798
   D11       -3.13785  -0.00006  -0.00071  -0.00286  -0.00354  -3.14139
   D12        0.00152  -0.00001  -0.00041  -0.00032  -0.00073   0.00079
   D13        0.00205   0.00001   0.00215  -0.00005   0.00211   0.00416
   D14       -3.13994  -0.00012  -0.00494  -0.00431  -0.00933   3.13392
   D15       -3.13730  -0.00004   0.00185  -0.00261  -0.00072  -3.13802
   D16        0.00390  -0.00018  -0.00524  -0.00686  -0.01216  -0.00827
   D17       -0.01329   0.00021  -0.00013   0.01045   0.01035  -0.00294
   D18        3.10676   0.00070   0.00987   0.02963   0.03947  -3.13696
   D19        3.12865   0.00033   0.00624   0.01422   0.02044  -3.13410
   D20       -0.03449   0.00082   0.01625   0.03339   0.04956   0.01507
   D21        0.12766  -0.00071  -0.00291  -0.01473  -0.01769   0.10996
   D22       -3.01431  -0.00084  -0.00976  -0.01879  -0.02849  -3.04281
   D23        0.01102  -0.00018  -0.00267  -0.00664  -0.00930   0.00172
   D24       -3.12950  -0.00013   0.00163  -0.00680  -0.00510  -3.13460
   D25       -3.10915  -0.00064  -0.01262  -0.02560  -0.03830   3.13574
   D26        0.03352  -0.00060  -0.00832  -0.02576  -0.03410  -0.00058
   D27        0.07625  -0.00065  -0.02466  -0.07122  -0.09591  -0.01965
   D28       -3.08679  -0.00019  -0.01461  -0.05228  -0.06687   3.12953
   D29        1.02540   0.00044  -0.00872  -0.01046  -0.01915   1.00624
   D30        3.11258  -0.00035  -0.00935  -0.01719  -0.02659   3.08600
   D31       -1.09862  -0.00069  -0.01134  -0.01830  -0.02962  -1.12824
         Item               Value     Threshold  Converged?
 Maximum Force            0.005865     0.000450     NO 
 RMS     Force            0.001461     0.000300     NO 
 Maximum Displacement     0.075091     0.001800     NO 
 RMS     Displacement     0.025889     0.001200     NO 
 Predicted change in Energy=-3.586422D-04
 GradGradGradGradGradGradGradGradGradGradGradGradGradGradGradGradGradGrad

                          Input orientation:                          
 ---------------------------------------------------------------------
 Center     Atomic      Atomic             Coordinates (Angstroms)
 Number     Number       Type             X           Y           Z
 ---------------------------------------------------------------------
      1          6           0       -0.693069   -0.267335   -0.149777
      2          6           0        0.673385   -0.288487    0.119764
      3          6           0        1.374506    0.913473    0.302260
      4          6           0        0.698255    2.126815    0.207510
      5          6           0       -0.685089    2.147701   -0.065432
      6          6           0       -1.373849    0.953455   -0.243674
      7          1           0       -1.238176   -1.195411   -0.292344
      8          1           0        1.207113   -1.230756    0.195263
      9          1           0        2.437319    0.888572    0.515074
     10          1           0       -2.436716    0.995425   -0.459276
     11          8           0       -1.346029    3.339936   -0.163420
     12          1           0       -0.708241    4.051451    0.000669
     13          8           0        1.248941    3.378956    0.370112
     14          6           0        2.658983    3.477572    0.527317
     15          1           0        3.185286    3.032947   -0.325117
     16          1           0        2.882564    4.542978    0.581060
     17          1           0        2.990110    2.993740    1.453692
 ---------------------------------------------------------------------
                    Distance matrix (angstroms):
                    1          2          3          4          5
     1  C    0.000000
     2  C    1.392945   0.000000
     3  C    2.423532   1.403418   0.000000
     4  C    2.792023   2.417023   1.392297   0.000000
     5  C    2.416521   2.795489   2.429083   1.410168   0.000000
     6  C    1.400930   2.421915   2.802337   2.423625   1.390102
     7  H    1.085723   2.155553   3.409846   3.877733   3.396144
     8  H    2.158222   1.085559   2.153413   3.395935   3.881026
     9  H    3.402568   2.157128   1.084196   2.156892   3.416405
    10  H    2.175008   3.414154   3.887424   3.398925   2.133319
    11  O    3.665917   4.162172   3.675036   2.405899   1.366700
    12  H    4.321432   4.556109   3.778319   2.392746   1.905038
    13  O    4.163787   3.720763   2.469611   1.377516   2.333701
    14  C    5.071394   4.276903   2.876654   2.402348   3.647291
    15  H    5.095512   4.188017   2.857394   2.700016   3.978806
    16  H    6.038077   5.332571   3.940212   3.278504   4.345510
    17  H    5.174121   4.233154   2.874627   2.749023   4.065785
                    6          7          8          9         10
     6  C    0.000000
     7  H    2.153695   0.000000
     8  H    3.409517   2.493681   0.000000
     9  H    3.886503   4.301647   2.471282   0.000000
    10  H    1.085326   2.502824   4.319930   4.971619   0.000000
    11  O    2.387993   4.538461   5.247706   4.558866   2.602664
    12  H    3.178100   5.281690   5.622113   4.490318   3.540970
    13  O    3.624751   5.248756   4.613217   2.763199   4.466897
    14  C    4.819682   6.139745   4.938273   2.598500   5.753310
    15  H    5.011650   6.119404   4.728967   2.421512   5.981338
    16  H    5.628669   7.118458   6.024282   3.682021   6.477822
    17  H    5.107637   6.202905   4.754901   2.370298   6.091236
                   11         12         13         14         15
    11  O    0.000000
    12  H    0.969512   0.000000
    13  O    2.649538   2.102212   0.000000
    14  C    4.066471   3.456138   1.422202   0.000000
    15  H    4.544580   4.037702   2.086264   1.096051   0.000000
    16  H    4.458987   3.670468   2.016971   1.089939   1.786893
    17  H    4.640798   4.111913   2.086674   1.096317   1.789914
                   16         17
    16  H    0.000000
    17  H    1.781346   0.000000
 Stoichiometry    C7H8O2
 Framework group  C1[X(C7H8O2)]
 Deg. of freedom    45
 Full point group                 C1      NOp   1
 Largest Abelian subgroup         C1      NOp   1
 Largest concise Abelian subgroup C1      NOp   1
                         Standard orientation:                         
 ---------------------------------------------------------------------
 Center     Atomic      Atomic             Coordinates (Angstroms)
 Number     Number       Type             X           Y           Z
 ---------------------------------------------------------------------
      1          6           0       -2.305151   -0.587419   -0.015769
      2          6           0       -1.402131   -1.647823    0.004090
      3          6           0       -0.021399   -1.397490    0.026349
      4          6           0        0.440865   -0.084176    0.023389
      5          6           0       -0.473723    0.988996    0.003230
      6          6           0       -1.840096    0.734067   -0.017268
      7          1           0       -3.373909   -0.777733   -0.033911
      8          1           0       -1.755334   -2.674311    0.006734
      9          1           0        0.675047   -2.228207    0.045128
     10          1           0       -2.524136    1.576409   -0.039222
     11          8           0       -0.017884    2.277410   -0.005120
     12          1           0        0.950923    2.253574    0.023122
     13          8           0        1.759486    0.313292    0.051841
     14          6           0        2.765148   -0.687204   -0.049705
     15          1           0        2.653221   -1.270167   -0.971093
     16          1           0        3.717375   -0.157104   -0.064641
     17          1           0        2.742920   -1.361773    0.814223
 ---------------------------------------------------------------------
 Rotational constants (GHZ):      2.6043348      1.5454004      0.9763326
 Standard basis: 6-31++G(d,p) (6D, 7F)
 There are   219 symmetry adapted cartesian basis functions of A   symmetry.
 There are   219 symmetry adapted basis functions of A   symmetry.
   219 basis functions,   352 primitive gaussians,   219 cartesian basis functions
    33 alpha electrons       33 beta electrons
       nuclear repulsion energy       432.7985340856 Hartrees.
 NAtoms=   17 NActive=   17 NUniq=   17 SFac= 1.00D+00 NAtFMM=   60 NAOKFM=F Big=F
 Integral buffers will be    131072 words long.
 Raffenetti 2 integral format.
 Two-electron integral symmetry is turned on.
 One-electron integrals computed using PRISM.
 NBasis=   219 RedAO= T EigKep=  5.48D-06  NBF=   219
 NBsUse=   218 1.00D-06 EigRej=  9.68D-07 NBFU=   218
 Initial guess from the checkpoint file:  "guaiacol.chk"
 B after Tr=     0.000000    0.000000    0.000000
         Rot=    0.999995    0.000470    0.000018    0.003054 Ang=   0.35 deg.
 ExpMin= 3.60D-02 ExpMax= 5.48D+03 ExpMxC= 8.25D+02 IAcc=3 IRadAn=         5 AccDes= 0.00D+00
 Harris functional with IExCor=  402 and IRadAn=       5 diagonalized for initial guess.
 HarFok:  IExCor=  402 AccDes= 0.00D+00 IRadAn=         5 IDoV= 1 UseB2=F ITyADJ=14
 ICtDFT=  3500011 ScaDFX=  1.000000  1.000000  1.000000  1.000000
 FoFCou: FMM=F IPFlag=           0 FMFlag=      100000 FMFlg1=           0
         NFxFlg=           0 DoJE=T BraDBF=F KetDBF=T FulRan=T
         wScrn=  0.000000 ICntrl=     500 IOpCl=  0 I1Cent=   200000004 NGrid=           0
         NMat0=    1 NMatS0=      1 NMatT0=    0 NMatD0=    1 NMtDS0=    0 NMtDT0=    0
 Petite list used in FoFCou.
 Keep R1 ints in memory in canonical form, NReq=295669318.
 Requested convergence on RMS density matrix=1.00D-08 within 128 cycles.
 Requested convergence on MAX density matrix=1.00D-06.
 Requested convergence on             energy=1.00D-06.
 No special actions if energy rises.
 SCF Done:  E(RB3LYP) =  -422.024686468     A.U. after   12 cycles
            NFock= 12  Conv=0.68D-08     -V/T= 2.0095
 Calling FoFJK, ICntrl=      2127 FMM=F ISym2X=0 I1Cent= 0 IOpClX= 0 NMat=1 NMatS=1 NMatT=0.
 ***** Axes restored to original set *****
 -------------------------------------------------------------------
 Center     Atomic                   Forces (Hartrees/Bohr)
 Number     Number              X              Y              Z
 -------------------------------------------------------------------
      1        6          -0.000915333    0.000334036   -0.000409677
      2        6           0.000746845    0.000338951    0.000479100
      3        6           0.000865696   -0.000726866   -0.000165533
      4        6          -0.001594167    0.000989167    0.000713457
      5        6           0.000534313    0.001083827   -0.000425933
      6        6          -0.000371743   -0.000465838   -0.000221202
      7        1           0.000122518    0.000041316    0.000093683
      8        1          -0.000190531   -0.000010357   -0.000119297
      9        1          -0.000060201    0.000096521   -0.000036631
     10        1           0.000006352   -0.000204907    0.000164014
     11        8          -0.000460501   -0.000994319    0.000418503
     12        1           0.000271507    0.000004722   -0.000186131
     13        8           0.000539196   -0.001071792   -0.000945596
     14        6           0.000766511    0.000484622    0.001102083
     15        1          -0.000136952   -0.000054884   -0.000527208
     16        1           0.000048897    0.000543721   -0.000243653
     17        1          -0.000172405   -0.000387923    0.000310021
 -------------------------------------------------------------------
 Cartesian Forces:  Max     0.001594167 RMS     0.000566150

 GradGradGradGradGradGradGradGradGradGradGradGradGradGradGradGradGradGrad
 Berny optimization.
 Using GEDIIS/GDIIS optimizer.
 FormGI is forming the generalized inverse of G from B-inverse, IUseBI=4.
 Internal  Forces:  Max     0.001045736 RMS     0.000341563
 Search for a local minimum.
 Step number   8 out of a maximum of   84
 All quantities printed in internal units (Hartrees-Bohrs-Radians)
 Mixed Optimization -- En-DIIS/RFO-DIIS
 Update second derivatives using D2CorX and points    6    7    8
 DE= -3.50D-04 DEPred=-3.59D-04 R= 9.75D-01
 TightC=F SS=  1.41D+00  RLast= 1.64D-01 DXNew= 3.9158D+00 4.9252D-01
 Trust test= 9.75D-01 RLast= 1.64D-01 DXMaxT set to 2.33D+00
 ITU=  1  1  1  1  1  1  1  0
 Use linear search instead of GDIIS.
     Eigenvalues ---    0.00602   0.01260   0.01364   0.02023   0.02078
     Eigenvalues ---    0.02139   0.02153   0.02155   0.02156   0.02172
     Eigenvalues ---    0.02193   0.02399   0.10115   0.10614   0.15135
     Eigenvalues ---    0.15990   0.15999   0.16000   0.16070   0.16235
     Eigenvalues ---    0.16303   0.16829   0.21736   0.22172   0.24354
     Eigenvalues ---    0.24962   0.26044   0.29338   0.33699   0.33718
     Eigenvalues ---    0.33737   0.33790   0.36433   0.37164   0.37247
     Eigenvalues ---    0.38934   0.40571   0.41861   0.42414   0.45266
     Eigenvalues ---    0.45964   0.46562   0.46889   0.50167   0.55873
 RFO step:  Lambda=-1.02754185D-04 EMin= 6.02319047D-03
 Quartic linear search produced a step of -0.04748.
 Iteration  1 RMS(Cart)=  0.02411371 RMS(Int)=  0.00041912
 Iteration  2 RMS(Cart)=  0.00049028 RMS(Int)=  0.00000461
 Iteration  3 RMS(Cart)=  0.00000026 RMS(Int)=  0.00000461
 Variable       Old X    -DE/DX   Delta X   Delta X   Delta X     New X
                                 (Linear)    (Quad)   (Total)
    R1        2.63228   0.00063  -0.00021   0.00195   0.00174   2.63403
    R2        2.64737  -0.00047   0.00004  -0.00145  -0.00141   2.64597
    R3        2.05172  -0.00011   0.00018  -0.00046  -0.00028   2.05144
    R4        2.65208  -0.00024   0.00006  -0.00103  -0.00097   2.65111
    R5        2.05141  -0.00009   0.00026  -0.00065  -0.00039   2.05102
    R6        2.63106   0.00066   0.00014   0.00156   0.00170   2.63276
    R7        2.04883  -0.00007   0.00026  -0.00083  -0.00058   2.04826
    R8        2.66483   0.00028   0.00070  -0.00241  -0.00171   2.66312
    R9        2.60313  -0.00007   0.00004   0.00230   0.00235   2.60547
   R10        2.62691   0.00051  -0.00024   0.00190   0.00166   2.62857
   R11        2.58269  -0.00079  -0.00017   0.00141   0.00123   2.58392
   R12        2.05097  -0.00005   0.00032  -0.00073  -0.00041   2.05056
   R13        1.83211   0.00015  -0.00026   0.00076   0.00050   1.83261
   R14        2.68757   0.00062  -0.00049   0.00373   0.00323   2.69081
   R15        2.07124   0.00037  -0.00019   0.00066   0.00047   2.07171
   R16        2.05969   0.00053  -0.00041   0.00204   0.00164   2.06132
   R17        2.07174   0.00038  -0.00038   0.00132   0.00094   2.07268
    A1        2.09776   0.00013  -0.00017   0.00064   0.00048   2.09824
    A2        2.10012  -0.00016   0.00015  -0.00125  -0.00110   2.09902
    A3        2.08530   0.00003   0.00002   0.00061   0.00063   2.08593
    A4        2.09698   0.00016   0.00010   0.00030   0.00040   2.09738
    A5        2.10476  -0.00028   0.00003  -0.00189  -0.00186   2.10290
    A6        2.08144   0.00012  -0.00013   0.00160   0.00146   2.08290
    A7        2.08848  -0.00022   0.00031  -0.00159  -0.00128   2.08720
    A8        2.08930   0.00020  -0.00011   0.00097   0.00085   2.09016
    A9        2.10540   0.00002  -0.00020   0.00063   0.00043   2.10583
   A10        2.09734   0.00000  -0.00061   0.00162   0.00100   2.09834
   A11        2.20179  -0.00096   0.00008  -0.00480  -0.00472   2.19707
   A12        1.98400   0.00096   0.00053   0.00323   0.00376   1.98776
   A13        2.09225   0.00003   0.00019  -0.00005   0.00014   2.09239
   A14        2.09578   0.00059   0.00011   0.00170   0.00181   2.09759
   A15        2.09513  -0.00062  -0.00031  -0.00160  -0.00192   2.09320
   A16        2.09355  -0.00010   0.00017  -0.00091  -0.00074   2.09281
   A17        2.12105  -0.00015   0.00015  -0.00191  -0.00176   2.11929
   A18        2.06857   0.00025  -0.00032   0.00283   0.00251   2.07108
   A19        1.88592  -0.00031   0.00028  -0.00178  -0.00150   1.88442
   A20        2.06284   0.00105   0.00019   0.00286   0.00305   2.06589
   A21        1.94119  -0.00054  -0.00052  -0.00190  -0.00243   1.93876
   A22        1.85106   0.00004   0.00060  -0.00101  -0.00041   1.85065
   A23        1.94148  -0.00028   0.00033  -0.00270  -0.00237   1.93911
   A24        1.91386   0.00000   0.00023  -0.00179  -0.00157   1.91230
   A25        1.91040   0.00035  -0.00028   0.00290   0.00262   1.91302
   A26        1.90474   0.00043  -0.00033   0.00448   0.00415   1.90889
    D1        0.00301  -0.00004  -0.00080   0.00156   0.00076   0.00377
    D2        3.14013   0.00002  -0.00022   0.00239   0.00217  -3.14088
    D3        3.14064   0.00004  -0.00057   0.00381   0.00324  -3.13931
    D4       -0.00542   0.00010   0.00002   0.00464   0.00465  -0.00077
    D5       -0.00176   0.00005   0.00021   0.00068   0.00088  -0.00088
    D6        3.13439   0.00013   0.00041   0.00475   0.00516   3.13955
    D7       -3.13943  -0.00003  -0.00003  -0.00155  -0.00158  -3.14100
    D8       -0.00327   0.00005   0.00018   0.00253   0.00270  -0.00058
    D9       -0.00421   0.00005   0.00075   0.00011   0.00085  -0.00335
   D10        3.13798   0.00004   0.00061   0.00029   0.00090   3.13887
   D11       -3.14139  -0.00001   0.00017  -0.00069  -0.00053   3.14126
   D12        0.00079  -0.00002   0.00003  -0.00052  -0.00049   0.00030
   D13        0.00416  -0.00007  -0.00010  -0.00398  -0.00408   0.00009
   D14        3.13392   0.00002   0.00044   0.00145   0.00188   3.13580
   D15       -3.13802  -0.00006   0.00003  -0.00416  -0.00412   3.14104
   D16       -0.00827   0.00003   0.00058   0.00127   0.00184  -0.00643
   D17       -0.00294   0.00008  -0.00049   0.00621   0.00572   0.00278
   D18       -3.13696  -0.00011  -0.00187  -0.00141  -0.00328  -3.14024
   D19       -3.13410   0.00001  -0.00097   0.00148   0.00050  -3.13360
   D20        0.01507  -0.00018  -0.00235  -0.00614  -0.00851   0.00656
   D21        0.10996  -0.00051   0.00084  -0.05453  -0.05368   0.05628
   D22       -3.04281  -0.00042   0.00135  -0.04941  -0.04806  -3.09087
   D23        0.00172  -0.00007   0.00044  -0.00454  -0.00410  -0.00238
   D24       -3.13460  -0.00015   0.00024  -0.00848  -0.00824   3.14035
   D25        3.13574   0.00012   0.00182   0.00309   0.00490   3.14064
   D26       -0.00058   0.00004   0.00162  -0.00084   0.00076   0.00018
   D27       -0.01965   0.00030   0.00455   0.04628   0.05083   0.03118
   D28        3.12953   0.00011   0.00318   0.03864   0.04181  -3.11185
   D29        1.00624   0.00011   0.00091   0.01226   0.01316   1.01940
   D30        3.08600  -0.00016   0.00126   0.00845   0.00971   3.09571
   D31       -1.12824   0.00023   0.00141   0.01177   0.01318  -1.11507
         Item               Value     Threshold  Converged?
 Maximum Force            0.001046     0.000450     NO 
 RMS     Force            0.000342     0.000300     NO 
 Maximum Displacement     0.077693     0.001800     NO 
 RMS     Displacement     0.024097     0.001200     NO 
 Predicted change in Energy=-5.272666D-05
 GradGradGradGradGradGradGradGradGradGradGradGradGradGradGradGradGradGrad

                          Input orientation:                          
 ---------------------------------------------------------------------
 Center     Atomic      Atomic             Coordinates (Angstroms)
 Number     Number       Type             X           Y           Z
 ---------------------------------------------------------------------
      1          6           0       -0.694908   -0.266846   -0.141982
      2          6           0        0.676056   -0.285964    0.108933
      3          6           0        1.378582    0.916422    0.278856
      4          6           0        0.698142    2.128988    0.191226
      5          6           0       -0.687245    2.148079   -0.066383
      6          6           0       -1.378241    0.952069   -0.230431
      7          1           0       -1.240416   -1.196412   -0.271606
      8          1           0        1.210176   -1.228286    0.177707
      9          1           0        2.444113    0.893644    0.476204
     10          1           0       -2.444754    0.989840   -0.426859
     11          8           0       -1.353892    3.338709   -0.153772
     12          1           0       -0.707383    4.052605   -0.040444
     13          8           0        1.255315    3.381076    0.342237
     14          6           0        2.661755    3.475912    0.543391
     15          1           0        3.210769    3.018989   -0.288283
     16          1           0        2.888405    4.541939    0.588883
     17          1           0        2.958820    3.000268    1.486004
 ---------------------------------------------------------------------
                    Distance matrix (angstroms):
                    1          2          3          4          5
     1  C    0.000000
     2  C    1.393867   0.000000
     3  C    2.424168   1.402907   0.000000
     4  C    2.791351   2.416454   1.393196   0.000000
     5  C    2.416120   2.795333   2.429776   1.409264   0.000000
     6  C    1.400186   2.422401   2.803698   2.423696   1.390980
     7  H    1.085575   2.155595   3.409725   3.876920   3.396135
     8  H    2.157757   1.085351   2.153687   3.396124   3.880674
     9  H    3.403284   2.156940   1.083891   2.157707   3.416637
    10  H    2.173102   3.413825   3.888614   3.399629   2.135485
    11  O    3.665300   4.162686   3.677099   2.406926   1.367354
    12  H    4.320662   4.556247   3.780059   2.393631   1.904809
    13  O    4.164754   3.719833   2.468549   1.378757   2.336834
    14  C    5.073970   4.275917   2.875326   2.407073   3.653870
    15  H    5.106117   4.183929   2.845934   2.708381   4.000280
    16  H    6.041417   5.332306   3.939550   3.282943   4.352610
    17  H    5.164698   4.231625   2.880411   2.747042   4.053384
                    6          7          8          9         10
     6  C    0.000000
     7  H    2.153291   0.000000
     8  H    3.408875   2.491646   0.000000
     9  H    3.887562   4.301547   2.472709   0.000000
    10  H    1.085108   2.500846   4.317881   4.972503   0.000000
    11  O    2.387995   4.538070   5.248026   4.560708   2.604177
    12  H    3.177966   5.281073   5.622494   4.491980   3.542358
    13  O    3.628174   5.249655   4.612519   2.760164   4.472139
    14  C    4.825987   6.141805   4.936628   2.592295   5.761803
    15  H    5.033341   6.130492   4.717930   2.385224   6.010123
    16  H    5.635842   7.121536   6.023373   3.676976   6.487813
    17  H    5.094248   6.191518   4.759209   2.392171   6.074493
                   11         12         13         14         15
    11  O    0.000000
    12  H    0.969776   0.000000
    13  O    2.656273   2.109402   0.000000
    14  C    4.078025   3.467640   1.423914   0.000000
    15  H    4.577821   4.059766   2.086256   1.096301   0.000000
    16  H    4.471732   3.683095   2.018767   1.090804   1.786818
    17  H    4.626326   4.108345   2.086899   1.096816   1.792183
                   16         17
    16  H    0.000000
    17  H    1.785087   0.000000
 Stoichiometry    C7H8O2
 Framework group  C1[X(C7H8O2)]
 Deg. of freedom    45
 Full point group                 C1      NOp   1
 Largest Abelian subgroup         C1      NOp   1
 Largest concise Abelian subgroup C1      NOp   1
                         Standard orientation:                         
 ---------------------------------------------------------------------
 Center     Atomic      Atomic             Coordinates (Angstroms)
 Number     Number       Type             X           Y           Z
 ---------------------------------------------------------------------
      1          6           0       -2.302478   -0.596466   -0.006682
      2          6           0       -1.393443   -1.653099    0.000209
      3          6           0       -0.014231   -1.396585    0.011385
      4          6           0        0.440562   -0.079711    0.011488
      5          6           0       -0.478760    0.988348    0.000541
      6          6           0       -1.844918    0.726848   -0.007050
      7          1           0       -3.370056   -0.793210   -0.013188
      8          1           0       -1.743329   -2.680506   -0.000143
      9          1           0        0.686670   -2.223323    0.019254
     10          1           0       -2.535103    1.564137   -0.014249
     11          8           0       -0.031415    2.280454   -0.000942
     12          1           0        0.937938    2.261431   -0.022316
     13          8           0        1.760147    0.319525    0.028203
     14          6           0        2.770739   -0.682268   -0.023208
     15          1           0        2.671205   -1.296892   -0.925543
     16          1           0        3.722240   -0.149427   -0.047268
     17          1           0        2.735760   -1.324448    0.865266
 ---------------------------------------------------------------------
 Rotational constants (GHZ):      2.6005365      1.5442880      0.9750624
 Standard basis: 6-31++G(d,p) (6D, 7F)
 There are   219 symmetry adapted cartesian basis functions of A   symmetry.
 There are   219 symmetry adapted basis functions of A   symmetry.
   219 basis functions,   352 primitive gaussians,   219 cartesian basis functions
    33 alpha electrons       33 beta electrons
       nuclear repulsion energy       432.6109766214 Hartrees.
 NAtoms=   17 NActive=   17 NUniq=   17 SFac= 1.00D+00 NAtFMM=   60 NAOKFM=F Big=F
 Integral buffers will be    131072 words long.
 Raffenetti 2 integral format.
 Two-electron integral symmetry is turned on.
 One-electron integrals computed using PRISM.
 NBasis=   219 RedAO= T EigKep=  5.46D-06  NBF=   219
 NBsUse=   218 1.00D-06 EigRej=  9.63D-07 NBFU=   218
 Initial guess from the checkpoint file:  "guaiacol.chk"
 B after Tr=     0.000000    0.000000    0.000000
         Rot=    0.999998    0.000542    0.000118   -0.002014 Ang=   0.24 deg.
 ExpMin= 3.60D-02 ExpMax= 5.48D+03 ExpMxC= 8.25D+02 IAcc=3 IRadAn=         5 AccDes= 0.00D+00
 Harris functional with IExCor=  402 and IRadAn=       5 diagonalized for initial guess.
 HarFok:  IExCor=  402 AccDes= 0.00D+00 IRadAn=         5 IDoV= 1 UseB2=F ITyADJ=14
 ICtDFT=  3500011 ScaDFX=  1.000000  1.000000  1.000000  1.000000
 FoFCou: FMM=F IPFlag=           0 FMFlag=      100000 FMFlg1=           0
         NFxFlg=           0 DoJE=T BraDBF=F KetDBF=T FulRan=T
         wScrn=  0.000000 ICntrl=     500 IOpCl=  0 I1Cent=   200000004 NGrid=           0
         NMat0=    1 NMatS0=      1 NMatT0=    0 NMatD0=    1 NMtDS0=    0 NMtDT0=    0
 Petite list used in FoFCou.
 Keep R1 ints in memory in canonical form, NReq=295669318.
 Requested convergence on RMS density matrix=1.00D-08 within 128 cycles.
 Requested convergence on MAX density matrix=1.00D-06.
 Requested convergence on             energy=1.00D-06.
 No special actions if energy rises.
 SCF Done:  E(RB3LYP) =  -422.024729748     A.U. after   11 cycles
            NFock= 11  Conv=0.95D-08     -V/T= 2.0095
 Calling FoFJK, ICntrl=      2127 FMM=F ISym2X=0 I1Cent= 0 IOpClX= 0 NMat=1 NMatS=1 NMatT=0.
 ***** Axes restored to original set *****
 -------------------------------------------------------------------
 Center     Atomic                   Forces (Hartrees/Bohr)
 Number     Number              X              Y              Z
 -------------------------------------------------------------------
      1        6          -0.000139246    0.000053345   -0.000077495
      2        6           0.000121669    0.000159487    0.000218344
      3        6          -0.000076855   -0.000526042   -0.000282746
      4        6           0.000744046    0.001264788    0.000720732
      5        6          -0.000679750    0.001089894   -0.000072527
      6        6           0.000142071   -0.000151269    0.000030141
      7        1           0.000044432   -0.000018755   -0.000004415
      8        1          -0.000010096   -0.000081611   -0.000019814
      9        1           0.000054637    0.000084544    0.000087958
     10        1          -0.000056911    0.000111944   -0.000037860
     11        8           0.000488537   -0.000947717   -0.000208691
     12        1          -0.000099955   -0.000037692    0.000377368
     13        8           0.000018485   -0.001017611   -0.000807745
     14        6          -0.000410687    0.000228124    0.000400006
     15        1           0.000088091    0.000035179   -0.000191303
     16        1          -0.000152259   -0.000090953   -0.000045584
     17        1          -0.000076209   -0.000155655   -0.000086370
 -------------------------------------------------------------------
 Cartesian Forces:  Max     0.001264788 RMS     0.000406204

 GradGradGradGradGradGradGradGradGradGradGradGradGradGradGradGradGradGrad
 Berny optimization.
 Using GEDIIS/GDIIS optimizer.
 FormGI is forming the generalized inverse of G from B-inverse, IUseBI=4.
 Internal  Forces:  Max     0.001215929 RMS     0.000233061
 Search for a local minimum.
 Step number   9 out of a maximum of   84
 All quantities printed in internal units (Hartrees-Bohrs-Radians)
 Mixed Optimization -- En-DIIS/RFO-DIIS
 Swapping is turned off.
 Update second derivatives using D2CorX and points    6    7    8    9
 DE= -4.33D-05 DEPred=-5.27D-05 R= 8.21D-01
 TightC=F SS=  1.41D+00  RLast= 1.02D-01 DXNew= 3.9158D+00 3.0680D-01
 Trust test= 8.21D-01 RLast= 1.02D-01 DXMaxT set to 2.33D+00
 ITU=  1  1  1  1  1  1  1  1  0
     Eigenvalues ---    0.00722   0.00990   0.01529   0.02034   0.02083
     Eigenvalues ---    0.02149   0.02155   0.02156   0.02167   0.02172
     Eigenvalues ---    0.02217   0.02619   0.10128   0.10487   0.14821
     Eigenvalues ---    0.15990   0.16000   0.16019   0.16059   0.16205
     Eigenvalues ---    0.16377   0.16762   0.21810   0.22238   0.23998
     Eigenvalues ---    0.24922   0.25599   0.30223   0.33647   0.33723
     Eigenvalues ---    0.33744   0.33928   0.36611   0.37230   0.37255
     Eigenvalues ---    0.39993   0.40159   0.42327   0.42473   0.45272
     Eigenvalues ---    0.45678   0.46638   0.46885   0.50692   0.55973
 En-DIIS/RFO-DIIS IScMMF=        0 using points:     9    8
 RFO step:  Lambda=-8.89314722D-06.
 DidBck=F Rises=F RFO-DIIS coefs:    0.83726    0.16274
 Iteration  1 RMS(Cart)=  0.00513574 RMS(Int)=  0.00005186
 Iteration  2 RMS(Cart)=  0.00005056 RMS(Int)=  0.00000084
 Iteration  3 RMS(Cart)=  0.00000000 RMS(Int)=  0.00000084
 Variable       Old X    -DE/DX   Delta X   Delta X   Delta X     New X
                                 (Linear)    (Quad)   (Total)
    R1        2.63403   0.00010  -0.00028   0.00090   0.00062   2.63464
    R2        2.64597  -0.00005   0.00023  -0.00068  -0.00045   2.64552
    R3        2.05144  -0.00001   0.00005  -0.00019  -0.00014   2.05130
    R4        2.65111  -0.00009   0.00016  -0.00047  -0.00031   2.65080
    R5        2.05102   0.00006   0.00006  -0.00010  -0.00004   2.05098
    R6        2.63276   0.00031  -0.00028   0.00106   0.00078   2.63354
    R7        2.04826   0.00007   0.00009  -0.00013  -0.00004   2.04822
    R8        2.66312   0.00021   0.00028  -0.00036  -0.00009   2.66304
    R9        2.60547  -0.00122  -0.00038  -0.00155  -0.00193   2.60354
   R10        2.62857  -0.00004  -0.00027   0.00077   0.00050   2.62907
   R11        2.58392  -0.00106  -0.00020  -0.00227  -0.00247   2.58146
   R12        2.05056   0.00007   0.00007  -0.00009  -0.00002   2.05053
   R13        1.83261  -0.00004  -0.00008   0.00028   0.00020   1.83281
   R14        2.69081  -0.00052  -0.00053   0.00047  -0.00006   2.69075
   R15        2.07171   0.00018  -0.00008   0.00067   0.00059   2.07230
   R16        2.06132  -0.00013  -0.00027   0.00054   0.00028   2.06160
   R17        2.07268  -0.00002  -0.00015   0.00056   0.00040   2.07308
    A1        2.09824   0.00002  -0.00008   0.00040   0.00032   2.09856
    A2        2.09902  -0.00005   0.00018  -0.00075  -0.00057   2.09845
    A3        2.08593   0.00003  -0.00010   0.00035   0.00025   2.08618
    A4        2.09738   0.00001  -0.00007   0.00004  -0.00003   2.09735
    A5        2.10290  -0.00006   0.00030  -0.00103  -0.00073   2.10217
    A6        2.08290   0.00006  -0.00024   0.00100   0.00076   2.08366
    A7        2.08720   0.00001   0.00021  -0.00053  -0.00032   2.08688
    A8        2.09016   0.00008  -0.00014   0.00091   0.00077   2.09093
    A9        2.10583  -0.00009  -0.00007  -0.00039  -0.00046   2.10538
   A10        2.09834  -0.00009  -0.00016   0.00047   0.00031   2.09865
   A11        2.19707   0.00034   0.00077  -0.00092  -0.00015   2.19692
   A12        1.98776  -0.00025  -0.00061   0.00046  -0.00015   1.98761
   A13        2.09239  -0.00002  -0.00002  -0.00014  -0.00016   2.09223
   A14        2.09759   0.00016  -0.00029   0.00104   0.00075   2.09834
   A15        2.09320  -0.00014   0.00031  -0.00090  -0.00059   2.09261
   A16        2.09281   0.00007   0.00012  -0.00024  -0.00012   2.09269
   A17        2.11929   0.00008   0.00029  -0.00029   0.00000   2.11929
   A18        2.07108  -0.00015  -0.00041   0.00053   0.00012   2.07120
   A19        1.88442   0.00001   0.00024  -0.00147  -0.00122   1.88319
   A20        2.06589   0.00025  -0.00050   0.00188   0.00138   2.06727
   A21        1.93876   0.00002   0.00040  -0.00096  -0.00056   1.93820
   A22        1.85065  -0.00017   0.00007  -0.00079  -0.00073   1.84992
   A23        1.93911  -0.00009   0.00039  -0.00159  -0.00121   1.93790
   A24        1.91230   0.00000   0.00025  -0.00082  -0.00057   1.91173
   A25        1.91302   0.00004  -0.00043   0.00117   0.00075   1.91377
   A26        1.90889   0.00019  -0.00068   0.00300   0.00232   1.91121
    D1        0.00377  -0.00008  -0.00012  -0.00293  -0.00306   0.00071
    D2       -3.14088   0.00000  -0.00035  -0.00004  -0.00039  -3.14127
    D3       -3.13931  -0.00005  -0.00053  -0.00043  -0.00096  -3.14026
    D4       -0.00077   0.00002  -0.00076   0.00247   0.00171   0.00094
    D5       -0.00088   0.00000  -0.00014   0.00154   0.00139   0.00051
    D6        3.13955   0.00003  -0.00084   0.00330   0.00246  -3.14118
    D7       -3.14100  -0.00002   0.00026  -0.00095  -0.00069   3.14149
    D8       -0.00058   0.00001  -0.00044   0.00081   0.00038  -0.00020
    D9       -0.00335   0.00008  -0.00014   0.00278   0.00264  -0.00071
   D10        3.13887   0.00005  -0.00015   0.00152   0.00137   3.14024
   D11        3.14126   0.00001   0.00009  -0.00008   0.00000   3.14126
   D12        0.00030  -0.00002   0.00008  -0.00134  -0.00127  -0.00097
   D13        0.00009  -0.00001   0.00066  -0.00124  -0.00057  -0.00049
   D14        3.13580   0.00011  -0.00031   0.00326   0.00296   3.13876
   D15        3.14104   0.00002   0.00067   0.00003   0.00070  -3.14144
   D16       -0.00643   0.00014  -0.00030   0.00453   0.00424  -0.00219
   D17        0.00278  -0.00007  -0.00093  -0.00014  -0.00108   0.00171
   D18       -3.14024  -0.00009   0.00053  -0.00179  -0.00125  -3.14150
   D19       -3.13360  -0.00018  -0.00008  -0.00413  -0.00421  -3.13781
   D20        0.00656  -0.00020   0.00139  -0.00577  -0.00438   0.00217
   D21        0.05628  -0.00014   0.00874  -0.02006  -0.01133   0.04495
   D22       -3.09087  -0.00003   0.00782  -0.01581  -0.00799  -3.09886
   D23       -0.00238   0.00008   0.00067   0.00000   0.00067  -0.00171
   D24        3.14035   0.00004   0.00134  -0.00171  -0.00037   3.13998
   D25        3.14064   0.00010  -0.00080   0.00164   0.00085   3.14149
   D26        0.00018   0.00006  -0.00012  -0.00007  -0.00019  -0.00001
   D27        0.03118  -0.00033  -0.00827  -0.01512  -0.02339   0.00778
   D28       -3.11185  -0.00035  -0.00680  -0.01677  -0.02357  -3.13542
   D29        1.01940   0.00020  -0.00214   0.01184   0.00970   1.02910
   D30        3.09571   0.00012  -0.00158   0.00986   0.00828   3.10399
   D31       -1.11507   0.00020  -0.00214   0.01212   0.00998  -1.10509
         Item               Value     Threshold  Converged?
 Maximum Force            0.001216     0.000450     NO 
 RMS     Force            0.000233     0.000300     YES
 Maximum Displacement     0.031807     0.001800     NO 
 RMS     Displacement     0.005138     0.001200     NO 
 Predicted change in Energy=-1.648739D-05
 GradGradGradGradGradGradGradGradGradGradGradGradGradGradGradGradGradGrad

                          Input orientation:                          
 ---------------------------------------------------------------------
 Center     Atomic      Atomic             Coordinates (Angstroms)
 Number     Number       Type             X           Y           Z
 ---------------------------------------------------------------------
      1          6           0       -0.695136   -0.266311   -0.141990
      2          6           0        0.675762   -0.285971    0.111047
      3          6           0        1.379185    0.916158    0.277695
      4          6           0        0.698943    2.129147    0.187795
      5          6           0       -0.686465    2.148643   -0.069421
      6          6           0       -1.378003    0.952466   -0.232189
      7          1           0       -1.240703   -1.195992   -0.269891
      8          1           0        1.208563   -1.228906    0.181357
      9          1           0        2.444632    0.893876    0.475432
     10          1           0       -2.444616    0.990235   -0.428006
     11          8           0       -1.352864    3.337857   -0.157578
     12          1           0       -0.709195    4.050891   -0.023613
     13          8           0        1.257109    3.380451    0.332167
     14          6           0        2.662135    3.476229    0.542329
     15          1           0        3.216417    3.020390   -0.286856
     16          1           0        2.887086    4.542722    0.588835
     17          1           0        2.952445    2.999146    1.486567
 ---------------------------------------------------------------------
                    Distance matrix (angstroms):
                    1          2          3          4          5
     1  C    0.000000
     2  C    1.394193   0.000000
     3  C    2.424289   1.402744   0.000000
     4  C    2.791135   2.416449   1.393611   0.000000
     5  C    2.416060   2.795635   2.430312   1.409218   0.000000
     6  C    1.399950   2.422702   2.804173   2.423772   1.391244
     7  H    1.085499   2.155478   3.409522   3.876629   3.396168
     8  H    2.157594   1.085333   2.153995   3.396509   3.880961
     9  H    3.403731   2.157248   1.083870   2.157790   3.416880
    10  H    2.172876   3.414094   3.889081   3.399749   2.135788
    11  O    3.663724   4.161683   3.676707   2.406278   1.366048
    12  H    4.318847   4.554625   3.778712   2.391787   1.902935
    13  O    4.163527   3.718805   2.467916   1.377735   2.335830
    14  C    5.074067   4.276193   2.875752   2.407165   3.653744
    15  H    5.111128   4.188709   2.849900   2.712431   4.004960
    16  H    6.040962   5.332402   3.939865   3.282399   4.351457
    17  H    5.159482   4.226977   2.876692   2.742622   4.047977
                    6          7          8          9         10
     6  C    0.000000
     7  H    2.153171   0.000000
     8  H    3.408772   2.490704   0.000000
     9  H    3.888020   4.301714   2.473975   0.000000
    10  H    1.085096   2.500799   4.317595   4.972950   0.000000
    11  O    2.386690   4.536626   5.247009   4.560122   2.603148
    12  H    3.176640   5.279482   5.621038   4.490257   3.541586
    13  O    3.627317   5.248368   4.612079   2.759310   4.471439
    14  C    4.826176   6.141782   4.937759   2.592359   5.761998
    15  H    5.038650   6.135477   4.723052   2.387215   6.015708
    16  H    5.635158   7.121017   6.024547   3.677322   6.487001
    17  H    5.088792   6.186018   4.756167   2.390069   6.068738
                   11         12         13         14         15
    11  O    0.000000
    12  H    0.969884   0.000000
    13  O    2.655866   2.107705   0.000000
    14  C    4.077896   3.466467   1.423882   0.000000
    15  H    4.582120   4.067144   2.086078   1.096615   0.000000
    16  H    4.470572   3.681064   2.018310   1.090951   1.786837
    17  H    4.620998   4.098100   2.086192   1.097029   1.793087
                   16         17
    16  H    0.000000
    17  H    1.786847   0.000000
 Stoichiometry    C7H8O2
 Framework group  C1[X(C7H8O2)]
 Deg. of freedom    45
 Full point group                 C1      NOp   1
 Largest Abelian subgroup         C1      NOp   1
 Largest concise Abelian subgroup C1      NOp   1
                         Standard orientation:                         
 ---------------------------------------------------------------------
 Center     Atomic      Atomic             Coordinates (Angstroms)
 Number     Number       Type             X           Y           Z
 ---------------------------------------------------------------------
      1          6           0       -2.302043   -0.596490   -0.006999
      2          6           0       -1.392862   -1.653413    0.001799
      3          6           0       -0.013790   -1.396960    0.010999
      4          6           0        0.440750   -0.079559    0.010417
      5          6           0       -0.478537    0.988477    0.000058
      6          6           0       -1.844914    0.726723   -0.007566
      7          1           0       -3.369448   -0.793774   -0.012877
      8          1           0       -1.743549   -2.680528    0.001966
      9          1           0        0.687719   -2.223151    0.019081
     10          1           0       -2.535325    1.563816   -0.013957
     11          8           0       -0.032578    2.279681   -0.000621
     12          1           0        0.937108    2.260133   -0.000365
     13          8           0        1.759358    0.319559    0.021923
     14          6           0        2.771299   -0.681250   -0.020469
     15          1           0        2.677276   -1.298539   -0.921956
     16          1           0        3.722045   -0.146654   -0.041953
     17          1           0        2.730523   -1.320396    0.870206
 ---------------------------------------------------------------------
 Rotational constants (GHZ):      2.6014104      1.5445558      0.9752710
 Standard basis: 6-31++G(d,p) (6D, 7F)
 There are   219 symmetry adapted cartesian basis functions of A   symmetry.
 There are   219 symmetry adapted basis functions of A   symmetry.
   219 basis functions,   352 primitive gaussians,   219 cartesian basis functions
    33 alpha electrons       33 beta electrons
       nuclear repulsion energy       432.6668659125 Hartrees.
 NAtoms=   17 NActive=   17 NUniq=   17 SFac= 1.00D+00 NAtFMM=   60 NAOKFM=F Big=F
 Integral buffers will be    131072 words long.
 Raffenetti 2 integral format.
 Two-electron integral symmetry is turned on.
 One-electron integrals computed using PRISM.
 NBasis=   219 RedAO= T EigKep=  5.47D-06  NBF=   219
 NBsUse=   218 1.00D-06 EigRej=  9.64D-07 NBFU=   218
 Initial guess from the checkpoint file:  "guaiacol.chk"
 B after Tr=     0.000000    0.000000    0.000000
         Rot=    1.000000    0.000044    0.000054   -0.000137 Ang=   0.02 deg.
 ExpMin= 3.60D-02 ExpMax= 5.48D+03 ExpMxC= 8.25D+02 IAcc=3 IRadAn=         5 AccDes= 0.00D+00
 Harris functional with IExCor=  402 and IRadAn=       5 diagonalized for initial guess.
 HarFok:  IExCor=  402 AccDes= 0.00D+00 IRadAn=         5 IDoV= 1 UseB2=F ITyADJ=14
 ICtDFT=  3500011 ScaDFX=  1.000000  1.000000  1.000000  1.000000
 FoFCou: FMM=F IPFlag=           0 FMFlag=      100000 FMFlg1=           0
         NFxFlg=           0 DoJE=T BraDBF=F KetDBF=T FulRan=T
         wScrn=  0.000000 ICntrl=     500 IOpCl=  0 I1Cent=   200000004 NGrid=           0
         NMat0=    1 NMatS0=      1 NMatT0=    0 NMatD0=    1 NMtDS0=    0 NMtDT0=    0
 Petite list used in FoFCou.
 Keep R1 ints in memory in canonical form, NReq=295669318.
 Requested convergence on RMS density matrix=1.00D-08 within 128 cycles.
 Requested convergence on MAX density matrix=1.00D-06.
 Requested convergence on             energy=1.00D-06.
 No special actions if energy rises.
 SCF Done:  E(RB3LYP) =  -422.024750490     A.U. after   11 cycles
            NFock= 11  Conv=0.16D-08     -V/T= 2.0095
 Calling FoFJK, ICntrl=      2127 FMM=F ISym2X=0 I1Cent= 0 IOpClX= 0 NMat=1 NMatS=1 NMatT=0.
 ***** Axes restored to original set *****
 -------------------------------------------------------------------
 Center     Atomic                   Forces (Hartrees/Bohr)
 Number     Number              X              Y              Z
 -------------------------------------------------------------------
      1        6           0.000105941   -0.000060285    0.000083275
      2        6          -0.000087954    0.000104934   -0.000045763
      3        6          -0.000323016   -0.000261842   -0.000118032
      4        6           0.000824324    0.000534703    0.000302775
      5        6          -0.000615596   -0.000052504    0.000056101
      6        6           0.000283736   -0.000067799    0.000057748
      7        1          -0.000003729   -0.000054073   -0.000031028
      8        1           0.000048226   -0.000059300    0.000023785
      9        1           0.000074765    0.000035877    0.000040138
     10        1          -0.000059201    0.000132606   -0.000056390
     11        8           0.000371554    0.000021758    0.000012113
     12        1          -0.000228857    0.000073231    0.000023702
     13        8           0.000077017   -0.000288674   -0.000488140
     14        6          -0.000481705    0.000079150    0.000266967
     15        1           0.000033368    0.000042607    0.000010312
     16        1          -0.000084004   -0.000238965    0.000085056
     17        1           0.000065132    0.000058577   -0.000222619
 -------------------------------------------------------------------
 Cartesian Forces:  Max     0.000824324 RMS     0.000232997

 GradGradGradGradGradGradGradGradGradGradGradGradGradGradGradGradGradGrad
 Berny optimization.
 Using GEDIIS/GDIIS optimizer.
 FormGI is forming the generalized inverse of G from B-inverse, IUseBI=4.
 Internal  Forces:  Max     0.000521957 RMS     0.000132274
 Search for a local minimum.
 Step number  10 out of a maximum of   84
 All quantities printed in internal units (Hartrees-Bohrs-Radians)
 Mixed Optimization -- En-DIIS/RFO-DIIS
 Swapping is turned off.
 Update second derivatives using D2CorX and points    6    7    8    9   10
 DE= -2.07D-05 DEPred=-1.65D-05 R= 1.26D+00
 TightC=F SS=  1.41D+00  RLast= 4.11D-02 DXNew= 3.9158D+00 1.2318D-01
 Trust test= 1.26D+00 RLast= 4.11D-02 DXMaxT set to 2.33D+00
 ITU=  1  1  1  1  1  1  1  1  1  0
     Eigenvalues ---    0.00473   0.00970   0.01497   0.02045   0.02084
     Eigenvalues ---    0.02153   0.02155   0.02156   0.02167   0.02187
     Eigenvalues ---    0.02212   0.02612   0.10144   0.10617   0.15734
     Eigenvalues ---    0.15873   0.16000   0.16034   0.16140   0.16222
     Eigenvalues ---    0.16674   0.17049   0.21780   0.22277   0.24404
     Eigenvalues ---    0.25078   0.26714   0.28708   0.33705   0.33723
     Eigenvalues ---    0.33767   0.33909   0.37023   0.37236   0.37868
     Eigenvalues ---    0.38837   0.41045   0.42429   0.44012   0.45368
     Eigenvalues ---    0.45599   0.46627   0.47123   0.50963   0.56130
 En-DIIS/RFO-DIIS IScMMF=        0 using points:    10    9    8
 RFO step:  Lambda=-3.24957861D-06.
 DidBck=F Rises=F RFO-DIIS coefs:    1.40027   -0.32092   -0.07934
 Iteration  1 RMS(Cart)=  0.00897479 RMS(Int)=  0.00006442
 Iteration  2 RMS(Cart)=  0.00015410 RMS(Int)=  0.00000080
 Iteration  3 RMS(Cart)=  0.00000002 RMS(Int)=  0.00000080
 Variable       Old X    -DE/DX   Delta X   Delta X   Delta X     New X
                                 (Linear)    (Quad)   (Total)
    R1        2.63464  -0.00012   0.00038  -0.00008   0.00030   2.63495
    R2        2.64552   0.00006  -0.00029  -0.00005  -0.00034   2.64518
    R3        2.05130   0.00005  -0.00008   0.00017   0.00009   2.05139
    R4        2.65080  -0.00005  -0.00020  -0.00032  -0.00052   2.65028
    R5        2.05098   0.00007  -0.00005   0.00023   0.00019   2.05117
    R6        2.63354   0.00009   0.00045   0.00044   0.00089   2.63444
    R7        2.04822   0.00008  -0.00006   0.00024   0.00018   2.04839
    R8        2.66304   0.00024  -0.00017   0.00025   0.00008   2.66312
    R9        2.60354  -0.00052  -0.00059  -0.00138  -0.00197   2.60158
   R10        2.62907  -0.00010   0.00033   0.00005   0.00038   2.62945
   R11        2.58146   0.00001  -0.00089   0.00029  -0.00060   2.58085
   R12        2.05053   0.00007  -0.00004   0.00022   0.00018   2.05071
   R13        1.83281  -0.00009   0.00012  -0.00013  -0.00001   1.83281
   R14        2.69075  -0.00043   0.00023  -0.00085  -0.00062   2.69013
   R15        2.07230  -0.00001   0.00027   0.00002   0.00029   2.07259
   R16        2.06160  -0.00025   0.00024  -0.00068  -0.00044   2.06116
   R17        2.07308  -0.00020   0.00024  -0.00057  -0.00034   2.07275
    A1        2.09856  -0.00005   0.00017  -0.00032  -0.00016   2.09840
    A2        2.09845   0.00001  -0.00032  -0.00009  -0.00041   2.09804
    A3        2.08618   0.00004   0.00015   0.00041   0.00057   2.08675
    A4        2.09735   0.00001   0.00002  -0.00008  -0.00006   2.09729
    A5        2.10217   0.00001  -0.00044  -0.00014  -0.00058   2.10159
    A6        2.08366  -0.00001   0.00042   0.00022   0.00064   2.08431
    A7        2.08688   0.00012  -0.00023   0.00053   0.00030   2.08718
    A8        2.09093  -0.00002   0.00038   0.00014   0.00051   2.09144
    A9        2.10538  -0.00009  -0.00015  -0.00067  -0.00082   2.10456
   A10        2.09865  -0.00014   0.00020  -0.00045  -0.00025   2.09840
   A11        2.19692   0.00038  -0.00043   0.00122   0.00079   2.19770
   A12        1.98761  -0.00024   0.00024  -0.00077  -0.00053   1.98708
   A13        2.09223  -0.00005  -0.00005  -0.00029  -0.00034   2.09189
   A14        2.09834  -0.00002   0.00044  -0.00003   0.00041   2.09875
   A15        2.09261   0.00007  -0.00039   0.00032  -0.00007   2.09255
   A16        2.09269   0.00013  -0.00011   0.00061   0.00051   2.09320
   A17        2.11929   0.00008  -0.00014   0.00050   0.00036   2.11965
   A18        2.07120  -0.00020   0.00025  -0.00112  -0.00087   2.07033
   A19        1.88319   0.00039  -0.00061   0.00282   0.00221   1.88541
   A20        2.06727   0.00005   0.00080   0.00018   0.00097   2.06824
   A21        1.93820   0.00005  -0.00042   0.00034  -0.00008   1.93811
   A22        1.84992  -0.00005  -0.00032  -0.00056  -0.00089   1.84903
   A23        1.93790   0.00016  -0.00067   0.00084   0.00017   1.93807
   A24        1.91173   0.00001  -0.00035  -0.00023  -0.00059   1.91115
   A25        1.91377  -0.00009   0.00051  -0.00040   0.00010   1.91387
   A26        1.91121  -0.00006   0.00126   0.00001   0.00127   1.91248
    D1        0.00071  -0.00001  -0.00116  -0.00062  -0.00178  -0.00108
    D2       -3.14127  -0.00001   0.00002  -0.00040  -0.00038   3.14153
    D3       -3.14026  -0.00003  -0.00013  -0.00117  -0.00130  -3.14156
    D4        0.00094  -0.00002   0.00105  -0.00095   0.00010   0.00104
    D5        0.00051  -0.00001   0.00063  -0.00025   0.00038   0.00090
    D6       -3.14118  -0.00002   0.00139  -0.00065   0.00074  -3.14044
    D7        3.14149   0.00001  -0.00040   0.00030  -0.00010   3.14139
    D8       -0.00020   0.00000   0.00036  -0.00011   0.00026   0.00006
    D9       -0.00071   0.00000   0.00112   0.00009   0.00122   0.00050
   D10        3.14024   0.00000   0.00062  -0.00009   0.00053   3.14077
   D11        3.14126   0.00000  -0.00004  -0.00013  -0.00017   3.14109
   D12       -0.00097   0.00000  -0.00055  -0.00031  -0.00086  -0.00182
   D13       -0.00049   0.00002  -0.00055   0.00129   0.00073   0.00024
   D14        3.13876   0.00001   0.00133   0.00093   0.00226   3.14102
   D15       -3.14144   0.00003  -0.00005   0.00147   0.00143  -3.14001
   D16       -0.00219   0.00002   0.00184   0.00111   0.00295   0.00076
   D17        0.00171  -0.00004   0.00002  -0.00215  -0.00213  -0.00042
   D18       -3.14150  -0.00002  -0.00076  -0.00041  -0.00118   3.14051
   D19       -3.13781  -0.00003  -0.00164  -0.00184  -0.00348  -3.14129
   D20        0.00217  -0.00001  -0.00243  -0.00010  -0.00253  -0.00036
   D21        0.04495  -0.00010  -0.00879  -0.01795  -0.02674   0.01821
   D22       -3.09886  -0.00011  -0.00701  -0.01829  -0.02530  -3.12415
   D23       -0.00171   0.00004  -0.00006   0.00162   0.00156  -0.00015
   D24        3.13998   0.00005  -0.00080   0.00202   0.00122   3.14119
   D25        3.14149   0.00001   0.00073  -0.00011   0.00062  -3.14108
   D26       -0.00001   0.00002  -0.00002   0.00029   0.00027   0.00026
   D27        0.00778  -0.00007  -0.00533   0.00035  -0.00498   0.00280
   D28       -3.13542  -0.00004  -0.00612   0.00209  -0.00403  -3.13945
   D29        1.02910   0.00013   0.00493   0.01554   0.02046   1.04957
   D30        3.10399   0.00014   0.00409   0.01510   0.01919   3.12318
   D31       -1.10509   0.00011   0.00504   0.01523   0.02027  -1.08481
         Item               Value     Threshold  Converged?
 Maximum Force            0.000522     0.000450     NO 
 RMS     Force            0.000132     0.000300     YES
 Maximum Displacement     0.036132     0.001800     NO 
 RMS     Displacement     0.008983     0.001200     NO 
 Predicted change in Energy=-8.921542D-06
 GradGradGradGradGradGradGradGradGradGradGradGradGradGradGradGradGradGrad

                          Input orientation:                          
 ---------------------------------------------------------------------
 Center     Atomic      Atomic             Coordinates (Angstroms)
 Number     Number       Type             X           Y           Z
 ---------------------------------------------------------------------
      1          6           0       -0.696058   -0.266529   -0.137715
      2          6           0        0.675981   -0.286434    0.109947
      3          6           0        1.380931    0.915517    0.268947
      4          6           0        0.701217    2.129297    0.178409
      5          6           0       -0.685658    2.148962   -0.071018
      6          6           0       -1.378297    0.952395   -0.227872
      7          1           0       -1.242395   -1.196453   -0.260871
      8          1           0        1.207958   -1.229932    0.180498
      9          1           0        2.447330    0.893684    0.462058
     10          1           0       -2.445854    0.990901   -0.418860
     11          8           0       -1.352177    3.337788   -0.158538
     12          1           0       -0.709992    4.052386   -0.025816
     13          8           0        1.260405    3.380085    0.313047
     14          6           0        2.661470    3.476310    0.545994
     15          1           0        3.229416    3.024778   -0.276477
     16          1           0        2.883716    4.542805    0.599492
     17          1           0        2.937303    2.995474    1.492458
 ---------------------------------------------------------------------
                    Distance matrix (angstroms):
                    1          2          3          4          5
     1  C    0.000000
     2  C    1.394353   0.000000
     3  C    2.424147   1.402470   0.000000
     4  C    2.791467   2.416833   1.394084   0.000000
     5  C    2.416433   2.796062   2.430587   1.409263   0.000000
     6  C    1.399769   2.422576   2.803841   2.423745   1.391447
     7  H    1.085546   2.155413   3.409246   3.877010   3.396733
     8  H    2.157471   1.085433   2.154227   3.397235   3.881489
     9  H    3.403925   2.157392   1.083963   2.157802   3.416944
    10  H    2.173008   3.414246   3.888836   3.399519   2.135507
    11  O    3.663608   4.161790   3.676958   2.406327   1.365729
    12  H    4.320387   4.556832   3.781374   2.394053   1.904117
    13  O    4.162778   3.718355   2.467907   1.376695   2.334594
    14  C    5.074376   4.276745   2.876490   2.406690   3.653193
    15  H    5.124577   4.199224   2.857160   2.720404   4.017097
    16  H    6.040525   5.332476   3.940157   3.281102   4.349770
    17  H    5.147760   4.218511   2.871497   2.734423   4.035701
                    6          7          8          9         10
     6  C    0.000000
     7  H    2.153394   0.000000
     8  H    3.408523   2.490011   0.000000
     9  H    3.887785   4.301786   2.474886   0.000000
    10  H    1.085191   2.501558   4.317600   4.972798   0.000000
    11  O    2.386543   4.536724   5.247218   4.560158   2.602263
    12  H    3.177641   5.281005   5.623520   4.492672   3.541242
    13  O    3.626157   5.247674   4.612220   2.759200   4.469926
    14  C    4.825840   6.142141   4.939129   2.592847   5.761333
    15  H    5.052538   6.149481   4.732618   2.387185   6.030391
    16  H    5.633855   7.120680   6.025629   3.677690   6.485166
    17  H    5.075245   6.173839   4.750361   2.391510   6.053911
                   11         12         13         14         15
    11  O    0.000000
    12  H    0.969881   0.000000
    13  O    2.655139   2.109331   0.000000
    14  C    4.077367   3.467793   1.423555   0.000000
    15  H    4.593787   4.078939   2.085854   1.096769   0.000000
    16  H    4.468721   3.680524   2.017203   1.090719   1.786403
    17  H    4.608970   4.089618   2.085887   1.096850   1.793131
                   16         17
    16  H    0.000000
    17  H    1.787314   0.000000
 Stoichiometry    C7H8O2
 Framework group  C1[X(C7H8O2)]
 Deg. of freedom    45
 Full point group                 C1      NOp   1
 Largest Abelian subgroup         C1      NOp   1
 Largest concise Abelian subgroup C1      NOp   1
                         Standard orientation:                         
 ---------------------------------------------------------------------
 Center     Atomic      Atomic             Coordinates (Angstroms)
 Number     Number       Type             X           Y           Z
 ---------------------------------------------------------------------
      1          6           0       -2.302398   -0.595402   -0.003723
      2          6           0       -1.393762   -1.653029    0.001451
      3          6           0       -0.014786   -1.397424    0.005248
      4          6           0        0.441059   -0.079974    0.004427
      5          6           0       -0.477621    0.988683    0.000108
      6          6           0       -1.844288    0.727280   -0.003857
      7          1           0       -3.369906   -0.792452   -0.006637
      8          1           0       -1.745728   -2.679813    0.001628
      9          1           0        0.686758   -2.223734    0.010036
     10          1           0       -2.533811    1.565246   -0.006767
     11          8           0       -0.031499    2.279493    0.000578
     12          1           0        0.938222    2.261887    0.001555
     13          8           0        1.758757    0.318706    0.008432
     14          6           0        2.771239   -0.681840   -0.008824
     15          1           0        2.691593   -1.307341   -0.906212
     16          1           0        3.721388   -0.146372   -0.021390
     17          1           0        2.716754   -1.312782    0.886734
 ---------------------------------------------------------------------
 Rotational constants (GHZ):      2.6016173      1.5447372      0.9753150
 Standard basis: 6-31++G(d,p) (6D, 7F)
 There are   219 symmetry adapted cartesian basis functions of A   symmetry.
 There are   219 symmetry adapted basis functions of A   symmetry.
   219 basis functions,   352 primitive gaussians,   219 cartesian basis functions
    33 alpha electrons       33 beta electrons
       nuclear repulsion energy       432.6909571854 Hartrees.
 NAtoms=   17 NActive=   17 NUniq=   17 SFac= 1.00D+00 NAtFMM=   60 NAOKFM=F Big=F
 Integral buffers will be    131072 words long.
 Raffenetti 2 integral format.
 Two-electron integral symmetry is turned on.
 One-electron integrals computed using PRISM.
 NBasis=   219 RedAO= T EigKep=  5.47D-06  NBF=   219
 NBsUse=   218 1.00D-06 EigRej=  9.62D-07 NBFU=   218
 Initial guess from the checkpoint file:  "guaiacol.chk"
 B after Tr=     0.000000    0.000000    0.000000
         Rot=    1.000000    0.000132    0.000134    0.000195 Ang=   0.03 deg.
 ExpMin= 3.60D-02 ExpMax= 5.48D+03 ExpMxC= 8.25D+02 IAcc=3 IRadAn=         5 AccDes= 0.00D+00
 Harris functional with IExCor=  402 and IRadAn=       5 diagonalized for initial guess.
 HarFok:  IExCor=  402 AccDes= 0.00D+00 IRadAn=         5 IDoV= 1 UseB2=F ITyADJ=14
 ICtDFT=  3500011 ScaDFX=  1.000000  1.000000  1.000000  1.000000
 FoFCou: FMM=F IPFlag=           0 FMFlag=      100000 FMFlg1=           0
         NFxFlg=           0 DoJE=T BraDBF=F KetDBF=T FulRan=T
         wScrn=  0.000000 ICntrl=     500 IOpCl=  0 I1Cent=   200000004 NGrid=           0
         NMat0=    1 NMatS0=      1 NMatT0=    0 NMatD0=    1 NMtDS0=    0 NMtDT0=    0
 Petite list used in FoFCou.
 Keep R1 ints in memory in canonical form, NReq=295669318.
 Requested convergence on RMS density matrix=1.00D-08 within 128 cycles.
 Requested convergence on MAX density matrix=1.00D-06.
 Requested convergence on             energy=1.00D-06.
 No special actions if energy rises.
 SCF Done:  E(RB3LYP) =  -422.024761638     A.U. after   10 cycles
            NFock= 10  Conv=0.45D-08     -V/T= 2.0095
 Calling FoFJK, ICntrl=      2127 FMM=F ISym2X=0 I1Cent= 0 IOpClX= 0 NMat=1 NMatS=1 NMatT=0.
 ***** Axes restored to original set *****
 -------------------------------------------------------------------
 Center     Atomic                   Forces (Hartrees/Bohr)
 Number     Number              X              Y              Z
 -------------------------------------------------------------------
      1        6           0.000258319   -0.000138287    0.000138458
      2        6          -0.000246250   -0.000067779   -0.000167332
      3        6          -0.000242638    0.000210341    0.000018047
      4        6           0.000527271   -0.000175055    0.000132780
      5        6          -0.000390139   -0.000413912   -0.000018370
      6        6           0.000100208    0.000195015    0.000039631
      7        1          -0.000033312    0.000005470   -0.000022562
      8        1           0.000069276    0.000032873    0.000042906
      9        1           0.000036343   -0.000015585   -0.000022251
     10        1          -0.000017554    0.000067712   -0.000031017
     11        8           0.000075720    0.000236343   -0.000021363
     12        1          -0.000108788   -0.000128207   -0.000009639
     13        8           0.000192910    0.000206164   -0.000125420
     14        6          -0.000395576    0.000006993   -0.000072189
     15        1           0.000025112    0.000018762    0.000093041
     16        1           0.000053697   -0.000117893    0.000138141
     17        1           0.000095402    0.000077045   -0.000112863
 -------------------------------------------------------------------
 Cartesian Forces:  Max     0.000527271 RMS     0.000168014

 GradGradGradGradGradGradGradGradGradGradGradGradGradGradGradGradGradGrad
 Berny optimization.
 Using GEDIIS/GDIIS optimizer.
 FormGI is forming the generalized inverse of G from B-inverse, IUseBI=4.
 Internal  Forces:  Max     0.000279807 RMS     0.000087640
 Search for a local minimum.
 Step number  11 out of a maximum of   84
 All quantities printed in internal units (Hartrees-Bohrs-Radians)
 Mixed Optimization -- En-DIIS/RFO-DIIS
 Swapping is turned off.
 Update second derivatives using D2CorX and points    6    7    8    9   10
                                                     11
 DE= -1.11D-05 DEPred=-8.92D-06 R= 1.25D+00
 TightC=F SS=  1.41D+00  RLast= 5.16D-02 DXNew= 3.9158D+00 1.5493D-01
 Trust test= 1.25D+00 RLast= 5.16D-02 DXMaxT set to 2.33D+00
 ITU=  1  1  1  1  1  1  1  1  1  1  0
     Eigenvalues ---    0.00319   0.00949   0.01483   0.02045   0.02095
     Eigenvalues ---    0.02154   0.02154   0.02157   0.02168   0.02179
     Eigenvalues ---    0.02254   0.02759   0.10176   0.10784   0.15606
     Eigenvalues ---    0.15999   0.16029   0.16037   0.16169   0.16459
     Eigenvalues ---    0.16695   0.17378   0.21704   0.22220   0.24815
     Eigenvalues ---    0.25061   0.27394   0.29076   0.33710   0.33724
     Eigenvalues ---    0.33750   0.33854   0.36938   0.37236   0.37241
     Eigenvalues ---    0.39207   0.41067   0.42456   0.44104   0.45395
     Eigenvalues ---    0.46517   0.47250   0.48502   0.51464   0.56576
 En-DIIS/RFO-DIIS IScMMF=        0 using points:    11   10    9    8
 RFO step:  Lambda=-1.17814671D-06.
 DidBck=F Rises=F RFO-DIIS coefs:    1.41954   -0.46862    0.03511    0.01398
 Iteration  1 RMS(Cart)=  0.00603474 RMS(Int)=  0.00002606
 Iteration  2 RMS(Cart)=  0.00005841 RMS(Int)=  0.00000022
 Iteration  3 RMS(Cart)=  0.00000000 RMS(Int)=  0.00000022
 Variable       Old X    -DE/DX   Delta X   Delta X   Delta X     New X
                                 (Linear)    (Quad)   (Total)
    R1        2.63495  -0.00018   0.00007  -0.00026  -0.00018   2.63476
    R2        2.64518   0.00010  -0.00010   0.00014   0.00004   2.64522
    R3        2.05139   0.00001   0.00005  -0.00001   0.00004   2.05143
    R4        2.65028   0.00008  -0.00019   0.00016  -0.00003   2.65025
    R5        2.05117   0.00001   0.00009  -0.00005   0.00004   2.05121
    R6        2.63444  -0.00022   0.00031  -0.00054  -0.00023   2.63421
    R7        2.04839   0.00003   0.00008   0.00006   0.00014   2.04854
    R8        2.66312   0.00028   0.00006   0.00052   0.00058   2.66370
    R9        2.60158   0.00014  -0.00076   0.00062  -0.00014   2.60144
   R10        2.62945  -0.00023   0.00011  -0.00044  -0.00033   2.62912
   R11        2.58085   0.00011  -0.00015   0.00007  -0.00007   2.58078
   R12        2.05071   0.00003   0.00008   0.00003   0.00011   2.05083
   R13        1.83281  -0.00016  -0.00002  -0.00029  -0.00031   1.83250
   R14        2.69013  -0.00020  -0.00030  -0.00025  -0.00055   2.68958
   R15        2.07259  -0.00006   0.00009  -0.00014  -0.00005   2.07254
   R16        2.06116  -0.00010  -0.00022  -0.00008  -0.00030   2.06086
   R17        2.07275  -0.00010  -0.00017  -0.00014  -0.00032   2.07243
    A1        2.09840  -0.00005  -0.00009  -0.00016  -0.00024   2.09816
    A2        2.09804   0.00007  -0.00013   0.00036   0.00023   2.09827
    A3        2.08675  -0.00002   0.00022  -0.00020   0.00001   2.08676
    A4        2.09729   0.00003  -0.00003   0.00014   0.00011   2.09740
    A5        2.10159   0.00006  -0.00018   0.00038   0.00020   2.10179
    A6        2.08431  -0.00009   0.00021  -0.00052  -0.00031   2.08399
    A7        2.08718   0.00009   0.00016   0.00019   0.00035   2.08754
    A8        2.09144  -0.00006   0.00017  -0.00022  -0.00005   2.09139
    A9        2.10456  -0.00002  -0.00033   0.00002  -0.00030   2.10426
   A10        2.09840  -0.00015  -0.00013  -0.00046  -0.00059   2.09781
   A11        2.19770   0.00014   0.00040  -0.00003   0.00037   2.19807
   A12        1.98708   0.00001  -0.00027   0.00049   0.00022   1.98730
   A13        2.09189   0.00006  -0.00014   0.00039   0.00025   2.09213
   A14        2.09875  -0.00008   0.00011  -0.00019  -0.00007   2.09868
   A15        2.09255   0.00002   0.00003  -0.00020  -0.00017   2.09237
   A16        2.09320   0.00002   0.00023  -0.00011   0.00012   2.09332
   A17        2.11965   0.00007   0.00018   0.00031   0.00049   2.12014
   A18        2.07033  -0.00008  -0.00041  -0.00020  -0.00061   2.06973
   A19        1.88541  -0.00001   0.00101  -0.00112  -0.00011   1.88529
   A20        2.06824  -0.00010   0.00030  -0.00052  -0.00023   2.06801
   A21        1.93811   0.00007   0.00003   0.00040   0.00042   1.93854
   A22        1.84903   0.00012  -0.00033   0.00104   0.00071   1.84974
   A23        1.93807   0.00012   0.00016   0.00021   0.00037   1.93844
   A24        1.91115  -0.00001  -0.00020   0.00003  -0.00017   1.91098
   A25        1.91387  -0.00013  -0.00003  -0.00071  -0.00074   1.91313
   A26        1.91248  -0.00017   0.00036  -0.00093  -0.00057   1.91191
    D1       -0.00108   0.00003  -0.00061   0.00157   0.00096  -0.00012
    D2        3.14153   0.00000  -0.00017   0.00039   0.00021  -3.14144
    D3       -3.14156   0.00000  -0.00054   0.00042  -0.00012   3.14150
    D4        0.00104  -0.00003  -0.00011  -0.00076  -0.00087   0.00017
    D5        0.00090  -0.00002   0.00008  -0.00101  -0.00094  -0.00004
    D6       -3.14044  -0.00003   0.00012  -0.00105  -0.00093  -3.14137
    D7        3.14139   0.00001   0.00001   0.00013   0.00014   3.14153
    D8        0.00006   0.00000   0.00005   0.00009   0.00015   0.00020
    D9        0.00050  -0.00002   0.00037  -0.00084  -0.00047   0.00003
   D10        3.14077  -0.00001   0.00014   0.00004   0.00018   3.14095
   D11        3.14109   0.00001  -0.00006   0.00033   0.00027   3.14136
   D12       -0.00182   0.00002  -0.00029   0.00121   0.00092  -0.00091
   D13        0.00024   0.00001   0.00039  -0.00044  -0.00004   0.00020
   D14        3.14102  -0.00001   0.00078   0.00038   0.00116  -3.14101
   D15       -3.14001  -0.00001   0.00062  -0.00132  -0.00070  -3.14071
   D16        0.00076  -0.00002   0.00101  -0.00050   0.00050   0.00126
   D17       -0.00042   0.00000  -0.00092   0.00098   0.00006  -0.00036
   D18        3.14051   0.00002  -0.00039   0.00064   0.00025   3.14076
   D19       -3.14129   0.00001  -0.00126   0.00026  -0.00100   3.14090
   D20       -0.00036   0.00003  -0.00073  -0.00008  -0.00081  -0.00117
   D21        0.01821  -0.00003  -0.00991  -0.00614  -0.01606   0.00215
   D22       -3.12415  -0.00004  -0.00955  -0.00537  -0.01492  -3.13908
   D23       -0.00015   0.00000   0.00068  -0.00026   0.00042   0.00028
   D24        3.14119   0.00001   0.00064  -0.00023   0.00042  -3.14157
   D25       -3.14108  -0.00001   0.00015   0.00009   0.00024  -3.14085
   D26        0.00026   0.00000   0.00011   0.00012   0.00023   0.00049
   D27        0.00280  -0.00002  -0.00165  -0.00153  -0.00318  -0.00038
   D28       -3.13945  -0.00001  -0.00112  -0.00188  -0.00299   3.14074
   D29        1.04957   0.00003   0.00792   0.00609   0.01401   1.06358
   D30        3.12318   0.00012   0.00751   0.00696   0.01446   3.13764
   D31       -1.08481   0.00006   0.00783   0.00657   0.01440  -1.07041
         Item               Value     Threshold  Converged?
 Maximum Force            0.000280     0.000450     YES
 RMS     Force            0.000088     0.000300     YES
 Maximum Displacement     0.021377     0.001800     NO 
 RMS     Displacement     0.006034     0.001200     NO 
 Predicted change in Energy=-2.725934D-06
 GradGradGradGradGradGradGradGradGradGradGradGradGradGradGradGradGradGrad

                          Input orientation:                          
 ---------------------------------------------------------------------
 Center     Atomic      Atomic             Coordinates (Angstroms)
 Number     Number       Type             X           Y           Z
 ---------------------------------------------------------------------
      1          6           0       -0.696725   -0.266759   -0.133915
      2          6           0        0.676086   -0.286251    0.108904
      3          6           0        1.381734    0.915870    0.263312
      4          6           0        0.702432    2.129728    0.172603
      5          6           0       -0.685513    2.148823   -0.072615
      6          6           0       -1.378780    0.952231   -0.224886
      7          1           0       -1.243711   -1.196774   -0.253651
      8          1           0        1.208371   -1.229561    0.179951
      9          1           0        2.448912    0.894183    0.452523
     10          1           0       -2.446889    0.991236   -0.413013
     11          8           0       -1.352216    3.337458   -0.160711
     12          1           0       -0.710119    4.052044   -0.028699
     13          8           0        1.262434    3.380651    0.301735
     14          6           0        2.660905    3.476222    0.548371
     15          1           0        3.237183    3.028916   -0.270568
     16          1           0        2.882855    4.542201    0.609624
     17          1           0        2.928336    2.990815    1.494719
 ---------------------------------------------------------------------
                    Distance matrix (angstroms):
                    1          2          3          4          5
     1  C    0.000000
     2  C    1.394257   0.000000
     3  C    2.424127   1.402454   0.000000
     4  C    2.791906   2.416962   1.393962   0.000000
     5  C    2.416385   2.795798   2.430336   1.409570   0.000000
     6  C    1.399789   2.422339   2.803587   2.424034   1.391272
     7  H    1.085568   2.155485   3.409322   3.877471   3.396671
     8  H    2.157519   1.085453   2.154037   3.397182   3.881245
     9  H    3.403928   2.157408   1.084039   2.157572   3.416799
    10  H    2.173366   3.414285   3.888631   3.399608   2.135023
    11  O    3.663436   4.161487   3.676733   2.406510   1.365689
    12  H    4.320105   4.556458   3.781099   2.393977   1.903887
    13  O    4.163135   3.718488   2.467965   1.376621   2.334960
    14  C    5.074357   4.276546   2.876272   2.406214   3.653235
    15  H    5.133788   4.206370   2.862286   2.725785   4.025083
    16  H    6.040889   5.332401   3.939997   3.281046   4.350513
    17  H    5.138609   4.210971   2.865962   2.728390   4.028076
                    6          7          8          9         10
     6  C    0.000000
     7  H    2.153438   0.000000
     8  H    3.408439   2.490339   0.000000
     9  H    3.887606   4.301888   2.474575   0.000000
    10  H    1.085251   2.502084   4.317924   4.972669   0.000000
    11  O    2.386238   4.536483   5.246934   4.560068   2.601292
    12  H    3.177175   5.280665   5.623121   4.492565   3.540143
    13  O    3.626371   5.248050   4.612136   2.759165   4.469815
    14  C    4.825714   6.142162   4.938621   2.592500   5.760987
    15  H    5.061801   6.159152   4.738530   2.387743   6.039959
    16  H    5.634344   7.121069   6.025094   3.677095   6.485469
    17  H    5.065976   6.164306   4.743254   2.389955   6.044072
                   11         12         13         14         15
    11  O    0.000000
    12  H    0.969716   0.000000
    13  O    2.655582   2.109721   0.000000
    14  C    4.077645   3.468196   1.423265   0.000000
    15  H    4.601071   4.084910   2.085877   1.096741   0.000000
    16  H    4.469972   3.682007   2.017364   1.090562   1.786146
    17  H    4.602580   4.084773   2.085764   1.096683   1.792505
                   16         17
    16  H    0.000000
    17  H    1.786690   0.000000
 Stoichiometry    C7H8O2
 Framework group  C1[X(C7H8O2)]
 Deg. of freedom    45
 Full point group                 C1      NOp   1
 Largest Abelian subgroup         C1      NOp   1
 Largest concise Abelian subgroup C1      NOp   1
                         Standard orientation:                         
 ---------------------------------------------------------------------
 Center     Atomic      Atomic             Coordinates (Angstroms)
 Number     Number       Type             X           Y           Z
 ---------------------------------------------------------------------
      1          6           0       -2.302355   -0.595942   -0.000750
      2          6           0       -1.393376   -1.653158    0.000425
      3          6           0       -0.014478   -1.397196    0.001187
      4          6           0        0.441446   -0.079902    0.000805
      5          6           0       -0.477976    0.988532   -0.000094
      6          6           0       -1.844411    0.726819   -0.001034
      7          1           0       -3.369861   -0.793146   -0.001429
      8          1           0       -1.744759   -2.680162    0.000507
      9          1           0        0.687299   -2.223420    0.002701
     10          1           0       -2.533679    1.565079   -0.001734
     11          8           0       -0.032414    2.279494    0.000511
     12          1           0        0.937147    2.262192    0.001913
     13          8           0        1.758969    0.319120    0.000803
     14          6           0        2.771283   -0.681329   -0.001470
     15          1           0        2.701817   -1.310511   -0.897095
     16          1           0        3.721806   -0.146707   -0.005186
     17          1           0        2.706987   -1.309182    0.895402
 ---------------------------------------------------------------------
 Rotational constants (GHZ):      2.6018041      1.5446939      0.9753070
 Standard basis: 6-31++G(d,p) (6D, 7F)
 There are   219 symmetry adapted cartesian basis functions of A   symmetry.
 There are   219 symmetry adapted basis functions of A   symmetry.
   219 basis functions,   352 primitive gaussians,   219 cartesian basis functions
    33 alpha electrons       33 beta electrons
       nuclear repulsion energy       432.6986213823 Hartrees.
 NAtoms=   17 NActive=   17 NUniq=   17 SFac= 1.00D+00 NAtFMM=   60 NAOKFM=F Big=F
 Integral buffers will be    131072 words long.
 Raffenetti 2 integral format.
 Two-electron integral symmetry is turned on.
 One-electron integrals computed using PRISM.
 NBasis=   219 RedAO= T EigKep=  5.48D-06  NBF=   219
 NBsUse=   218 1.00D-06 EigRej=  9.61D-07 NBFU=   218
 Initial guess from the checkpoint file:  "guaiacol.chk"
 B after Tr=     0.000000    0.000000    0.000000
         Rot=    1.000000    0.000055    0.000094   -0.000109 Ang=   0.02 deg.
 ExpMin= 3.60D-02 ExpMax= 5.48D+03 ExpMxC= 8.25D+02 IAcc=3 IRadAn=         5 AccDes= 0.00D+00
 Harris functional with IExCor=  402 and IRadAn=       5 diagonalized for initial guess.
 HarFok:  IExCor=  402 AccDes= 0.00D+00 IRadAn=         5 IDoV= 1 UseB2=F ITyADJ=14
 ICtDFT=  3500011 ScaDFX=  1.000000  1.000000  1.000000  1.000000
 FoFCou: FMM=F IPFlag=           0 FMFlag=      100000 FMFlg1=           0
         NFxFlg=           0 DoJE=T BraDBF=F KetDBF=T FulRan=T
         wScrn=  0.000000 ICntrl=     500 IOpCl=  0 I1Cent=   200000004 NGrid=           0
         NMat0=    1 NMatS0=      1 NMatT0=    0 NMatD0=    1 NMtDS0=    0 NMtDT0=    0
 Petite list used in FoFCou.
 Keep R1 ints in memory in canonical form, NReq=295669318.
 Requested convergence on RMS density matrix=1.00D-08 within 128 cycles.
 Requested convergence on MAX density matrix=1.00D-06.
 Requested convergence on             energy=1.00D-06.
 No special actions if energy rises.
 SCF Done:  E(RB3LYP) =  -422.024765036     A.U. after   10 cycles
            NFock= 10  Conv=0.59D-08     -V/T= 2.0095
 Calling FoFJK, ICntrl=      2127 FMM=F ISym2X=0 I1Cent= 0 IOpClX= 0 NMat=1 NMatS=1 NMatT=0.
 ***** Axes restored to original set *****
 -------------------------------------------------------------------
 Center     Atomic                   Forces (Hartrees/Bohr)
 Number     Number              X              Y              Z
 -------------------------------------------------------------------
      1        6           0.000217315   -0.000126483    0.000015255
      2        6          -0.000209615   -0.000129104   -0.000053169
      3        6          -0.000045129    0.000243242    0.000031821
      4        6           0.000188143   -0.000241484   -0.000016008
      5        6          -0.000127742   -0.000295155    0.000019428
      6        6           0.000003145    0.000159563    0.000028590
      7        1          -0.000016271    0.000013920   -0.000004395
      8        1           0.000046236    0.000032608    0.000024993
      9        1          -0.000007971   -0.000041076   -0.000032236
     10        1           0.000012112    0.000007914    0.000001899
     11        8          -0.000009323    0.000174702   -0.000020074
     12        1          -0.000020231    0.000011022   -0.000022155
     13        8           0.000068602    0.000193771    0.000022559
     14        6          -0.000175239   -0.000039255   -0.000101418
     15        1           0.000008405    0.000002073    0.000029663
     16        1           0.000012769    0.000004680    0.000063155
     17        1           0.000054795    0.000029061    0.000012093
 -------------------------------------------------------------------
 Cartesian Forces:  Max     0.000295155 RMS     0.000103557

 GradGradGradGradGradGradGradGradGradGradGradGradGradGradGradGradGradGrad
 Berny optimization.
 Using GEDIIS/GDIIS optimizer.
 FormGI is forming the generalized inverse of G from B-inverse, IUseBI=4.
 Internal  Forces:  Max     0.000181137 RMS     0.000052591
 Search for a local minimum.
 Step number  12 out of a maximum of   84
 All quantities printed in internal units (Hartrees-Bohrs-Radians)
 Mixed Optimization -- En-DIIS/RFO-DIIS
 Swapping is turned off.
 Update second derivatives using D2CorX and points    6    7    8    9   10
                                                     11   12
 DE= -3.40D-06 DEPred=-2.73D-06 R= 1.25D+00
 TightC=F SS=  1.41D+00  RLast= 3.36D-02 DXNew= 3.9158D+00 1.0068D-01
 Trust test= 1.25D+00 RLast= 3.36D-02 DXMaxT set to 2.33D+00
 ITU=  1  1  1  1  1  1  1  1  1  1  1  0
     Eigenvalues ---    0.00296   0.00962   0.01438   0.02047   0.02096
     Eigenvalues ---    0.02146   0.02154   0.02156   0.02171   0.02202
     Eigenvalues ---    0.02273   0.02830   0.10137   0.10637   0.15168
     Eigenvalues ---    0.16000   0.16031   0.16115   0.16158   0.16337
     Eigenvalues ---    0.16538   0.17313   0.21739   0.22261   0.24211
     Eigenvalues ---    0.25056   0.27103   0.29126   0.33698   0.33726
     Eigenvalues ---    0.33765   0.33991   0.37069   0.37197   0.37293
     Eigenvalues ---    0.39116   0.40710   0.42464   0.44202   0.45332
     Eigenvalues ---    0.46446   0.46834   0.47738   0.50876   0.56176
 En-DIIS/RFO-DIIS IScMMF=        0 using points:    12   11   10    9    8
 RFO step:  Lambda=-3.75197519D-07.
 DidBck=F Rises=F RFO-DIIS coefs:    1.29820   -0.28815   -0.15532    0.11292    0.03234
 Iteration  1 RMS(Cart)=  0.00171259 RMS(Int)=  0.00000186
 Iteration  2 RMS(Cart)=  0.00000250 RMS(Int)=  0.00000032
 Iteration  3 RMS(Cart)=  0.00000000 RMS(Int)=  0.00000032
 Variable       Old X    -DE/DX   Delta X   Delta X   Delta X     New X
                                 (Linear)    (Quad)   (Total)
    R1        2.63476  -0.00013  -0.00020  -0.00013  -0.00033   2.63444
    R2        2.64522   0.00012   0.00012   0.00019   0.00031   2.64552
    R3        2.05143   0.00000   0.00004  -0.00006  -0.00001   2.05141
    R4        2.65025   0.00011   0.00006   0.00023   0.00029   2.65055
    R5        2.05121  -0.00001   0.00003  -0.00004  -0.00001   2.05119
    R6        2.63421  -0.00013  -0.00023  -0.00014  -0.00037   2.63383
    R7        2.04854  -0.00001   0.00007  -0.00008  -0.00002   2.04852
    R8        2.66370   0.00007   0.00024   0.00002   0.00026   2.66397
    R9        2.60144   0.00015   0.00014   0.00018   0.00033   2.60176
   R10        2.62912  -0.00011  -0.00022  -0.00009  -0.00031   2.62881
   R11        2.58078   0.00018   0.00029   0.00010   0.00039   2.58117
   R12        2.05083  -0.00001   0.00005  -0.00007  -0.00002   2.05081
   R13        1.83250   0.00000  -0.00014   0.00010  -0.00004   1.83246
   R14        2.68958  -0.00008  -0.00027  -0.00008  -0.00035   2.68923
   R15        2.07254  -0.00002  -0.00011   0.00008  -0.00003   2.07251
   R16        2.06086   0.00001  -0.00019   0.00020   0.00001   2.06088
   R17        2.07243   0.00001  -0.00019   0.00022   0.00004   2.07247
    A1        2.09816  -0.00002  -0.00014   0.00003  -0.00011   2.09805
    A2        2.09827   0.00004   0.00018   0.00011   0.00029   2.09856
    A3        2.08676  -0.00002  -0.00005  -0.00013  -0.00018   2.08658
    A4        2.09740   0.00000   0.00002   0.00000   0.00003   2.09743
    A5        2.10179   0.00005   0.00022   0.00019   0.00041   2.10220
    A6        2.08399  -0.00005  -0.00024  -0.00019  -0.00044   2.08356
    A7        2.08754   0.00003   0.00020  -0.00007   0.00012   2.08766
    A8        2.09139  -0.00006  -0.00015  -0.00023  -0.00038   2.09101
    A9        2.10426   0.00003  -0.00005   0.00031   0.00026   2.10452
   A10        2.09781  -0.00003  -0.00026   0.00008  -0.00018   2.09764
   A11        2.19807   0.00010   0.00029   0.00012   0.00041   2.19848
   A12        1.98730  -0.00007  -0.00004  -0.00019  -0.00023   1.98706
   A13        2.09213   0.00002   0.00009   0.00003   0.00012   2.09225
   A14        2.09868  -0.00008  -0.00019  -0.00013  -0.00031   2.09837
   A15        2.09237   0.00006   0.00010   0.00010   0.00019   2.09257
   A16        2.09332   0.00000   0.00008  -0.00006   0.00002   2.09334
   A17        2.12014   0.00001   0.00021  -0.00005   0.00015   2.12029
   A18        2.06973  -0.00002  -0.00029   0.00012  -0.00017   2.06955
   A19        1.88529   0.00004   0.00022  -0.00006   0.00016   1.88545
   A20        2.06801  -0.00003  -0.00036   0.00013  -0.00023   2.06779
   A21        1.93854   0.00003   0.00029  -0.00004   0.00024   1.93878
   A22        1.84974   0.00002   0.00032  -0.00008   0.00024   1.84998
   A23        1.93844   0.00006   0.00036  -0.00001   0.00035   1.93880
   A24        1.91098   0.00001   0.00008   0.00008   0.00015   1.91113
   A25        1.91313  -0.00004  -0.00041   0.00009  -0.00032   1.91282
   A26        1.91191  -0.00008  -0.00063  -0.00004  -0.00067   1.91125
    D1       -0.00012   0.00000   0.00069  -0.00086  -0.00018  -0.00029
    D2       -3.14144  -0.00001   0.00005  -0.00036  -0.00032   3.14143
    D3        3.14150   0.00000  -0.00002  -0.00005  -0.00007   3.14143
    D4        0.00017  -0.00001  -0.00066   0.00045  -0.00021  -0.00003
    D5       -0.00004   0.00001  -0.00051   0.00070   0.00019   0.00015
    D6       -3.14137   0.00000  -0.00079   0.00070  -0.00009  -3.14146
    D7        3.14153   0.00000   0.00019  -0.00011   0.00008  -3.14157
    D8        0.00020  -0.00001  -0.00010  -0.00011  -0.00020   0.00000
    D9        0.00003   0.00000  -0.00054   0.00069   0.00015   0.00018
   D10        3.14095   0.00001  -0.00017   0.00079   0.00062   3.14157
   D11        3.14136   0.00000   0.00010   0.00019   0.00029  -3.14153
   D12       -0.00091   0.00001   0.00046   0.00029   0.00076  -0.00015
   D13        0.00020   0.00000   0.00021  -0.00035  -0.00014   0.00006
   D14       -3.14101  -0.00002  -0.00012  -0.00041  -0.00053  -3.14154
   D15       -3.14071  -0.00001  -0.00016  -0.00045  -0.00061  -3.14132
   D16        0.00126  -0.00003  -0.00050  -0.00051  -0.00100   0.00026
   D17       -0.00036   0.00000  -0.00003   0.00019   0.00016  -0.00020
   D18        3.14076   0.00002   0.00035   0.00035   0.00070   3.14147
   D19        3.14090   0.00002   0.00026   0.00024   0.00051   3.14140
   D20       -0.00117   0.00004   0.00065   0.00041   0.00105  -0.00012
   D21        0.00215   0.00001  -0.00167  -0.00080  -0.00248  -0.00033
   D22       -3.13908  -0.00001  -0.00199  -0.00086  -0.00285   3.14126
   D23        0.00028  -0.00001   0.00018  -0.00036  -0.00019   0.00009
   D24       -3.14157   0.00000   0.00046  -0.00036   0.00009  -3.14148
   D25       -3.14085  -0.00002  -0.00020  -0.00052  -0.00073  -3.14157
   D26        0.00049  -0.00001   0.00007  -0.00052  -0.00045   0.00004
   D27       -0.00038   0.00001   0.00076  -0.00055   0.00020  -0.00018
   D28        3.14074   0.00002   0.00114  -0.00039   0.00075   3.14149
   D29        1.06358   0.00001   0.00255   0.00109   0.00364   1.06722
   D30        3.13764   0.00005   0.00299   0.00111   0.00410  -3.14144
   D31       -1.07041   0.00000   0.00262   0.00101   0.00364  -1.06678
         Item               Value     Threshold  Converged?
 Maximum Force            0.000181     0.000450     YES
 RMS     Force            0.000053     0.000300     YES
 Maximum Displacement     0.007540     0.001800     NO 
 RMS     Displacement     0.001713     0.001200     NO 
 Predicted change in Energy=-4.517791D-07
 GradGradGradGradGradGradGradGradGradGradGradGradGradGradGradGradGradGrad

                          Input orientation:                          
 ---------------------------------------------------------------------
 Center     Atomic      Atomic             Coordinates (Angstroms)
 Number     Number       Type             X           Y           Z
 ---------------------------------------------------------------------
      1          6           0       -0.696903   -0.267018   -0.132981
      2          6           0        0.675925   -0.286462    0.108754
      3          6           0        1.381877    0.915813    0.261983
      4          6           0        0.702824    2.129590    0.171367
      5          6           0       -0.685450    2.148603   -0.072801
      6          6           0       -1.378936    0.952176   -0.223862
      7          1           0       -1.244294   -1.196893   -0.251891
      8          1           0        1.208563   -1.229541    0.180103
      9          1           0        2.449285    0.893730    0.449795
     10          1           0       -2.447157    0.991432   -0.411254
     11          8           0       -1.351801    3.337616   -0.161620
     12          1           0       -0.709379    4.052150   -0.031070
     13          8           0        1.262646    3.380840    0.299957
     14          6           0        2.660507    3.476406    0.548983
     15          1           0        3.238477    3.031342   -0.269962
     16          1           0        2.882077    4.542272    0.613614
     17          1           0        2.927032    2.988974    1.494567
 ---------------------------------------------------------------------
                    Distance matrix (angstroms):
                    1          2          3          4          5
     1  C    0.000000
     2  C    1.394084   0.000000
     3  C    2.424131   1.402609   0.000000
     4  C    2.792059   2.417013   1.393765   0.000000
     5  C    2.416397   2.795683   2.430162   1.409710   0.000000
     6  C    1.399951   2.422253   2.803472   2.424094   1.391107
     7  H    1.085562   2.155502   3.409452   3.877616   3.396575
     8  H    2.157608   1.085445   2.153900   3.397000   3.881120
     9  H    3.403743   2.157306   1.084030   2.157545   3.416778
    10  H    2.173596   3.414244   3.888504   3.399592   2.134761
    11  O    3.663755   4.161577   3.676624   2.406593   1.365894
    12  H    4.320388   4.556552   3.780984   2.394062   1.904155
    13  O    4.163428   3.718858   2.468202   1.376794   2.335045
    14  C    5.074495   4.276861   2.876439   2.406040   3.653095
    15  H    5.136648   4.209266   2.864506   2.727172   4.026823
    16  H    6.041173   5.332791   3.940235   3.281122   4.350640
    17  H    5.136468   4.209090   2.864396   2.726995   4.026524
                    6          7          8          9         10
     6  C    0.000000
     7  H    2.153465   0.000000
     8  H    3.408552   2.490821   0.000000
     9  H    3.887481   4.301813   2.473945   0.000000
    10  H    1.085243   2.502208   4.318183   4.972534   0.000000
    11  O    2.386406   4.536682   5.247015   4.560117   2.601288
    12  H    3.177312   5.280847   5.623109   4.492661   3.540113
    13  O    3.626396   5.248326   4.612256   2.759761   4.469645
    14  C    4.825569   6.142360   4.938638   2.593196   5.760675
    15  H    5.064144   6.162267   4.741122   2.389615   6.042154
    16  H    5.634393   7.121380   6.025148   3.677772   6.485333
    17  H    5.063882   6.162106   4.740972   2.389526   6.041873
                   11         12         13         14         15
    11  O    0.000000
    12  H    0.969695   0.000000
    13  O    2.655232   2.109293   0.000000
    14  C    4.077111   3.467574   1.423082   0.000000
    15  H    4.601760   4.084689   2.085873   1.096724   0.000000
    16  H    4.469665   3.681629   2.017390   1.090569   1.786236
    17  H    4.601405   4.084287   2.085866   1.096702   1.792305
                   16         17
    16  H    0.000000
    17  H    1.786291   0.000000
 Stoichiometry    C7H8O2
 Framework group  C1[X(C7H8O2)]
 Deg. of freedom    45
 Full point group                 C1      NOp   1
 Largest Abelian subgroup         C1      NOp   1
 Largest concise Abelian subgroup C1      NOp   1
                         Standard orientation:                         
 ---------------------------------------------------------------------
 Center     Atomic      Atomic             Coordinates (Angstroms)
 Number     Number       Type             X           Y           Z
 ---------------------------------------------------------------------
      1          6           0       -2.302669   -0.595474   -0.000089
      2          6           0       -1.394064   -1.652785    0.000103
      3          6           0       -0.014944   -1.397173    0.000001
      4          6           0        0.441440   -0.080246   -0.000070
      5          6           0       -0.477837    0.988497    0.000033
      6          6           0       -1.844198    0.727276   -0.000032
      7          1           0       -3.370275   -0.792100   -0.000161
      8          1           0       -1.745275   -2.679840    0.000214
      9          1           0        0.686284   -2.223853    0.000174
     10          1           0       -2.533034    1.565880   -0.000057
     11          8           0       -0.031521    2.279415    0.000112
     12          1           0        0.938013    2.261750    0.000245
     13          8           0        1.759124    0.318841   -0.000228
     14          6           0        2.771093   -0.681699    0.000078
     15          1           0        2.704448   -1.310526   -0.895990
     16          1           0        3.721872   -0.147508    0.000042
     17          1           0        2.704215   -1.310222    0.896315
 ---------------------------------------------------------------------
 Rotational constants (GHZ):      2.6020155      1.5445723      0.9752864
 Standard basis: 6-31++G(d,p) (6D, 7F)
 There are   219 symmetry adapted cartesian basis functions of A   symmetry.
 There are   219 symmetry adapted basis functions of A   symmetry.
   219 basis functions,   352 primitive gaussians,   219 cartesian basis functions
    33 alpha electrons       33 beta electrons
       nuclear repulsion energy       432.6947390251 Hartrees.
 NAtoms=   17 NActive=   17 NUniq=   17 SFac= 1.00D+00 NAtFMM=   60 NAOKFM=F Big=F
 Integral buffers will be    131072 words long.
 Raffenetti 2 integral format.
 Two-electron integral symmetry is turned on.
 One-electron integrals computed using PRISM.
 NBasis=   219 RedAO= T EigKep=  5.47D-06  NBF=   219
 NBsUse=   218 1.00D-06 EigRej=  9.61D-07 NBFU=   218
 Initial guess from the checkpoint file:  "guaiacol.chk"
 B after Tr=     0.000000    0.000000    0.000000
         Rot=    1.000000   -0.000008    0.000026    0.000129 Ang=  -0.02 deg.
 Keep R1 ints in memory in canonical form, NReq=295669318.
 Requested convergence on RMS density matrix=1.00D-08 within 128 cycles.
 Requested convergence on MAX density matrix=1.00D-06.
 Requested convergence on             energy=1.00D-06.
 No special actions if energy rises.
 SCF Done:  E(RB3LYP) =  -422.024765527     A.U. after    9 cycles
            NFock=  9  Conv=0.73D-08     -V/T= 2.0095
 Calling FoFJK, ICntrl=      2127 FMM=F ISym2X=0 I1Cent= 0 IOpClX= 0 NMat=1 NMatS=1 NMatT=0.
 ***** Axes restored to original set *****
 -------------------------------------------------------------------
 Center     Atomic                   Forces (Hartrees/Bohr)
 Number     Number              X              Y              Z
 -------------------------------------------------------------------
      1        6           0.000073178   -0.000039500    0.000025767
      2        6          -0.000072482   -0.000049255   -0.000030133
      3        6           0.000022853    0.000108100    0.000023436
      4        6           0.000025415   -0.000072937    0.000002592
      5        6          -0.000033497   -0.000040763   -0.000014249
      6        6          -0.000010595    0.000066300   -0.000004782
      7        1          -0.000002833    0.000001250    0.000001389
      8        1           0.000018373    0.000010298    0.000001936
      9        1          -0.000000687   -0.000013633   -0.000007165
     10        1           0.000005103   -0.000017890    0.000000472
     11        8          -0.000015693    0.000005274   -0.000002064
     12        1           0.000006100   -0.000001665   -0.000001240
     13        8           0.000001803    0.000028276    0.000008209
     14        6          -0.000024400   -0.000007044   -0.000023572
     15        1           0.000002792    0.000003655   -0.000000140
     16        1          -0.000001563    0.000014502    0.000005603
     17        1           0.000006131    0.000005032    0.000013941
 -------------------------------------------------------------------
 Cartesian Forces:  Max     0.000108100 RMS     0.000030153

 GradGradGradGradGradGradGradGradGradGradGradGradGradGradGradGradGradGrad
 Berny optimization.
 Using GEDIIS/GDIIS optimizer.
 FormGI is forming the generalized inverse of G from B-inverse, IUseBI=4.
 Internal  Forces:  Max     0.000049116 RMS     0.000013378
 Search for a local minimum.
 Step number  13 out of a maximum of   84
 All quantities printed in internal units (Hartrees-Bohrs-Radians)
 Mixed Optimization -- En-DIIS/RFO-DIIS
 Swapping is turned off.
 Update second derivatives using D2CorX and points    6    7    8    9   10
                                                     11   12   13
 DE= -4.91D-07 DEPred=-4.52D-07 R= 1.09D+00
 Trust test= 1.09D+00 RLast= 8.18D-03 DXMaxT set to 2.33D+00
 ITU=  0  1  1  1  1  1  1  1  1  1  1  1  0
     Eigenvalues ---    0.00308   0.00963   0.01432   0.02043   0.02099
     Eigenvalues ---    0.02126   0.02155   0.02157   0.02168   0.02210
     Eigenvalues ---    0.02310   0.02693   0.10140   0.10370   0.14254
     Eigenvalues ---    0.15889   0.16002   0.16035   0.16192   0.16354
     Eigenvalues ---    0.16538   0.17229   0.21750   0.22290   0.24196
     Eigenvalues ---    0.25121   0.26448   0.29321   0.33705   0.33726
     Eigenvalues ---    0.33793   0.33985   0.36995   0.37162   0.37615
     Eigenvalues ---    0.38406   0.39103   0.42309   0.42477   0.44919
     Eigenvalues ---    0.45484   0.46702   0.47741   0.51299   0.56503
 En-DIIS/RFO-DIIS IScMMF=        0 using points:    13   12   11   10    9
 RFO step:  Lambda=-2.65391122D-08.
 DidBck=F Rises=F RFO-DIIS coefs:    1.13530   -0.10940   -0.07586    0.05471   -0.00475
 Iteration  1 RMS(Cart)=  0.00015132 RMS(Int)=  0.00000004
 Iteration  2 RMS(Cart)=  0.00000003 RMS(Int)=  0.00000003
 Variable       Old X    -DE/DX   Delta X   Delta X   Delta X     New X
                                 (Linear)    (Quad)   (Total)
    R1        2.63444  -0.00004  -0.00006  -0.00006  -0.00012   2.63431
    R2        2.64552   0.00004   0.00006   0.00006   0.00012   2.64564
    R3        2.05141   0.00000  -0.00001   0.00001   0.00000   2.05142
    R4        2.65055   0.00005   0.00006   0.00008   0.00014   2.65069
    R5        2.05119   0.00000  -0.00001   0.00001   0.00000   2.05119
    R6        2.63383  -0.00005  -0.00010  -0.00004  -0.00014   2.63369
    R7        2.04852   0.00000  -0.00001   0.00000  -0.00001   2.04851
    R8        2.66397   0.00002   0.00005   0.00003   0.00008   2.66404
    R9        2.60176   0.00002   0.00013  -0.00004   0.00009   2.60186
   R10        2.62881  -0.00003  -0.00007  -0.00003  -0.00010   2.62871
   R11        2.58117   0.00001   0.00007  -0.00002   0.00005   2.58122
   R12        2.05081   0.00000  -0.00001   0.00000  -0.00001   2.05080
   R13        1.83246   0.00001  -0.00001   0.00003   0.00001   1.83247
   R14        2.68923   0.00000  -0.00003  -0.00001  -0.00004   2.68920
   R15        2.07251   0.00000  -0.00002   0.00002   0.00000   2.07251
   R16        2.06088   0.00001   0.00002   0.00001   0.00002   2.06090
   R17        2.07247   0.00001   0.00002   0.00003   0.00004   2.07251
    A1        2.09805   0.00000  -0.00001   0.00002   0.00001   2.09806
    A2        2.09856   0.00001   0.00006   0.00003   0.00009   2.09865
    A3        2.08658  -0.00001  -0.00005  -0.00005  -0.00010   2.08648
    A4        2.09743   0.00000   0.00001   0.00000   0.00001   2.09744
    A5        2.10220   0.00001   0.00009   0.00004   0.00013   2.10233
    A6        2.08356  -0.00002  -0.00010  -0.00005  -0.00014   2.08341
    A7        2.08766  -0.00001   0.00001  -0.00005  -0.00004   2.08762
    A8        2.09101  -0.00001  -0.00008  -0.00006  -0.00014   2.09087
    A9        2.10452   0.00002   0.00007   0.00011   0.00017   2.10469
   A10        2.09764   0.00001  -0.00003   0.00006   0.00003   2.09767
   A11        2.19848   0.00000   0.00003   0.00000   0.00002   2.19850
   A12        1.98706  -0.00001   0.00000  -0.00006  -0.00006   1.98701
   A13        2.09225   0.00000   0.00004  -0.00003   0.00001   2.09226
   A14        2.09837  -0.00001  -0.00006  -0.00001  -0.00008   2.09829
   A15        2.09257   0.00001   0.00002   0.00004   0.00007   2.09263
   A16        2.09334  -0.00001  -0.00002  -0.00001  -0.00003   2.09332
   A17        2.12029  -0.00001   0.00001  -0.00007  -0.00006   2.12023
   A18        2.06955   0.00001   0.00000   0.00008   0.00008   2.06964
   A19        1.88545  -0.00001  -0.00010   0.00002  -0.00008   1.88537
   A20        2.06779  -0.00001  -0.00008   0.00002  -0.00006   2.06773
   A21        1.93878   0.00001   0.00005   0.00001   0.00006   1.93884
   A22        1.84998   0.00000   0.00009  -0.00007   0.00002   1.85001
   A23        1.93880   0.00001   0.00004   0.00002   0.00006   1.93886
   A24        1.91113   0.00000   0.00004  -0.00002   0.00003   1.91116
   A25        1.91282   0.00000  -0.00006   0.00003  -0.00003   1.91278
   A26        1.91125  -0.00001  -0.00016   0.00002  -0.00014   1.91111
    D1       -0.00029   0.00001   0.00008   0.00028   0.00036   0.00007
    D2        3.14143   0.00000  -0.00002   0.00020   0.00018  -3.14157
    D3        3.14143   0.00000   0.00005   0.00012   0.00017  -3.14158
    D4       -0.00003   0.00000  -0.00005   0.00004   0.00000  -0.00004
    D5        0.00015   0.00000  -0.00001  -0.00018  -0.00019  -0.00004
    D6       -3.14146   0.00000  -0.00006  -0.00011  -0.00017   3.14155
    D7       -3.14157   0.00000   0.00002  -0.00002   0.00000  -3.14157
    D8        0.00000   0.00000  -0.00003   0.00004   0.00001   0.00001
    D9        0.00018  -0.00001  -0.00004  -0.00020  -0.00024  -0.00005
   D10        3.14157   0.00000   0.00007  -0.00005   0.00001   3.14158
   D11       -3.14153   0.00000   0.00005  -0.00012  -0.00006   3.14159
   D12       -0.00015   0.00000   0.00016   0.00002   0.00019   0.00004
   D13        0.00006   0.00000  -0.00006   0.00001  -0.00005   0.00000
   D14       -3.14154   0.00000  -0.00014   0.00011  -0.00003  -3.14158
   D15       -3.14132  -0.00001  -0.00017  -0.00014  -0.00030   3.14156
   D16        0.00026   0.00000  -0.00025  -0.00003  -0.00028  -0.00002
   D17       -0.00020   0.00000   0.00012   0.00010   0.00022   0.00003
   D18        3.14147   0.00000   0.00015  -0.00002   0.00014  -3.14158
   D19        3.14140   0.00000   0.00020   0.00001   0.00020  -3.14158
   D20       -0.00012   0.00000   0.00023  -0.00011   0.00012   0.00000
   D21       -0.00033   0.00000   0.00053  -0.00024   0.00029  -0.00004
   D22        3.14126   0.00000   0.00045  -0.00015   0.00031   3.14156
   D23        0.00009   0.00000  -0.00009  -0.00001  -0.00010  -0.00001
   D24       -3.14148   0.00000  -0.00004  -0.00008  -0.00011   3.14159
   D25       -3.14157   0.00000  -0.00012   0.00010  -0.00002  -3.14159
   D26        0.00004   0.00000  -0.00007   0.00004  -0.00003   0.00001
   D27       -0.00018   0.00000   0.00008   0.00006   0.00014  -0.00003
   D28        3.14149   0.00000   0.00011  -0.00005   0.00006   3.14155
   D29        1.06722   0.00000  -0.00012   0.00002  -0.00010   1.06712
   D30       -3.14144   0.00000   0.00001  -0.00004  -0.00002  -3.14147
   D31       -1.06678   0.00000  -0.00010  -0.00004  -0.00014  -1.06692
         Item               Value     Threshold  Converged?
 Maximum Force            0.000049     0.000450     YES
 RMS     Force            0.000013     0.000300     YES
 Maximum Displacement     0.000470     0.001800     YES
 RMS     Displacement     0.000151     0.001200     YES
 Predicted change in Energy=-3.210898D-08
 Optimization completed.
    -- Stationary point found.
                           ----------------------------
                           !   Optimized Parameters   !
                           ! (Angstroms and Degrees)  !
 --------------------------                            --------------------------
 ! Name  Definition              Value          Derivative Info.                !
 --------------------------------------------------------------------------------
 ! R1    R(1,2)                  1.3941         -DE/DX =    0.0                 !
 ! R2    R(1,6)                  1.4            -DE/DX =    0.0                 !
 ! R3    R(1,7)                  1.0856         -DE/DX =    0.0                 !
 ! R4    R(2,3)                  1.4026         -DE/DX =    0.0                 !
 ! R5    R(2,8)                  1.0854         -DE/DX =    0.0                 !
 ! R6    R(3,4)                  1.3938         -DE/DX =    0.0                 !
 ! R7    R(3,9)                  1.084          -DE/DX =    0.0                 !
 ! R8    R(4,5)                  1.4097         -DE/DX =    0.0                 !
 ! R9    R(4,13)                 1.3768         -DE/DX =    0.0                 !
 ! R10   R(5,6)                  1.3911         -DE/DX =    0.0                 !
 ! R11   R(5,11)                 1.3659         -DE/DX =    0.0                 !
 ! R12   R(6,10)                 1.0852         -DE/DX =    0.0                 !
 ! R13   R(11,12)                0.9697         -DE/DX =    0.0                 !
 ! R14   R(13,14)                1.4231         -DE/DX =    0.0                 !
 ! R15   R(14,15)                1.0967         -DE/DX =    0.0                 !
 ! R16   R(14,16)                1.0906         -DE/DX =    0.0                 !
 ! R17   R(14,17)                1.0967         -DE/DX =    0.0                 !
 ! A1    A(2,1,6)              120.2092         -DE/DX =    0.0                 !
 ! A2    A(2,1,7)              120.2388         -DE/DX =    0.0                 !
 ! A3    A(6,1,7)              119.552          -DE/DX =    0.0                 !
 ! A4    A(1,2,3)              120.1739         -DE/DX =    0.0                 !
 ! A5    A(1,2,8)              120.4471         -DE/DX =    0.0                 !
 ! A6    A(3,2,8)              119.3789         -DE/DX =    0.0                 !
 ! A7    A(2,3,4)              119.6142         -DE/DX =    0.0                 !
 ! A8    A(2,3,9)              119.8058         -DE/DX =    0.0                 !
 ! A9    A(4,3,9)              120.58           -DE/DX =    0.0                 !
 ! A10   A(3,4,5)              120.1857         -DE/DX =    0.0                 !
 ! A11   A(3,4,13)             125.9639         -DE/DX =    0.0                 !
 ! A12   A(5,4,13)             113.8504         -DE/DX =    0.0                 !
 ! A13   A(4,5,6)              119.8772         -DE/DX =    0.0                 !
 ! A14   A(4,5,11)             120.2275         -DE/DX =    0.0                 !
 ! A15   A(6,5,11)             119.8953         -DE/DX =    0.0                 !
 ! A16   A(1,6,5)              119.9398         -DE/DX =    0.0                 !
 ! A17   A(1,6,10)             121.4835         -DE/DX =    0.0                 !
 ! A18   A(5,6,10)             118.5767         -DE/DX =    0.0                 !
 ! A19   A(5,11,12)            108.0283         -DE/DX =    0.0                 !
 ! A20   A(4,13,14)            118.4754         -DE/DX =    0.0                 !
 ! A21   A(13,14,15)           111.084          -DE/DX =    0.0                 !
 ! A22   A(13,14,16)           105.9961         -DE/DX =    0.0                 !
 ! A23   A(13,14,17)           111.0848         -DE/DX =    0.0                 !
 ! A24   A(15,14,16)           109.4998         -DE/DX =    0.0                 !
 ! A25   A(15,14,17)           109.5962         -DE/DX =    0.0                 !
 ! A26   A(16,14,17)           109.5065         -DE/DX =    0.0                 !
 ! D1    D(6,1,2,3)             -0.0168         -DE/DX =    0.0                 !
 ! D2    D(6,1,2,8)           -180.0095         -DE/DX =    0.0                 !
 ! D3    D(7,1,2,3)           -180.0092         -DE/DX =    0.0                 !
 ! D4    D(7,1,2,8)             -0.0019         -DE/DX =    0.0                 !
 ! D5    D(2,1,6,5)              0.0088         -DE/DX =    0.0                 !
 ! D6    D(2,1,6,10)           180.0076         -DE/DX =    0.0                 !
 ! D7    D(7,1,6,5)           -179.9987         -DE/DX =    0.0                 !
 ! D8    D(7,1,6,10)             0.0            -DE/DX =    0.0                 !
 ! D9    D(1,2,3,4)              0.0106         -DE/DX =    0.0                 !
 ! D10   D(1,2,3,9)            179.9986         -DE/DX =    0.0                 !
 ! D11   D(8,2,3,4)            180.0034         -DE/DX =    0.0                 !
 ! D12   D(8,2,3,9)             -0.0086         -DE/DX =    0.0                 !
 ! D13   D(2,3,4,5)              0.0034         -DE/DX =    0.0                 !
 ! D14   D(2,3,4,13)          -179.9972         -DE/DX =    0.0                 !
 ! D15   D(9,3,4,5)            180.0155         -DE/DX =    0.0                 !
 ! D16   D(9,3,4,13)             0.0149         -DE/DX =    0.0                 !
 ! D17   D(3,4,5,6)             -0.0113         -DE/DX =    0.0                 !
 ! D18   D(3,4,5,11)          -180.0073         -DE/DX =    0.0                 !
 ! D19   D(13,4,5,6)          -180.0108         -DE/DX =    0.0                 !
 ! D20   D(13,4,5,11)           -0.0067         -DE/DX =    0.0                 !
 ! D21   D(3,4,13,14)           -0.0187         -DE/DX =    0.0                 !
 ! D22   D(5,4,13,14)          179.9808         -DE/DX =    0.0                 !
 ! D23   D(4,5,6,1)              0.0052         -DE/DX =    0.0                 !
 ! D24   D(4,5,6,10)           180.0064         -DE/DX =    0.0                 !
 ! D25   D(11,5,6,1)          -179.9989         -DE/DX =    0.0                 !
 ! D26   D(11,5,6,10)            0.0024         -DE/DX =    0.0                 !
 ! D27   D(4,5,11,12)           -0.01           -DE/DX =    0.0                 !
 ! D28   D(6,5,11,12)          179.994          -DE/DX =    0.0                 !
 ! D29   D(4,13,14,15)          61.1475         -DE/DX =    0.0                 !
 ! D30   D(4,13,14,16)        -179.9914         -DE/DX =    0.0                 !
 ! D31   D(4,13,14,17)         -61.1218         -DE/DX =    0.0                 !
 --------------------------------------------------------------------------------
 GradGradGradGradGradGradGradGradGradGradGradGradGradGradGradGradGradGrad

                          Input orientation:                          
 ---------------------------------------------------------------------
 Center     Atomic      Atomic             Coordinates (Angstroms)
 Number     Number       Type             X           Y           Z
 ---------------------------------------------------------------------
      1          6           0       -0.696903   -0.267018   -0.132981
      2          6           0        0.675925   -0.286462    0.108754
      3          6           0        1.381877    0.915813    0.261983
      4          6           0        0.702824    2.129590    0.171367
      5          6           0       -0.685450    2.148603   -0.072801
      6          6           0       -1.378936    0.952176   -0.223862
      7          1           0       -1.244294   -1.196893   -0.251891
      8          1           0        1.208563   -1.229541    0.180103
      9          1           0        2.449285    0.893730    0.449795
     10          1           0       -2.447157    0.991432   -0.411254
     11          8           0       -1.351801    3.337616   -0.161620
     12          1           0       -0.709379    4.052150   -0.031070
     13          8           0        1.262646    3.380840    0.299957
     14          6           0        2.660507    3.476406    0.548983
     15          1           0        3.238477    3.031342   -0.269962
     16          1           0        2.882077    4.542272    0.613614
     17          1           0        2.927032    2.988974    1.494567
 ---------------------------------------------------------------------
                    Distance matrix (angstroms):
                    1          2          3          4          5
     1  C    0.000000
     2  C    1.394084   0.000000
     3  C    2.424131   1.402609   0.000000
     4  C    2.792059   2.417013   1.393765   0.000000
     5  C    2.416397   2.795683   2.430162   1.409710   0.000000
     6  C    1.399951   2.422253   2.803472   2.424094   1.391107
     7  H    1.085562   2.155502   3.409452   3.877616   3.396575
     8  H    2.157608   1.085445   2.153900   3.397000   3.881120
     9  H    3.403743   2.157306   1.084030   2.157545   3.416778
    10  H    2.173596   3.414244   3.888504   3.399592   2.134761
    11  O    3.663755   4.161577   3.676624   2.406593   1.365894
    12  H    4.320388   4.556552   3.780984   2.394062   1.904155
    13  O    4.163428   3.718858   2.468202   1.376794   2.335045
    14  C    5.074495   4.276861   2.876439   2.406040   3.653095
    15  H    5.136648   4.209266   2.864506   2.727172   4.026823
    16  H    6.041173   5.332791   3.940235   3.281122   4.350640
    17  H    5.136468   4.209090   2.864396   2.726995   4.026524
                    6          7          8          9         10
     6  C    0.000000
     7  H    2.153465   0.000000
     8  H    3.408552   2.490821   0.000000
     9  H    3.887481   4.301813   2.473945   0.000000
    10  H    1.085243   2.502208   4.318183   4.972534   0.000000
    11  O    2.386406   4.536682   5.247015   4.560117   2.601288
    12  H    3.177312   5.280847   5.623109   4.492661   3.540113
    13  O    3.626396   5.248326   4.612256   2.759761   4.469645
    14  C    4.825569   6.142360   4.938638   2.593196   5.760675
    15  H    5.064144   6.162267   4.741122   2.389615   6.042154
    16  H    5.634393   7.121380   6.025148   3.677772   6.485333
    17  H    5.063882   6.162106   4.740972   2.389526   6.041873
                   11         12         13         14         15
    11  O    0.000000
    12  H    0.969695   0.000000
    13  O    2.655232   2.109293   0.000000
    14  C    4.077111   3.467574   1.423082   0.000000
    15  H    4.601760   4.084689   2.085873   1.096724   0.000000
    16  H    4.469665   3.681629   2.017390   1.090569   1.786236
    17  H    4.601405   4.084287   2.085866   1.096702   1.792305
                   16         17
    16  H    0.000000
    17  H    1.786291   0.000000
 Stoichiometry    C7H8O2
 Framework group  C1[X(C7H8O2)]
 Deg. of freedom    45
 Full point group                 C1      NOp   1
 Largest Abelian subgroup         C1      NOp   1
 Largest concise Abelian subgroup C1      NOp   1
                         Standard orientation:                         
 ---------------------------------------------------------------------
 Center     Atomic      Atomic             Coordinates (Angstroms)
 Number     Number       Type             X           Y           Z
 ---------------------------------------------------------------------
      1          6           0       -2.302669   -0.595474   -0.000089
      2          6           0       -1.394064   -1.652785    0.000103
      3          6           0       -0.014944   -1.397173    0.000001
      4          6           0        0.441440   -0.080246   -0.000070
      5          6           0       -0.477837    0.988497    0.000033
      6          6           0       -1.844198    0.727276   -0.000032
      7          1           0       -3.370275   -0.792100   -0.000161
      8          1           0       -1.745275   -2.679840    0.000214
      9          1           0        0.686284   -2.223853    0.000174
     10          1           0       -2.533034    1.565880   -0.000057
     11          8           0       -0.031521    2.279415    0.000112
     12          1           0        0.938013    2.261750    0.000245
     13          8           0        1.759124    0.318841   -0.000228
     14          6           0        2.771093   -0.681699    0.000078
     15          1           0        2.704448   -1.310526   -0.895990
     16          1           0        3.721872   -0.147508    0.000042
     17          1           0        2.704215   -1.310222    0.896315
 ---------------------------------------------------------------------
 Rotational constants (GHZ):      2.6020155      1.5445723      0.9752864

 **********************************************************************

            Population analysis using the SCF density.

 **********************************************************************

 Orbital symmetries:
       Occupied  (A) (A) (A) (A) (A) (A) (A) (A) (A) (A) (A) (A)
                 (A) (A) (A) (A) (A) (A) (A) (A) (A) (A) (A) (A)
                 (A) (A) (A) (A) (A) (A) (A) (A) (A)
       Virtual   (A) (A) (A) (A) (A) (A) (A) (A) (A) (A) (A) (A)
                 (A) (A) (A) (A) (A) (A) (A) (A) (A) (A) (A) (A)
                 (A) (A) (A) (A) (A) (A) (A) (A) (A) (A) (A) (A)
                 (A) (A) (A) (A) (A) (A) (A) (A) (A) (A) (A) (A)
                 (A) (A) (A) (A) (A) (A) (A) (A) (A) (A) (A) (A)
                 (A) (A) (A) (A) (A) (A) (A) (A) (A) (A) (A) (A)
                 (A) (A) (A) (A) (A) (A) (A) (A) (A) (A) (A) (A)
                 (A) (A) (A) (A) (A) (A) (A) (A) (A) (A) (A) (A)
                 (A) (A) (A) (A) (A) (A) (A) (A) (A) (A) (A) (A)
                 (A) (A) (A) (A) (A) (A) (A) (A) (A) (A) (A) (A)
                 (A) (A) (A) (A) (A) (A) (A) (A) (A) (A) (A) (A)
                 (A) (A) (A) (A) (A) (A) (A) (A) (A) (A) (A) (A)
                 (A) (A) (A) (A) (A) (A) (A) (A) (A) (A) (A) (A)
                 (A) (A) (A) (A) (A) (A) (A) (A) (A) (A) (A) (A)
                 (A) (A) (A) (A) (A) (A) (A) (A) (A) (A) (A) (A)
                 (A) (A) (A) (A) (A)
 The electronic state is 1-A.
 Alpha  occ. eigenvalues --  -19.20282 -19.18460 -10.25683 -10.25614 -10.25280
 Alpha  occ. eigenvalues --  -10.20000 -10.19304 -10.19237 -10.19139  -1.08841
 Alpha  occ. eigenvalues --   -1.05632  -0.85411  -0.76423  -0.74963  -0.70755
 Alpha  occ. eigenvalues --   -0.61388  -0.61339  -0.55954  -0.52821  -0.49446
 Alpha  occ. eigenvalues --   -0.48453  -0.46267  -0.45252  -0.43207  -0.41582
 Alpha  occ. eigenvalues --   -0.39608  -0.38650  -0.35491  -0.35290  -0.34703
 Alpha  occ. eigenvalues --   -0.32910  -0.24665  -0.21702
 Alpha virt. eigenvalues --   -0.01299  -0.00798  -0.00093   0.00313   0.00567
 Alpha virt. eigenvalues --    0.02115   0.02800   0.02967   0.04102   0.05562
 Alpha virt. eigenvalues --    0.05978   0.07756   0.08013   0.08299   0.10431
 Alpha virt. eigenvalues --    0.11241   0.11481   0.11497   0.11611   0.12415
 Alpha virt. eigenvalues --    0.12704   0.13526   0.13730   0.13748   0.14321
 Alpha virt. eigenvalues --    0.14738   0.15392   0.15616   0.16326   0.16791
 Alpha virt. eigenvalues --    0.17860   0.18070   0.18334   0.18885   0.20285
 Alpha virt. eigenvalues --    0.20832   0.22640   0.22799   0.23572   0.23867
 Alpha virt. eigenvalues --    0.25676   0.25974   0.27180   0.27927   0.28453
 Alpha virt. eigenvalues --    0.29994   0.30680   0.31603   0.32100   0.33206
 Alpha virt. eigenvalues --    0.33676   0.34951   0.35591   0.36948   0.38000
 Alpha virt. eigenvalues --    0.40444   0.40784   0.42347   0.42859   0.45391
 Alpha virt. eigenvalues --    0.47121   0.58454   0.63366   0.65435   0.65917
 Alpha virt. eigenvalues --    0.68582   0.70697   0.71239   0.72454   0.72596
 Alpha virt. eigenvalues --    0.72966   0.75181   0.75589   0.76209   0.82491
 Alpha virt. eigenvalues --    0.83313   0.84449   0.86857   0.88530   0.91184
 Alpha virt. eigenvalues --    0.97548   0.98711   0.99546   1.02471   1.03472
 Alpha virt. eigenvalues --    1.05505   1.08728   1.10359   1.11243   1.11936
 Alpha virt. eigenvalues --    1.15192   1.17206   1.18464   1.21603   1.22268
 Alpha virt. eigenvalues --    1.22754   1.23360   1.26157   1.26998   1.28830
 Alpha virt. eigenvalues --    1.30667   1.34751   1.35073   1.38691   1.38785
 Alpha virt. eigenvalues --    1.40494   1.41457   1.45326   1.46901   1.48911
 Alpha virt. eigenvalues --    1.58191   1.59459   1.66030   1.73115   1.77809
 Alpha virt. eigenvalues --    1.81190   1.83291   1.86721   1.87286   1.89071
 Alpha virt. eigenvalues --    1.90067   1.93308   1.94874   1.96393   1.97562
 Alpha virt. eigenvalues --    2.00229   2.01343   2.01460   2.04399   2.05294
 Alpha virt. eigenvalues --    2.05642   2.09967   2.13271   2.15292   2.23335
 Alpha virt. eigenvalues --    2.26381   2.27803   2.30684   2.37776   2.37783
 Alpha virt. eigenvalues --    2.39122   2.42786   2.46999   2.48990   2.49633
 Alpha virt. eigenvalues --    2.51261   2.52295   2.56872   2.57791   2.58648
 Alpha virt. eigenvalues --    2.61088   2.62834   2.64297   2.70913   2.70944
 Alpha virt. eigenvalues --    2.74095   2.75538   2.76281   2.81391   2.83068
 Alpha virt. eigenvalues --    2.83772   2.89350   3.00299   3.08438   3.15817
 Alpha virt. eigenvalues --    3.16399   3.21959   3.24725   3.29285   3.38691
 Alpha virt. eigenvalues --    3.39580   3.40288   3.48168   3.51220   3.57226
 Alpha virt. eigenvalues --    3.87356   4.24042   4.29522   4.32487   4.41878
 Alpha virt. eigenvalues --    4.45805   4.51831   4.60619   4.73596   5.05071
          Condensed to atoms (all electrons):
               1          2          3          4          5          6
     1  C    5.247427   0.834075  -0.244806  -0.113951  -0.354753   0.359042
     2  C    0.834075   6.129263   0.062618  -0.707204   0.186366  -0.348721
     3  C   -0.244806   0.062618   7.839090   1.124802  -2.998704  -0.579870
     4  C   -0.113951  -0.707204   1.124802  12.674897  -2.892966  -4.330234
     5  C   -0.354753   0.186366  -2.998704  -2.892966  10.915293   1.653236
     6  C    0.359042  -0.348721  -0.579870  -4.330234   1.653236   9.275220
     7  H    0.342326  -0.011240   0.039369   0.024797  -0.023100  -0.081078
     8  H    0.006473   0.282658  -0.036319   0.057604  -0.003323  -0.002060
     9  H   -0.002571   0.048597   0.192590  -0.140597   0.132731   0.049799
    10  H   -0.060764  -0.001461   0.005300  -0.042089  -0.026987   0.414599
    11  O    0.009759   0.007109  -0.003700   0.438661   0.174500  -0.667783
    12  H    0.004274  -0.005605  -0.022919  -0.381185   0.199198   0.189532
    13  O   -0.005869   0.013043   0.236733   0.285281  -0.640941   0.011043
    14  C    0.000075  -0.055463  -0.020943  -0.092418  -0.005284   0.031424
    15  H    0.002887   0.018363   0.062250  -0.051374  -0.041927  -0.009534
    16  H   -0.000979  -0.013056  -0.082895   0.044734   0.060982   0.006881
    17  H    0.002881   0.018393   0.062180  -0.051283  -0.041915  -0.009546
               7          8          9         10         11         12
     1  C    0.342326   0.006473  -0.002571  -0.060764   0.009759   0.004274
     2  C   -0.011240   0.282658   0.048597  -0.001461   0.007109  -0.005605
     3  C    0.039369  -0.036319   0.192590   0.005300  -0.003700  -0.022919
     4  C    0.024797   0.057604  -0.140597  -0.042089   0.438661  -0.381185
     5  C   -0.023100  -0.003323   0.132731  -0.026987   0.174500   0.199198
     6  C   -0.081078  -0.002060   0.049799   0.414599  -0.667783   0.189532
     7  H    0.622504  -0.009447  -0.004883  -0.015092  -0.000394  -0.000093
     8  H   -0.009447   0.617931  -0.018208  -0.003588   0.000819  -0.000206
     9  H   -0.004883  -0.018208   0.670682   0.003060  -0.003194   0.001657
    10  H   -0.015092  -0.003588   0.003060   0.611272  -0.031571   0.002075
    11  O   -0.000394   0.000819  -0.003194  -0.031571   8.431906   0.190325
    12  H   -0.000093  -0.000206   0.001657   0.002075   0.190325   0.391223
    13  O    0.000534  -0.001843  -0.027971  -0.001294  -0.016739   0.037733
    14  C    0.000056   0.000727   0.005213   0.000090  -0.000356   0.000962
    15  H    0.000183   0.000024  -0.008303  -0.000251   0.000383  -0.000530
    16  H   -0.000036   0.000093   0.004303   0.000040  -0.000390  -0.000616
    17  H    0.000182   0.000026  -0.008303  -0.000251   0.000385  -0.000530
              13         14         15         16         17
     1  C   -0.005869   0.000075   0.002887  -0.000979   0.002881
     2  C    0.013043  -0.055463   0.018363  -0.013056   0.018393
     3  C    0.236733  -0.020943   0.062250  -0.082895   0.062180
     4  C    0.285281  -0.092418  -0.051374   0.044734  -0.051283
     5  C   -0.640941  -0.005284  -0.041927   0.060982  -0.041915
     6  C    0.011043   0.031424  -0.009534   0.006881  -0.009546
     7  H    0.000534   0.000056   0.000183  -0.000036   0.000182
     8  H   -0.001843   0.000727   0.000024   0.000093   0.000026
     9  H   -0.027971   0.005213  -0.008303   0.004303  -0.008303
    10  H   -0.001294   0.000090  -0.000251   0.000040  -0.000251
    11  O   -0.016739  -0.000356   0.000383  -0.000390   0.000385
    12  H    0.037733   0.000962  -0.000530  -0.000616  -0.000530
    13  O    8.684578   0.015646  -0.039441  -0.069616  -0.039452
    14  C    0.015646   5.046923   0.411256   0.424300   0.411230
    15  H   -0.039441   0.411256   0.555010  -0.029209  -0.039220
    16  H   -0.069616   0.424300  -0.029209   0.530139  -0.029203
    17  H   -0.039452   0.411230  -0.039220  -0.029203   0.554997
 Mulliken charges:
               1
     1  C   -0.025526
     2  C   -0.457736
     3  C    0.365223
     4  C    0.152523
     5  C   -0.292406
     6  C    0.038051
     7  H    0.115411
     8  H    0.108639
     9  H    0.105396
    10  H    0.146911
    11  O   -0.529719
    12  H    0.394706
    13  O   -0.441424
    14  C   -0.173438
    15  H    0.169433
    16  H    0.154527
    17  H    0.169429
 Sum of Mulliken charges =   0.00000
 Mulliken charges with hydrogens summed into heavy atoms:
               1
     1  C    0.089885
     2  C   -0.349097
     3  C    0.470620
     4  C    0.152523
     5  C   -0.292406
     6  C    0.184962
    11  O   -0.135013
    13  O   -0.441424
    14  C    0.319951
 Electronic spatial extent (au):  <R**2>=           1178.0953
 Charge=              0.0000 electrons
 Dipole moment (field-independent basis, Debye):
    X=              2.1749    Y=             -1.8718    Z=              0.0007  Tot=              2.8694
 Quadrupole moment (field-independent basis, Debye-Ang):
   XX=            -43.7565   YY=            -53.5039   ZZ=            -57.0837
   XY=             -0.4456   XZ=              0.0016   YZ=             -0.0001
 Traceless Quadrupole moment (field-independent basis, Debye-Ang):
   XX=              7.6915   YY=             -2.0559   ZZ=             -5.6357
   XY=             -0.4456   XZ=              0.0016   YZ=             -0.0001
 Octapole moment (field-independent basis, Debye-Ang**2):
  XXX=             21.6893  YYY=             -4.2809  ZZZ=              0.0001  XYY=             10.4803
  XXY=              1.2348  XXZ=              0.0004  XZZ=              9.1013  YZZ=              4.8527
  YYZ=              0.0027  XYZ=              0.0020
 Hexadecapole moment (field-independent basis, Debye-Ang**3):
 XXXX=           -843.9356 YYYY=           -562.6036 ZZZZ=            -73.0850 XXXY=             -9.0910
 XXXZ=              0.0045 YYYX=             24.4683 YYYZ=             -0.0028 ZZZX=             -0.0003
 ZZZY=              0.0002 XXYY=           -227.7044 XXZZ=           -183.3124 YYZZ=           -112.9378
 XXYZ=              0.0016 YYXZ=              0.0015 ZZXY=             -3.7151
 N-N= 4.326947390251D+02 E-N=-1.848039521101D+03  KE= 4.180644502330D+02
 1\1\GINC-N02\FOpt\RB3LYP\6-31++G(d,p)\C7H8O2\ROOT\04-Jan-2020\0\\# opt
  freq b3lyp/6-31++g(d,p)\\guaiacol\\0,1\C,-0.6969028388,-0.2670175609,
 -0.1329814607\C,0.6759253577,-0.2864619359,0.1087540207\C,1.3818766726
 ,0.9158127336,0.2619832019\C,0.7028239414,2.1295904889,0.1713669349\C,
 -0.6854496179,2.1486026051,-0.0728013521\C,-1.3789356231,0.9521763514,
 -0.2238621769\H,-1.2442935016,-1.1968927963,-0.2518910263\H,1.20856264
 77,-1.2295408167,0.1801034926\H,2.4492851878,0.8937302032,0.4497953581
 \H,-2.4471565247,0.9914323667,-0.4112538496\O,-1.351801257,3.337616274
 2,-0.1616202111\H,-0.7093786731,4.0521498351,-0.0310700309\O,1.2626460
 337,3.3808402923,0.2999569289\C,2.6605067434,3.4764059885,0.5489831584
 \H,3.2384770394,3.0313422459,-0.2699623953\H,2.8820768979,4.5422723547
 ,0.6136137305\H,2.9270322647,2.9889737102,1.4945673869\\Version=EM64L-
 G09RevD.01\State=1-A\HF=-422.0247655\RMSD=7.274e-09\RMSF=3.015e-05\Dip
 ole=1.1007798,0.15336,0.1980021\Quadrupole=1.7633571,2.2074934,-3.9708
 505,3.5540748,1.1356732,0.7810837\PG=C01 [X(C7H8O2)]\\@


 Experience is what you get when you don't get what you want.
 -- Dan Stanford
 Job cpu time:       0 days  1 hours 20 minutes 41.3 seconds.
 File lengths (MBytes):  RWF=     23 Int=      0 D2E=      0 Chk=      5 Scr=      1
 Normal termination of Gaussian 09 at Sat Jan  4 14:57:30 2020.
 Link1:  Proceeding to internal job step number  2.
 ----------------------------------------------------------------------
 #N Geom=AllCheck Guess=TCheck SCRF=Check GenChk RB3LYP/6-31++G(d,p) Fr
 eq
 ----------------------------------------------------------------------
 1/10=4,29=7,30=1,38=1,40=1/1,3;
 2/12=2,40=1/2;
 3/5=1,6=6,7=1111,11=2,14=-4,16=1,25=1,30=1,70=2,71=2,74=-5,116=1,140=1/1,2,3;
 4/5=101/1;
 5/5=2,98=1/2;
 8/6=4,10=90,11=11/1;
 11/6=1,8=1,9=11,15=111,16=1/1,2,10;
 10/6=1/2;
 6/7=2,8=2,9=2,10=2,18=1,28=1/1;
 7/8=1,10=1,25=1/1,2,3,16;
 1/10=4,30=1/3;
 99//99;
 Structure from the checkpoint file:  "guaiacol.chk"
 --------
 guaiacol
 --------
 Charge =  0 Multiplicity = 1
 Redundant internal coordinates found in file.
 C,0,-0.6969028388,-0.2670175609,-0.1329814607
 C,0,0.6759253577,-0.2864619359,0.1087540207
 C,0,1.3818766726,0.9158127336,0.2619832019
 C,0,0.7028239414,2.1295904889,0.1713669349
 C,0,-0.6854496179,2.1486026051,-0.0728013521
 C,0,-1.3789356231,0.9521763514,-0.2238621769
 H,0,-1.2442935016,-1.1968927963,-0.2518910263
 H,0,1.2085626477,-1.2295408167,0.1801034926
 H,0,2.4492851878,0.8937302032,0.4497953581
 H,0,-2.4471565247,0.9914323667,-0.4112538496
 O,0,-1.351801257,3.3376162742,-0.1616202111
 H,0,-0.7093786731,4.0521498351,-0.0310700309
 O,0,1.2626460337,3.3808402923,0.2999569289
 C,0,2.6605067434,3.4764059885,0.5489831584
 H,0,3.2384770394,3.0313422459,-0.2699623953
 H,0,2.8820768979,4.5422723547,0.6136137305
 H,0,2.9270322647,2.9889737102,1.4945673869
 Recover connectivity data from disk.

 GradGradGradGradGradGradGradGradGradGradGradGradGradGradGradGradGradGrad
 Berny optimization.
 Initialization pass.
                           ----------------------------
                           !    Initial Parameters    !
                           ! (Angstroms and Degrees)  !
 --------------------------                            --------------------------
 ! Name  Definition              Value          Derivative Info.                !
 --------------------------------------------------------------------------------
 ! R1    R(1,2)                  1.3941         calculate D2E/DX2 analytically  !
 ! R2    R(1,6)                  1.4            calculate D2E/DX2 analytically  !
 ! R3    R(1,7)                  1.0856         calculate D2E/DX2 analytically  !
 ! R4    R(2,3)                  1.4026         calculate D2E/DX2 analytically  !
 ! R5    R(2,8)                  1.0854         calculate D2E/DX2 analytically  !
 ! R6    R(3,4)                  1.3938         calculate D2E/DX2 analytically  !
 ! R7    R(3,9)                  1.084          calculate D2E/DX2 analytically  !
 ! R8    R(4,5)                  1.4097         calculate D2E/DX2 analytically  !
 ! R9    R(4,13)                 1.3768         calculate D2E/DX2 analytically  !
 ! R10   R(5,6)                  1.3911         calculate D2E/DX2 analytically  !
 ! R11   R(5,11)                 1.3659         calculate D2E/DX2 analytically  !
 ! R12   R(6,10)                 1.0852         calculate D2E/DX2 analytically  !
 ! R13   R(11,12)                0.9697         calculate D2E/DX2 analytically  !
 ! R14   R(13,14)                1.4231         calculate D2E/DX2 analytically  !
 ! R15   R(14,15)                1.0967         calculate D2E/DX2 analytically  !
 ! R16   R(14,16)                1.0906         calculate D2E/DX2 analytically  !
 ! R17   R(14,17)                1.0967         calculate D2E/DX2 analytically  !
 ! A1    A(2,1,6)              120.2092         calculate D2E/DX2 analytically  !
 ! A2    A(2,1,7)              120.2388         calculate D2E/DX2 analytically  !
 ! A3    A(6,1,7)              119.552          calculate D2E/DX2 analytically  !
 ! A4    A(1,2,3)              120.1739         calculate D2E/DX2 analytically  !
 ! A5    A(1,2,8)              120.4471         calculate D2E/DX2 analytically  !
 ! A6    A(3,2,8)              119.3789         calculate D2E/DX2 analytically  !
 ! A7    A(2,3,4)              119.6142         calculate D2E/DX2 analytically  !
 ! A8    A(2,3,9)              119.8058         calculate D2E/DX2 analytically  !
 ! A9    A(4,3,9)              120.58           calculate D2E/DX2 analytically  !
 ! A10   A(3,4,5)              120.1857         calculate D2E/DX2 analytically  !
 ! A11   A(3,4,13)             125.9639         calculate D2E/DX2 analytically  !
 ! A12   A(5,4,13)             113.8504         calculate D2E/DX2 analytically  !
 ! A13   A(4,5,6)              119.8772         calculate D2E/DX2 analytically  !
 ! A14   A(4,5,11)             120.2275         calculate D2E/DX2 analytically  !
 ! A15   A(6,5,11)             119.8953         calculate D2E/DX2 analytically  !
 ! A16   A(1,6,5)              119.9398         calculate D2E/DX2 analytically  !
 ! A17   A(1,6,10)             121.4835         calculate D2E/DX2 analytically  !
 ! A18   A(5,6,10)             118.5767         calculate D2E/DX2 analytically  !
 ! A19   A(5,11,12)            108.0283         calculate D2E/DX2 analytically  !
 ! A20   A(4,13,14)            118.4754         calculate D2E/DX2 analytically  !
 ! A21   A(13,14,15)           111.084          calculate D2E/DX2 analytically  !
 ! A22   A(13,14,16)           105.9961         calculate D2E/DX2 analytically  !
 ! A23   A(13,14,17)           111.0848         calculate D2E/DX2 analytically  !
 ! A24   A(15,14,16)           109.4998         calculate D2E/DX2 analytically  !
 ! A25   A(15,14,17)           109.5962         calculate D2E/DX2 analytically  !
 ! A26   A(16,14,17)           109.5065         calculate D2E/DX2 analytically  !
 ! D1    D(6,1,2,3)             -0.0168         calculate D2E/DX2 analytically  !
 ! D2    D(6,1,2,8)            179.9905         calculate D2E/DX2 analytically  !
 ! D3    D(7,1,2,3)            179.9908         calculate D2E/DX2 analytically  !
 ! D4    D(7,1,2,8)             -0.0019         calculate D2E/DX2 analytically  !
 ! D5    D(2,1,6,5)              0.0088         calculate D2E/DX2 analytically  !
 ! D6    D(2,1,6,10)          -179.9924         calculate D2E/DX2 analytically  !
 ! D7    D(7,1,6,5)           -179.9987         calculate D2E/DX2 analytically  !
 ! D8    D(7,1,6,10)             0.0            calculate D2E/DX2 analytically  !
 ! D9    D(1,2,3,4)              0.0106         calculate D2E/DX2 analytically  !
 ! D10   D(1,2,3,9)            179.9986         calculate D2E/DX2 analytically  !
 ! D11   D(8,2,3,4)           -179.9966         calculate D2E/DX2 analytically  !
 ! D12   D(8,2,3,9)             -0.0086         calculate D2E/DX2 analytically  !
 ! D13   D(2,3,4,5)              0.0034         calculate D2E/DX2 analytically  !
 ! D14   D(2,3,4,13)          -179.9972         calculate D2E/DX2 analytically  !
 ! D15   D(9,3,4,5)           -179.9845         calculate D2E/DX2 analytically  !
 ! D16   D(9,3,4,13)             0.0149         calculate D2E/DX2 analytically  !
 ! D17   D(3,4,5,6)             -0.0113         calculate D2E/DX2 analytically  !
 ! D18   D(3,4,5,11)           179.9927         calculate D2E/DX2 analytically  !
 ! D19   D(13,4,5,6)           179.9892         calculate D2E/DX2 analytically  !
 ! D20   D(13,4,5,11)           -0.0067         calculate D2E/DX2 analytically  !
 ! D21   D(3,4,13,14)           -0.0187         calculate D2E/DX2 analytically  !
 ! D22   D(5,4,13,14)          179.9808         calculate D2E/DX2 analytically  !
 ! D23   D(4,5,6,1)              0.0052         calculate D2E/DX2 analytically  !
 ! D24   D(4,5,6,10)          -179.9936         calculate D2E/DX2 analytically  !
 ! D25   D(11,5,6,1)          -179.9989         calculate D2E/DX2 analytically  !
 ! D26   D(11,5,6,10)            0.0024         calculate D2E/DX2 analytically  !
 ! D27   D(4,5,11,12)           -0.01           calculate D2E/DX2 analytically  !
 ! D28   D(6,5,11,12)          179.994          calculate D2E/DX2 analytically  !
 ! D29   D(4,13,14,15)          61.1475         calculate D2E/DX2 analytically  !
 ! D30   D(4,13,14,16)        -179.9914         calculate D2E/DX2 analytically  !
 ! D31   D(4,13,14,17)         -61.1218         calculate D2E/DX2 analytically  !
 --------------------------------------------------------------------------------
 Trust Radius=3.00D-01 FncErr=1.00D-07 GrdErr=1.00D-07
 Number of steps in this run=      2 maximum allowed number of steps=      2.
 GradGradGradGradGradGradGradGradGradGradGradGradGradGradGradGradGradGrad

                          Input orientation:                          
 ---------------------------------------------------------------------
 Center     Atomic      Atomic             Coordinates (Angstroms)
 Number     Number       Type             X           Y           Z
 ---------------------------------------------------------------------
      1          6           0       -0.696903   -0.267018   -0.132981
      2          6           0        0.675925   -0.286462    0.108754
      3          6           0        1.381877    0.915813    0.261983
      4          6           0        0.702824    2.129590    0.171367
      5          6           0       -0.685450    2.148603   -0.072801
      6          6           0       -1.378936    0.952176   -0.223862
      7          1           0       -1.244294   -1.196893   -0.251891
      8          1           0        1.208563   -1.229541    0.180103
      9          1           0        2.449285    0.893730    0.449795
     10          1           0       -2.447157    0.991432   -0.411254
     11          8           0       -1.351801    3.337616   -0.161620
     12          1           0       -0.709379    4.052150   -0.031070
     13          8           0        1.262646    3.380840    0.299957
     14          6           0        2.660507    3.476406    0.548983
     15          1           0        3.238477    3.031342   -0.269962
     16          1           0        2.882077    4.542272    0.613614
     17          1           0        2.927032    2.988974    1.494567
 ---------------------------------------------------------------------
                    Distance matrix (angstroms):
                    1          2          3          4          5
     1  C    0.000000
     2  C    1.394084   0.000000
     3  C    2.424131   1.402609   0.000000
     4  C    2.792059   2.417013   1.393765   0.000000
     5  C    2.416397   2.795683   2.430162   1.409710   0.000000
     6  C    1.399951   2.422253   2.803472   2.424094   1.391107
     7  H    1.085562   2.155502   3.409452   3.877616   3.396575
     8  H    2.157608   1.085445   2.153900   3.397000   3.881120
     9  H    3.403743   2.157306   1.084030   2.157545   3.416778
    10  H    2.173596   3.414244   3.888504   3.399592   2.134761
    11  O    3.663755   4.161577   3.676624   2.406593   1.365894
    12  H    4.320388   4.556552   3.780984   2.394062   1.904155
    13  O    4.163428   3.718858   2.468202   1.376794   2.335045
    14  C    5.074495   4.276861   2.876439   2.406040   3.653095
    15  H    5.136648   4.209266   2.864506   2.727172   4.026823
    16  H    6.041173   5.332791   3.940235   3.281122   4.350640
    17  H    5.136468   4.209090   2.864396   2.726995   4.026524
                    6          7          8          9         10
     6  C    0.000000
     7  H    2.153465   0.000000
     8  H    3.408552   2.490821   0.000000
     9  H    3.887481   4.301813   2.473945   0.000000
    10  H    1.085243   2.502208   4.318183   4.972534   0.000000
    11  O    2.386406   4.536682   5.247015   4.560117   2.601288
    12  H    3.177312   5.280847   5.623109   4.492661   3.540113
    13  O    3.626396   5.248326   4.612256   2.759761   4.469645
    14  C    4.825569   6.142360   4.938638   2.593196   5.760675
    15  H    5.064144   6.162267   4.741122   2.389615   6.042154
    16  H    5.634393   7.121380   6.025148   3.677772   6.485333
    17  H    5.063882   6.162106   4.740972   2.389526   6.041873
                   11         12         13         14         15
    11  O    0.000000
    12  H    0.969695   0.000000
    13  O    2.655232   2.109293   0.000000
    14  C    4.077111   3.467574   1.423082   0.000000
    15  H    4.601760   4.084689   2.085873   1.096724   0.000000
    16  H    4.469665   3.681629   2.017390   1.090569   1.786236
    17  H    4.601405   4.084287   2.085866   1.096702   1.792305
                   16         17
    16  H    0.000000
    17  H    1.786291   0.000000
 Stoichiometry    C7H8O2
 Framework group  C1[X(C7H8O2)]
 Deg. of freedom    45
 Full point group                 C1      NOp   1
 Largest Abelian subgroup         C1      NOp   1
 Largest concise Abelian subgroup C1      NOp   1
                         Standard orientation:                         
 ---------------------------------------------------------------------
 Center     Atomic      Atomic             Coordinates (Angstroms)
 Number     Number       Type             X           Y           Z
 ---------------------------------------------------------------------
      1          6           0       -2.302669   -0.595474   -0.000089
      2          6           0       -1.394064   -1.652785    0.000103
      3          6           0       -0.014944   -1.397173    0.000001
      4          6           0        0.441440   -0.080246   -0.000070
      5          6           0       -0.477837    0.988497    0.000033
      6          6           0       -1.844198    0.727276   -0.000032
      7          1           0       -3.370275   -0.792100   -0.000161
      8          1           0       -1.745275   -2.679840    0.000214
      9          1           0        0.686284   -2.223853    0.000174
     10          1           0       -2.533034    1.565880   -0.000057
     11          8           0       -0.031521    2.279415    0.000112
     12          1           0        0.938013    2.261750    0.000245
     13          8           0        1.759124    0.318841   -0.000228
     14          6           0        2.771093   -0.681699    0.000078
     15          1           0        2.704448   -1.310526   -0.895990
     16          1           0        3.721872   -0.147508    0.000042
     17          1           0        2.704215   -1.310222    0.896315
 ---------------------------------------------------------------------
 Rotational constants (GHZ):      2.6020155      1.5445723      0.9752864
 Standard basis: 6-31++G(d,p) (6D, 7F)
 There are   219 symmetry adapted cartesian basis functions of A   symmetry.
 There are   219 symmetry adapted basis functions of A   symmetry.
   219 basis functions,   352 primitive gaussians,   219 cartesian basis functions
    33 alpha electrons       33 beta electrons
       nuclear repulsion energy       432.6947390251 Hartrees.
 NAtoms=   17 NActive=   17 NUniq=   17 SFac= 1.00D+00 NAtFMM=   60 NAOKFM=F Big=F
 Integral buffers will be    131072 words long.
 Raffenetti 2 integral format.
 Two-electron integral symmetry is turned on.
 One-electron integrals computed using PRISM.
 NBasis=   219 RedAO= T EigKep=  5.47D-06  NBF=   219
 NBsUse=   218 1.00D-06 EigRej=  9.61D-07 NBFU=   218
 Initial guess from the checkpoint file:  "guaiacol.chk"
 B after Tr=     0.000000    0.000000    0.000000
         Rot=    1.000000    0.000000    0.000000    0.000000 Ang=   0.00 deg.
 Keep R1 ints in memory in canonical form, NReq=295669318.
 Requested convergence on RMS density matrix=1.00D-08 within 128 cycles.
 Requested convergence on MAX density matrix=1.00D-06.
 Requested convergence on             energy=1.00D-06.
 No special actions if energy rises.
 SCF Done:  E(RB3LYP) =  -422.024765527     A.U. after    1 cycles
            NFock=  1  Conv=0.64D-08     -V/T= 2.0095
 DoSCS=F DFT=T ScalE2(SS,OS)=  1.000000  1.000000
 Range of M.O.s used for correlation:     1   218
 NBasis=   219 NAE=    33 NBE=    33 NFC=     0 NFV=     0
 NROrb=    218 NOA=    33 NOB=    33 NVA=   185 NVB=   185

 **** Warning!!: The largest alpha MO coefficient is  0.10511751D+03

 Symmetrizing basis deriv contribution to polar:
 IMax=3 JMax=2 DiffMx= 0.00D+00
 G2DrvN: will do    18 centers at a time, making    1 passes.
 Calling FoFCou, ICntrl=  3107 FMM=F I1Cent=   0 AccDes= 0.00D+00.
 End of G2Drv F.D. properties file   721 does not exist.
 End of G2Drv F.D. properties file   722 does not exist.
 End of G2Drv F.D. properties file   788 does not exist.
          IDoAtm=11111111111111111
          Differentiating once with respect to electric field.
                with respect to dipole field.
          Differentiating once with respect to nuclear coordinates.
 Keep R1 ints in memory in canonical form, NReq=295505793.
          There are    54 degrees of freedom in the 1st order CPHF.  IDoFFX=6 NUNeed=     3.
     51 vectors produced by pass  0 Test12= 1.13D-14 1.85D-09 XBig12= 1.25D+02 6.07D+00.
 AX will form    51 AO Fock derivatives at one time.
     51 vectors produced by pass  1 Test12= 1.13D-14 1.85D-09 XBig12= 2.66D+01 8.28D-01.
     51 vectors produced by pass  2 Test12= 1.13D-14 1.85D-09 XBig12= 2.03D-01 6.56D-02.
     51 vectors produced by pass  3 Test12= 1.13D-14 1.85D-09 XBig12= 1.10D-03 4.47D-03.
     51 vectors produced by pass  4 Test12= 1.13D-14 1.85D-09 XBig12= 2.05D-06 2.08D-04.
     44 vectors produced by pass  5 Test12= 1.13D-14 1.85D-09 XBig12= 1.79D-09 5.05D-06.
     10 vectors produced by pass  6 Test12= 1.13D-14 1.85D-09 XBig12= 2.91D-12 3.28D-07.
     10 vectors produced by pass  7 Test12= 1.13D-14 1.85D-09 XBig12= 8.35D-14 7.60D-08.
      7 vectors produced by pass  8 Test12= 1.13D-14 1.85D-09 XBig12= 3.47D-16 4.22D-09.
      3 vectors produced by pass  9 Test12= 1.13D-14 1.85D-09 XBig12= 2.19D-16 3.36D-09.
      2 vectors produced by pass 10 Test12= 1.13D-14 1.85D-09 XBig12= 2.21D-16 2.45D-09.
      1 vectors produced by pass 11 Test12= 1.13D-14 1.85D-09 XBig12= 1.53D-16 1.93D-09.
 InvSVY:  IOpt=1 It=  1 EMax= 5.33D-15
 Solved reduced A of dimension   332 with    54 vectors.
 Isotropic polarizability for W=    0.000000       89.83 Bohr**3.
 End of Minotr F.D. properties file   721 does not exist.
 End of Minotr F.D. properties file   722 does not exist.
 End of Minotr F.D. properties file   788 does not exist.

 **********************************************************************

            Population analysis using the SCF density.

 **********************************************************************

 Orbital symmetries:
       Occupied  (A) (A) (A) (A) (A) (A) (A) (A) (A) (A) (A) (A)
                 (A) (A) (A) (A) (A) (A) (A) (A) (A) (A) (A) (A)
                 (A) (A) (A) (A) (A) (A) (A) (A) (A)
       Virtual   (A) (A) (A) (A) (A) (A) (A) (A) (A) (A) (A) (A)
                 (A) (A) (A) (A) (A) (A) (A) (A) (A) (A) (A) (A)
                 (A) (A) (A) (A) (A) (A) (A) (A) (A) (A) (A) (A)
                 (A) (A) (A) (A) (A) (A) (A) (A) (A) (A) (A) (A)
                 (A) (A) (A) (A) (A) (A) (A) (A) (A) (A) (A) (A)
                 (A) (A) (A) (A) (A) (A) (A) (A) (A) (A) (A) (A)
                 (A) (A) (A) (A) (A) (A) (A) (A) (A) (A) (A) (A)
                 (A) (A) (A) (A) (A) (A) (A) (A) (A) (A) (A) (A)
                 (A) (A) (A) (A) (A) (A) (A) (A) (A) (A) (A) (A)
                 (A) (A) (A) (A) (A) (A) (A) (A) (A) (A) (A) (A)
                 (A) (A) (A) (A) (A) (A) (A) (A) (A) (A) (A) (A)
                 (A) (A) (A) (A) (A) (A) (A) (A) (A) (A) (A) (A)
                 (A) (A) (A) (A) (A) (A) (A) (A) (A) (A) (A) (A)
                 (A) (A) (A) (A) (A) (A) (A) (A) (A) (A) (A) (A)
                 (A) (A) (A) (A) (A) (A) (A) (A) (A) (A) (A) (A)
                 (A) (A) (A) (A) (A)
 The electronic state is 1-A.
 Alpha  occ. eigenvalues --  -19.20282 -19.18460 -10.25683 -10.25614 -10.25280
 Alpha  occ. eigenvalues --  -10.20000 -10.19304 -10.19237 -10.19139  -1.08841
 Alpha  occ. eigenvalues --   -1.05632  -0.85411  -0.76423  -0.74963  -0.70755
 Alpha  occ. eigenvalues --   -0.61388  -0.61339  -0.55954  -0.52821  -0.49446
 Alpha  occ. eigenvalues --   -0.48453  -0.46267  -0.45252  -0.43207  -0.41582
 Alpha  occ. eigenvalues --   -0.39608  -0.38650  -0.35491  -0.35290  -0.34704
 Alpha  occ. eigenvalues --   -0.32910  -0.24665  -0.21702
 Alpha virt. eigenvalues --   -0.01299  -0.00798  -0.00093   0.00313   0.00567
 Alpha virt. eigenvalues --    0.02115   0.02800   0.02967   0.04102   0.05562
 Alpha virt. eigenvalues --    0.05978   0.07756   0.08013   0.08299   0.10431
 Alpha virt. eigenvalues --    0.11241   0.11481   0.11497   0.11611   0.12415
 Alpha virt. eigenvalues --    0.12704   0.13526   0.13730   0.13748   0.14321
 Alpha virt. eigenvalues --    0.14738   0.15392   0.15616   0.16326   0.16791
 Alpha virt. eigenvalues --    0.17860   0.18070   0.18334   0.18885   0.20285
 Alpha virt. eigenvalues --    0.20832   0.22640   0.22799   0.23572   0.23867
 Alpha virt. eigenvalues --    0.25676   0.25974   0.27180   0.27927   0.28453
 Alpha virt. eigenvalues --    0.29994   0.30680   0.31603   0.32100   0.33206
 Alpha virt. eigenvalues --    0.33676   0.34951   0.35591   0.36948   0.38000
 Alpha virt. eigenvalues --    0.40444   0.40784   0.42347   0.42859   0.45391
 Alpha virt. eigenvalues --    0.47121   0.58454   0.63366   0.65435   0.65917
 Alpha virt. eigenvalues --    0.68582   0.70697   0.71239   0.72454   0.72596
 Alpha virt. eigenvalues --    0.72966   0.75181   0.75589   0.76209   0.82491
 Alpha virt. eigenvalues --    0.83313   0.84449   0.86857   0.88530   0.91184
 Alpha virt. eigenvalues --    0.97548   0.98711   0.99546   1.02471   1.03472
 Alpha virt. eigenvalues --    1.05505   1.08728   1.10359   1.11243   1.11936
 Alpha virt. eigenvalues --    1.15192   1.17206   1.18464   1.21603   1.22268
 Alpha virt. eigenvalues --    1.22754   1.23360   1.26157   1.26998   1.28830
 Alpha virt. eigenvalues --    1.30667   1.34751   1.35073   1.38691   1.38785
 Alpha virt. eigenvalues --    1.40494   1.41457   1.45326   1.46901   1.48911
 Alpha virt. eigenvalues --    1.58191   1.59459   1.66030   1.73115   1.77809
 Alpha virt. eigenvalues --    1.81190   1.83291   1.86721   1.87286   1.89071
 Alpha virt. eigenvalues --    1.90067   1.93308   1.94874   1.96393   1.97562
 Alpha virt. eigenvalues --    2.00229   2.01343   2.01460   2.04399   2.05294
 Alpha virt. eigenvalues --    2.05642   2.09967   2.13271   2.15292   2.23335
 Alpha virt. eigenvalues --    2.26381   2.27803   2.30684   2.37776   2.37783
 Alpha virt. eigenvalues --    2.39122   2.42786   2.46999   2.48990   2.49633
 Alpha virt. eigenvalues --    2.51261   2.52295   2.56872   2.57791   2.58648
 Alpha virt. eigenvalues --    2.61088   2.62834   2.64297   2.70913   2.70944
 Alpha virt. eigenvalues --    2.74095   2.75538   2.76281   2.81391   2.83068
 Alpha virt. eigenvalues --    2.83772   2.89350   3.00299   3.08438   3.15817
 Alpha virt. eigenvalues --    3.16399   3.21959   3.24725   3.29285   3.38691
 Alpha virt. eigenvalues --    3.39580   3.40288   3.48168   3.51220   3.57226
 Alpha virt. eigenvalues --    3.87356   4.24042   4.29522   4.32487   4.41878
 Alpha virt. eigenvalues --    4.45805   4.51831   4.60619   4.73596   5.05071
          Condensed to atoms (all electrons):
               1          2          3          4          5          6
     1  C    5.247427   0.834075  -0.244806  -0.113951  -0.354753   0.359042
     2  C    0.834075   6.129264   0.062618  -0.707204   0.186366  -0.348721
     3  C   -0.244806   0.062618   7.839091   1.124803  -2.998704  -0.579870
     4  C   -0.113951  -0.707204   1.124803  12.674899  -2.892967  -4.330235
     5  C   -0.354753   0.186366  -2.998704  -2.892967  10.915294   1.653236
     6  C    0.359042  -0.348721  -0.579870  -4.330235   1.653236   9.275221
     7  H    0.342326  -0.011240   0.039369   0.024797  -0.023100  -0.081078
     8  H    0.006473   0.282658  -0.036319   0.057604  -0.003323  -0.002060
     9  H   -0.002571   0.048597   0.192590  -0.140597   0.132731   0.049799
    10  H   -0.060764  -0.001461   0.005300  -0.042089  -0.026987   0.414599
    11  O    0.009759   0.007109  -0.003700   0.438661   0.174500  -0.667783
    12  H    0.004274  -0.005605  -0.022919  -0.381185   0.199198   0.189532
    13  O   -0.005869   0.013043   0.236733   0.285281  -0.640941   0.011043
    14  C    0.000075  -0.055463  -0.020943  -0.092418  -0.005284   0.031424
    15  H    0.002887   0.018363   0.062250  -0.051374  -0.041927  -0.009534
    16  H   -0.000979  -0.013056  -0.082895   0.044734   0.060982   0.006881
    17  H    0.002881   0.018393   0.062180  -0.051283  -0.041916  -0.009546
               7          8          9         10         11         12
     1  C    0.342326   0.006473  -0.002571  -0.060764   0.009759   0.004274
     2  C   -0.011240   0.282658   0.048597  -0.001461   0.007109  -0.005605
     3  C    0.039369  -0.036319   0.192590   0.005300  -0.003700  -0.022919
     4  C    0.024797   0.057604  -0.140597  -0.042089   0.438661  -0.381185
     5  C   -0.023100  -0.003323   0.132731  -0.026987   0.174500   0.199198
     6  C   -0.081078  -0.002060   0.049799   0.414599  -0.667783   0.189532
     7  H    0.622504  -0.009447  -0.004883  -0.015092  -0.000394  -0.000093
     8  H   -0.009447   0.617931  -0.018208  -0.003588   0.000819  -0.000206
     9  H   -0.004883  -0.018208   0.670682   0.003060  -0.003194   0.001657
    10  H   -0.015092  -0.003588   0.003060   0.611272  -0.031571   0.002075
    11  O   -0.000394   0.000819  -0.003194  -0.031571   8.431907   0.190325
    12  H   -0.000093  -0.000206   0.001657   0.002075   0.190325   0.391223
    13  O    0.000534  -0.001843  -0.027971  -0.001294  -0.016739   0.037733
    14  C    0.000056   0.000727   0.005213   0.000090  -0.000356   0.000962
    15  H    0.000183   0.000024  -0.008303  -0.000251   0.000383  -0.000530
    16  H   -0.000036   0.000093   0.004303   0.000040  -0.000390  -0.000616
    17  H    0.000182   0.000026  -0.008303  -0.000251   0.000385  -0.000530
              13         14         15         16         17
     1  C   -0.005869   0.000075   0.002887  -0.000979   0.002881
     2  C    0.013043  -0.055463   0.018363  -0.013056   0.018393
     3  C    0.236733  -0.020943   0.062250  -0.082895   0.062180
     4  C    0.285281  -0.092418  -0.051374   0.044734  -0.051283
     5  C   -0.640941  -0.005284  -0.041927   0.060982  -0.041916
     6  C    0.011043   0.031424  -0.009534   0.006881  -0.009546
     7  H    0.000534   0.000056   0.000183  -0.000036   0.000182
     8  H   -0.001843   0.000727   0.000024   0.000093   0.000026
     9  H   -0.027971   0.005213  -0.008303   0.004303  -0.008303
    10  H   -0.001294   0.000090  -0.000251   0.000040  -0.000251
    11  O   -0.016739  -0.000356   0.000383  -0.000390   0.000385
    12  H    0.037733   0.000962  -0.000530  -0.000616  -0.000530
    13  O    8.684578   0.015646  -0.039441  -0.069616  -0.039452
    14  C    0.015646   5.046923   0.411256   0.424300   0.411230
    15  H   -0.039441   0.411256   0.555010  -0.029209  -0.039220
    16  H   -0.069616   0.424300  -0.029209   0.530139  -0.029203
    17  H   -0.039452   0.411230  -0.039220  -0.029203   0.554997
 Mulliken charges:
               1
     1  C   -0.025526
     2  C   -0.457736
     3  C    0.365223
     4  C    0.152523
     5  C   -0.292406
     6  C    0.038051
     7  H    0.115411
     8  H    0.108639
     9  H    0.105396
    10  H    0.146911
    11  O   -0.529720
    12  H    0.394706
    13  O   -0.441424
    14  C   -0.173438
    15  H    0.169433
    16  H    0.154528
    17  H    0.169429
 Sum of Mulliken charges =   0.00000
 Mulliken charges with hydrogens summed into heavy atoms:
               1
     1  C    0.089885
     2  C   -0.349097
     3  C    0.470619
     4  C    0.152523
     5  C   -0.292406
     6  C    0.184962
    11  O   -0.135013
    13  O   -0.441424
    14  C    0.319951
 APT charges:
               1
     1  C   -0.029306
     2  C   -0.078390
     3  C   -0.076555
     4  C    0.442700
     5  C    0.453493
     6  C   -0.068945
     7  H    0.032653
     8  H    0.029614
     9  H    0.048977
    10  H    0.053100
    11  O   -0.717288
    12  H    0.324792
    13  O   -0.882770
    14  C    0.537816
    15  H   -0.035173
    16  H    0.000436
    17  H   -0.035154
 Sum of APT charges =   0.00000
 APT charges with hydrogens summed into heavy atoms:
               1
     1  C    0.003347
     2  C   -0.048776
     3  C   -0.027578
     4  C    0.442700
     5  C    0.453493
     6  C   -0.015844
    11  O   -0.392497
    13  O   -0.882770
    14  C    0.467925
 Electronic spatial extent (au):  <R**2>=           1178.0953
 Charge=              0.0000 electrons
 Dipole moment (field-independent basis, Debye):
    X=              2.1749    Y=             -1.8718    Z=              0.0007  Tot=              2.8694
 Quadrupole moment (field-independent basis, Debye-Ang):
   XX=            -43.7565   YY=            -53.5039   ZZ=            -57.0837
   XY=             -0.4456   XZ=              0.0016   YZ=             -0.0001
 Traceless Quadrupole moment (field-independent basis, Debye-Ang):
   XX=              7.6915   YY=             -2.0559   ZZ=             -5.6357
   XY=             -0.4456   XZ=              0.0016   YZ=             -0.0001
 Octapole moment (field-independent basis, Debye-Ang**2):
  XXX=             21.6893  YYY=             -4.2809  ZZZ=              0.0001  XYY=             10.4804
  XXY=              1.2348  XXZ=              0.0004  XZZ=              9.1013  YZZ=              4.8527
  YYZ=              0.0027  XYZ=              0.0020
 Hexadecapole moment (field-independent basis, Debye-Ang**3):
 XXXX=           -843.9356 YYYY=           -562.6036 ZZZZ=            -73.0850 XXXY=             -9.0911
 XXXZ=              0.0045 YYYX=             24.4683 YYYZ=             -0.0028 ZZZX=             -0.0003
 ZZZY=              0.0002 XXYY=           -227.7044 XXZZ=           -183.3124 YYZZ=           -112.9378
 XXYZ=              0.0016 YYXZ=              0.0015 ZZXY=             -3.7151
 N-N= 4.326947390251D+02 E-N=-1.848039522928D+03  KE= 4.180644510217D+02
  Exact polarizability: 113.867   1.718  99.866   0.001   0.000  55.769
 Approx polarizability: 166.266   6.079 163.176   0.000  -0.001  79.953
 Calling FoFJK, ICntrl=    100127 FMM=F ISym2X=0 I1Cent= 0 IOpClX= 0 NMat=1 NMatS=1 NMatT=0.
 Full mass-weighted force constant matrix:
 Low frequencies ---   -7.0414   -2.7057   -0.0013   -0.0011   -0.0010    8.7275
 Low frequencies ---   76.1895  179.9558  224.4700
 Diagonal vibrational polarizability:
        9.8005637       9.6402166      39.1511544
 Harmonic frequencies (cm**-1), IR intensities (KM/Mole), Raman scattering
 activities (A**4/AMU), depolarization ratios for plane and unpolarized
 incident light, reduced masses (AMU), force constants (mDyne/A),
 and normal coordinates:
                      1                      2                      3
                      A                      A                      A
 Frequencies --     76.1803               179.9558               224.4652
 Red. masses --      3.2086                 2.8149                 3.5200
 Frc consts  --      0.0110                 0.0537                 0.1045
 IR Inten    --      4.2161                 0.3711                 1.1785
  Atom  AN      X      Y      Z        X      Y      Z        X      Y      Z
     1   6     0.00   0.00   0.10     0.00   0.00  -0.13    -0.07   0.05   0.00
     2   6     0.00   0.00  -0.03     0.00   0.00   0.09    -0.12   0.00   0.00
     3   6     0.00   0.00  -0.15     0.00   0.00   0.14    -0.09  -0.09   0.00
     4   6     0.00   0.00  -0.13     0.00   0.00   0.00    -0.05  -0.11   0.00
     5   6     0.00   0.00   0.00     0.00   0.00   0.02     0.01  -0.07   0.00
     6   6     0.00   0.00   0.11     0.00   0.00  -0.14    -0.01   0.03   0.00
     7   1     0.00   0.00   0.20     0.00   0.00  -0.25    -0.07   0.10   0.00
     8   1     0.00   0.00  -0.05     0.00   0.00   0.18    -0.18   0.02   0.00
     9   1     0.00   0.00  -0.25     0.00   0.00   0.25    -0.12  -0.12   0.00
    10   1     0.00   0.00   0.22     0.00   0.00  -0.22     0.04   0.07   0.00
    11   8     0.00   0.00   0.02     0.00   0.00   0.19     0.18  -0.14   0.00
    12   1     0.00   0.00  -0.03     0.00   0.00   0.20     0.17  -0.30   0.00
    13   8     0.00   0.00  -0.22     0.00   0.00  -0.19    -0.08   0.02   0.00
    14   6     0.00   0.00   0.27     0.00   0.00  -0.01     0.15   0.27   0.00
    15   1     0.22  -0.23   0.41    -0.18  -0.35   0.25     0.31   0.25   0.00
    16   1     0.00   0.00   0.35     0.00   0.00  -0.43     0.02   0.51   0.00
    17   1    -0.22   0.23   0.41     0.18   0.35   0.25     0.31   0.25   0.00
                      4                      5                      6
                      A                      A                      A
 Frequencies --    239.2959               307.1159               342.0036
 Red. masses --      1.3802                 3.5603                 4.3378
 Frc consts  --      0.0466                 0.1979                 0.2989
 IR Inten    --      0.4593                 0.1727                 5.0608
  Atom  AN      X      Y      Z        X      Y      Z        X      Y      Z
     1   6     0.00   0.00   0.00     0.00   0.00  -0.16     0.09  -0.07   0.00
     2   6     0.00   0.00   0.10     0.00   0.00  -0.12     0.11  -0.05   0.00
     3   6     0.00   0.00   0.02     0.00   0.00   0.19     0.09   0.00   0.00
     4   6     0.00   0.00  -0.06     0.00   0.00   0.18    -0.08   0.04   0.00
     5   6     0.00   0.00  -0.04     0.00   0.00   0.19    -0.03   0.04   0.00
     6   6     0.00   0.00  -0.09     0.00   0.00   0.16    -0.02   0.00   0.00
     7   1     0.00   0.00   0.02     0.00   0.00  -0.42     0.10  -0.13   0.00
     8   1     0.00   0.00   0.19     0.00   0.00  -0.33     0.13  -0.06   0.00
     9   1     0.00   0.00   0.02     0.00   0.00   0.18     0.14   0.05   0.00
    10   1     0.00   0.00  -0.12     0.00   0.00   0.13    -0.11  -0.08   0.00
    11   8     0.00   0.00   0.08     0.00   0.00  -0.12     0.27  -0.08   0.00
    12   1     0.00   0.00   0.09     0.00   0.00  -0.19     0.27  -0.37   0.00
    13   8     0.00   0.00  -0.05     0.00   0.00  -0.18    -0.13   0.15   0.00
    14   6     0.00   0.00  -0.01     0.00   0.00  -0.02    -0.30   0.02   0.00
    15   1     0.34   0.32  -0.26     0.29   0.15  -0.14    -0.43   0.03   0.00
    16   1     0.00   0.00   0.57     0.00   0.00   0.39    -0.20  -0.17   0.00
    17   1    -0.34  -0.32  -0.26    -0.29  -0.15  -0.14    -0.43   0.03   0.00
                      7                      8                      9
                      A                      A                      A
 Frequencies --    447.1942               466.3797               507.6790
 Red. masses --      1.5711                 1.6629                 6.1614
 Frc consts  --      0.1851                 0.2131                 0.9356
 IR Inten    --     70.1735                41.5229                 1.1167
  Atom  AN      X      Y      Z        X      Y      Z        X      Y      Z
     1   6     0.00   0.00  -0.04     0.00   0.00   0.04     0.13  -0.12   0.00
     2   6     0.00   0.00  -0.03     0.00   0.00   0.04     0.01  -0.21   0.00
     3   6     0.00   0.00   0.10     0.00   0.00  -0.09    -0.06  -0.01   0.00
     4   6     0.00   0.00  -0.12     0.00   0.00   0.11    -0.19   0.03   0.00
     5   6     0.00   0.00  -0.11     0.00   0.00   0.13     0.00   0.25   0.00
     6   6     0.00   0.00   0.10     0.00   0.00  -0.08     0.03  -0.02   0.00
     7   1     0.00   0.00  -0.02     0.00   0.00   0.02     0.12  -0.06   0.00
     8   1     0.00   0.00  -0.01     0.00   0.00   0.03     0.01  -0.21   0.00
     9   1     0.00   0.00   0.30     0.00   0.00  -0.34     0.15   0.17   0.00
    10   1     0.00   0.00   0.35     0.00   0.00  -0.28    -0.20  -0.22   0.00
    11   8     0.00   0.00  -0.03     0.00   0.00  -0.09     0.12   0.30   0.00
    12   1     0.00   0.00   0.86     0.00   0.00   0.86     0.12   0.16   0.00
    13   8     0.00   0.00   0.02     0.00   0.00  -0.04    -0.17  -0.26   0.00
    14   6     0.00   0.00   0.00     0.00   0.00   0.00     0.08   0.01   0.00
    15   1    -0.01   0.02  -0.01     0.01  -0.01   0.00     0.33  -0.01  -0.01
    16   1     0.00   0.00   0.00     0.00   0.00  -0.01    -0.11   0.36   0.00
    17   1     0.01  -0.02  -0.01    -0.01   0.01   0.00     0.33  -0.01   0.01
                     10                     11                     12
                      A                      A                      A
 Frequencies --    536.3252               568.1106               594.3143
 Red. masses --      4.6845                 4.1095                 6.3248
 Frc consts  --      0.7939                 0.7815                 1.3162
 IR Inten    --     11.0541                 0.8616                 3.1590
  Atom  AN      X      Y      Z        X      Y      Z        X      Y      Z
     1   6     0.18   0.13   0.00     0.00   0.00   0.27     0.17   0.16   0.00
     2   6    -0.02  -0.05   0.00     0.00   0.00  -0.27     0.25   0.20   0.00
     3   6     0.02  -0.23   0.00     0.00   0.00   0.16     0.24  -0.07   0.00
     4   6     0.00  -0.17   0.00     0.00   0.00   0.20    -0.10  -0.06   0.00
     5   6     0.17  -0.05   0.00     0.00   0.00  -0.19    -0.18  -0.03   0.00
     6   6     0.25   0.06   0.00     0.00   0.00  -0.16    -0.20   0.25   0.00
     7   1     0.15   0.28   0.00     0.00   0.00   0.58     0.23  -0.17   0.00
     8   1    -0.24   0.03   0.00     0.00   0.00  -0.56     0.09   0.26   0.00
     9   1    -0.02  -0.26   0.00     0.00   0.00   0.13     0.28  -0.03   0.00
    10   1     0.33   0.13   0.00     0.00   0.00  -0.11    -0.21   0.24   0.00
    11   8    -0.16   0.07   0.00     0.00   0.00   0.06    -0.09  -0.12   0.00
    12   1    -0.16   0.43   0.00     0.00   0.00   0.17    -0.09  -0.18   0.00
    13   8    -0.13   0.03   0.00     0.00   0.00  -0.08    -0.13  -0.20   0.00
    14   6    -0.18   0.10   0.00     0.00   0.00  -0.01     0.04  -0.04   0.00
    15   1    -0.19   0.09   0.00     0.05   0.00  -0.01     0.22  -0.05  -0.01
    16   1    -0.16   0.07   0.00     0.00   0.00   0.05    -0.10   0.22   0.00
    17   1    -0.19   0.09   0.00    -0.05   0.00  -0.01     0.22  -0.05   0.01
                     13                     14                     15
                      A                      A                      A
 Frequencies --    715.7511               751.2551               771.3422
 Red. masses --      4.6634                 1.2325                 5.0006
 Frc consts  --      1.4076                 0.4098                 1.7529
 IR Inten    --      0.0436                83.6409                26.8597
  Atom  AN      X      Y      Z        X      Y      Z        X      Y      Z
     1   6     0.00   0.00   0.17     0.00   0.00   0.06    -0.05  -0.02   0.00
     2   6     0.00   0.00  -0.17     0.00   0.00   0.07     0.07   0.15   0.00
     3   6     0.00   0.00   0.12     0.00   0.00   0.06    -0.04   0.32   0.00
     4   6     0.00   0.00  -0.35     0.00   0.00  -0.06     0.01   0.10   0.00
     5   6     0.00   0.00   0.35     0.00   0.00  -0.05     0.12  -0.08   0.00
     6   6     0.00   0.00  -0.12     0.00   0.00   0.04     0.22  -0.16   0.00
     7   1     0.00   0.00   0.04     0.00   0.00  -0.55    -0.06   0.09   0.00
     8   1     0.00   0.00  -0.04     0.00   0.00  -0.64     0.36   0.05   0.00
     9   1     0.00   0.00   0.56     0.00   0.00  -0.42     0.02   0.39   0.00
    10   1     0.00   0.00  -0.59     0.00   0.00  -0.30     0.39  -0.03   0.00
    11   8     0.00   0.00  -0.04     0.00   0.00   0.01    -0.04  -0.14   0.00
    12   1     0.00   0.00  -0.06     0.00   0.00   0.02    -0.04   0.02   0.00
    13   8     0.00   0.00   0.04     0.00   0.00   0.01    -0.17  -0.19   0.00
    14   6     0.00   0.00   0.01     0.00   0.00   0.00    -0.10   0.06   0.00
    15   1    -0.02   0.01   0.00    -0.01  -0.01   0.01     0.11   0.04  -0.01
    16   1     0.00   0.00   0.00     0.00   0.00  -0.02    -0.26   0.35   0.00
    17   1     0.02  -0.01   0.00     0.01   0.01   0.01     0.11   0.04   0.01
                     16                     17                     18
                      A                      A                      A
 Frequencies --    846.1169               847.6035               920.2650
 Red. masses --      5.7806                 1.4079                 1.3589
 Frc consts  --      2.4383                 0.5959                 0.6780
 IR Inten    --      6.6346                 0.2157                 4.9591
  Atom  AN      X      Y      Z        X      Y      Z        X      Y      Z
     1   6     0.35   0.09   0.00     0.00   0.00   0.06     0.00   0.00  -0.04
     2   6    -0.09  -0.26   0.00     0.00   0.00  -0.02     0.00   0.00  -0.09
     3   6    -0.20   0.16   0.00     0.00   0.00  -0.12     0.00   0.00   0.09
     4   6    -0.12   0.12   0.00     0.00   0.00   0.06     0.00   0.00  -0.02
     5   6    -0.06   0.03   0.00     0.00   0.00  -0.07     0.00   0.00  -0.04
     6   6     0.06   0.13   0.00     0.00   0.00   0.10     0.00   0.00   0.11
     7   1     0.30   0.36   0.00     0.00   0.00  -0.40     0.00   0.00   0.20
     8   1    -0.22  -0.21   0.00     0.00   0.00   0.16     0.00   0.00   0.53
     9   1     0.08   0.40   0.00     0.00   0.00   0.65     0.00   0.00  -0.55
    10   1    -0.09  -0.01   0.00     0.00   0.00  -0.59     0.00   0.00  -0.58
    11   8    -0.09  -0.24   0.00     0.00   0.00   0.01     0.00   0.00   0.01
    12   1    -0.09  -0.25   0.00     0.00   0.00   0.05     0.00   0.00   0.01
    13   8     0.05   0.07   0.00     0.00   0.00  -0.01     0.00   0.00   0.01
    14   6     0.09  -0.06   0.00     0.00   0.00   0.00     0.00   0.00   0.00
    15   1     0.05  -0.05   0.00     0.00   0.00   0.00     0.00  -0.01   0.00
    16   1     0.11  -0.10   0.00     0.00   0.00   0.02     0.00   0.00  -0.01
    17   1     0.05  -0.05   0.00     0.00   0.00   0.00     0.00   0.01   0.00
                     19                     20                     21
                      A                      A                      A
 Frequencies --    964.7736              1049.7071              1066.5843
 Red. masses --      1.2429                 3.3427                 2.8064
 Frc consts  --      0.6816                 2.1701                 1.8810
 IR Inten    --      0.1296                34.5551                36.1907
  Atom  AN      X      Y      Z        X      Y      Z        X      Y      Z
     1   6     0.00   0.00  -0.11     0.13   0.01   0.00     0.16  -0.02   0.00
     2   6     0.00   0.00   0.08     0.03   0.24   0.00    -0.01   0.07   0.00
     3   6     0.00   0.00  -0.02    -0.06  -0.05   0.00    -0.14   0.05   0.00
     4   6     0.00   0.00  -0.01    -0.12  -0.02   0.00     0.13  -0.03   0.00
     5   6     0.00   0.00   0.00    -0.04   0.03   0.00     0.01  -0.02   0.00
     6   6     0.00   0.00   0.06     0.10  -0.21   0.00    -0.10  -0.02   0.00
     7   1     0.00   0.00   0.70     0.15  -0.01   0.00     0.22  -0.28   0.00
     8   1     0.00   0.00  -0.53    -0.22   0.34   0.00    -0.11   0.12   0.00
     9   1     0.00   0.00   0.20    -0.34  -0.27   0.00    -0.47  -0.23   0.00
    10   1     0.00   0.00  -0.41    -0.24  -0.51   0.00    -0.49  -0.34   0.00
    11   8     0.00   0.00   0.00     0.00   0.02   0.00     0.01   0.01   0.00
    12   1     0.00   0.00   0.01     0.00  -0.23   0.00     0.01   0.08   0.00
    13   8     0.00   0.00   0.00    -0.09   0.12   0.00     0.12  -0.13   0.00
    14   6     0.00   0.00   0.00     0.14  -0.11   0.00    -0.13   0.15   0.00
    15   1     0.00   0.00   0.00     0.04  -0.08   0.00    -0.12   0.10   0.02
    16   1     0.00   0.00   0.01     0.14  -0.13   0.00    -0.08   0.06   0.00
    17   1     0.00   0.00   0.00     0.04  -0.08   0.00    -0.12   0.10  -0.02
                     22                     23                     24
                      A                      A                      A
 Frequencies --   1132.9081              1171.4251              1182.1939
 Red. masses --      1.7267                 1.2678                 1.1009
 Frc consts  --      1.3057                 1.0250                 0.9065
 IR Inten    --     37.0025                 0.6833                 2.0488
  Atom  AN      X      Y      Z        X      Y      Z        X      Y      Z
     1   6    -0.03   0.06   0.00     0.00   0.00   0.00    -0.02   0.05   0.00
     2   6    -0.06   0.00   0.00     0.00   0.00   0.00     0.05  -0.03   0.00
     3   6     0.13  -0.05   0.00     0.00   0.00   0.00    -0.02  -0.01   0.00
     4   6     0.00   0.05   0.00     0.00   0.00   0.00     0.01  -0.01   0.00
     5   6    -0.05   0.06   0.00     0.00   0.00   0.00     0.01   0.00   0.00
     6   6     0.03  -0.10   0.00     0.00   0.00   0.00    -0.02   0.01   0.00
     7   1    -0.13   0.60   0.00     0.00   0.00   0.00    -0.12   0.56   0.00
     8   1    -0.39   0.11   0.00     0.00   0.00   0.00     0.63  -0.22   0.00
     9   1     0.36   0.14   0.00     0.00   0.00   0.02    -0.24  -0.20   0.00
    10   1    -0.25  -0.34   0.00     0.00   0.00   0.01    -0.27  -0.20   0.00
    11   8    -0.01  -0.02   0.00     0.00   0.00   0.00     0.00   0.00   0.00
    12   1    -0.01  -0.24   0.00     0.00   0.00   0.01     0.00   0.06   0.00
    13   8     0.07  -0.06   0.00     0.00   0.00   0.06    -0.02   0.01   0.00
    14   6    -0.06   0.05   0.00     0.00   0.00  -0.14     0.01  -0.01   0.00
    15   1     0.01   0.03   0.00     0.42  -0.49   0.18     0.00  -0.01   0.00
    16   1    -0.06   0.06   0.00     0.00   0.00   0.28     0.00   0.00   0.00
    17   1     0.01   0.03   0.00    -0.42   0.49   0.18     0.00  -0.01   0.00
                     25                     26                     27
                      A                      A                      A
 Frequencies --   1196.5672              1228.4426              1256.2091
 Red. masses --      1.4954                 1.3077                 4.0774
 Frc consts  --      1.2615                 1.1627                 3.7910
 IR Inten    --     16.5357                57.8687               190.3113
  Atom  AN      X      Y      Z        X      Y      Z        X      Y      Z
     1   6     0.01   0.01   0.00    -0.02   0.01   0.00     0.09  -0.01   0.00
     2   6    -0.02  -0.02   0.00    -0.01   0.01   0.00    -0.10  -0.05   0.00
     3   6     0.01   0.01   0.00     0.01   0.03   0.00     0.06   0.15   0.00
     4   6     0.07   0.03   0.00     0.00  -0.04   0.00     0.28  -0.08   0.00
     5   6     0.05  -0.05   0.00     0.08  -0.03   0.00    -0.13  -0.20   0.00
     6   6    -0.06   0.00   0.00    -0.04   0.01   0.00    -0.04   0.01   0.00
     7   1     0.01  -0.01   0.00    -0.01  -0.01   0.00     0.02   0.39   0.00
     8   1    -0.22   0.05   0.00    -0.12   0.04   0.00    -0.23  -0.01   0.00
     9   1     0.05   0.03   0.00     0.31   0.29   0.00    -0.03   0.07   0.00
    10   1    -0.25  -0.16   0.00    -0.35  -0.25   0.00     0.06   0.08   0.00
    11   8     0.03  -0.01   0.00     0.02  -0.03   0.00     0.01   0.17   0.00
    12   1     0.02   0.41   0.00     0.02   0.55   0.00     0.02  -0.65   0.00
    13   8    -0.03   0.08   0.00    -0.07  -0.01   0.00    -0.18   0.00   0.00
    14   6    -0.05  -0.12   0.00     0.08   0.04   0.00     0.09  -0.04   0.00
    15   1     0.36  -0.05  -0.08    -0.22   0.00   0.05    -0.22   0.02   0.00
    16   1    -0.39   0.47   0.00     0.28  -0.33   0.00     0.06  -0.02   0.00
    17   1     0.36  -0.05   0.08    -0.22   0.00  -0.05    -0.22   0.02   0.00
                     28                     29                     30
                      A                      A                      A
 Frequencies --   1296.8840              1334.4677              1403.2120
 Red. masses --      3.3727                 1.7523                 2.6933
 Frc consts  --      3.3422                 1.8386                 3.1245
 IR Inten    --    211.2094                 5.1040                38.0124
  Atom  AN      X      Y      Z        X      Y      Z        X      Y      Z
     1   6    -0.05  -0.11   0.00     0.02   0.03   0.00    -0.08   0.19   0.00
     2   6    -0.09  -0.03   0.00     0.09  -0.05   0.00     0.10  -0.09   0.00
     3   6     0.14   0.00   0.00     0.00  -0.02   0.00    -0.08  -0.10   0.00
     4   6     0.16   0.09   0.00    -0.02   0.17   0.00     0.06   0.16   0.00
     5   6     0.02   0.25   0.00    -0.03  -0.06   0.00     0.18  -0.02   0.00
     6   6     0.08   0.11   0.00    -0.09  -0.09   0.00    -0.05  -0.04   0.00
     7   1    -0.05  -0.19   0.00    -0.03   0.33   0.00     0.04  -0.48   0.00
     8   1    -0.21  -0.01   0.00    -0.39   0.11   0.00    -0.06  -0.04   0.00
     9   1    -0.51  -0.57   0.00    -0.33  -0.31   0.00     0.10   0.05   0.00
    10   1    -0.20  -0.11   0.00     0.38   0.30   0.00    -0.22  -0.18   0.00
    11   8    -0.04  -0.14   0.00     0.04  -0.01   0.00    -0.05   0.02   0.00
    12   1    -0.05   0.06   0.00     0.04   0.43   0.00    -0.03  -0.68   0.00
    13   8    -0.12  -0.03   0.00    -0.02  -0.03   0.00    -0.06  -0.02   0.00
    14   6     0.07  -0.02   0.00     0.03   0.03   0.00     0.04  -0.02   0.00
    15   1    -0.18   0.00   0.01    -0.09  -0.02   0.04    -0.15   0.04  -0.02
    16   1     0.02   0.06   0.00     0.09  -0.08   0.00    -0.02   0.08   0.00
    17   1    -0.18   0.00  -0.01    -0.09  -0.02  -0.04    -0.15   0.04   0.02
                     31                     32                     33
                      A                      A                      A
 Frequencies --   1480.6730              1495.4963              1501.6363
 Red. masses --      1.1906                 1.0463                 2.0894
 Frc consts  --      1.5380                 1.3787                 2.7759
 IR Inten    --     13.7050                 8.5554                 1.9764
  Atom  AN      X      Y      Z        X      Y      Z        X      Y      Z
     1   6     0.02   0.00   0.00     0.00   0.00   0.00    -0.05  -0.14   0.00
     2   6    -0.02   0.03   0.00     0.00   0.00   0.00     0.18   0.00   0.00
     3   6    -0.02  -0.03   0.00     0.00   0.00   0.00    -0.07   0.05   0.00
     4   6    -0.01   0.00   0.00     0.00   0.00   0.00    -0.02  -0.10   0.00
     5   6    -0.04   0.02   0.00     0.00   0.00   0.00     0.12   0.05   0.00
     6   6     0.00  -0.02   0.00     0.00   0.00   0.00    -0.04   0.07   0.00
     7   1     0.02   0.02   0.00     0.00   0.00   0.00    -0.17   0.45   0.00
     8   1     0.13  -0.02   0.00     0.00   0.00   0.00    -0.49   0.24   0.00
     9   1     0.13   0.10   0.00     0.00   0.00   0.02    -0.08   0.07   0.00
    10   1     0.09   0.05   0.00     0.00   0.00   0.00    -0.07   0.07   0.00
    11   8     0.01  -0.01   0.00     0.00   0.00   0.00    -0.03   0.00   0.00
    12   1     0.01   0.15   0.00     0.00   0.00   0.00    -0.03  -0.26   0.00
    13   8     0.03  -0.01   0.00     0.00   0.00   0.01     0.01   0.01   0.00
    14   6     0.07  -0.06   0.00     0.00   0.00   0.06     0.00  -0.04   0.00
    15   1    -0.46   0.23  -0.15     0.47   0.09  -0.07     0.00   0.30  -0.23
    16   1    -0.26   0.52   0.00     0.00   0.00  -0.72    -0.01  -0.03   0.00
    17   1    -0.46   0.23   0.15    -0.47  -0.09  -0.07     0.00   0.30   0.23
                     34                     35                     36
                      A                      A                      A
 Frequencies --   1511.5590              1541.4753              1643.7637
 Red. masses --      1.1390                 2.9437                 6.6069
 Frc consts  --      1.5333                 4.1212                10.5178
 IR Inten    --     39.3848               182.4090                36.8779
  Atom  AN      X      Y      Z        X      Y      Z        X      Y      Z
     1   6    -0.02  -0.04   0.00     0.08  -0.05   0.00    -0.04   0.35   0.00
     2   6     0.05   0.00   0.00    -0.01   0.09   0.00     0.07  -0.18   0.00
     3   6    -0.01   0.02   0.00    -0.14  -0.13   0.00     0.11   0.25   0.00
     4   6    -0.03  -0.04   0.00     0.20  -0.02   0.00     0.01  -0.37   0.00
     5   6     0.03   0.00   0.00     0.02   0.20   0.00    -0.02   0.25   0.00
     6   6     0.00   0.03   0.00    -0.14  -0.10   0.00    -0.12  -0.26   0.00
     7   1    -0.05   0.10   0.00     0.03   0.28   0.00     0.09  -0.39   0.00
     8   1    -0.14   0.06   0.00     0.23   0.03   0.00    -0.20  -0.10   0.00
     9   1    -0.03   0.02   0.00     0.44   0.36   0.00    -0.34  -0.11   0.00
    10   1    -0.05  -0.01   0.00     0.36   0.33   0.00     0.33   0.11   0.00
    11   8    -0.01   0.01   0.00    -0.01  -0.06   0.00     0.00  -0.04   0.00
    12   1    -0.01  -0.09   0.00    -0.01  -0.02   0.00     0.00   0.14   0.00
    13   8     0.02   0.02   0.00    -0.06   0.02   0.00     0.01   0.03   0.00
    14   6     0.03   0.04   0.00    -0.02   0.01   0.00    -0.01  -0.02   0.00
    15   1    -0.19  -0.48   0.36     0.13  -0.17   0.12    -0.01   0.01  -0.01
    16   1    -0.17   0.36   0.00     0.04  -0.11   0.00    -0.06   0.08   0.00
    17   1    -0.18  -0.48  -0.36     0.13  -0.17  -0.12    -0.01   0.01   0.01
                     37                     38                     39
                      A                      A                      A
 Frequencies --   1657.6705              3023.3549              3088.9704
 Red. masses --      6.0159                 1.0335                 1.1067
 Frc consts  --      9.7397                 5.5659                 6.2216
 IR Inten    --     13.3677                55.5161                34.9135
  Atom  AN      X      Y      Z        X      Y      Z        X      Y      Z
     1   6     0.15  -0.08   0.00     0.00   0.00   0.00     0.00   0.00   0.00
     2   6    -0.29   0.08   0.00     0.00   0.00   0.00     0.00   0.00   0.00
     3   6     0.23   0.07   0.00     0.00   0.00   0.00     0.00   0.00   0.00
     4   6    -0.19   0.03   0.00     0.00   0.00   0.00     0.00   0.00   0.00
     5   6     0.39  -0.02   0.00     0.00   0.00   0.00     0.00   0.00   0.00
     6   6    -0.28  -0.08   0.00     0.00   0.00   0.00     0.00   0.00   0.00
     7   1     0.12   0.19   0.00     0.00   0.00   0.00     0.00   0.00   0.00
     8   1     0.30  -0.12   0.00     0.00   0.00   0.00     0.00   0.00   0.00
     9   1    -0.14  -0.25   0.00     0.01  -0.02   0.00     0.00   0.00   0.00
    10   1     0.14   0.30   0.00     0.00   0.00   0.00     0.00   0.00   0.00
    11   8    -0.05   0.02   0.00     0.00   0.00   0.00     0.00   0.00   0.00
    12   1    -0.02  -0.43   0.00     0.00   0.00   0.00     0.00   0.00   0.00
    13   8     0.01   0.00   0.00     0.00   0.00   0.00     0.00   0.00   0.00
    14   6     0.01  -0.01   0.00     0.01  -0.05   0.00     0.00   0.00   0.09
    15   1    -0.05   0.03  -0.03     0.05   0.37   0.55    -0.06  -0.41  -0.57
    16   1    -0.01   0.04   0.00    -0.28  -0.16   0.00     0.00   0.00   0.02
    17   1    -0.05   0.03   0.03     0.05   0.37  -0.55     0.06   0.41  -0.57
                     40                     41                     42
                      A                      A                      A
 Frequencies --   3154.4601              3188.5120              3201.5485
 Red. masses --      1.1008                 1.0857                 1.0904
 Frc consts  --      6.4537                 6.5032                 6.5852
 IR Inten    --     19.1186                 0.7062                15.2446
  Atom  AN      X      Y      Z        X      Y      Z        X      Y      Z
     1   6     0.00   0.00   0.00    -0.06  -0.01   0.00    -0.04   0.00   0.00
     2   6     0.00   0.00   0.00     0.02   0.05   0.00    -0.02  -0.05   0.00
     3   6     0.00   0.00   0.00     0.01  -0.01   0.00    -0.02   0.02   0.00
     4   6     0.00   0.00   0.00     0.00   0.00   0.00     0.00   0.00   0.00
     5   6     0.00   0.00   0.00     0.00   0.00   0.00     0.00   0.00   0.00
     6   6     0.00   0.00   0.00     0.02  -0.02   0.00     0.03  -0.03   0.00
     7   1     0.00   0.00   0.00     0.67   0.12   0.00     0.47   0.08   0.00
     8   1     0.00  -0.01   0.00    -0.21  -0.61   0.00     0.19   0.57   0.00
     9   1    -0.02   0.02   0.00    -0.13   0.16   0.00     0.23  -0.27   0.00
    10   1     0.00   0.00   0.00    -0.17   0.20   0.00    -0.34   0.40   0.00
    11   8     0.00   0.00   0.00     0.00   0.00   0.00     0.00   0.00   0.00
    12   1     0.00   0.00   0.00     0.00   0.00   0.00     0.00   0.00   0.00
    13   8     0.00   0.00   0.00     0.00   0.00   0.00     0.00   0.00   0.00
    14   6     0.07   0.06   0.00     0.00   0.00   0.00     0.00   0.00   0.00
    15   1    -0.01  -0.11  -0.18     0.00   0.00   0.00     0.00  -0.01  -0.01
    16   1    -0.82  -0.47   0.00     0.01   0.00   0.00    -0.01  -0.01   0.00
    17   1    -0.01  -0.11   0.18     0.00   0.00   0.00     0.00  -0.01   0.01
                     43                     44                     45
                      A                      A                      A
 Frequencies --   3211.9635              3218.4865              3777.2851
 Red. masses --      1.0936                 1.0952                 1.0652
 Frc consts  --      6.6476                 6.6843                 8.9547
 IR Inten    --     14.6584                 5.1241                97.0975
  Atom  AN      X      Y      Z        X      Y      Z        X      Y      Z
     1   6     0.04   0.01   0.00    -0.03   0.00   0.00     0.00   0.00   0.00
     2   6     0.00   0.00   0.00    -0.01  -0.04   0.00     0.00   0.00   0.00
     3   6     0.03  -0.03   0.00     0.05  -0.05   0.00     0.00   0.00   0.00
     4   6     0.00   0.00   0.00     0.00   0.00   0.00     0.00   0.00   0.00
     5   6     0.00   0.00   0.00     0.00   0.00   0.00     0.00   0.00   0.00
     6   6     0.04  -0.05   0.00    -0.02   0.02   0.00     0.00   0.00   0.00
     7   1    -0.45  -0.09   0.00     0.30   0.05   0.00     0.00   0.00   0.00
     8   1    -0.01  -0.03   0.00     0.15   0.43   0.00     0.00   0.00   0.00
     9   1    -0.30   0.35   0.00    -0.51   0.60   0.00     0.00   0.00   0.00
    10   1    -0.48   0.58   0.00     0.18  -0.21   0.00     0.00   0.00   0.00
    11   8     0.00   0.00   0.00     0.00   0.00   0.00    -0.06   0.00   0.00
    12   1     0.00   0.00   0.00     0.00   0.00   0.00     1.00   0.01   0.00
    13   8     0.00   0.00   0.00     0.00   0.00   0.00     0.00   0.00   0.00
    14   6     0.00   0.00   0.00     0.00   0.00   0.00     0.00   0.00   0.00
    15   1     0.00   0.01   0.01     0.00   0.01   0.01     0.00   0.00   0.00
    16   1     0.01   0.01   0.00     0.01   0.01   0.00     0.00   0.00   0.00
    17   1     0.00   0.01  -0.01     0.00   0.01  -0.01     0.00   0.00   0.00

 -------------------
 - Thermochemistry -
 -------------------
 Temperature   298.150 Kelvin.  Pressure   1.00000 Atm.
 Atom     1 has atomic number  6 and mass  12.00000
 Atom     2 has atomic number  6 and mass  12.00000
 Atom     3 has atomic number  6 and mass  12.00000
 Atom     4 has atomic number  6 and mass  12.00000
 Atom     5 has atomic number  6 and mass  12.00000
 Atom     6 has atomic number  6 and mass  12.00000
 Atom     7 has atomic number  1 and mass   1.00783
 Atom     8 has atomic number  1 and mass   1.00783
 Atom     9 has atomic number  1 and mass   1.00783
 Atom    10 has atomic number  1 and mass   1.00783
 Atom    11 has atomic number  8 and mass  15.99491
 Atom    12 has atomic number  1 and mass   1.00783
 Atom    13 has atomic number  8 and mass  15.99491
 Atom    14 has atomic number  6 and mass  12.00000
 Atom    15 has atomic number  1 and mass   1.00783
 Atom    16 has atomic number  1 and mass   1.00783
 Atom    17 has atomic number  1 and mass   1.00783
 Molecular mass:   124.05243 amu.
 Principal axes and moments of inertia in atomic units:
                           1         2         3
     Eigenvalues --   693.593581168.440741850.47300
           X            0.99960  -0.02817   0.00000
           Y            0.02817   0.99960   0.00000
           Z            0.00000   0.00000   1.00000
 This molecule is an asymmetric top.
 Rotational symmetry number  1.
 Warning -- assumption of classical behavior for rotation
           may cause significant error
 Rotational temperatures (Kelvin)      0.12488     0.07413     0.04681
 Rotational constants (GHZ):           2.60202     1.54457     0.97529
 Zero-point vibrational energy     360803.2 (Joules/Mol)
                                   86.23403 (Kcal/Mol)
 Warning -- explicit consideration of  12 degrees of freedom as
           vibrations may cause significant error
 Vibrational temperatures:    109.61   258.92   322.95   344.29   441.87
          (Kelvin)            492.07   643.41   671.02   730.44   771.65
                              817.38   855.08  1029.80  1080.89  1109.79
                             1217.37  1219.51  1324.05  1388.09  1510.29
                             1534.58  1630.00  1685.42  1700.91  1721.59
                             1767.45  1807.40  1865.92  1920.00  2018.91
                             2130.36  2151.68  2160.52  2174.79  2217.84
                             2365.01  2385.02  4349.93  4444.33  4538.56
                             4587.55  4606.31  4621.29  4630.68  5434.66
 
 Zero-point correction=                           0.137423 (Hartree/Particle)
 Thermal correction to Energy=                    0.145443
 Thermal correction to Enthalpy=                  0.146387
 Thermal correction to Gibbs Free Energy=         0.104855
 Sum of electronic and zero-point Energies=           -421.887343
 Sum of electronic and thermal Energies=              -421.879323
 Sum of electronic and thermal Enthalpies=            -421.878379
 Sum of electronic and thermal Free Energies=         -421.919911
 
                     E (Thermal)             CV                S
                      KCal/Mol        Cal/Mol-Kelvin    Cal/Mol-Kelvin
 Total                   91.267             30.881             87.412
 Electronic               0.000              0.000              0.000
 Translational            0.889              2.981             40.361
 Rotational               0.889              2.981             28.796
 Vibrational             89.489             24.920             18.255
 Vibration     1          0.599              1.965              3.987
 Vibration     2          0.629              1.867              2.329
 Vibration     3          0.649              1.804              1.923
 Vibration     4          0.657              1.780              1.808
 Vibration     5          0.697              1.660              1.378
 Vibration     6          0.721              1.592              1.203
 Vibration     7          0.806              1.367              0.804
 Vibration     8          0.824              1.325              0.748
 Vibration     9          0.863              1.233              0.639
 Vibration    10          0.891              1.170              0.573
 Vibration    11          0.924              1.100              0.508
 Vibration    12          0.952              1.044              0.460
                       Q            Log10(Q)             Ln(Q)
 Total Bot       0.589339D-48        -48.229635       -111.052838
 Total V=0       0.955596D+15         14.980274         34.493357
 Vib (Bot)       0.247548D-61        -61.606341       -141.853843
 Vib (Bot)    1  0.270493D+01          0.432156          0.995077
 Vib (Bot)    2  0.111613D+01          0.047714          0.109866
 Vib (Bot)    3  0.879559D+00         -0.055735         -0.128335
 Vib (Bot)    4  0.819670D+00         -0.086361         -0.198853
 Vib (Bot)    5  0.616732D+00         -0.209903         -0.483320
 Vib (Bot)    6  0.542244D+00         -0.265805         -0.612039
 Vib (Bot)    7  0.384346D+00         -0.415278         -0.956213
 Vib (Bot)    8  0.362768D+00         -0.440371         -1.013991
 Vib (Bot)    9  0.321521D+00         -0.492790         -1.134691
 Vib (Bot)   10  0.296434D+00         -0.528072         -1.215931
 Vib (Bot)   11  0.271413D+00         -0.566370         -1.304114
 Vib (Bot)   12  0.252715D+00         -0.597369         -1.375492
 Vib (V=0)       0.401391D+02          1.603568          3.692351
 Vib (V=0)    1  0.325076D+01          0.511984          1.178888
 Vib (V=0)    2  0.172301D+01          0.236287          0.544070
 Vib (V=0)    3  0.151174D+01          0.179478          0.413263
 Vib (V=0)    4  0.146013D+01          0.164393          0.378529
 Vib (V=0)    5  0.129395D+01          0.111918          0.257701
 Vib (V=0)    6  0.123758D+01          0.092574          0.213160
 Vib (V=0)    7  0.113065D+01          0.053329          0.122794
 Vib (V=0)    8  0.111774D+01          0.048340          0.111307
 Vib (V=0)    9  0.109445D+01          0.039198          0.090256
 Vib (V=0)   10  0.108127D+01          0.033934          0.078135
 Vib (V=0)   11  0.106892D+01          0.028943          0.066645
 Vib (V=0)   12  0.106024D+01          0.025403          0.058492
 Electronic      0.100000D+01          0.000000          0.000000
 Translational   0.543079D+08          7.734863         17.810181
 Rotational      0.438373D+06          5.641844         12.990825
 ***** Axes restored to original set *****
 -------------------------------------------------------------------
 Center     Atomic                   Forces (Hartrees/Bohr)
 Number     Number              X              Y              Z
 -------------------------------------------------------------------
      1        6           0.000073160   -0.000039446    0.000025766
      2        6          -0.000072570   -0.000049303   -0.000030149
      3        6           0.000022901    0.000108084    0.000023445
      4        6           0.000025367   -0.000072907    0.000002584
      5        6          -0.000033562   -0.000040819   -0.000014262
      6        6          -0.000010532    0.000066304   -0.000004771
      7        1          -0.000002817    0.000001265    0.000001393
      8        1           0.000018384    0.000010296    0.000001937
      9        1          -0.000000659   -0.000013634   -0.000007161
     10        1           0.000005129   -0.000017889    0.000000477
     11        8          -0.000015694    0.000005269   -0.000002064
     12        1           0.000006108   -0.000001652   -0.000001238
     13        8           0.000001821    0.000028286    0.000008212
     14        6          -0.000024392   -0.000007037   -0.000023570
     15        1           0.000002791    0.000003649   -0.000000148
     16        1          -0.000001564    0.000014508    0.000005602
     17        1           0.000006128    0.000005027    0.000013948
 -------------------------------------------------------------------
 Cartesian Forces:  Max     0.000108084 RMS     0.000030158
 FormGI is forming the generalized inverse of G from B-inverse, IUseBI=4.

 GradGradGradGradGradGradGradGradGradGradGradGradGradGradGradGradGradGrad
 Berny optimization.
 Internal  Forces:  Max     0.000049159 RMS     0.000013380
 Search for a local minimum.
 Step number   1 out of a maximum of    2
 All quantities printed in internal units (Hartrees-Bohrs-Radians)
 Second derivative matrix not updated -- analytic derivatives used.
 ITU=  0
     Eigenvalues ---    0.00303   0.00993   0.01218   0.01645   0.01718
     Eigenvalues ---    0.01921   0.02110   0.02384   0.02586   0.02715
     Eigenvalues ---    0.02812   0.03169   0.08749   0.08769   0.10709
     Eigenvalues ---    0.11156   0.12042   0.12211   0.13174   0.16955
     Eigenvalues ---    0.18309   0.18430   0.18474   0.19155   0.19303
     Eigenvalues ---    0.22213   0.22351   0.28513   0.33004   0.33043
     Eigenvalues ---    0.33167   0.34720   0.35731   0.36064   0.36357
     Eigenvalues ---    0.36397   0.37535   0.39323   0.40704   0.44809
     Eigenvalues ---    0.46545   0.47864   0.48517   0.51842   0.52412
 Angle between quadratic step and forces=  52.91 degrees.
 Linear search not attempted -- first point.
 Iteration  1 RMS(Cart)=  0.00014762 RMS(Int)=  0.00000002
 Iteration  2 RMS(Cart)=  0.00000003 RMS(Int)=  0.00000001
 Variable       Old X    -DE/DX   Delta X   Delta X   Delta X     New X
                                 (Linear)    (Quad)   (Total)
    R1        2.63444  -0.00004   0.00000  -0.00016  -0.00016   2.63427
    R2        2.64552   0.00004   0.00000   0.00016   0.00016   2.64568
    R3        2.05141   0.00000   0.00000   0.00000   0.00000   2.05142
    R4        2.65055   0.00005   0.00000   0.00020   0.00020   2.65074
    R5        2.05119   0.00000   0.00000  -0.00001  -0.00001   2.05119
    R6        2.63383  -0.00005   0.00000  -0.00018  -0.00018   2.63365
    R7        2.04852   0.00000   0.00000  -0.00001  -0.00001   2.04851
    R8        2.66397   0.00002   0.00000   0.00012   0.00012   2.66408
    R9        2.60176   0.00002   0.00000   0.00008   0.00008   2.60184
   R10        2.62881  -0.00003   0.00000  -0.00013  -0.00013   2.62868
   R11        2.58117   0.00001   0.00000   0.00003   0.00003   2.58119
   R12        2.05081   0.00000   0.00000  -0.00001  -0.00001   2.05080
   R13        1.83246   0.00001   0.00000   0.00002   0.00002   1.83248
   R14        2.68923   0.00000   0.00000  -0.00003  -0.00003   2.68921
   R15        2.07251   0.00000   0.00000   0.00001   0.00001   2.07252
   R16        2.06088   0.00001   0.00000   0.00003   0.00003   2.06091
   R17        2.07247   0.00001   0.00000   0.00005   0.00005   2.07252
    A1        2.09805   0.00000   0.00000   0.00002   0.00002   2.09807
    A2        2.09856   0.00001   0.00000   0.00012   0.00012   2.09868
    A3        2.08658  -0.00001   0.00000  -0.00014  -0.00014   2.08644
    A4        2.09743   0.00000   0.00000   0.00001   0.00001   2.09744
    A5        2.10220   0.00001   0.00000   0.00015   0.00015   2.10235
    A6        2.08356  -0.00002   0.00000  -0.00017  -0.00017   2.08339
    A7        2.08766  -0.00001   0.00000  -0.00006  -0.00006   2.08760
    A8        2.09101  -0.00001   0.00000  -0.00016  -0.00016   2.09084
    A9        2.10452   0.00002   0.00000   0.00022   0.00022   2.10474
   A10        2.09764   0.00001   0.00000   0.00007   0.00007   2.09771
   A11        2.19848   0.00000   0.00000   0.00001   0.00001   2.19849
   A12        1.98706  -0.00001   0.00000  -0.00008  -0.00008   1.98699
   A13        2.09225   0.00000   0.00000  -0.00001  -0.00001   2.09224
   A14        2.09837  -0.00001   0.00000  -0.00010  -0.00010   2.09827
   A15        2.09257   0.00001   0.00000   0.00011   0.00011   2.09267
   A16        2.09334  -0.00001   0.00000  -0.00003  -0.00003   2.09331
   A17        2.12029  -0.00001   0.00000  -0.00012  -0.00012   2.12017
   A18        2.06955   0.00001   0.00000   0.00015   0.00015   2.06971
   A19        1.88545  -0.00001   0.00000  -0.00009  -0.00009   1.88536
   A20        2.06779  -0.00001   0.00000  -0.00005  -0.00005   2.06773
   A21        1.93878   0.00001   0.00000   0.00005   0.00005   1.93883
   A22        1.84998   0.00000   0.00000   0.00002   0.00002   1.85001
   A23        1.93880   0.00001   0.00000   0.00004   0.00004   1.93883
   A24        1.91113   0.00000   0.00000   0.00001   0.00001   1.91115
   A25        1.91282   0.00000   0.00000  -0.00002  -0.00002   1.91279
   A26        1.91125  -0.00001   0.00000  -0.00010  -0.00010   1.91115
    D1       -0.00029   0.00001   0.00000   0.00029   0.00029   0.00000
    D2        3.14143   0.00000   0.00000   0.00016   0.00016   3.14159
    D3        3.14143   0.00000   0.00000   0.00016   0.00016  -3.14159
    D4       -0.00003   0.00000   0.00000   0.00003   0.00003   0.00000
    D5        0.00015   0.00000   0.00000  -0.00015  -0.00015   0.00000
    D6       -3.14146   0.00000   0.00000  -0.00013  -0.00013  -3.14159
    D7       -3.14157   0.00000   0.00000  -0.00002  -0.00002   3.14159
    D8        0.00000   0.00000   0.00000   0.00000   0.00000   0.00000
    D9        0.00018  -0.00001   0.00000  -0.00018  -0.00018   0.00000
   D10        3.14157   0.00000   0.00000   0.00002   0.00002   3.14159
   D11       -3.14153   0.00000   0.00000  -0.00006  -0.00006  -3.14159
   D12       -0.00015   0.00000   0.00000   0.00015   0.00015   0.00000
   D13        0.00006   0.00000   0.00000  -0.00006  -0.00006   0.00000
   D14       -3.14154   0.00000   0.00000  -0.00005  -0.00005   3.14159
   D15       -3.14132  -0.00001   0.00000  -0.00027  -0.00027  -3.14159
   D16        0.00026   0.00000   0.00000  -0.00026  -0.00026   0.00000
   D17       -0.00020   0.00000   0.00000   0.00020   0.00020   0.00000
   D18        3.14147   0.00000   0.00000   0.00013   0.00013   3.14159
   D19        3.14140   0.00000   0.00000   0.00019   0.00019  -3.14159
   D20       -0.00012   0.00000   0.00000   0.00012   0.00012   0.00000
   D21       -0.00033   0.00000   0.00000   0.00032   0.00032   0.00000
   D22        3.14126   0.00000   0.00000   0.00033   0.00033   3.14159
   D23        0.00009   0.00000   0.00000  -0.00009  -0.00009   0.00000
   D24       -3.14148   0.00000   0.00000  -0.00011  -0.00011   3.14159
   D25       -3.14157   0.00000   0.00000  -0.00002  -0.00002  -3.14159
   D26        0.00004   0.00000   0.00000  -0.00004  -0.00004   0.00000
   D27       -0.00018   0.00000   0.00000   0.00018   0.00018   0.00000
   D28        3.14149   0.00000   0.00000   0.00010   0.00010   3.14159
   D29        1.06722   0.00000   0.00000  -0.00021  -0.00021   1.06702
   D30       -3.14144   0.00000   0.00000  -0.00015  -0.00015  -3.14159
   D31       -1.06678   0.00000   0.00000  -0.00024  -0.00024  -1.06701
         Item               Value     Threshold  Converged?
 Maximum Force            0.000049     0.000450     YES
 RMS     Force            0.000013     0.000300     YES
 Maximum Displacement     0.000525     0.001800     YES
 RMS     Displacement     0.000148     0.001200     YES
 Predicted change in Energy=-3.989399D-08
 Optimization completed.
    -- Stationary point found.
                           ----------------------------
                           !   Optimized Parameters   !
                           ! (Angstroms and Degrees)  !
 --------------------------                            --------------------------
 ! Name  Definition              Value          Derivative Info.                !
 --------------------------------------------------------------------------------
 ! R1    R(1,2)                  1.3941         -DE/DX =    0.0                 !
 ! R2    R(1,6)                  1.4            -DE/DX =    0.0                 !
 ! R3    R(1,7)                  1.0856         -DE/DX =    0.0                 !
 ! R4    R(2,3)                  1.4026         -DE/DX =    0.0                 !
 ! R5    R(2,8)                  1.0854         -DE/DX =    0.0                 !
 ! R6    R(3,4)                  1.3938         -DE/DX =    0.0                 !
 ! R7    R(3,9)                  1.084          -DE/DX =    0.0                 !
 ! R8    R(4,5)                  1.4097         -DE/DX =    0.0                 !
 ! R9    R(4,13)                 1.3768         -DE/DX =    0.0                 !
 ! R10   R(5,6)                  1.3911         -DE/DX =    0.0                 !
 ! R11   R(5,11)                 1.3659         -DE/DX =    0.0                 !
 ! R12   R(6,10)                 1.0852         -DE/DX =    0.0                 !
 ! R13   R(11,12)                0.9697         -DE/DX =    0.0                 !
 ! R14   R(13,14)                1.4231         -DE/DX =    0.0                 !
 ! R15   R(14,15)                1.0967         -DE/DX =    0.0                 !
 ! R16   R(14,16)                1.0906         -DE/DX =    0.0                 !
 ! R17   R(14,17)                1.0967         -DE/DX =    0.0                 !
 ! A1    A(2,1,6)              120.2092         -DE/DX =    0.0                 !
 ! A2    A(2,1,7)              120.2388         -DE/DX =    0.0                 !
 ! A3    A(6,1,7)              119.552          -DE/DX =    0.0                 !
 ! A4    A(1,2,3)              120.1739         -DE/DX =    0.0                 !
 ! A5    A(1,2,8)              120.4471         -DE/DX =    0.0                 !
 ! A6    A(3,2,8)              119.3789         -DE/DX =    0.0                 !
 ! A7    A(2,3,4)              119.6142         -DE/DX =    0.0                 !
 ! A8    A(2,3,9)              119.8058         -DE/DX =    0.0                 !
 ! A9    A(4,3,9)              120.58           -DE/DX =    0.0                 !
 ! A10   A(3,4,5)              120.1857         -DE/DX =    0.0                 !
 ! A11   A(3,4,13)             125.9639         -DE/DX =    0.0                 !
 ! A12   A(5,4,13)             113.8504         -DE/DX =    0.0                 !
 ! A13   A(4,5,6)              119.8772         -DE/DX =    0.0                 !
 ! A14   A(4,5,11)             120.2275         -DE/DX =    0.0                 !
 ! A15   A(6,5,11)             119.8953         -DE/DX =    0.0                 !
 ! A16   A(1,6,5)              119.9398         -DE/DX =    0.0                 !
 ! A17   A(1,6,10)             121.4835         -DE/DX =    0.0                 !
 ! A18   A(5,6,10)             118.5767         -DE/DX =    0.0                 !
 ! A19   A(5,11,12)            108.0283         -DE/DX =    0.0                 !
 ! A20   A(4,13,14)            118.4754         -DE/DX =    0.0                 !
 ! A21   A(13,14,15)           111.084          -DE/DX =    0.0                 !
 ! A22   A(13,14,16)           105.9961         -DE/DX =    0.0                 !
 ! A23   A(13,14,17)           111.0848         -DE/DX =    0.0                 !
 ! A24   A(15,14,16)           109.4998         -DE/DX =    0.0                 !
 ! A25   A(15,14,17)           109.5962         -DE/DX =    0.0                 !
 ! A26   A(16,14,17)           109.5065         -DE/DX =    0.0                 !
 ! D1    D(6,1,2,3)             -0.0168         -DE/DX =    0.0                 !
 ! D2    D(6,1,2,8)            179.9905         -DE/DX =    0.0                 !
 ! D3    D(7,1,2,3)           -180.0092         -DE/DX =    0.0                 !
 ! D4    D(7,1,2,8)             -0.0019         -DE/DX =    0.0                 !
 ! D5    D(2,1,6,5)              0.0088         -DE/DX =    0.0                 !
 ! D6    D(2,1,6,10)          -179.9924         -DE/DX =    0.0                 !
 ! D7    D(7,1,6,5)            180.0013         -DE/DX =    0.0                 !
 ! D8    D(7,1,6,10)             0.0            -DE/DX =    0.0                 !
 ! D9    D(1,2,3,4)              0.0106         -DE/DX =    0.0                 !
 ! D10   D(1,2,3,9)            179.9986         -DE/DX =    0.0                 !
 ! D11   D(8,2,3,4)           -179.9966         -DE/DX =    0.0                 !
 ! D12   D(8,2,3,9)             -0.0086         -DE/DX =    0.0                 !
 ! D13   D(2,3,4,5)              0.0034         -DE/DX =    0.0                 !
 ! D14   D(2,3,4,13)           180.0028         -DE/DX =    0.0                 !
 ! D15   D(9,3,4,5)           -179.9845         -DE/DX =    0.0                 !
 ! D16   D(9,3,4,13)             0.0149         -DE/DX =    0.0                 !
 ! D17   D(3,4,5,6)             -0.0113         -DE/DX =    0.0                 !
 ! D18   D(3,4,5,11)           179.9927         -DE/DX =    0.0                 !
 ! D19   D(13,4,5,6)          -180.0108         -DE/DX =    0.0                 !
 ! D20   D(13,4,5,11)           -0.0067         -DE/DX =    0.0                 !
 ! D21   D(3,4,13,14)           -0.0187         -DE/DX =    0.0                 !
 ! D22   D(5,4,13,14)          179.9808         -DE/DX =    0.0                 !
 ! D23   D(4,5,6,1)              0.0052         -DE/DX =    0.0                 !
 ! D24   D(4,5,6,10)           180.0064         -DE/DX =    0.0                 !
 ! D25   D(11,5,6,1)          -179.9989         -DE/DX =    0.0                 !
 ! D26   D(11,5,6,10)            0.0024         -DE/DX =    0.0                 !
 ! D27   D(4,5,11,12)           -0.01           -DE/DX =    0.0                 !
 ! D28   D(6,5,11,12)          179.994          -DE/DX =    0.0                 !
 ! D29   D(4,13,14,15)          61.1475         -DE/DX =    0.0                 !
 ! D30   D(4,13,14,16)        -179.9914         -DE/DX =    0.0                 !
 ! D31   D(4,13,14,17)         -61.1218         -DE/DX =    0.0                 !
 --------------------------------------------------------------------------------
 GradGradGradGradGradGradGradGradGradGradGradGradGradGradGradGradGradGrad

 1\1\GINC-N02\Freq\RB3LYP\6-31++G(d,p)\C7H8O2\ROOT\04-Jan-2020\0\\#N Ge
 om=AllCheck Guess=TCheck SCRF=Check GenChk RB3LYP/6-31++G(d,p) Freq\\g
 uaiacol\\0,1\C,-0.6969028388,-0.2670175609,-0.1329814607\C,0.675925357
 7,-0.2864619359,0.1087540207\C,1.3818766726,0.9158127336,0.2619832019\
 C,0.7028239414,2.1295904889,0.1713669349\C,-0.6854496179,2.1486026051,
 -0.0728013521\C,-1.3789356231,0.9521763514,-0.2238621769\H,-1.24429350
 16,-1.1968927963,-0.2518910263\H,1.2085626477,-1.2295408167,0.18010349
 26\H,2.4492851878,0.8937302032,0.4497953581\H,-2.4471565247,0.99143236
 67,-0.4112538496\O,-1.351801257,3.3376162742,-0.1616202111\H,-0.709378
 6731,4.0521498351,-0.0310700309\O,1.2626460337,3.3808402923,0.29995692
 89\C,2.6605067434,3.4764059885,0.5489831584\H,3.2384770394,3.031342245
 9,-0.2699623953\H,2.8820768979,4.5422723547,0.6136137305\H,2.927032264
 7,2.9889737102,1.4945673869\\Version=EM64L-G09RevD.01\State=1-A\HF=-42
 2.0247655\RMSD=6.433e-09\RMSF=3.016e-05\ZeroPoint=0.1374227\Thermal=0.
 1454427\Dipole=1.1007783,0.1533594,0.1980019\DipoleDeriv=0.0510693,0.0
 894204,0.0381047,-0.0978209,0.007395,-0.0133624,0.0336095,0.0195707,-0
 .1463824,-0.0321924,-0.0973581,0.0212763,0.0250422,-0.0408471,0.007369
 2,0.0241308,-0.0140826,-0.1621306,-0.0261487,0.0522309,0.0264929,-0.11
 9926,-0.0385755,-0.0179701,0.0225224,0.01235,-0.16494,0.3339837,0.8017
 711,0.0675622,0.6934436,0.9192335,0.1427885,0.0648728,0.1617651,0.0748
 824,0.2255852,-0.7776528,0.0091681,-0.5927328,1.0678014,-0.0803607,0.0
 135454,-0.1129673,0.067093,0.0598865,-0.0978314,0.0393402,0.1900312,-0
 .0978625,0.0353739,0.0462997,-0.0153696,-0.1688584,0.0237568,-0.078763
 5,-0.0229785,-0.0767672,-0.064592,-0.0185398,-0.0229213,-0.0188573,0.1
 387948,0.0194877,0.0765385,-0.0205065,0.0638129,-0.0733164,0.0059982,-
 0.0208028,0.008197,0.1426711,-0.0787432,-0.0165996,-0.0395385,-0.00558
 64,0.0895061,-0.0022768,-0.0393304,-0.0041881,0.1361676,-0.0607711,0.0
 120684,-0.0371356,0.0107956,0.0751114,0.0000622,-0.0371674,0.0002685,0
 .144961,-0.499231,0.5025605,-0.0127144,0.5157686,-1.29374,0.068385,-0.
 0123859,0.0661238,-0.3588939,0.2829451,-0.0382539,-0.0076958,-0.063042
 4,0.371778,-0.0098964,-0.0083063,-0.0055613,0.3196523,-1.156111,-0.648
 0781,-0.1707895,-0.6832298,-1.1830736,-0.1421909,-0.1715843,-0.1358912
 ,-0.3091261,0.9611892,0.3596985,0.1174208,0.0605617,0.2870101,0.009318
 9,0.110278,0.0620655,0.3652498,-0.0838776,-0.0470942,0.0218362,0.10122
 88,0.0471725,-0.068991,0.0870138,-0.0511311,-0.068814,0.0263481,-0.030
 8837,-0.0122355,-0.0959407,-0.1138547,-0.0218548,-0.0137895,-0.0103711
 ,0.088814,-0.0471765,-0.0617731,-0.0176071,0.0743616,0.0408538,0.10614
 7,-0.0759847,0.0380791,-0.0991408\Polar=102.7850677,6.4118503,109.4011
 492,8.4425334,2.4193782,57.3150583\PG=C01 [X(C7H8O2)]\NImag=0\\0.67283
 592,0.03379642,0.71507573,0.09737943,0.02015316,0.14300038,-0.33507489
 ,-0.02607366,-0.04955476,0.67083826,0.03171499,-0.12370331,0.00401032,
 -0.04056852,0.71117584,-0.04816883,-0.00617736,-0.06640722,0.09593078,
 0.00696707,0.13855723,-0.02947422,-0.02520698,-0.00683669,-0.17096728,
 -0.11838045,-0.02339034,0.72089432,-0.06975373,0.02697856,-0.01179345,
 -0.05998332,-0.27293814,-0.01580461,-0.00329440,0.66416222,-0.00791122
 ,-0.00394237,0.00439480,-0.02198776,-0.02609936,-0.05888771,0.10629847
 ,0.01250058,0.13681180,-0.05214464,0.02682830,-0.00831496,0.06569579,0
 .02602759,0.01196543,-0.19122488,0.05691717,-0.02266683,0.66896241,0.0
 2632416,-0.00914126,0.00445604,-0.01815873,-0.05712888,-0.00460511,0.1
 2290877,-0.27099783,0.01649568,-0.04231558,0.69244794,-0.00832515,0.00
 454035,-0.00269359,0.01090260,0.00318699,0.00336509,-0.02107768,0.0048
 5610,-0.05855396,0.09324063,0.00591457,0.15076898,0.06704138,-0.024735
 81,0.01112521,-0.05305433,-0.02972032,-0.00977222,-0.01647418,0.074697
 59,-0.00150913,-0.27947780,-0.03473232,-0.03849673,0.66689715,0.020179
 18,-0.05756059,0.00215845,-0.02886442,-0.00985062,-0.00528604,0.030014
 81,0.02803835,0.00591117,0.04594792,-0.10053960,0.00726294,0.03319996,
 0.73864795,0.01220345,-0.00576139,0.00259347,-0.00975345,-0.00543683,-
 0.00352377,-0.00258488,0.01379055,0.00214946,-0.03655671,-0.00696340,-
 0.07232976,0.09391502,0.02029681,0.15556704,-0.17367993,0.11930414,-0.
 01813620,-0.02551147,0.02847939,-0.00493545,-0.00264446,0.00268568,-0.
 00006817,-0.01659817,-0.02821041,-0.00391449,-0.19472987,-0.13231996,-
 0.02708731,0.72631130,0.06129007,-0.28470254,0.00526187,0.07188422,0.0
 2489252,0.01311806,-0.00550937,-0.05688381,-0.00229094,-0.07099261,0.0
 2597293,-0.01193452,-0.06386897,-0.26987644,-0.01632814,-0.01098302,0.
 68562631,-0.01952642,0.01548794,-0.05759465,-0.00389653,0.00546819,0.0
 0581172,-0.00026547,-0.00084836,-0.00195683,-0.00494004,-0.00439029,0.
 00078191,-0.02544592,-0.02840247,-0.06430675,0.10633676,0.01164471,0.1
 4069589,-0.12964475,-0.12158253,-0.01988505,-0.01001833,-0.02825900,-0
 .00279865,-0.00515280,0.00139720,-0.00206934,-0.00084923,0.00104810,-0
 .00000842,-0.00098657,0.00290939,-0.00127254,0.01106664,0.01464922,0.0
 0196273,0.13386210,-0.12152470,-0.26546532,-0.02701280,0.00219382,0.00
 405690,0.00043622,0.00051170,0.00170648,-0.00003153,0.00101865,0.00005
 039,0.00019662,0.00383278,-0.00168172,0.00047556,-0.01560870,-0.018786
 74,-0.00325050,0.13058357,0.28007154,-0.01988365,-0.02702032,-0.037642
 68,-0.00206729,-0.00493598,0.00152255,-0.00209000,0.00012539,0.0063976
 3,-0.00001016,0.00020258,-0.00065439,-0.00124848,0.00031385,0.00641366
 ,0.00123519,0.00208225,0.00220248,0.02239999,0.02917397,0.02931736,-0.
 00959798,0.02867519,-0.00130808,-0.12558590,0.12049000,-0.01372169,0.0
 1057253,-0.01561432,0.00124238,-0.00118493,-0.00274423,-0.00130998,-0.
 00091399,-0.00107518,-0.00004600,-0.00524496,-0.00137987,-0.00213014,0
 .00090556,-0.00037883,0.00087054,0.12987240,-0.00187451,0.00334663,-0.
 00029180,0.12033657,-0.27145032,0.01547391,0.01458730,-0.01895416,0.00
 208401,-0.00398701,-0.00160610,-0.00088162,-0.00082550,0.00004292,-0.0
 0012528,-0.00023502,0.00171338,-0.00015931,0.00032294,0.00075606,0.000
 17277,-0.12906952,0.28658047,-0.00204032,0.00509763,0.00148486,-0.0137
 2632,0.01549704,-0.03347911,0.00196626,-0.00323727,0.00167410,-0.00133
 793,-0.00066413,0.00562075,-0.00004139,-0.00017037,-0.00081136,-0.0021
 0257,-0.00036172,0.00626047,0.00088750,0.00004958,-0.00392334,0.015598
 00,-0.01647125,0.02626195,0.00081354,-0.00323089,-0.00100833,-0.011374
 69,0.00261928,-0.00226690,-0.33250051,0.00935534,-0.05296017,-0.011859
 36,-0.00197413,-0.00275492,0.00138377,0.00230351,-0.00074498,0.0006161
 0,0.00013999,0.00027196,-0.00062962,0.00015857,-0.00019649,0.00082808,
 -0.00011666,0.00081505,0.35378376,-0.00241121,-0.00455686,-0.00067986,
 -0.02743191,0.00579777,-0.00474435,0.00824897,-0.05867603,0.00079525,0
 .02757297,0.00535555,0.00490850,0.00098500,-0.00469709,-0.00008026,0.0
 0021009,-0.00127693,0.00002808,-0.00137247,0.00007860,-0.00025242,0.00
 043857,0.00103400,0.00019328,-0.00583885,0.05864158,-0.00098678,-0.000
 82438,0.00589505,-0.00298503,0.00055554,0.00131847,-0.05299432,0.00099
 405,-0.04038482,-0.00204155,-0.00030845,0.00312312,-0.00077743,0.00015
 044,0.00578292,0.00027316,0.00001775,-0.00085770,-0.00023283,0.0000176
 0,0.00046508,0.00082805,0.00009524,-0.00365893,0.05830707,-0.00016503,
 0.03279278,-0.00934787,-0.00198839,-0.00202333,0.00115200,0.00289932,-
 0.00083239,0.00057584,-0.00038667,0.00024195,0.00089968,-0.00216324,-0
 .00096603,-0.01337462,0.00381569,-0.00316095,-0.33261860,0.00628422,-0
 .05252416,0.00066615,0.00014885,0.00079724,-0.00052208,-0.00014739,-0.
 00017846,-0.00009629,-0.00000717,0.00006579,0.35219592,0.02738701,0.00
 499079,0.00490455,0.00216967,-0.00470138,0.00011822,-0.00027933,-0.001
 23108,-0.00005835,-0.00065271,-0.00425366,-0.00036403,-0.02815386,0.00
 529793,-0.00495818,0.00817702,-0.05908793,0.00083207,-0.00053672,0.001
 06794,0.00002342,0.00141482,0.00005102,0.00023977,0.00001400,0.0001228
 1,0.00001674,-0.00867939,0.05564258,-0.00131692,-0.00027286,0.00161630
 ,-0.00084898,0.00024728,0.00612594,0.00024387,-0.00007922,-0.00080772,
 -0.00093102,-0.00062949,0.00590340,-0.00392829,0.00068115,0.00440067,-
 0.05247956,0.00049561,-0.04309018,0.00078096,0.00014436,-0.00369442,-0
 .00014056,-0.00003589,0.00044396,0.00006635,0.00001292,-0.00045844,0.0
 5768636,-0.00076348,0.03397268,-0.00726491,-0.00172953,-0.00224274,0.0
 0296858,0.00417943,0.00084570,-0.00455080,-0.00882756,-0.00204153,-0.0
 2972676,0.04714205,-0.00552936,-0.15569777,0.06012243,-0.01932705,0.02
 130098,-0.01634613,0.00245831,0.00068571,-0.00094797,0.00004191,0.0002
 4914,0.00017524,0.00012311,-0.00091698,0.00173744,-0.00006991,0.001157
 22,0.00104564,0.00088496,0.42491722,-0.00556577,0.00315560,-0.00103077
 ,0.00365186,-0.00558892,0.00054078,-0.00243843,0.00368613,-0.00048216,
 0.01501168,-0.02780908,0.00178247,0.11377146,-0.25471371,0.01483160,0.
 02049318,-0.05368308,0.00219634,0.00068799,-0.00153332,0.00007660,0.00
 024016,0.00004024,0.00005306,0.00039216,-0.00046490,0.00006478,0.00046
 413,0.00234908,0.00022732,0.10605960,0.60059505,-0.00233634,-0.0003546
 7,0.00479937,0.00083387,0.00063397,-0.00109871,-0.00188681,-0.00160731
 ,0.00545853,-0.00630192,0.00744558,0.00715130,-0.01803371,0.00537177,-
 0.04089625,0.00334509,-0.00429960,0.00561197,0.00008133,-0.00021185,0.
 00032776,0.00012449,0.00004196,-0.00040071,-0.00010204,0.00030131,-0.0
 0029394,0.00087107,0.00033060,-0.00355922,0.07260716,0.03253311,0.0412
 8527,0.00112878,-0.00052737,-0.00012154,-0.00055175,0.00057563,-0.0000
 8061,-0.00008128,-0.00143708,0.00006484,0.00079034,0.01023883,0.000090
 96,0.01492949,0.01615206,0.00344636,-0.00213054,0.00539294,-0.00048769
 ,-0.00012964,0.00027058,-0.00000833,-0.00007780,-0.00012122,0.00000355
 ,-0.00010827,0.00020301,-0.00004071,0.00006629,0.00007905,0.00012229,-
 0.25291191,-0.24652422,-0.04944941,0.23921432,-0.00174285,-0.00075062,
 -0.00036733,0.00021052,0.00069954,0.00005424,-0.00092739,-0.00144542,-
 0.00018258,-0.00056338,0.00008895,-0.00013745,-0.02523497,-0.03915174,
 -0.00533662,0.00538440,-0.00312803,0.00084029,0.00028453,-0.00026926,0
 .00004483,0.00002891,0.00005533,0.00000924,-0.00023602,0.00032649,-0.0
 0003743,0.00009414,0.00021480,0.00003654,-0.19565487,-0.27971779,-0.04
 110823,0.21994732,0.32276213,-0.00015081,-0.00015243,0.00171489,-0.000
 08902,0.00011838,-0.00002927,0.00007632,-0.00027240,-0.00063697,-0.000
 16981,0.00176545,0.00168650,0.00244733,0.00196394,-0.00192406,-0.00048
 773,0.00084214,0.00130487,-0.00000814,0.00004234,-0.00004521,0.0000071
 2,-0.00001726,-0.00011332,-0.00005145,0.00004012,0.00014265,0.00012266
 ,0.00003400,-0.00059350,-0.04822061,-0.05008059,-0.01598378,0.04616130
 ,0.04639924,0.01684407,0.00313019,-0.00466332,0.00072760,-0.00691644,0
 .00000820,-0.00244163,0.01446422,0.01017073,0.00207057,-0.12869488,-0.
 07346838,-0.01793902,-0.03548927,-0.05326814,-0.00875393,-0.00473823,0
 .00889193,-0.00141602,0.00022264,-0.00032615,0.00013199,0.00056177,0.0
 0045480,-0.00000775,0.00010225,-0.00198566,0.00051821,-0.00090800,-0.0
 0187401,-0.00022421,-0.00135052,-0.00402582,0.00018099,0.00055230,-0.0
 0153922,0.00032144,0.46559076,0.00161697,-0.00782336,0.00013571,0.0020
 6567,-0.00140476,0.00016470,-0.01983232,-0.04205575,-0.00460016,-0.038
 80046,-0.24923719,-0.01190850,-0.01950365,-0.02651292,-0.00423714,0.00
 437934,0.00826777,0.00086161,-0.00012947,-0.00005429,-0.00001001,-0.00
 108975,-0.00176869,-0.00025070,-0.00050223,0.00181665,0.00003055,-0.00
 017251,-0.00007598,-0.00003463,0.00107484,0.01222685,0.00055313,-0.001
 65433,-0.00053555,-0.00026964,0.10577382,0.38592791,0.00087679,-0.0009
 6866,-0.00150243,-0.00239066,-0.00019715,0.00650921,0.00135250,0.00068
 413,0.00434255,-0.01711853,-0.01802614,-0.04034711,-0.00794404,-0.0101
 8940,0.00531023,-0.00152704,0.00165376,0.00428208,0.00013642,-0.000045
 13,-0.00054570,-0.00004489,0.00002177,0.00066022,0.00055387,-0.0002329
 9,-0.00301240,-0.00018325,-0.00033494,0.00006675,0.00030132,-0.0003468
 8,-0.00288370,0.00032068,-0.00024908,-0.00143086,0.07306681,0.02629631
 ,0.07930978,0.00008566,0.00229135,-0.00001138,-0.00087350,0.00139227,-
 0.00014909,0.00619685,0.00400164,0.00128650,-0.02647167,-0.01903503,-0
 .00432263,0.00321140,0.00407152,0.00034542,-0.00112543,-0.00150999,-0.
 00040849,-0.00007661,0.00013252,0.00001962,0.00020001,0.00068477,0.000
 06234,-0.00100350,0.00085618,-0.00012605,0.00029305,0.00009211,0.00011
 291,0.00158378,-0.00168959,0.00015638,-0.00236209,0.00070100,-0.000214
 18,-0.21585764,-0.01424838,-0.02829147,0.45302123,-0.00035334,0.000271
 44,-0.00006694,-0.00046856,0.00065255,-0.00007062,-0.00226614,-0.00149
 466,-0.00042273,-0.04260786,-0.00864471,-0.00761771,0.00155482,-0.0075
 7310,0.00004933,-0.00157445,0.00010492,-0.00029807,-0.00000527,0.00000
 008,0.00000318,0.00005406,0.00008910,0.00001316,-0.00150052,-0.0017259
 5,-0.00030199,-0.00018993,-0.00040489,-0.00003530,0.00183892,0.0020281
 6,0.00036091,-0.00259245,0.00091053,-0.00040868,0.01958282,-0.08636816
 ,0.00276863,-0.00358574,0.62288357,-0.00007423,0.00039860,0.00046008,-
 0.00019475,0.00025691,0.00013216,0.00113537,0.00068421,-0.00033271,-0.
 00488112,-0.00345672,-0.00550057,0.00028683,0.00049362,0.00185892,-0.0
 0040874,-0.00028617,0.00090730,0.00001652,0.00002750,-0.00016738,0.000
 04716,0.00012446,-0.00004842,-0.00018196,0.00011447,-0.00020496,0.0001
 0612,0.00001490,-0.00031469,0.00024324,-0.00025877,0.00050040,-0.00029
 627,0.00017117,-0.00109683,-0.02749065,-0.00320509,-0.06240437,-0.0209
 8866,0.00055624,0.56783657,0.00051165,-0.00056092,0.00006601,-0.000373
 54,-0.00055293,-0.00030284,0.00047797,-0.00031993,-0.00022570,0.003388
 93,0.00658660,0.00166891,-0.00151758,-0.00040394,-0.00064722,0.0001498
 3,0.00078129,-0.00010576,0.00002243,-0.00002498,0.00003983,-0.00001948
 ,-0.00006600,0.00001073,0.00010083,-0.00067873,0.00063753,-0.00004046,
 -0.00002729,0.00006580,-0.00018909,-0.00049872,-0.00018851,0.00087753,
 -0.00028379,0.00050503,-0.03993262,0.01002932,0.02035407,-0.10710328,0
 .04864649,0.09271264,0.13226191,0.00050773,-0.00000925,0.00001492,-0.0
 0031937,-0.00033620,-0.00053479,0.00066458,0.00012474,0.00039916,-0.00
 031770,0.00155145,0.00138653,-0.00067585,0.00022949,-0.00033899,-0.000
 04235,0.00041730,-0.00006569,0.00000386,0.00000666,0.00009072,-0.00000
 648,0.00004247,0.00003745,-0.00076043,-0.00098646,0.00090592,0.0000195
 4,0.00001495,0.00002488,0.00017243,-0.00040904,0.00008264,-0.00004187,
 0.00004084,-0.00007111,-0.00071994,0.00337965,0.00393220,0.05224911,-0
 .09696840,-0.08205107,-0.05835261,0.09655629,0.00007636,0.00000133,-0.
 00004400,-0.00040406,0.00020353,-0.00015929,0.00117824,-0.00069890,0.0
 0019094,-0.00020653,-0.00024662,0.00062363,-0.00000997,0.00033056,-0.0
 0026094,-0.00009885,0.00000995,-0.00008446,-0.00006157,-0.00000080,0.0
 0002294,0.00002034,0.00002456,0.00001089,-0.00052636,0.00030273,-0.000
 06178,-0.00000018,0.00001292,0.00003008,-0.00015908,-0.00005761,-0.000
 00085,0.00002135,-0.00002464,0.00003451,-0.00339889,0.00501224,0.01201
 741,0.09713398,-0.08127887,-0.20444475,-0.10605529,0.08845680,0.211468
 85,0.00018905,-0.00006784,0.00004138,0.00021587,-0.00044643,-0.0000081
 1,-0.00085989,0.00094577,-0.00017000,-0.00499016,0.00241157,-0.0009455
 4,-0.00017376,-0.00249599,-0.00012808,-0.00047469,0.00054920,-0.000073
 94,0.00004090,-0.00001801,0.00001097,-0.00003683,-0.00006564,-0.000012
 77,0.00073553,-0.00002839,0.00021156,-0.00008708,-0.00015843,-0.000012
 42,0.00002185,0.00046048,0.00003319,-0.00015569,-0.00020927,-0.0000631
 5,-0.02224187,-0.04150206,-0.00496996,-0.05193346,-0.03660059,-0.00094
 056,0.00515103,0.01525663,-0.00059409,0.07173290,-0.00007089,-0.000097
 42,-0.00001352,-0.00014738,0.00017148,-0.00002684,0.00038847,-0.000127
 02,0.00006001,0.00077907,0.00233949,0.00017615,0.00015319,-0.00033635,
 0.00001382,-0.00006732,0.00002254,-0.00001181,-0.00003333,-0.00001506,
 -0.00000565,0.00000892,-0.00001822,0.00000050,-0.00040071,0.00012706,-
 0.00005639,-0.00001852,-0.00001377,-0.00000268,-0.00023048,0.00024296,
 -0.00003224,0.00010971,-0.00013913,0.00001176,-0.00394251,0.00049156,-
 0.00069004,-0.04979625,-0.31805750,-0.01517055,-0.00140881,-0.01021147
 ,0.00059476,0.05593652,0.33701879,0.00004152,-0.00001300,-0.00004834,-
 0.00000112,-0.00007959,0.00019979,-0.00018317,0.00015834,0.00020381,-0
 .00098285,0.00046542,0.00052503,-0.00006446,-0.00045355,0.00018884,-0.
 00008914,0.00009703,0.00000803,0.00001061,-0.00000297,-0.00002192,-0.0
 0001101,-0.00001266,0.00002446,0.00020262,0.00000923,-0.00043118,-0.00
 000906,-0.00002736,-0.00004056,0.00001674,0.00008951,-0.00009892,-0.00
 005548,-0.00004440,0.00016336,-0.00407161,-0.00731971,-0.00060168,-0.0
 0125663,-0.01284160,-0.05211347,-0.00457267,-0.02434797,0.00018132,0.0
 0574253,0.01682647,0.04820261,0.00049303,-0.00052814,0.00010344,-0.000
 56838,-0.00045844,0.00012684,0.00074858,-0.00055409,0.00040516,0.00348
 535,0.00614194,-0.00031315,-0.00157346,-0.00028882,0.00015282,0.000051
 50,0.00072687,0.00019080,0.00001541,-0.00002169,-0.00004288,-0.0000055
 4,-0.00005315,-0.00001904,0.00012534,-0.00049785,-0.00058676,-0.000011
 17,-0.00001757,-0.00008152,-0.00027575,-0.00049017,0.00006519,0.000949
 93,-0.00025907,-0.00018631,-0.02849465,0.01249519,-0.03449263,-0.05778
 479,0.02006771,-0.03909094,0.00623392,-0.00763729,0.01308460,0.0028663
 0,-0.00125968,0.00528318,0.07374438,0.00048045,-0.00000822,0.00016144,
 -0.00049645,-0.00034407,0.00037652,0.00081021,0.00010743,-0.00013568,0
 .00013397,0.00155162,-0.00136739,-0.00074355,0.00023724,0.00010855,-0.
 00007200,0.00040782,0.00006728,0.00003197,0.00001106,-0.00008518,0.000
 00754,0.00004587,-0.00003527,-0.00042241,-0.00091628,-0.00115494,0.000
 02731,0.00001680,-0.00001653,0.00018853,-0.00040423,-0.00004108,-0.000
 07061,0.00003891,0.00005474,0.00093084,0.00372625,-0.00407638,0.023392
 51,-0.10570298,0.10158629,-0.00286505,0.00655699,-0.01264195,0.0060324
 8,-0.01139793,0.02749681,-0.02736574,0.10607371,0.00014311,-0.00019157
 ,-0.00002628,0.00023248,-0.00039633,0.00004292,-0.00094167,0.00054817,
 -0.00006290,0.00125390,0.00254504,0.00052968,-0.00050261,-0.00043287,-
 0.00021234,0.00014504,0.00027794,0.00002386,0.00006047,-0.00000819,0.0
 0002559,-0.00002576,-0.00004359,-0.00000645,0.00057671,-0.00055099,-0.
 00015592,-0.00001338,-0.00002085,-0.00000105,0.00006783,-0.00013878,0.
 00008150,0.00030871,-0.00006780,-0.00003706,-0.01127391,-0.00121865,0.
 00023002,-0.04334858,0.09959105,-0.24506729,-0.00396256,0.01207841,-0.
 01952450,0.00187899,-0.00167374,0.00365883,0.05540121,-0.11029725,0.26
 050139\\-0.00007316,0.00003945,-0.00002577,0.00007257,0.00004930,0.000
 03015,-0.00002290,-0.00010808,-0.00002344,-0.00002537,0.00007291,-0.00
 000258,0.00003356,0.00004082,0.00001426,0.00001053,-0.00006630,0.00000
 477,0.00000282,-0.00000126,-0.00000139,-0.00001838,-0.00001030,-0.0000
 0194,0.00000066,0.00001363,0.00000716,-0.00000513,0.00001789,-0.000000
 48,0.00001569,-0.00000527,0.00000206,-0.00000611,0.00000165,0.00000124
 ,-0.00000182,-0.00002829,-0.00000821,0.00002439,0.00000704,0.00002357,
 -0.00000279,-0.00000365,0.00000015,0.00000156,-0.00001451,-0.00000560,
 -0.00000613,-0.00000503,-0.00001395\\\@


 IMAGINATION WILL OFTEN CARRY US TO WORLDS THAT NEVER WERE.
 BUT WITHOUT IT, WE GO NOWHERE. -- CARL SAGAN (COSMOS)
 Job cpu time:       0 days  0 hours 20 minutes 22.0 seconds.
 File lengths (MBytes):  RWF=     85 Int=      0 D2E=      0 Chk=      5 Scr=      1
 Normal termination of Gaussian 09 at Sat Jan  4 14:58:25 2020.
