# Supplementary material for: Screening Deep Eutectic Solvents for CO2 Capture With COSMO-RS
Source: Front Chem. 2020 Feb 13;8:82. doi: 10.3389/fchem.2020.00082 (PMC7031488; doi:10.3389/fchem.2020.00082)
Supplement: Supplementary file 3 [file Data_Sheet_2.ZIP › Gaussian files/Lactic Acid.LOG]

 Entering Link 1 = C:\G03W\l1.exe PID=      3440.
  
 Copyright (c) 1988,1990,1992,1993,1995,1998,2003, Gaussian, Inc.
                  All Rights Reserved.
  
 This is the Gaussian(R) 03 program.  It is based on the
 the Gaussian(R) 98 system (copyright 1998, Gaussian, Inc.),
 the Gaussian(R) 94 system (copyright 1995, Gaussian, Inc.),
 the Gaussian 92(TM) system (copyright 1992, Gaussian, Inc.),
 the Gaussian 90(TM) system (copyright 1990, Gaussian, Inc.),
 the Gaussian 88(TM) system (copyright 1988, Gaussian, Inc.),
 the Gaussian 86(TM) system (copyright 1986, Carnegie Mellon
 University), and the Gaussian 82(TM) system (copyright 1983,
 Carnegie Mellon University). Gaussian is a federally registered
 trademark of Gaussian, Inc.
  
 This software contains proprietary and confidential information,
 including trade secrets, belonging to Gaussian, Inc.
  
 This software is provided under written license and may be
 used, copied, transmitted, or stored only in accord with that
 written license.
  
 The following legend is applicable only to US Government
 contracts under DFARS:
  
                    RESTRICTED RIGHTS LEGEND
  
 Use, duplication or disclosure by the US Government is subject
 to restrictions as set forth in subparagraph (c)(1)(ii) of the
 Rights in Technical Data and Computer Software clause at DFARS
 252.227-7013.
  
 Gaussian, Inc.
 Carnegie Office Park, Building 6, Pittsburgh, PA 15106 USA
  
 The following legend is applicable only to US Government
 contracts under FAR:
  
                    RESTRICTED RIGHTS LEGEND
  
 Use, reproduction and disclosure by the US Government is subject
 to restrictions as set forth in subparagraph (c) of the
 Commercial Computer Software - Restricted Rights clause at FAR
 52.227-19.
  
 Gaussian, Inc.
 Carnegie Office Park, Building 6, Pittsburgh, PA 15106 USA
  
  
 ---------------------------------------------------------------
 Warning -- This program may not be used in any manner that
 competes with the business of Gaussian, Inc. or will provide
 assistance to any competitor of Gaussian, Inc.  The licensee
 of this program is prohibited from giving any competitor of
 Gaussian, Inc. access to this program.  By using this program,
 the user acknowledges that Gaussian, Inc. is engaged in the
 business of creating and licensing software in the field of
 computational chemistry and represents and warrants to the
 licensee that it is not a competitor of Gaussian, Inc. and that
 it will not use this program in any manner prohibited above.
 ---------------------------------------------------------------
  

 Cite this work as:
 Gaussian 03, Revision B.01,
 M. J. Frisch, G. W. Trucks, H. B. Schlegel, G. E. Scuseria, 
 M. A. Robb, J. R. Cheeseman, J. A. Montgomery, Jr., T. Vreven, 
 K. N. Kudin, J. C. Burant, J. M. Millam, S. S. Iyengar, J. Tomasi, 
 V. Barone, B. Mennucci, M. Cossi, G. Scalmani, N. Rega, 
 G. A. Petersson, H. Nakatsuji, M. Hada, M. Ehara, K. Toyota, 
 R. Fukuda, J. Hasegawa, M. Ishida, T. Nakajima, Y. Honda, O. Kitao, 
 H. Nakai, M. Klene, X. Li, J. E. Knox, H. P. Hratchian, J. B. Cross, 
 C. Adamo, J. Jaramillo, R. Gomperts, R. E. Stratmann, O. Yazyev, 
 A. J. Austin, R. Cammi, C. Pomelli, J. W. Ochterski, P. Y. Ayala, 
 K. Morokuma, G. A. Voth, P. Salvador, J. J. Dannenberg, 
 V. G. Zakrzewski, S. Dapprich, A. D. Daniels, M. C. Strain, 
 O. Farkas, D. K. Malick, A. D. Rabuck, K. Raghavachari, 
 J. B. Foresman, J. V. Ortiz, Q. Cui, A. G. Baboul, S. Clifford, 
 J. Cioslowski, B. B. Stefanov, G. Liu, A. Liashenko, P. Piskorz, 
 I. Komaromi, R. L. Martin, D. J. Fox, T. Keith, M. A. Al-Laham, 
 C. Y. Peng, A. Nanayakkara, M. Challacombe, P. M. W. Gill, 
 B. Johnson, W. Chen, M. W. Wong, C. Gonzalez, and J. A. Pople, 
 Gaussian, Inc., Pittsburgh PA, 2003.
 
 *********************************************
 Gaussian 03:  x86-Win32-G03RevB.01 3-Mar-2003
                  20-Apr-2019 
 *********************************************
 %chk=C:\Users\LYR\Desktop\Gauss\lactic acid.chk
 Default route:  MaxDisk=2000MB
 -----------------------------------------------
 # opt freq b3lyp/6-31++g(d,p) geom=connectivity
 -----------------------------------------------
 1/14=-1,18=20,26=3,38=1,57=2/1,3;
 2/9=110,17=6,18=5,40=1/2;
 3/5=1,6=6,7=1111,11=2,16=1,25=1,30=1,74=-5/1,2,3;
 4//1;
 5/5=2,38=5/2;
 6/7=2,8=2,9=2,10=2,28=1/1;
 7//1,2,3,16;
 1/14=-1,18=20/3(1);
 99//99;
 2/9=110/2;
 3/5=1,6=6,7=1111,11=2,16=1,25=1,30=1,74=-5/1,2,3;
 4/5=5,16=3/1;
 5/5=2,38=5/2;
 7//1,2,3,16;
 1/14=-1,18=20/3(-5);
 2/9=110/2;
 6/7=2,8=2,9=2,10=2,19=2,28=1/1;
 99/9=1/99;
 -----------
 lactic acid
 -----------
 Symbolic Z-matrix:
 Charge =  0 Multiplicity = 1
 C                     1.38245   1.66664  -0.00372 
 H                     1.73911   0.65783  -0.00372 
 H                     1.73913   2.17104  -0.87737 
 H                     0.31245   1.66666  -0.00372 
 C                     1.8958    2.3926    1.25368 
 H                     1.53753   1.88933   2.12733 
 O                     1.86104   4.5193    2.42012 
 H                     1.54279   5.42501   2.41961 
 O                     3.32579   2.39032   1.25499 
 H                     3.64459   1.58165   1.66247 
 C                     1.38478   3.84534   1.25228 
 O                     0.66071   4.41895   0.39772 
 

 GradGradGradGradGradGradGradGradGradGradGradGradGradGradGradGradGradGrad
 Berny optimization.
 Initialization pass.
                           ----------------------------
                           !    Initial Parameters    !
                           ! (Angstroms and Degrees)  !
 --------------------------                            --------------------------
 ! Name  Definition              Value          Derivative Info.                !
 --------------------------------------------------------------------------------
 ! R1    R(1,2)                  1.07           estimate D2E/DX2                !
 ! R2    R(1,3)                  1.07           estimate D2E/DX2                !
 ! R3    R(1,4)                  1.07           estimate D2E/DX2                !
 ! R4    R(1,5)                  1.54           estimate D2E/DX2                !
 ! R5    R(5,6)                  1.07           estimate D2E/DX2                !
 ! R6    R(5,9)                  1.43           estimate D2E/DX2                !
 ! R7    R(5,11)                 1.54           estimate D2E/DX2                !
 ! R8    R(7,8)                  0.96           estimate D2E/DX2                !
 ! R9    R(7,11)                 1.43           estimate D2E/DX2                !
 ! R10   R(9,10)                 0.96           estimate D2E/DX2                !
 ! R11   R(11,12)                1.2584         estimate D2E/DX2                !
 ! A1    A(2,1,3)              109.4712         estimate D2E/DX2                !
 ! A2    A(2,1,4)              109.4712         estimate D2E/DX2                !
 ! A3    A(2,1,5)              109.4712         estimate D2E/DX2                !
 ! A4    A(3,1,4)              109.4712         estimate D2E/DX2                !
 ! A5    A(3,1,5)              109.4713         estimate D2E/DX2                !
 ! A6    A(4,1,5)              109.4712         estimate D2E/DX2                !
 ! A7    A(1,5,6)              109.4712         estimate D2E/DX2                !
 ! A8    A(1,5,9)              109.4712         estimate D2E/DX2                !
 ! A9    A(1,5,11)             109.4712         estimate D2E/DX2                !
 ! A10   A(6,5,9)              109.4712         estimate D2E/DX2                !
 ! A11   A(6,5,11)             109.4713         estimate D2E/DX2                !
 ! A12   A(9,5,11)             109.4712         estimate D2E/DX2                !
 ! A13   A(8,7,11)             109.5            estimate D2E/DX2                !
 ! A14   A(5,9,10)             109.5            estimate D2E/DX2                !
 ! A15   A(5,11,7)             109.4712         estimate D2E/DX2                !
 ! A16   A(5,11,12)            128.4292         estimate D2E/DX2                !
 ! A17   A(7,11,12)            122.0996         estimate D2E/DX2                !
 ! D1    D(2,1,5,6)            -60.1111         estimate D2E/DX2                !
 ! D2    D(2,1,5,9)             59.8889         estimate D2E/DX2                !
 ! D3    D(2,1,5,11)           179.8889         estimate D2E/DX2                !
 ! D4    D(3,1,5,6)            179.8889         estimate D2E/DX2                !
 ! D5    D(3,1,5,9)            -60.1111         estimate D2E/DX2                !
 ! D6    D(3,1,5,11)            59.8889         estimate D2E/DX2                !
 ! D7    D(4,1,5,6)             59.8889         estimate D2E/DX2                !
 ! D8    D(4,1,5,9)            179.8889         estimate D2E/DX2                !
 ! D9    D(4,1,5,11)           -60.1111         estimate D2E/DX2                !
 ! D10   D(1,5,9,10)           -86.7038         estimate D2E/DX2                !
 ! D11   D(6,5,9,10)            33.2962         estimate D2E/DX2                !
 ! D12   D(11,5,9,10)          153.2962         estimate D2E/DX2                !
 ! D13   D(1,5,11,7)           179.9786         estimate D2E/DX2                !
 ! D14   D(1,5,11,12)            0.024          estimate D2E/DX2                !
 ! D15   D(6,5,11,7)            59.9787         estimate D2E/DX2                !
 ! D16   D(6,5,11,12)         -119.976          estimate D2E/DX2                !
 ! D17   D(9,5,11,7)           -60.0214         estimate D2E/DX2                !
 ! D18   D(9,5,11,12)          120.024          estimate D2E/DX2                !
 ! D19   D(8,7,11,5)           179.994          estimate D2E/DX2                !
 ! D20   D(8,7,11,12)           -0.0479         estimate D2E/DX2                !
 --------------------------------------------------------------------------------
 Trust Radius=3.00D-01 FncErr=1.00D-07 GrdErr=1.00D-06
 Number of steps in this run=  58 maximum allowed number of steps= 100.
 GradGradGradGradGradGradGradGradGradGradGradGradGradGradGradGradGradGrad

                          Input orientation:                          
 ---------------------------------------------------------------------
 Center     Atomic     Atomic              Coordinates (Angstroms)
 Number     Number      Type              X           Y           Z
 ---------------------------------------------------------------------
    1          6             0        1.382453    1.666642   -0.003720
    2          1             0        1.739108    0.657832   -0.003720
    3          1             0        1.739126    2.171041   -0.877372
    4          1             0        0.312453    1.666656   -0.003720
    5          6             0        1.895796    2.392599    1.253685
    6          1             0        1.537527    1.889330    2.127334
    7          8             0        1.861044    4.519299    2.420119
    8          1             0        1.542794    5.425012    2.419612
    9          8             0        3.325793    2.390318    1.254993
   10          1             0        3.644586    1.581654    1.662466
   11          6             0        1.384780    3.845341    1.252278
   12          8             0        0.660709    4.418949    0.397721
 ---------------------------------------------------------------------
                    Distance matrix (angstroms):
                    1          2          3          4          5
     1  C    0.000000
     2  H    1.070000   0.000000
     3  H    1.070000   1.747302   0.000000
     4  H    1.070000   1.747303   1.747303   0.000000
     5  C    1.540000   2.148263   2.148263   2.148263   0.000000
     6  H    2.148263   2.469538   3.024610   2.468154   1.070000
     7  O    3.773817   4.560788   4.050016   4.051013   2.425826
     8  H    4.474773   5.351363   4.636484   4.638052   3.267955
     9  O    2.425826   2.665227   2.666941   3.344886   1.430000
    10  H    2.810808   2.694526   3.229385   3.726461   1.970533
    11  C    2.514809   3.444313   2.732078   2.733878   1.540000
    12  O    2.873545   3.933204   2.800346   2.803133   2.522738
                    6          7          8          9         10
     6  H    0.000000
     7  O    2.665919   0.000000
     8  H    3.547746   0.960000   0.000000
     9  O    2.051796   2.834708   3.707398   0.000000
    10  H    2.179556   3.519207   4.445470   0.960000   0.000000
    11  C    2.148263   1.430000   1.970533   2.425826   3.224788
    12  O    3.187372   2.353926   2.424517   3.457301   4.307359
                   11         12
    11  C    0.000000
    12  O    1.258400   0.000000
 Stoichiometry    C3H6O3
 Framework group  C1[X(C3H6O3)]
 Deg. of freedom    30
 Full point group                 C1      NOp   1
 Largest Abelian subgroup         C1      NOp   1
 Largest concise Abelian subgroup C1      NOp   1
                         Standard orientation:                         
 ---------------------------------------------------------------------
 Center     Atomic     Atomic              Coordinates (Angstroms)
 Number     Number      Type              X           Y           Z
 ---------------------------------------------------------------------
    1          6             0       -1.620949    0.973261    0.141523
    2          1             0       -2.622841    0.670717    0.364189
    3          1             0       -1.563475    1.294328   -0.877552
    4          1             0       -1.340417    1.780009    0.786007
    5          6             0       -0.665449   -0.214514    0.360180
    6          1             0       -0.721488   -0.534340    1.379724
    7          8             0        1.663479   -0.882656    0.240543
    8          1             0        2.562292   -0.612174    0.039115
    9          8             0       -1.041949   -1.293623   -0.499281
   10          1             0       -1.712275   -1.828275   -0.067528
   11          6             0        0.776164    0.220138    0.037027
   12          8             0        1.185921    1.345833   -0.348304
 ---------------------------------------------------------------------
 Rotational constants (GHZ):      4.9624464      3.1278216      2.1122691
 Standard basis: 6-31++G(d,p) (6D, 7F)
 There are   150 symmetry adapted basis functions of A   symmetry.
 Integral buffers will be    262144 words long.
 Raffenetti 2 integral format.
 Two-electron integral symmetry is turned on.
   150 basis functions,   240 primitive gaussians,   150 cartesian basis functions
    24 alpha electrons       24 beta electrons
       nuclear repulsion energy       244.0142677693 Hartrees.
 NAtoms=   12 NActive=   12 NUniq=   12 SFac= 1.00D+00 NAtFMM=   60 Big=F
 One-electron integrals computed using PRISM.
 NBasis=   150 RedAO= T  NBF=   150
 NBsUse=   150 1.00D-06 NBFU=   150
 Harris functional with IExCor=  402 diagonalized for initial guess.
 ExpMin= 3.60D-02 ExpMax= 5.48D+03 ExpMxC= 8.25D+02 IAcc=3 IRadAn=         5 AccDes= 0.00D+00
 HarFok:  IExCor= 402 AccDes= 0.00D+00 IRadAn=         5 IDoV=1
 ScaDFX=  1.000000  1.000000  1.000000  1.000000
 Initial guess orbital symmetries:
       Occupied  (A) (A) (A) (A) (A) (A) (A) (A) (A) (A) (A) (A)
                 (A) (A) (A) (A) (A) (A) (A) (A) (A) (A) (A) (A)
       Virtual   (A) (A) (A) (A) (A) (A) (A) (A) (A) (A) (A) (A)
                 (A) (A) (A) (A) (A) (A) (A) (A) (A) (A) (A) (A)
                 (A) (A) (A) (A) (A) (A) (A) (A) (A) (A) (A) (A)
                 (A) (A) (A) (A) (A) (A) (A) (A) (A) (A) (A) (A)
                 (A) (A) (A) (A) (A) (A) (A) (A) (A) (A) (A) (A)
                 (A) (A) (A) (A) (A) (A) (A) (A) (A) (A) (A) (A)
                 (A) (A) (A) (A) (A) (A) (A) (A) (A) (A) (A) (A)
                 (A) (A) (A) (A) (A) (A) (A) (A) (A) (A) (A) (A)
                 (A) (A) (A) (A) (A) (A) (A) (A) (A) (A) (A) (A)
                 (A) (A) (A) (A) (A) (A) (A) (A) (A) (A) (A) (A)
                 (A) (A) (A) (A) (A) (A)
 The electronic state of the initial guess is 1-A.
 Requested convergence on RMS density matrix=1.00D-08 within 128 cycles.
 Requested convergence on MAX density matrix=1.00D-06.
 Requested convergence on             energy=1.00D-06.
 No special actions if energy rises.
 SCF Done:  E(RB+HF-LYP) =  -343.623085962     A.U. after   13 cycles
             Convg  =    0.3940D-08             -V/T =  2.0097
             S**2   =   0.0000

 **********************************************************************

            Population analysis using the SCF density.

 **********************************************************************

 Orbital symmetries:
       Occupied  (A) (A) (A) (A) (A) (A) (A) (A) (A) (A) (A) (A)
                 (A) (A) (A) (A) (A) (A) (A) (A) (A) (A) (A) (A)
       Virtual   (A) (A) (A) (A) (A) (A) (A) (A) (A) (A) (A) (A)
                 (A) (A) (A) (A) (A) (A) (A) (A) (A) (A) (A) (A)
                 (A) (A) (A) (A) (A) (A) (A) (A) (A) (A) (A) (A)
                 (A) (A) (A) (A) (A) (A) (A) (A) (A) (A) (A) (A)
                 (A) (A) (A) (A) (A) (A) (A) (A) (A) (A) (A) (A)
                 (A) (A) (A) (A) (A) (A) (A) (A) (A) (A) (A) (A)
                 (A) (A) (A) (A) (A) (A) (A) (A) (A) (A) (A) (A)
                 (A) (A) (A) (A) (A) (A) (A) (A) (A) (A) (A) (A)
                 (A) (A) (A) (A) (A) (A) (A) (A) (A) (A) (A) (A)
                 (A) (A) (A) (A) (A) (A) (A) (A) (A) (A) (A) (A)
                 (A) (A) (A) (A) (A) (A)
 The electronic state is 1-A.
 Alpha  occ. eigenvalues --  -19.21113 -19.17831 -19.17716 -10.35310 -10.27735
 Alpha  occ. eigenvalues --  -10.18528  -1.09515  -1.04790  -1.02058  -0.78790
 Alpha  occ. eigenvalues --   -0.69194  -0.59795  -0.55404  -0.52010  -0.49016
 Alpha  occ. eigenvalues --   -0.43728  -0.42952  -0.42104  -0.40684  -0.39556
 Alpha  occ. eigenvalues --   -0.36498  -0.33428  -0.30596  -0.29307
 Alpha virt. eigenvalues --   -0.05082  -0.01510  -0.00307   0.01186   0.01908
 Alpha virt. eigenvalues --    0.03951   0.05215   0.06573   0.07785   0.08358
 Alpha virt. eigenvalues --    0.09152   0.09659   0.11108   0.11703   0.12233
 Alpha virt. eigenvalues --    0.12513   0.13619   0.14928   0.16743   0.17448
 Alpha virt. eigenvalues --    0.18276   0.20036   0.20803   0.21246   0.21725
 Alpha virt. eigenvalues --    0.23081   0.23850   0.25203   0.27100   0.27345
 Alpha virt. eigenvalues --    0.28593   0.29922   0.30007   0.31014   0.33208
 Alpha virt. eigenvalues --    0.34307   0.35592   0.37155   0.38707   0.39954
 Alpha virt. eigenvalues --    0.42548   0.46220   0.64575   0.65446   0.70880
 Alpha virt. eigenvalues --    0.71723   0.73006   0.74343   0.78262   0.79594
 Alpha virt. eigenvalues --    0.87867   0.96276   0.97419   1.00115   1.02453
 Alpha virt. eigenvalues --    1.04130   1.09687   1.12025   1.14536   1.15275
 Alpha virt. eigenvalues --    1.18703   1.23210   1.27193   1.28543   1.29970
 Alpha virt. eigenvalues --    1.31571   1.32550   1.36382   1.37695   1.39263
 Alpha virt. eigenvalues --    1.44594   1.56636   1.56999   1.58577   1.60604
 Alpha virt. eigenvalues --    1.63172   1.66145   1.67622   1.70247   1.75435
 Alpha virt. eigenvalues --    1.76657   1.82239   1.85553   1.88281   1.92530
 Alpha virt. eigenvalues --    1.98711   2.03999   2.04500   2.08406   2.13448
 Alpha virt. eigenvalues --    2.16366   2.21833   2.25303   2.30495   2.31154
 Alpha virt. eigenvalues --    2.37647   2.40704   2.47576   2.47689   2.49996
 Alpha virt. eigenvalues --    2.54872   2.63062   2.63568   2.66534   2.71265
 Alpha virt. eigenvalues --    2.74326   2.75564   2.85354   2.88264   2.92398
 Alpha virt. eigenvalues --    2.97788   3.02594   3.07856   3.14407   3.32571
 Alpha virt. eigenvalues --    3.40307   3.47205   3.49626   3.50991   3.55539
 Alpha virt. eigenvalues --    4.17680   4.26503   4.39755   4.49560   4.52134
 Alpha virt. eigenvalues --    4.69097
          Condensed to atoms (all electrons):
              1          2          3          4          5          6
     1  C    5.444117   0.387768   0.412712   0.385150   0.118176  -0.095884
     2  H    0.387768   0.554429  -0.027790  -0.033988  -0.027671  -0.009434
     3  H    0.412712  -0.027790   0.475035  -0.012454  -0.055226   0.008360
     4  H    0.385150  -0.033988  -0.012454   0.534209  -0.069828  -0.007198
     5  C    0.118176  -0.027671  -0.055226  -0.069828   5.996391   0.370689
     6  H   -0.095884  -0.009434   0.008360  -0.007198   0.370689   0.668941
     7  O    0.039241   0.000027   0.000446  -0.002363  -0.241357   0.002029
     8  H   -0.007170   0.000358  -0.000310   0.000057   0.023309   0.000826
     9  O   -0.157166  -0.008999  -0.001090   0.010825   0.340088  -0.021628
    10  H   -0.007021   0.000985  -0.000993   0.002642  -0.003652  -0.033522
    11  C   -0.073863   0.016293  -0.000398   0.037581  -0.282110  -0.044641
    12  O    0.016143   0.001584  -0.003673  -0.007375  -0.132219   0.003704
              7          8          9         10         11         12
     1  C    0.039241  -0.007170  -0.157166  -0.007021  -0.073863   0.016143
     2  H    0.000027   0.000358  -0.008999   0.000985   0.016293   0.001584
     3  H    0.000446  -0.000310  -0.001090  -0.000993  -0.000398  -0.003673
     4  H   -0.002363   0.000057   0.010825   0.002642   0.037581  -0.007375
     5  C   -0.241357   0.023309   0.340088  -0.003652  -0.282110  -0.132219
     6  H    0.002029   0.000826  -0.021628  -0.033522  -0.044641   0.003704
     7  O    8.259562   0.206361   0.006597  -0.003259   0.281574  -0.115855
     8  H    0.206361   0.401068  -0.001728   0.000372  -0.008112   0.002680
     9  O    0.006597  -0.001728   8.157558   0.222359  -0.110402   0.001043
    10  H   -0.003259   0.000372   0.222359   0.434845   0.015801  -0.001454
    11  C    0.281574  -0.008112  -0.110402   0.015801   5.325378   0.475253
    12  O   -0.115855   0.002680   0.001043  -0.001454   0.475253   8.186073
 Mulliken atomic charges:
              1
     1  C   -0.462201
     2  H    0.146437
     3  H    0.205382
     4  H    0.162742
     5  C   -0.036590
     6  H    0.157758
     7  O   -0.433002
     8  H    0.382290
     9  O   -0.437456
    10  H    0.372898
    11  C    0.367646
    12  O   -0.425904
 Sum of Mulliken charges=   0.00000
 Atomic charges with hydrogens summed into heavy atoms:
              1
     1  C    0.052360
     2  H    0.000000
     3  H    0.000000
     4  H    0.000000
     5  C    0.121169
     6  H    0.000000
     7  O   -0.050713
     8  H    0.000000
     9  O   -0.064558
    10  H    0.000000
    11  C    0.367646
    12  O   -0.425904
 Sum of Mulliken charges=   0.00000
 Electronic spatial extent (au):  <R**2>=   587.7414
 Charge=     0.0000 electrons
 Dipole moment (field-independent basis, Debye):
    X=    -1.3596    Y=    -1.1401    Z=     2.0408  Tot=     2.7043
 Quadrupole moment (field-independent basis, Debye-Ang):
   XX=   -28.5955   YY=   -39.9752   ZZ=   -36.6868
   XY=    -0.1610   XZ=    -1.8986   YZ=    -0.6028
 Traceless Quadrupole moment (field-independent basis, Debye-Ang):
   XX=     6.4904   YY=    -4.8893   ZZ=    -1.6010
   XY=    -0.1610   XZ=    -1.8986   YZ=    -0.6028
 Octapole moment (field-independent basis, Debye-Ang**2):
  XXX=    17.5751  YYY=   -11.8169  ZZZ=     0.0656  XYY=   -11.3626
  XXY=   -13.9263  XXZ=     1.3812  XZZ=     1.6616  YZZ=     0.2343
  YYZ=     3.3581  XYZ=     4.6694
 Hexadecapole moment (field-independent basis, Debye-Ang**3):
 XXXX=  -327.3719 YYYY=  -249.6094 ZZZZ=   -69.4463 XXXY=     2.7288
 XXXZ=    -2.7583 YYYX=    17.1226 YYYZ=    -0.0842 ZZZX=    -0.6878
 ZZZY=    -2.4337 XXYY=  -102.8117 XXZZ=   -83.1635 YYZZ=   -54.7577
 XXYZ=     0.3997 YYXZ=    -0.9464 ZZXY=     0.7159
 N-N= 2.440142677693D+02 E-N=-1.292752655721D+03  KE= 3.403085353442D+02
 ***** Axes restored to original set *****
 -------------------------------------------------------------------
 Center     Atomic                   Forces (Hartrees/Bohr)
 Number     Number              X              Y              Z
 -------------------------------------------------------------------
    1          6           0.003740299    0.011641422    0.019247081
    2          1           0.005285093   -0.015695028    0.000124829
    3          1           0.004318384    0.006670848   -0.013046358
    4          1          -0.016953292   -0.001183639   -0.002809485
    5          6           0.003423814   -0.000496584   -0.034305946
    6          1          -0.009133984   -0.002812994    0.017534234
    7          8          -0.011274260   -0.034752093   -0.035122329
    8          1          -0.005936796    0.009854345   -0.005120949
    9          8          -0.001154179    0.013072885    0.000274957
   10          1           0.000024552   -0.003742752    0.002878200
   11          6          -0.016099376    0.056149318   -0.001801622
   12          8           0.043759747   -0.038705729    0.052147387
 -------------------------------------------------------------------
 Cartesian Forces:  Max     0.056149318 RMS     0.020670109

 GradGradGradGradGradGradGradGradGradGradGradGradGradGradGradGradGradGrad
 Berny optimization.
 Internal  Forces:  Max     0.078233619 RMS     0.014882656
 Search for a local minimum.
 Step number   1 out of a maximum of  58
 All quantities printed in internal units (Hartrees-Bohrs-Radians)
 Second derivative matrix not updated -- first step.
     Eigenvalues ---    0.00237   0.00237   0.00472   0.01295   0.01295
     Eigenvalues ---    0.05086   0.05424   0.05720   0.05720   0.07586
     Eigenvalues ---    0.16000   0.16000   0.16000   0.16000   0.16000
     Eigenvalues ---    0.17090   0.19819   0.25000   0.25000   0.28519
     Eigenvalues ---    0.28519   0.37230   0.37230   0.37230   0.37230
     Eigenvalues ---    0.40989   0.40989   0.55473   0.55473   0.80209
     Eigenvalues --- 1000.000001000.000001000.000001000.000001000.00000
     Eigenvalues --- 1000.000001000.000001000.000001000.000001000.00000
     Eigenvalues --- 1000.000001000.000001000.000001000.000001000.00000
     Eigenvalues --- 1000.000001000.000001000.00000
 RFO step:  Lambda=-2.04913845D-02.
 Linear search not attempted -- first point.
 Iteration  1 RMS(Cart)=  0.04798873 RMS(Int)=  0.00096128
 Iteration  2 RMS(Cart)=  0.00128085 RMS(Int)=  0.00055517
 Iteration  3 RMS(Cart)=  0.00000139 RMS(Int)=  0.00055517
 Iteration  4 RMS(Cart)=  0.00000000 RMS(Int)=  0.00055517
 Variable       Old X    -DE/DX   Delta X   Delta X   Delta X     New X
                                 (Linear)    (Quad)   (Total)
    R1        2.02201   0.01656   0.00000   0.04216   0.04216   2.06417
    R2        2.02201   0.01524   0.00000   0.03879   0.03879   2.06080
    R3        2.02201   0.01695   0.00000   0.04316   0.04316   2.06516
    R4        2.91018  -0.00234   0.00000  -0.00767  -0.00767   2.90251
    R5        2.02201   0.01870   0.00000   0.04760   0.04760   2.06961
    R6        2.70231  -0.00114   0.00000  -0.00265  -0.00265   2.69966
    R7        2.91018  -0.01051   0.00000  -0.03437  -0.03437   2.87581
    R8        1.81414   0.01127   0.00000   0.01959   0.01959   1.83373
    R9        2.70231  -0.05033   0.00000  -0.11695  -0.11695   2.58536
   R10        1.81414   0.00438   0.00000   0.00762   0.00762   1.82175
   R11        2.37803  -0.07823   0.00000  -0.09511  -0.09511   2.28292
    A1        1.91063  -0.00034   0.00000  -0.00411  -0.00411   1.90652
    A2        1.91063  -0.00152   0.00000  -0.00755  -0.00755   1.90309
    A3        1.91063  -0.00090   0.00000  -0.00566  -0.00566   1.90497
    A4        1.91063  -0.00228   0.00000  -0.01125  -0.01135   1.89928
    A5        1.91063   0.00081   0.00000   0.00408   0.00402   1.91466
    A6        1.91063   0.00422   0.00000   0.02450   0.02445   1.93508
    A7        1.91063  -0.00081   0.00000   0.01467   0.01453   1.92516
    A8        1.91063   0.00642   0.00000   0.04651   0.04656   1.95719
    A9        1.91063   0.00594   0.00000   0.02815   0.02881   1.93944
   A10        1.91063   0.00158   0.00000   0.01149   0.00895   1.91958
   A11        1.91063  -0.00389   0.00000  -0.05081  -0.05129   1.85935
   A12        1.91063  -0.00924   0.00000  -0.05001  -0.05101   1.85962
   A13        1.91114  -0.01016   0.00000  -0.05628  -0.05628   1.85486
   A14        1.91114  -0.00275   0.00000  -0.01522  -0.01522   1.89591
   A15        1.91063   0.00742   0.00000   0.02743   0.02709   1.93772
   A16        2.24151  -0.00744   0.00000  -0.02751  -0.02784   2.21367
   A17        2.13104   0.00001   0.00000   0.00004  -0.00031   2.13073
    D1       -1.04914  -0.00248   0.00000  -0.02890  -0.02901  -1.07815
    D2        1.04526   0.00289   0.00000   0.02263   0.02250   1.06776
    D3        3.13965  -0.00085   0.00000   0.00710   0.00734  -3.13619
    D4        3.13965  -0.00201   0.00000  -0.02289  -0.02297   3.11668
    D5       -1.04914   0.00336   0.00000   0.02864   0.02854  -1.02059
    D6        1.04526  -0.00039   0.00000   0.01312   0.01338   1.05864
    D7        1.04526  -0.00230   0.00000  -0.02662  -0.02676   1.01850
    D8        3.13965   0.00307   0.00000   0.02492   0.02476  -3.11877
    D9       -1.04914  -0.00068   0.00000   0.00939   0.00960  -1.03954
   D10       -1.51327   0.00004   0.00000  -0.02217  -0.02296  -1.53623
   D11        0.58113   0.00395   0.00000   0.03131   0.03170   0.61283
   D12        2.67552  -0.00551   0.00000  -0.05451  -0.05412   2.62141
   D13        3.14122  -0.00251   0.00000  -0.03927  -0.03907   3.10215
   D14        0.00042  -0.00129   0.00000   0.00904   0.00900   0.00942
   D15        1.04683  -0.00278   0.00000  -0.04336  -0.04219   1.00464
   D16       -2.09398  -0.00156   0.00000   0.00495   0.00588  -2.08810
   D17       -1.04757   0.00333   0.00000   0.00431   0.00331  -1.04426
   D18        2.09481   0.00455   0.00000   0.05262   0.05137   2.14619
   D19        3.14149   0.00011   0.00000   0.00886   0.00922  -3.13247
   D20       -0.00084  -0.00102   0.00000  -0.03583  -0.03620  -0.03703
         Item               Value     Threshold  Converged?
 Maximum Force            0.078234     0.000450     NO 
 RMS     Force            0.014883     0.000300     NO 
 Maximum Displacement     0.129326     0.001800     NO 
 RMS     Displacement     0.048342     0.001200     NO 
 Predicted change in Energy=-1.086396D-02
 GradGradGradGradGradGradGradGradGradGradGradGradGradGradGradGradGradGrad

                          Input orientation:                          
 ---------------------------------------------------------------------
 Center     Atomic     Atomic              Coordinates (Angstroms)
 Number     Number      Type              X           Y           Z
 ---------------------------------------------------------------------
    1          6             0        1.366943    1.672010   -0.010580
    2          1             0        1.720846    0.638644   -0.003512
    3          1             0        1.730053    2.169988   -0.910256
    4          1             0        0.274177    1.674509   -0.022887
    5          6             0        1.901847    2.396225    1.233810
    6          1             0        1.522361    1.919136    2.143655
    7          8             0        1.864253    4.470755    2.407007
    8          1             0        1.519113    5.376714    2.365444
    9          8             0        3.329640    2.435042    1.261989
   10          1             0        3.650894    1.636350    1.695857
   11          6             0        1.428078    3.841879    1.272989
   12          8             0        0.717963    4.393419    0.466158
 ---------------------------------------------------------------------
                    Distance matrix (angstroms):
                    1          2          3          4          5
     1  C    0.000000
     2  H    1.092310   0.000000
     3  H    1.090527   1.779686   0.000000
     4  H    1.092838   1.779394   1.775528   0.000000
     5  C    1.535941   2.157039   2.162803   2.179328   0.000000
     6  H    2.173926   2.507864   3.071227   2.512311   1.095190
     7  O    3.731624   4.529486   4.039279   4.031342   2.383585
     8  H    4.403803   5.301128   4.588879   4.578244   3.210981
     9  O    2.460453   2.723372   2.710643   3.400760   1.428599
    10  H    2.851250   2.758325   3.281193   3.789163   1.962158
    11  C    2.521828   3.460618   2.766400   2.776378   1.521811
    12  O    2.838049   3.914677   2.804013   2.797961   2.445333
                    6          7          8          9         10
     6  H    0.000000
     7  O    2.587857   0.000000
     8  H    3.464686   0.970367   0.000000
     9  O    2.075994   2.757272   3.626163   0.000000
    10  H    2.193433   3.425153   4.356967   0.964030   0.000000
    11  C    2.112792   1.368112   1.886125   2.365428   3.159761
    12  O    3.095663   2.255406   2.283856   3.359977   4.208999
                   11         12
    11  C    0.000000
    12  O    1.208071   0.000000
 Stoichiometry    C3H6O3
 Framework group  C1[X(C3H6O3)]
 Deg. of freedom    30
 Full point group                 C1      NOp   1
 Largest Abelian subgroup         C1      NOp   1
 Largest concise Abelian subgroup C1      NOp   1
                         Standard orientation:                         
 ---------------------------------------------------------------------
 Center     Atomic     Atomic              Coordinates (Angstroms)
 Number     Number      Type              X           Y           Z
 ---------------------------------------------------------------------
    1          6             0       -1.649787    0.941009    0.133623
    2          1             0       -2.656498    0.597994    0.382650
    3          1             0       -1.625863    1.257450   -0.909709
    4          1             0       -1.397321    1.795082    0.766960
    5          6             0       -0.657429   -0.211540    0.348036
    6          1             0       -0.654978   -0.520398    1.398770
    7          8             0        1.652798   -0.791638    0.259646
    8          1             0        2.530234   -0.441642    0.037788
    9          8             0       -0.945008   -1.332451   -0.489671
   10          1             0       -1.573264   -1.904282   -0.033977
   11          6             0        0.764396    0.220916    0.020467
   12          8             0        1.121536    1.313274   -0.351880
 ---------------------------------------------------------------------
 Rotational constants (GHZ):      5.1113251      3.2370705      2.1891436
 Standard basis: 6-31++G(d,p) (6D, 7F)
 There are   150 symmetry adapted basis functions of A   symmetry.
 Integral buffers will be    262144 words long.
 Raffenetti 2 integral format.
 Two-electron integral symmetry is turned on.
   150 basis functions,   240 primitive gaussians,   150 cartesian basis functions
    24 alpha electrons       24 beta electrons
       nuclear repulsion energy       247.7930101917 Hartrees.
 NAtoms=   12 NActive=   12 NUniq=   12 SFac= 1.00D+00 NAtFMM=   60 Big=F
 One-electron integrals computed using PRISM.
 NBasis=   150 RedAO= T  NBF=   150
 NBsUse=   150 1.00D-06 NBFU=   150
 Initial guess read from the read-write file:
 Initial guess orbital symmetries:
       Occupied  (A) (A) (A) (A) (A) (A) (A) (A) (A) (A) (A) (A)
                 (A) (A) (A) (A) (A) (A) (A) (A) (A) (A) (A) (A)
       Virtual   (A) (A) (A) (A) (A) (A) (A) (A) (A) (A) (A) (A)
                 (A) (A) (A) (A) (A) (A) (A) (A) (A) (A) (A) (A)
                 (A) (A) (A) (A) (A) (A) (A) (A) (A) (A) (A) (A)
                 (A) (A) (A) (A) (A) (A) (A) (A) (A) (A) (A) (A)
                 (A) (A) (A) (A) (A) (A) (A) (A) (A) (A) (A) (A)
                 (A) (A) (A) (A) (A) (A) (A) (A) (A) (A) (A) (A)
                 (A) (A) (A) (A) (A) (A) (A) (A) (A) (A) (A) (A)
                 (A) (A) (A) (A) (A) (A) (A) (A) (A) (A) (A) (A)
                 (A) (A) (A) (A) (A) (A) (A) (A) (A) (A) (A) (A)
                 (A) (A) (A) (A) (A) (A) (A) (A) (A) (A) (A) (A)
                 (A) (A) (A) (A) (A) (A)
 Harris functional with IExCor=  402 diagonalized for initial guess.
 ExpMin= 3.60D-02 ExpMax= 5.48D+03 ExpMxC= 8.25D+02 IAcc=3 IRadAn=         5 AccDes= 0.00D+00
 HarFok:  IExCor= 402 AccDes= 0.00D+00 IRadAn=         5 IDoV=1
 ScaDFX=  1.000000  1.000000  1.000000  1.000000
 Requested convergence on RMS density matrix=1.00D-08 within 128 cycles.
 Requested convergence on MAX density matrix=1.00D-06.
 Requested convergence on             energy=1.00D-06.
 No special actions if energy rises.
 SCF Done:  E(RB+HF-LYP) =  -343.634172882     A.U. after   11 cycles
             Convg  =    0.7940D-08             -V/T =  2.0091
             S**2   =   0.0000
 ***** Axes restored to original set *****
 -------------------------------------------------------------------
 Center     Atomic                   Forces (Hartrees/Bohr)
 Number     Number              X              Y              Z
 -------------------------------------------------------------------
    1          6           0.003137595    0.002525692    0.006581525
    2          1           0.000018663   -0.001442828   -0.000752978
    3          1          -0.000012388   -0.000026456   -0.001413766
    4          1          -0.000462077   -0.000079681   -0.000219835
    5          6          -0.001038007   -0.003653553   -0.010988068
    6          1          -0.001457901   -0.000398327    0.002421115
    7          8          -0.002182155   -0.005333822   -0.008221313
    8          1          -0.000129056    0.001919419    0.000509170
    9          8           0.000108284   -0.000976539    0.000189562
   10          1           0.001187101   -0.000400850   -0.000016454
   11          6           0.002406398    0.008398650    0.016814444
   12          8          -0.001576457   -0.000531705   -0.004903402
 -------------------------------------------------------------------
 Cartesian Forces:  Max     0.016814444 RMS     0.004412622

 GradGradGradGradGradGradGradGradGradGradGradGradGradGradGradGradGradGrad
 Berny optimization.
 Internal  Forces:  Max     0.008700191 RMS     0.002084449
 Search for a local minimum.
 Step number   2 out of a maximum of  58
 All quantities printed in internal units (Hartrees-Bohrs-Radians)
 Update second derivatives using D2CorX and points  1  2
 Trust test= 1.02D+00 RLast= 2.50D-01 DXMaxT set to 4.24D-01
     Eigenvalues ---    0.00237   0.00237   0.00496   0.01295   0.01298
     Eigenvalues ---    0.04936   0.05106   0.05561   0.05718   0.08084
     Eigenvalues ---    0.15930   0.16000   0.16000   0.16000   0.16269
     Eigenvalues ---    0.17817   0.19615   0.24365   0.25035   0.28299
     Eigenvalues ---    0.28948   0.36261   0.37230   0.37230   0.37353
     Eigenvalues ---    0.38904   0.41035   0.55332   0.55473   0.84825
     Eigenvalues --- 1000.000001000.000001000.000001000.000001000.00000
     Eigenvalues --- 1000.000001000.000001000.000001000.000001000.00000
     Eigenvalues --- 1000.000001000.000001000.000001000.000001000.00000
     Eigenvalues --- 1000.000001000.000001000.00000
 RFO step:  Lambda=-1.16834708D-03.
 Quartic linear search produced a step of  0.03870.
 Iteration  1 RMS(Cart)=  0.03467693 RMS(Int)=  0.00216380
 Iteration  2 RMS(Cart)=  0.00238385 RMS(Int)=  0.00147328
 Iteration  3 RMS(Cart)=  0.00000225 RMS(Int)=  0.00147328
 Iteration  4 RMS(Cart)=  0.00000000 RMS(Int)=  0.00147328
 Variable       Old X    -DE/DX   Delta X   Delta X   Delta X     New X
                                 (Linear)    (Quad)   (Total)
    R1        2.06417   0.00137   0.00163   0.00505   0.00668   2.07084
    R2        2.06080   0.00115   0.00150   0.00434   0.00585   2.06664
    R3        2.06516   0.00046   0.00167   0.00256   0.00423   2.06940
    R4        2.90251  -0.00479  -0.00030  -0.01761  -0.01791   2.88460
    R5        2.06961   0.00269   0.00184   0.00889   0.01073   2.08034
    R6        2.69966   0.00126  -0.00010   0.00311   0.00301   2.70267
    R7        2.87581   0.00480  -0.00133   0.01648   0.01515   2.89096
    R8        1.83373   0.00182   0.00076   0.00402   0.00478   1.83850
    R9        2.58536  -0.00870  -0.00453  -0.02552  -0.03004   2.55531
   R10        1.82175   0.00072   0.00029   0.00159   0.00188   1.82363
   R11        2.28292   0.00396  -0.00368   0.00199  -0.00170   2.28123
    A1        1.90652  -0.00088  -0.00016  -0.00436  -0.00456   1.90197
    A2        1.90309  -0.00056  -0.00029  -0.00425  -0.00454   1.89855
    A3        1.90497   0.00109  -0.00022   0.00739   0.00716   1.91213
    A4        1.89928  -0.00055  -0.00044  -0.00471  -0.00516   1.89413
    A5        1.91466   0.00097   0.00016   0.00656   0.00670   1.92135
    A6        1.93508  -0.00010   0.00095  -0.00082   0.00013   1.93521
    A7        1.92516  -0.00009   0.00056  -0.00383  -0.00321   1.92195
    A8        1.95719  -0.00130   0.00180  -0.00243  -0.00072   1.95648
    A9        1.93944   0.00196   0.00112   0.01382   0.01494   1.95438
   A10        1.91958   0.00047   0.00035  -0.00069  -0.00044   1.91914
   A11        1.85935  -0.00138  -0.00199  -0.01338  -0.01536   1.84399
   A12        1.85962   0.00037  -0.00197   0.00630   0.00422   1.86384
   A13        1.85486   0.00144  -0.00218   0.00812   0.00594   1.86080
   A14        1.89591   0.00182  -0.00059   0.01142   0.01083   1.90674
   A15        1.93772   0.00218   0.00105   0.01255   0.00791   1.94564
   A16        2.21367  -0.00467  -0.00108  -0.01736  -0.02397   2.18971
   A17        2.13073   0.00252  -0.00001   0.01334   0.00746   2.13819
    D1       -1.07815   0.00003  -0.00112   0.00040  -0.00071  -1.07886
    D2        1.06776  -0.00035   0.00087  -0.00497  -0.00411   1.06366
    D3       -3.13619   0.00058   0.00028   0.01081   0.01112  -3.12507
    D4        3.11668  -0.00014  -0.00089  -0.00274  -0.00364   3.11304
    D5       -1.02059  -0.00052   0.00110  -0.00811  -0.00703  -1.02762
    D6        1.05864   0.00041   0.00052   0.00767   0.00820   1.06684
    D7        1.01850  -0.00003  -0.00104  -0.00061  -0.00165   1.01685
    D8       -3.11877  -0.00041   0.00096  -0.00599  -0.00505  -3.12382
    D9       -1.03954   0.00052   0.00037   0.00980   0.01018  -1.02936
   D10       -1.53623   0.00099  -0.00089   0.02113   0.02020  -1.51603
   D11        0.61283   0.00030   0.00123   0.01400   0.01525   0.62808
   D12        2.62141  -0.00089  -0.00209   0.00134  -0.00074   2.62067
   D13        3.10215   0.00063  -0.00151   0.08683   0.08457  -3.09647
   D14        0.00942  -0.00047   0.00035  -0.11169  -0.11069  -0.10128
   D15        1.00464   0.00049  -0.00163   0.09191   0.08964   1.09428
   D16       -2.08810  -0.00062   0.00023  -0.10660  -0.10562  -2.19371
   D17       -1.04426   0.00044   0.00013   0.09617   0.09559  -0.94868
   D18        2.14619  -0.00066   0.00199  -0.10234  -0.09967   2.04651
   D19       -3.13247  -0.00059   0.00036  -0.10489  -0.10591   3.04480
   D20       -0.03703   0.00022  -0.00140   0.08162   0.08161   0.04457
         Item               Value     Threshold  Converged?
 Maximum Force            0.008700     0.000450     NO 
 RMS     Force            0.002084     0.000300     NO 
 Maximum Displacement     0.111049     0.001800     NO 
 RMS     Displacement     0.034446     0.001200     NO 
 Predicted change in Energy=-6.239403D-04
 GradGradGradGradGradGradGradGradGradGradGradGradGradGradGradGradGradGrad

                          Input orientation:                          
 ---------------------------------------------------------------------
 Center     Atomic     Atomic              Coordinates (Angstroms)
 Number     Number      Type              X           Y           Z
 ---------------------------------------------------------------------
    1          6             0        1.372841    1.672166   -0.009604
    2          1             0        1.747068    0.642248   -0.019352
    3          1             0        1.724965    2.186970   -0.907931
    4          1             0        0.278150    1.649667   -0.028018
    5          6             0        1.881335    2.388800    1.238579
    6          1             0        1.503173    1.888176    2.143168
    7          8             0        1.872357    4.471407    2.398880
    8          1             0        1.577877    5.396350    2.333421
    9          8             0        3.309523    2.453721    1.277454
   10          1             0        3.653417    1.650983    1.688091
   11          6             0        1.371131    3.828750    1.319878
   12          8             0        0.734334    4.395434    0.465110
 ---------------------------------------------------------------------
                    Distance matrix (angstroms):
                    1          2          3          4          5
     1  C    0.000000
     2  H    1.095844   0.000000
     3  H    1.093620   1.782197   0.000000
     4  H    1.095077   1.781204   1.776574   0.000000
     5  C    1.526464   2.156586   2.161641   2.172738   0.000000
     6  H    2.167505   2.507652   3.073707   2.504320   1.100869
     7  O    3.726401   4.530564   4.021863   4.048895   2.384037
     8  H    4.404696   5.307132   4.563783   4.615552   3.214984
     9  O    2.453178   2.721104   2.712543   3.397055   1.430191
    10  H    2.843175   2.750832   3.278038   3.786484   1.971474
    11  C    2.533452   3.476876   2.789942   2.785648   1.529828
    12  O    2.837117   3.917492   2.782788   2.826751   2.437303
                    6          7          8          9         10
     6  H    0.000000
     7  O    2.621978   0.000000
     8  H    3.514123   0.972894   0.000000
     9  O    2.081395   2.719209   3.573895   0.000000
    10  H    2.210635   3.410599   4.330368   0.965025   0.000000
    11  C    2.112125   1.352214   1.878132   2.376945   3.176017
    12  O    3.113412   2.245069   2.281224   3.325921   4.189122
                   11         12
    11  C    0.000000
    12  O    1.207174   0.000000
 Stoichiometry    C3H6O3
 Framework group  C1[X(C3H6O3)]
 Deg. of freedom    30
 Full point group                 C1      NOp   1
 Largest Abelian subgroup         C1      NOp   1
 Largest concise Abelian subgroup C1      NOp   1
                         Standard orientation:                         
 ---------------------------------------------------------------------
 Center     Atomic     Atomic              Coordinates (Angstroms)
 Number     Number      Type              X           Y           Z
 ---------------------------------------------------------------------
    1          6             0       -1.668321    0.912238    0.117265
    2          1             0       -2.679254    0.550432    0.336317
    3          1             0       -1.626018    1.239870   -0.925267
    4          1             0       -1.454330    1.771837    0.761076
    5          6             0       -0.661230   -0.209881    0.355397
    6          1             0       -0.682678   -0.520155    1.411419
    7          8             0        1.652894   -0.772632    0.246891
    8          1             0        2.523337   -0.433547   -0.024906
    9          8             0       -0.902818   -1.337978   -0.489872
   10          1             0       -1.542877   -1.922288   -0.065397
   11          6             0        0.775098    0.243513    0.087496
   12          8             0        1.098491    1.315439   -0.363791
 ---------------------------------------------------------------------
 Rotational constants (GHZ):      5.1432954      3.2522088      2.2050914
 Standard basis: 6-31++G(d,p) (6D, 7F)
 There are   150 symmetry adapted basis functions of A   symmetry.
 Integral buffers will be    262144 words long.
 Raffenetti 2 integral format.
 Two-electron integral symmetry is turned on.
   150 basis functions,   240 primitive gaussians,   150 cartesian basis functions
    24 alpha electrons       24 beta electrons
       nuclear repulsion energy       248.2740328954 Hartrees.
 NAtoms=   12 NActive=   12 NUniq=   12 SFac= 1.00D+00 NAtFMM=   60 Big=F
 One-electron integrals computed using PRISM.
 NBasis=   150 RedAO= T  NBF=   150
 NBsUse=   150 1.00D-06 NBFU=   150
 Initial guess read from the read-write file:
 Initial guess orbital symmetries:
       Occupied  (A) (A) (A) (A) (A) (A) (A) (A) (A) (A) (A) (A)
                 (A) (A) (A) (A) (A) (A) (A) (A) (A) (A) (A) (A)
       Virtual   (A) (A) (A) (A) (A) (A) (A) (A) (A) (A) (A) (A)
                 (A) (A) (A) (A) (A) (A) (A) (A) (A) (A) (A) (A)
                 (A) (A) (A) (A) (A) (A) (A) (A) (A) (A) (A) (A)
                 (A) (A) (A) (A) (A) (A) (A) (A) (A) (A) (A) (A)
                 (A) (A) (A) (A) (A) (A) (A) (A) (A) (A) (A) (A)
                 (A) (A) (A) (A) (A) (A) (A) (A) (A) (A) (A) (A)
                 (A) (A) (A) (A) (A) (A) (A) (A) (A) (A) (A) (A)
                 (A) (A) (A) (A) (A) (A) (A) (A) (A) (A) (A) (A)
                 (A) (A) (A) (A) (A) (A) (A) (A) (A) (A) (A) (A)
                 (A) (A) (A) (A) (A) (A) (A) (A) (A) (A) (A) (A)
                 (A) (A) (A) (A) (A) (A)
 Harris functional with IExCor=  402 diagonalized for initial guess.
 ExpMin= 3.60D-02 ExpMax= 5.48D+03 ExpMxC= 8.25D+02 IAcc=3 IRadAn=         5 AccDes= 0.00D+00
 HarFok:  IExCor= 402 AccDes= 0.00D+00 IRadAn=         5 IDoV=1
 ScaDFX=  1.000000  1.000000  1.000000  1.000000
 Requested convergence on RMS density matrix=1.00D-08 within 128 cycles.
 Requested convergence on MAX density matrix=1.00D-06.
 Requested convergence on             energy=1.00D-06.
 No special actions if energy rises.
 SCF Done:  E(RB+HF-LYP) =  -343.633121775     A.U. after   11 cycles
             Convg  =    0.7300D-08             -V/T =  2.0091
             S**2   =   0.0000
 ***** Axes restored to original set *****
 -------------------------------------------------------------------
 Center     Atomic                   Forces (Hartrees/Bohr)
 Number     Number              X              Y              Z
 -------------------------------------------------------------------
    1          6           0.000571910    0.000909523    0.000990464
    2          1          -0.000480695    0.000829656   -0.000105195
    3          1          -0.000440661   -0.000527407    0.000424002
    4          1           0.000698447   -0.000075199   -0.000193213
    5          6          -0.005373588   -0.005491205    0.003083262
    6          1           0.000796414   -0.001213587   -0.000094922
    7          8          -0.006171278   -0.001057495    0.003711635
    8          1           0.000315931   -0.000336769    0.000666030
    9          8          -0.000919367    0.000815789   -0.000318227
   10          1          -0.000631371    0.000144839   -0.000154227
   11          6           0.023680263    0.005166617   -0.005082827
   12          8          -0.012046006    0.000835237   -0.002926783
 -------------------------------------------------------------------
 Cartesian Forces:  Max     0.023680263 RMS     0.004995124

 GradGradGradGradGradGradGradGradGradGradGradGradGradGradGradGradGradGrad
 Berny optimization.
 Internal  Forces:  Max     0.008818633 RMS     0.002282149
 Search for a local minimum.
 Step number   3 out of a maximum of  58
 All quantities printed in internal units (Hartrees-Bohrs-Radians)
 Update second derivatives using D2CorX and points  1  3  2
 Trust test=-1.68D+00 RLast= 2.82D-01 DXMaxT set to 2.12D-01
 Energy Rises -- skip Quadratic search.
 Quartic linear search produced a step of -0.73258.
 Iteration  1 RMS(Cart)=  0.02511937 RMS(Int)=  0.00090043
 Iteration  2 RMS(Cart)=  0.00128763 RMS(Int)=  0.00028792
 Iteration  3 RMS(Cart)=  0.00000056 RMS(Int)=  0.00028791
 Variable       Old X    -DE/DX   Delta X   Delta X   Delta X     New X
                                 (Linear)    (Quad)   (Total)
    R1        2.07084  -0.00094  -0.00489   0.00000  -0.00489   2.06595
    R2        2.06664  -0.00074  -0.00428   0.00000  -0.00428   2.06236
    R3        2.06940  -0.00069  -0.00310   0.00000  -0.00310   2.06630
    R4        2.88460  -0.00156   0.01312   0.00000   0.01312   2.89772
    R5        2.08034   0.00020  -0.00786   0.00000  -0.00786   2.07248
    R6        2.70267  -0.00152  -0.00220   0.00000  -0.00220   2.70047
    R7        2.89096   0.00222  -0.01110   0.00000  -0.01110   2.87986
    R8        1.83850  -0.00046  -0.00350   0.00000  -0.00350   1.83500
    R9        2.55531   0.00066   0.02201   0.00000   0.02201   2.57732
   R10        1.82363  -0.00041  -0.00138   0.00000  -0.00138   1.82226
   R11        2.28123   0.00882   0.00124   0.00000   0.00124   2.28247
    A1        1.90197  -0.00022   0.00334   0.00000   0.00334   1.90531
    A2        1.89855  -0.00022   0.00332   0.00000   0.00333   1.90187
    A3        1.91213   0.00015  -0.00524   0.00000  -0.00524   1.90689
    A4        1.89413  -0.00031   0.00378   0.00000   0.00378   1.89790
    A5        1.92135   0.00039  -0.00491   0.00000  -0.00490   1.91645
    A6        1.93521   0.00019  -0.00009   0.00000  -0.00009   1.93511
    A7        1.92195  -0.00037   0.00235   0.00000   0.00234   1.92429
    A8        1.95648   0.00067   0.00053   0.00000   0.00054   1.95702
    A9        1.95438  -0.00077  -0.01094   0.00000  -0.01094   1.94344
   A10        1.91914  -0.00017   0.00033   0.00000   0.00033   1.91946
   A11        1.84399   0.00136   0.01125   0.00000   0.01124   1.85523
   A12        1.86384  -0.00070  -0.00309   0.00000  -0.00308   1.86076
   A13        1.86080   0.00119  -0.00435   0.00000  -0.00435   1.85645
   A14        1.90674  -0.00095  -0.00794   0.00000  -0.00794   1.89881
   A15        1.94564   0.00120  -0.00580   0.00000  -0.00468   1.94096
   A16        2.18971  -0.00107   0.01756   0.00000   0.01867   2.20838
   A17        2.13819   0.00101  -0.00546   0.00000  -0.00435   2.13384
    D1       -1.07886   0.00039   0.00052   0.00000   0.00052  -1.07834
    D2        1.06366   0.00038   0.00301   0.00000   0.00301   1.06666
    D3       -3.12507  -0.00060  -0.00815   0.00000  -0.00815  -3.13322
    D4        3.11304   0.00031   0.00267   0.00000   0.00267   3.11571
    D5       -1.02762   0.00031   0.00515   0.00000   0.00516  -1.02247
    D6        1.06684  -0.00067  -0.00601   0.00000  -0.00601   1.06083
    D7        1.01685   0.00032   0.00121   0.00000   0.00121   1.01806
    D8       -3.12382   0.00032   0.00370   0.00000   0.00370  -3.12012
    D9       -1.02936  -0.00066  -0.00746   0.00000  -0.00746  -1.03682
   D10       -1.51603  -0.00027  -0.01480   0.00000  -0.01479  -1.53082
   D11        0.62808  -0.00040  -0.01117   0.00000  -0.01117   0.61691
   D12        2.62067   0.00075   0.00054   0.00000   0.00054   2.62121
   D13       -3.09647  -0.00455  -0.06195   0.00000  -0.06184   3.12488
   D14       -0.10128   0.00414   0.08109   0.00000   0.08100  -0.02027
   D15        1.09428  -0.00453  -0.06567   0.00000  -0.06558   1.02870
   D16       -2.19371   0.00416   0.07737   0.00000   0.07727  -2.11644
   D17       -0.94868  -0.00467  -0.07002   0.00000  -0.06993  -1.01861
   D18        2.04651   0.00402   0.07302   0.00000   0.07291   2.11943
   D19        3.04480   0.00424   0.07759   0.00000   0.07790   3.12270
   D20        0.04457  -0.00395  -0.05978   0.00000  -0.06009  -0.01552
         Item               Value     Threshold  Converged?
 Maximum Force            0.008819     0.000450     NO 
 RMS     Force            0.002282     0.000300     NO 
 Maximum Displacement     0.081463     0.001800     NO 
 RMS     Displacement     0.025229     0.001200     NO 
 Predicted change in Energy=-1.766817D-04
 GradGradGradGradGradGradGradGradGradGradGradGradGradGradGradGradGradGrad

                          Input orientation:                          
 ---------------------------------------------------------------------
 Center     Atomic     Atomic              Coordinates (Angstroms)
 Number     Number      Type              X           Y           Z
 ---------------------------------------------------------------------
    1          6             0        1.368603    1.671841   -0.010443
    2          1             0        1.727937    0.639330   -0.007957
    3          1             0        1.728820    2.174424   -0.909725
    4          1             0        0.275263    1.667651   -0.024369
    5          6             0        1.896390    2.393994    1.235059
    6          1             0        1.517180    1.910533    2.143484
    7          8             0        1.866620    4.471638    2.405054
    8          1             0        1.534769    5.382968    2.357354
    9          8             0        3.324341    2.439826    1.266119
   10          1             0        3.651609    1.639877    1.693722
   11          6             0        1.412878    3.838327    1.285612
   12          8             0        0.721759    4.394263    0.465766
 ---------------------------------------------------------------------
                    Distance matrix (angstroms):
                    1          2          3          4          5
     1  C    0.000000
     2  H    1.093255   0.000000
     3  H    1.091354   1.780365   0.000000
     4  H    1.093437   1.779880   1.775810   0.000000
     5  C    1.533407   2.156921   2.162496   2.177564   0.000000
     6  H    2.172199   2.507802   3.071891   2.510167   1.096709
     7  O    3.731153   4.530832   4.035337   4.036937   2.384613
     8  H    4.405285   5.304160   4.583254   4.589395   3.213142
     9  O    2.458520   2.722786   2.711167   3.399778   1.429025
    10  H    2.849091   2.756324   3.280366   3.788446   1.964653
    11  C    2.524951   3.464991   2.772706   2.778859   1.523955
    12  O    2.838443   3.916162   2.798898   2.806065   2.443899
                    6          7          8          9         10
     6  H    0.000000
     7  O    2.598035   0.000000
     8  H    3.479059   0.971042   0.000000
     9  O    2.077438   2.747796   3.613233   0.000000
    10  H    2.198028   3.422141   4.351109   0.964296   0.000000
    11  C    2.112632   1.363860   1.883986   2.368518   3.164120
    12  O    3.101023   2.253338   2.283994   3.351689   4.204585
                   11         12
    11  C    0.000000
    12  O    1.207831   0.000000
 Stoichiometry    C3H6O3
 Framework group  C1[X(C3H6O3)]
 Deg. of freedom    30
 Full point group                 C1      NOp   1
 Largest Abelian subgroup         C1      NOp   1
 Largest concise Abelian subgroup C1      NOp   1
                         Standard orientation:                         
 ---------------------------------------------------------------------
 Center     Atomic     Atomic              Coordinates (Angstroms)
 Number     Number      Type              X           Y           Z
 ---------------------------------------------------------------------
    1          6             0       -1.655117    0.933342    0.129158
    2          1             0       -2.663122    0.585369    0.370089
    3          1             0       -1.626092    1.252703   -0.914020
    4          1             0       -1.412928    1.788997    0.765400
    5          6             0       -0.658749   -0.211122    0.350042
    6          1             0       -0.662806   -0.520256    1.402273
    7          8             0        1.653411   -0.786848    0.256039
    8          1             0        2.529325   -0.439722    0.021090
    9          8             0       -0.933994   -1.334081   -0.489788
   10          1             0       -1.565653   -1.909171   -0.042410
   11          6             0        0.767281    0.226838    0.038486
   12          8             0        1.115681    1.314397   -0.354819
 ---------------------------------------------------------------------
 Rotational constants (GHZ):      5.1189964      3.2399503      2.1923898
 Standard basis: 6-31++G(d,p) (6D, 7F)
 There are   150 symmetry adapted basis functions of A   symmetry.
 Integral buffers will be    262144 words long.
 Raffenetti 2 integral format.
 Two-electron integral symmetry is turned on.
   150 basis functions,   240 primitive gaussians,   150 cartesian basis functions
    24 alpha electrons       24 beta electrons
       nuclear repulsion energy       247.8940196646 Hartrees.
 NAtoms=   12 NActive=   12 NUniq=   12 SFac= 1.00D+00 NAtFMM=   60 Big=F
 One-electron integrals computed using PRISM.
 NBasis=   150 RedAO= T  NBF=   150
 NBsUse=   150 1.00D-06 NBFU=   150
 Initial guess read from the read-write file:
 Initial guess orbital symmetries:
       Occupied  (A) (A) (A) (A) (A) (A) (A) (A) (A) (A) (A) (A)
                 (A) (A) (A) (A) (A) (A) (A) (A) (A) (A) (A) (A)
       Virtual   (A) (A) (A) (A) (A) (A) (A) (A) (A) (A) (A) (A)
                 (A) (A) (A) (A) (A) (A) (A) (A) (A) (A) (A) (A)
                 (A) (A) (A) (A) (A) (A) (A) (A) (A) (A) (A) (A)
                 (A) (A) (A) (A) (A) (A) (A) (A) (A) (A) (A) (A)
                 (A) (A) (A) (A) (A) (A) (A) (A) (A) (A) (A) (A)
                 (A) (A) (A) (A) (A) (A) (A) (A) (A) (A) (A) (A)
                 (A) (A) (A) (A) (A) (A) (A) (A) (A) (A) (A) (A)
                 (A) (A) (A) (A) (A) (A) (A) (A) (A) (A) (A) (A)
                 (A) (A) (A) (A) (A) (A) (A) (A) (A) (A) (A) (A)
                 (A) (A) (A) (A) (A) (A) (A) (A) (A) (A) (A) (A)
                 (A) (A) (A) (A) (A) (A)
 Harris functional with IExCor=  402 diagonalized for initial guess.
 ExpMin= 3.60D-02 ExpMax= 5.48D+03 ExpMxC= 8.25D+02 IAcc=3 IRadAn=         5 AccDes= 0.00D+00
 HarFok:  IExCor= 402 AccDes= 0.00D+00 IRadAn=         5 IDoV=1
 ScaDFX=  1.000000  1.000000  1.000000  1.000000
 Requested convergence on RMS density matrix=1.00D-08 within 128 cycles.
 Requested convergence on MAX density matrix=1.00D-06.
 Requested convergence on             energy=1.00D-06.
 No special actions if energy rises.
 SCF Done:  E(RB+HF-LYP) =  -343.634330368     A.U. after   11 cycles
             Convg  =    0.4960D-08             -V/T =  2.0091
             S**2   =   0.0000
 ***** Axes restored to original set *****
 -------------------------------------------------------------------
 Center     Atomic                   Forces (Hartrees/Bohr)
 Number     Number              X              Y              Z
 -------------------------------------------------------------------
    1          6           0.002452948    0.002106407    0.005115109
    2          1          -0.000108407   -0.000826032   -0.000586795
    3          1          -0.000130737   -0.000156853   -0.000918224
    4          1          -0.000151091   -0.000083821   -0.000214376
    5          6          -0.002236018   -0.003925416   -0.007214513
    6          1          -0.000864500   -0.000616183    0.001745841
    7          8          -0.003436458   -0.004436964   -0.005297654
    8          1           0.000015060    0.001305825    0.000535536
    9          8          -0.000160530   -0.000484520    0.000056125
   10          1           0.000700154   -0.000243258   -0.000057242
   11          6           0.008136629    0.007691361    0.010953813
   12          8          -0.004217049   -0.000330546   -0.004117619
 -------------------------------------------------------------------
 Cartesian Forces:  Max     0.010953813 RMS     0.003566102

 GradGradGradGradGradGradGradGradGradGradGradGradGradGradGradGradGradGrad
 Berny optimization.
 Internal  Forces:  Max     0.006501914 RMS     0.001717848
 Search for a local minimum.
 Step number   4 out of a maximum of  58
 All quantities printed in internal units (Hartrees-Bohrs-Radians)
 Update second derivatives using D2CorX and points  1  3  2  4
     Eigenvalues ---    0.00235   0.00237   0.01272   0.01297   0.03594
     Eigenvalues ---    0.05030   0.05439   0.05554   0.05686   0.08146
     Eigenvalues ---    0.12502   0.16000   0.16000   0.16078   0.16082
     Eigenvalues ---    0.17334   0.18565   0.20914   0.25037   0.26782
     Eigenvalues ---    0.28547   0.36027   0.37230   0.37240   0.37355
     Eigenvalues ---    0.38260   0.41114   0.55316   0.55475   0.80324
     Eigenvalues --- 1000.000001000.000001000.000001000.000001000.00000
     Eigenvalues --- 1000.000001000.000001000.000001000.000001000.00000
     Eigenvalues --- 1000.000001000.000001000.000001000.000001000.00000
     Eigenvalues --- 1000.000001000.000001000.00000
 RFO step:  Lambda=-1.21069730D-03.
 Quartic linear search produced a step of -0.00033.
 Iteration  1 RMS(Cart)=  0.03007352 RMS(Int)=  0.00072631
 Iteration  2 RMS(Cart)=  0.00064670 RMS(Int)=  0.00024389
 Iteration  3 RMS(Cart)=  0.00000048 RMS(Int)=  0.00024389
 Variable       Old X    -DE/DX   Delta X   Delta X   Delta X     New X
                                 (Linear)    (Quad)   (Total)
    R1        2.06595   0.00074   0.00000   0.00642   0.00642   2.07237
    R2        2.06236   0.00064   0.00000   0.00546   0.00545   2.06782
    R3        2.06630   0.00015   0.00000   0.00199   0.00199   2.06828
    R4        2.89772  -0.00396   0.00000  -0.03355  -0.03355   2.86417
    R5        2.07248   0.00202   0.00000   0.01402   0.01401   2.08649
    R6        2.70047   0.00052   0.00000   0.00488   0.00488   2.70535
    R7        2.87986   0.00392   0.00000   0.03340   0.03340   2.91326
    R8        1.83500   0.00119   0.00000   0.00612   0.00612   1.84112
    R9        2.57732  -0.00650   0.00000  -0.04123  -0.04123   2.53609
   R10        1.82226   0.00041   0.00000   0.00232   0.00231   1.82457
   R11        2.28247   0.00506   0.00000   0.01138   0.01138   2.29385
    A1        1.90531  -0.00070   0.00000  -0.00814  -0.00827   1.89704
    A2        1.90187  -0.00047   0.00000  -0.00789  -0.00788   1.89400
    A3        1.90689   0.00084   0.00000   0.01405   0.01399   1.92088
    A4        1.89790  -0.00049   0.00000  -0.00858  -0.00857   1.88934
    A5        1.91645   0.00081   0.00000   0.01252   0.01246   1.92891
    A6        1.93511  -0.00002   0.00000  -0.00237  -0.00236   1.93276
    A7        1.92429  -0.00016   0.00000  -0.00719  -0.00712   1.91717
    A8        1.95702  -0.00077   0.00000  -0.00693  -0.00718   1.94984
    A9        1.94344   0.00123   0.00000   0.02241   0.02239   1.96583
   A10        1.91946   0.00030   0.00000  -0.00157  -0.00158   1.91788
   A11        1.85523  -0.00065   0.00000  -0.01825  -0.01815   1.83708
   A12        1.86076   0.00007   0.00000   0.01150   0.01143   1.87219
   A13        1.85645   0.00136   0.00000   0.01946   0.01946   1.87591
   A14        1.89881   0.00107   0.00000   0.02010   0.02010   1.91890
   A15        1.94096   0.00168   0.00000   0.01684   0.01633   1.95729
   A16        2.20838  -0.00385   0.00000  -0.03713  -0.03760   2.17078
   A17        2.13384   0.00218   0.00000   0.02047   0.01993   2.15378
    D1       -1.07834   0.00012   0.00000   0.00513   0.00514  -1.07320
    D2        1.06666  -0.00015   0.00000  -0.00696  -0.00690   1.05977
    D3       -3.13322   0.00026   0.00000   0.01839   0.01842  -3.11479
    D4        3.11571  -0.00003   0.00000  -0.00114  -0.00120   3.11451
    D5       -1.02247  -0.00029   0.00000  -0.01323  -0.01324  -1.03571
    D6        1.06083   0.00011   0.00000   0.01212   0.01208   1.07291
    D7        1.01806   0.00006   0.00000   0.00292   0.00290   1.02096
    D8       -3.12012  -0.00021   0.00000  -0.00917  -0.00915  -3.12927
    D9       -1.03682   0.00020   0.00000   0.01618   0.01618  -1.02064
   D10       -1.53082   0.00065   0.00000   0.03670   0.03666  -1.49416
   D11        0.61691   0.00013   0.00000   0.02148   0.02149   0.63839
   D12        2.62121  -0.00045   0.00000   0.00547   0.00550   2.62671
   D13        3.12488  -0.00075  -0.00001  -0.06393  -0.06379   3.06108
   D14       -0.02027   0.00076   0.00001  -0.00570  -0.00611  -0.02639
   D15        1.02870  -0.00085  -0.00001  -0.05653  -0.05624   0.97247
   D16       -2.11644   0.00066   0.00001   0.00170   0.00144  -2.11500
   D17       -1.01861  -0.00091  -0.00001  -0.05139  -0.05099  -1.06960
   D18        2.11943   0.00060   0.00001   0.00684   0.00669   2.12611
   D19        3.12270   0.00062   0.00001   0.00967   0.01051   3.13321
   D20       -0.01552  -0.00081  -0.00001  -0.04553  -0.04637  -0.06189
         Item               Value     Threshold  Converged?
 Maximum Force            0.006502     0.000450     NO 
 RMS     Force            0.001718     0.000300     NO 
 Maximum Displacement     0.079400     0.001800     NO 
 RMS     Displacement     0.029937     0.001200     NO 
 Predicted change in Energy=-6.185547D-04
 GradGradGradGradGradGradGradGradGradGradGradGradGradGradGradGradGradGrad

                          Input orientation:                          
 ---------------------------------------------------------------------
 Center     Atomic     Atomic              Coordinates (Angstroms)
 Number     Number      Type              X           Y           Z
 ---------------------------------------------------------------------
    1          6             0        1.376440    1.672644    0.002333
    2          1             0        1.715588    0.629788    0.011202
    3          1             0        1.733371    2.149696   -0.915482
    4          1             0        0.282060    1.682184   -0.009641
    5          6             0        1.906223    2.401948    1.220797
    6          1             0        1.517212    1.928772    2.139419
    7          8             0        1.824604    4.474839    2.418251
    8          1             0        1.497978    5.392175    2.386138
    9          8             0        3.337485    2.416176    1.248917
   10          1             0        3.666866    1.607527    1.661016
   11          6             0        1.432593    3.867502    1.287523
   12          8             0        0.735749    4.401422    0.449203
 ---------------------------------------------------------------------
                    Distance matrix (angstroms):
                    1          2          3          4          5
     1  C    0.000000
     2  H    1.096653   0.000000
     3  H    1.094241   1.780219   0.000000
     4  H    1.094488   1.778475   1.773533   0.000000
     5  C    1.515655   2.154069   2.158054   2.161006   0.000000
     6  H    2.156978   2.501203   3.070497   2.490957   1.104125
     7  O    3.726904   4.537641   4.065512   4.009118   2.395295
     8  H    4.419526   5.326162   4.633549   4.580639   3.235142
     9  O    2.439777   2.711766   2.707179   3.385017   1.431609
    10  H    2.828696   2.735936   3.266603   3.775392   1.981101
    11  C    2.544066   3.491686   2.809725   2.789620   1.541631
    12  O    2.838381   3.921371   2.815650   2.794750   2.441979
                    6          7          8          9         10
     6  H    0.000000
     7  O    2.579670   0.000000
     8  H    3.472233   0.974280   0.000000
     9  O    2.084214   2.809670   3.678808   0.000000
    10  H    2.225551   3.491249   4.421928   0.965521   0.000000
    11  C    2.119331   1.342042   1.880388   2.395088   3.199838
    12  O    3.095402   2.251254   2.305277   3.368943   4.226794
                   11         12
    11  C    0.000000
    12  O    1.213855   0.000000
 Stoichiometry    C3H6O3
 Framework group  C1[X(C3H6O3)]
 Deg. of freedom    30
 Full point group                 C1      NOp   1
 Largest Abelian subgroup         C1      NOp   1
 Largest concise Abelian subgroup C1      NOp   1
                         Standard orientation:                         
 ---------------------------------------------------------------------
 Center     Atomic     Atomic              Coordinates (Angstroms)
 Number     Number      Type              X           Y           Z
 ---------------------------------------------------------------------
    1          6             0       -1.631521    0.951340    0.154028
    2          1             0       -2.646656    0.633376    0.420574
    3          1             0       -1.631926    1.289865   -0.886531
    4          1             0       -1.354239    1.797976    0.789814
    5          6             0       -0.661417   -0.198522    0.338219
    6          1             0       -0.649237   -0.512791    1.396604
    7          8             0        1.656569   -0.798926    0.275853
    8          1             0        2.547620   -0.481977    0.041773
    9          8             0       -0.995548   -1.312418   -0.496704
   10          1             0       -1.649844   -1.869456   -0.056436
   11          6             0        0.793639    0.195300    0.015199
   12          8             0        1.136488    1.293131   -0.372958
 ---------------------------------------------------------------------
 Rotational constants (GHZ):      5.1595442      3.1785658      2.1801579
 Standard basis: 6-31++G(d,p) (6D, 7F)
 There are   150 symmetry adapted basis functions of A   symmetry.
 Integral buffers will be    262144 words long.
 Raffenetti 2 integral format.
 Two-electron integral symmetry is turned on.
   150 basis functions,   240 primitive gaussians,   150 cartesian basis functions
    24 alpha electrons       24 beta electrons
       nuclear repulsion energy       247.4863764350 Hartrees.
 NAtoms=   12 NActive=   12 NUniq=   12 SFac= 1.00D+00 NAtFMM=   60 Big=F
 One-electron integrals computed using PRISM.
 NBasis=   150 RedAO= T  NBF=   150
 NBsUse=   150 1.00D-06 NBFU=   150
 Initial guess read from the read-write file:
 Initial guess orbital symmetries:
       Occupied  (A) (A) (A) (A) (A) (A) (A) (A) (A) (A) (A) (A)
                 (A) (A) (A) (A) (A) (A) (A) (A) (A) (A) (A) (A)
       Virtual   (A) (A) (A) (A) (A) (A) (A) (A) (A) (A) (A) (A)
                 (A) (A) (A) (A) (A) (A) (A) (A) (A) (A) (A) (A)
                 (A) (A) (A) (A) (A) (A) (A) (A) (A) (A) (A) (A)
                 (A) (A) (A) (A) (A) (A) (A) (A) (A) (A) (A) (A)
                 (A) (A) (A) (A) (A) (A) (A) (A) (A) (A) (A) (A)
                 (A) (A) (A) (A) (A) (A) (A) (A) (A) (A) (A) (A)
                 (A) (A) (A) (A) (A) (A) (A) (A) (A) (A) (A) (A)
                 (A) (A) (A) (A) (A) (A) (A) (A) (A) (A) (A) (A)
                 (A) (A) (A) (A) (A) (A) (A) (A) (A) (A) (A) (A)
                 (A) (A) (A) (A) (A) (A) (A) (A) (A) (A) (A) (A)
                 (A) (A) (A) (A) (A) (A)
 Harris functional with IExCor=  402 diagonalized for initial guess.
 ExpMin= 3.60D-02 ExpMax= 5.48D+03 ExpMxC= 8.25D+02 IAcc=3 IRadAn=         5 AccDes= 0.00D+00
 HarFok:  IExCor= 402 AccDes= 0.00D+00 IRadAn=         5 IDoV=1
 ScaDFX=  1.000000  1.000000  1.000000  1.000000
 Requested convergence on RMS density matrix=1.00D-08 within 128 cycles.
 Requested convergence on MAX density matrix=1.00D-06.
 Requested convergence on             energy=1.00D-06.
 No special actions if energy rises.
 SCF Done:  E(RB+HF-LYP) =  -343.634363055     A.U. after   11 cycles
             Convg  =    0.4265D-08             -V/T =  2.0092
             S**2   =   0.0000
 ***** Axes restored to original set *****
 -------------------------------------------------------------------
 Center     Atomic                   Forces (Hartrees/Bohr)
 Number     Number              X              Y              Z
 -------------------------------------------------------------------
    1          6          -0.002429574   -0.000279164   -0.004333891
    2          1          -0.000100274    0.001415121    0.000660758
    3          1          -0.000301531   -0.000325978    0.000796404
    4          1           0.000138266   -0.000241027   -0.000422136
    5          6           0.001698920    0.000276003    0.006434046
    6          1           0.001159577    0.001106417   -0.001269076
    7          8           0.002486393    0.003967162    0.003672848
    8          1           0.000274321   -0.001712326   -0.000057527
    9          8           0.000449396    0.002559917    0.000831594
   10          1          -0.001724094    0.000378961   -0.000296264
   11          6          -0.003637412   -0.008101364   -0.007542616
   12          8           0.001986010    0.000956277    0.001525858
 -------------------------------------------------------------------
 Cartesian Forces:  Max     0.008101364 RMS     0.002732778

 GradGradGradGradGradGradGradGradGradGradGradGradGradGradGradGradGradGrad
 Berny optimization.
 Internal  Forces:  Max     0.005091532 RMS     0.001595481
 Search for a local minimum.
 Step number   5 out of a maximum of  58
 All quantities printed in internal units (Hartrees-Bohrs-Radians)
 Update second derivatives using D2CorX and points  1  3  2  4  5

 Trust test= 5.28D-02 RLast= 1.55D-01 DXMaxT set to 1.06D-01
     Eigenvalues ---    0.00237   0.00241   0.01285   0.01301   0.04322
     Eigenvalues ---    0.05021   0.05158   0.05524   0.05565   0.08206
     Eigenvalues ---    0.14961   0.16000   0.16005   0.16053   0.16242
     Eigenvalues ---    0.17910   0.20122   0.22151   0.25050   0.27710
     Eigenvalues ---    0.28770   0.36007   0.37226   0.37231   0.37303
     Eigenvalues ---    0.38304   0.41083   0.55440   0.55553   0.79018
     Eigenvalues --- 1000.000001000.000001000.000001000.000001000.00000
     Eigenvalues --- 1000.000001000.000001000.000001000.000001000.00000
     Eigenvalues --- 1000.000001000.000001000.000001000.000001000.00000
     Eigenvalues --- 1000.000001000.000001000.00000
 RFO step:  Lambda=-4.96514788D-05.
 Quartic linear search produced a step of -0.48481.
 Iteration  1 RMS(Cart)=  0.02079870 RMS(Int)=  0.00030180
 Iteration  2 RMS(Cart)=  0.00030624 RMS(Int)=  0.00007865
 Iteration  3 RMS(Cart)=  0.00000010 RMS(Int)=  0.00007865
 Variable       Old X    -DE/DX   Delta X   Delta X   Delta X     New X
                                 (Linear)    (Quad)   (Total)
    R1        2.07237  -0.00137  -0.00311  -0.00056  -0.00367   2.06871
    R2        2.06782  -0.00091  -0.00264  -0.00009  -0.00274   2.06508
    R3        2.06828  -0.00014  -0.00096   0.00023  -0.00073   2.06755
    R4        2.86417   0.00332   0.01626  -0.00196   0.01431   2.87848
    R5        2.08649  -0.00194  -0.00679   0.00059  -0.00620   2.08029
    R6        2.70535  -0.00123  -0.00237  -0.00075  -0.00312   2.70223
    R7        2.91326  -0.00509  -0.01619  -0.00151  -0.01770   2.89556
    R8        1.84112  -0.00170  -0.00297  -0.00025  -0.00322   1.83790
    R9        2.53609   0.00487   0.01999  -0.00346   0.01653   2.55262
   R10        1.82457  -0.00103  -0.00112  -0.00049  -0.00162   1.82295
   R11        2.29385  -0.00177  -0.00552   0.00196  -0.00356   2.29030
    A1        1.89704   0.00047   0.00401  -0.00128   0.00277   1.89981
    A2        1.89400   0.00013   0.00382  -0.00171   0.00211   1.89611
    A3        1.92088  -0.00125  -0.00678  -0.00137  -0.00813   1.91275
    A4        1.88934  -0.00026   0.00415  -0.00200   0.00215   1.89149
    A5        1.92891  -0.00002  -0.00604   0.00306  -0.00296   1.92595
    A6        1.93276   0.00094   0.00114   0.00313   0.00428   1.93703
    A7        1.91717   0.00048   0.00345   0.00481   0.00822   1.92540
    A8        1.94984   0.00253   0.00348   0.00424   0.00770   1.95754
    A9        1.96583  -0.00193  -0.01086  -0.00219  -0.01304   1.95280
   A10        1.91788  -0.00069   0.00077  -0.00013   0.00061   1.91849
   A11        1.83708   0.00101   0.00880  -0.00064   0.00817   1.84525
   A12        1.87219  -0.00154  -0.00554  -0.00659  -0.01211   1.86009
   A13        1.87591  -0.00045  -0.00944   0.00323  -0.00621   1.86970
   A14        1.91890  -0.00266  -0.00974  -0.00461  -0.01436   1.90455
   A15        1.95729  -0.00163  -0.00792   0.00043  -0.00732   1.94997
   A16        2.17078   0.00271   0.01823  -0.00343   0.01496   2.18574
   A17        2.15378  -0.00102  -0.00966   0.00277  -0.00673   2.14705
    D1       -1.07320  -0.00032  -0.00249   0.00157  -0.00095  -1.07414
    D2        1.05977   0.00085   0.00334   0.00764   0.01100   1.07076
    D3       -3.11479  -0.00070  -0.00893   0.00059  -0.00836  -3.12315
    D4        3.11451  -0.00010   0.00058   0.00209   0.00267   3.11718
    D5       -1.03571   0.00108   0.00642   0.00816   0.01461  -1.02110
    D6        1.07291  -0.00048  -0.00586   0.00111  -0.00474   1.06817
    D7        1.02096  -0.00036  -0.00140   0.00056  -0.00087   1.02009
    D8       -3.12927   0.00081   0.00443   0.00662   0.01108  -3.11819
    D9       -1.02064  -0.00074  -0.00784  -0.00043  -0.00828  -1.02892
   D10       -1.49416  -0.00121  -0.01777   0.00224  -0.01553  -1.50970
   D11        0.63839   0.00064  -0.01042   0.01114   0.00071   0.63911
   D12        2.62671   0.00066  -0.00267   0.00681   0.00415   2.63086
   D13        3.06108   0.00057   0.03093   0.01674   0.04758   3.10866
   D14       -0.02639  -0.00067   0.00296   0.02127   0.02433  -0.00206
   D15        0.97247   0.00041   0.02726   0.01251   0.03967   1.01214
   D16       -2.11500  -0.00083  -0.00070   0.01704   0.01641  -2.09859
   D17       -1.06960   0.00142   0.02472   0.01603   0.04067  -1.02893
   D18        2.12611   0.00018  -0.00324   0.02056   0.01742   2.14353
   D19        3.13321  -0.00048  -0.00510   0.00578   0.00040   3.13361
   D20       -0.06189   0.00089   0.02248   0.00108   0.02384  -0.03805
         Item               Value     Threshold  Converged?
 Maximum Force            0.005092     0.000450     NO 
 RMS     Force            0.001595     0.000300     NO 
 Maximum Displacement     0.060615     0.001800     NO 
 RMS     Displacement     0.020899     0.001200     NO 
 Predicted change in Energy=-3.090768D-04
 GradGradGradGradGradGradGradGradGradGradGradGradGradGradGradGradGradGrad

                          Input orientation:                          
 ---------------------------------------------------------------------
 Center     Atomic     Atomic              Coordinates (Angstroms)
 Number     Number      Type              X           Y           Z
 ---------------------------------------------------------------------
    1          6             0        1.373763    1.674583   -0.005175
    2          1             0        1.720725    0.636325    0.000370
    3          1             0        1.735635    2.162956   -0.913323
    4          1             0        0.279837    1.677611   -0.024440
    5          6             0        1.899575    2.395442    1.229372
    6          1             0        1.514576    1.918188    2.143627
    7          8             0        1.856680    4.474479    2.404308
    8          1             0        1.524235    5.387811    2.369541
    9          8             0        3.328613    2.433140    1.264168
   10          1             0        3.656008    1.626272    1.679326
   11          6             0        1.422376    3.850328    1.287865
   12          8             0        0.714147    4.387538    0.464036
 ---------------------------------------------------------------------
                    Distance matrix (angstroms):
                    1          2          3          4          5
     1  C    0.000000
     2  H    1.094712   0.000000
     3  H    1.092791   1.779230   0.000000
     4  H    1.094100   1.777934   1.773421   0.000000
     5  C    1.523226   2.153351   2.161497   2.170455   0.000000
     6  H    2.167145   2.505837   3.074691   2.506585   1.100844
     7  O    3.725350   4.530875   4.045302   4.025882   2.388454
     8  H    4.410213   5.313022   4.606689   4.587511   3.224150
     9  O    2.451138   2.722321   2.711466   3.395051   1.429959
    10  H    2.836991   2.746672   3.270733   3.782061   1.969553
    11  C    2.531438   3.475121   2.791162   2.783566   1.532264
    12  O    2.831144   3.911494   2.808794   2.787641   2.441194
                    6          7          8          9         10
     6  H    0.000000
     7  O    2.592222   0.000000
     8  H    3.476984   0.972576   0.000000
     9  O    2.080710   2.762892   3.634242   0.000000
    10  H    2.210548   3.446079   4.378359   0.964666   0.000000
    11  C    2.115182   1.350789   1.882619   2.375441   3.176284
    12  O    3.091829   2.253352   2.299508   3.360850   4.213795
                   11         12
    11  C    0.000000
    12  O    1.211972   0.000000
 Stoichiometry    C3H6O3
 Framework group  C1[X(C3H6O3)]
 Deg. of freedom    30
 Full point group                 C1      NOp   1
 Largest Abelian subgroup         C1      NOp   1
 Largest concise Abelian subgroup C1      NOp   1
                         Standard orientation:                         
 ---------------------------------------------------------------------
 Center     Atomic     Atomic              Coordinates (Angstroms)
 Number     Number      Type              X           Y           Z
 ---------------------------------------------------------------------
    1          6             0       -1.643937    0.939302    0.132442
    2          1             0       -2.655081    0.607069    0.388570
    3          1             0       -1.631799    1.260643   -0.911965
    4          1             0       -1.388410    1.797986    0.760472
    5          6             0       -0.660981   -0.204527    0.346151
    6          1             0       -0.655371   -0.511182    1.403406
    7          8             0        1.652399   -0.791874    0.256661
    8          1             0        2.537173   -0.459692    0.027025
    9          8             0       -0.953844   -1.329916   -0.486023
   10          1             0       -1.599711   -1.892000   -0.041615
   11          6             0        0.778556    0.212261    0.027006
   12          8             0        1.120366    1.311161   -0.353074
 ---------------------------------------------------------------------
 Rotational constants (GHZ):      5.1318211      3.2302457      2.1884035
 Standard basis: 6-31++G(d,p) (6D, 7F)
 There are   150 symmetry adapted basis functions of A   symmetry.
 Integral buffers will be    262144 words long.
 Raffenetti 2 integral format.
 Two-electron integral symmetry is turned on.
   150 basis functions,   240 primitive gaussians,   150 cartesian basis functions
    24 alpha electrons       24 beta electrons
       nuclear repulsion energy       247.8643595142 Hartrees.
 NAtoms=   12 NActive=   12 NUniq=   12 SFac= 1.00D+00 NAtFMM=   60 Big=F
 One-electron integrals computed using PRISM.
 NBasis=   150 RedAO= T  NBF=   150
 NBsUse=   150 1.00D-06 NBFU=   150
 Initial guess read from the read-write file:
 Initial guess orbital symmetries:
       Occupied  (A) (A) (A) (A) (A) (A) (A) (A) (A) (A) (A) (A)
                 (A) (A) (A) (A) (A) (A) (A) (A) (A) (A) (A) (A)
       Virtual   (A) (A) (A) (A) (A) (A) (A) (A) (A) (A) (A) (A)
                 (A) (A) (A) (A) (A) (A) (A) (A) (A) (A) (A) (A)
                 (A) (A) (A) (A) (A) (A) (A) (A) (A) (A) (A) (A)
                 (A) (A) (A) (A) (A) (A) (A) (A) (A) (A) (A) (A)
                 (A) (A) (A) (A) (A) (A) (A) (A) (A) (A) (A) (A)
                 (A) (A) (A) (A) (A) (A) (A) (A) (A) (A) (A) (A)
                 (A) (A) (A) (A) (A) (A) (A) (A) (A) (A) (A) (A)
                 (A) (A) (A) (A) (A) (A) (A) (A) (A) (A) (A) (A)
                 (A) (A) (A) (A) (A) (A) (A) (A) (A) (A) (A) (A)
                 (A) (A) (A) (A) (A) (A) (A) (A) (A) (A) (A) (A)
                 (A) (A) (A) (A) (A) (A)
 Harris functional with IExCor=  402 diagonalized for initial guess.
 ExpMin= 3.60D-02 ExpMax= 5.48D+03 ExpMxC= 8.25D+02 IAcc=3 IRadAn=         5 AccDes= 0.00D+00
 HarFok:  IExCor= 402 AccDes= 0.00D+00 IRadAn=         5 IDoV=1
 ScaDFX=  1.000000  1.000000  1.000000  1.000000
 Requested convergence on RMS density matrix=1.00D-08 within 128 cycles.
 Requested convergence on MAX density matrix=1.00D-06.
 Requested convergence on             energy=1.00D-06.
 No special actions if energy rises.
 SCF Done:  E(RB+HF-LYP) =  -343.634667893     A.U. after   11 cycles
             Convg  =    0.2314D-08             -V/T =  2.0092
             S**2   =   0.0000
 ***** Axes restored to original set *****
 -------------------------------------------------------------------
 Center     Atomic                   Forces (Hartrees/Bohr)
 Number     Number              X              Y              Z
 -------------------------------------------------------------------
    1          6          -0.000051241   -0.000121448    0.000035958
    2          1          -0.000031690    0.000009791   -0.000064556
    3          1          -0.000029791   -0.000022698    0.000148630
    4          1           0.000141812    0.000004842    0.000025937
    5          6          -0.000180362    0.000320851   -0.000085649
    6          1           0.000099118    0.000042699   -0.000202775
    7          8          -0.000088123    0.000396963   -0.000240854
    8          1           0.000069301   -0.000198010    0.000025239
    9          8           0.000192848   -0.000130657    0.000353401
   10          1           0.000088059   -0.000125627   -0.000204412
   11          6          -0.000185159   -0.000481628    0.000268654
   12          8          -0.000024771    0.000304923   -0.000059574
 -------------------------------------------------------------------
 Cartesian Forces:  Max     0.000481628 RMS     0.000183474

 GradGradGradGradGradGradGradGradGradGradGradGradGradGradGradGradGradGrad
 Berny optimization.
 Internal  Forces:  Max     0.000366488 RMS     0.000125878
 Search for a local minimum.
 Step number   6 out of a maximum of  58
 All quantities printed in internal units (Hartrees-Bohrs-Radians)
 Update second derivatives using D2CorX and points  1  3  2  4  5
                                                        6
 Trust test= 9.86D-01 RLast= 1.01D-01 DXMaxT set to 1.50D-01
     Eigenvalues ---    0.00237   0.00237   0.01266   0.01302   0.04436
     Eigenvalues ---    0.05146   0.05397   0.05529   0.05624   0.08278
     Eigenvalues ---    0.14810   0.15995   0.16006   0.16074   0.16382
     Eigenvalues ---    0.18582   0.19840   0.21948   0.25210   0.27932
     Eigenvalues ---    0.29186   0.36651   0.37229   0.37303   0.37401
     Eigenvalues ---    0.38431   0.41349   0.55377   0.55542   0.80101
     Eigenvalues --- 1000.000001000.000001000.000001000.000001000.00000
     Eigenvalues --- 1000.000001000.000001000.000001000.000001000.00000
     Eigenvalues --- 1000.000001000.000001000.000001000.000001000.00000
     Eigenvalues --- 1000.000001000.000001000.00000
 RFO step:  Lambda=-9.50550360D-06.
 Quartic linear search produced a step of -0.00250.
 Iteration  1 RMS(Cart)=  0.00521940 RMS(Int)=  0.00002162
 Iteration  2 RMS(Cart)=  0.00002209 RMS(Int)=  0.00000026
 Iteration  3 RMS(Cart)=  0.00000000 RMS(Int)=  0.00000026
 Variable       Old X    -DE/DX   Delta X   Delta X   Delta X     New X
                                 (Linear)    (Quad)   (Total)
    R1        2.06871  -0.00002   0.00001  -0.00005  -0.00004   2.06866
    R2        2.06508  -0.00014   0.00001  -0.00036  -0.00035   2.06473
    R3        2.06755  -0.00014   0.00000  -0.00031  -0.00031   2.06724
    R4        2.87848  -0.00007  -0.00004  -0.00017  -0.00020   2.87828
    R5        2.08029  -0.00022   0.00002  -0.00055  -0.00053   2.07976
    R6        2.70223   0.00028   0.00001   0.00056   0.00056   2.70279
    R7        2.89556   0.00009   0.00004   0.00006   0.00010   2.89566
    R8        1.83790  -0.00021   0.00001  -0.00039  -0.00038   1.83752
    R9        2.55262  -0.00009  -0.00004  -0.00032  -0.00036   2.55226
   R10        1.82295   0.00005   0.00000   0.00005   0.00006   1.82301
   R11        2.29030   0.00019   0.00001   0.00016   0.00017   2.29047
    A1        1.89981  -0.00001  -0.00001  -0.00001  -0.00002   1.89979
    A2        1.89611  -0.00003  -0.00001  -0.00003  -0.00004   1.89607
    A3        1.91275   0.00012   0.00002   0.00073   0.00075   1.91349
    A4        1.89149   0.00004  -0.00001  -0.00004  -0.00005   1.89144
    A5        1.92595  -0.00009   0.00001  -0.00059  -0.00058   1.92537
    A6        1.93703  -0.00004  -0.00001  -0.00005  -0.00006   1.93698
    A7        1.92540  -0.00003  -0.00002  -0.00093  -0.00095   1.92445
    A8        1.95754  -0.00006  -0.00002   0.00020   0.00018   1.95771
    A9        1.95280  -0.00010   0.00003  -0.00021  -0.00018   1.95262
   A10        1.91849  -0.00007   0.00000  -0.00109  -0.00109   1.91739
   A11        1.84525   0.00004  -0.00002   0.00065   0.00063   1.84587
   A12        1.86009   0.00022   0.00003   0.00146   0.00149   1.86158
   A13        1.86970   0.00002   0.00002   0.00008   0.00009   1.86979
   A14        1.90455   0.00013   0.00004   0.00035   0.00039   1.90494
   A15        1.94997   0.00022   0.00002   0.00091   0.00093   1.95089
   A16        2.18574   0.00015  -0.00004   0.00059   0.00055   2.18628
   A17        2.14705  -0.00037   0.00002  -0.00144  -0.00142   2.14563
    D1       -1.07414   0.00003   0.00000  -0.00178  -0.00178  -1.07592
    D2        1.07076  -0.00012  -0.00003  -0.00372  -0.00375   1.06702
    D3       -3.12315   0.00006   0.00002  -0.00185  -0.00183  -3.12499
    D4        3.11718   0.00002  -0.00001  -0.00185  -0.00186   3.11532
    D5       -1.02110  -0.00013  -0.00004  -0.00379  -0.00383  -1.02493
    D6        1.06817   0.00005   0.00001  -0.00193  -0.00192   1.06625
    D7        1.02009   0.00005   0.00000  -0.00138  -0.00138   1.01871
    D8       -3.11819  -0.00010  -0.00003  -0.00332  -0.00335  -3.12153
    D9       -1.02892   0.00008   0.00002  -0.00145  -0.00143  -1.03035
   D10       -1.50970   0.00018   0.00004   0.01141   0.01145  -1.49825
   D11        0.63911   0.00005   0.00000   0.00956   0.00956   0.64867
   D12        2.63086   0.00018  -0.00001   0.01056   0.01055   2.64141
   D13        3.10866   0.00007  -0.00012   0.01096   0.01084   3.11950
   D14       -0.00206  -0.00006  -0.00006   0.00906   0.00900   0.00694
   D15        1.01214   0.00013  -0.00010   0.01180   0.01170   1.02383
   D16       -2.09859   0.00000  -0.00004   0.00989   0.00985  -2.08874
   D17       -1.02893   0.00008  -0.00010   0.01205   0.01195  -1.01698
   D18        2.14353  -0.00005  -0.00004   0.01015   0.01011   2.15364
   D19        3.13361  -0.00006   0.00000   0.00024   0.00024   3.13385
   D20       -0.03805   0.00008  -0.00006   0.00213   0.00207  -0.03598
         Item               Value     Threshold  Converged?
 Maximum Force            0.000366     0.000450     YES
 RMS     Force            0.000126     0.000300     YES
 Maximum Displacement     0.016550     0.001800     NO 
 RMS     Displacement     0.005216     0.001200     NO 
 Predicted change in Energy=-4.760914D-06
 GradGradGradGradGradGradGradGradGradGradGradGradGradGradGradGradGradGrad

                          Input orientation:                          
 ---------------------------------------------------------------------
 Center     Atomic     Atomic              Coordinates (Angstroms)
 Number     Number      Type              X           Y           Z
 ---------------------------------------------------------------------
    1          6             0        1.375590    1.675291   -0.005261
    2          1             0        1.724566    0.637722   -0.001650
    3          1             0        1.737399    2.166274   -0.911803
    4          1             0        0.281845    1.676187   -0.025753
    5          6             0        1.898471    2.395448    1.230805
    6          1             0        1.511810    1.916457    2.143111
    7          8             0        1.861944    4.478539    2.400056
    8          1             0        1.527502    5.390918    2.365081
    9          8             0        3.327723    2.432256    1.269776
   10          1             0        3.654143    1.620582    1.676317
   11          6             0        1.419788    3.849896    1.289463
   12          8             0        0.705389    4.385103    0.469533
 ---------------------------------------------------------------------
                    Distance matrix (angstroms):
                    1          2          3          4          5
     1  C    0.000000
     2  H    1.094690   0.000000
     3  H    1.092606   1.779049   0.000000
     4  H    1.093937   1.777760   1.773106   0.000000
     5  C    1.523119   2.153785   2.160841   2.170197   0.000000
     6  H    2.166153   2.506078   3.073401   2.504897   1.100564
     7  O    3.725627   4.531991   4.041100   4.029198   2.389090
     8  H    4.409930   5.313485   4.602211   4.589877   3.224444
     9  O    2.451436   2.721579   2.712778   3.395203   1.430257
    10  H    2.832402   2.739500   3.266505   3.777900   1.970097
    11  C    2.531239   3.475331   2.789449   2.783832   1.532317
    12  O    2.831551   3.911982   2.810041   2.786203   2.441660
                    6          7          8          9         10
     6  H    0.000000
     7  O    2.598631   0.000000
     8  H    3.481580   0.972373   0.000000
     9  O    2.079977   2.759224   3.632377   0.000000
    10  H    2.212471   3.450173   4.383198   0.964697   0.000000
    11  C    2.115507   1.350597   1.882367   2.377037   3.179912
    12  O    3.089562   2.252392   2.297963   3.366100   4.218300
                   11         12
    11  C    0.000000
    12  O    1.212063   0.000000
 Stoichiometry    C3H6O3
 Framework group  C1[X(C3H6O3)]
 Deg. of freedom    30
 Full point group                 C1      NOp   1
 Largest Abelian subgroup         C1      NOp   1
 Largest concise Abelian subgroup C1      NOp   1
                         Standard orientation:                         
 ---------------------------------------------------------------------
 Center     Atomic     Atomic              Coordinates (Angstroms)
 Number     Number      Type              X           Y           Z
 ---------------------------------------------------------------------
    1          6             0       -1.642818    0.941666    0.126527
    2          1             0       -2.655352    0.611693    0.379982
    3          1             0       -1.626450    1.259788   -0.918613
    4          1             0       -1.388408    1.801788    0.752757
    5          6             0       -0.661599   -0.202324    0.346507
    6          1             0       -0.659130   -0.504164    1.404867
    7          8             0        1.650678   -0.795526    0.250407
    8          1             0        2.535787   -0.463974    0.022013
    9          8             0       -0.955448   -1.331871   -0.480180
   10          1             0       -1.609975   -1.885758   -0.038089
   11          6             0        0.778971    0.211941    0.028485
   12          8             0        1.124296    1.311514   -0.346730
 ---------------------------------------------------------------------
 Rotational constants (GHZ):      5.1322733      3.2331248      2.1854907
 Standard basis: 6-31++G(d,p) (6D, 7F)
 There are   150 symmetry adapted basis functions of A   symmetry.
 Integral buffers will be    262144 words long.
 Raffenetti 2 integral format.
 Two-electron integral symmetry is turned on.
   150 basis functions,   240 primitive gaussians,   150 cartesian basis functions
    24 alpha electrons       24 beta electrons
       nuclear repulsion energy       247.8561845800 Hartrees.
 NAtoms=   12 NActive=   12 NUniq=   12 SFac= 1.00D+00 NAtFMM=   60 Big=F
 One-electron integrals computed using PRISM.
 NBasis=   150 RedAO= T  NBF=   150
 NBsUse=   150 1.00D-06 NBFU=   150
 Initial guess read from the read-write file:
 Initial guess orbital symmetries:
       Occupied  (A) (A) (A) (A) (A) (A) (A) (A) (A) (A) (A) (A)
                 (A) (A) (A) (A) (A) (A) (A) (A) (A) (A) (A) (A)
       Virtual   (A) (A) (A) (A) (A) (A) (A) (A) (A) (A) (A) (A)
                 (A) (A) (A) (A) (A) (A) (A) (A) (A) (A) (A) (A)
                 (A) (A) (A) (A) (A) (A) (A) (A) (A) (A) (A) (A)
                 (A) (A) (A) (A) (A) (A) (A) (A) (A) (A) (A) (A)
                 (A) (A) (A) (A) (A) (A) (A) (A) (A) (A) (A) (A)
                 (A) (A) (A) (A) (A) (A) (A) (A) (A) (A) (A) (A)
                 (A) (A) (A) (A) (A) (A) (A) (A) (A) (A) (A) (A)
                 (A) (A) (A) (A) (A) (A) (A) (A) (A) (A) (A) (A)
                 (A) (A) (A) (A) (A) (A) (A) (A) (A) (A) (A) (A)
                 (A) (A) (A) (A) (A) (A) (A) (A) (A) (A) (A) (A)
                 (A) (A) (A) (A) (A) (A)
 Requested convergence on RMS density matrix=1.00D-08 within 128 cycles.
 Requested convergence on MAX density matrix=1.00D-06.
 Requested convergence on             energy=1.00D-06.
 No special actions if energy rises.
 SCF Done:  E(RB+HF-LYP) =  -343.634675575     A.U. after    9 cycles
             Convg  =    0.7229D-08             -V/T =  2.0092
             S**2   =   0.0000
 ***** Axes restored to original set *****
 -------------------------------------------------------------------
 Center     Atomic                   Forces (Hartrees/Bohr)
 Number     Number              X              Y              Z
 -------------------------------------------------------------------
    1          6          -0.000050821   -0.000058097   -0.000029379
    2          1          -0.000013739    0.000008522   -0.000008078
    3          1           0.000000717   -0.000019183   -0.000011064
    4          1           0.000046083    0.000011400    0.000018743
    5          6           0.000091436    0.000085913   -0.000073971
    6          1          -0.000054186    0.000074669    0.000026648
    7          8           0.000047516    0.000017048    0.000014851
    8          1          -0.000014960   -0.000044912   -0.000022537
    9          8          -0.000032163    0.000148589    0.000253824
   10          1          -0.000025688   -0.000143656   -0.000198997
   11          6           0.000144074   -0.000042521    0.000180944
   12          8          -0.000138271   -0.000037771   -0.000150984
 -------------------------------------------------------------------
 Cartesian Forces:  Max     0.000253824 RMS     0.000090259

 GradGradGradGradGradGradGradGradGradGradGradGradGradGradGradGradGradGrad
 Berny optimization.
 Internal  Forces:  Max     0.000173532 RMS     0.000061991
 Search for a local minimum.
 Step number   7 out of a maximum of  58
 All quantities printed in internal units (Hartrees-Bohrs-Radians)
 Update second derivatives using D2CorX and points  1  3  2  4  5
                                                        6  7
 Trust test= 1.61D+00 RLast= 3.29D-02 DXMaxT set to 1.50D-01
     Eigenvalues ---    0.00104   0.00246   0.00631   0.01301   0.04729
     Eigenvalues ---    0.05169   0.05482   0.05618   0.05870   0.08386
     Eigenvalues ---    0.14849   0.15953   0.16064   0.16093   0.16703
     Eigenvalues ---    0.18752   0.19920   0.23014   0.25659   0.28524
     Eigenvalues ---    0.32276   0.36894   0.37240   0.37317   0.37515
     Eigenvalues ---    0.39132   0.46903   0.55527   0.56267   0.79397
     Eigenvalues --- 1000.000001000.000001000.000001000.000001000.00000
     Eigenvalues --- 1000.000001000.000001000.000001000.000001000.00000
     Eigenvalues --- 1000.000001000.000001000.000001000.000001000.00000
     Eigenvalues --- 1000.000001000.000001000.00000
 RFO step:  Lambda=-1.24803330D-05.
 Quartic linear search produced a step of  1.02009.
 Iteration  1 RMS(Cart)=  0.01539238 RMS(Int)=  0.00023830
 Iteration  2 RMS(Cart)=  0.00022861 RMS(Int)=  0.00000090
 Iteration  3 RMS(Cart)=  0.00000008 RMS(Int)=  0.00000090
 Variable       Old X    -DE/DX   Delta X   Delta X   Delta X     New X
                                 (Linear)    (Quad)   (Total)
    R1        2.06866  -0.00001  -0.00004  -0.00007  -0.00011   2.06855
    R2        2.06473   0.00000  -0.00036  -0.00016  -0.00052   2.06420
    R3        2.06724  -0.00005  -0.00031  -0.00037  -0.00069   2.06656
    R4        2.87828   0.00006  -0.00021   0.00005  -0.00015   2.87813
    R5        2.07976   0.00001  -0.00054  -0.00016  -0.00070   2.07906
    R6        2.70279  -0.00006   0.00057   0.00003   0.00061   2.70340
    R7        2.89566  -0.00011   0.00010  -0.00094  -0.00083   2.89483
    R8        1.83752  -0.00004  -0.00039  -0.00037  -0.00076   1.83676
    R9        2.55226  -0.00001  -0.00037  -0.00085  -0.00122   2.55104
   R10        1.82301   0.00003   0.00006   0.00011   0.00017   1.82318
   R11        2.29047   0.00017   0.00017   0.00058   0.00075   2.29122
    A1        1.89979  -0.00002  -0.00002  -0.00030  -0.00032   1.89947
    A2        1.89607   0.00000  -0.00004  -0.00028  -0.00032   1.89575
    A3        1.91349   0.00002   0.00076   0.00052   0.00128   1.91478
    A4        1.89144   0.00000  -0.00005  -0.00016  -0.00021   1.89123
    A5        1.92537   0.00003  -0.00060   0.00040  -0.00020   1.92517
    A6        1.93698  -0.00004  -0.00006  -0.00021  -0.00026   1.93671
    A7        1.92445   0.00001  -0.00097  -0.00053  -0.00150   1.92295
    A8        1.95771  -0.00001   0.00018   0.00093   0.00111   1.95882
    A9        1.95262  -0.00004  -0.00018  -0.00059  -0.00078   1.95184
   A10        1.91739   0.00000  -0.00112  -0.00045  -0.00157   1.91582
   A11        1.84587  -0.00002   0.00064  -0.00085  -0.00021   1.84566
   A12        1.86158   0.00007   0.00152   0.00144   0.00296   1.86454
   A13        1.86979  -0.00007   0.00010  -0.00057  -0.00047   1.86932
   A14        1.90494  -0.00008   0.00040  -0.00126  -0.00086   1.90407
   A15        1.95089   0.00008   0.00094   0.00133   0.00227   1.95316
   A16        2.18628  -0.00017   0.00056  -0.00148  -0.00092   2.18536
   A17        2.14563   0.00010  -0.00145   0.00013  -0.00132   2.14430
    D1       -1.07592  -0.00001  -0.00181   0.00286   0.00105  -1.07487
    D2        1.06702  -0.00001  -0.00382   0.00255  -0.00127   1.06574
    D3       -3.12499   0.00004  -0.00187   0.00463   0.00276  -3.12223
    D4        3.11532  -0.00001  -0.00190   0.00265   0.00075   3.11607
    D5       -1.02493  -0.00002  -0.00391   0.00234  -0.00157  -1.02650
    D6        1.06625   0.00004  -0.00195   0.00442   0.00246   1.06871
    D7        1.01871  -0.00002  -0.00140   0.00271   0.00131   1.02002
    D8       -3.12153  -0.00002  -0.00341   0.00240  -0.00101  -3.12255
    D9       -1.03035   0.00003  -0.00146   0.00448   0.00302  -1.02733
   D10       -1.49825   0.00013   0.01167   0.02851   0.04018  -1.45807
   D11        0.64867   0.00014   0.00975   0.02815   0.03790   0.68657
   D12        2.64141   0.00014   0.01076   0.02769   0.03845   2.67986
   D13        3.11950   0.00000   0.01106   0.01951   0.03057  -3.13311
   D14        0.00694   0.00002   0.00918   0.02047   0.02965   0.03658
   D15        1.02383   0.00003   0.01193   0.02102   0.03295   1.05678
   D16       -2.08874   0.00004   0.01005   0.02198   0.03203  -2.05671
   D17       -1.01698   0.00001   0.01219   0.02127   0.03346  -0.98352
   D18        2.15364   0.00003   0.01031   0.02223   0.03254   2.18618
   D19        3.13385   0.00003   0.00024   0.00364   0.00389   3.13774
   D20       -0.03598   0.00000   0.00211   0.00268   0.00479  -0.03119
         Item               Value     Threshold  Converged?
 Maximum Force            0.000174     0.000450     YES
 RMS     Force            0.000062     0.000300     YES
 Maximum Displacement     0.051531     0.001800     NO 
 RMS     Displacement     0.015364     0.001200     NO 
 Predicted change in Energy=-1.324545D-05
 GradGradGradGradGradGradGradGradGradGradGradGradGradGradGradGradGradGrad

                          Input orientation:                          
 ---------------------------------------------------------------------
 Center     Atomic     Atomic              Coordinates (Angstroms)
 Number     Number      Type              X           Y           Z
 ---------------------------------------------------------------------
    1          6             0        1.381527    1.677933   -0.005243
    2          1             0        1.729918    0.640228   -0.002386
    3          1             0        1.748970    2.170747   -0.908184
    4          1             0        0.288300    1.679118   -0.032774
    5          6             0        1.896183    2.395938    1.235420
    6          1             0        1.503798    1.913713    2.143120
    7          8             0        1.877238    4.489493    2.388183
    8          1             0        1.534363    5.398329    2.353835
    9          8             0        3.325406    2.432177    1.286042
   10          1             0        3.649037    1.604241    1.661001
   11          6             0        1.413309    3.848520    1.294430
   12          8             0        0.678121    4.374233    0.486230
 ---------------------------------------------------------------------
                    Distance matrix (angstroms):
                    1          2          3          4          5
     1  C    0.000000
     2  H    1.094631   0.000000
     3  H    1.092329   1.778573   0.000000
     4  H    1.093574   1.777211   1.772456   0.000000
     5  C    1.523039   2.154605   2.160422   2.169663   0.000000
     6  H    2.164718   2.505212   3.071910   2.503395   1.100193
     7  O    3.725464   4.533582   4.032254   4.035340   2.390020
     8  H    4.407942   5.313148   4.593921   4.591417   3.224301
     9  O    2.452543   2.723364   2.714429   3.395643   1.430578
    10  H    2.814854   2.716468   3.245289   3.764179   1.969874
    11  C    2.530140   3.474926   2.789103   2.780903   1.531876
    12  O    2.829551   3.909964   2.818947   2.772178   2.441027
                    6          7          8          9         10
     6  H    0.000000
     7  O    2.614222   0.000000
     8  H    3.491116   0.971970   0.000000
     9  O    2.078856   2.746716   3.625751   0.000000
    10  H    2.220420   3.463054   4.398519   0.964785   0.000000
    11  C    2.114697   1.349953   1.881197   2.379540   3.188988
    12  O    3.079154   2.251353   2.295620   3.379260   4.228391
                   11         12
    11  C    0.000000
    12  O    1.212461   0.000000
 Stoichiometry    C3H6O3
 Framework group  C1[X(C3H6O3)]
 Deg. of freedom    30
 Full point group                 C1      NOp   1
 Largest Abelian subgroup         C1      NOp   1
 Largest concise Abelian subgroup C1      NOp   1
                         Standard orientation:                         
 ---------------------------------------------------------------------
 Center     Atomic     Atomic              Coordinates (Angstroms)
 Number     Number      Type              X           Y           Z
 ---------------------------------------------------------------------
    1          6             0       -1.639757    0.946516    0.109405
    2          1             0       -2.654294    0.624157    0.364387
    3          1             0       -1.619462    1.250129   -0.939685
    4          1             0       -1.384245    1.814142    0.724094
    5          6             0       -0.662367   -0.196983    0.347660
    6          1             0       -0.665367   -0.483672    1.409840
    7          8             0        1.646214   -0.804626    0.231815
    8          1             0        2.532150   -0.472982    0.008534
    9          8             0       -0.957100   -1.338631   -0.462480
   10          1             0       -1.640148   -1.864899   -0.029701
   11          6             0        0.779861    0.211032    0.031201
   12          8             0        1.131504    1.314474   -0.327718
 ---------------------------------------------------------------------
 Rotational constants (GHZ):      5.1316301      3.2459195      2.1789159
 Standard basis: 6-31++G(d,p) (6D, 7F)
 There are   150 symmetry adapted basis functions of A   symmetry.
 Integral buffers will be    262144 words long.
 Raffenetti 2 integral format.
 Two-electron integral symmetry is turned on.
   150 basis functions,   240 primitive gaussians,   150 cartesian basis functions
    24 alpha electrons       24 beta electrons
       nuclear repulsion energy       247.8848351800 Hartrees.
 NAtoms=   12 NActive=   12 NUniq=   12 SFac= 1.00D+00 NAtFMM=   60 Big=F
 One-electron integrals computed using PRISM.
 NBasis=   150 RedAO= T  NBF=   150
 NBsUse=   150 1.00D-06 NBFU=   150
 Initial guess read from the read-write file:
 Initial guess orbital symmetries:
       Occupied  (A) (A) (A) (A) (A) (A) (A) (A) (A) (A) (A) (A)
                 (A) (A) (A) (A) (A) (A) (A) (A) (A) (A) (A) (A)
       Virtual   (A) (A) (A) (A) (A) (A) (A) (A) (A) (A) (A) (A)
                 (A) (A) (A) (A) (A) (A) (A) (A) (A) (A) (A) (A)
                 (A) (A) (A) (A) (A) (A) (A) (A) (A) (A) (A) (A)
                 (A) (A) (A) (A) (A) (A) (A) (A) (A) (A) (A) (A)
                 (A) (A) (A) (A) (A) (A) (A) (A) (A) (A) (A) (A)
                 (A) (A) (A) (A) (A) (A) (A) (A) (A) (A) (A) (A)
                 (A) (A) (A) (A) (A) (A) (A) (A) (A) (A) (A) (A)
                 (A) (A) (A) (A) (A) (A) (A) (A) (A) (A) (A) (A)
                 (A) (A) (A) (A) (A) (A) (A) (A) (A) (A) (A) (A)
                 (A) (A) (A) (A) (A) (A) (A) (A) (A) (A) (A) (A)
                 (A) (A) (A) (A) (A) (A)
 Harris functional with IExCor=  402 diagonalized for initial guess.
 ExpMin= 3.60D-02 ExpMax= 5.48D+03 ExpMxC= 8.25D+02 IAcc=3 IRadAn=         5 AccDes= 0.00D+00
 HarFok:  IExCor= 402 AccDes= 0.00D+00 IRadAn=         5 IDoV=1
 ScaDFX=  1.000000  1.000000  1.000000  1.000000
 Requested convergence on RMS density matrix=1.00D-08 within 128 cycles.
 Requested convergence on MAX density matrix=1.00D-06.
 Requested convergence on             energy=1.00D-06.
 No special actions if energy rises.
 SCF Done:  E(RB+HF-LYP) =  -343.634695382     A.U. after   10 cycles
             Convg  =    0.4658D-08             -V/T =  2.0092
             S**2   =   0.0000
 ***** Axes restored to original set *****
 -------------------------------------------------------------------
 Center     Atomic                   Forces (Hartrees/Bohr)
 Number     Number              X              Y              Z
 -------------------------------------------------------------------
    1          6          -0.000092542   -0.000062241   -0.000099859
    2          1           0.000043558   -0.000051924    0.000065600
    3          1           0.000077852    0.000044271   -0.000218873
    4          1          -0.000130937    0.000003149    0.000019445
    5          6           0.000650672   -0.000190656   -0.000196612
    6          1          -0.000298071    0.000018289    0.000416484
    7          8           0.000220350   -0.000508445    0.000384170
    8          1          -0.000150136    0.000320096   -0.000063785
    9          8          -0.000487640    0.000505362    0.000189451
   10          1          -0.000112181   -0.000196816   -0.000208130
   11          6           0.000429648    0.000601965   -0.000315457
   12          8          -0.000150573   -0.000483050    0.000027566
 -------------------------------------------------------------------
 Cartesian Forces:  Max     0.000650672 RMS     0.000287541

 GradGradGradGradGradGradGradGradGradGradGradGradGradGradGradGradGradGrad
 Berny optimization.
 Internal  Forces:  Max     0.000591829 RMS     0.000191906
 Search for a local minimum.
 Step number   8 out of a maximum of  58
 All quantities printed in internal units (Hartrees-Bohrs-Radians)
 Update second derivatives using D2CorX and points  1  3  2  4  5
                                                        6  7  8
 Trust test= 1.50D+00 RLast= 1.04D-01 DXMaxT set to 2.12D-01
     Eigenvalues ---    0.00015   0.00245   0.00471   0.01308   0.04736
     Eigenvalues ---    0.05235   0.05487   0.05618   0.06214   0.08458
     Eigenvalues ---    0.14850   0.15951   0.16078   0.16113   0.16633
     Eigenvalues ---    0.19102   0.20516   0.22955   0.26005   0.28893
     Eigenvalues ---    0.32016   0.36895   0.37251   0.37314   0.37479
     Eigenvalues ---    0.39701   0.52638   0.55518   0.78333   0.97902
     Eigenvalues --- 1000.000001000.000001000.000001000.000001000.00000
     Eigenvalues --- 1000.000001000.000001000.000001000.000001000.00000
     Eigenvalues --- 1000.000001000.000001000.000001000.000001000.00000
     Eigenvalues --- 1000.000001000.000001000.00000
 RFO step:  Lambda=-3.40062394D-05.
 Quartic linear search produced a step of  1.95382.
 Maximum step size (   0.212) exceeded in Quadratic search.
    -- Step size scaled by   0.759
 Iteration  1 RMS(Cart)=  0.06041788 RMS(Int)=  0.00380930
 Iteration  2 RMS(Cart)=  0.00362441 RMS(Int)=  0.00001955
 Iteration  3 RMS(Cart)=  0.00002144 RMS(Int)=  0.00001139
 Iteration  4 RMS(Cart)=  0.00000000 RMS(Int)=  0.00001139
 Variable       Old X    -DE/DX   Delta X   Delta X   Delta X     New X
                                 (Linear)    (Quad)   (Total)
    R1        2.06855   0.00006  -0.00022   0.00010  -0.00012   2.06844
    R2        2.06420   0.00023  -0.00102  -0.00041  -0.00143   2.06278
    R3        2.06656   0.00013  -0.00134  -0.00078  -0.00212   2.06443
    R4        2.87813   0.00026  -0.00030   0.00055   0.00025   2.87837
    R5        2.07906   0.00044  -0.00137  -0.00011  -0.00148   2.07759
    R6        2.70340  -0.00059   0.00119  -0.00014   0.00105   2.70445
    R7        2.89483  -0.00017  -0.00163  -0.00197  -0.00360   2.89123
    R8        1.83676   0.00036  -0.00149  -0.00075  -0.00224   1.83452
    R9        2.55104   0.00019  -0.00238  -0.00220  -0.00458   2.54647
   R10        1.82318   0.00005   0.00032   0.00041   0.00074   1.82392
   R11        2.29122  -0.00014   0.00147   0.00070   0.00217   2.29339
    A1        1.89947   0.00000  -0.00062  -0.00062  -0.00125   1.89823
    A2        1.89575   0.00004  -0.00063  -0.00066  -0.00130   1.89445
    A3        1.91478  -0.00012   0.00251   0.00152   0.00403   1.91880
    A4        1.89123  -0.00001  -0.00040  -0.00017  -0.00057   1.89066
    A5        1.92517   0.00011  -0.00038  -0.00011  -0.00050   1.92467
    A6        1.93671  -0.00002  -0.00052   0.00000  -0.00051   1.93620
    A7        1.92295   0.00000  -0.00292  -0.00223  -0.00516   1.91780
    A8        1.95882   0.00007   0.00217   0.00327   0.00542   1.96424
    A9        1.95184   0.00012  -0.00152  -0.00107  -0.00265   1.94919
   A10        1.91582   0.00008  -0.00307  -0.00241  -0.00546   1.91036
   A11        1.84566  -0.00010  -0.00041  -0.00140  -0.00182   1.84384
   A12        1.86454  -0.00019   0.00578   0.00368   0.00945   1.87399
   A13        1.86932  -0.00011  -0.00093  -0.00090  -0.00183   1.86749
   A14        1.90407  -0.00027  -0.00169  -0.00295  -0.00464   1.89943
   A15        1.95316  -0.00009   0.00443   0.00403   0.00846   1.96163
   A16        2.18536  -0.00042  -0.00180  -0.00235  -0.00415   2.18121
   A17        2.14430   0.00051  -0.00259  -0.00181  -0.00440   2.13990
    D1       -1.07487  -0.00005   0.00205  -0.00054   0.00152  -1.07335
    D2        1.06574   0.00011  -0.00249  -0.00296  -0.00545   1.06029
    D3       -3.12223   0.00000   0.00539   0.00330   0.00868  -3.11355
    D4        3.11607  -0.00004   0.00147  -0.00066   0.00082   3.11689
    D5       -1.02650   0.00012  -0.00307  -0.00308  -0.00615  -1.03265
    D6        1.06871   0.00000   0.00481   0.00318   0.00798   1.07670
    D7        1.02002  -0.00009   0.00256  -0.00037   0.00220   1.02222
    D8       -3.12255   0.00007  -0.00197  -0.00280  -0.00478  -3.12732
    D9       -1.02733  -0.00004   0.00590   0.00346   0.00936  -1.01797
   D10       -1.45807   0.00014   0.07851   0.08384   0.16238  -1.29569
   D11        0.68657   0.00025   0.07405   0.08150   0.15557   0.84214
   D12        2.67986   0.00007   0.07513   0.08062   0.15571   2.83557
   D13       -3.13311  -0.00011   0.05973   0.05794   0.11766  -3.01545
   D14        0.03658   0.00012   0.05793   0.06313   0.12106   0.15764
   D15        1.05678  -0.00011   0.06438   0.06211   0.12649   1.18328
   D16       -2.05671   0.00012   0.06258   0.06731   0.12989  -1.92682
   D17       -0.98352  -0.00007   0.06538   0.06382   0.12920  -0.85432
   D18        2.18618   0.00016   0.06358   0.06902   0.13259   2.31877
   D19        3.13774   0.00012   0.00759   0.00962   0.01721  -3.12824
   D20       -0.03119  -0.00012   0.00936   0.00455   0.01391  -0.01728
         Item               Value     Threshold  Converged?
 Maximum Force            0.000592     0.000450     NO 
 RMS     Force            0.000192     0.000300     YES
 Maximum Displacement     0.190042     0.001800     NO 
 RMS     Displacement     0.059927     0.001200     NO 
 Predicted change in Energy=-6.538923D-05
 GradGradGradGradGradGradGradGradGradGradGradGradGradGradGradGradGradGrad

                          Input orientation:                          
 ---------------------------------------------------------------------
 Center     Atomic     Atomic              Coordinates (Angstroms)
 Number     Number      Type              X           Y           Z
 ---------------------------------------------------------------------
    1          6             0        1.404452    1.687948   -0.004861
    2          1             0        1.750045    0.649369   -0.004162
    3          1             0        1.795343    2.187410   -0.893273
    4          1             0        0.313453    1.691043   -0.061089
    5          6             0        1.886562    2.396664    1.254241
    6          1             0        1.468874    1.903876    2.143850
    7          8             0        1.934377    4.530003    2.337785
    8          1             0        1.560511    5.425443    2.308838
    9          8             0        3.313899    2.429010    1.353225
   10          1             0        3.629426    1.549416    1.594719
   11          6             0        1.391672    3.843184    1.313288
   12          8             0        0.577555    4.331308    0.557113
 ---------------------------------------------------------------------
                    Distance matrix (angstroms):
                    1          2          3          4          5
     1  C    0.000000
     2  H    1.094569   0.000000
     3  H    1.091574   1.777117   0.000000
     4  H    1.092451   1.775422   1.770568   0.000000
     5  C    1.523170   2.157605   2.159612   2.168563   0.000000
     6  H    2.160494   2.503358   3.067750   2.498409   1.099412
     7  O    3.721033   4.536299   3.993345   4.054834   2.393216
     8  H    4.398457   5.310064   4.559991   4.595373   3.223660
     9  O    2.457552   2.730433   2.722340   3.398170   1.431131
    10  H    2.743785   2.626514   3.156105   3.709101   1.967570
    11  C    2.526405   3.473407   2.788091   2.771855   1.529974
    12  O    2.826115   3.904669   2.860582   2.724504   2.437690
                    6          7          8          9         10
     6  H    0.000000
     7  O    2.674106   0.000000
     8  H    3.526620   0.970787   0.000000
     9  O    2.074843   2.699372   3.600858   0.000000
    10  H    2.257249   3.508452   4.451287   0.965174   0.000000
    11  C    2.111091   1.347532   1.877011   2.386721   3.216848
    12  O    3.033910   2.247496   2.287329   3.426385   4.257871
                   11         12
    11  C    0.000000
    12  O    1.213612   0.000000
 Stoichiometry    C3H6O3
 Framework group  C1[X(C3H6O3)]
 Deg. of freedom    30
 Full point group                 C1      NOp   1
 Largest Abelian subgroup         C1      NOp   1
 Largest concise Abelian subgroup C1      NOp   1
                         Standard orientation:                         
 ---------------------------------------------------------------------
 Center     Atomic     Atomic              Coordinates (Angstroms)
 Number     Number      Type              X           Y           Z
 ---------------------------------------------------------------------
    1          6             0       -1.627187    0.964043    0.042416
    2          1             0       -2.649096    0.671144    0.303176
    3          1             0       -1.592830    1.209732   -1.020594
    4          1             0       -1.366854    1.860025    0.610652
    5          6             0       -0.665157   -0.175524    0.352145
    6          1             0       -0.686269   -0.400663    1.428051
    7          8             0        1.626509   -0.837621    0.158813
    8          1             0        2.516818   -0.507774   -0.043617
    9          8             0       -0.963980   -1.362630   -0.389219
   10          1             0       -1.749713   -1.776481   -0.011180
   11          6             0        0.782905    0.206308    0.038872
   12          8             0        1.160543    1.322133   -0.252980
 ---------------------------------------------------------------------
 Rotational constants (GHZ):      5.1292992      3.2916350      2.1577745
 Standard basis: 6-31++G(d,p) (6D, 7F)
 There are   150 symmetry adapted basis functions of A   symmetry.
 Integral buffers will be    262144 words long.
 Raffenetti 2 integral format.
 Two-electron integral symmetry is turned on.
   150 basis functions,   240 primitive gaussians,   150 cartesian basis functions
    24 alpha electrons       24 beta electrons
       nuclear repulsion energy       248.0261673510 Hartrees.
 NAtoms=   12 NActive=   12 NUniq=   12 SFac= 1.00D+00 NAtFMM=   60 Big=F
 One-electron integrals computed using PRISM.
 NBasis=   150 RedAO= T  NBF=   150
 NBsUse=   150 1.00D-06 NBFU=   150
 Initial guess read from the read-write file:
 Initial guess orbital symmetries:
       Occupied  (A) (A) (A) (A) (A) (A) (A) (A) (A) (A) (A) (A)
                 (A) (A) (A) (A) (A) (A) (A) (A) (A) (A) (A) (A)
       Virtual   (A) (A) (A) (A) (A) (A) (A) (A) (A) (A) (A) (A)
                 (A) (A) (A) (A) (A) (A) (A) (A) (A) (A) (A) (A)
                 (A) (A) (A) (A) (A) (A) (A) (A) (A) (A) (A) (A)
                 (A) (A) (A) (A) (A) (A) (A) (A) (A) (A) (A) (A)
                 (A) (A) (A) (A) (A) (A) (A) (A) (A) (A) (A) (A)
                 (A) (A) (A) (A) (A) (A) (A) (A) (A) (A) (A) (A)
                 (A) (A) (A) (A) (A) (A) (A) (A) (A) (A) (A) (A)
                 (A) (A) (A) (A) (A) (A) (A) (A) (A) (A) (A) (A)
                 (A) (A) (A) (A) (A) (A) (A) (A) (A) (A) (A) (A)
                 (A) (A) (A) (A) (A) (A) (A) (A) (A) (A) (A) (A)
                 (A) (A) (A) (A) (A) (A)
 Harris functional with IExCor=  402 diagonalized for initial guess.
 ExpMin= 3.60D-02 ExpMax= 5.48D+03 ExpMxC= 8.25D+02 IAcc=3 IRadAn=         5 AccDes= 0.00D+00
 HarFok:  IExCor= 402 AccDes= 0.00D+00 IRadAn=         5 IDoV=1
 ScaDFX=  1.000000  1.000000  1.000000  1.000000
 Requested convergence on RMS density matrix=1.00D-08 within 128 cycles.
 Requested convergence on MAX density matrix=1.00D-06.
 Requested convergence on             energy=1.00D-06.
 No special actions if energy rises.
 SCF Done:  E(RB+HF-LYP) =  -343.634765072     A.U. after   11 cycles
             Convg  =    0.7975D-08             -V/T =  2.0091
             S**2   =   0.0000
 ***** Axes restored to original set *****
 -------------------------------------------------------------------
 Center     Atomic                   Forces (Hartrees/Bohr)
 Number     Number              X              Y              Z
 -------------------------------------------------------------------
    1          6          -0.000033099   -0.000081201   -0.000320009
    2          1           0.000186947   -0.000227834    0.000291407
    3          1           0.000351826    0.000236117   -0.000851589
    4          1          -0.000593838    0.000029848    0.000081819
    5          6           0.002344629   -0.000804559   -0.000392865
    6          1          -0.001134929   -0.000220318    0.001431857
    7          8           0.001233471   -0.001853372    0.001628065
    8          1          -0.000595770    0.001419855   -0.000209934
    9          8          -0.001794029    0.001325573   -0.000210636
   10          1          -0.000284741   -0.000318838   -0.000217789
   11          6           0.000489885    0.002163633   -0.001400600
   12          8          -0.000170350   -0.001668905    0.000170276
 -------------------------------------------------------------------
 Cartesian Forces:  Max     0.002344629 RMS     0.001003204

 GradGradGradGradGradGradGradGradGradGradGradGradGradGradGradGradGradGrad
 Berny optimization.
 Internal  Forces:  Max     0.002080354 RMS     0.000683770
 Search for a local minimum.
 Step number   9 out of a maximum of  58
 All quantities printed in internal units (Hartrees-Bohrs-Radians)
 Update second derivatives using D2CorX and points  2  4  6  7  8
                                                        9
 Trust test= 1.07D+00 RLast= 4.14D-01 DXMaxT set to 3.00D-01
     Eigenvalues ---    0.00011   0.00246   0.00461   0.01320   0.04515
     Eigenvalues ---    0.05226   0.05452   0.05595   0.06117   0.08338
     Eigenvalues ---    0.14778   0.15962   0.16093   0.16106   0.16701
     Eigenvalues ---    0.19019   0.20320   0.22078   0.25658   0.28828
     Eigenvalues ---    0.32170   0.36406   0.37245   0.37296   0.37355
     Eigenvalues ---    0.39949   0.53301   0.55510   0.78062   1.71870
     Eigenvalues --- 1000.000001000.000001000.000001000.000001000.00000
     Eigenvalues --- 1000.000001000.000001000.000001000.000001000.00000
     Eigenvalues --- 1000.000001000.000001000.000001000.000001000.00000
     Eigenvalues --- 1000.000001000.000001000.00000
 RFO step:  Lambda=-5.08266875D-05.
 Quartic linear search produced a step of  0.54803.
 Iteration  1 RMS(Cart)=  0.07374015 RMS(Int)=  0.00565334
 Iteration  2 RMS(Cart)=  0.00543988 RMS(Int)=  0.00004227
 Iteration  3 RMS(Cart)=  0.00004908 RMS(Int)=  0.00001935
 Iteration  4 RMS(Cart)=  0.00000000 RMS(Int)=  0.00001935
 Variable       Old X    -DE/DX   Delta X   Delta X   Delta X     New X
                                 (Linear)    (Quad)   (Total)
    R1        2.06844   0.00028  -0.00006   0.00075   0.00068   2.06912
    R2        2.06278   0.00093  -0.00078   0.00043  -0.00035   2.06242
    R3        2.06443   0.00059  -0.00116  -0.00061  -0.00178   2.06266
    R4        2.87837   0.00071   0.00014  -0.00231  -0.00217   2.87620
    R5        2.07759   0.00169  -0.00081   0.00188   0.00107   2.07866
    R6        2.70445  -0.00208   0.00057  -0.00061  -0.00004   2.70441
    R7        2.89123  -0.00024  -0.00197   0.00050  -0.00147   2.88976
    R8        1.83452   0.00155  -0.00123   0.00012  -0.00111   1.83341
    R9        2.54647   0.00111  -0.00251  -0.00542  -0.00793   2.53854
   R10        1.82392   0.00014   0.00040   0.00075   0.00116   1.82507
   R11        2.29339  -0.00066   0.00119   0.00223   0.00343   2.29682
    A1        1.89823   0.00005  -0.00068  -0.00143  -0.00212   1.89611
    A2        1.89445   0.00021  -0.00071  -0.00157  -0.00229   1.89217
    A3        1.91880  -0.00050   0.00221   0.00242   0.00462   1.92343
    A4        1.89066   0.00000  -0.00031  -0.00071  -0.00102   1.88964
    A5        1.92467   0.00038  -0.00027   0.00183   0.00156   1.92623
    A6        1.93620  -0.00012  -0.00028  -0.00066  -0.00094   1.93526
    A7        1.91780  -0.00002  -0.00283  -0.00301  -0.00584   1.91195
    A8        1.96424   0.00005   0.00297   0.00278   0.00571   1.96995
    A9        1.94919   0.00059  -0.00145   0.00027  -0.00126   1.94794
   A10        1.91036   0.00043  -0.00299  -0.00151  -0.00447   1.90589
   A11        1.84384  -0.00034  -0.00100  -0.00345  -0.00446   1.83937
   A12        1.87399  -0.00074   0.00518   0.00463   0.00978   1.88377
   A13        1.86749  -0.00024  -0.00100   0.00071  -0.00029   1.86719
   A14        1.89943  -0.00068  -0.00254  -0.00252  -0.00506   1.89437
   A15        1.96163  -0.00059   0.00464   0.00630   0.01092   1.97255
   A16        2.18121  -0.00129  -0.00228  -0.00758  -0.00987   2.17134
   A17        2.13990   0.00187  -0.00241   0.00105  -0.00138   2.13852
    D1       -1.07335  -0.00014   0.00083   0.00420   0.00505  -1.06830
    D2        1.06029   0.00043  -0.00299   0.00202  -0.00097   1.05932
    D3       -3.11355  -0.00007   0.00476   0.01019   0.01495  -3.09860
    D4        3.11689  -0.00012   0.00045   0.00328   0.00374   3.12063
    D5       -1.03265   0.00045  -0.00337   0.00110  -0.00228  -1.03493
    D6        1.07670  -0.00005   0.00437   0.00927   0.01363   1.09033
    D7        1.02222  -0.00029   0.00120   0.00339   0.00461   1.02683
    D8       -3.12732   0.00028  -0.00262   0.00121  -0.00141  -3.12873
    D9       -1.01797  -0.00022   0.00513   0.00938   0.01450  -1.00347
   D10       -1.29569   0.00013   0.08899   0.10877   0.19780  -1.09789
   D11        0.84214   0.00045   0.08526   0.10573   0.19100   1.03314
   D12        2.83557  -0.00012   0.08533   0.10337   0.18865   3.02423
   D13       -3.01545  -0.00021   0.06448   0.07890   0.14339  -2.87205
   D14        0.15764   0.00038   0.06634   0.08702   0.15335   0.31100
   D15        1.18328  -0.00031   0.06932   0.08450   0.15382   1.33710
   D16       -1.92682   0.00028   0.07118   0.09262   0.16378  -1.76304
   D17       -0.85432  -0.00028   0.07081   0.08575   0.15657  -0.69774
   D18        2.31877   0.00030   0.07267   0.09386   0.16653   2.48531
   D19       -3.12824   0.00024   0.00943   0.00783   0.01728  -3.11095
   D20       -0.01728  -0.00040   0.00762  -0.00025   0.00735  -0.00993
         Item               Value     Threshold  Converged?
 Maximum Force            0.002080     0.000450     NO 
 RMS     Force            0.000684     0.000300     NO 
 Maximum Displacement     0.212698     0.001800     NO 
 RMS     Displacement     0.073113     0.001200     NO 
 Predicted change in Energy=-7.256962D-05
 GradGradGradGradGradGradGradGradGradGradGradGradGradGradGradGradGradGrad

                          Input orientation:                          
 ---------------------------------------------------------------------
 Center     Atomic     Atomic              Coordinates (Angstroms)
 Number     Number      Type              X           Y           Z
 ---------------------------------------------------------------------
    1          6             0        1.432390    1.699864   -0.003454
    2          1             0        1.767563    0.657495   -0.003092
    3          1             0        1.857819    2.202763   -0.873643
    4          1             0        0.345111    1.712375   -0.098662
    5          6             0        1.872849    2.394103    1.277394
    6          1             0        1.419698    1.890067    2.143740
    7          8             0        1.997193    4.573797    2.268861
    8          1             0        1.593943    5.456048    2.251267
    9          8             0        3.294859    2.416936    1.436920
   10          1             0        3.610686    1.506924    1.506735
   11          6             0        1.369058    3.836661    1.337933
   12          8             0        0.465000    4.277639    0.655676
 ---------------------------------------------------------------------
                    Distance matrix (angstroms):
                    1          2          3          4          5
     1  C    0.000000
     2  H    1.094932   0.000000
     3  H    1.091387   1.775911   0.000000
     4  H    1.091511   1.773493   1.769000   0.000000
     5  C    1.522020   2.160216   2.159583   2.166164   0.000000
     6  H    2.155639   2.499826   3.065017   2.492926   1.099978
     7  O    3.707008   4.533423   3.939107   4.064760   2.397819
     8  H    4.383924   5.304563   4.518690   4.593129   3.225171
     9  O    2.461232   2.738960   2.729407   3.399329   1.431112
    10  H    2.657607   2.529468   3.036929   3.644653   1.964627
    11  C    2.523734   3.473363   2.792773   2.761315   1.529198
    12  O    2.831116   3.903343   2.929825   2.676561   2.432341
                    6          7          8          9         10
     6  H    0.000000
     7  O    2.748010   0.000000
     8  H    3.571854   0.970199   0.000000
     9  O    2.072056   2.651059   3.576658   0.000000
    10  H    2.313656   3.548226   4.496350   0.965786   0.000000
    11  C    2.107395   1.343336   1.872743   2.394604   3.237448
    12  O    2.970906   2.244480   2.282339   3.475725   4.277442
                   11         12
    11  C    0.000000
    12  O    1.215424   0.000000
 Stoichiometry    C3H6O3
 Framework group  C1[X(C3H6O3)]
 Deg. of freedom    30
 Full point group                 C1      NOp   1
 Largest Abelian subgroup         C1      NOp   1
 Largest concise Abelian subgroup C1      NOp   1
                         Standard orientation:                         
 ---------------------------------------------------------------------
 Center     Atomic     Atomic              Coordinates (Angstroms)
 Number     Number      Type              X           Y           Z
 ---------------------------------------------------------------------
    1          6             0       -1.608551    0.982865   -0.038794
    2          1             0       -2.638485    0.731357    0.234804
    3          1             0       -1.565298    1.152408   -1.116064
    4          1             0       -1.335009    1.911712    0.465007
    5          6             0       -0.668558   -0.146592    0.357793
    6          1             0       -0.706628   -0.291582    1.447509
    7          8             0        1.597600   -0.874826    0.068406
    8          1             0        2.495857   -0.555720   -0.112129
    9          8             0       -0.979139   -1.382948   -0.292627
   10          1             0       -1.861048   -1.662618   -0.015563
   11          6             0        0.788278    0.197085    0.044806
   12          8             0        1.199489    1.322060   -0.161577
 ---------------------------------------------------------------------
 Rotational constants (GHZ):      5.1285560      3.3313880      2.1406160
 Standard basis: 6-31++G(d,p) (6D, 7F)
 There are   150 symmetry adapted basis functions of A   symmetry.
 Integral buffers will be    262144 words long.
 Raffenetti 2 integral format.
 Two-electron integral symmetry is turned on.
   150 basis functions,   240 primitive gaussians,   150 cartesian basis functions
    24 alpha electrons       24 beta electrons
       nuclear repulsion energy       248.1877682518 Hartrees.
 NAtoms=   12 NActive=   12 NUniq=   12 SFac= 1.00D+00 NAtFMM=   60 Big=F
 One-electron integrals computed using PRISM.
 NBasis=   150 RedAO= T  NBF=   150
 NBsUse=   150 1.00D-06 NBFU=   150
 Initial guess read from the read-write file:
 Initial guess orbital symmetries:
       Occupied  (A) (A) (A) (A) (A) (A) (A) (A) (A) (A) (A) (A)
                 (A) (A) (A) (A) (A) (A) (A) (A) (A) (A) (A) (A)
       Virtual   (A) (A) (A) (A) (A) (A) (A) (A) (A) (A) (A) (A)
                 (A) (A) (A) (A) (A) (A) (A) (A) (A) (A) (A) (A)
                 (A) (A) (A) (A) (A) (A) (A) (A) (A) (A) (A) (A)
                 (A) (A) (A) (A) (A) (A) (A) (A) (A) (A) (A) (A)
                 (A) (A) (A) (A) (A) (A) (A) (A) (A) (A) (A) (A)
                 (A) (A) (A) (A) (A) (A) (A) (A) (A) (A) (A) (A)
                 (A) (A) (A) (A) (A) (A) (A) (A) (A) (A) (A) (A)
                 (A) (A) (A) (A) (A) (A) (A) (A) (A) (A) (A) (A)
                 (A) (A) (A) (A) (A) (A) (A) (A) (A) (A) (A) (A)
                 (A) (A) (A) (A) (A) (A) (A) (A) (A) (A) (A) (A)
                 (A) (A) (A) (A) (A) (A)
 Harris functional with IExCor=  402 diagonalized for initial guess.
 ExpMin= 3.60D-02 ExpMax= 5.48D+03 ExpMxC= 8.25D+02 IAcc=3 IRadAn=         5 AccDes= 0.00D+00
 HarFok:  IExCor= 402 AccDes= 0.00D+00 IRadAn=         5 IDoV=1
 ScaDFX=  1.000000  1.000000  1.000000  1.000000
 Requested convergence on RMS density matrix=1.00D-08 within 128 cycles.
 Requested convergence on MAX density matrix=1.00D-06.
 Requested convergence on             energy=1.00D-06.
 No special actions if energy rises.
 SCF Done:  E(RB+HF-LYP) =  -343.634818062     A.U. after   11 cycles
             Convg  =    0.9733D-08             -V/T =  2.0091
             S**2   =   0.0000
 ***** Axes restored to original set *****
 -------------------------------------------------------------------
 Center     Atomic                   Forces (Hartrees/Bohr)
 Number     Number              X              Y              Z
 -------------------------------------------------------------------
    1          6          -0.000155105   -0.000453258   -0.001408065
    2          1           0.000258377   -0.000206744    0.000564581
    3          1           0.000622983    0.000428693   -0.001174564
    4          1          -0.000905319    0.000108351    0.000165813
    5          6           0.003730208   -0.000381981    0.001023801
    6          1          -0.001591168   -0.000296338    0.001656236
    7          8           0.002999121   -0.001740944    0.003069063
    8          1          -0.000980299    0.001991341   -0.000351737
    9          8          -0.002481820    0.001493786   -0.000880725
   10          1          -0.000486685   -0.000167394   -0.000074887
   11          6          -0.001785756    0.001583158   -0.003327422
   12          8           0.000775464   -0.002358671    0.000737906
 -------------------------------------------------------------------
 Cartesian Forces:  Max     0.003730208 RMS     0.001539572

 GradGradGradGradGradGradGradGradGradGradGradGradGradGradGradGradGradGrad
 Berny optimization.
 Internal  Forces:  Max     0.003036053 RMS     0.001046855
 Search for a local minimum.
 Step number  10 out of a maximum of  58
 All quantities printed in internal units (Hartrees-Bohrs-Radians)
 Update second derivatives using D2CorX and points  9 10
 Trust test= 7.30D-01 RLast= 5.10D-01 DXMaxT set to 3.00D-01
     Eigenvalues ---    0.00032   0.00246   0.00490   0.01312   0.04496
     Eigenvalues ---    0.05314   0.05427   0.05558   0.05914   0.08307
     Eigenvalues ---    0.14519   0.15975   0.16095   0.16109   0.16749
     Eigenvalues ---    0.19323   0.19680   0.21386   0.25579   0.28775
     Eigenvalues ---    0.32168   0.36376   0.37250   0.37296   0.37348
     Eigenvalues ---    0.40113   0.53305   0.55520   0.76073   1.38710
     Eigenvalues --- 1000.000001000.000001000.000001000.000001000.00000
     Eigenvalues --- 1000.000001000.000001000.000001000.000001000.00000
     Eigenvalues --- 1000.000001000.000001000.000001000.000001000.00000
     Eigenvalues --- 1000.000001000.000001000.00000
 RFO step:  Lambda=-4.84338902D-05.
 Quartic linear search produced a step of -0.05967.
 Iteration  1 RMS(Cart)=  0.01182133 RMS(Int)=  0.00008632
 Iteration  2 RMS(Cart)=  0.00010869 RMS(Int)=  0.00000098
 Iteration  3 RMS(Cart)=  0.00000001 RMS(Int)=  0.00000098
 Variable       Old X    -DE/DX   Delta X   Delta X   Delta X     New X
                                 (Linear)    (Quad)   (Total)
    R1        2.06912   0.00028  -0.00004   0.00052   0.00048   2.06960
    R2        2.06242   0.00138   0.00002   0.00125   0.00128   2.06370
    R3        2.06266   0.00089   0.00011   0.00045   0.00055   2.06321
    R4        2.87620   0.00167   0.00013   0.00034   0.00047   2.87667
    R5        2.07866   0.00210  -0.00006   0.00190   0.00184   2.08049
    R6        2.70441  -0.00304   0.00000  -0.00165  -0.00165   2.70276
    R7        2.88976  -0.00082   0.00009   0.00047   0.00055   2.89032
    R8        1.83341   0.00223   0.00007   0.00125   0.00132   1.83473
    R9        2.53854   0.00296   0.00047   0.00045   0.00092   2.53946
   R10        1.82507  -0.00001  -0.00007   0.00013   0.00006   1.82513
   R11        2.29682  -0.00185  -0.00020   0.00010  -0.00010   2.29672
    A1        1.89611   0.00020   0.00013   0.00003   0.00016   1.89627
    A2        1.89217   0.00042   0.00014  -0.00013   0.00000   1.89217
    A3        1.92343  -0.00089  -0.00028  -0.00057  -0.00084   1.92258
    A4        1.88964   0.00010   0.00006   0.00056   0.00062   1.89026
    A5        1.92623   0.00045  -0.00009   0.00134   0.00125   1.92748
    A6        1.93526  -0.00026   0.00006  -0.00122  -0.00116   1.93409
    A7        1.91195   0.00009   0.00035  -0.00047  -0.00012   1.91183
    A8        1.96995  -0.00014  -0.00034  -0.00128  -0.00162   1.96833
    A9        1.94794   0.00062   0.00008   0.00000   0.00008   1.94802
   A10        1.90589   0.00066   0.00027   0.00234   0.00261   1.90850
   A11        1.83937  -0.00045   0.00027  -0.00201  -0.00175   1.83763
   A12        1.88377  -0.00079  -0.00058   0.00145   0.00087   1.88464
   A13        1.86719  -0.00050   0.00002   0.00006   0.00008   1.86727
   A14        1.89437  -0.00095   0.00030  -0.00060  -0.00029   1.89408
   A15        1.97255  -0.00109  -0.00065   0.00147   0.00082   1.97337
   A16        2.17134  -0.00142   0.00059  -0.00398  -0.00339   2.16795
   A17        2.13852   0.00248   0.00008   0.00241   0.00249   2.14101
    D1       -1.06830  -0.00020  -0.00030   0.00714   0.00684  -1.06146
    D2        1.05932   0.00061   0.00006   0.00893   0.00899   1.06831
    D3       -3.09860  -0.00007  -0.00089   0.00990   0.00901  -3.08959
    D4        3.12063  -0.00017  -0.00022   0.00661   0.00638   3.12701
    D5       -1.03493   0.00064   0.00014   0.00840   0.00853  -1.02640
    D6        1.09033  -0.00003  -0.00081   0.00936   0.00855   1.09888
    D7        1.02683  -0.00042  -0.00028   0.00582   0.00554   1.03237
    D8       -3.12873   0.00039   0.00008   0.00761   0.00769  -3.12104
    D9       -1.00347  -0.00029  -0.00087   0.00858   0.00771  -0.99576
   D10       -1.09789  -0.00011  -0.01180   0.02535   0.01355  -1.08434
   D11        1.03314   0.00038  -0.01140   0.02557   0.01417   1.04731
   D12        3.02423  -0.00023  -0.01126   0.02516   0.01391   3.03813
   D13       -2.87205  -0.00004  -0.00856   0.03143   0.02287  -2.84918
   D14        0.31100   0.00044  -0.00915   0.03417   0.02502   0.33602
   D15        1.33710  -0.00020  -0.00918   0.03320   0.02403   1.36112
   D16       -1.76304   0.00028  -0.00977   0.03595   0.02617  -1.73686
   D17       -0.69774  -0.00036  -0.00934   0.03083   0.02149  -0.67626
   D18        2.48531   0.00012  -0.00994   0.03357   0.02364   2.50894
   D19       -3.11095   0.00014  -0.00103  -0.00348  -0.00451  -3.11546
   D20       -0.00993  -0.00043  -0.00044  -0.00634  -0.00678  -0.01671
         Item               Value     Threshold  Converged?
 Maximum Force            0.003036     0.000450     NO 
 RMS     Force            0.001047     0.000300     NO 
 Maximum Displacement     0.036650     0.001800     NO 
 RMS     Displacement     0.011826     0.001200     NO 
 Predicted change in Energy=-2.423926D-05
 GradGradGradGradGradGradGradGradGradGradGradGradGradGradGradGradGradGrad

                          Input orientation:                          
 ---------------------------------------------------------------------
 Center     Atomic     Atomic              Coordinates (Angstroms)
 Number     Number      Type              X           Y           Z
 ---------------------------------------------------------------------
    1          6             0        1.436624    1.701713   -0.004740
    2          1             0        1.765963    0.657227   -0.001171
    3          1             0        1.871553    2.202033   -0.872563
    4          1             0        0.349800    1.720281   -0.107238
    5          6             0        1.870681    2.392965    1.280197
    6          1             0        1.412457    1.886499    2.143686
    7          8             0        2.006319    4.578860    2.259580
    8          1             0        1.602637    5.461672    2.241585
    9          8             0        3.291355    2.416395    1.443657
   10          1             0        3.608860    1.505956    1.499264
   11          6             0        1.364316    3.834836    1.342996
   12          8             0        0.445606    4.266235    0.674421
 ---------------------------------------------------------------------
                    Distance matrix (angstroms):
                    1          2          3          4          5
     1  C    0.000000
     2  H    1.095184   0.000000
     3  H    1.092063   1.776766   0.000000
     4  H    1.091804   1.773937   1.770181   0.000000
     5  C    1.522267   2.160013   2.161210   2.165769   0.000000
     6  H    2.156494   2.497297   3.067261   2.494700   1.100950
     7  O    3.705357   4.532987   3.934182   4.064154   2.399109
     8  H    4.383016   5.304651   4.516135   4.591794   3.226930
     9  O    2.459402   2.740260   2.725191   3.397440   1.430240
    10  H    2.649332   2.523473   3.021311   3.639815   1.963681
    11  C    2.524249   3.473515   2.798578   2.757492   1.529491
    12  O    2.831987   3.901885   2.947442   2.664967   2.430420
                    6          7          8          9         10
     6  H    0.000000
     7  O    2.759513   0.000000
     8  H    3.581566   0.970896   0.000000
     9  O    2.073907   2.644486   3.572418   0.000000
    10  H    2.320405   3.548092   4.497072   0.965816   0.000000
    11  C    2.106998   1.343825   1.873727   2.394909   3.238222
    12  O    2.959169   2.246394   2.285562   3.480219   4.278514
                   11         12
    11  C    0.000000
    12  O    1.215370   0.000000
 Stoichiometry    C3H6O3
 Framework group  C1[X(C3H6O3)]
 Deg. of freedom    30
 Full point group                 C1      NOp   1
 Largest Abelian subgroup         C1      NOp   1
 Largest concise Abelian subgroup C1      NOp   1
                         Standard orientation:                         
 ---------------------------------------------------------------------
 Center     Atomic     Atomic              Coordinates (Angstroms)
 Number     Number      Type              X           Y           Z
 ---------------------------------------------------------------------
    1          6             0       -1.607459    0.982629   -0.051639
    2          1             0       -2.636742    0.737657    0.231194
    3          1             0       -1.569264    1.135657   -1.132252
    4          1             0       -1.328863    1.918274    0.437226
    5          6             0       -0.668531   -0.142903    0.359323
    6          1             0       -0.707371   -0.274471    1.451693
    7          8             0        1.594437   -0.879138    0.054922
    8          1             0        2.493526   -0.562280   -0.129142
    9          8             0       -0.979772   -1.384443   -0.278871
   10          1             0       -1.867497   -1.653581   -0.009965
   11          6             0        0.789387    0.196814    0.045618
   12          8             0        1.202314    1.323520   -0.147122
 ---------------------------------------------------------------------
 Rotational constants (GHZ):      5.1276182      3.3361881      2.1393720
 Standard basis: 6-31++G(d,p) (6D, 7F)
 There are   150 symmetry adapted basis functions of A   symmetry.
 Integral buffers will be    262144 words long.
 Raffenetti 2 integral format.
 Two-electron integral symmetry is turned on.
   150 basis functions,   240 primitive gaussians,   150 cartesian basis functions
    24 alpha electrons       24 beta electrons
       nuclear repulsion energy       248.1930240349 Hartrees.
 NAtoms=   12 NActive=   12 NUniq=   12 SFac= 1.00D+00 NAtFMM=   60 Big=F
 One-electron integrals computed using PRISM.
 NBasis=   150 RedAO= T  NBF=   150
 NBsUse=   150 1.00D-06 NBFU=   150
 Initial guess read from the read-write file:
 Initial guess orbital symmetries:
       Occupied  (A) (A) (A) (A) (A) (A) (A) (A) (A) (A) (A) (A)
                 (A) (A) (A) (A) (A) (A) (A) (A) (A) (A) (A) (A)
       Virtual   (A) (A) (A) (A) (A) (A) (A) (A) (A) (A) (A) (A)
                 (A) (A) (A) (A) (A) (A) (A) (A) (A) (A) (A) (A)
                 (A) (A) (A) (A) (A) (A) (A) (A) (A) (A) (A) (A)
                 (A) (A) (A) (A) (A) (A) (A) (A) (A) (A) (A) (A)
                 (A) (A) (A) (A) (A) (A) (A) (A) (A) (A) (A) (A)
                 (A) (A) (A) (A) (A) (A) (A) (A) (A) (A) (A) (A)
                 (A) (A) (A) (A) (A) (A) (A) (A) (A) (A) (A) (A)
                 (A) (A) (A) (A) (A) (A) (A) (A) (A) (A) (A) (A)
                 (A) (A) (A) (A) (A) (A) (A) (A) (A) (A) (A) (A)
                 (A) (A) (A) (A) (A) (A) (A) (A) (A) (A) (A) (A)
                 (A) (A) (A) (A) (A) (A)
 Harris functional with IExCor=  402 diagonalized for initial guess.
 ExpMin= 3.60D-02 ExpMax= 5.48D+03 ExpMxC= 8.25D+02 IAcc=3 IRadAn=         5 AccDes= 0.00D+00
 HarFok:  IExCor= 402 AccDes= 0.00D+00 IRadAn=         5 IDoV=1
 ScaDFX=  1.000000  1.000000  1.000000  1.000000
 Requested convergence on RMS density matrix=1.00D-08 within 128 cycles.
 Requested convergence on MAX density matrix=1.00D-06.
 Requested convergence on             energy=1.00D-06.
 No special actions if energy rises.
 SCF Done:  E(RB+HF-LYP) =  -343.634859413     A.U. after   10 cycles
             Convg  =    0.1942D-08             -V/T =  2.0091
             S**2   =   0.0000
 ***** Axes restored to original set *****
 -------------------------------------------------------------------
 Center     Atomic                   Forces (Hartrees/Bohr)
 Number     Number              X              Y              Z
 -------------------------------------------------------------------
    1          6          -0.000533416   -0.000508813   -0.001464761
    2          1           0.000222230   -0.000073001    0.000469695
    3          1           0.000493656    0.000317030   -0.000750695
    4          1          -0.000676169    0.000051219    0.000078349
    5          6           0.003524026   -0.000097323    0.001084142
    6          1          -0.001212812   -0.000190613    0.001242231
    7          8           0.002472999   -0.001169468    0.002339876
    8          1          -0.000845355    0.001342459   -0.000247554
    9          8          -0.002169339    0.001293571   -0.000541937
   10          1          -0.000451810   -0.000148992   -0.000050461
   11          6          -0.001757979    0.000960716   -0.003050775
   12          8           0.000933970   -0.001776786    0.000891889
 -------------------------------------------------------------------
 Cartesian Forces:  Max     0.003524026 RMS     0.001307838

 GradGradGradGradGradGradGradGradGradGradGradGradGradGradGradGradGradGrad
 Berny optimization.
 Internal  Forces:  Max     0.002653606 RMS     0.000845022
 Search for a local minimum.
 Step number  11 out of a maximum of  58
 All quantities printed in internal units (Hartrees-Bohrs-Radians)
 Update second derivatives using D2CorX and points  9 10 11
 Trust test= 1.71D+00 RLast= 6.83D-02 DXMaxT set to 3.00D-01
     Eigenvalues ---    0.00023   0.00241   0.00451   0.01487   0.04464
     Eigenvalues ---    0.05161   0.05445   0.05589   0.05815   0.08303
     Eigenvalues ---    0.15226   0.15886   0.16096   0.16325   0.16570
     Eigenvalues ---    0.19305   0.20527   0.22505   0.25805   0.28265
     Eigenvalues ---    0.32211   0.36259   0.37285   0.37290   0.37364
     Eigenvalues ---    0.40707   0.44951   0.55149   0.55591   0.82317
     Eigenvalues --- 1000.000001000.000001000.000001000.000001000.00000
     Eigenvalues --- 1000.000001000.000001000.000001000.000001000.00000
     Eigenvalues --- 1000.000001000.000001000.000001000.000001000.00000
     Eigenvalues --- 1000.000001000.000001000.00000
 RFO step:  Lambda=-5.19232456D-05.
 Quartic linear search produced a step of  2.00000.
 Iteration  1 RMS(Cart)=  0.02186267 RMS(Int)=  0.00037151
 Iteration  2 RMS(Cart)=  0.00039334 RMS(Int)=  0.00000876
 Iteration  3 RMS(Cart)=  0.00000013 RMS(Int)=  0.00000876
 Variable       Old X    -DE/DX   Delta X   Delta X   Delta X     New X
                                 (Linear)    (Quad)   (Total)
    R1        2.06960   0.00014   0.00095  -0.00018   0.00077   2.07037
    R2        2.06370   0.00094   0.00255   0.00046   0.00301   2.06671
    R3        2.06321   0.00067   0.00111   0.00060   0.00171   2.06492
    R4        2.87667   0.00164   0.00094   0.00453   0.00547   2.88214
    R5        2.08049   0.00157   0.00367   0.00124   0.00491   2.08540
    R6        2.70276  -0.00265  -0.00330  -0.00372  -0.00702   2.69574
    R7        2.89032  -0.00087   0.00111  -0.00149  -0.00038   2.88994
    R8        1.83473   0.00158   0.00263   0.00087   0.00351   1.83823
    R9        2.53946   0.00230   0.00185   0.00302   0.00487   2.54433
   R10        1.82513  -0.00001   0.00011  -0.00011   0.00001   1.82513
   R11        2.29672  -0.00183  -0.00020  -0.00204  -0.00224   2.29447
    A1        1.89627   0.00022   0.00032   0.00049   0.00081   1.89708
    A2        1.89217   0.00033   0.00000   0.00134   0.00134   1.89350
    A3        1.92258  -0.00076  -0.00169  -0.00304  -0.00473   1.91785
    A4        1.89026   0.00010   0.00124   0.00188   0.00312   1.89337
    A5        1.92748   0.00021   0.00250  -0.00184   0.00066   1.92814
    A6        1.93409  -0.00007  -0.00233   0.00130  -0.00103   1.93306
    A7        1.91183   0.00004  -0.00024  -0.00047  -0.00071   1.91112
    A8        1.96833   0.00013  -0.00324   0.00165  -0.00160   1.96673
    A9        1.94802   0.00039   0.00016  -0.00025  -0.00010   1.94792
   A10        1.90850   0.00043   0.00522   0.00184   0.00706   1.91556
   A11        1.83763  -0.00032  -0.00349  -0.00274  -0.00624   1.83139
   A12        1.88464  -0.00070   0.00174  -0.00027   0.00147   1.88612
   A13        1.86727  -0.00056   0.00016  -0.00315  -0.00300   1.86428
   A14        1.89408  -0.00087  -0.00059  -0.00150  -0.00209   1.89199
   A15        1.97337  -0.00097   0.00163  -0.00251  -0.00090   1.97247
   A16        2.16795  -0.00080  -0.00678   0.00143  -0.00537   2.16258
   A17        2.14101   0.00175   0.00498   0.00090   0.00587   2.14688
    D1       -1.06146  -0.00022   0.01368  -0.00541   0.00827  -1.05320
    D2        1.06831   0.00045   0.01798  -0.00227   0.01571   1.08402
    D3       -3.08959  -0.00008   0.01802  -0.00161   0.01641  -3.07319
    D4        3.12701  -0.00013   0.01276  -0.00289   0.00987   3.13689
    D5       -1.02640   0.00053   0.01707   0.00025   0.01732  -1.00908
    D6        1.09888   0.00001   0.01710   0.00091   0.01801   1.11689
    D7        1.03237  -0.00035   0.01109  -0.00488   0.00621   1.03858
    D8       -3.12104   0.00031   0.01539  -0.00174   0.01365  -3.10738
    D9       -0.99576  -0.00021   0.01543  -0.00108   0.01435  -0.98141
   D10       -1.08434  -0.00012   0.02710  -0.01813   0.00897  -1.07537
   D11        1.04731   0.00032   0.02834  -0.01629   0.01204   1.05935
   D12        3.03813  -0.00020   0.02781  -0.01872   0.00910   3.04723
   D13       -2.84918  -0.00013   0.04575  -0.00319   0.04257  -2.80661
   D14        0.33602   0.00030   0.05004   0.00142   0.05146   0.38748
   D15        1.36112  -0.00019   0.04805  -0.00085   0.04721   1.40833
   D16       -1.73686   0.00024   0.05235   0.00377   0.05610  -1.68076
   D17       -0.67626  -0.00020   0.04298  -0.00147   0.04152  -0.63473
   D18        2.50894   0.00023   0.04727   0.00315   0.05041   2.55936
   D19       -3.11546   0.00024  -0.00902   0.01738   0.00839  -3.10707
   D20       -0.01671  -0.00025  -0.01355   0.01286  -0.00073  -0.01743
         Item               Value     Threshold  Converged?
 Maximum Force            0.002654     0.000450     NO 
 RMS     Force            0.000845     0.000300     NO 
 Maximum Displacement     0.074453     0.001800     NO 
 RMS     Displacement     0.021878     0.001200     NO 
 Predicted change in Energy=-6.508343D-05
 GradGradGradGradGradGradGradGradGradGradGradGradGradGradGradGradGradGrad

                          Input orientation:                          
 ---------------------------------------------------------------------
 Center     Atomic     Atomic              Coordinates (Angstroms)
 Number     Number      Type              X           Y           Z
 ---------------------------------------------------------------------
    1          6             0        1.442897    1.704272   -0.009947
    2          1             0        1.762887    0.656526    0.002470
    3          1             0        1.895947    2.198953   -0.873731
    4          1             0        0.356589    1.733511   -0.124379
    5          6             0        1.868918    2.392148    1.282899
    6          1             0        1.399469    1.883843    2.142586
    7          8             0        2.029795    4.588365    2.238026
    8          1             0        1.614363    5.467907    2.229848
    9          8             0        3.285163    2.416959    1.452045
   10          1             0        3.602933    1.505999    1.496551
   11          6             0        1.358034    3.832042    1.349486
   12          8             0        0.409174    4.244149    0.713820
 ---------------------------------------------------------------------
                    Distance matrix (angstroms):
                    1          2          3          4          5
     1  C    0.000000
     2  H    1.095591   0.000000
     3  H    1.093657   1.778908   0.000000
     4  H    1.092710   1.775855   1.774200   0.000000
     5  C    1.525162   2.159427   2.165435   2.168265   0.000000
     6  H    2.160447   2.493687   3.073102   2.499866   1.103548
     7  O    3.703488   4.530818   3.925587   4.065804   2.400316
     8  H    4.383039   5.304023   4.516365   4.590217   3.228282
     9  O    2.457496   2.741845   2.717845   3.395403   1.426526
    10  H    2.640947   2.517866   3.002037   3.635646   1.959009
    11  C    2.526393   3.473076   2.810519   2.752998   1.529290
    12  O    2.836089   3.899948   2.985572   2.647385   2.425821
                    6          7          8          9         10
     6  H    0.000000
     7  O    2.778643   0.000000
     8  H    3.591561   0.972751   0.000000
     9  O    2.077716   2.628444   3.564384   0.000000
    10  H    2.327097   3.539142   4.493201   0.965819   0.000000
    11  C    2.103855   1.346399   1.875313   2.393074   3.235996
    12  O    2.931399   2.251245   2.290940   3.486390   4.279046
                   11         12
    11  C    0.000000
    12  O    1.214183   0.000000
 Stoichiometry    C3H6O3
 Framework group  C1[X(C3H6O3)]
 Deg. of freedom    30
 Full point group                 C1      NOp   1
 Largest Abelian subgroup         C1      NOp   1
 Largest concise Abelian subgroup C1      NOp   1
                         Standard orientation:                         
 ---------------------------------------------------------------------
 Center     Atomic     Atomic              Coordinates (Angstroms)
 Number     Number      Type              X           Y           Z
 ---------------------------------------------------------------------
    1          6             0       -1.608908    0.980343   -0.076606
    2          1             0       -2.635038    0.742698    0.224889
    3          1             0       -1.581676    1.100126   -1.163343
    4          1             0       -1.323430    1.929335    0.383754
    5          6             0       -0.667723   -0.137277    0.360674
    6          1             0       -0.704103   -0.240957    1.458739
    7          8             0        1.588371   -0.885798    0.027094
    8          1             0        2.490813   -0.568235   -0.148967
    9          8             0       -0.976513   -1.387892   -0.252179
   10          1             0       -1.868079   -1.646275    0.014570
   11          6             0        0.790403    0.198512    0.044694
   12          8             0        1.205502    1.327921   -0.117692
 ---------------------------------------------------------------------
 Rotational constants (GHZ):      5.1222425      3.3473518      2.1378200
 Standard basis: 6-31++G(d,p) (6D, 7F)
 There are   150 symmetry adapted basis functions of A   symmetry.
 Integral buffers will be    262144 words long.
 Raffenetti 2 integral format.
 Two-electron integral symmetry is turned on.
   150 basis functions,   240 primitive gaussians,   150 cartesian basis functions
    24 alpha electrons       24 beta electrons
       nuclear repulsion energy       248.2194831721 Hartrees.
 NAtoms=   12 NActive=   12 NUniq=   12 SFac= 1.00D+00 NAtFMM=   60 Big=F
 One-electron integrals computed using PRISM.
 NBasis=   150 RedAO= T  NBF=   150
 NBsUse=   150 1.00D-06 NBFU=   150
 Initial guess read from the read-write file:
 Initial guess orbital symmetries:
       Occupied  (A) (A) (A) (A) (A) (A) (A) (A) (A) (A) (A) (A)
                 (A) (A) (A) (A) (A) (A) (A) (A) (A) (A) (A) (A)
       Virtual   (A) (A) (A) (A) (A) (A) (A) (A) (A) (A) (A) (A)
                 (A) (A) (A) (A) (A) (A) (A) (A) (A) (A) (A) (A)
                 (A) (A) (A) (A) (A) (A) (A) (A) (A) (A) (A) (A)
                 (A) (A) (A) (A) (A) (A) (A) (A) (A) (A) (A) (A)
                 (A) (A) (A) (A) (A) (A) (A) (A) (A) (A) (A) (A)
                 (A) (A) (A) (A) (A) (A) (A) (A) (A) (A) (A) (A)
                 (A) (A) (A) (A) (A) (A) (A) (A) (A) (A) (A) (A)
                 (A) (A) (A) (A) (A) (A) (A) (A) (A) (A) (A) (A)
                 (A) (A) (A) (A) (A) (A) (A) (A) (A) (A) (A) (A)
                 (A) (A) (A) (A) (A) (A) (A) (A) (A) (A) (A) (A)
                 (A) (A) (A) (A) (A) (A)
 Harris functional with IExCor=  402 diagonalized for initial guess.
 ExpMin= 3.60D-02 ExpMax= 5.48D+03 ExpMxC= 8.25D+02 IAcc=3 IRadAn=         5 AccDes= 0.00D+00
 HarFok:  IExCor= 402 AccDes= 0.00D+00 IRadAn=         5 IDoV=1
 ScaDFX=  1.000000  1.000000  1.000000  1.000000
 Requested convergence on RMS density matrix=1.00D-08 within 128 cycles.
 Requested convergence on MAX density matrix=1.00D-06.
 Requested convergence on             energy=1.00D-06.
 No special actions if energy rises.
 SCF Done:  E(RB+HF-LYP) =  -343.634931790     A.U. after   10 cycles
             Convg  =    0.6914D-08             -V/T =  2.0092
             S**2   =   0.0000
 ***** Axes restored to original set *****
 -------------------------------------------------------------------
 Center     Atomic                   Forces (Hartrees/Bohr)
 Number     Number              X              Y              Z
 -------------------------------------------------------------------
    1          6          -0.000607888   -0.000150319   -0.000631054
    2          1           0.000052680    0.000105914    0.000069870
    3          1           0.000042344   -0.000043256    0.000144718
    4          1           0.000055222   -0.000015440   -0.000010278
    5          6           0.001551944    0.000197682    0.000340586
    6          1          -0.000193624    0.000059724    0.000124463
    7          8           0.000162858    0.000164716    0.000317422
    8          1          -0.000024171   -0.000104194   -0.000097097
    9          8          -0.000842583    0.000312000    0.000099024
   10          1          -0.000075045   -0.000070877   -0.000004140
   11          6          -0.000342180   -0.000472988   -0.000797670
   12          8           0.000220442    0.000017038    0.000444155
 -------------------------------------------------------------------
 Cartesian Forces:  Max     0.001551944 RMS     0.000397341

 GradGradGradGradGradGradGradGradGradGradGradGradGradGradGradGradGradGrad
 Berny optimization.
 Internal  Forces:  Max     0.000897015 RMS     0.000209730
 Search for a local minimum.
 Step number  12 out of a maximum of  58
 All quantities printed in internal units (Hartrees-Bohrs-Radians)
 Update second derivatives using D2CorX and points 10 11 12
 Trust test= 1.11D+00 RLast= 1.29D-01 DXMaxT set to 3.86D-01
     Eigenvalues ---    0.00023   0.00243   0.00431   0.01487   0.04358
     Eigenvalues ---    0.05082   0.05451   0.05592   0.05901   0.08287
     Eigenvalues ---    0.14905   0.15900   0.16101   0.16311   0.16602
     Eigenvalues ---    0.19327   0.20743   0.23939   0.26328   0.27832
     Eigenvalues ---    0.32099   0.35873   0.37274   0.37308   0.37416
     Eigenvalues ---    0.39458   0.42952   0.55519   0.56340   0.81509
     Eigenvalues --- 1000.000001000.000001000.000001000.000001000.00000
     Eigenvalues --- 1000.000001000.000001000.000001000.000001000.00000
     Eigenvalues --- 1000.000001000.000001000.000001000.000001000.00000
     Eigenvalues --- 1000.000001000.000001000.00000
 RFO step:  Lambda=-3.74772973D-05.
 Quartic linear search produced a step of  0.28642.
 Iteration  1 RMS(Cart)=  0.05707774 RMS(Int)=  0.00257949
 Iteration  2 RMS(Cart)=  0.00270684 RMS(Int)=  0.00001183
 Iteration  3 RMS(Cart)=  0.00000713 RMS(Int)=  0.00001068
 Iteration  4 RMS(Cart)=  0.00000000 RMS(Int)=  0.00001068
 Variable       Old X    -DE/DX   Delta X   Delta X   Delta X     New X
                                 (Linear)    (Quad)   (Total)
    R1        2.07037  -0.00008   0.00022   0.00001   0.00023   2.07060
    R2        2.06671  -0.00012   0.00086  -0.00036   0.00051   2.06722
    R3        2.06492  -0.00005   0.00049  -0.00118  -0.00069   2.06423
    R4        2.88214   0.00054   0.00157   0.00249   0.00406   2.88619
    R5        2.08540   0.00015   0.00141   0.00082   0.00223   2.08763
    R6        2.69574  -0.00090  -0.00201  -0.00302  -0.00503   2.69071
    R7        2.88994  -0.00038  -0.00011  -0.00268  -0.00278   2.88716
    R8        1.83823  -0.00008   0.00100  -0.00055   0.00045   1.83869
    R9        2.54433   0.00025   0.00139  -0.00113   0.00026   2.54459
   R10        1.82513   0.00004   0.00000   0.00060   0.00060   1.82573
   R11        2.29447  -0.00040  -0.00064   0.00079   0.00015   2.29462
    A1        1.89708   0.00006   0.00023  -0.00079  -0.00056   1.89652
    A2        1.89350   0.00005   0.00038  -0.00003   0.00035   1.89386
    A3        1.91785  -0.00015  -0.00136   0.00079  -0.00056   1.91729
    A4        1.89337   0.00005   0.00089   0.00113   0.00202   1.89539
    A5        1.92814  -0.00011   0.00019  -0.00061  -0.00042   1.92772
    A6        1.93306   0.00010  -0.00030  -0.00049  -0.00079   1.93227
    A7        1.91112  -0.00002  -0.00020  -0.00398  -0.00421   1.90691
    A8        1.96673   0.00032  -0.00046   0.00416   0.00370   1.97043
    A9        1.94792  -0.00011  -0.00003  -0.00220  -0.00226   1.94566
   A10        1.91556  -0.00004   0.00202  -0.00086   0.00119   1.91675
   A11        1.83139  -0.00004  -0.00179  -0.00463  -0.00644   1.82495
   A12        1.88612  -0.00014   0.00042   0.00698   0.00740   1.89351
   A13        1.86428  -0.00021  -0.00086  -0.00246  -0.00332   1.86096
   A14        1.89199  -0.00017  -0.00060  -0.00320  -0.00379   1.88820
   A15        1.97247  -0.00017  -0.00026   0.00512   0.00484   1.97731
   A16        2.16258   0.00034  -0.00154  -0.00330  -0.00485   2.15773
   A17        2.14688  -0.00018   0.00168  -0.00215  -0.00049   2.14639
    D1       -1.05320  -0.00013   0.00237   0.00631   0.00868  -1.04452
    D2        1.08402   0.00004   0.00450   0.00519   0.00969   1.09372
    D3       -3.07319   0.00000   0.00470   0.01569   0.02038  -3.05280
    D4        3.13689  -0.00004   0.00283   0.00716   0.01000  -3.13630
    D5       -1.00908   0.00012   0.00496   0.00605   0.01101  -0.99807
    D6        1.11689   0.00008   0.00516   0.01655   0.02170   1.13860
    D7        1.03858  -0.00010   0.00178   0.00647   0.00826   1.04684
    D8       -3.10738   0.00006   0.00391   0.00536   0.00927  -3.09811
    D9       -0.98141   0.00003   0.00411   0.01586   0.01996  -0.96145
   D10       -1.07537  -0.00007   0.00257   0.10440   0.10698  -0.96839
   D11        1.05935   0.00010   0.00345   0.10154   0.10498   1.16433
   D12        3.04723  -0.00004   0.00261   0.09937   0.10197  -3.13399
   D13       -2.80661  -0.00013   0.01219   0.10435   0.11656  -2.69006
   D14        0.38748  -0.00001   0.01474   0.11133   0.12607   0.51354
   D15        1.40833  -0.00003   0.01352   0.11300   0.12651   1.53484
   D16       -1.68076   0.00009   0.01607   0.11998   0.13603  -1.54474
   D17       -0.63473   0.00010   0.01189   0.11306   0.12497  -0.50977
   D18        2.55936   0.00022   0.01444   0.12004   0.13448   2.69384
   D19       -3.10707   0.00002   0.00240   0.00506   0.00748  -3.09958
   D20       -0.01743  -0.00007  -0.00021  -0.00188  -0.00211  -0.01954
         Item               Value     Threshold  Converged?
 Maximum Force            0.000897     0.000450     NO 
 RMS     Force            0.000210     0.000300     YES
 Maximum Displacement     0.191072     0.001800     NO 
 RMS     Displacement     0.056982     0.001200     NO 
 Predicted change in Energy=-2.253852D-05
 GradGradGradGradGradGradGradGradGradGradGradGradGradGradGradGradGradGrad

                          Input orientation:                          
 ---------------------------------------------------------------------
 Center     Atomic     Atomic              Coordinates (Angstroms)
 Number     Number      Type              X           Y           Z
 ---------------------------------------------------------------------
    1          6             0        1.461596    1.713733   -0.013777
    2          1             0        1.767006    0.661543    0.000612
    3          1             0        1.947930    2.207860   -0.859938
    4          1             0        0.379858    1.758897   -0.158749
    5          6             0        1.859349    2.387254    1.298028
    6          1             0        1.362418    1.870240    2.138371
    7          8             0        2.076251    4.614951    2.172465
    8          1             0        1.642435    5.485867    2.177218
    9          8             0        3.267689    2.404881    1.506963
   10          1             0        3.591777    1.496268    1.453982
   11          6             0        1.340893    3.822632    1.369567
   12          8             0        0.328968    4.200546    0.814931
 ---------------------------------------------------------------------
                    Distance matrix (angstroms):
                    1          2          3          4          5
     1  C    0.000000
     2  H    1.095714   0.000000
     3  H    1.093925   1.778870   0.000000
     4  H    1.092343   1.775884   1.775411   0.000000
     5  C    1.527308   2.160994   2.167221   2.169315   0.000000
     6  H    2.160108   2.488906   3.073543   2.500916   1.104726
     7  O    3.684361   4.521285   3.873761   4.058245   2.402981
     8  H    4.366022   5.294075   4.479171   4.576150   3.228223
     9  O    2.460143   2.749613   2.717131   3.395800   1.423863
    10  H    2.596013   2.477669   2.926231   3.603652   1.954351
    11  C    2.525007   3.471037   2.818985   2.741959   1.527817
    12  O    2.855493   3.905844   3.065456   2.629124   2.421461
                    6          7          8          9         10
     6  H    0.000000
     7  O    2.836222   0.000000
     8  H    3.626662   0.972992   0.000000
     9  O    2.077155   2.597465   3.547275   0.000000
    10  H    2.361840   3.541076   4.498878   0.966136   0.000000
    11  C    2.098418   1.346539   1.873387   2.396130   3.238144
    12  O    2.872253   2.251139   2.287590   3.512749   4.285724
                   11         12
    11  C    0.000000
    12  O    1.214262   0.000000
 Stoichiometry    C3H6O3
 Framework group  C1[X(C3H6O3)]
 Deg. of freedom    30
 Full point group                 C1      NOp   1
 Largest Abelian subgroup         C1      NOp   1
 Largest concise Abelian subgroup C1      NOp   1
                         Standard orientation:                         
 ---------------------------------------------------------------------
 Center     Atomic     Atomic              Coordinates (Angstroms)
 Number     Number      Type              X           Y           Z
 ---------------------------------------------------------------------
    1          6             0       -1.593632    0.993236   -0.142274
    2          1             0       -2.622717    0.793900    0.176846
    3          1             0       -1.569007    1.041139   -1.234872
    4          1             0       -1.288881    1.963681    0.255943
    5          6             0       -0.670059   -0.112671    0.364334
    6          1             0       -0.714119   -0.147248    1.467640
    7          8             0        1.558287   -0.912258   -0.047315
    8          1             0        2.467787   -0.607501   -0.210547
    9          8             0       -0.991464   -1.391887   -0.172033
   10          1             0       -1.919116   -1.576881    0.024580
   11          6             0        0.793253    0.191763    0.047689
   12          8             0        1.241762    1.316513   -0.042913
 ---------------------------------------------------------------------
 Rotational constants (GHZ):      5.1168815      3.3599461      2.1351341
 Standard basis: 6-31++G(d,p) (6D, 7F)
 There are   150 symmetry adapted basis functions of A   symmetry.
 Integral buffers will be    262144 words long.
 Raffenetti 2 integral format.
 Two-electron integral symmetry is turned on.
   150 basis functions,   240 primitive gaussians,   150 cartesian basis functions
    24 alpha electrons       24 beta electrons
       nuclear repulsion energy       248.3109815588 Hartrees.
 NAtoms=   12 NActive=   12 NUniq=   12 SFac= 1.00D+00 NAtFMM=   60 Big=F
 One-electron integrals computed using PRISM.
 NBasis=   150 RedAO= T  NBF=   150
 NBsUse=   150 1.00D-06 NBFU=   150
 Initial guess read from the read-write file:
 Initial guess orbital symmetries:
       Occupied  (A) (A) (A) (A) (A) (A) (A) (A) (A) (A) (A) (A)
                 (A) (A) (A) (A) (A) (A) (A) (A) (A) (A) (A) (A)
       Virtual   (A) (A) (A) (A) (A) (A) (A) (A) (A) (A) (A) (A)
                 (A) (A) (A) (A) (A) (A) (A) (A) (A) (A) (A) (A)
                 (A) (A) (A) (A) (A) (A) (A) (A) (A) (A) (A) (A)
                 (A) (A) (A) (A) (A) (A) (A) (A) (A) (A) (A) (A)
                 (A) (A) (A) (A) (A) (A) (A) (A) (A) (A) (A) (A)
                 (A) (A) (A) (A) (A) (A) (A) (A) (A) (A) (A) (A)
                 (A) (A) (A) (A) (A) (A) (A) (A) (A) (A) (A) (A)
                 (A) (A) (A) (A) (A) (A) (A) (A) (A) (A) (A) (A)
                 (A) (A) (A) (A) (A) (A) (A) (A) (A) (A) (A) (A)
                 (A) (A) (A) (A) (A) (A) (A) (A) (A) (A) (A) (A)
                 (A) (A) (A) (A) (A) (A)
 Harris functional with IExCor=  402 diagonalized for initial guess.
 ExpMin= 3.60D-02 ExpMax= 5.48D+03 ExpMxC= 8.25D+02 IAcc=3 IRadAn=         5 AccDes= 0.00D+00
 HarFok:  IExCor= 402 AccDes= 0.00D+00 IRadAn=         5 IDoV=1
 ScaDFX=  1.000000  1.000000  1.000000  1.000000
 Requested convergence on RMS density matrix=1.00D-08 within 128 cycles.
 Requested convergence on MAX density matrix=1.00D-06.
 Requested convergence on             energy=1.00D-06.
 No special actions if energy rises.
 SCF Done:  E(RB+HF-LYP) =  -343.634944900     A.U. after   11 cycles
             Convg  =    0.6980D-08             -V/T =  2.0092
             S**2   =   0.0000
 ***** Axes restored to original set *****
 -------------------------------------------------------------------
 Center     Atomic                   Forces (Hartrees/Bohr)
 Number     Number              X              Y              Z
 -------------------------------------------------------------------
    1          6           0.000005434    0.000029393   -0.000211627
    2          1          -0.000001505    0.000069851   -0.000047542
    3          1           0.000018509   -0.000002481    0.000076037
    4          1           0.000010861    0.000014636    0.000078655
    5          6           0.000268629    0.000232067    0.000390501
    6          1           0.000092875    0.000081328   -0.000302772
    7          8          -0.000129312    0.000384241   -0.000430834
    8          1           0.000084365   -0.000180238    0.000033119
    9          8          -0.000122788   -0.000531602   -0.000428846
   10          1           0.000026496    0.000135000    0.000257048
   11          6          -0.000336451   -0.000329809    0.000894638
   12          8           0.000082888    0.000097613   -0.000308378
 -------------------------------------------------------------------
 Cartesian Forces:  Max     0.000894638 RMS     0.000265728

 GradGradGradGradGradGradGradGradGradGradGradGradGradGradGradGradGradGrad
 Berny optimization.
 Internal  Forces:  Max     0.000493353 RMS     0.000175815
 Search for a local minimum.
 Step number  13 out of a maximum of  58
 All quantities printed in internal units (Hartrees-Bohrs-Radians)
 Update second derivatives using D2CorX and points 10 11 12 13
 Trust test= 5.82D-01 RLast= 3.64D-01 DXMaxT set to 3.86D-01
     Eigenvalues ---    0.00034   0.00240   0.00372   0.01499   0.04481
     Eigenvalues ---    0.04946   0.05457   0.05643   0.05976   0.08264
     Eigenvalues ---    0.14447   0.15903   0.16101   0.16307   0.16578
     Eigenvalues ---    0.19415   0.20995   0.23739   0.26139   0.28021
     Eigenvalues ---    0.32363   0.36448   0.37256   0.37330   0.37450
     Eigenvalues ---    0.38993   0.43761   0.55511   0.56750   0.81469
     Eigenvalues --- 1000.000001000.000001000.000001000.000001000.00000
     Eigenvalues --- 1000.000001000.000001000.000001000.000001000.00000
     Eigenvalues --- 1000.000001000.000001000.000001000.000001000.00000
     Eigenvalues --- 1000.000001000.000001000.00000
 RFO step:  Lambda=-1.07452539D-05.
 Quartic linear search produced a step of -0.28300.
 Iteration  1 RMS(Cart)=  0.00948599 RMS(Int)=  0.00019135
 Iteration  2 RMS(Cart)=  0.00019376 RMS(Int)=  0.00000249
 Iteration  3 RMS(Cart)=  0.00000008 RMS(Int)=  0.00000249
 Variable       Old X    -DE/DX   Delta X   Delta X   Delta X     New X
                                 (Linear)    (Quad)   (Total)
    R1        2.07060  -0.00007  -0.00007  -0.00008  -0.00014   2.07045
    R2        2.06722  -0.00005  -0.00014   0.00043   0.00028   2.06750
    R3        2.06423  -0.00002   0.00020   0.00028   0.00048   2.06471
    R4        2.88619   0.00003  -0.00115   0.00215   0.00100   2.88719
    R5        2.08763  -0.00031  -0.00063   0.00071   0.00008   2.08771
    R6        2.69071  -0.00013   0.00142  -0.00291  -0.00148   2.68923
    R7        2.88716   0.00008   0.00079  -0.00032   0.00046   2.88762
    R8        1.83869  -0.00020  -0.00013   0.00050   0.00037   1.83906
    R9        2.54459  -0.00014  -0.00007   0.00157   0.00150   2.54608
   R10        1.82573  -0.00013  -0.00017  -0.00013  -0.00030   1.82543
   R11        2.29462   0.00010  -0.00004  -0.00060  -0.00064   2.29398
    A1        1.89652  -0.00001   0.00016   0.00010   0.00026   1.89678
    A2        1.89386   0.00002  -0.00010   0.00082   0.00072   1.89457
    A3        1.91729   0.00008   0.00016  -0.00124  -0.00108   1.91621
    A4        1.89539   0.00008  -0.00057   0.00141   0.00083   1.89623
    A5        1.92772  -0.00007   0.00012  -0.00055  -0.00043   1.92729
    A6        1.93227  -0.00010   0.00022  -0.00047  -0.00025   1.93203
    A7        1.90691   0.00013   0.00119  -0.00007   0.00112   1.90803
    A8        1.97043  -0.00018  -0.00105  -0.00028  -0.00132   1.96911
    A9        1.94566  -0.00040   0.00064  -0.00170  -0.00105   1.94461
   A10        1.91675  -0.00005  -0.00034   0.00227   0.00193   1.91868
   A11        1.82495   0.00001   0.00182  -0.00194  -0.00011   1.82483
   A12        1.89351   0.00049  -0.00209   0.00167  -0.00043   1.89308
   A13        1.86096   0.00003   0.00094  -0.00111  -0.00017   1.86079
   A14        1.88820   0.00021   0.00107   0.00016   0.00123   1.88943
   A15        1.97731   0.00045  -0.00137   0.00044  -0.00093   1.97638
   A16        2.15773  -0.00023   0.00137  -0.00090   0.00048   2.15821
   A17        2.14639  -0.00020   0.00014   0.00049   0.00063   2.14702
    D1       -1.04452  -0.00003  -0.00246  -0.00025  -0.00270  -1.04722
    D2        1.09372  -0.00012  -0.00274   0.00243  -0.00032   1.09340
    D3       -3.05280   0.00010  -0.00577   0.00313  -0.00264  -3.05544
    D4       -3.13630  -0.00003  -0.00283   0.00077  -0.00206  -3.13837
    D5       -0.99807  -0.00011  -0.00312   0.00344   0.00032  -0.99775
    D6        1.13860   0.00011  -0.00614   0.00414  -0.00200   1.13660
    D7        1.04684  -0.00002  -0.00234  -0.00033  -0.00267   1.04417
    D8       -3.09811  -0.00010  -0.00262   0.00234  -0.00028  -3.09839
    D9       -0.96145   0.00012  -0.00565   0.00305  -0.00260  -0.96405
   D10       -0.96839  -0.00023  -0.03028  -0.01163  -0.04191  -1.01030
   D11        1.16433  -0.00022  -0.02971  -0.01027  -0.03998   1.12435
   D12       -3.13399   0.00004  -0.02886  -0.01048  -0.03933   3.10987
   D13       -2.69006   0.00024  -0.03299   0.02018  -0.01281  -2.70286
   D14        0.51354  -0.00011  -0.03568   0.01966  -0.01601   0.49753
   D15        1.53484   0.00027  -0.03580   0.02226  -0.01354   1.52130
   D16       -1.54474  -0.00007  -0.03850   0.02174  -0.01675  -1.56149
   D17       -0.50977   0.00009  -0.03537   0.01986  -0.01551  -0.52528
   D18        2.69384  -0.00025  -0.03806   0.01934  -0.01872   2.67512
   D19       -3.09958  -0.00014  -0.00212  -0.00201  -0.00414  -3.10372
   D20       -0.01954   0.00020   0.00060  -0.00156  -0.00096  -0.02050
         Item               Value     Threshold  Converged?
 Maximum Force            0.000493     0.000450     NO 
 RMS     Force            0.000176     0.000300     YES
 Maximum Displacement     0.041134     0.001800     NO 
 RMS     Displacement     0.009503     0.001200     NO 
 Predicted change in Energy=-8.188680D-06
 GradGradGradGradGradGradGradGradGradGradGradGradGradGradGradGradGradGrad

                          Input orientation:                          
 ---------------------------------------------------------------------
 Center     Atomic     Atomic              Coordinates (Angstroms)
 Number     Number      Type              X           Y           Z
 ---------------------------------------------------------------------
    1          6             0        1.458130    1.713540   -0.015652
    2          1             0        1.767057    0.662434   -0.002949
    3          1             0        1.938726    2.209751   -0.864063
    4          1             0        0.375142    1.755909   -0.153876
    5          6             0        1.862001    2.387291    1.294780
    6          1             0        1.369940    1.870634    2.138258
    7          8             0        2.072428    4.611605    2.179680
    8          1             0        1.640782    5.483826    2.181820
    9          8             0        3.270965    2.407495    1.493680
   10          1             0        3.592203    1.496672    1.475750
   11          6             0        1.342291    3.822408    1.367666
   12          8             0        0.336504    4.203108    0.804580
 ---------------------------------------------------------------------
                    Distance matrix (angstroms):
                    1          2          3          4          5
     1  C    0.000000
     2  H    1.095637   0.000000
     3  H    1.094075   1.779095   0.000000
     4  H    1.092596   1.776484   1.776270   0.000000
     5  C    1.527836   2.160613   2.167490   2.169792   0.000000
     6  H    2.161431   2.490425   3.074484   2.501333   1.104769
     7  O    3.687224   4.522507   3.879581   4.059712   2.403102
     8  H    4.367757   5.294808   4.481712   4.577629   3.228670
     9  O    2.458867   2.747158   2.715312   3.394819   1.423078
    10  H    2.612581   2.492721   2.952490   3.615573   1.954368
    11  C    2.524740   3.470512   2.817270   2.742424   1.528062
    12  O    2.851101   3.903199   3.053680   2.628482   2.421700
                    6          7          8          9         10
     6  H    0.000000
     7  O    2.829863   0.000000
     8  H    3.623591   0.973187   0.000000
     9  O    2.077883   2.600998   3.548923   0.000000
    10  H    2.348876   3.536671   4.494884   0.965978   0.000000
    11  C    2.098571   1.347330   1.874101   2.395338   3.237721
    12  O    2.878737   2.251933   2.288705   3.508583   4.286589
                   11         12
    11  C    0.000000
    12  O    1.213922   0.000000
 Stoichiometry    C3H6O3
 Framework group  C1[X(C3H6O3)]
 Deg. of freedom    30
 Full point group                 C1      NOp   1
 Largest Abelian subgroup         C1      NOp   1
 Largest concise Abelian subgroup C1      NOp   1
                         Standard orientation:                         
 ---------------------------------------------------------------------
 Center     Atomic     Atomic              Coordinates (Angstroms)
 Number     Number      Type              X           Y           Z
 ---------------------------------------------------------------------
    1          6             0       -1.595390    0.991805   -0.135434
    2          1             0       -2.624194    0.786682    0.180649
    3          1             0       -1.569064    1.048030   -1.227746
    4          1             0       -1.293131    1.959671    0.271556
    5          6             0       -0.670071   -0.116689    0.363873
    6          1             0       -0.713127   -0.159586    1.466968
    7          8             0        1.562611   -0.909068   -0.038827
    8          1             0        2.470737   -0.601608   -0.205766
    9          8             0       -0.989281   -1.390693   -0.184004
   10          1             0       -1.905727   -1.596214    0.041830
   11          6             0        0.792623    0.193115    0.048406
   12          8             0        1.235611    1.318965   -0.050738
 ---------------------------------------------------------------------
 Rotational constants (GHZ):      5.1156076      3.3607527      2.1357798
 Standard basis: 6-31++G(d,p) (6D, 7F)
 There are   150 symmetry adapted basis functions of A   symmetry.
 Integral buffers will be    262144 words long.
 Raffenetti 2 integral format.
 Two-electron integral symmetry is turned on.
   150 basis functions,   240 primitive gaussians,   150 cartesian basis functions
    24 alpha electrons       24 beta electrons
       nuclear repulsion energy       248.3072895518 Hartrees.
 NAtoms=   12 NActive=   12 NUniq=   12 SFac= 1.00D+00 NAtFMM=   60 Big=F
 One-electron integrals computed using PRISM.
 NBasis=   150 RedAO= T  NBF=   150
 NBsUse=   150 1.00D-06 NBFU=   150
 Initial guess read from the read-write file:
 Initial guess orbital symmetries:
       Occupied  (A) (A) (A) (A) (A) (A) (A) (A) (A) (A) (A) (A)
                 (A) (A) (A) (A) (A) (A) (A) (A) (A) (A) (A) (A)
       Virtual   (A) (A) (A) (A) (A) (A) (A) (A) (A) (A) (A) (A)
                 (A) (A) (A) (A) (A) (A) (A) (A) (A) (A) (A) (A)
                 (A) (A) (A) (A) (A) (A) (A) (A) (A) (A) (A) (A)
                 (A) (A) (A) (A) (A) (A) (A) (A) (A) (A) (A) (A)
                 (A) (A) (A) (A) (A) (A) (A) (A) (A) (A) (A) (A)
                 (A) (A) (A) (A) (A) (A) (A) (A) (A) (A) (A) (A)
                 (A) (A) (A) (A) (A) (A) (A) (A) (A) (A) (A) (A)
                 (A) (A) (A) (A) (A) (A) (A) (A) (A) (A) (A) (A)
                 (A) (A) (A) (A) (A) (A) (A) (A) (A) (A) (A) (A)
                 (A) (A) (A) (A) (A) (A) (A) (A) (A) (A) (A) (A)
                 (A) (A) (A) (A) (A) (A)
 Harris functional with IExCor=  402 diagonalized for initial guess.
 ExpMin= 3.60D-02 ExpMax= 5.48D+03 ExpMxC= 8.25D+02 IAcc=3 IRadAn=         5 AccDes= 0.00D+00
 HarFok:  IExCor= 402 AccDes= 0.00D+00 IRadAn=         5 IDoV=1
 ScaDFX=  1.000000  1.000000  1.000000  1.000000
 Requested convergence on RMS density matrix=1.00D-08 within 128 cycles.
 Requested convergence on MAX density matrix=1.00D-06.
 Requested convergence on             energy=1.00D-06.
 No special actions if energy rises.
 SCF Done:  E(RB+HF-LYP) =  -343.634954517     A.U. after   10 cycles
             Convg  =    0.4136D-08             -V/T =  2.0092
             S**2   =   0.0000
 ***** Axes restored to original set *****
 -------------------------------------------------------------------
 Center     Atomic                   Forces (Hartrees/Bohr)
 Number     Number              X              Y              Z
 -------------------------------------------------------------------
    1          6          -0.000122390    0.000051662    0.000089961
    2          1          -0.000020580    0.000044909   -0.000121297
    3          1          -0.000074895   -0.000077843    0.000207782
    4          1           0.000174012   -0.000016827    0.000002588
    5          6          -0.000248294    0.000262943   -0.000067461
    6          1           0.000208653    0.000027343   -0.000338366
    7          8          -0.000580922    0.000325932   -0.000680931
    8          1           0.000150655   -0.000360759    0.000078779
    9          8           0.000216977   -0.000395145   -0.000029702
   10          1           0.000064579    0.000048493    0.000143193
   11          6           0.000437919   -0.000232446    0.000950799
   12          8          -0.000205714    0.000321740   -0.000235344
 -------------------------------------------------------------------
 Cartesian Forces:  Max     0.000950799 RMS     0.000292072

 GradGradGradGradGradGradGradGradGradGradGradGradGradGradGradGradGradGrad
 Berny optimization.
 Internal  Forces:  Max     0.000617397 RMS     0.000195275
 Search for a local minimum.
 Step number  14 out of a maximum of  58
 All quantities printed in internal units (Hartrees-Bohrs-Radians)
 Update second derivatives using D2CorX and points 10 11 12 13 14

 Trust test= 1.17D+00 RLast= 8.03D-02 DXMaxT set to 3.86D-01
     Eigenvalues ---    0.00032   0.00236   0.00251   0.01517   0.04501
     Eigenvalues ---    0.04903   0.05438   0.05618   0.05958   0.08255
     Eigenvalues ---    0.15131   0.15983   0.16101   0.16298   0.16680
     Eigenvalues ---    0.19271   0.20318   0.23150   0.25772   0.28330
     Eigenvalues ---    0.32212   0.36254   0.37276   0.37320   0.37428
     Eigenvalues ---    0.40462   0.50347   0.55538   0.60617   0.83867
     Eigenvalues --- 1000.000001000.000001000.000001000.000001000.00000
     Eigenvalues --- 1000.000001000.000001000.000001000.000001000.00000
     Eigenvalues --- 1000.000001000.000001000.000001000.000001000.00000
     Eigenvalues --- 1000.000001000.000001000.00000
 RFO step:  Lambda=-1.12414533D-05.
 Quartic linear search produced a step of  0.28615.
 Iteration  1 RMS(Cart)=  0.01959425 RMS(Int)=  0.00029427
 Iteration  2 RMS(Cart)=  0.00033741 RMS(Int)=  0.00000135
 Iteration  3 RMS(Cart)=  0.00000009 RMS(Int)=  0.00000135
 Variable       Old X    -DE/DX   Delta X   Delta X   Delta X     New X
                                 (Linear)    (Quad)   (Total)
    R1        2.07045  -0.00005  -0.00004   0.00001  -0.00003   2.07042
    R2        2.06750  -0.00023   0.00008   0.00014   0.00022   2.06773
    R3        2.06471  -0.00017   0.00014  -0.00016  -0.00003   2.06468
    R4        2.88719  -0.00014   0.00029   0.00150   0.00179   2.88898
    R5        2.08771  -0.00036   0.00002   0.00035   0.00037   2.08808
    R6        2.68923   0.00029  -0.00042  -0.00218  -0.00261   2.68662
    R7        2.88762   0.00012   0.00013  -0.00035  -0.00022   2.88740
    R8        1.83906  -0.00039   0.00011   0.00004   0.00015   1.83920
    R9        2.54608  -0.00062   0.00043  -0.00039   0.00004   2.54613
   R10        1.82543  -0.00003  -0.00008  -0.00001  -0.00009   1.82534
   R11        2.29398   0.00038  -0.00018   0.00020   0.00002   2.29400
    A1        1.89678  -0.00005   0.00007  -0.00050  -0.00043   1.89635
    A2        1.89457  -0.00006   0.00020   0.00043   0.00063   1.89521
    A3        1.91621   0.00018  -0.00031   0.00016  -0.00015   1.91605
    A4        1.89623   0.00002   0.00024   0.00100   0.00124   1.89747
    A5        1.92729  -0.00011  -0.00012  -0.00058  -0.00070   1.92659
    A6        1.93203   0.00003  -0.00007  -0.00048  -0.00056   1.93147
    A7        1.90803   0.00001   0.00032  -0.00134  -0.00103   1.90701
    A8        1.96911  -0.00001  -0.00038   0.00042   0.00004   1.96915
    A9        1.94461  -0.00024  -0.00030  -0.00194  -0.00224   1.94237
   A10        1.91868  -0.00012   0.00055   0.00091   0.00146   1.92014
   A11        1.82483   0.00006  -0.00003  -0.00183  -0.00186   1.82297
   A12        1.89308   0.00031  -0.00012   0.00366   0.00354   1.89662
   A13        1.86079   0.00005  -0.00005  -0.00087  -0.00092   1.85987
   A14        1.88943   0.00018   0.00035  -0.00027   0.00009   1.88952
   A15        1.97638   0.00044  -0.00027   0.00283   0.00256   1.97895
   A16        2.15821  -0.00001   0.00014  -0.00276  -0.00263   2.15558
   A17        2.14702  -0.00041   0.00018  -0.00006   0.00012   2.14714
    D1       -1.04722   0.00000  -0.00077   0.00041  -0.00037  -1.04759
    D2        1.09340  -0.00015  -0.00009   0.00089   0.00079   1.09419
    D3       -3.05544   0.00006  -0.00075   0.00453   0.00378  -3.05166
    D4       -3.13837   0.00002  -0.00059   0.00129   0.00070  -3.13767
    D5       -0.99775  -0.00014   0.00009   0.00177   0.00186  -0.99589
    D6        1.13660   0.00008  -0.00057   0.00542   0.00485   1.14144
    D7        1.04417   0.00005  -0.00076   0.00073  -0.00003   1.04414
    D8       -3.09839  -0.00010  -0.00008   0.00121   0.00113  -3.09726
    D9       -0.96405   0.00011  -0.00074   0.00486   0.00411  -0.95993
   D10       -1.01030  -0.00008  -0.01199   0.00814  -0.00385  -1.01415
   D11        1.12435  -0.00016  -0.01144   0.00736  -0.00408   1.12027
   D12        3.10987   0.00001  -0.01125   0.00766  -0.00359   3.10627
   D13       -2.70286   0.00008  -0.00366   0.04640   0.04274  -2.66012
   D14        0.49753  -0.00009  -0.00458   0.04622   0.04164   0.53917
   D15        1.52130   0.00016  -0.00388   0.05003   0.04615   1.56745
   D16       -1.56149  -0.00001  -0.00479   0.04985   0.04505  -1.51644
   D17       -0.52528   0.00012  -0.00444   0.04822   0.04378  -0.48150
   D18        2.67512  -0.00005  -0.00536   0.04803   0.04268   2.71779
   D19       -3.10372  -0.00002  -0.00118   0.00456   0.00338  -3.10034
   D20       -0.02050   0.00016  -0.00027   0.00464   0.00437  -0.01613
         Item               Value     Threshold  Converged?
 Maximum Force            0.000617     0.000450     NO 
 RMS     Force            0.000195     0.000300     YES
 Maximum Displacement     0.071691     0.001800     NO 
 RMS     Displacement     0.019599     0.001200     NO 
 Predicted change in Energy=-6.353514D-06
 GradGradGradGradGradGradGradGradGradGradGradGradGradGradGradGradGradGrad

                          Input orientation:                          
 ---------------------------------------------------------------------
 Center     Atomic     Atomic              Coordinates (Angstroms)
 Number     Number      Type              X           Y           Z
 ---------------------------------------------------------------------
    1          6             0        1.462659    1.718556   -0.019328
    2          1             0        1.769982    0.666957   -0.010714
    3          1             0        1.949864    2.218651   -0.861822
    4          1             0        0.380495    1.763964   -0.162829
    5          6             0        1.860652    2.384715    1.297869
    6          1             0        1.362348    1.863516    2.135121
    7          8             0        2.089330    4.621214    2.152261
    8          1             0        1.649596    5.489424    2.161715
    9          8             0        3.267227    2.402559    1.503905
   10          1             0        3.587371    1.491406    1.485806
   11          6             0        1.336805    3.817974    1.375173
   12          8             0        0.309840    4.185737    0.842517
 ---------------------------------------------------------------------
                    Distance matrix (angstroms):
                    1          2          3          4          5
     1  C    0.000000
     2  H    1.095620   0.000000
     3  H    1.094194   1.778903   0.000000
     4  H    1.092581   1.776862   1.777147   0.000000
     5  C    1.528782   2.161320   2.167903   2.170215   0.000000
     6  H    2.161648   2.490488   3.074567   2.500903   1.104964
     7  O    3.678850   4.518473   3.857001   4.055076   2.405038
     8  H    4.360199   5.290571   4.464291   4.570905   3.229550
     9  O    2.458570   2.747386   2.714026   3.393970   1.421698
    10  H    2.613700   2.494432   2.953248   3.616122   1.953172
    11  C    2.523494   3.469472   2.817414   2.738418   1.527947
    12  O    2.856352   3.904079   3.076342   2.623108   2.419926
                    6          7          8          9         10
     6  H    0.000000
     7  O    2.851963   0.000000
     8  H    3.637366   0.973265   0.000000
     9  O    2.077876   2.594270   3.546573   0.000000
    10  H    2.347510   3.533269   4.493994   0.965930   0.000000
    11  C    2.097159   1.347351   1.873562   2.397186   3.238859
    12  O    2.858549   2.252034   2.287975   3.516148   4.291323
                   11         12
    11  C    0.000000
    12  O    1.213931   0.000000
 Stoichiometry    C3H6O3
 Framework group  C1[X(C3H6O3)]
 Deg. of freedom    30
 Full point group                 C1      NOp   1
 Largest Abelian subgroup         C1      NOp   1
 Largest concise Abelian subgroup C1      NOp   1
                         Standard orientation:                         
 ---------------------------------------------------------------------
 Center     Atomic     Atomic              Coordinates (Angstroms)
 Number     Number      Type              X           Y           Z
 ---------------------------------------------------------------------
    1          6             0       -1.587142    0.998303   -0.159188
    2          1             0       -2.618381    0.807431    0.157823
    3          1             0       -1.557561    1.031502   -1.252478
    4          1             0       -1.277717    1.971347    0.229625
    5          6             0       -0.671532   -0.108090    0.364954
    6          1             0       -0.718550   -0.127805    1.468741
    7          8             0        1.551383   -0.918707   -0.066048
    8          1             0        2.462530   -0.616323   -0.226107
    9          8             0       -0.998266   -1.388701   -0.158978
   10          1             0       -1.915915   -1.584450    0.070417
   11          6             0        0.793931    0.189405    0.051048
   12          8             0        1.248639    1.312481   -0.023588
 ---------------------------------------------------------------------
 Rotational constants (GHZ):      5.1124003      3.3627190      2.1364194
 Standard basis: 6-31++G(d,p) (6D, 7F)
 There are   150 symmetry adapted basis functions of A   symmetry.
 Integral buffers will be    262144 words long.
 Raffenetti 2 integral format.
 Two-electron integral symmetry is turned on.
   150 basis functions,   240 primitive gaussians,   150 cartesian basis functions
    24 alpha electrons       24 beta electrons
       nuclear repulsion energy       248.3298244100 Hartrees.
 NAtoms=   12 NActive=   12 NUniq=   12 SFac= 1.00D+00 NAtFMM=   60 Big=F
 One-electron integrals computed using PRISM.
 NBasis=   150 RedAO= T  NBF=   150
 NBsUse=   150 1.00D-06 NBFU=   150
 Initial guess read from the read-write file:
 Initial guess orbital symmetries:
       Occupied  (A) (A) (A) (A) (A) (A) (A) (A) (A) (A) (A) (A)
                 (A) (A) (A) (A) (A) (A) (A) (A) (A) (A) (A) (A)
       Virtual   (A) (A) (A) (A) (A) (A) (A) (A) (A) (A) (A) (A)
                 (A) (A) (A) (A) (A) (A) (A) (A) (A) (A) (A) (A)
                 (A) (A) (A) (A) (A) (A) (A) (A) (A) (A) (A) (A)
                 (A) (A) (A) (A) (A) (A) (A) (A) (A) (A) (A) (A)
                 (A) (A) (A) (A) (A) (A) (A) (A) (A) (A) (A) (A)
                 (A) (A) (A) (A) (A) (A) (A) (A) (A) (A) (A) (A)
                 (A) (A) (A) (A) (A) (A) (A) (A) (A) (A) (A) (A)
                 (A) (A) (A) (A) (A) (A) (A) (A) (A) (A) (A) (A)
                 (A) (A) (A) (A) (A) (A) (A) (A) (A) (A) (A) (A)
                 (A) (A) (A) (A) (A) (A) (A) (A) (A) (A) (A) (A)
                 (A) (A) (A) (A) (A) (A)
 Harris functional with IExCor=  402 diagonalized for initial guess.
 ExpMin= 3.60D-02 ExpMax= 5.48D+03 ExpMxC= 8.25D+02 IAcc=3 IRadAn=         5 AccDes= 0.00D+00
 HarFok:  IExCor= 402 AccDes= 0.00D+00 IRadAn=         5 IDoV=1
 ScaDFX=  1.000000  1.000000  1.000000  1.000000
 Requested convergence on RMS density matrix=1.00D-08 within 128 cycles.
 Requested convergence on MAX density matrix=1.00D-06.
 Requested convergence on             energy=1.00D-06.
 No special actions if energy rises.
 SCF Done:  E(RB+HF-LYP) =  -343.634965945     A.U. after   10 cycles
             Convg  =    0.6847D-08             -V/T =  2.0092
             S**2   =   0.0000
 ***** Axes restored to original set *****
 -------------------------------------------------------------------
 Center     Atomic                   Forces (Hartrees/Bohr)
 Number     Number              X              Y              Z
 -------------------------------------------------------------------
    1          6          -0.000028699    0.000080476    0.000259266
    2          1          -0.000040105    0.000036323   -0.000142800
    3          1          -0.000118753   -0.000099876    0.000220200
    4          1           0.000209457   -0.000031348   -0.000023671
    5          6          -0.000917784    0.000259066   -0.000258289
    6          1           0.000310355    0.000038945   -0.000427798
    7          8          -0.000791320    0.000261357   -0.000703857
    8          1           0.000226313   -0.000361861    0.000036495
    9          8           0.000637988   -0.000399777    0.000099511
   10          1           0.000095275    0.000035266    0.000119404
   11          6           0.000781595   -0.000197596    0.001085360
   12          8          -0.000364321    0.000379025   -0.000263821
 -------------------------------------------------------------------
 Cartesian Forces:  Max     0.001085360 RMS     0.000395161

 GradGradGradGradGradGradGradGradGradGradGradGradGradGradGradGradGradGrad
 Berny optimization.
 Internal  Forces:  Max     0.000760794 RMS     0.000245879
 Search for a local minimum.
 Step number  15 out of a maximum of  58
 All quantities printed in internal units (Hartrees-Bohrs-Radians)
 Update second derivatives using D2CorX and points 10 11 12 13 14
                                                       15
 Trust test= 1.80D+00 RLast= 1.08D-01 DXMaxT set to 3.86D-01
     Eigenvalues ---    0.00007   0.00161   0.00248   0.01679   0.04313
     Eigenvalues ---    0.04989   0.05477   0.05646   0.05925   0.08233
     Eigenvalues ---    0.15701   0.16022   0.16106   0.16295   0.16782
     Eigenvalues ---    0.19043   0.20065   0.23004   0.25579   0.28665
     Eigenvalues ---    0.32250   0.36246   0.37284   0.37342   0.37415
     Eigenvalues ---    0.41050   0.54876   0.55480   0.69679   0.95624
     Eigenvalues --- 1000.000001000.000001000.000001000.000001000.00000
     Eigenvalues --- 1000.000001000.000001000.000001000.000001000.00000
     Eigenvalues --- 1000.000001000.000001000.000001000.000001000.00000
     Eigenvalues --- 1000.000001000.000001000.00000
 RFO step:  Lambda=-1.33876023D-05.
 Quartic linear search produced a step of  2.00000.
 Iteration  1 RMS(Cart)=  0.06126048 RMS(Int)=  0.00274501
 Iteration  2 RMS(Cart)=  0.00328647 RMS(Int)=  0.00001498
 Iteration  3 RMS(Cart)=  0.00000824 RMS(Int)=  0.00001385
 Iteration  4 RMS(Cart)=  0.00000000 RMS(Int)=  0.00001385
 Variable       Old X    -DE/DX   Delta X   Delta X   Delta X     New X
                                 (Linear)    (Quad)   (Total)
    R1        2.07042  -0.00005  -0.00006  -0.00025  -0.00031   2.07011
    R2        2.06773  -0.00027   0.00045  -0.00033   0.00011   2.06784
    R3        2.06468  -0.00021  -0.00006  -0.00034  -0.00039   2.06429
    R4        2.88898  -0.00027   0.00357   0.00137   0.00494   2.89392
    R5        2.08808  -0.00048   0.00074  -0.00095  -0.00022   2.08786
    R6        2.68662   0.00075  -0.00522  -0.00070  -0.00591   2.68071
    R7        2.88740   0.00013  -0.00043  -0.00055  -0.00098   2.88642
    R8        1.83920  -0.00042   0.00029  -0.00043  -0.00014   1.83906
    R9        2.54613  -0.00076   0.00008  -0.00110  -0.00102   2.54511
   R10        1.82534   0.00000  -0.00018  -0.00014  -0.00033   1.82502
   R11        2.29400   0.00054   0.00004   0.00055   0.00059   2.29458
    A1        1.89635  -0.00007  -0.00086  -0.00079  -0.00166   1.89470
    A2        1.89521  -0.00010   0.00126   0.00039   0.00165   1.89686
    A3        1.91605   0.00021  -0.00030   0.00056   0.00025   1.91631
    A4        1.89747  -0.00002   0.00249   0.00084   0.00333   1.90080
    A5        1.92659  -0.00009  -0.00141  -0.00092  -0.00232   1.92426
    A6        1.93147   0.00006  -0.00111  -0.00007  -0.00118   1.93029
    A7        1.90701  -0.00003  -0.00205  -0.00127  -0.00336   1.90364
    A8        1.96915  -0.00002   0.00008   0.00028   0.00039   1.96953
    A9        1.94237  -0.00015  -0.00448  -0.00221  -0.00672   1.93565
   A10        1.92014  -0.00013   0.00292   0.00015   0.00308   1.92323
   A11        1.82297   0.00008  -0.00373  -0.00071  -0.00449   1.81848
   A12        1.89662   0.00025   0.00708   0.00370   0.01078   1.90740
   A13        1.85987   0.00010  -0.00183  -0.00055  -0.00238   1.85749
   A14        1.88952   0.00022   0.00017   0.00064   0.00081   1.89033
   A15        1.97895   0.00046   0.00513   0.00362   0.00875   1.98769
   A16        2.15558   0.00000  -0.00526  -0.00271  -0.00797   2.14761
   A17        2.14714  -0.00046   0.00024  -0.00071  -0.00047   2.14667
    D1       -1.04759   0.00004  -0.00073  -0.00273  -0.00346  -1.05104
    D2        1.09419  -0.00016   0.00159  -0.00326  -0.00167   1.09252
    D3       -3.05166   0.00004   0.00756   0.00013   0.00768  -3.04398
    D4       -3.13767   0.00004   0.00140  -0.00153  -0.00012  -3.13778
    D5       -0.99589  -0.00016   0.00373  -0.00206   0.00167  -0.99422
    D6        1.14144   0.00005   0.00969   0.00134   0.01102   1.15246
    D7        1.04414   0.00009  -0.00006  -0.00194  -0.00199   1.04215
    D8       -3.09726  -0.00011   0.00226  -0.00247  -0.00021  -3.09747
    D9       -0.95993   0.00009   0.00823   0.00093   0.00915  -0.95079
   D10       -1.01415  -0.00002  -0.00770  -0.01388  -0.02156  -1.03571
   D11        1.12027  -0.00016  -0.00816  -0.01521  -0.02338   1.09689
   D12        3.10627   0.00000  -0.00718  -0.01395  -0.02113   3.08514
   D13       -2.66012   0.00008   0.08548   0.04697   0.13247  -2.52766
   D14        0.53917  -0.00009   0.08328   0.04310   0.12640   0.66557
   D15        1.56745   0.00015   0.09230   0.04998   0.14226   1.70972
   D16       -1.51644  -0.00003   0.09011   0.04611   0.13620  -1.38024
   D17       -0.48150   0.00014   0.08755   0.04845   0.13600  -0.34550
   D18        2.71779  -0.00003   0.08535   0.04458   0.12993   2.84773
   D19       -3.10034  -0.00009   0.00676  -0.00480   0.00195  -3.09839
   D20       -0.01613   0.00010   0.00873  -0.00102   0.00772  -0.00841
         Item               Value     Threshold  Converged?
 Maximum Force            0.000761     0.000450     NO 
 RMS     Force            0.000246     0.000300     YES
 Maximum Displacement     0.232148     0.001800     NO 
 RMS     Displacement     0.061296     0.001200     NO 
 Predicted change in Energy=-3.047314D-05
 GradGradGradGradGradGradGradGradGradGradGradGradGradGradGradGradGradGrad

                          Input orientation:                          
 ---------------------------------------------------------------------
 Center     Atomic     Atomic              Coordinates (Angstroms)
 Number     Number      Type              X           Y           Z
 ---------------------------------------------------------------------
    1          6             0        1.475937    1.735782   -0.030614
    2          1             0        1.780969    0.683681   -0.038467
    3          1             0        1.979991    2.250683   -0.854141
    4          1             0        0.396276    1.788257   -0.188286
    5          6             0        1.856774    2.376233    1.307282
    6          1             0        1.341119    1.839850    2.124034
    7          8             0        2.133662    4.648763    2.063492
    8          1             0        1.674409    5.506295    2.092205
    9          8             0        3.256947    2.385255    1.534825
   10          1             0        3.571978    1.472391    1.523799
   11          6             0        1.321362    3.803725    1.400180
   12          8             0        0.236745    4.133759    0.965365
 ---------------------------------------------------------------------
                    Distance matrix (angstroms):
                    1          2          3          4          5
     1  C    0.000000
     2  H    1.095456   0.000000
     3  H    1.094253   1.777760   0.000000
     4  H    1.092374   1.777613   1.779143   0.000000
     5  C    1.531398   2.163682   2.168570   2.171519   0.000000
     6  H    2.161368   2.491306   3.073511   2.498442   1.104849
     7  O    3.647374   4.501611   3.779813   4.033796   2.410999
     8  H    4.331572   5.273398   4.401516   4.545115   3.232128
     9  O    2.458538   2.747565   2.712174   3.392485   1.418570
    10  H    2.622777   2.504087   2.965596   3.621614   1.950829
    11  C    2.519415   3.466355   2.815616   2.727842   1.527426
    12  O    2.877127   3.910926   3.145708   2.618728   2.414602
                    6          7          8          9         10
     6  H    0.000000
     7  O    2.919210   0.000000
     8  H    3.681700   0.973190   0.000000
     9  O    2.077266   2.581614   3.543444   0.000000
    10  H    2.339240   3.528366   4.494023   0.965757   0.000000
    11  C    2.093122   1.346812   1.871439   2.403472   3.242788
    12  O    2.797173   2.251535   2.284842   3.535983   4.303314
                   11         12
    11  C    0.000000
    12  O    1.214241   0.000000
 Stoichiometry    C3H6O3
 Framework group  C1[X(C3H6O3)]
 Deg. of freedom    30
 Full point group                 C1      NOp   1
 Largest Abelian subgroup         C1      NOp   1
 Largest concise Abelian subgroup C1      NOp   1
                         Standard orientation:                         
 ---------------------------------------------------------------------
 Center     Atomic     Atomic              Coordinates (Angstroms)
 Number     Number      Type              X           Y           Z
 ---------------------------------------------------------------------
    1          6             0       -1.557087    1.020116   -0.231893
    2          1             0       -2.596457    0.875390    0.082413
    3          1             0       -1.515610    0.984835   -1.324791
    4          1             0       -1.224057    2.004988    0.103368
    5          6             0       -0.675985   -0.079523    0.367801
    6          1             0       -0.735238   -0.028701    1.469889
    7          8             0        1.513167   -0.947146   -0.149655
    8          1             0        2.433043   -0.664364   -0.294437
    9          8             0       -1.031530   -1.376934   -0.082372
   10          1             0       -1.950379   -1.542518    0.164579
   11          6             0        0.798304    0.174882    0.059937
   12          8             0        1.293025    1.283770    0.060015
 ---------------------------------------------------------------------
 Rotational constants (GHZ):      5.1032210      3.3558477      2.1429747
 Standard basis: 6-31++G(d,p) (6D, 7F)
 There are   150 symmetry adapted basis functions of A   symmetry.
 Integral buffers will be    262144 words long.
 Raffenetti 2 integral format.
 Two-electron integral symmetry is turned on.
   150 basis functions,   240 primitive gaussians,   150 cartesian basis functions
    24 alpha electrons       24 beta electrons
       nuclear repulsion energy       248.3603749820 Hartrees.
 NAtoms=   12 NActive=   12 NUniq=   12 SFac= 1.00D+00 NAtFMM=   60 Big=F
 One-electron integrals computed using PRISM.
 NBasis=   150 RedAO= T  NBF=   150
 NBsUse=   150 1.00D-06 NBFU=   150
 Initial guess read from the read-write file:
 Initial guess orbital symmetries:
       Occupied  (A) (A) (A) (A) (A) (A) (A) (A) (A) (A) (A) (A)
                 (A) (A) (A) (A) (A) (A) (A) (A) (A) (A) (A) (A)
       Virtual   (A) (A) (A) (A) (A) (A) (A) (A) (A) (A) (A) (A)
                 (A) (A) (A) (A) (A) (A) (A) (A) (A) (A) (A) (A)
                 (A) (A) (A) (A) (A) (A) (A) (A) (A) (A) (A) (A)
                 (A) (A) (A) (A) (A) (A) (A) (A) (A) (A) (A) (A)
                 (A) (A) (A) (A) (A) (A) (A) (A) (A) (A) (A) (A)
                 (A) (A) (A) (A) (A) (A) (A) (A) (A) (A) (A) (A)
                 (A) (A) (A) (A) (A) (A) (A) (A) (A) (A) (A) (A)
                 (A) (A) (A) (A) (A) (A) (A) (A) (A) (A) (A) (A)
                 (A) (A) (A) (A) (A) (A) (A) (A) (A) (A) (A) (A)
                 (A) (A) (A) (A) (A) (A) (A) (A) (A) (A) (A) (A)
                 (A) (A) (A) (A) (A) (A)
 Harris functional with IExCor=  402 diagonalized for initial guess.
 ExpMin= 3.60D-02 ExpMax= 5.48D+03 ExpMxC= 8.25D+02 IAcc=3 IRadAn=         5 AccDes= 0.00D+00
 HarFok:  IExCor= 402 AccDes= 0.00D+00 IRadAn=         5 IDoV=1
 ScaDFX=  1.000000  1.000000  1.000000  1.000000
 Requested convergence on RMS density matrix=1.00D-08 within 128 cycles.
 Requested convergence on MAX density matrix=1.00D-06.
 Requested convergence on             energy=1.00D-06.
 No special actions if energy rises.
 SCF Done:  E(RB+HF-LYP) =  -343.635003815     A.U. after   11 cycles
             Convg  =    0.8937D-08             -V/T =  2.0092
             S**2   =   0.0000
 ***** Axes restored to original set *****
 -------------------------------------------------------------------
 Center     Atomic                   Forces (Hartrees/Bohr)
 Number     Number              X              Y              Z
 -------------------------------------------------------------------
    1          6           0.000402782    0.000247249    0.000602157
    2          1          -0.000085838   -0.000032644   -0.000128384
    3          1          -0.000155323   -0.000101744    0.000076773
    4          1           0.000145376   -0.000053345   -0.000062325
    5          6          -0.002492850   -0.000059553   -0.000523706
    6          1           0.000432110    0.000032979   -0.000497012
    7          8          -0.000781179   -0.000078647   -0.000611588
    8          1           0.000262426   -0.000142629   -0.000017143
    9          8           0.001477174   -0.000083620    0.000338717
   10          1           0.000129839   -0.000042511    0.000001904
   11          6           0.001193062    0.000030073    0.001136361
   12          8          -0.000527579    0.000284393   -0.000315754
 -------------------------------------------------------------------
 Cartesian Forces:  Max     0.002492850 RMS     0.000627672

 GradGradGradGradGradGradGradGradGradGradGradGradGradGradGradGradGradGrad
 Berny optimization.
 Internal  Forces:  Max     0.001642434 RMS     0.000324954
 Search for a local minimum.
 Step number  16 out of a maximum of  58
 All quantities printed in internal units (Hartrees-Bohrs-Radians)
 Update second derivatives using D2CorX and points 13 14 15 16
 Trust test= 1.24D+00 RLast= 3.32D-01 DXMaxT set to 5.46D-01
     Eigenvalues ---    0.00002   0.00173   0.00250   0.01702   0.04047
     Eigenvalues ---    0.05393   0.05591   0.05752   0.06013   0.08182
     Eigenvalues ---    0.15911   0.16019   0.16103   0.16451   0.16795
     Eigenvalues ---    0.20020   0.20466   0.23137   0.25582   0.28860
     Eigenvalues ---    0.33140   0.36206   0.37282   0.37380   0.37436
     Eigenvalues ---    0.42080   0.55413   0.55755   0.74244   1.04778
     Eigenvalues --- 1000.000001000.000001000.000001000.000001000.00000
     Eigenvalues --- 1000.000001000.000001000.000001000.000001000.00000
     Eigenvalues --- 1000.000001000.000001000.000001000.000001000.00000
     Eigenvalues --- 1000.000001000.000001000.00000
 RFO step:  Lambda=-1.81735101D-05.
 Quartic linear search produced a step of  0.84229.
 Iteration  1 RMS(Cart)=  0.09143731 RMS(Int)=  0.02120795
 Iteration  2 RMS(Cart)=  0.02663920 RMS(Int)=  0.00050895
 Iteration  3 RMS(Cart)=  0.00060793 RMS(Int)=  0.00004294
 Iteration  4 RMS(Cart)=  0.00000030 RMS(Int)=  0.00004294
 Variable       Old X    -DE/DX   Delta X   Delta X   Delta X     New X
                                 (Linear)    (Quad)   (Total)
    R1        2.07011   0.00001  -0.00026  -0.00015  -0.00041   2.06970
    R2        2.06784  -0.00018   0.00010   0.00030   0.00039   2.06823
    R3        2.06429  -0.00014  -0.00033  -0.00030  -0.00063   2.06366
    R4        2.89392  -0.00053   0.00416   0.00419   0.00835   2.90228
    R5        2.08786  -0.00059  -0.00018  -0.00047  -0.00065   2.08721
    R6        2.68071   0.00164  -0.00498  -0.00438  -0.00936   2.67135
    R7        2.88642   0.00005  -0.00083  -0.00155  -0.00238   2.88404
    R8        1.83906  -0.00025  -0.00012  -0.00003  -0.00015   1.83892
    R9        2.54511  -0.00076  -0.00086  -0.00130  -0.00215   2.54295
   R10        1.82502   0.00008  -0.00027  -0.00011  -0.00039   1.82463
   R11        2.29458   0.00066   0.00049   0.00070   0.00119   2.29578
    A1        1.89470  -0.00010  -0.00140  -0.00143  -0.00284   1.89186
    A2        1.89686  -0.00014   0.00139   0.00092   0.00231   1.89917
    A3        1.91631   0.00020   0.00021   0.00045   0.00066   1.91696
    A4        1.90080  -0.00010   0.00280   0.00300   0.00581   1.90660
    A5        1.92426   0.00007  -0.00196  -0.00134  -0.00330   1.92097
    A6        1.93029   0.00007  -0.00099  -0.00155  -0.00254   1.92775
    A7        1.90364  -0.00009  -0.00283  -0.00288  -0.00583   1.89782
    A8        1.96953  -0.00005   0.00033  -0.00030   0.00009   1.96963
    A9        1.93565   0.00016  -0.00566  -0.00652  -0.01225   1.92340
   A10        1.92323  -0.00005   0.00260   0.00316   0.00577   1.92899
   A11        1.81848   0.00015  -0.00378  -0.00255  -0.00650   1.81197
   A12        1.90740  -0.00010   0.00908   0.00893   0.01802   1.92543
   A13        1.85749   0.00025  -0.00201  -0.00175  -0.00375   1.85373
   A14        1.89033   0.00020   0.00069   0.00015   0.00083   1.89117
   A15        1.98769   0.00023   0.00737   0.00859   0.01592   2.00361
   A16        2.14761  -0.00001  -0.00672  -0.00818  -0.01494   2.13267
   A17        2.14667  -0.00020  -0.00040   0.00002  -0.00041   2.14626
    D1       -1.05104   0.00014  -0.00291  -0.00041  -0.00329  -1.05433
    D2        1.09252  -0.00003  -0.00141   0.00135  -0.00006   1.09247
    D3       -3.04398  -0.00008   0.00647   0.00790   0.01434  -3.02964
    D4       -3.13778   0.00009  -0.00010   0.00192   0.00184  -3.13594
    D5       -0.99422  -0.00007   0.00141   0.00367   0.00508  -0.98914
    D6        1.15246  -0.00012   0.00928   0.01023   0.01948   1.17194
    D7        1.04215   0.00013  -0.00168   0.00004  -0.00161   1.04054
    D8       -3.09747  -0.00003  -0.00017   0.00180   0.00162  -3.09584
    D9       -0.95079  -0.00008   0.00770   0.00835   0.01602  -0.93476
   D10       -1.03571   0.00011  -0.01816   0.00161  -0.01651  -1.05223
   D11        1.09689  -0.00008  -0.01970  -0.00002  -0.01977   1.07712
   D12        3.08514   0.00001  -0.01780   0.00363  -0.01415   3.07099
   D13       -2.52766   0.00021   0.11158   0.14429   0.25591  -2.27175
   D14        0.66557  -0.00004   0.10647   0.13529   0.24184   0.90742
   D15        1.70972   0.00015   0.11983   0.15223   0.27199   1.98171
   D16       -1.38024  -0.00009   0.11472   0.14323   0.25792  -1.12232
   D17       -0.34550   0.00018   0.11455   0.14572   0.26024  -0.08527
   D18        2.84773  -0.00006   0.10944   0.13672   0.24617   3.09389
   D19       -3.09839  -0.00020   0.00164   0.00078   0.00236  -3.09604
   D20       -0.00841   0.00004   0.00650   0.00950   0.01607   0.00766
         Item               Value     Threshold  Converged?
 Maximum Force            0.001642     0.000450     NO 
 RMS     Force            0.000325     0.000300     NO 
 Maximum Displacement     0.471700     0.001800     NO 
 RMS     Displacement     0.116209     0.001200     NO 
 Predicted change in Energy=-5.898379D-05
 GradGradGradGradGradGradGradGradGradGradGradGradGradGradGradGradGradGrad

                          Input orientation:                          
 ---------------------------------------------------------------------
 Center     Atomic     Atomic              Coordinates (Angstroms)
 Number     Number      Type              X           Y           Z
 ---------------------------------------------------------------------
    1          6             0        1.503081    1.772045   -0.047442
    2          1             0        1.798868    0.718240   -0.086818
    3          1             0        2.042202    2.311660   -0.832304
    4          1             0        0.429452    1.843691   -0.233845
    5          6             0        1.849186    2.359351    1.328793
    6          1             0        1.299048    1.796132    2.103430
    7          8             0        2.187953    4.692977    1.878538
    8          1             0        1.700725    5.532331    1.949555
    9          8             0        3.236860    2.346146    1.598067
   10          1             0        3.542024    1.430334    1.576819
   11          6             0        1.299320    3.777860    1.449903
   12          8             0        0.137449    4.043906    1.214978
 ---------------------------------------------------------------------
                    Distance matrix (angstroms):
                    1          2          3          4          5
     1  C    0.000000
     2  H    1.095238   0.000000
     3  H    1.094461   1.775936   0.000000
     4  H    1.092044   1.778639   1.782726   0.000000
     5  C    1.535818   2.167886   2.170223   2.173335   0.000000
     6  H    2.160662   2.491759   3.071902   2.494256   1.104505
     7  O    3.565150   4.451129   3.611174   3.958904   2.421321
     8  H    4.262254   5.227994   4.269434   4.470954   3.236540
     9  O    2.458308   2.748952   2.708339   3.389675   1.413620
    10  H    2.629121   2.512640   2.971544   3.624565   1.946867
    11  C    2.511345   3.460107   2.812487   2.707894   1.526168
    12  O    2.935985   3.938914   3.289396   2.650528   2.404314
                    6          7          8          9         10
     6  H    0.000000
     7  O    3.038493   0.000000
     8  H    3.760878   0.973113   0.000000
     9  O    2.076781   2.585824   3.554578   0.000000
    10  H    2.332824   3.545333   4.511728   0.965551   0.000000
    11  C    2.086707   1.345673   1.867872   2.413673   3.249109
    12  O    2.681632   2.250816   2.280098   3.554644   4.307299
                   11         12
    11  C    0.000000
    12  O    1.214873   0.000000
 Stoichiometry    C3H6O3
 Framework group  C1[X(C3H6O3)]
 Deg. of freedom    30
 Full point group                 C1      NOp   1
 Largest Abelian subgroup         C1      NOp   1
 Largest concise Abelian subgroup C1      NOp   1
                         Standard orientation:                         
 ---------------------------------------------------------------------
 Center     Atomic     Atomic              Coordinates (Angstroms)
 Number     Number      Type              X           Y           Z
 ---------------------------------------------------------------------
    1          6             0        1.490838    1.054179    0.365613
    2          1             0        2.541201    1.004791    0.059273
    3          1             0        1.437959    0.887492    1.446013
    4          1             0        1.103284    2.048884    0.135566
    5          6             0        0.681291   -0.021375   -0.373680
    6          1             0        0.754249    0.163851   -1.460096
    7          8             0       -1.431465   -0.987206    0.309132
    8          1             0       -2.368946   -0.752886    0.423904
    9          8             0        1.103363   -1.334827   -0.065426
   10          1             0        2.029324   -1.425157   -0.323739
   11          6             0       -0.806615    0.140878   -0.075349
   12          8             0       -1.383168    1.200900   -0.216258
 ---------------------------------------------------------------------
 Rotational constants (GHZ):      5.0976735      3.2925591      2.1767054
 Standard basis: 6-31++G(d,p) (6D, 7F)
 There are   150 symmetry adapted basis functions of A   symmetry.
 Integral buffers will be    262144 words long.
 Raffenetti 2 integral format.
 Two-electron integral symmetry is turned on.
   150 basis functions,   240 primitive gaussians,   150 cartesian basis functions
    24 alpha electrons       24 beta electrons
       nuclear repulsion energy       248.3310140720 Hartrees.
 NAtoms=   12 NActive=   12 NUniq=   12 SFac= 1.00D+00 NAtFMM=   60 Big=F
 One-electron integrals computed using PRISM.
 NBasis=   150 RedAO= T  NBF=   150
 NBsUse=   150 1.00D-06 NBFU=   150
 Initial guess read from the read-write file:
 Initial guess orbital symmetries:
       Occupied  (A) (A) (A) (A) (A) (A) (A) (A) (A) (A) (A) (A)
                 (A) (A) (A) (A) (A) (A) (A) (A) (A) (A) (A) (A)
       Virtual   (A) (A) (A) (A) (A) (A) (A) (A) (A) (A) (A) (A)
                 (A) (A) (A) (A) (A) (A) (A) (A) (A) (A) (A) (A)
                 (A) (A) (A) (A) (A) (A) (A) (A) (A) (A) (A) (A)
                 (A) (A) (A) (A) (A) (A) (A) (A) (A) (A) (A) (A)
                 (A) (A) (A) (A) (A) (A) (A) (A) (A) (A) (A) (A)
                 (A) (A) (A) (A) (A) (A) (A) (A) (A) (A) (A) (A)
                 (A) (A) (A) (A) (A) (A) (A) (A) (A) (A) (A) (A)
                 (A) (A) (A) (A) (A) (A) (A) (A) (A) (A) (A) (A)
                 (A) (A) (A) (A) (A) (A) (A) (A) (A) (A) (A) (A)
                 (A) (A) (A) (A) (A) (A) (A) (A) (A) (A) (A) (A)
                 (A) (A) (A) (A) (A) (A)
 Harris functional with IExCor=  402 diagonalized for initial guess.
 ExpMin= 3.60D-02 ExpMax= 5.48D+03 ExpMxC= 8.25D+02 IAcc=3 IRadAn=         5 AccDes= 0.00D+00
 HarFok:  IExCor= 402 AccDes= 0.00D+00 IRadAn=         5 IDoV=1
 ScaDFX=  1.000000  1.000000  1.000000  1.000000
 Requested convergence on RMS density matrix=1.00D-08 within 128 cycles.
 Requested convergence on MAX density matrix=1.00D-06.
 Requested convergence on             energy=1.00D-06.
 No special actions if energy rises.
 SCF Done:  E(RB+HF-LYP) =  -343.635037501     A.U. after   14 cycles
             Convg  =    0.3616D-08             -V/T =  2.0091
             S**2   =   0.0000
 ***** Axes restored to original set *****
 -------------------------------------------------------------------
 Center     Atomic                   Forces (Hartrees/Bohr)
 Number     Number              X              Y              Z
 -------------------------------------------------------------------
    1          6           0.001359969    0.000849115    0.000980984
    2          1          -0.000262845   -0.000174935   -0.000077602
    3          1          -0.000265014   -0.000095397   -0.000125951
    4          1          -0.000126701   -0.000210103   -0.000194351
    5          6          -0.005483778   -0.001267618   -0.000816799
    6          1           0.000893147    0.000219186   -0.000808553
    7          8          -0.000349310   -0.000738687   -0.000516432
    8          1           0.000457936    0.000266250   -0.000306570
    9          8           0.002973458    0.000955246    0.000749671
   10          1           0.000317485   -0.000136724   -0.000170211
   11          6           0.000848430    0.000051641    0.002006482
   12          8          -0.000362777    0.000282027   -0.000720666
 -------------------------------------------------------------------
 Cartesian Forces:  Max     0.005483778 RMS     0.001235240

 GradGradGradGradGradGradGradGradGradGradGradGradGradGradGradGradGradGrad
 Berny optimization.
 Internal  Forces:  Max     0.003331037 RMS     0.000698931
 Search for a local minimum.
 Step number  17 out of a maximum of  58
 All quantities printed in internal units (Hartrees-Bohrs-Radians)
 Update second derivatives using D2CorX and points 16 17
 Trust test= 5.71D-01 RLast= 6.29D-01 DXMaxT set to 5.46D-01
     Eigenvalues ---    0.00019   0.00148   0.00250   0.01692   0.03848
     Eigenvalues ---    0.05459   0.05642   0.05775   0.06529   0.08139
     Eigenvalues ---    0.15905   0.15944   0.16107   0.16451   0.16787
     Eigenvalues ---    0.20005   0.21015   0.24825   0.25810   0.28751
     Eigenvalues ---    0.34213   0.36173   0.37275   0.37385   0.37592
     Eigenvalues ---    0.42458   0.55048   0.55663   0.69842   0.88126
     Eigenvalues --- 1000.000001000.000001000.000001000.000001000.00000
     Eigenvalues --- 1000.000001000.000001000.000001000.000001000.00000
     Eigenvalues --- 1000.000001000.000001000.000001000.000001000.00000
     Eigenvalues --- 1000.000001000.000001000.00000
 RFO step:  Lambda=-7.80405894D-05.
 Quartic linear search produced a step of -0.19678.
 Iteration  1 RMS(Cart)=  0.03198423 RMS(Int)=  0.00056671
 Iteration  2 RMS(Cart)=  0.00074729 RMS(Int)=  0.00002564
 Iteration  3 RMS(Cart)=  0.00000038 RMS(Int)=  0.00002564
 Variable       Old X    -DE/DX   Delta X   Delta X   Delta X     New X
                                 (Linear)    (Quad)   (Total)
    R1        2.06970   0.00010   0.00008  -0.00051  -0.00043   2.06927
    R2        2.06823  -0.00009  -0.00008  -0.00110  -0.00118   2.06705
    R3        2.06366   0.00015   0.00012  -0.00035  -0.00023   2.06343
    R4        2.90228  -0.00082  -0.00164   0.00239   0.00074   2.90302
    R5        2.08721  -0.00112   0.00013  -0.00423  -0.00410   2.08311
    R6        2.67135   0.00333   0.00184   0.00046   0.00231   2.67366
    R7        2.88404  -0.00031   0.00047  -0.00168  -0.00121   2.88283
    R8        1.83892  -0.00002   0.00003  -0.00140  -0.00137   1.83755
    R9        2.54295  -0.00051   0.00042  -0.00290  -0.00248   2.54047
   R10        1.82463   0.00024   0.00008  -0.00020  -0.00012   1.82451
   R11        2.29578   0.00055  -0.00023   0.00115   0.00091   2.29669
    A1        1.89186  -0.00010   0.00056  -0.00149  -0.00093   1.89093
    A2        1.89917  -0.00032  -0.00045  -0.00050  -0.00095   1.89822
    A3        1.91696   0.00014  -0.00013   0.00195   0.00182   1.91878
    A4        1.90660  -0.00027  -0.00114   0.00200   0.00085   1.90746
    A5        1.92097   0.00033   0.00065  -0.00166  -0.00101   1.91996
    A6        1.92775   0.00020   0.00050  -0.00031   0.00019   1.92794
    A7        1.89782  -0.00019   0.00115  -0.00012   0.00105   1.89887
    A8        1.96963   0.00018  -0.00002  -0.00124  -0.00128   1.96834
    A9        1.92340   0.00067   0.00241  -0.00756  -0.00516   1.91825
   A10        1.92899   0.00017  -0.00113   0.00280   0.00166   1.93065
   A11        1.81197   0.00050   0.00128   0.00553   0.00684   1.81882
   A12        1.92543  -0.00129  -0.00355   0.00109  -0.00248   1.92295
   A13        1.85373   0.00076   0.00074   0.00134   0.00207   1.85581
   A14        1.89117   0.00039  -0.00016   0.00326   0.00309   1.89426
   A15        2.00361  -0.00116  -0.00313   0.00539   0.00216   2.00577
   A16        2.13267   0.00066   0.00294  -0.00362  -0.00077   2.13190
   A17        2.14626   0.00053   0.00008  -0.00080  -0.00081   2.14545
    D1       -1.05433   0.00033   0.00065  -0.00605  -0.00541  -1.05974
    D2        1.09247   0.00053   0.00001  -0.00340  -0.00339   1.08908
    D3       -3.02964  -0.00052  -0.00282  -0.00858  -0.01139  -3.04103
    D4       -3.13594   0.00016  -0.00036  -0.00440  -0.00477  -3.14071
    D5       -0.98914   0.00036  -0.00100  -0.00175  -0.00275  -0.99189
    D6        1.17194  -0.00069  -0.00383  -0.00693  -0.01075   1.16119
    D7        1.04054   0.00015   0.00032  -0.00562  -0.00530   1.03524
    D8       -3.09584   0.00035  -0.00032  -0.00296  -0.00328  -3.09913
    D9       -0.93476  -0.00070  -0.00315  -0.00814  -0.01129  -0.94605
   D10       -1.05223   0.00014   0.00325  -0.05688  -0.05363  -1.10586
   D11        1.07712   0.00014   0.00389  -0.05586  -0.05196   1.02516
   D12        3.07099   0.00010   0.00278  -0.04692  -0.04414   3.02686
   D13       -2.27175   0.00069  -0.05036   0.12032   0.06995  -2.20180
   D14        0.90742  -0.00021  -0.04759   0.09196   0.04435   0.95176
   D15        1.98171   0.00033  -0.05352   0.12097   0.06746   2.04917
   D16       -1.12232  -0.00057  -0.05075   0.09261   0.04186  -1.08046
   D17       -0.08527   0.00048  -0.05121   0.11411   0.06291  -0.02235
   D18        3.09389  -0.00042  -0.04844   0.08575   0.03731   3.13121
   D19       -3.09604  -0.00086  -0.00046  -0.01801  -0.01847  -3.11450
   D20        0.00766   0.00005  -0.00316   0.01053   0.00735   0.01501
         Item               Value     Threshold  Converged?
 Maximum Force            0.003331     0.000450     NO 
 RMS     Force            0.000699     0.000300     NO 
 Maximum Displacement     0.103692     0.001800     NO 
 RMS     Displacement     0.031996     0.001200     NO 
 Predicted change in Energy=-3.851343D-05
 GradGradGradGradGradGradGradGradGradGradGradGradGradGradGradGradGradGrad

                          Input orientation:                          
 ---------------------------------------------------------------------
 Center     Atomic     Atomic              Coordinates (Angstroms)
 Number     Number      Type              X           Y           Z
 ---------------------------------------------------------------------
    1          6             0        1.505626    1.784983   -0.052221
    2          1             0        1.809624    0.734703   -0.111734
    3          1             0        2.042015    2.342923   -0.825183
    4          1             0        0.431874    1.850911   -0.239315
    5          6             0        1.844767    2.350696    1.335187
    6          1             0        1.295430    1.774535    2.097686
    7          8             0        2.197046    4.694421    1.830979
    8          1             0        1.712905    5.534790    1.901151
    9          8             0        3.233240    2.339583    1.606830
   10          1             0        3.536225    1.422949    1.619060
   11          6             0        1.294069    3.767200    1.467384
   12          8             0        0.123348    4.026978    1.269849
 ---------------------------------------------------------------------
                    Distance matrix (angstroms):
                    1          2          3          4          5
     1  C    0.000000
     2  H    1.095009   0.000000
     3  H    1.093838   1.774651   0.000000
     4  H    1.091922   1.777749   1.782658   0.000000
     5  C    1.536212   2.169388   2.169370   2.173732   0.000000
     6  H    2.160184   2.495432   3.069792   2.492617   1.102333
     7  O    3.534025   4.427594   3.550884   3.935416   2.421355
     8  H    4.233165   5.205948   4.210609   4.449001   3.236690
     9  O    2.458594   2.748779   2.708084   3.390385   1.414840
    10  H    2.654727   2.539779   3.008877   3.643309   1.949956
    11  C    2.506619   3.457665   2.800688   2.707096   1.525526
    12  O    2.947050   3.948591   3.302497   2.666090   2.403638
                    6          7          8          9         10
     6  H    0.000000
     7  O    3.067536   0.000000
     8  H    3.788460   0.972387   0.000000
     9  O    2.077337   2.582480   3.550689   0.000000
    10  H    2.318158   3.541305   4.506807   0.965489   0.000000
    11  C    2.089976   1.344361   1.867606   2.412037   3.247427
    12  O    2.670691   2.249571   2.280073   3.554193   4.307046
                   11         12
    11  C    0.000000
    12  O    1.215357   0.000000
 Stoichiometry    C3H6O3
 Framework group  C1[X(C3H6O3)]
 Deg. of freedom    30
 Full point group                 C1      NOp   1
 Largest Abelian subgroup         C1      NOp   1
 Largest concise Abelian subgroup C1      NOp   1
                         Standard orientation:                         
 ---------------------------------------------------------------------
 Center     Atomic     Atomic              Coordinates (Angstroms)
 Number     Number      Type              X           Y           Z
 ---------------------------------------------------------------------
    1          6             0        1.467353    1.064618    0.396260
    2          1             0        2.523730    1.035010    0.109495
    3          1             0        1.396995    0.874429    1.471136
    4          1             0        1.072333    2.059199    0.179321
    5          6             0        0.683853   -0.005331   -0.379167
    6          1             0        0.768660    0.204468   -1.458023
    7          8             0       -1.404078   -0.994892    0.344899
    8          1             0       -2.343828   -0.776495    0.466182
    9          8             0        1.120423   -1.320014   -0.091442
   10          1             0        2.037280   -1.409097   -0.380588
   11          6             0       -0.807449    0.129542   -0.087525
   12          8             0       -1.406060    1.174846   -0.249075
 ---------------------------------------------------------------------
 Rotational constants (GHZ):      5.0909241      3.2822557      2.1935626
 Standard basis: 6-31++G(d,p) (6D, 7F)
 There are   150 symmetry adapted basis functions of A   symmetry.
 Integral buffers will be    262144 words long.
 Raffenetti 2 integral format.
 Two-electron integral symmetry is turned on.
   150 basis functions,   240 primitive gaussians,   150 cartesian basis functions
    24 alpha electrons       24 beta electrons
       nuclear repulsion energy       248.4219900521 Hartrees.
 NAtoms=   12 NActive=   12 NUniq=   12 SFac= 1.00D+00 NAtFMM=   60 Big=F
 One-electron integrals computed using PRISM.
 NBasis=   150 RedAO= T  NBF=   150
 NBsUse=   150 1.00D-06 NBFU=   150
 Initial guess read from the read-write file:
 Initial guess orbital symmetries:
       Occupied  (A) (A) (A) (A) (A) (A) (A) (A) (A) (A) (A) (A)
                 (A) (A) (A) (A) (A) (A) (A) (A) (A) (A) (A) (A)
       Virtual   (A) (A) (A) (A) (A) (A) (A) (A) (A) (A) (A) (A)
                 (A) (A) (A) (A) (A) (A) (A) (A) (A) (A) (A) (A)
                 (A) (A) (A) (A) (A) (A) (A) (A) (A) (A) (A) (A)
                 (A) (A) (A) (A) (A) (A) (A) (A) (A) (A) (A) (A)
                 (A) (A) (A) (A) (A) (A) (A) (A) (A) (A) (A) (A)
                 (A) (A) (A) (A) (A) (A) (A) (A) (A) (A) (A) (A)
                 (A) (A) (A) (A) (A) (A) (A) (A) (A) (A) (A) (A)
                 (A) (A) (A) (A) (A) (A) (A) (A) (A) (A) (A) (A)
                 (A) (A) (A) (A) (A) (A) (A) (A) (A) (A) (A) (A)
                 (A) (A) (A) (A) (A) (A) (A) (A) (A) (A) (A) (A)
                 (A) (A) (A) (A) (A) (A)
 Harris functional with IExCor=  402 diagonalized for initial guess.
 ExpMin= 3.60D-02 ExpMax= 5.48D+03 ExpMxC= 8.25D+02 IAcc=3 IRadAn=         5 AccDes= 0.00D+00
 HarFok:  IExCor= 402 AccDes= 0.00D+00 IRadAn=         5 IDoV=1
 ScaDFX=  1.000000  1.000000  1.000000  1.000000
 Requested convergence on RMS density matrix=1.00D-08 within 128 cycles.
 Requested convergence on MAX density matrix=1.00D-06.
 Requested convergence on             energy=1.00D-06.
 No special actions if energy rises.
 SCF Done:  E(RB+HF-LYP) =  -343.635082101     A.U. after   10 cycles
             Convg  =    0.8309D-08             -V/T =  2.0091
             S**2   =   0.0000
 ***** Axes restored to original set *****
 -------------------------------------------------------------------
 Center     Atomic                   Forces (Hartrees/Bohr)
 Number     Number              X              Y              Z
 -------------------------------------------------------------------
    1          6           0.001219052    0.000570859    0.000964721
    2          1          -0.000136438   -0.000260144    0.000120306
    3          1          -0.000091867    0.000077891   -0.000425982
    4          1          -0.000292167   -0.000105442   -0.000215738
    5          6          -0.004104240   -0.000998744   -0.000971901
    6          1           0.000393143   -0.000038826   -0.000128231
    7          8           0.000742416   -0.000988090    0.000320719
    8          1          -0.000029962    0.000728244   -0.000295986
    9          8           0.002551986    0.000882109    0.000915491
   10          1           0.000110233   -0.000216567   -0.000364914
   11          6          -0.000161886    0.000554398   -0.000051823
   12          8          -0.000200270   -0.000205689    0.000133337
 -------------------------------------------------------------------
 Cartesian Forces:  Max     0.004104240 RMS     0.000959579

 GradGradGradGradGradGradGradGradGradGradGradGradGradGradGradGradGradGrad
 Berny optimization.
 Internal  Forces:  Max     0.002710894 RMS     0.000561917
 Search for a local minimum.
 Step number  18 out of a maximum of  58
 All quantities printed in internal units (Hartrees-Bohrs-Radians)
 Update second derivatives using D2CorX and points 17 18
 Trust test= 1.16D+00 RLast= 1.65D-01 DXMaxT set to 5.46D-01
     Eigenvalues ---    0.00016   0.00234   0.00261   0.01706   0.04017
     Eigenvalues ---    0.05283   0.05635   0.05697   0.06008   0.08055
     Eigenvalues ---    0.15716   0.15941   0.16098   0.16339   0.16936
     Eigenvalues ---    0.19850   0.20211   0.22502   0.25781   0.28703
     Eigenvalues ---    0.32689   0.35963   0.37272   0.37290   0.37386
     Eigenvalues ---    0.42828   0.54711   0.56350   0.57475   0.84986
     Eigenvalues --- 1000.000001000.000001000.000001000.000001000.00000
     Eigenvalues --- 1000.000001000.000001000.000001000.000001000.00000
     Eigenvalues --- 1000.000001000.000001000.000001000.000001000.00000
     Eigenvalues --- 1000.000001000.000001000.00000
 RFO step:  Lambda=-9.99895152D-05.
 Quartic linear search produced a step of  0.26840.
 Iteration  1 RMS(Cart)=  0.05625529 RMS(Int)=  0.00195895
 Iteration  2 RMS(Cart)=  0.00259590 RMS(Int)=  0.00002374
 Iteration  3 RMS(Cart)=  0.00000392 RMS(Int)=  0.00002359
 Iteration  4 RMS(Cart)=  0.00000000 RMS(Int)=  0.00002359
 Variable       Old X    -DE/DX   Delta X   Delta X   Delta X     New X
                                 (Linear)    (Quad)   (Total)
    R1        2.06927   0.00020  -0.00012   0.00031   0.00019   2.06946
    R2        2.06705   0.00029  -0.00032   0.00045   0.00013   2.06718
    R3        2.06343   0.00032  -0.00006   0.00060   0.00054   2.06397
    R4        2.90302  -0.00066   0.00020   0.00205   0.00225   2.90527
    R5        2.08311  -0.00026  -0.00110  -0.00117  -0.00228   2.08083
    R6        2.67366   0.00271   0.00062   0.00059   0.00121   2.67487
    R7        2.88283  -0.00004  -0.00033  -0.00107  -0.00140   2.88143
    R8        1.83755   0.00062  -0.00037   0.00035  -0.00001   1.83753
    R9        2.54047   0.00031  -0.00067   0.00086   0.00019   2.54067
   R10        1.82451   0.00024  -0.00003   0.00030   0.00026   1.82477
   R11        2.29669   0.00013   0.00025  -0.00022   0.00002   2.29672
    A1        1.89093  -0.00001  -0.00025   0.00064   0.00039   1.89133
    A2        1.89822  -0.00014  -0.00026  -0.00149  -0.00174   1.89647
    A3        1.91878  -0.00019   0.00049  -0.00088  -0.00039   1.91839
    A4        1.90746  -0.00029   0.00023   0.00136   0.00158   1.90904
    A5        1.91996   0.00045  -0.00027   0.00059   0.00032   1.92028
    A6        1.92794   0.00018   0.00005  -0.00021  -0.00016   1.92778
    A7        1.89887  -0.00011   0.00028   0.00093   0.00123   1.90010
    A8        1.96834  -0.00005  -0.00034  -0.00131  -0.00168   1.96666
    A9        1.91825   0.00077  -0.00138  -0.00487  -0.00627   1.91198
   A10        1.93065   0.00015   0.00045   0.00239   0.00284   1.93349
   A11        1.81882   0.00024   0.00184   0.00406   0.00590   1.82472
   A12        1.92295  -0.00096  -0.00067  -0.00081  -0.00151   1.92144
   A13        1.85581   0.00044   0.00056   0.00073   0.00128   1.85709
   A14        1.89426  -0.00007   0.00083  -0.00003   0.00080   1.89507
   A15        2.00577  -0.00132   0.00058  -0.00157  -0.00108   2.00469
   A16        2.13190   0.00043  -0.00021  -0.00013  -0.00043   2.13147
   A17        2.14545   0.00089  -0.00022   0.00185   0.00154   2.14699
    D1       -1.05974   0.00031  -0.00145   0.00368   0.00223  -1.05751
    D2        1.08908   0.00038  -0.00091   0.00652   0.00561   1.09469
    D3       -3.04103  -0.00033  -0.00306   0.00093  -0.00212  -3.04315
    D4       -3.14071   0.00016  -0.00128   0.00307   0.00179  -3.13892
    D5       -0.99189   0.00024  -0.00074   0.00592   0.00517  -0.98672
    D6        1.16119  -0.00048  -0.00289   0.00032  -0.00256   1.15863
    D7        1.03524   0.00012  -0.00142   0.00113  -0.00029   1.03495
    D8       -3.09913   0.00020  -0.00088   0.00398   0.00309  -3.09604
    D9       -0.94605  -0.00052  -0.00303  -0.00162  -0.00464  -0.95069
   D10       -1.10586   0.00032  -0.01440   0.03388   0.01949  -1.08638
   D11        1.02516   0.00025  -0.01395   0.03591   0.02196   1.04712
   D12        3.02686   0.00007  -0.01185   0.04175   0.02990   3.05676
   D13       -2.20180   0.00032   0.01877   0.11251   0.13127  -2.07053
   D14        0.95176   0.00022   0.01190   0.09914   0.11103   1.06280
   D15        2.04917  -0.00004   0.01811   0.11153   0.12964   2.17881
   D16       -1.08046  -0.00015   0.01124   0.09816   0.10941  -0.97105
   D17       -0.02235   0.00012   0.01689   0.10687   0.12375   0.10140
   D18        3.13121   0.00002   0.01002   0.09349   0.10352  -3.04846
   D19       -3.11450  -0.00042  -0.00496  -0.01735  -0.02232  -3.13682
   D20        0.01501  -0.00032   0.00197  -0.00388  -0.00190   0.01312
         Item               Value     Threshold  Converged?
 Maximum Force            0.002711     0.000450     NO 
 RMS     Force            0.000562     0.000300     NO 
 Maximum Displacement     0.223804     0.001800     NO 
 RMS     Displacement     0.056368     0.001200     NO 
 Predicted change in Energy=-5.068374D-05
 GradGradGradGradGradGradGradGradGradGradGradGradGradGradGradGradGradGrad

                          Input orientation:                          
 ---------------------------------------------------------------------
 Center     Atomic     Atomic              Coordinates (Angstroms)
 Number     Number      Type              X           Y           Z
 ---------------------------------------------------------------------
    1          6             0        1.519640    1.805389   -0.055072
    2          1             0        1.822924    0.755970   -0.132580
    3          1             0        2.071476    2.379903   -0.804766
    4          1             0        0.449183    1.875839   -0.260195
    5          6             0        1.833189    2.338548    1.352421
    6          1             0        1.271050    1.746122    2.091012
    7          8             0        2.207225    4.697643    1.741040
    8          1             0        1.726866    5.539934    1.813994
    9          8             0        3.217866    2.323796    1.645746
   10          1             0        3.527420    1.409409    1.623159
   11          6             0        1.282290    3.753006    1.496633
   12          8             0        0.097041    3.999113    1.388282
 ---------------------------------------------------------------------
                    Distance matrix (angstroms):
                    1          2          3          4          5
     1  C    0.000000
     2  H    1.095111   0.000000
     3  H    1.093906   1.775041   0.000000
     4  H    1.092208   1.776952   1.783949   0.000000
     5  C    1.537403   2.170228   2.170702   2.174880   0.000000
     6  H    2.161246   2.495863   3.070487   2.494085   1.101129
     7  O    3.473317   4.381202   3.445501   3.880494   2.419971
     8  H    4.181289   5.165723   4.118551   4.400037   3.236236
     9  O    2.458759   2.750706   2.705987   3.391000   1.415481
    10  H    2.646590   2.532767   2.992733   3.638697   1.951158
    11  C    2.501467   3.453817   2.793683   2.702641   1.524788
    12  O    2.986551   3.976138   3.365961   2.711046   2.402701
                    6          7          8          9         10
     6  H    0.000000
     7  O    3.116148   0.000000
     8  H    3.831125   0.972379   0.000000
     9  O    2.078957   2.581787   3.548934   0.000000
    10  H    2.328834   3.545320   4.509950   0.965628   0.000000
    11  C    2.093082   1.344463   1.868550   2.410670   3.247932
    12  O    2.635924   2.250614   2.282912   3.551411   4.304560
                   11         12
    11  C    0.000000
    12  O    1.215370   0.000000
 Stoichiometry    C3H6O3
 Framework group  C1[X(C3H6O3)]
 Deg. of freedom    30
 Full point group                 C1      NOp   1
 Largest Abelian subgroup         C1      NOp   1
 Largest concise Abelian subgroup C1      NOp   1
                         Standard orientation:                         
 ---------------------------------------------------------------------
 Center     Atomic     Atomic              Coordinates (Angstroms)
 Number     Number      Type              X           Y           Z
 ---------------------------------------------------------------------
    1          6             0        1.431367    1.073637    0.454758
    2          1             0        2.491190    1.086807    0.179313
    3          1             0        1.354388    0.823454    1.516884
    4          1             0        1.013956    2.068663    0.285611
    5          6             0        0.684193    0.027208   -0.388051
    6          1             0        0.776058    0.295422   -1.452056
    7          8             0       -1.350972   -1.005095    0.417378
    8          1             0       -2.296315   -0.818184    0.547425
    9          8             0        1.149166   -1.290175   -0.160261
   10          1             0        2.077337   -1.338442   -0.422187
   11          6             0       -0.810574    0.112332   -0.099255
   12          8             0       -1.454010    1.120672   -0.314579
 ---------------------------------------------------------------------
 Rotational constants (GHZ):      5.0901680      3.2397107      2.2271232
 Standard basis: 6-31++G(d,p) (6D, 7F)
 There are   150 symmetry adapted basis functions of A   symmetry.
 Integral buffers will be    262144 words long.
 Raffenetti 2 integral format.
 Two-electron integral symmetry is turned on.
   150 basis functions,   240 primitive gaussians,   150 cartesian basis functions
    24 alpha electrons       24 beta electrons
       nuclear repulsion energy       248.4710433799 Hartrees.
 NAtoms=   12 NActive=   12 NUniq=   12 SFac= 1.00D+00 NAtFMM=   60 Big=F
 One-electron integrals computed using PRISM.
 NBasis=   150 RedAO= T  NBF=   150
 NBsUse=   150 1.00D-06 NBFU=   150
 Initial guess read from the read-write file:
 Initial guess orbital symmetries:
       Occupied  (A) (A) (A) (A) (A) (A) (A) (A) (A) (A) (A) (A)
                 (A) (A) (A) (A) (A) (A) (A) (A) (A) (A) (A) (A)
       Virtual   (A) (A) (A) (A) (A) (A) (A) (A) (A) (A) (A) (A)
                 (A) (A) (A) (A) (A) (A) (A) (A) (A) (A) (A) (A)
                 (A) (A) (A) (A) (A) (A) (A) (A) (A) (A) (A) (A)
                 (A) (A) (A) (A) (A) (A) (A) (A) (A) (A) (A) (A)
                 (A) (A) (A) (A) (A) (A) (A) (A) (A) (A) (A) (A)
                 (A) (A) (A) (A) (A) (A) (A) (A) (A) (A) (A) (A)
                 (A) (A) (A) (A) (A) (A) (A) (A) (A) (A) (A) (A)
                 (A) (A) (A) (A) (A) (A) (A) (A) (A) (A) (A) (A)
                 (A) (A) (A) (A) (A) (A) (A) (A) (A) (A) (A) (A)
                 (A) (A) (A) (A) (A) (A) (A) (A) (A) (A) (A) (A)
                 (A) (A) (A) (A) (A) (A)
 Harris functional with IExCor=  402 diagonalized for initial guess.
 ExpMin= 3.60D-02 ExpMax= 5.48D+03 ExpMxC= 8.25D+02 IAcc=3 IRadAn=         5 AccDes= 0.00D+00
 HarFok:  IExCor= 402 AccDes= 0.00D+00 IRadAn=         5 IDoV=1
 ScaDFX=  1.000000  1.000000  1.000000  1.000000
 Requested convergence on RMS density matrix=1.00D-08 within 128 cycles.
 Requested convergence on MAX density matrix=1.00D-06.
 Requested convergence on             energy=1.00D-06.
 No special actions if energy rises.
 SCF Done:  E(RB+HF-LYP) =  -343.635173165     A.U. after   11 cycles
             Convg  =    0.4534D-08             -V/T =  2.0091
             S**2   =   0.0000
 ***** Axes restored to original set *****
 -------------------------------------------------------------------
 Center     Atomic                   Forces (Hartrees/Bohr)
 Number     Number              X              Y              Z
 -------------------------------------------------------------------
    1          6           0.001119922    0.000471155    0.001092934
    2          1          -0.000113593   -0.000246074    0.000072239
    3          1          -0.000115509    0.000084787   -0.000388981
    4          1          -0.000278694   -0.000149699   -0.000242972
    5          6          -0.003481887   -0.000833001   -0.001313643
    6          1           0.000289482   -0.000015579   -0.000015718
    7          8           0.000603020   -0.000806573    0.000182817
    8          1          -0.000119197    0.000646908   -0.000161236
    9          8           0.002260653    0.000649063    0.001008438
   10          1          -0.000010923   -0.000191865   -0.000386469
   11          6          -0.000152809    0.000638394   -0.000105632
   12          8          -0.000000465   -0.000247516    0.000258224
 -------------------------------------------------------------------
 Cartesian Forces:  Max     0.003481887 RMS     0.000858278

 GradGradGradGradGradGradGradGradGradGradGradGradGradGradGradGradGradGrad
 Berny optimization.
 Internal  Forces:  Max     0.002323854 RMS     0.000466858
 Search for a local minimum.
 Step number  19 out of a maximum of  58
 All quantities printed in internal units (Hartrees-Bohrs-Radians)
 Update second derivatives using D2CorX and points 17 18 19
 Trust test= 1.80D+00 RLast= 2.95D-01 DXMaxT set to 7.73D-01
     Eigenvalues ---    0.00004   0.00179   0.00245   0.01782   0.04383
     Eigenvalues ---    0.04942   0.05576   0.05663   0.06825   0.07989
     Eigenvalues ---    0.14641   0.16007   0.16090   0.16438   0.17698
     Eigenvalues ---    0.18171   0.20005   0.22958   0.25566   0.28694
     Eigenvalues ---    0.32659   0.35912   0.37148   0.37332   0.37388
     Eigenvalues ---    0.41260   0.52390   0.55486   0.56761   0.85322
     Eigenvalues --- 1000.000001000.000001000.000001000.000001000.00000
     Eigenvalues --- 1000.000001000.000001000.000001000.000001000.00000
     Eigenvalues --- 1000.000001000.000001000.000001000.000001000.00000
     Eigenvalues --- 1000.000001000.000001000.00000
 RFO step:  Lambda=-9.68190320D-05.
 Quartic linear search produced a step of  2.00000.
 Iteration  1 RMS(Cart)=  0.07613646 RMS(Int)=  0.00412828
 Iteration  2 RMS(Cart)=  0.00450626 RMS(Int)=  0.00007389
 Iteration  3 RMS(Cart)=  0.00001787 RMS(Int)=  0.00007280
 Iteration  4 RMS(Cart)=  0.00000000 RMS(Int)=  0.00007280
 Variable       Old X    -DE/DX   Delta X   Delta X   Delta X     New X
                                 (Linear)    (Quad)   (Total)
    R1        2.06946   0.00020   0.00039   0.00097   0.00136   2.07082
    R2        2.06718   0.00025   0.00026   0.00081   0.00107   2.06825
    R3        2.06397   0.00031   0.00108   0.00133   0.00240   2.06638
    R4        2.90527  -0.00067   0.00450  -0.00546  -0.00096   2.90431
    R5        2.08083  -0.00015  -0.00455   0.00144  -0.00311   2.07772
    R6        2.67487   0.00232   0.00242   0.00593   0.00835   2.68322
    R7        2.88143   0.00011  -0.00279   0.00175  -0.00104   2.88039
    R8        1.83753   0.00061  -0.00003   0.00131   0.00128   1.83881
    R9        2.54067   0.00023   0.00038   0.00191   0.00230   2.54296
   R10        1.82477   0.00019   0.00053   0.00053   0.00106   1.82583
   R11        2.29672  -0.00007   0.00005  -0.00152  -0.00147   2.29525
    A1        1.89133  -0.00003   0.00078   0.00229   0.00307   1.89439
    A2        1.89647  -0.00018  -0.00349  -0.00434  -0.00783   1.88864
    A3        1.91839  -0.00016  -0.00078  -0.00133  -0.00211   1.91628
    A4        1.90904  -0.00030   0.00317  -0.00376  -0.00060   1.90844
    A5        1.92028   0.00041   0.00064   0.00478   0.00541   1.92568
    A6        1.92778   0.00024  -0.00032   0.00223   0.00189   1.92968
    A7        1.90010  -0.00008   0.00245   0.00363   0.00610   1.90620
    A8        1.96666  -0.00012  -0.00335  -0.00038  -0.00385   1.96281
    A9        1.91198   0.00078  -0.01254   0.00845  -0.00419   1.90779
   A10        1.93349   0.00009   0.00568  -0.00491   0.00081   1.93430
   A11        1.82472   0.00011   0.01181   0.00184   0.01366   1.83838
   A12        1.92144  -0.00074  -0.00301  -0.00822  -0.01134   1.91010
   A13        1.85709   0.00033   0.00257   0.00218   0.00474   1.86183
   A14        1.89507  -0.00029   0.00161  -0.00623  -0.00462   1.89045
   A15        2.00469  -0.00086  -0.00216  -0.00778  -0.01020   1.99449
   A16        2.13147   0.00020  -0.00086   0.00589   0.00476   2.13623
   A17        2.14699   0.00065   0.00309   0.00198   0.00481   2.15180
    D1       -1.05751   0.00026   0.00446  -0.01400  -0.00954  -1.06705
    D2        1.09469   0.00023   0.01122  -0.01792  -0.00672   1.08796
    D3       -3.04315  -0.00023  -0.00424  -0.02261  -0.02684  -3.06999
    D4       -3.13892   0.00014   0.00358  -0.01896  -0.01537   3.12890
    D5       -0.98672   0.00011   0.01034  -0.02288  -0.01255  -0.99927
    D6        1.15863  -0.00036  -0.00512  -0.02757  -0.03267   1.12596
    D7        1.03495   0.00009  -0.00058  -0.01882  -0.01940   1.01555
    D8       -3.09604   0.00006   0.00618  -0.02274  -0.01658  -3.11262
    D9       -0.95069  -0.00041  -0.00928  -0.02743  -0.03670  -0.98739
   D10       -1.08638   0.00038   0.03897   0.08903   0.12803  -0.95835
   D11        1.04712   0.00025   0.04393   0.08986   0.13379   1.18091
   D12        3.05676   0.00000   0.05981   0.08438   0.14417  -3.08226
   D13       -2.07053   0.00021   0.26254  -0.08616   0.17633  -1.89420
   D14        1.06280   0.00026   0.22207  -0.07548   0.14656   1.20936
   D15        2.17881  -0.00011   0.25929  -0.09529   0.16398   2.34279
   D16       -0.97105  -0.00007   0.21882  -0.08460   0.13421  -0.83683
   D17        0.10140   0.00009   0.24751  -0.08644   0.16111   0.26251
   D18       -3.04846   0.00014   0.20703  -0.07575   0.13134  -2.91712
   D19       -3.13682  -0.00019  -0.04464   0.01234  -0.03232   3.11404
   D20        0.01312  -0.00023  -0.00380   0.00153  -0.00225   0.01087
         Item               Value     Threshold  Converged?
 Maximum Force            0.002324     0.000450     NO 
 RMS     Force            0.000467     0.000300     NO 
 Maximum Displacement     0.270545     0.001800     NO 
 RMS     Displacement     0.076194     0.001200     NO 
 Predicted change in Energy=-1.599306D-04
 GradGradGradGradGradGradGradGradGradGradGradGradGradGradGradGradGradGrad

                          Input orientation:                          
 ---------------------------------------------------------------------
 Center     Atomic     Atomic              Coordinates (Angstroms)
 Number     Number      Type              X           Y           Z
 ---------------------------------------------------------------------
    1          6             0        1.543016    1.829916   -0.049756
    2          1             0        1.861397    0.785985   -0.148157
    3          1             0        2.106231    2.434649   -0.767356
    4          1             0        0.477008    1.885865   -0.286812
    5          6             0        1.803847    2.320745    1.383109
    6          1             0        1.220069    1.710038    2.086744
    7          8             0        2.216343    4.685029    1.629548
    8          1             0        1.754868    5.539039    1.696961
    9          8             0        3.182848    2.300587    1.720847
   10          1             0        3.520151    1.408388    1.566809
   11          6             0        1.264688    3.738190    1.536290
   12          8             0        0.075703    3.986242    1.531448
 ---------------------------------------------------------------------
                    Distance matrix (angstroms):
                    1          2          3          4          5
     1  C    0.000000
     2  H    1.095829   0.000000
     3  H    1.094470   1.778046   0.000000
     4  H    1.093480   1.773555   1.785064   0.000000
     5  C    1.536895   2.168773   2.174605   2.176754   0.000000
     6  H    2.164093   2.501992   3.075099   2.493356   1.099483
     7  O    3.380104   4.299857   3.289602   3.812222   2.412617
     8  H    4.105301   5.099739   3.979139   4.349018   3.233932
     9  O    2.458784   2.744709   2.714449   3.394741   1.419901
    10  H    2.588442   2.465757   2.915597   3.595082   1.952393
    11  C    2.496902   3.450933   2.777444   2.715741   1.524239
    12  O    3.050074   4.031305   3.437293   2.806901   2.404655
                    6          7          8          9         10
     6  H    0.000000
     7  O    3.170514   0.000000
     8  H    3.885767   0.973056   0.000000
     9  O    2.082098   2.574497   3.539389   0.000000
    10  H    2.377331   3.527070   4.493934   0.966188   0.000000
    11  C    2.101996   1.345678   1.873273   2.404185   3.242841
    12  O    2.607495   2.253945   2.293070   3.540008   4.302418
                   11         12
    11  C    0.000000
    12  O    1.214594   0.000000
 Stoichiometry    C3H6O3
 Framework group  C1[X(C3H6O3)]
 Deg. of freedom    30
 Full point group                 C1      NOp   1
 Largest Abelian subgroup         C1      NOp   1
 Largest concise Abelian subgroup C1      NOp   1
                         Standard orientation:                         
 ---------------------------------------------------------------------
 Center     Atomic     Atomic              Coordinates (Angstroms)
 Number     Number      Type              X           Y           Z
 ---------------------------------------------------------------------
    1          6             0        1.391703    1.072201    0.522412
    2          1             0        2.457094    1.118759    0.270188
    3          1             0        1.294579    0.757059    1.566019
    4          1             0        0.968792    2.073803    0.405630
    5          6             0        0.680371    0.074388   -0.405178
    6          1             0        0.778038    0.414938   -1.446019
    7          8             0       -1.271965   -1.008615    0.509266
    8          1             0       -2.222764   -0.869333    0.662304
    9          8             0        1.173564   -1.249015   -0.258606
   10          1             0        2.130106   -1.233274   -0.393874
   11          6             0       -0.815594    0.093491   -0.113578
   12          8             0       -1.519689    1.044826   -0.386433
 ---------------------------------------------------------------------
 Rotational constants (GHZ):      5.0972334      3.1773395      2.2819254
 Standard basis: 6-31++G(d,p) (6D, 7F)
 There are   150 symmetry adapted basis functions of A   symmetry.
 Integral buffers will be    262144 words long.
 Raffenetti 2 integral format.
 Two-electron integral symmetry is turned on.
   150 basis functions,   240 primitive gaussians,   150 cartesian basis functions
    24 alpha electrons       24 beta electrons
       nuclear repulsion energy       248.5806007399 Hartrees.
 NAtoms=   12 NActive=   12 NUniq=   12 SFac= 1.00D+00 NAtFMM=   60 Big=F
 One-electron integrals computed using PRISM.
 NBasis=   150 RedAO= T  NBF=   150
 NBsUse=   150 1.00D-06 NBFU=   150
 Initial guess read from the read-write file:
 Initial guess orbital symmetries:
       Occupied  (A) (A) (A) (A) (A) (A) (A) (A) (A) (A) (A) (A)
                 (A) (A) (A) (A) (A) (A) (A) (A) (A) (A) (A) (A)
       Virtual   (A) (A) (A) (A) (A) (A) (A) (A) (A) (A) (A) (A)
                 (A) (A) (A) (A) (A) (A) (A) (A) (A) (A) (A) (A)
                 (A) (A) (A) (A) (A) (A) (A) (A) (A) (A) (A) (A)
                 (A) (A) (A) (A) (A) (A) (A) (A) (A) (A) (A) (A)
                 (A) (A) (A) (A) (A) (A) (A) (A) (A) (A) (A) (A)
                 (A) (A) (A) (A) (A) (A) (A) (A) (A) (A) (A) (A)
                 (A) (A) (A) (A) (A) (A) (A) (A) (A) (A) (A) (A)
                 (A) (A) (A) (A) (A) (A) (A) (A) (A) (A) (A) (A)
                 (A) (A) (A) (A) (A) (A) (A) (A) (A) (A) (A) (A)
                 (A) (A) (A) (A) (A) (A) (A) (A) (A) (A) (A) (A)
                 (A) (A) (A) (A) (A) (A)
 Harris functional with IExCor=  402 diagonalized for initial guess.
 ExpMin= 3.60D-02 ExpMax= 5.48D+03 ExpMxC= 8.25D+02 IAcc=3 IRadAn=         5 AccDes= 0.00D+00
 HarFok:  IExCor= 402 AccDes= 0.00D+00 IRadAn=         5 IDoV=1
 ScaDFX=  1.000000  1.000000  1.000000  1.000000
 Requested convergence on RMS density matrix=1.00D-08 within 128 cycles.
 Requested convergence on MAX density matrix=1.00D-06.
 Requested convergence on             energy=1.00D-06.
 No special actions if energy rises.
 SCF Done:  E(RB+HF-LYP) =  -343.635302856     A.U. after   11 cycles
             Convg  =    0.9310D-08             -V/T =  2.0092
             S**2   =   0.0000
 ***** Axes restored to original set *****
 -------------------------------------------------------------------
 Center     Atomic                   Forces (Hartrees/Bohr)
 Number     Number              X              Y              Z
 -------------------------------------------------------------------
    1          6          -0.000046216   -0.000111084    0.000592539
    2          1           0.000039137    0.000023807   -0.000076761
    3          1          -0.000132717   -0.000158600    0.000060546
    4          1           0.000200588    0.000072202   -0.000029993
    5          6          -0.000061168    0.000520507   -0.000902451
    6          1          -0.000055795    0.000027269    0.000026455
    7          8          -0.000616414    0.000266936    0.000205339
    8          1          -0.000077174   -0.000216509    0.000043177
    9          8           0.000262616   -0.000961768    0.000311961
   10          1           0.000100344    0.000104552    0.000065498
   11          6           0.000684857    0.000396971   -0.000917283
   12          8          -0.000298057    0.000035716    0.000620974
 -------------------------------------------------------------------
 Cartesian Forces:  Max     0.000961768 RMS     0.000378902

 GradGradGradGradGradGradGradGradGradGradGradGradGradGradGradGradGradGrad
 Berny optimization.
 Internal  Forces:  Max     0.001097007 RMS     0.000323872
 Search for a local minimum.
 Step number  20 out of a maximum of  58
 All quantities printed in internal units (Hartrees-Bohrs-Radians)
 Update second derivatives using D2CorX and points 19 20
 Trust test= 8.11D-01 RLast= 4.49D-01 DXMaxT set to 1.00D+00
     Eigenvalues ---    0.00004   0.00199   0.00262   0.01773   0.04812
     Eigenvalues ---    0.04936   0.05547   0.05653   0.07258   0.07979
     Eigenvalues ---    0.14841   0.16005   0.16173   0.16446   0.17993
     Eigenvalues ---    0.18425   0.19936   0.23474   0.25515   0.28692
     Eigenvalues ---    0.33571   0.35862   0.37145   0.37363   0.37391
     Eigenvalues ---    0.40748   0.51261   0.55487   0.56866   0.85292
     Eigenvalues --- 1000.000001000.000001000.000001000.000001000.00000
     Eigenvalues --- 1000.000001000.000001000.000001000.000001000.00000
     Eigenvalues --- 1000.000001000.000001000.000001000.000001000.00000
     Eigenvalues --- 1000.000001000.000001000.00000
 RFO step:  Lambda=-1.90774143D-04.
 Quartic linear search produced a step of  0.05646.
 Iteration  1 RMS(Cart)=  0.09507395 RMS(Int)=  0.05072936
 Iteration  2 RMS(Cart)=  0.06785943 RMS(Int)=  0.00303297
 Iteration  3 RMS(Cart)=  0.00378590 RMS(Int)=  0.00008690
 Iteration  4 RMS(Cart)=  0.00001102 RMS(Int)=  0.00008663
 Iteration  5 RMS(Cart)=  0.00000000 RMS(Int)=  0.00008663
 Variable       Old X    -DE/DX   Delta X   Delta X   Delta X     New X
                                 (Linear)    (Quad)   (Total)
    R1        2.07082   0.00000   0.00008  -0.00018  -0.00010   2.07072
    R2        2.06825  -0.00020   0.00006  -0.00031  -0.00025   2.06800
    R3        2.06638  -0.00018   0.00014   0.00025   0.00039   2.06677
    R4        2.90431  -0.00046  -0.00005   0.00744   0.00739   2.91170
    R5        2.07772   0.00003  -0.00018  -0.00511  -0.00528   2.07244
    R6        2.68322   0.00046   0.00047  -0.00260  -0.00212   2.68110
    R7        2.88039   0.00055  -0.00006  -0.00318  -0.00324   2.87716
    R8        1.83881  -0.00015   0.00007  -0.00072  -0.00065   1.83816
    R9        2.54296  -0.00044   0.00013  -0.00220  -0.00207   2.54089
   R10        1.82583  -0.00007   0.00006  -0.00002   0.00004   1.82587
   R11        2.29525   0.00030  -0.00008   0.00110   0.00102   2.29627
    A1        1.89439  -0.00010   0.00017  -0.00180  -0.00163   1.89276
    A2        1.88864  -0.00001  -0.00044  -0.00169  -0.00213   1.88650
    A3        1.91628   0.00008  -0.00012   0.00058   0.00046   1.91674
    A4        1.90844  -0.00009  -0.00003   0.00536   0.00532   1.91376
    A5        1.92568   0.00009   0.00031  -0.00098  -0.00068   1.92501
    A6        1.92968   0.00002   0.00011  -0.00147  -0.00136   1.92832
    A7        1.90620   0.00002   0.00034  -0.00145  -0.00109   1.90510
    A8        1.96281  -0.00019  -0.00022  -0.00162  -0.00182   1.96099
    A9        1.90779   0.00011  -0.00024  -0.01646  -0.01670   1.89108
   A10        1.93430  -0.00020   0.00005   0.00675   0.00675   1.94106
   A11        1.83838  -0.00032   0.00077   0.00437   0.00507   1.84346
   A12        1.91010   0.00059  -0.00064   0.00843   0.00772   1.91782
   A13        1.86183  -0.00031   0.00027  -0.00038  -0.00011   1.86172
   A14        1.89045   0.00026  -0.00026   0.00416   0.00390   1.89435
   A15        1.99449   0.00110  -0.00058   0.00937   0.00848   2.00297
   A16        2.13623  -0.00049   0.00027  -0.01124  -0.01128   2.12495
   A17        2.15180  -0.00059   0.00027   0.00035   0.00030   2.15210
    D1       -1.06705   0.00000  -0.00054   0.00161   0.00108  -1.06597
    D2        1.08796  -0.00037  -0.00038   0.00810   0.00770   1.09567
    D3       -3.06999   0.00032  -0.00152   0.00617   0.00466  -3.06533
    D4        3.12890   0.00002  -0.00087   0.00409   0.00323   3.13213
    D5       -0.99927  -0.00036  -0.00071   0.01058   0.00985  -0.98942
    D6        1.12596   0.00034  -0.00184   0.00864   0.00681   1.13277
    D7        1.01555   0.00006  -0.00110  -0.00103  -0.00211   1.01345
    D8       -3.11262  -0.00032  -0.00094   0.00547   0.00451  -3.10811
    D9       -0.98739   0.00038  -0.00207   0.00353   0.00147  -0.98592
   D10       -0.95835   0.00022   0.00723   0.00010   0.00732  -0.95103
   D11        1.18091  -0.00004   0.00755   0.00202   0.00955   1.19046
   D12       -3.08226  -0.00020   0.00814   0.01620   0.02437  -3.05789
   D13       -1.89420  -0.00023   0.00996   0.35281   0.36272  -1.53148
   D14        1.20936   0.00024   0.00828   0.30965   0.31798   1.52734
   D15        2.34279  -0.00012   0.00926   0.36020   0.36943   2.71223
   D16       -0.83683   0.00035   0.00758   0.31704   0.32469  -0.51214
   D17        0.26251  -0.00001   0.00910   0.34551   0.35453   0.61704
   D18       -2.91712   0.00046   0.00742   0.30236   0.30979  -2.60733
   D19        3.11404   0.00029  -0.00182  -0.03638  -0.03832   3.07572
   D20        0.01087  -0.00018  -0.00013   0.00750   0.00749   0.01835
         Item               Value     Threshold  Converged?
 Maximum Force            0.001097     0.000450     NO 
 RMS     Force            0.000324     0.000300     NO 
 Maximum Displacement     0.654746     0.001800     NO 
 RMS     Displacement     0.161039     0.001200     NO 
 Predicted change in Energy=-1.600302D-04
 GradGradGradGradGradGradGradGradGradGradGradGradGradGradGradGradGradGrad

                          Input orientation:                          
 ---------------------------------------------------------------------
 Center     Atomic     Atomic              Coordinates (Angstroms)
 Number     Number      Type              X           Y           Z
 ---------------------------------------------------------------------
    1          6             0        1.584356    1.894684   -0.055224
    2          1             0        1.879736    0.849782   -0.202387
    3          1             0        2.197930    2.523209   -0.707956
    4          1             0        0.531396    1.992440   -0.334277
    5          6             0        1.790810    2.293351    1.418725
    6          1             0        1.161074    1.659416    2.054557
    7          8             0        2.168471    4.679709    1.359205
    8          1             0        1.700187    5.526705    1.456548
    9          8             0        3.152370    2.222683    1.811263
   10          1             0        3.483964    1.337298    1.612017
   11          6             0        1.269893    3.711245    1.609279
   12          8             0        0.105983    3.934152    1.877924
 ---------------------------------------------------------------------
                    Distance matrix (angstroms):
                    1          2          3          4          5
     1  C    0.000000
     2  H    1.095777   0.000000
     3  H    1.094337   1.776852   0.000000
     4  H    1.093687   1.772310   1.788487   0.000000
     5  C    1.540807   2.172511   2.177464   2.179377   0.000000
     6  H    2.164647   2.503154   3.074522   2.492775   1.096687
     7  O    3.177761   4.146116   2.987392   3.573417   2.416790
     8  H    3.935791   4.965674   3.735481   4.130879   3.234845
     9  O    2.459680   2.749408   2.710671   3.394975   1.418777
    10  H    2.588220   2.470482   2.905605   3.596516   1.954014
    11  C    2.483818   3.441223   2.764464   2.697606   1.522527
    12  O    3.175230   4.121558   3.613001   2.974064   2.396191
                    6          7          8          9         10
     6  H    0.000000
     7  O    3.258916   0.000000
     8  H    3.950213   0.972712   0.000000
     9  O    2.083679   2.685031   3.626462   0.000000
    10  H    2.386508   3.600853   4.556003   0.966209   0.000000
    11  C    2.102407   1.344583   1.871998   2.408388   3.246189
    12  O    2.513731   2.253616   2.292437   3.494860   4.269088
                   11         12
    11  C    0.000000
    12  O    1.215131   0.000000
 Stoichiometry    C3H6O3
 Framework group  C1[X(C3H6O3)]
 Deg. of freedom    30
 Full point group                 C1      NOp   1
 Largest Abelian subgroup         C1      NOp   1
 Largest concise Abelian subgroup C1      NOp   1
                         Standard orientation:                         
 ---------------------------------------------------------------------
 Center     Atomic     Atomic              Coordinates (Angstroms)
 Number     Number      Type              X           Y           Z
 ---------------------------------------------------------------------
    1          6             0        1.312194    1.054445    0.643840
    2          1             0        2.374003    1.201453    0.416518
    3          1             0        1.230067    0.602086    1.636916
    4          1             0        0.826277    2.034259    0.644686
    5          6             0        0.673195    0.136590   -0.416022
    6          1             0        0.757109    0.611469   -1.400995
    7          8             0       -1.169184   -0.928902    0.729072
    8          1             0       -2.127760   -0.844383    0.871055
    9          8             0        1.245657   -1.161556   -0.421495
   10          1             0        2.202127   -1.075063   -0.527525
   11          6             0       -0.819639    0.043005   -0.131810
   12          8             0       -1.608513    0.848701   -0.584665
 ---------------------------------------------------------------------
 Rotational constants (GHZ):      5.1233807      2.9638768      2.4226491
 Standard basis: 6-31++G(d,p) (6D, 7F)
 There are   150 symmetry adapted basis functions of A   symmetry.
 Integral buffers will be    262144 words long.
 Raffenetti 2 integral format.
 Two-electron integral symmetry is turned on.
   150 basis functions,   240 primitive gaussians,   150 cartesian basis functions
    24 alpha electrons       24 beta electrons
       nuclear repulsion energy       248.4682938947 Hartrees.
 NAtoms=   12 NActive=   12 NUniq=   12 SFac= 1.00D+00 NAtFMM=   60 Big=F
 One-electron integrals computed using PRISM.
 NBasis=   150 RedAO= T  NBF=   150
 NBsUse=   150 1.00D-06 NBFU=   150
 Initial guess read from the read-write file:
 Initial guess orbital symmetries:
       Occupied  (A) (A) (A) (A) (A) (A) (A) (A) (A) (A) (A) (A)
                 (A) (A) (A) (A) (A) (A) (A) (A) (A) (A) (A) (A)
       Virtual   (A) (A) (A) (A) (A) (A) (A) (A) (A) (A) (A) (A)
                 (A) (A) (A) (A) (A) (A) (A) (A) (A) (A) (A) (A)
                 (A) (A) (A) (A) (A) (A) (A) (A) (A) (A) (A) (A)
                 (A) (A) (A) (A) (A) (A) (A) (A) (A) (A) (A) (A)
                 (A) (A) (A) (A) (A) (A) (A) (A) (A) (A) (A) (A)
                 (A) (A) (A) (A) (A) (A) (A) (A) (A) (A) (A) (A)
                 (A) (A) (A) (A) (A) (A) (A) (A) (A) (A) (A) (A)
                 (A) (A) (A) (A) (A) (A) (A) (A) (A) (A) (A) (A)
                 (A) (A) (A) (A) (A) (A) (A) (A) (A) (A) (A) (A)
                 (A) (A) (A) (A) (A) (A) (A) (A) (A) (A) (A) (A)
                 (A) (A) (A) (A) (A) (A)
 Harris functional with IExCor=  402 diagonalized for initial guess.
 ExpMin= 3.60D-02 ExpMax= 5.48D+03 ExpMxC= 8.25D+02 IAcc=3 IRadAn=         5 AccDes= 0.00D+00
 HarFok:  IExCor= 402 AccDes= 0.00D+00 IRadAn=         5 IDoV=1
 ScaDFX=  1.000000  1.000000  1.000000  1.000000
 Requested convergence on RMS density matrix=1.00D-08 within 128 cycles.
 Requested convergence on MAX density matrix=1.00D-06.
 Requested convergence on             energy=1.00D-06.
 No special actions if energy rises.
 SCF Done:  E(RB+HF-LYP) =  -343.635100383     A.U. after   12 cycles
             Convg  =    0.6240D-08             -V/T =  2.0091
             S**2   =   0.0000
 ***** Axes restored to original set *****
 -------------------------------------------------------------------
 Center     Atomic                   Forces (Hartrees/Bohr)
 Number     Number              X              Y              Z
 -------------------------------------------------------------------
    1          6           0.001216401   -0.000196359    0.001544740
    2          1          -0.000156122   -0.000279015    0.000122716
    3          1          -0.000594898    0.000064377    0.000137247
    4          1          -0.000011734   -0.000139930   -0.000565860
    5          6           0.000070350   -0.000300907   -0.004479939
    6          1          -0.000018710    0.000361618    0.001080454
    7          8           0.001451034   -0.000483509    0.000561280
    8          1           0.000205329    0.000164346    0.000294763
    9          8           0.001131346    0.000905867    0.000765131
   10          1           0.000052061    0.000152110   -0.000022632
   11          6          -0.004023717   -0.002278639   -0.000256579
   12          8           0.000678660    0.002030042    0.000818679
 -------------------------------------------------------------------
 Cartesian Forces:  Max     0.004479939 RMS     0.001273940

 GradGradGradGradGradGradGradGradGradGradGradGradGradGradGradGradGradGrad
 Berny optimization.
 Internal  Forces:  Max     0.004371468 RMS     0.001125561
 Search for a local minimum.
 Step number  21 out of a maximum of  58
 All quantities printed in internal units (Hartrees-Bohrs-Radians)
 Update second derivatives using D2CorX and points 19 21 20
 Trust test=-1.27D+00 RLast= 8.36D-01 DXMaxT set to 5.00D-01
 Energy Rises -- skip Quadratic search.
 Quartic linear search produced a step of -0.68963.
 Iteration  1 RMS(Cart)=  0.09360093 RMS(Int)=  0.01473517
 Iteration  2 RMS(Cart)=  0.02026649 RMS(Int)=  0.00027710
 Iteration  3 RMS(Cart)=  0.00037927 RMS(Int)=  0.00001817
 Iteration  4 RMS(Cart)=  0.00000010 RMS(Int)=  0.00001816
 Variable       Old X    -DE/DX   Delta X   Delta X   Delta X     New X
                                 (Linear)    (Quad)   (Total)
    R1        2.07072   0.00021   0.00007   0.00000   0.00007   2.07079
    R2        2.06800  -0.00038   0.00017   0.00000   0.00017   2.06817
    R3        2.06677   0.00015  -0.00027   0.00000  -0.00027   2.06650
    R4        2.91170  -0.00110  -0.00510   0.00000  -0.00510   2.90661
    R5        2.07244   0.00043   0.00364   0.00000   0.00364   2.07608
    R6        2.68110   0.00129   0.00147   0.00000   0.00147   2.68256
    R7        2.87716   0.00022   0.00223   0.00000   0.00223   2.87939
    R8        1.83816   0.00007   0.00045   0.00000   0.00045   1.83861
    R9        2.54089   0.00072   0.00143   0.00000   0.00143   2.54232
   R10        1.82587  -0.00011  -0.00003   0.00000  -0.00003   1.82584
   R11        2.29627  -0.00010  -0.00070   0.00000  -0.00070   2.29556
    A1        1.89276   0.00023   0.00112   0.00000   0.00112   1.89389
    A2        1.88650  -0.00030   0.00147   0.00000   0.00147   1.88798
    A3        1.91674  -0.00024  -0.00032   0.00000  -0.00032   1.91642
    A4        1.91376  -0.00048  -0.00367   0.00000  -0.00367   1.91009
    A5        1.92501   0.00001   0.00047   0.00000   0.00047   1.92547
    A6        1.92832   0.00076   0.00094   0.00000   0.00094   1.92925
    A7        1.90510  -0.00015   0.00075   0.00000   0.00075   1.90586
    A8        1.96099  -0.00009   0.00126   0.00000   0.00125   1.96224
    A9        1.89108   0.00275   0.01152   0.00000   0.01152   1.90261
   A10        1.94106   0.00037  -0.00466   0.00000  -0.00465   1.93641
   A11        1.84346  -0.00067  -0.00350   0.00000  -0.00348   1.83997
   A12        1.91782  -0.00218  -0.00532   0.00000  -0.00531   1.91251
   A13        1.86172   0.00035   0.00008   0.00000   0.00008   1.86180
   A14        1.89435   0.00014  -0.00269   0.00000  -0.00269   1.89166
   A15        2.00297  -0.00380  -0.00585   0.00000  -0.00578   1.99719
   A16        2.12495   0.00437   0.00778   0.00000   0.00784   2.13279
   A17        2.15210  -0.00047  -0.00021   0.00000  -0.00014   2.15196
    D1       -1.06597   0.00012  -0.00075   0.00000  -0.00075  -1.06672
    D2        1.09567   0.00043  -0.00531   0.00000  -0.00531   1.09036
    D3       -3.06533  -0.00048  -0.00321   0.00000  -0.00322  -3.06855
    D4        3.13213  -0.00002  -0.00223   0.00000  -0.00223   3.12990
    D5       -0.98942   0.00028  -0.00679   0.00000  -0.00679  -0.99621
    D6        1.13277  -0.00063  -0.00469   0.00000  -0.00470   1.12807
    D7        1.01345   0.00007   0.00145   0.00000   0.00145   1.01490
    D8       -3.10811   0.00037  -0.00311   0.00000  -0.00311  -3.11121
    D9       -0.98592  -0.00053  -0.00101   0.00000  -0.00101  -0.98694
   D10       -0.95103   0.00069  -0.00505   0.00000  -0.00504  -0.95607
   D11        1.19046   0.00070  -0.00659   0.00000  -0.00658   1.18388
   D12       -3.05789  -0.00124  -0.01681   0.00000  -0.01682  -3.07470
   D13       -1.53148  -0.00067  -0.25014   0.00000  -0.25013  -1.78161
   D14        1.52734   0.00058  -0.21929   0.00000  -0.21930   1.30804
   D15        2.71223  -0.00148  -0.25477   0.00000  -0.25477   2.45746
   D16       -0.51214  -0.00024  -0.22392   0.00000  -0.22393  -0.73607
   D17        0.61704  -0.00037  -0.24449   0.00000  -0.24448   0.37256
   D18       -2.60733   0.00088  -0.21364   0.00000  -0.21364  -2.82097
   D19        3.07572   0.00106   0.02643   0.00000   0.02645   3.10217
   D20        0.01835  -0.00046  -0.00516   0.00000  -0.00519   0.01316
         Item               Value     Threshold  Converged?
 Maximum Force            0.004371     0.000450     NO 
 RMS     Force            0.001126     0.000300     NO 
 Maximum Displacement     0.449477     0.001800     NO 
 RMS     Displacement     0.111305     0.001200     NO 
 Predicted change in Energy=-9.979483D-05
 GradGradGradGradGradGradGradGradGradGradGradGradGradGradGradGradGradGrad

                          Input orientation:                          
 ---------------------------------------------------------------------
 Center     Atomic     Atomic              Coordinates (Angstroms)
 Number     Number      Type              X           Y           Z
 ---------------------------------------------------------------------
    1          6             0        1.555493    1.849772   -0.052119
    2          1             0        1.867984    0.805652   -0.165997
    3          1             0        2.133814    2.463615   -0.749625
    4          1             0        0.493157    1.917099   -0.302615
    5          6             0        1.799108    2.311778    1.394596
    6          1             0        1.201575    1.692111    2.077181
    7          8             0        2.208866    4.685927    1.545477
    8          1             0        1.744777    5.537663    1.621613
    9          8             0        3.173077    2.277980    1.749834
   10          1             0        3.509603    1.388110    1.581273
   11          6             0        1.263660    3.728686    1.559985
   12          8             0        0.075056    3.966278    1.640072
 ---------------------------------------------------------------------
                    Distance matrix (angstroms):
                    1          2          3          4          5
     1  C    0.000000
     2  H    1.095813   0.000000
     3  H    1.094429   1.777675   0.000000
     4  H    1.093545   1.773169   1.786128   0.000000
     5  C    1.538109   2.169933   2.175492   2.177569   0.000000
     6  H    2.164263   2.502351   3.074919   2.493172   1.098616
     7  O    3.320087   4.254630   3.195590   3.745065   2.413969
     8  H    4.054349   5.059907   3.901780   4.286921   3.234319
     9  O    2.459059   2.746165   2.713268   3.394813   1.419552
    10  H    2.588368   2.467210   2.912489   3.595527   1.952897
    11  C    2.492862   3.447949   2.773423   2.710130   1.523708
    12  O    3.087846   4.057835   3.493870   2.854466   2.402078
                    6          7          8          9         10
     6  H    0.000000
     7  O    3.203167   0.000000
     8  H    3.910355   0.972949   0.000000
     9  O    2.082599   2.601859   3.561181   0.000000
    10  H    2.380197   3.545249   4.509437   0.966194   0.000000
    11  C    2.102138   1.345338   1.872877   2.405507   3.243919
    12  O    2.575256   2.253883   2.292937   3.529891   4.294941
                   11         12
    11  C    0.000000
    12  O    1.214761   0.000000
 Stoichiometry    C3H6O3
 Framework group  C1[X(C3H6O3)]
 Deg. of freedom    30
 Full point group                 C1      NOp   1
 Largest Abelian subgroup         C1      NOp   1
 Largest concise Abelian subgroup C1      NOp   1
                         Standard orientation:                         
 ---------------------------------------------------------------------
 Center     Atomic     Atomic              Coordinates (Angstroms)
 Number     Number      Type              X           Y           Z
 ---------------------------------------------------------------------
    1          6             0        1.363584    1.070192    0.566327
    2          1             0        2.428707    1.151880    0.322103
    3          1             0        1.269685    0.706782    1.594379
    4          1             0        0.918884    2.066342    0.490391
    5          6             0        0.678510    0.097664   -0.408682
    6          1             0        0.773247    0.485646   -1.432133
    7          8             0       -1.235162   -0.996064    0.575629
    8          1             0       -2.188950   -0.877012    0.726438
    9          8             0        1.199257   -1.219599   -0.315050
   10          1             0        2.156356   -1.178560   -0.440786
   11          6             0       -0.817461    0.077039   -0.120007
   12          8             0       -1.552311    0.987607   -0.446356
 ---------------------------------------------------------------------
 Rotational constants (GHZ):      5.1047688      3.1150960      2.3207040
 Standard basis: 6-31++G(d,p) (6D, 7F)
 There are   150 symmetry adapted basis functions of A   symmetry.
 Integral buffers will be    262144 words long.
 Raffenetti 2 integral format.
 Two-electron integral symmetry is turned on.
   150 basis functions,   240 primitive gaussians,   150 cartesian basis functions
    24 alpha electrons       24 beta electrons
       nuclear repulsion energy       248.5448376440 Hartrees.
 NAtoms=   12 NActive=   12 NUniq=   12 SFac= 1.00D+00 NAtFMM=   60 Big=F
 One-electron integrals computed using PRISM.
 NBasis=   150 RedAO= T  NBF=   150
 NBsUse=   150 1.00D-06 NBFU=   150
 Initial guess read from the read-write file:
 Initial guess orbital symmetries:
       Occupied  (A) (A) (A) (A) (A) (A) (A) (A) (A) (A) (A) (A)
                 (A) (A) (A) (A) (A) (A) (A) (A) (A) (A) (A) (A)
       Virtual   (A) (A) (A) (A) (A) (A) (A) (A) (A) (A) (A) (A)
                 (A) (A) (A) (A) (A) (A) (A) (A) (A) (A) (A) (A)
                 (A) (A) (A) (A) (A) (A) (A) (A) (A) (A) (A) (A)
                 (A) (A) (A) (A) (A) (A) (A) (A) (A) (A) (A) (A)
                 (A) (A) (A) (A) (A) (A) (A) (A) (A) (A) (A) (A)
                 (A) (A) (A) (A) (A) (A) (A) (A) (A) (A) (A) (A)
                 (A) (A) (A) (A) (A) (A) (A) (A) (A) (A) (A) (A)
                 (A) (A) (A) (A) (A) (A) (A) (A) (A) (A) (A) (A)
                 (A) (A) (A) (A) (A) (A) (A) (A) (A) (A) (A) (A)
                 (A) (A) (A) (A) (A) (A) (A) (A) (A) (A) (A) (A)
                 (A) (A) (A) (A) (A) (A)
 Harris functional with IExCor=  402 diagonalized for initial guess.
 ExpMin= 3.60D-02 ExpMax= 5.48D+03 ExpMxC= 8.25D+02 IAcc=3 IRadAn=         5 AccDes= 0.00D+00
 HarFok:  IExCor= 402 AccDes= 0.00D+00 IRadAn=         5 IDoV=1
 ScaDFX=  1.000000  1.000000  1.000000  1.000000
 Requested convergence on RMS density matrix=1.00D-08 within 128 cycles.
 Requested convergence on MAX density matrix=1.00D-06.
 Requested convergence on             energy=1.00D-06.
 No special actions if energy rises.
 SCF Done:  E(RB+HF-LYP) =  -343.635335274     A.U. after   12 cycles
             Convg  =    0.5847D-08             -V/T =  2.0092
             S**2   =   0.0000
 ***** Axes restored to original set *****
 -------------------------------------------------------------------
 Center     Atomic                   Forces (Hartrees/Bohr)
 Number     Number              X              Y              Z
 -------------------------------------------------------------------
    1          6           0.000275112   -0.000034742    0.000813956
    2          1           0.000010368   -0.000047567   -0.000013833
    3          1          -0.000240998   -0.000091632    0.000058525
    4          1           0.000129705   -0.000025711   -0.000171042
    5          6          -0.000105863    0.000255366   -0.001559105
    6          1          -0.000057886    0.000133755    0.000251894
    7          8          -0.000023461   -0.000025719    0.000303846
    8          1          -0.000020455   -0.000103992    0.000104474
    9          8           0.000476786   -0.000413300    0.000415039
   10          1           0.000083812    0.000120467    0.000038453
   11          6          -0.000535039   -0.000269290   -0.000920868
   12          8           0.000007920    0.000502364    0.000678661
 -------------------------------------------------------------------
 Cartesian Forces:  Max     0.001559105 RMS     0.000410942

 GradGradGradGradGradGradGradGradGradGradGradGradGradGradGradGradGradGrad
 Berny optimization.
 Internal  Forces:  Max     0.000807468 RMS     0.000296840
 Search for a local minimum.
 Step number  22 out of a maximum of  58
 All quantities printed in internal units (Hartrees-Bohrs-Radians)
 Update second derivatives using D2CorX and points 21 20 22
     Eigenvalues ---    0.00044   0.00199   0.00267   0.01770   0.04166
     Eigenvalues ---    0.05449   0.05559   0.05640   0.06115   0.08034
     Eigenvalues ---    0.15204   0.15902   0.16065   0.16434   0.18001
     Eigenvalues ---    0.19441   0.21167   0.25055   0.27268   0.28732
     Eigenvalues ---    0.32532   0.35957   0.37140   0.37330   0.37401
     Eigenvalues ---    0.40728   0.49549   0.55471   0.56550   0.85020
     Eigenvalues --- 1000.000001000.000001000.000001000.000001000.00000
     Eigenvalues --- 1000.000001000.000001000.000001000.000001000.00000
     Eigenvalues --- 1000.000001000.000001000.000001000.000001000.00000
     Eigenvalues --- 1000.000001000.000001000.00000
 RFO step:  Lambda=-3.67654863D-05.
 Quartic linear search produced a step of -0.00768.
 Iteration  1 RMS(Cart)=  0.01168121 RMS(Int)=  0.00012649
 Iteration  2 RMS(Cart)=  0.00012916 RMS(Int)=  0.00000454
 Iteration  3 RMS(Cart)=  0.00000001 RMS(Int)=  0.00000454
 Variable       Old X    -DE/DX   Delta X   Delta X   Delta X     New X
                                 (Linear)    (Quad)   (Total)
    R1        2.07079   0.00005   0.00000   0.00009   0.00009   2.07088
    R2        2.06817  -0.00022   0.00000  -0.00044  -0.00044   2.06773
    R3        2.06650  -0.00009   0.00000  -0.00005  -0.00005   2.06645
    R4        2.90661  -0.00062  -0.00002  -0.00191  -0.00193   2.90468
    R5        2.07608   0.00011   0.00001   0.00004   0.00006   2.07614
    R6        2.68256   0.00067   0.00001   0.00122   0.00123   2.68379
    R7        2.87939   0.00031   0.00001   0.00091   0.00092   2.88031
    R8        1.83861  -0.00007   0.00000  -0.00005  -0.00005   1.83855
    R9        2.54232  -0.00013   0.00000   0.00008   0.00008   2.54240
   R10        1.82584  -0.00009   0.00000  -0.00027  -0.00027   1.82557
   R11        2.29556   0.00013   0.00000   0.00019   0.00018   2.29575
    A1        1.89389  -0.00001   0.00000   0.00002   0.00002   1.89391
    A2        1.88798  -0.00009   0.00001  -0.00050  -0.00050   1.88748
    A3        1.91642  -0.00003   0.00000  -0.00036  -0.00036   1.91606
    A4        1.91009  -0.00020  -0.00001  -0.00114  -0.00116   1.90893
    A5        1.92547   0.00008   0.00000   0.00119   0.00119   1.92667
    A6        1.92925   0.00024   0.00000   0.00074   0.00075   1.93000
    A7        1.90586  -0.00003   0.00000   0.00113   0.00114   1.90699
    A8        1.96224  -0.00013   0.00000   0.00066   0.00066   1.96290
    A9        1.90261   0.00077   0.00004   0.00414   0.00418   1.90679
   A10        1.93641  -0.00004  -0.00002  -0.00144  -0.00146   1.93495
   A11        1.83997  -0.00038  -0.00001  -0.00468  -0.00469   1.83528
   A12        1.91251  -0.00019  -0.00002  -0.00004  -0.00006   1.91245
   A13        1.86180  -0.00013   0.00000  -0.00059  -0.00059   1.86121
   A14        1.89166   0.00022  -0.00001   0.00347   0.00346   1.89513
   A15        1.99719  -0.00034  -0.00002  -0.00161  -0.00164   1.99555
   A16        2.13279   0.00081   0.00003   0.00262   0.00263   2.13542
   A17        2.15196  -0.00044   0.00000  -0.00055  -0.00056   2.15140
    D1       -1.06672   0.00002   0.00000  -0.00009  -0.00009  -1.06681
    D2        1.09036  -0.00014  -0.00002  -0.00066  -0.00068   1.08967
    D3       -3.06855   0.00007  -0.00001   0.00262   0.00261  -3.06594
    D4        3.12990   0.00001  -0.00001  -0.00063  -0.00064   3.12927
    D5       -0.99621  -0.00015  -0.00002  -0.00120  -0.00123  -0.99744
    D6        1.12807   0.00005  -0.00002   0.00207   0.00206   1.13013
    D7        1.01490   0.00004   0.00001  -0.00047  -0.00047   1.01443
    D8       -3.11121  -0.00012  -0.00001  -0.00105  -0.00106  -3.11228
    D9       -0.98694   0.00009   0.00000   0.00223   0.00223  -0.98471
   D10       -0.95607   0.00032  -0.00002   0.00019   0.00017  -0.95591
   D11        1.18388   0.00016  -0.00002   0.00107   0.00104   1.18492
   D12       -3.07470  -0.00044  -0.00006  -0.00550  -0.00555  -3.08026
   D13       -1.78161  -0.00026  -0.00086   0.02228   0.02141  -1.76020
   D14        1.30804   0.00031  -0.00076   0.03189   0.03113   1.33917
   D15        2.45746  -0.00040  -0.00088   0.02142   0.02054   2.47800
   D16       -0.73607   0.00017  -0.00077   0.03104   0.03027  -0.70580
   D17        0.37256  -0.00005  -0.00084   0.02578   0.02493   0.39749
   D18       -2.82097   0.00053  -0.00074   0.03540   0.03466  -2.78631
   D19        3.10217   0.00041   0.00009   0.00459   0.00468   3.10685
   D20        0.01316  -0.00022  -0.00002  -0.00525  -0.00526   0.00790
         Item               Value     Threshold  Converged?
 Maximum Force            0.000807     0.000450     NO 
 RMS     Force            0.000297     0.000300     YES
 Maximum Displacement     0.063216     0.001800     NO 
 RMS     Displacement     0.011682     0.001200     NO 
 Predicted change in Energy=-1.843930D-05
 GradGradGradGradGradGradGradGradGradGradGradGradGradGradGradGradGradGrad

                          Input orientation:                          
 ---------------------------------------------------------------------
 Center     Atomic     Atomic              Coordinates (Angstroms)
 Number     Number      Type              X           Y           Z
 ---------------------------------------------------------------------
    1          6             0        1.558903    1.850873   -0.055056
    2          1             0        1.870149    0.806178   -0.167524
    3          1             0        2.140128    2.463401   -0.750941
    4          1             0        0.497856    1.919472   -0.310511
    5          6             0        1.797232    2.311814    1.391796
    6          1             0        1.196176    1.693723    2.072764
    7          8             0        2.206374    4.686156    1.527535
    8          1             0        1.743347    5.537487    1.613661
    9          8             0        3.169983    2.274980    1.753965
   10          1             0        3.508402    1.385497    1.587986
   11          6             0        1.261897    3.728662    1.562474
   12          8             0        0.075721    3.966430    1.673524
 ---------------------------------------------------------------------
                    Distance matrix (angstroms):
                    1          2          3          4          5
     1  C    0.000000
     2  H    1.095860   0.000000
     3  H    1.094198   1.777540   0.000000
     4  H    1.093519   1.772866   1.785188   0.000000
     5  C    1.537091   2.168809   2.175288   2.177191   0.000000
     6  H    2.164228   2.502172   3.075184   2.493715   1.098646
     7  O    3.310988   4.247411   3.183785   3.735236   2.413156
     8  H    4.050896   5.057072   3.898562   4.282957   3.233742
     9  O    2.459269   2.745736   2.714895   3.395396   1.420200
    10  H    2.591660   2.470080   2.916269   3.599000   1.955673
    11  C    2.496139   3.450185   2.779221   2.713854   1.524196
    12  O    3.108601   4.073895   3.521208   2.881776   2.404314
                    6          7          8          9         10
     6  H    0.000000
     7  O    3.205063   0.000000
     8  H    3.909564   0.972921   0.000000
     9  O    2.082164   2.606450   3.563555   0.000000
    10  H    2.382520   3.548701   4.511662   0.966052   0.000000
    11  C    2.098974   1.345382   1.872501   2.406378   3.246207
    12  O    2.565153   2.253664   2.291894   3.527313   4.295559
                   11         12
    11  C    0.000000
    12  O    1.214858   0.000000
 Stoichiometry    C3H6O3
 Framework group  C1[X(C3H6O3)]
 Deg. of freedom    30
 Full point group                 C1      NOp   1
 Largest Abelian subgroup         C1      NOp   1
 Largest concise Abelian subgroup C1      NOp   1
                         Standard orientation:                         
 ---------------------------------------------------------------------
 Center     Atomic     Atomic              Coordinates (Angstroms)
 Number     Number      Type              X           Y           Z
 ---------------------------------------------------------------------
    1          6             0        1.367829    1.065616    0.573298
    2          1             0        2.431525    1.149438    0.323428
    3          1             0        1.280051    0.693639    1.598577
    4          1             0        0.923524    2.062792    0.509906
    5          6             0        0.677556    0.103232   -0.406490
    6          1             0        0.765697    0.500206   -1.427110
    7          8             0       -1.228296   -0.989235    0.592291
    8          1             0       -2.183411   -0.876275    0.739166
    9          8             0        1.199026   -1.215546   -0.329920
   10          1             0        2.155377   -1.176515   -0.460780
   11          6             0       -0.818583    0.078416   -0.116445
   12          8             0       -1.562427    0.975174   -0.460541
 ---------------------------------------------------------------------
 Rotational constants (GHZ):      5.1098112      3.0930646      2.3262283
 Standard basis: 6-31++G(d,p) (6D, 7F)
 There are   150 symmetry adapted basis functions of A   symmetry.
 Integral buffers will be    262144 words long.
 Raffenetti 2 integral format.
 Two-electron integral symmetry is turned on.
   150 basis functions,   240 primitive gaussians,   150 cartesian basis functions
    24 alpha electrons       24 beta electrons
       nuclear repulsion energy       248.4515016449 Hartrees.
 NAtoms=   12 NActive=   12 NUniq=   12 SFac= 1.00D+00 NAtFMM=   60 Big=F
 One-electron integrals computed using PRISM.
 NBasis=   150 RedAO= T  NBF=   150
 NBsUse=   150 1.00D-06 NBFU=   150
 Initial guess read from the read-write file:
 Initial guess orbital symmetries:
       Occupied  (A) (A) (A) (A) (A) (A) (A) (A) (A) (A) (A) (A)
                 (A) (A) (A) (A) (A) (A) (A) (A) (A) (A) (A) (A)
       Virtual   (A) (A) (A) (A) (A) (A) (A) (A) (A) (A) (A) (A)
                 (A) (A) (A) (A) (A) (A) (A) (A) (A) (A) (A) (A)
                 (A) (A) (A) (A) (A) (A) (A) (A) (A) (A) (A) (A)
                 (A) (A) (A) (A) (A) (A) (A) (A) (A) (A) (A) (A)
                 (A) (A) (A) (A) (A) (A) (A) (A) (A) (A) (A) (A)
                 (A) (A) (A) (A) (A) (A) (A) (A) (A) (A) (A) (A)
                 (A) (A) (A) (A) (A) (A) (A) (A) (A) (A) (A) (A)
                 (A) (A) (A) (A) (A) (A) (A) (A) (A) (A) (A) (A)
                 (A) (A) (A) (A) (A) (A) (A) (A) (A) (A) (A) (A)
                 (A) (A) (A) (A) (A) (A) (A) (A) (A) (A) (A) (A)
                 (A) (A) (A) (A) (A) (A)
 Harris functional with IExCor=  402 diagonalized for initial guess.
 ExpMin= 3.60D-02 ExpMax= 5.48D+03 ExpMxC= 8.25D+02 IAcc=3 IRadAn=         5 AccDes= 0.00D+00
 HarFok:  IExCor= 402 AccDes= 0.00D+00 IRadAn=         5 IDoV=1
 ScaDFX=  1.000000  1.000000  1.000000  1.000000
 Requested convergence on RMS density matrix=1.00D-08 within 128 cycles.
 Requested convergence on MAX density matrix=1.00D-06.
 Requested convergence on             energy=1.00D-06.
 No special actions if energy rises.
 SCF Done:  E(RB+HF-LYP) =  -343.635357766     A.U. after   10 cycles
             Convg  =    0.7082D-08             -V/T =  2.0092
             S**2   =   0.0000
 ***** Axes restored to original set *****
 -------------------------------------------------------------------
 Center     Atomic                   Forces (Hartrees/Bohr)
 Number     Number              X              Y              Z
 -------------------------------------------------------------------
    1          6           0.000211999   -0.000095210    0.000546376
    2          1          -0.000022840   -0.000013145   -0.000040610
    3          1          -0.000091178    0.000014846    0.000037520
    4          1           0.000003976   -0.000064485   -0.000131698
    5          6          -0.000259402   -0.000090742   -0.000875223
    6          1           0.000000494   -0.000057073    0.000047036
    7          8          -0.000085977    0.000073899   -0.000137792
    8          1           0.000049252   -0.000024011    0.000120562
    9          8           0.000306138    0.000321081    0.000328628
   10          1          -0.000218627   -0.000065198   -0.000124042
   11          6          -0.000169522   -0.000194472    0.000225929
   12          8           0.000275687    0.000194510    0.000003314
 -------------------------------------------------------------------
 Cartesian Forces:  Max     0.000875223 RMS     0.000228912

 GradGradGradGradGradGradGradGradGradGradGradGradGradGradGradGradGradGrad
 Berny optimization.
 Internal  Forces:  Max     0.000508584 RMS     0.000160978
 Search for a local minimum.
 Step number  23 out of a maximum of  58
 All quantities printed in internal units (Hartrees-Bohrs-Radians)
 Update second derivatives using D2CorX and points 21 20 22 23
 Trust test= 1.22D+00 RLast= 6.90D-02 DXMaxT set to 5.00D-01
     Eigenvalues ---    0.00037   0.00205   0.00279   0.01807   0.04659
     Eigenvalues ---    0.05233   0.05517   0.05602   0.05752   0.08010
     Eigenvalues ---    0.15030   0.16006   0.16166   0.16482   0.18016
     Eigenvalues ---    0.20301   0.20425   0.24519   0.25800   0.28369
     Eigenvalues ---    0.32312   0.35881   0.37142   0.37259   0.37392
     Eigenvalues ---    0.40715   0.49353   0.55467   0.56451   0.85678
     Eigenvalues --- 1000.000001000.000001000.000001000.000001000.00000
     Eigenvalues --- 1000.000001000.000001000.000001000.000001000.00000
     Eigenvalues --- 1000.000001000.000001000.000001000.000001000.00000
     Eigenvalues --- 1000.000001000.000001000.00000
 RFO step:  Lambda=-1.40429663D-05.
 Quartic linear search produced a step of  0.23368.
 Iteration  1 RMS(Cart)=  0.02285120 RMS(Int)=  0.00038029
 Iteration  2 RMS(Cart)=  0.00042200 RMS(Int)=  0.00000179
 Iteration  3 RMS(Cart)=  0.00000014 RMS(Int)=  0.00000179
 Variable       Old X    -DE/DX   Delta X   Delta X   Delta X     New X
                                 (Linear)    (Quad)   (Total)
    R1        2.07088   0.00001   0.00002   0.00022   0.00024   2.07111
    R2        2.06773  -0.00007  -0.00010  -0.00011  -0.00021   2.06753
    R3        2.06645   0.00002  -0.00001   0.00040   0.00039   2.06684
    R4        2.90468  -0.00036  -0.00045  -0.00162  -0.00207   2.90261
    R5        2.07614   0.00006   0.00001  -0.00054  -0.00052   2.07562
    R6        2.68379   0.00013   0.00029   0.00134   0.00163   2.68542
    R7        2.88031   0.00005   0.00022   0.00005   0.00026   2.88057
    R8        1.83855  -0.00003  -0.00001  -0.00002  -0.00003   1.83852
    R9        2.54240   0.00001   0.00002   0.00040   0.00042   2.54282
   R10        1.82557   0.00000  -0.00006   0.00009   0.00002   1.82560
   R11        2.29575  -0.00023   0.00004  -0.00036  -0.00032   2.29543
    A1        1.89391   0.00001   0.00001   0.00052   0.00052   1.89443
    A2        1.88748  -0.00011  -0.00012  -0.00180  -0.00192   1.88556
    A3        1.91606   0.00004  -0.00008   0.00025   0.00017   1.91623
    A4        1.90893  -0.00009  -0.00027  -0.00072  -0.00099   1.90794
    A5        1.92667  -0.00005   0.00028   0.00057   0.00085   1.92752
    A6        1.93000   0.00019   0.00017   0.00113   0.00130   1.93130
    A7        1.90699  -0.00013   0.00027   0.00083   0.00110   1.90809
    A8        1.96290  -0.00003   0.00015  -0.00091  -0.00075   1.96215
    A9        1.90679   0.00051   0.00098   0.00203   0.00300   1.90979
   A10        1.93495   0.00005  -0.00034  -0.00032  -0.00066   1.93428
   A11        1.83528  -0.00005  -0.00110   0.00188   0.00078   1.83606
   A12        1.91245  -0.00035  -0.00002  -0.00329  -0.00331   1.90914
   A13        1.86121   0.00005  -0.00014   0.00097   0.00083   1.86204
   A14        1.89513  -0.00047   0.00081  -0.00260  -0.00179   1.89334
   A15        1.99555  -0.00012  -0.00038  -0.00194  -0.00233   1.99321
   A16        2.13542   0.00034   0.00061   0.00205   0.00266   2.13809
   A17        2.15140  -0.00023  -0.00013  -0.00033  -0.00047   2.15093
    D1       -1.06681   0.00005  -0.00002  -0.00564  -0.00566  -1.07247
    D2        1.08967   0.00000  -0.00016  -0.00608  -0.00624   1.08344
    D3       -3.06594  -0.00011   0.00061  -0.00944  -0.00883  -3.07477
    D4        3.12927   0.00004  -0.00015  -0.00679  -0.00694   3.12233
    D5       -0.99744   0.00000  -0.00029  -0.00723  -0.00751  -1.00495
    D6        1.13013  -0.00011   0.00048  -0.01059  -0.01011   1.12002
    D7        1.01443   0.00006  -0.00011  -0.00701  -0.00712   1.00731
    D8       -3.11228   0.00001  -0.00025  -0.00744  -0.00769  -3.11997
    D9       -0.98471  -0.00009   0.00052  -0.01080  -0.01029  -0.99499
   D10       -0.95591   0.00020   0.00004   0.02264   0.02268  -0.93322
   D11        1.18492   0.00006   0.00024   0.02284   0.02308   1.20800
   D12       -3.08026  -0.00018  -0.00130   0.02299   0.02169  -3.05857
   D13       -1.76020   0.00000   0.00500   0.04983   0.05484  -1.70537
   D14        1.33917   0.00004   0.00728   0.04417   0.05145   1.39062
   D15        2.47800  -0.00007   0.00480   0.04688   0.05168   2.52969
   D16       -0.70580  -0.00004   0.00707   0.04122   0.04830  -0.65751
   D17        0.39749   0.00007   0.00583   0.04788   0.05371   0.45120
   D18       -2.78631   0.00011   0.00810   0.04222   0.05032  -2.73599
   D19        3.10685   0.00014   0.00109   0.00086   0.00195   3.10880
   D20        0.00790   0.00008  -0.00123   0.00651   0.00528   0.01319
         Item               Value     Threshold  Converged?
 Maximum Force            0.000509     0.000450     NO 
 RMS     Force            0.000161     0.000300     YES
 Maximum Displacement     0.100367     0.001800     NO 
 RMS     Displacement     0.022839     0.001200     NO 
 Predicted change in Energy=-9.074857D-06
 GradGradGradGradGradGradGradGradGradGradGradGradGradGradGradGradGradGrad

                          Input orientation:                          
 ---------------------------------------------------------------------
 Center     Atomic     Atomic              Coordinates (Angstroms)
 Number     Number      Type              X           Y           Z
 ---------------------------------------------------------------------
    1          6             0        1.566120    1.856691   -0.055325
    2          1             0        1.882853    0.814049   -0.172629
    3          1             0        2.149107    2.476864   -0.742739
    4          1             0        0.506866    1.920638   -0.320142
    5          6             0        1.790085    2.308182    1.395631
    6          1             0        1.182145    1.687316    2.067455
    7          8             0        2.202667    4.682466    1.488346
    8          1             0        1.745027    5.535479    1.585694
    9          8             0        3.160066    2.266627    1.770919
   10          1             0        3.502386    1.383012    1.582978
   11          6             0        1.259721    3.726245    1.572850
   12          8             0        0.079125    3.967103    1.726636
 ---------------------------------------------------------------------
                    Distance matrix (angstroms):
                    1          2          3          4          5
     1  C    0.000000
     2  H    1.095985   0.000000
     3  H    1.094088   1.777885   0.000000
     4  H    1.093726   1.771903   1.784638   0.000000
     5  C    1.535993   2.168059   2.174851   2.177318   0.000000
     6  H    2.163866   2.504309   3.074995   2.492199   1.098368
     7  O    3.282242   4.222057   3.137720   3.711342   2.411647
     8  H    4.032174   5.040099   3.865231   4.269933   3.233203
     9  O    2.458430   2.742013   2.717483   3.395838   1.421062
    10  H    2.580220   2.455354   2.904623   3.589435   1.955253
    11  C    2.498012   3.451939   2.777394   2.722209   1.524334
    12  O    3.136938   4.099072   3.550134   2.925795   2.406027
                    6          7          8          9         10
     6  H    0.000000
     7  O    3.216792   0.000000
     8  H    3.918837   0.972905   0.000000
     9  O    2.082236   2.613950   3.566796   0.000000
    10  H    2.389737   3.547481   4.509024   0.966065   0.000000
    11  C    2.099496   1.345603   1.873236   2.404377   3.243515
    12  O    2.555433   2.253432   2.292356   3.519343   4.291490
                   11         12
    11  C    0.000000
    12  O    1.214689   0.000000
 Stoichiometry    C3H6O3
 Framework group  C1[X(C3H6O3)]
 Deg. of freedom    30
 Full point group                 C1      NOp   1
 Largest Abelian subgroup         C1      NOp   1
 Largest concise Abelian subgroup C1      NOp   1
                         Standard orientation:                         
 ---------------------------------------------------------------------
 Center     Atomic     Atomic              Coordinates (Angstroms)
 Number     Number      Type              X           Y           Z
 ---------------------------------------------------------------------
    1          6             0        1.365317    1.057814    0.589376
    2          1             0        2.429841    1.144172    0.343377
    3          1             0        1.274024    0.669037    1.607976
    4          1             0        0.924854    2.057853    0.542985
    5          6             0        0.675769    0.115246   -0.408304
    6          1             0        0.761144    0.532212   -1.420857
    7          8             0       -1.209788   -0.977051    0.624944
    8          1             0       -2.166980   -0.878477    0.768512
    9          8             0        1.201095   -1.204242   -0.359311
   10          1             0        2.159562   -1.156569   -0.470442
   11          6             0       -0.820004    0.075454   -0.117313
   12          8             0       -1.579925    0.948879   -0.484896
 ---------------------------------------------------------------------
 Rotational constants (GHZ):      5.1191942      3.0605054      2.3457302
 Standard basis: 6-31++G(d,p) (6D, 7F)
 There are   150 symmetry adapted basis functions of A   symmetry.
 Integral buffers will be    262144 words long.
 Raffenetti 2 integral format.
 Two-electron integral symmetry is turned on.
   150 basis functions,   240 primitive gaussians,   150 cartesian basis functions
    24 alpha electrons       24 beta electrons
       nuclear repulsion energy       248.4401647903 Hartrees.
 NAtoms=   12 NActive=   12 NUniq=   12 SFac= 1.00D+00 NAtFMM=   60 Big=F
 One-electron integrals computed using PRISM.
 NBasis=   150 RedAO= T  NBF=   150
 NBsUse=   150 1.00D-06 NBFU=   150
 Initial guess read from the read-write file:
 Initial guess orbital symmetries:
       Occupied  (A) (A) (A) (A) (A) (A) (A) (A) (A) (A) (A) (A)
                 (A) (A) (A) (A) (A) (A) (A) (A) (A) (A) (A) (A)
       Virtual   (A) (A) (A) (A) (A) (A) (A) (A) (A) (A) (A) (A)
                 (A) (A) (A) (A) (A) (A) (A) (A) (A) (A) (A) (A)
                 (A) (A) (A) (A) (A) (A) (A) (A) (A) (A) (A) (A)
                 (A) (A) (A) (A) (A) (A) (A) (A) (A) (A) (A) (A)
                 (A) (A) (A) (A) (A) (A) (A) (A) (A) (A) (A) (A)
                 (A) (A) (A) (A) (A) (A) (A) (A) (A) (A) (A) (A)
                 (A) (A) (A) (A) (A) (A) (A) (A) (A) (A) (A) (A)
                 (A) (A) (A) (A) (A) (A) (A) (A) (A) (A) (A) (A)
                 (A) (A) (A) (A) (A) (A) (A) (A) (A) (A) (A) (A)
                 (A) (A) (A) (A) (A) (A) (A) (A) (A) (A) (A) (A)
                 (A) (A) (A) (A) (A) (A)
 Harris functional with IExCor=  402 diagonalized for initial guess.
 ExpMin= 3.60D-02 ExpMax= 5.48D+03 ExpMxC= 8.25D+02 IAcc=3 IRadAn=         5 AccDes= 0.00D+00
 HarFok:  IExCor= 402 AccDes= 0.00D+00 IRadAn=         5 IDoV=1
 ScaDFX=  1.000000  1.000000  1.000000  1.000000
 Requested convergence on RMS density matrix=1.00D-08 within 128 cycles.
 Requested convergence on MAX density matrix=1.00D-06.
 Requested convergence on             energy=1.00D-06.
 No special actions if energy rises.
 SCF Done:  E(RB+HF-LYP) =  -343.635367611     A.U. after   10 cycles
             Convg  =    0.7092D-08             -V/T =  2.0092
             S**2   =   0.0000
 ***** Axes restored to original set *****
 -------------------------------------------------------------------
 Center     Atomic                   Forces (Hartrees/Bohr)
 Number     Number              X              Y              Z
 -------------------------------------------------------------------
    1          6          -0.000037329   -0.000046537    0.000066658
    2          1          -0.000009675    0.000022083    0.000010875
    3          1          -0.000001017    0.000000713    0.000020641
    4          1          -0.000002916   -0.000015490   -0.000058288
    5          6           0.000137851    0.000010599   -0.000259325
    6          1          -0.000040200   -0.000028506    0.000065908
    7          8           0.000043321    0.000097690   -0.000021842
    8          1           0.000026681   -0.000069817    0.000024736
    9          8           0.000038055    0.000167774    0.000105585
   10          1          -0.000046897   -0.000059377   -0.000015746
   11          6          -0.000276843   -0.000162870    0.000064007
   12          8           0.000168967    0.000083736   -0.000003211
 -------------------------------------------------------------------
 Cartesian Forces:  Max     0.000276843 RMS     0.000093328

 GradGradGradGradGradGradGradGradGradGradGradGradGradGradGradGradGradGrad
 Berny optimization.
 Internal  Forces:  Max     0.000192228 RMS     0.000061104
 Search for a local minimum.
 Step number  24 out of a maximum of  58
 All quantities printed in internal units (Hartrees-Bohrs-Radians)
 Update second derivatives using D2CorX and points 21 20 22 23 24

 Trust test= 1.08D+00 RLast= 1.35D-01 DXMaxT set to 5.00D-01
     Eigenvalues ---    0.00044   0.00205   0.00272   0.01766   0.04558
     Eigenvalues ---    0.05121   0.05448   0.05600   0.05692   0.07997
     Eigenvalues ---    0.14647   0.15912   0.16099   0.16493   0.17451
     Eigenvalues ---    0.18494   0.20427   0.24393   0.25265   0.28412
     Eigenvalues ---    0.32148   0.35859   0.37142   0.37235   0.37404
     Eigenvalues ---    0.40676   0.49494   0.55468   0.56385   0.85662
     Eigenvalues --- 1000.000001000.000001000.000001000.000001000.00000
     Eigenvalues --- 1000.000001000.000001000.000001000.000001000.00000
     Eigenvalues --- 1000.000001000.000001000.000001000.000001000.00000
     Eigenvalues --- 1000.000001000.000001000.00000
 RFO step:  Lambda=-9.58300389D-07.
 Quartic linear search produced a step of  0.10239.
 Iteration  1 RMS(Cart)=  0.00137951 RMS(Int)=  0.00000103
 Iteration  2 RMS(Cart)=  0.00000135 RMS(Int)=  0.00000022
 Iteration  3 RMS(Cart)=  0.00000000 RMS(Int)=  0.00000022
 Variable       Old X    -DE/DX   Delta X   Delta X   Delta X     New X
                                 (Linear)    (Quad)   (Total)
    R1        2.07111  -0.00003   0.00002  -0.00009  -0.00007   2.07105
    R2        2.06753  -0.00001  -0.00002  -0.00002  -0.00004   2.06749
    R3        2.06684   0.00002   0.00004   0.00001   0.00005   2.06690
    R4        2.90261  -0.00002  -0.00021  -0.00025  -0.00046   2.90215
    R5        2.07562   0.00008  -0.00005   0.00030   0.00024   2.07586
    R6        2.68542   0.00001   0.00017   0.00010   0.00027   2.68569
    R7        2.88057  -0.00003   0.00003   0.00010   0.00013   2.88070
    R8        1.83852  -0.00007   0.00000  -0.00012  -0.00012   1.83840
    R9        2.54282   0.00007   0.00004   0.00021   0.00025   2.54307
   R10        1.82560   0.00004   0.00000   0.00006   0.00007   1.82566
   R11        2.29543  -0.00015  -0.00003  -0.00015  -0.00018   2.29524
    A1        1.89443   0.00001   0.00005  -0.00007  -0.00001   1.89442
    A2        1.88556  -0.00003  -0.00020   0.00006  -0.00014   1.88542
    A3        1.91623  -0.00002   0.00002  -0.00009  -0.00007   1.91615
    A4        1.90794  -0.00002  -0.00010  -0.00016  -0.00027   1.90767
    A5        1.92752  -0.00004   0.00009  -0.00023  -0.00015   1.92737
    A6        1.93130   0.00009   0.00013   0.00049   0.00063   1.93193
    A7        1.90809  -0.00003   0.00011  -0.00014  -0.00003   1.90806
    A8        1.96215   0.00006  -0.00008   0.00037   0.00030   1.96245
    A9        1.90979   0.00012   0.00031   0.00096   0.00127   1.91106
   A10        1.93428   0.00000  -0.00007  -0.00035  -0.00041   1.93387
   A11        1.83606  -0.00002   0.00008  -0.00052  -0.00044   1.83562
   A12        1.90914  -0.00013  -0.00034  -0.00037  -0.00071   1.90843
   A13        1.86204  -0.00003   0.00008  -0.00020  -0.00011   1.86193
   A14        1.89334  -0.00012  -0.00018  -0.00047  -0.00065   1.89268
   A15        1.99321  -0.00012  -0.00024  -0.00026  -0.00050   1.99271
   A16        2.13809   0.00019   0.00027   0.00061   0.00089   2.13897
   A17        2.15093  -0.00007  -0.00005  -0.00029  -0.00034   2.15059
    D1       -1.07247  -0.00001  -0.00058   0.00134   0.00076  -1.07171
    D2        1.08344   0.00001  -0.00064   0.00105   0.00042   1.08385
    D3       -3.07477  -0.00003  -0.00090   0.00151   0.00061  -3.07417
    D4        3.12233   0.00001  -0.00071   0.00163   0.00091   3.12324
    D5       -1.00495   0.00003  -0.00077   0.00134   0.00057  -1.00438
    D6        1.12002  -0.00001  -0.00104   0.00180   0.00076   1.12078
    D7        1.00731   0.00000  -0.00073   0.00166   0.00093   1.00824
    D8       -3.11997   0.00002  -0.00079   0.00137   0.00059  -3.11938
    D9       -0.99499  -0.00002  -0.00105   0.00183   0.00078  -0.99422
   D10       -0.93322   0.00003   0.00232  -0.00334  -0.00102  -0.93424
   D11        1.20800   0.00003   0.00236  -0.00350  -0.00114   1.20686
   D12       -3.05857  -0.00007   0.00222  -0.00456  -0.00233  -3.06090
   D13       -1.70537  -0.00003   0.00562  -0.00690  -0.00128  -1.70665
   D14        1.39062  -0.00001   0.00527  -0.00547  -0.00020   1.39042
   D15        2.52969  -0.00004   0.00529  -0.00692  -0.00163   2.52806
   D16       -0.65751  -0.00001   0.00495  -0.00550  -0.00055  -0.65806
   D17        0.45120   0.00003   0.00550  -0.00604  -0.00054   0.45066
   D18       -2.73599   0.00006   0.00515  -0.00461   0.00054  -2.73545
   D19        3.10880   0.00005   0.00020   0.00186   0.00206   3.11086
   D20        0.01319   0.00001   0.00054   0.00040   0.00094   0.01413
         Item               Value     Threshold  Converged?
 Maximum Force            0.000192     0.000450     YES
 RMS     Force            0.000061     0.000300     YES
 Maximum Displacement     0.005404     0.001800     NO 
 RMS     Displacement     0.001380     0.001200     NO 
 Predicted change in Energy=-5.507355D-07
 GradGradGradGradGradGradGradGradGradGradGradGradGradGradGradGradGradGrad

                          Input orientation:                          
 ---------------------------------------------------------------------
 Center     Atomic     Atomic              Coordinates (Angstroms)
 Number     Number      Type              X           Y           Z
 ---------------------------------------------------------------------
    1          6             0        1.565949    1.855775   -0.055743
    2          1             0        1.882671    0.813044   -0.171964
    3          1             0        2.149071    2.475237   -0.743652
    4          1             0        0.506820    1.919411   -0.321250
    5          6             0        1.789972    2.308612    1.394527
    6          1             0        1.182578    1.687816    2.067120
    7          8             0        2.202834    4.682555    1.488980
    8          1             0        1.745681    5.535500    1.588554
    9          8             0        3.160073    2.268057    1.770027
   10          1             0        3.502031    1.383944    1.583596
   11          6             0        1.259371    3.726567    1.572478
   12          8             0        0.079121    3.968155    1.727000
 ---------------------------------------------------------------------
                    Distance matrix (angstroms):
                    1          2          3          4          5
     1  C    0.000000
     2  H    1.095950   0.000000
     3  H    1.094068   1.777831   0.000000
     4  H    1.093754   1.771807   1.784476   0.000000
     5  C    1.535751   2.167766   2.174518   2.177578   0.000000
     6  H    2.163731   2.503768   3.074831   2.492909   1.098498
     7  O    3.283669   4.223074   3.140030   3.713268   2.411427
     8  H    4.034402   5.041803   3.868736   4.272965   3.233019
     9  O    2.458586   2.742289   2.717284   3.396284   1.421204
    10  H    2.580402   2.455656   2.904739   3.589771   1.954970
    11  C    2.498991   3.452564   2.778822   2.723665   1.524401
    12  O    3.138627   4.100437   3.552129   2.928414   2.406580
                    6          7          8          9         10
     6  H    0.000000
     7  O    3.216151   0.000000
     8  H    3.918008   0.972841   0.000000
     9  O    2.082169   2.612488   3.565055   0.000000
    10  H    2.388723   3.546505   4.507794   0.966100   0.000000
    11  C    2.099304   1.345737   1.873231   2.403943   3.243074
    12  O    2.556021   2.253259   2.291977   3.519154   4.291273
                   11         12
    11  C    0.000000
    12  O    1.214591   0.000000
 Stoichiometry    C3H6O3
 Framework group  C1[X(C3H6O3)]
 Deg. of freedom    30
 Full point group                 C1      NOp   1
 Largest Abelian subgroup         C1      NOp   1
 Largest concise Abelian subgroup C1      NOp   1
                         Standard orientation:                         
 ---------------------------------------------------------------------
 Center     Atomic     Atomic              Coordinates (Angstroms)
 Number     Number      Type              X           Y           Z
 ---------------------------------------------------------------------
    1          6             0        1.367693    1.057070    0.588447
    2          1             0        2.431936    1.142072    0.340924
    3          1             0        1.277391    0.668524    1.607202
    4          1             0        0.928625    2.057793    0.542942
    5          6             0        0.675819    0.115127   -0.407839
    6          1             0        0.761001    0.531355   -1.420852
    7          8             0       -1.210249   -0.976494    0.624678
    8          1             0       -2.167619   -0.878416    0.766959
    9          8             0        1.199106   -1.205332   -0.359055
   10          1             0        2.157412   -1.158700   -0.472300
   11          6             0       -0.820047    0.076573   -0.116806
   12          8             0       -1.580048    0.949920   -0.484084
 ---------------------------------------------------------------------
 Rotational constants (GHZ):      5.1195973      3.0604736      2.3448254
 Standard basis: 6-31++G(d,p) (6D, 7F)
 There are   150 symmetry adapted basis functions of A   symmetry.
 Integral buffers will be    262144 words long.
 Raffenetti 2 integral format.
 Two-electron integral symmetry is turned on.
   150 basis functions,   240 primitive gaussians,   150 cartesian basis functions
    24 alpha electrons       24 beta electrons
       nuclear repulsion energy       248.4332308612 Hartrees.
 NAtoms=   12 NActive=   12 NUniq=   12 SFac= 1.00D+00 NAtFMM=   60 Big=F
 One-electron integrals computed using PRISM.
 NBasis=   150 RedAO= T  NBF=   150
 NBsUse=   150 1.00D-06 NBFU=   150
 Initial guess read from the read-write file:
 Initial guess orbital symmetries:
       Occupied  (A) (A) (A) (A) (A) (A) (A) (A) (A) (A) (A) (A)
                 (A) (A) (A) (A) (A) (A) (A) (A) (A) (A) (A) (A)
       Virtual   (A) (A) (A) (A) (A) (A) (A) (A) (A) (A) (A) (A)
                 (A) (A) (A) (A) (A) (A) (A) (A) (A) (A) (A) (A)
                 (A) (A) (A) (A) (A) (A) (A) (A) (A) (A) (A) (A)
                 (A) (A) (A) (A) (A) (A) (A) (A) (A) (A) (A) (A)
                 (A) (A) (A) (A) (A) (A) (A) (A) (A) (A) (A) (A)
                 (A) (A) (A) (A) (A) (A) (A) (A) (A) (A) (A) (A)
                 (A) (A) (A) (A) (A) (A) (A) (A) (A) (A) (A) (A)
                 (A) (A) (A) (A) (A) (A) (A) (A) (A) (A) (A) (A)
                 (A) (A) (A) (A) (A) (A) (A) (A) (A) (A) (A) (A)
                 (A) (A) (A) (A) (A) (A) (A) (A) (A) (A) (A) (A)
                 (A) (A) (A) (A) (A) (A)
 Requested convergence on RMS density matrix=1.00D-08 within 128 cycles.
 Requested convergence on MAX density matrix=1.00D-06.
 Requested convergence on             energy=1.00D-06.
 No special actions if energy rises.
 SCF Done:  E(RB+HF-LYP) =  -343.635368217     A.U. after    8 cycles
             Convg  =    0.7040D-08             -V/T =  2.0092
             S**2   =   0.0000
 ***** Axes restored to original set *****
 -------------------------------------------------------------------
 Center     Atomic                   Forces (Hartrees/Bohr)
 Number     Number              X              Y              Z
 -------------------------------------------------------------------
    1          6          -0.000018382    0.000003121   -0.000032795
    2          1           0.000001598    0.000004589    0.000005070
    3          1           0.000012692    0.000003490   -0.000001140
    4          1          -0.000000302   -0.000002704   -0.000001242
    5          6           0.000038241    0.000014864    0.000023171
    6          1          -0.000019423   -0.000003495    0.000008894
    7          8           0.000030233    0.000022929   -0.000017628
    8          1          -0.000000483   -0.000016440   -0.000002413
    9          8          -0.000017032    0.000045462    0.000000811
   10          1          -0.000004651   -0.000028474    0.000003978
   11          6          -0.000055166   -0.000037570    0.000029676
   12          8           0.000032675   -0.000005772   -0.000016380
 -------------------------------------------------------------------
 Cartesian Forces:  Max     0.000055166 RMS     0.000021267

 GradGradGradGradGradGradGradGradGradGradGradGradGradGradGradGradGradGrad
 Berny optimization.
 Internal  Forces:  Max     0.000038842 RMS     0.000013066
 Search for a local minimum.
 Step number  25 out of a maximum of  58
 All quantities printed in internal units (Hartrees-Bohrs-Radians)
 Update second derivatives using D2CorX and points 21 20 22 23 24
                                                       25
 Trust test= 1.10D+00 RLast= 5.29D-03 DXMaxT set to 5.00D-01
     Eigenvalues ---    0.00041   0.00204   0.00279   0.01786   0.04704
     Eigenvalues ---    0.05418   0.05541   0.05600   0.05729   0.07966
     Eigenvalues ---    0.14954   0.15620   0.16067   0.16480   0.17190
     Eigenvalues ---    0.18849   0.20458   0.24164   0.25032   0.28423
     Eigenvalues ---    0.32177   0.35649   0.37141   0.37227   0.37364
     Eigenvalues ---    0.40710   0.49315   0.55500   0.56303   0.84785
     Eigenvalues --- 1000.000001000.000001000.000001000.000001000.00000
     Eigenvalues --- 1000.000001000.000001000.000001000.000001000.00000
     Eigenvalues --- 1000.000001000.000001000.000001000.000001000.00000
     Eigenvalues --- 1000.000001000.000001000.00000
 RFO step:  Lambda=-1.77319766D-07.
 Quartic linear search produced a step of -0.01305.
 Iteration  1 RMS(Cart)=  0.00320365 RMS(Int)=  0.00000703
 Iteration  2 RMS(Cart)=  0.00000866 RMS(Int)=  0.00000002
 Iteration  3 RMS(Cart)=  0.00000000 RMS(Int)=  0.00000002
 Variable       Old X    -DE/DX   Delta X   Delta X   Delta X     New X
                                 (Linear)    (Quad)   (Total)
    R1        2.07105  -0.00001   0.00000  -0.00001  -0.00001   2.07104
    R2        2.06749   0.00001   0.00000   0.00000   0.00000   2.06749
    R3        2.06690   0.00000   0.00000   0.00004   0.00004   2.06693
    R4        2.90215   0.00003   0.00001   0.00003   0.00003   2.90218
    R5        2.07586   0.00002   0.00000  -0.00004  -0.00004   2.07582
    R6        2.68569  -0.00002   0.00000   0.00013   0.00013   2.68582
    R7        2.88070  -0.00004   0.00000  -0.00011  -0.00011   2.88059
    R8        1.83840  -0.00001   0.00000  -0.00004  -0.00004   1.83836
    R9        2.54307   0.00003   0.00000   0.00011   0.00010   2.54318
   R10        1.82566   0.00002   0.00000   0.00005   0.00005   1.82572
   R11        2.29524  -0.00004   0.00000  -0.00006  -0.00006   2.29519
    A1        1.89442   0.00000   0.00000   0.00001   0.00001   1.89443
    A2        1.88542   0.00000   0.00000  -0.00013  -0.00012   1.88530
    A3        1.91615  -0.00001   0.00000  -0.00006  -0.00006   1.91610
    A4        1.90767   0.00000   0.00000   0.00004   0.00004   1.90771
    A5        1.92737  -0.00001   0.00000  -0.00004  -0.00004   1.92733
    A6        1.93193   0.00000  -0.00001   0.00017   0.00017   1.93210
    A7        1.90806   0.00001   0.00000   0.00015   0.00015   1.90821
    A8        1.96245   0.00001   0.00000  -0.00006  -0.00007   1.96238
    A9        1.91106  -0.00002  -0.00002   0.00004   0.00002   1.91109
   A10        1.93387   0.00000   0.00001   0.00009   0.00009   1.93396
   A11        1.83562   0.00000   0.00001   0.00007   0.00007   1.83569
   A12        1.90843   0.00000   0.00001  -0.00027  -0.00026   1.90817
   A13        1.86193  -0.00002   0.00000  -0.00003  -0.00003   1.86190
   A14        1.89268  -0.00002   0.00001  -0.00010  -0.00009   1.89260
   A15        1.99271  -0.00002   0.00001  -0.00028  -0.00028   1.99244
   A16        2.13897   0.00001  -0.00001   0.00028   0.00026   2.13924
   A17        2.15059   0.00001   0.00000  -0.00002  -0.00001   2.15057
    D1       -1.07171  -0.00001  -0.00001  -0.00052  -0.00053  -1.07224
    D2        1.08385   0.00001  -0.00001  -0.00035  -0.00035   1.08350
    D3       -3.07417   0.00000  -0.00001  -0.00071  -0.00072  -3.07488
    D4        3.12324   0.00000  -0.00001  -0.00047  -0.00048   3.12276
    D5       -1.00438   0.00001  -0.00001  -0.00029  -0.00030  -1.00468
    D6        1.12078   0.00000  -0.00001  -0.00066  -0.00067   1.12012
    D7        1.00824  -0.00001  -0.00001  -0.00061  -0.00062   1.00762
    D8       -3.11938   0.00001  -0.00001  -0.00043  -0.00044  -3.11982
    D9       -0.99422   0.00000  -0.00001  -0.00079  -0.00080  -0.99502
   D10       -0.93424  -0.00002   0.00001  -0.00136  -0.00135  -0.93559
   D11        1.20686   0.00000   0.00001  -0.00115  -0.00114   1.20572
   D12       -3.06090   0.00000   0.00003  -0.00118  -0.00115  -3.06205
   D13       -1.70665   0.00001   0.00002   0.00729   0.00731  -1.69933
   D14        1.39042   0.00000   0.00000   0.00664   0.00664   1.39707
   D15        2.52806   0.00001   0.00002   0.00707   0.00709   2.53514
   D16       -0.65806   0.00000   0.00001   0.00641   0.00642  -0.65164
   D17        0.45066   0.00001   0.00001   0.00706   0.00707   0.45773
   D18       -2.73545   0.00000  -0.00001   0.00641   0.00640  -2.72905
   D19        3.11086  -0.00001  -0.00003  -0.00036  -0.00039   3.11047
   D20        0.01413   0.00001  -0.00001   0.00029   0.00027   0.01440
         Item               Value     Threshold  Converged?
 Maximum Force            0.000039     0.000450     YES
 RMS     Force            0.000013     0.000300     YES
 Maximum Displacement     0.013873     0.001800     NO 
 RMS     Displacement     0.003204     0.001200     NO 
 Predicted change in Energy=-9.310755D-08
 GradGradGradGradGradGradGradGradGradGradGradGradGradGradGradGradGradGrad

                          Input orientation:                          
 ---------------------------------------------------------------------
 Center     Atomic     Atomic              Coordinates (Angstroms)
 Number     Number      Type              X           Y           Z
 ---------------------------------------------------------------------
    1          6             0        1.566683    1.856925   -0.056057
    2          1             0        1.883816    0.814429   -0.173215
    3          1             0        2.150196    2.477367   -0.742751
    4          1             0        0.507744    1.920421   -0.322432
    5          6             0        1.789479    2.308113    1.394934
    6          1             0        1.181413    1.686794    2.066400
    7          8             0        2.202078    4.682104    1.483485
    8          1             0        1.745281    5.535091    1.584112
    9          8             0        3.159345    2.267049    1.771495
   10          1             0        3.501010    1.382715    1.585428
   11          6             0        1.259274    3.726021    1.573935
   12          8             0        0.079850    3.967644    1.734341
 ---------------------------------------------------------------------
                    Distance matrix (angstroms):
                    1          2          3          4          5
     1  C    0.000000
     2  H    1.095945   0.000000
     3  H    1.094069   1.777834   0.000000
     4  H    1.093772   1.771738   1.784519   0.000000
     5  C    1.535769   2.167737   2.174503   2.177727   0.000000
     6  H    2.163840   2.504050   3.074879   2.492976   1.098476
     7  O    3.279566   4.219580   3.133637   3.709312   2.411205
     8  H    4.031248   5.039051   3.863667   4.269924   3.232820
     9  O    2.458601   2.742075   2.717360   3.396419   1.421273
    10  H    2.580885   2.455828   2.905749   3.590083   1.954990
    11  C    2.498979   3.452529   2.778473   2.724188   1.524343
    12  O    3.141868   4.103149   3.555735   2.933349   2.406672
                    6          7          8          9         10
     6  H    0.000000
     7  O    3.217674   0.000000
     8  H    3.919176   0.972818   0.000000
     9  O    2.082278   2.613771   3.565779   0.000000
    10  H    2.388374   3.547334   4.508304   0.966127   0.000000
    11  C    2.099293   1.345791   1.873243   2.403726   3.242930
    12  O    2.554600   2.253272   2.291969   3.518053   4.290498
                   11         12
    11  C    0.000000
    12  O    1.214560   0.000000
 Stoichiometry    C3H6O3
 Framework group  C1[X(C3H6O3)]
 Deg. of freedom    30
 Full point group                 C1      NOp   1
 Largest Abelian subgroup         C1      NOp   1
 Largest concise Abelian subgroup C1      NOp   1
                         Standard orientation:                         
 ---------------------------------------------------------------------
 Center     Atomic     Atomic              Coordinates (Angstroms)
 Number     Number      Type              X           Y           Z
 ---------------------------------------------------------------------
    1          6             0        1.366762    1.056456    0.590676
    2          1             0        2.431057    1.142385    0.343717
    3          1             0        1.276228    0.665470    1.608477
    4          1             0        0.927505    2.057214    0.547372
    5          6             0        0.675617    0.116543   -0.408056
    6          1             0        0.760479    0.535270   -1.420042
    7          8             0       -1.207767   -0.974768    0.629158
    8          1             0       -2.165292   -0.878210    0.771276
    9          8             0        1.199774   -1.203755   -0.362360
   10          1             0        2.157953   -1.156240   -0.476544
   11          6             0       -0.820148    0.075954   -0.117092
   12          8             0       -1.582171    0.946073   -0.487725
 ---------------------------------------------------------------------
 Rotational constants (GHZ):      5.1202091      3.0563538      2.3476993
 Standard basis: 6-31++G(d,p) (6D, 7F)
 There are   150 symmetry adapted basis functions of A   symmetry.
 Integral buffers will be    262144 words long.
 Raffenetti 2 integral format.
 Two-electron integral symmetry is turned on.
   150 basis functions,   240 primitive gaussians,   150 cartesian basis functions
    24 alpha electrons       24 beta electrons
       nuclear repulsion energy       248.4326686841 Hartrees.
 NAtoms=   12 NActive=   12 NUniq=   12 SFac= 1.00D+00 NAtFMM=   60 Big=F
 One-electron integrals computed using PRISM.
 NBasis=   150 RedAO= T  NBF=   150
 NBsUse=   150 1.00D-06 NBFU=   150
 Initial guess read from the read-write file:
 Initial guess orbital symmetries:
       Occupied  (A) (A) (A) (A) (A) (A) (A) (A) (A) (A) (A) (A)
                 (A) (A) (A) (A) (A) (A) (A) (A) (A) (A) (A) (A)
       Virtual   (A) (A) (A) (A) (A) (A) (A) (A) (A) (A) (A) (A)
                 (A) (A) (A) (A) (A) (A) (A) (A) (A) (A) (A) (A)
                 (A) (A) (A) (A) (A) (A) (A) (A) (A) (A) (A) (A)
                 (A) (A) (A) (A) (A) (A) (A) (A) (A) (A) (A) (A)
                 (A) (A) (A) (A) (A) (A) (A) (A) (A) (A) (A) (A)
                 (A) (A) (A) (A) (A) (A) (A) (A) (A) (A) (A) (A)
                 (A) (A) (A) (A) (A) (A) (A) (A) (A) (A) (A) (A)
                 (A) (A) (A) (A) (A) (A) (A) (A) (A) (A) (A) (A)
                 (A) (A) (A) (A) (A) (A) (A) (A) (A) (A) (A) (A)
                 (A) (A) (A) (A) (A) (A) (A) (A) (A) (A) (A) (A)
                 (A) (A) (A) (A) (A) (A)
 Requested convergence on RMS density matrix=1.00D-08 within 128 cycles.
 Requested convergence on MAX density matrix=1.00D-06.
 Requested convergence on             energy=1.00D-06.
 No special actions if energy rises.
 SCF Done:  E(RB+HF-LYP) =  -343.635368401     A.U. after    9 cycles
             Convg  =    0.3680D-08             -V/T =  2.0092
             S**2   =   0.0000
 ***** Axes restored to original set *****
 -------------------------------------------------------------------
 Center     Atomic                   Forces (Hartrees/Bohr)
 Number     Number              X              Y              Z
 -------------------------------------------------------------------
    1          6          -0.000002804    0.000007318   -0.000034229
    2          1           0.000002081   -0.000001355    0.000004861
    3          1           0.000007279   -0.000001601    0.000002115
    4          1          -0.000001612    0.000003077    0.000003894
    5          6           0.000037410   -0.000009705    0.000029168
    6          1          -0.000007499    0.000000994    0.000006887
    7          8           0.000025724    0.000001857   -0.000007700
    8          1           0.000000117    0.000005028   -0.000001585
    9          8          -0.000028958    0.000021212   -0.000010888
   10          1          -0.000003892   -0.000004148    0.000007123
   11          6          -0.000038469   -0.000027023    0.000009788
   12          8           0.000010623    0.000004348   -0.000009435
 -------------------------------------------------------------------
 Cartesian Forces:  Max     0.000038469 RMS     0.000015427

 GradGradGradGradGradGradGradGradGradGradGradGradGradGradGradGradGradGrad
 Berny optimization.
 Internal  Forces:  Max     0.000031409 RMS     0.000009786
 Search for a local minimum.
 Step number  26 out of a maximum of  58
 All quantities printed in internal units (Hartrees-Bohrs-Radians)
 Update second derivatives using D2CorX and points 21 20 22 23 24
                                                       25 26
 Trust test= 1.97D+00 RLast= 1.70D-02 DXMaxT set to 5.00D-01
     Eigenvalues ---    0.00043   0.00177   0.00276   0.01791   0.04601
     Eigenvalues ---    0.05312   0.05535   0.05609   0.05823   0.07913
     Eigenvalues ---    0.15025   0.15734   0.16049   0.16507   0.16872
     Eigenvalues ---    0.18726   0.20423   0.23488   0.25236   0.28376
     Eigenvalues ---    0.31504   0.35386   0.37140   0.37230   0.37380
     Eigenvalues ---    0.40927   0.48019   0.55484   0.56940   0.83971
     Eigenvalues --- 1000.000001000.000001000.000001000.000001000.00000
     Eigenvalues --- 1000.000001000.000001000.000001000.000001000.00000
     Eigenvalues --- 1000.000001000.000001000.000001000.000001000.00000
     Eigenvalues --- 1000.000001000.000001000.00000
 RFO step:  Lambda=-3.06470840D-08.
 Quartic linear search produced a step of  0.05280.
 Iteration  1 RMS(Cart)=  0.00026957 RMS(Int)=  0.00000019
 Iteration  2 RMS(Cart)=  0.00000019 RMS(Int)=  0.00000000
 Variable       Old X    -DE/DX   Delta X   Delta X   Delta X     New X
                                 (Linear)    (Quad)   (Total)
    R1        2.07104   0.00000   0.00000   0.00000   0.00000   2.07103
    R2        2.06749   0.00000   0.00000   0.00000   0.00000   2.06749
    R3        2.06693   0.00000   0.00000   0.00000   0.00000   2.06693
    R4        2.90218   0.00002   0.00000   0.00007   0.00008   2.90226
    R5        2.07582   0.00001   0.00000   0.00002   0.00002   2.07584
    R6        2.68582  -0.00003   0.00001  -0.00004  -0.00004   2.68578
    R7        2.88059  -0.00002  -0.00001  -0.00004  -0.00005   2.88054
    R8        1.83836   0.00000   0.00000   0.00000   0.00000   1.83836
    R9        2.54318   0.00002   0.00001   0.00005   0.00006   2.54323
   R10        1.82572   0.00000   0.00000   0.00001   0.00001   1.82573
   R11        2.29519  -0.00001   0.00000  -0.00002  -0.00002   2.29516
    A1        1.89443   0.00000   0.00000   0.00000   0.00000   1.89442
    A2        1.88530   0.00001  -0.00001   0.00005   0.00004   1.88534
    A3        1.91610   0.00000   0.00000  -0.00002  -0.00002   1.91608
    A4        1.90771   0.00001   0.00000   0.00005   0.00005   1.90777
    A5        1.92733   0.00000   0.00000  -0.00005  -0.00005   1.92727
    A6        1.93210  -0.00001   0.00001  -0.00003  -0.00002   1.93207
    A7        1.90821   0.00001   0.00001   0.00006   0.00007   1.90828
    A8        1.96238   0.00001   0.00000  -0.00002  -0.00002   1.96236
    A9        1.91109  -0.00001   0.00000  -0.00008  -0.00007   1.91101
   A10        1.93396   0.00000   0.00000   0.00005   0.00006   1.93402
   A11        1.83569   0.00000   0.00000   0.00005   0.00005   1.83574
   A12        1.90817  -0.00001  -0.00001  -0.00007  -0.00008   1.90808
   A13        1.86190   0.00000   0.00000   0.00001   0.00001   1.86191
   A14        1.89260   0.00000   0.00000  -0.00004  -0.00004   1.89256
   A15        1.99244  -0.00003  -0.00001  -0.00009  -0.00010   1.99233
   A16        2.13924   0.00002   0.00001   0.00009   0.00010   2.13934
   A17        2.15057   0.00001   0.00000   0.00000   0.00000   2.15057
    D1       -1.07224   0.00000  -0.00003   0.00018   0.00015  -1.07210
    D2        1.08350   0.00001  -0.00002   0.00028   0.00026   1.08376
    D3       -3.07488   0.00000  -0.00004   0.00013   0.00009  -3.07480
    D4        3.12276   0.00000  -0.00003   0.00022   0.00019   3.12295
    D5       -1.00468   0.00001  -0.00002   0.00032   0.00031  -1.00438
    D6        1.12012   0.00000  -0.00004   0.00017   0.00013   1.12025
    D7        1.00762   0.00000  -0.00003   0.00021   0.00018   1.00780
    D8       -3.11982   0.00001  -0.00002   0.00031   0.00029  -3.11953
    D9       -0.99502   0.00000  -0.00004   0.00016   0.00011  -0.99490
   D10       -0.93559  -0.00001  -0.00007  -0.00136  -0.00144  -0.93703
   D11        1.20572   0.00000  -0.00006  -0.00126  -0.00132   1.20441
   D12       -3.06205   0.00000  -0.00006  -0.00121  -0.00127  -3.06332
   D13       -1.69933   0.00000   0.00039  -0.00034   0.00005  -1.69929
   D14        1.39707   0.00000   0.00035  -0.00041  -0.00006   1.39701
   D15        2.53514   0.00000   0.00037  -0.00040  -0.00003   2.53512
   D16       -0.65164   0.00000   0.00034  -0.00047  -0.00013  -0.65177
   D17        0.45773   0.00000   0.00037  -0.00046  -0.00008   0.45765
   D18       -2.72905   0.00000   0.00034  -0.00052  -0.00018  -2.72923
   D19        3.11047   0.00000  -0.00002  -0.00003  -0.00005   3.11042
   D20        0.01440   0.00000   0.00001   0.00003   0.00005   0.01445
         Item               Value     Threshold  Converged?
 Maximum Force            0.000031     0.000450     YES
 RMS     Force            0.000010     0.000300     YES
 Maximum Displacement     0.001409     0.001800     YES
 RMS     Displacement     0.000270     0.001200     YES
 Predicted change in Energy=-1.565384D-08
 Optimization completed.
    -- Stationary point found.
                           ----------------------------
                           !   Optimized Parameters   !
                           ! (Angstroms and Degrees)  !
 --------------------------                            --------------------------
 ! Name  Definition              Value          Derivative Info.                !
 --------------------------------------------------------------------------------
 ! R1    R(1,2)                  1.0959         -DE/DX =    0.0                 !
 ! R2    R(1,3)                  1.0941         -DE/DX =    0.0                 !
 ! R3    R(1,4)                  1.0938         -DE/DX =    0.0                 !
 ! R4    R(1,5)                  1.5358         -DE/DX =    0.0                 !
 ! R5    R(5,6)                  1.0985         -DE/DX =    0.0                 !
 ! R6    R(5,9)                  1.4213         -DE/DX =    0.0                 !
 ! R7    R(5,11)                 1.5243         -DE/DX =    0.0                 !
 ! R8    R(7,8)                  0.9728         -DE/DX =    0.0                 !
 ! R9    R(7,11)                 1.3458         -DE/DX =    0.0                 !
 ! R10   R(9,10)                 0.9661         -DE/DX =    0.0                 !
 ! R11   R(11,12)                1.2146         -DE/DX =    0.0                 !
 ! A1    A(2,1,3)              108.5426         -DE/DX =    0.0                 !
 ! A2    A(2,1,4)              108.0195         -DE/DX =    0.0                 !
 ! A3    A(2,1,5)              109.7843         -DE/DX =    0.0                 !
 ! A4    A(3,1,4)              109.3039         -DE/DX =    0.0                 !
 ! A5    A(3,1,5)              110.4277         -DE/DX =    0.0                 !
 ! A6    A(4,1,5)              110.701          -DE/DX =    0.0                 !
 ! A7    A(1,5,6)              109.3326         -DE/DX =    0.0                 !
 ! A8    A(1,5,9)              112.4363         -DE/DX =    0.0                 !
 ! A9    A(1,5,11)             109.4972         -DE/DX =    0.0                 !
 ! A10   A(6,5,9)              110.8079         -DE/DX =    0.0                 !
 ! A11   A(6,5,11)             105.1772         -DE/DX =    0.0                 !
 ! A12   A(9,5,11)             109.3299         -DE/DX =    0.0                 !
 ! A13   A(8,7,11)             106.679          -DE/DX =    0.0                 !
 ! A14   A(5,9,10)             108.4377         -DE/DX =    0.0                 !
 ! A15   A(5,11,7)             114.1581         -DE/DX =    0.0                 !
 ! A16   A(5,11,12)            122.5693         -DE/DX =    0.0                 !
 ! A17   A(7,11,12)            123.2188         -DE/DX =    0.0                 !
 ! D1    D(2,1,5,6)            -61.4351         -DE/DX =    0.0                 !
 ! D2    D(2,1,5,9)             62.0801         -DE/DX =    0.0                 !
 ! D3    D(2,1,5,11)          -176.1778         -DE/DX =    0.0                 !
 ! D4    D(3,1,5,6)            178.9208         -DE/DX =    0.0                 !
 ! D5    D(3,1,5,9)            -57.564          -DE/DX =    0.0                 !
 ! D6    D(3,1,5,11)            64.1781         -DE/DX =    0.0                 !
 ! D7    D(4,1,5,6)             57.7325         -DE/DX =    0.0                 !
 ! D8    D(4,1,5,9)           -178.7523         -DE/DX =    0.0                 !
 ! D9    D(4,1,5,11)           -57.0103         -DE/DX =    0.0                 !
 ! D10   D(1,5,9,10)           -53.6054         -DE/DX =    0.0                 !
 ! D11   D(6,5,9,10)            69.0829         -DE/DX =    0.0                 !
 ! D12   D(11,5,9,10)         -175.4425         -DE/DX =    0.0                 !
 ! D13   D(1,5,11,7)           -97.3647         -DE/DX =    0.0                 !
 ! D14   D(1,5,11,12)           80.0461         -DE/DX =    0.0                 !
 ! D15   D(6,5,11,7)           145.253          -DE/DX =    0.0                 !
 ! D16   D(6,5,11,12)          -37.3363         -DE/DX =    0.0                 !
 ! D17   D(9,5,11,7)            26.2261         -DE/DX =    0.0                 !
 ! D18   D(9,5,11,12)         -156.3631         -DE/DX =    0.0                 !
 ! D19   D(8,7,11,5)           178.2169         -DE/DX =    0.0                 !
 ! D20   D(8,7,11,12)            0.8251         -DE/DX =    0.0                 !
 --------------------------------------------------------------------------------
 GradGradGradGradGradGradGradGradGradGradGradGradGradGradGradGradGradGrad

                          Input orientation:                          
 ---------------------------------------------------------------------
 Center     Atomic     Atomic              Coordinates (Angstroms)
 Number     Number      Type              X           Y           Z
 ---------------------------------------------------------------------
    1          6             0        1.566683    1.856925   -0.056057
    2          1             0        1.883816    0.814429   -0.173215
    3          1             0        2.150196    2.477367   -0.742751
    4          1             0        0.507744    1.920421   -0.322432
    5          6             0        1.789479    2.308113    1.394934
    6          1             0        1.181413    1.686794    2.066400
    7          8             0        2.202078    4.682104    1.483485
    8          1             0        1.745281    5.535091    1.584112
    9          8             0        3.159345    2.267049    1.771495
   10          1             0        3.501010    1.382715    1.585428
   11          6             0        1.259274    3.726021    1.573935
   12          8             0        0.079850    3.967644    1.734341
 ---------------------------------------------------------------------
                    Distance matrix (angstroms):
                    1          2          3          4          5
     1  C    0.000000
     2  H    1.095945   0.000000
     3  H    1.094069   1.777834   0.000000
     4  H    1.093772   1.771738   1.784519   0.000000
     5  C    1.535769   2.167737   2.174503   2.177727   0.000000
     6  H    2.163840   2.504050   3.074879   2.492976   1.098476
     7  O    3.279566   4.219580   3.133637   3.709312   2.411205
     8  H    4.031248   5.039051   3.863667   4.269924   3.232820
     9  O    2.458601   2.742075   2.717360   3.396419   1.421273
    10  H    2.580885   2.455828   2.905749   3.590083   1.954990
    11  C    2.498979   3.452529   2.778473   2.724188   1.524343
    12  O    3.141868   4.103149   3.555735   2.933349   2.406672
                    6          7          8          9         10
     6  H    0.000000
     7  O    3.217674   0.000000
     8  H    3.919176   0.972818   0.000000
     9  O    2.082278   2.613771   3.565779   0.000000
    10  H    2.388374   3.547334   4.508304   0.966127   0.000000
    11  C    2.099293   1.345791   1.873243   2.403726   3.242930
    12  O    2.554600   2.253272   2.291969   3.518053   4.290498
                   11         12
    11  C    0.000000
    12  O    1.214560   0.000000
 Stoichiometry    C3H6O3
 Framework group  C1[X(C3H6O3)]
 Deg. of freedom    30
 Full point group                 C1      NOp   1
 Largest Abelian subgroup         C1      NOp   1
 Largest concise Abelian subgroup C1      NOp   1
                         Standard orientation:                         
 ---------------------------------------------------------------------
 Center     Atomic     Atomic              Coordinates (Angstroms)
 Number     Number      Type              X           Y           Z
 ---------------------------------------------------------------------
    1          6             0        1.366762    1.056456    0.590676
    2          1             0        2.431057    1.142385    0.343717
    3          1             0        1.276228    0.665470    1.608477
    4          1             0        0.927505    2.057214    0.547372
    5          6             0        0.675617    0.116543   -0.408056
    6          1             0        0.760479    0.535270   -1.420042
    7          8             0       -1.207767   -0.974768    0.629158
    8          1             0       -2.165292   -0.878210    0.771276
    9          8             0        1.199774   -1.203755   -0.362360
   10          1             0        2.157953   -1.156240   -0.476544
   11          6             0       -0.820148    0.075954   -0.117092
   12          8             0       -1.582171    0.946073   -0.487725
 ---------------------------------------------------------------------
 Rotational constants (GHZ):      5.1202091      3.0563538      2.3476993

 **********************************************************************

            Population analysis using the SCF density.

 **********************************************************************

 Orbital symmetries:
       Occupied  (A) (A) (A) (A) (A) (A) (A) (A) (A) (A) (A) (A)
                 (A) (A) (A) (A) (A) (A) (A) (A) (A) (A) (A) (A)
       Virtual   (A) (A) (A) (A) (A) (A) (A) (A) (A) (A) (A) (A)
                 (A) (A) (A) (A) (A) (A) (A) (A) (A) (A) (A) (A)
                 (A) (A) (A) (A) (A) (A) (A) (A) (A) (A) (A) (A)
                 (A) (A) (A) (A) (A) (A) (A) (A) (A) (A) (A) (A)
                 (A) (A) (A) (A) (A) (A) (A) (A) (A) (A) (A) (A)
                 (A) (A) (A) (A) (A) (A) (A) (A) (A) (A) (A) (A)
                 (A) (A) (A) (A) (A) (A) (A) (A) (A) (A) (A) (A)
                 (A) (A) (A) (A) (A) (A) (A) (A) (A) (A) (A) (A)
                 (A) (A) (A) (A) (A) (A) (A) (A) (A) (A) (A) (A)
                 (A) (A) (A) (A) (A) (A) (A) (A) (A) (A) (A) (A)
                 (A) (A) (A) (A) (A) (A)
 The electronic state is 1-A.
 Alpha  occ. eigenvalues --  -19.21648 -19.17557 -19.15964 -10.33701 -10.27180
 Alpha  occ. eigenvalues --  -10.20446  -1.12542  -1.04674  -1.03312  -0.78763
 Alpha  occ. eigenvalues --   -0.69274  -0.61424  -0.53594  -0.50784  -0.48931
 Alpha  occ. eigenvalues --   -0.48102  -0.44022  -0.42459  -0.40369  -0.39179
 Alpha  occ. eigenvalues --   -0.36341  -0.33576  -0.29775  -0.29237
 Alpha virt. eigenvalues --   -0.02177  -0.01601  -0.00312   0.01214   0.02023
 Alpha virt. eigenvalues --    0.04077   0.04995   0.06566   0.06940   0.07777
 Alpha virt. eigenvalues --    0.08969   0.10227   0.10415   0.11735   0.12445
 Alpha virt. eigenvalues --    0.13386   0.13601   0.14084   0.16043   0.17804
 Alpha virt. eigenvalues --    0.19052   0.19909   0.20557   0.21513   0.22132
 Alpha virt. eigenvalues --    0.23283   0.25790   0.27058   0.27359   0.28345
 Alpha virt. eigenvalues --    0.29698   0.30225   0.30743   0.32693   0.33074
 Alpha virt. eigenvalues --    0.34286   0.36373   0.38121   0.38603   0.41781
 Alpha virt. eigenvalues --    0.42247   0.49705   0.63934   0.65104   0.67779
 Alpha virt. eigenvalues --    0.73001   0.74429   0.74688   0.79267   0.79868
 Alpha virt. eigenvalues --    0.84445   0.94665   0.96112   0.97130   1.02524
 Alpha virt. eigenvalues --    1.06514   1.09092   1.10551   1.14314   1.14901
 Alpha virt. eigenvalues --    1.21248   1.22762   1.26725   1.27617   1.30893
 Alpha virt. eigenvalues --    1.32612   1.33154   1.38217   1.38975   1.40952
 Alpha virt. eigenvalues --    1.49187   1.52216   1.53025   1.54998   1.60055
 Alpha virt. eigenvalues --    1.63341   1.67608   1.72941   1.77027   1.79751
 Alpha virt. eigenvalues --    1.80293   1.86194   1.88216   1.92496   1.93695
 Alpha virt. eigenvalues --    1.97152   2.02030   2.06148   2.08390   2.10528
 Alpha virt. eigenvalues --    2.14203   2.18817   2.23533   2.33423   2.35070
 Alpha virt. eigenvalues --    2.39419   2.41751   2.47079   2.47868   2.53833
 Alpha virt. eigenvalues --    2.55345   2.61548   2.64067   2.68293   2.70525
 Alpha virt. eigenvalues --    2.76165   2.76759   2.81266   2.85881   2.89243
 Alpha virt. eigenvalues --    2.96116   3.07100   3.11478   3.22279   3.24911
 Alpha virt. eigenvalues --    3.35193   3.43934   3.48138   3.49152   3.52809
 Alpha virt. eigenvalues --    4.24755   4.30161   4.37785   4.46735   4.55408
 Alpha virt. eigenvalues --    4.71990
          Condensed to atoms (all electrons):
              1          2          3          4          5          6
     1  C    5.462712   0.401566   0.421197   0.409507   0.152162  -0.021793
     2  H    0.401566   0.547742  -0.035279  -0.023749  -0.012818  -0.019410
     3  H    0.421197  -0.035279   0.512265  -0.021852  -0.090333   0.009047
     4  H    0.409507  -0.023749  -0.021852   0.506359  -0.071066   0.000961
     5  C    0.152162  -0.012818  -0.090333  -0.071066   5.749312   0.312389
     6  H   -0.021793  -0.019410   0.009047   0.000961   0.312389   0.621127
     7  O   -0.069697  -0.002974   0.013066  -0.002824  -0.142530   0.014941
     8  H    0.007837   0.000007  -0.000754   0.000734   0.021218  -0.002792
     9  O   -0.065464  -0.014210   0.001661   0.007747   0.206962  -0.051806
    10  H   -0.008122   0.001118  -0.004717   0.004212  -0.022549  -0.008849
    11  C   -0.143692  -0.008276   0.002607   0.022555  -0.000565  -0.018935
    12  O   -0.064919   0.000461   0.000503  -0.007010  -0.050463   0.000290
              7          8          9         10         11         12
     1  C   -0.069697   0.007837  -0.065464  -0.008122  -0.143692  -0.064919
     2  H   -0.002974   0.000007  -0.014210   0.001118  -0.008276   0.000461
     3  H    0.013066  -0.000754   0.001661  -0.004717   0.002607   0.000503
     4  H   -0.002824   0.000734   0.007747   0.004212   0.022555  -0.007010
     5  C   -0.142530   0.021218   0.206962  -0.022549  -0.000565  -0.050463
     6  H    0.014941  -0.002792  -0.051806  -0.008849  -0.018935   0.000290
     7  O    8.221577   0.200225   0.002442  -0.004225   0.311926  -0.147982
     8  H    0.200225   0.399879   0.000762   0.000832  -0.017689   0.004129
     9  O    0.002442   0.000762   8.222410   0.193804  -0.068393   0.002676
    10  H   -0.004225   0.000832   0.193804   0.463128   0.026618  -0.002075
    11  C    0.311926  -0.017689  -0.068393   0.026618   5.053620   0.481913
    12  O   -0.147982   0.004129   0.002676  -0.002075   0.481913   8.219338
 Mulliken atomic charges:
              1
     1  C   -0.481295
     2  H    0.165821
     3  H    0.192589
     4  H    0.174425
     5  C   -0.051719
     6  H    0.164829
     7  O   -0.393945
     8  H    0.385612
     9  O   -0.438590
    10  H    0.360824
    11  C    0.358311
    12  O   -0.436860
 Sum of Mulliken charges=   0.00000
 Atomic charges with hydrogens summed into heavy atoms:
              1
     1  C    0.051540
     2  H    0.000000
     3  H    0.000000
     4  H    0.000000
     5  C    0.113109
     6  H    0.000000
     7  O   -0.008333
     8  H    0.000000
     9  O   -0.077766
    10  H    0.000000
    11  C    0.358311
    12  O   -0.436860
 Sum of Mulliken charges=   0.00000
 Electronic spatial extent (au):  <R**2>=   565.0266
 Charge=     0.0000 electrons
 Dipole moment (field-independent basis, Debye):
    X=     2.0247    Y=     0.2754    Z=     0.6194  Tot=     2.1351
 Quadrupole moment (field-independent basis, Debye-Ang):
   XX=   -29.1396   YY=   -40.8693   ZZ=   -35.7912
   XY=     4.6489   XZ=    -4.0682   YZ=     1.2722
 Traceless Quadrupole moment (field-independent basis, Debye-Ang):
   XX=     6.1271   YY=    -5.6026   ZZ=    -0.5245
   XY=     4.6489   XZ=    -4.0682   YZ=     1.2722
 Octapole moment (field-independent basis, Debye-Ang**2):
  XXX=     3.5395  YYY=    -1.0955  ZZZ=    -0.2277  XYY=     1.5146
  XXY=   -17.3447  XXZ=     4.4318  XZZ=    -1.6525  YZZ=    -1.5705
  YYZ=     1.5276  XYZ=    -0.0198
 Hexadecapole moment (field-independent basis, Debye-Ang**3):
 XXXX=  -316.9390 YYYY=  -225.9407 ZZZZ=  -100.6565 XXXY=     5.5128
 XXXZ=   -32.0497 YYYX=    -0.4873 YYYZ=    -0.6321 ZZZX=    -6.0706
 ZZZY=    -2.9416 XXYY=   -95.7407 XXZZ=   -76.7147 YYZZ=   -56.6785
 XXYZ=     0.2091 YYXZ=    -5.1802 ZZXY=     1.2578
 N-N= 2.484326686841D+02 E-N=-1.301692858526D+03  KE= 3.405169895640D+02
 1|1|UNPC-UNK|FOpt|RB3LYP|6-31++G(d,p)|C3H6O3|PCUSER|20-Apr-2019|0||# O
 PT FREQ B3LYP/6-31++G(D,P) GEOM=CONNECTIVITY||lactic acid||0,1|C,-0.14
 56559115,-1.2367742242,-1.3349942431|H,0.17147733,-2.2792697642,-1.452
 1523124|H,0.4378576657,-0.6163314609,-2.0216883028|H,-1.2045944213,-1.
 1732781821,-1.6013691891|C,0.0771403295,-0.7855854727,0.1159969912|H,-
 0.5309258604,-1.4069050464,0.7874628278|O,0.4897392954,1.5884048232,0.
 2045480563|H,0.0329428152,2.4413916356,0.3051749348|O,1.4470060924,-0.
 8266499718,0.4925574597|H,1.7886712014,-1.7109835568,0.3064906938|C,-0
 .4530641839,0.6323223896,0.2949976536|O,-1.6324891547,0.873945176,0.45
 54043512||Version=x86-Win32-G03RevB.01|State=1-A|HF=-343.6353684|RMSD=
 3.680e-009|RMSF=1.543e-005|Dipole=0.3209181,-0.6133123,-0.4759138|PG=C
 01 [X(C3H6O3)]||@


 IF YOU PERCEIVE THAT THERE ARE FOUR POSSIBLE WAYS IN
 WHICH A PROCEDURE CAN GO WRONG AND CIRCUMVENT THESE, 
 THEN A FIFTH WAY WILL DEVELOP.

                              -- MURPHY'S TWELFTH LAW
 Job cpu time:  0 days  0 hours 42 minutes  1.0 seconds.
 File lengths (MBytes):  RWF=     22 Int=      0 D2E=      0 Chk=      5 Scr=      1
 Normal termination of Gaussian 03 at Sat Apr 20 22:20:34 2019.
 Link1:  Proceeding to internal job step number  2.
 ----------------------------------------------------------------------
 #N Geom=AllCheck Guess=Read SCRF=Check GenChk RB3LYP/6-31++G(d,p) Freq
 ----------------------------------------------------------------------
 1/10=4,29=7,30=1,38=1,40=1,46=1/1,3;
 2/40=1/2;
 3/5=1,6=6,7=1111,11=2,16=1,25=1,30=1,70=2,71=2,74=-5/1,2,3;
 4/5=1,7=1/1;
 5/5=2,38=6/2;
 8/6=4,10=90,11=11,27=262144000/1;
 11/6=1,8=1,9=11,15=111,16=1/1,2,10;
 10/6=1/2;
 6/7=2,8=2,9=2,10=2,18=1,28=1/1;
 7/8=1,10=1,25=1/1,2,3,16;
 1/10=4,30=1,46=1/3;
 99//99;
 -----------
 lactic acid
 -----------
 Redundant internal coordinates taken from checkpoint file:
 C:\Users\LYR\Desktop\Gauss\lactic acid.chk
 Charge =  0 Multiplicity = 1
 C,0,-0.1456559115,-1.2367742242,-1.3349942431
 H,0,0.17147733,-2.2792697642,-1.4521523124
 H,0,0.4378576657,-0.6163314609,-2.0216883028
 H,0,-1.2045944213,-1.1732781821,-1.6013691891
 C,0,0.0771403295,-0.7855854727,0.1159969912
 H,0,-0.5309258604,-1.4069050464,0.7874628278
 O,0,0.4897392954,1.5884048232,0.2045480563
 H,0,0.0329428152,2.4413916356,0.3051749348
 O,0,1.4470060924,-0.8266499718,0.4925574597
 H,0,1.7886712014,-1.7109835568,0.3064906938
 C,0,-0.4530641839,0.6323223896,0.2949976536
 O,0,-1.6324891547,0.873945176,0.4554043512
 Recover connectivity data from disk.

 GradGradGradGradGradGradGradGradGradGradGradGradGradGradGradGradGradGrad
 Berny optimization.
 Initialization pass.
                           ----------------------------
                           !    Initial Parameters    !
                           ! (Angstroms and Degrees)  !
 --------------------------                            --------------------------
 ! Name  Definition              Value          Derivative Info.                !
 --------------------------------------------------------------------------------
 ! R1    R(1,2)                  1.0959         calculate D2E/DX2 analytically  !
 ! R2    R(1,3)                  1.0941         calculate D2E/DX2 analytically  !
 ! R3    R(1,4)                  1.0938         calculate D2E/DX2 analytically  !
 ! R4    R(1,5)                  1.5358         calculate D2E/DX2 analytically  !
 ! R5    R(5,6)                  1.0985         calculate D2E/DX2 analytically  !
 ! R6    R(5,9)                  1.4213         calculate D2E/DX2 analytically  !
 ! R7    R(5,11)                 1.5243         calculate D2E/DX2 analytically  !
 ! R8    R(7,8)                  0.9728         calculate D2E/DX2 analytically  !
 ! R9    R(7,11)                 1.3458         calculate D2E/DX2 analytically  !
 ! R10   R(9,10)                 0.9661         calculate D2E/DX2 analytically  !
 ! R11   R(11,12)                1.2146         calculate D2E/DX2 analytically  !
 ! A1    A(2,1,3)              108.5426         calculate D2E/DX2 analytically  !
 ! A2    A(2,1,4)              108.0195         calculate D2E/DX2 analytically  !
 ! A3    A(2,1,5)              109.7843         calculate D2E/DX2 analytically  !
 ! A4    A(3,1,4)              109.3039         calculate D2E/DX2 analytically  !
 ! A5    A(3,1,5)              110.4277         calculate D2E/DX2 analytically  !
 ! A6    A(4,1,5)              110.701          calculate D2E/DX2 analytically  !
 ! A7    A(1,5,6)              109.3326         calculate D2E/DX2 analytically  !
 ! A8    A(1,5,9)              112.4363         calculate D2E/DX2 analytically  !
 ! A9    A(1,5,11)             109.4972         calculate D2E/DX2 analytically  !
 ! A10   A(6,5,9)              110.8079         calculate D2E/DX2 analytically  !
 ! A11   A(6,5,11)             105.1772         calculate D2E/DX2 analytically  !
 ! A12   A(9,5,11)             109.3299         calculate D2E/DX2 analytically  !
 ! A13   A(8,7,11)             106.679          calculate D2E/DX2 analytically  !
 ! A14   A(5,9,10)             108.4377         calculate D2E/DX2 analytically  !
 ! A15   A(5,11,7)             114.1581         calculate D2E/DX2 analytically  !
 ! A16   A(5,11,12)            122.5693         calculate D2E/DX2 analytically  !
 ! A17   A(7,11,12)            123.2188         calculate D2E/DX2 analytically  !
 ! D1    D(2,1,5,6)            -61.4351         calculate D2E/DX2 analytically  !
 ! D2    D(2,1,5,9)             62.0801         calculate D2E/DX2 analytically  !
 ! D3    D(2,1,5,11)          -176.1778         calculate D2E/DX2 analytically  !
 ! D4    D(3,1,5,6)            178.9208         calculate D2E/DX2 analytically  !
 ! D5    D(3,1,5,9)            -57.564          calculate D2E/DX2 analytically  !
 ! D6    D(3,1,5,11)            64.1781         calculate D2E/DX2 analytically  !
 ! D7    D(4,1,5,6)             57.7325         calculate D2E/DX2 analytically  !
 ! D8    D(4,1,5,9)           -178.7523         calculate D2E/DX2 analytically  !
 ! D9    D(4,1,5,11)           -57.0103         calculate D2E/DX2 analytically  !
 ! D10   D(1,5,9,10)           -53.6054         calculate D2E/DX2 analytically  !
 ! D11   D(6,5,9,10)            69.0829         calculate D2E/DX2 analytically  !
 ! D12   D(11,5,9,10)         -175.4425         calculate D2E/DX2 analytically  !
 ! D13   D(1,5,11,7)           -97.3647         calculate D2E/DX2 analytically  !
 ! D14   D(1,5,11,12)           80.0461         calculate D2E/DX2 analytically  !
 ! D15   D(6,5,11,7)           145.253          calculate D2E/DX2 analytically  !
 ! D16   D(6,5,11,12)          -37.3363         calculate D2E/DX2 analytically  !
 ! D17   D(9,5,11,7)            26.2261         calculate D2E/DX2 analytically  !
 ! D18   D(9,5,11,12)         -156.3631         calculate D2E/DX2 analytically  !
 ! D19   D(8,7,11,5)           178.2169         calculate D2E/DX2 analytically  !
 ! D20   D(8,7,11,12)            0.8251         calculate D2E/DX2 analytically  !
 --------------------------------------------------------------------------------
 Trust Radius=3.00D-01 FncErr=1.00D-07 GrdErr=1.00D-07
 Number of steps in this run=   2 maximum allowed number of steps=   2.
 GradGradGradGradGradGradGradGradGradGradGradGradGradGradGradGradGradGrad

                          Input orientation:                          
 ---------------------------------------------------------------------
 Center     Atomic     Atomic              Coordinates (Angstroms)
 Number     Number      Type              X           Y           Z
 ---------------------------------------------------------------------
    1          6             0       -0.145656   -1.236774   -1.334994
    2          1             0        0.171477   -2.279270   -1.452152
    3          1             0        0.437858   -0.616331   -2.021688
    4          1             0       -1.204594   -1.173278   -1.601369
    5          6             0        0.077140   -0.785585    0.115997
    6          1             0       -0.530926   -1.406905    0.787463
    7          8             0        0.489739    1.588405    0.204548
    8          1             0        0.032943    2.441392    0.305175
    9          8             0        1.447006   -0.826650    0.492557
   10          1             0        1.788671   -1.710984    0.306491
   11          6             0       -0.453064    0.632322    0.294998
   12          8             0       -1.632489    0.873945    0.455404
 ---------------------------------------------------------------------
                    Distance matrix (angstroms):
                    1          2          3          4          5
     1  C    0.000000
     2  H    1.095945   0.000000
     3  H    1.094069   1.777834   0.000000
     4  H    1.093772   1.771738   1.784519   0.000000
     5  C    1.535769   2.167737   2.174503   2.177727   0.000000
     6  H    2.163840   2.504050   3.074879   2.492976   1.098476
     7  O    3.279566   4.219580   3.133637   3.709312   2.411205
     8  H    4.031248   5.039051   3.863667   4.269924   3.232820
     9  O    2.458601   2.742075   2.717360   3.396419   1.421273
    10  H    2.580885   2.455828   2.905749   3.590083   1.954990
    11  C    2.498979   3.452529   2.778473   2.724188   1.524343
    12  O    3.141868   4.103149   3.555735   2.933349   2.406672
                    6          7          8          9         10
     6  H    0.000000
     7  O    3.217674   0.000000
     8  H    3.919176   0.972818   0.000000
     9  O    2.082278   2.613771   3.565779   0.000000
    10  H    2.388374   3.547334   4.508304   0.966127   0.000000
    11  C    2.099293   1.345791   1.873243   2.403726   3.242930
    12  O    2.554600   2.253272   2.291969   3.518053   4.290498
                   11         12
    11  C    0.000000
    12  O    1.214560   0.000000
 Stoichiometry    C3H6O3
 Framework group  C1[X(C3H6O3)]
 Deg. of freedom    30
 Full point group                 C1      NOp   1
 Largest Abelian subgroup         C1      NOp   1
 Largest concise Abelian subgroup C1      NOp   1
                         Standard orientation:                         
 ---------------------------------------------------------------------
 Center     Atomic     Atomic              Coordinates (Angstroms)
 Number     Number      Type              X           Y           Z
 ---------------------------------------------------------------------
    1          6             0        1.366762    1.056456    0.590676
    2          1             0        2.431057    1.142385    0.343717
    3          1             0        1.276228    0.665470    1.608477
    4          1             0        0.927505    2.057214    0.547372
    5          6             0        0.675617    0.116543   -0.408056
    6          1             0        0.760479    0.535270   -1.420042
    7          8             0       -1.207767   -0.974768    0.629158
    8          1             0       -2.165292   -0.878210    0.771276
    9          8             0        1.199774   -1.203755   -0.362360
   10          1             0        2.157953   -1.156240   -0.476544
   11          6             0       -0.820148    0.075954   -0.117092
   12          8             0       -1.582171    0.946073   -0.487725
 ---------------------------------------------------------------------
 Rotational constants (GHZ):      5.1202091      3.0563538      2.3476993
 Standard basis: 6-31++G(d,p) (6D, 7F)
 There are   150 symmetry adapted basis functions of A   symmetry.
 Integral buffers will be    262144 words long.
 Raffenetti 2 integral format.
 Two-electron integral symmetry is turned on.
   150 basis functions,   240 primitive gaussians,   150 cartesian basis functions
    24 alpha electrons       24 beta electrons
       nuclear repulsion energy       248.4326686841 Hartrees.
 NAtoms=   12 NActive=   12 NUniq=   12 SFac= 1.00D+00 NAtFMM=   60 Big=F
 One-electron integrals computed using PRISM.
 NBasis=   150 RedAO= T  NBF=   150
 NBsUse=   150 1.00D-06 NBFU=   150
 Initial guess read from the checkpoint file:
 C:\Users\LYR\Desktop\Gauss\lactic acid.chk
 Initial guess orbital symmetries:
       Occupied  (A) (A) (A) (A) (A) (A) (A) (A) (A) (A) (A) (A)
                 (A) (A) (A) (A) (A) (A) (A) (A) (A) (A) (A) (A)
       Virtual   (A) (A) (A) (A) (A) (A) (A) (A) (A) (A) (A) (A)
                 (A) (A) (A) (A) (A) (A) (A) (A) (A) (A) (A) (A)
                 (A) (A) (A) (A) (A) (A) (A) (A) (A) (A) (A) (A)
                 (A) (A) (A) (A) (A) (A) (A) (A) (A) (A) (A) (A)
                 (A) (A) (A) (A) (A) (A) (A) (A) (A) (A) (A) (A)
                 (A) (A) (A) (A) (A) (A) (A) (A) (A) (A) (A) (A)
                 (A) (A) (A) (A) (A) (A) (A) (A) (A) (A) (A) (A)
                 (A) (A) (A) (A) (A) (A) (A) (A) (A) (A) (A) (A)
                 (A) (A) (A) (A) (A) (A) (A) (A) (A) (A) (A) (A)
                 (A) (A) (A) (A) (A) (A) (A) (A) (A) (A) (A) (A)
                 (A) (A) (A) (A) (A) (A)
 Requested convergence on RMS density matrix=1.00D-08 within 128 cycles.
 Requested convergence on MAX density matrix=1.00D-06.
 Requested convergence on             energy=1.00D-06.
 No special actions if energy rises.
 SCF Done:  E(RB+HF-LYP) =  -343.635368401     A.U. after    1 cycles
             Convg  =    0.2182D-08             -V/T =  2.0092
             S**2   =   0.0000
 Range of M.O.s used for correlation:     1   150
 NBasis=   150 NAE=    24 NBE=    24 NFC=     0 NFV=     0
 NROrb=    150 NOA=    24 NOB=    24 NVA=   126 NVB=   126

 **** Warning!!: The largest alpha MO coefficient is  0.36382160D+02

 Symmetrizing basis deriv contribution to polar:
 IMax=3 JMax=2 DiffMx= 0.00D+00
 G2DrvN: will do   13 centers at a time, making    1 passes doing MaxLOS=2.
 FoFDir/FoFCou used for L=0 through L=2.
          Differentiating once with respect to electric field.
                with respect to dipole field.
          Differentiating once with respect to nuclear coordinates.
 Integrals replicated using symmetry in FoFDir.
 MinBra= 0 MaxBra= 2 Meth= 1.
 IRaf=       0 NMat=  39 IRICut=      39 DoRegI=T DoRafI=T ISym2E= 2 JSym2E=2.
          There are  39 degrees of freedom in the 1st order CPHF.
    36 vectors were produced by pass  0.
 AX will form  36 AO Fock derivatives at one time.
    36 vectors were produced by pass  1.
    36 vectors were produced by pass  2.
    36 vectors were produced by pass  3.
    36 vectors were produced by pass  4.
    26 vectors were produced by pass  5.
     3 vectors were produced by pass  6.
     3 vectors were produced by pass  7.
 Inv2:  IOpt= 1 Iter= 1 AM= 2.05D-15 Conv= 1.00D-12.
 Inverted reduced A of dimension  212 with in-core refinement.
 Isotropic polarizability for W=    0.000000       48.45 Bohr**3.
 End of Minotr Frequency-dependent properties file   721 does not exist.

 **********************************************************************

            Population analysis using the SCF density.

 **********************************************************************

 Orbital symmetries:
       Occupied  (A) (A) (A) (A) (A) (A) (A) (A) (A) (A) (A) (A)
                 (A) (A) (A) (A) (A) (A) (A) (A) (A) (A) (A) (A)
       Virtual   (A) (A) (A) (A) (A) (A) (A) (A) (A) (A) (A) (A)
                 (A) (A) (A) (A) (A) (A) (A) (A) (A) (A) (A) (A)
                 (A) (A) (A) (A) (A) (A) (A) (A) (A) (A) (A) (A)
                 (A) (A) (A) (A) (A) (A) (A) (A) (A) (A) (A) (A)
                 (A) (A) (A) (A) (A) (A) (A) (A) (A) (A) (A) (A)
                 (A) (A) (A) (A) (A) (A) (A) (A) (A) (A) (A) (A)
                 (A) (A) (A) (A) (A) (A) (A) (A) (A) (A) (A) (A)
                 (A) (A) (A) (A) (A) (A) (A) (A) (A) (A) (A) (A)
                 (A) (A) (A) (A) (A) (A) (A) (A) (A) (A) (A) (A)
                 (A) (A) (A) (A) (A) (A) (A) (A) (A) (A) (A) (A)
                 (A) (A) (A) (A) (A) (A)
 The electronic state is 1-A.
 Alpha  occ. eigenvalues --  -19.21648 -19.17557 -19.15964 -10.33701 -10.27180
 Alpha  occ. eigenvalues --  -10.20446  -1.12542  -1.04674  -1.03312  -0.78763
 Alpha  occ. eigenvalues --   -0.69274  -0.61424  -0.53594  -0.50784  -0.48931
 Alpha  occ. eigenvalues --   -0.48102  -0.44022  -0.42459  -0.40369  -0.39179
 Alpha  occ. eigenvalues --   -0.36341  -0.33576  -0.29775  -0.29237
 Alpha virt. eigenvalues --   -0.02177  -0.01601  -0.00312   0.01214   0.02023
 Alpha virt. eigenvalues --    0.04077   0.04995   0.06566   0.06940   0.07777
 Alpha virt. eigenvalues --    0.08969   0.10227   0.10415   0.11735   0.12445
 Alpha virt. eigenvalues --    0.13386   0.13601   0.14084   0.16043   0.17804
 Alpha virt. eigenvalues --    0.19052   0.19909   0.20557   0.21513   0.22132
 Alpha virt. eigenvalues --    0.23283   0.25790   0.27058   0.27359   0.28345
 Alpha virt. eigenvalues --    0.29698   0.30225   0.30743   0.32693   0.33074
 Alpha virt. eigenvalues --    0.34286   0.36373   0.38121   0.38603   0.41781
 Alpha virt. eigenvalues --    0.42247   0.49705   0.63934   0.65104   0.67779
 Alpha virt. eigenvalues --    0.73001   0.74429   0.74688   0.79267   0.79868
 Alpha virt. eigenvalues --    0.84445   0.94665   0.96112   0.97130   1.02524
 Alpha virt. eigenvalues --    1.06514   1.09092   1.10551   1.14314   1.14901
 Alpha virt. eigenvalues --    1.21248   1.22762   1.26725   1.27617   1.30893
 Alpha virt. eigenvalues --    1.32612   1.33154   1.38217   1.38975   1.40952
 Alpha virt. eigenvalues --    1.49187   1.52216   1.53025   1.54998   1.60055
 Alpha virt. eigenvalues --    1.63341   1.67608   1.72941   1.77027   1.79751
 Alpha virt. eigenvalues --    1.80293   1.86194   1.88216   1.92496   1.93695
 Alpha virt. eigenvalues --    1.97152   2.02030   2.06148   2.08390   2.10528
 Alpha virt. eigenvalues --    2.14203   2.18817   2.23533   2.33423   2.35070
 Alpha virt. eigenvalues --    2.39419   2.41751   2.47079   2.47868   2.53833
 Alpha virt. eigenvalues --    2.55345   2.61548   2.64067   2.68293   2.70525
 Alpha virt. eigenvalues --    2.76165   2.76759   2.81266   2.85881   2.89243
 Alpha virt. eigenvalues --    2.96116   3.07100   3.11478   3.22279   3.24911
 Alpha virt. eigenvalues --    3.35193   3.43934   3.48138   3.49152   3.52809
 Alpha virt. eigenvalues --    4.24755   4.30161   4.37785   4.46735   4.55408
 Alpha virt. eigenvalues --    4.71990
          Condensed to atoms (all electrons):
              1          2          3          4          5          6
     1  C    5.462712   0.401566   0.421197   0.409507   0.152162  -0.021793
     2  H    0.401566   0.547742  -0.035279  -0.023749  -0.012818  -0.019410
     3  H    0.421197  -0.035279   0.512265  -0.021852  -0.090333   0.009047
     4  H    0.409507  -0.023749  -0.021852   0.506359  -0.071066   0.000961
     5  C    0.152162  -0.012818  -0.090333  -0.071066   5.749312   0.312389
     6  H   -0.021793  -0.019410   0.009047   0.000961   0.312389   0.621128
     7  O   -0.069697  -0.002974   0.013066  -0.002824  -0.142530   0.014941
     8  H    0.007837   0.000007  -0.000754   0.000734   0.021218  -0.002792
     9  O   -0.065464  -0.014210   0.001661   0.007747   0.206962  -0.051806
    10  H   -0.008122   0.001118  -0.004717   0.004212  -0.022549  -0.008849
    11  C   -0.143692  -0.008276   0.002607   0.022555  -0.000565  -0.018935
    12  O   -0.064919   0.000461   0.000503  -0.007010  -0.050463   0.000290
              7          8          9         10         11         12
     1  C   -0.069697   0.007837  -0.065464  -0.008122  -0.143692  -0.064919
     2  H   -0.002974   0.000007  -0.014210   0.001118  -0.008276   0.000461
     3  H    0.013066  -0.000754   0.001661  -0.004717   0.002607   0.000503
     4  H   -0.002824   0.000734   0.007747   0.004212   0.022555  -0.007010
     5  C   -0.142530   0.021218   0.206962  -0.022549  -0.000565  -0.050463
     6  H    0.014941  -0.002792  -0.051806  -0.008849  -0.018935   0.000290
     7  O    8.221577   0.200225   0.002442  -0.004225   0.311926  -0.147982
     8  H    0.200225   0.399879   0.000762   0.000832  -0.017689   0.004129
     9  O    0.002442   0.000762   8.222410   0.193804  -0.068393   0.002676
    10  H   -0.004225   0.000832   0.193804   0.463128   0.026618  -0.002075
    11  C    0.311926  -0.017689  -0.068393   0.026618   5.053620   0.481913
    12  O   -0.147982   0.004129   0.002676  -0.002075   0.481913   8.219338
 Mulliken atomic charges:
              1
     1  C   -0.481295
     2  H    0.165821
     3  H    0.192589
     4  H    0.174425
     5  C   -0.051719
     6  H    0.164829
     7  O   -0.393945
     8  H    0.385612
     9  O   -0.438590
    10  H    0.360824
    11  C    0.358311
    12  O   -0.436860
 Sum of Mulliken charges=   0.00000
 Atomic charges with hydrogens summed into heavy atoms:
              1
     1  C    0.051540
     2  H    0.000000
     3  H    0.000000
     4  H    0.000000
     5  C    0.113109
     6  H    0.000000
     7  O   -0.008333
     8  H    0.000000
     9  O   -0.077766
    10  H    0.000000
    11  C    0.358311
    12  O   -0.436860
 Sum of Mulliken charges=   0.00000
 APT atomic charges:
              1
     1  C    0.004472
     2  H   -0.020189
     3  H    0.007101
     4  H    0.016776
     5  C    0.447432
     6  H   -0.054438
     7  O   -0.680101
     8  H    0.289786
     9  O   -0.605008
    10  H    0.252358
    11  C    1.092518
    12  O   -0.750707
 Sum of APT charges=   0.00000
 APT Atomic charges with hydrogens summed into heavy atoms:
              1
     1  C    0.008160
     2  H    0.000000
     3  H    0.000000
     4  H    0.000000
     5  C    0.392994
     6  H    0.000000
     7  O   -0.390315
     8  H    0.000000
     9  O   -0.352650
    10  H    0.000000
    11  C    1.092518
    12  O   -0.750707
 Sum of APT charges=   0.00000
 Electronic spatial extent (au):  <R**2>=   565.0266
 Charge=     0.0000 electrons
 Dipole moment (field-independent basis, Debye):
    X=     2.0247    Y=     0.2754    Z=     0.6194  Tot=     2.1351
 Quadrupole moment (field-independent basis, Debye-Ang):
   XX=   -29.1396   YY=   -40.8693   ZZ=   -35.7912
   XY=     4.6489   XZ=    -4.0682   YZ=     1.2722
 Traceless Quadrupole moment (field-independent basis, Debye-Ang):
   XX=     6.1271   YY=    -5.6026   ZZ=    -0.5245
   XY=     4.6489   XZ=    -4.0682   YZ=     1.2722
 Octapole moment (field-independent basis, Debye-Ang**2):
  XXX=     3.5395  YYY=    -1.0955  ZZZ=    -0.2277  XYY=     1.5146
  XXY=   -17.3447  XXZ=     4.4318  XZZ=    -1.6525  YZZ=    -1.5705
  YYZ=     1.5276  XYZ=    -0.0198
 Hexadecapole moment (field-independent basis, Debye-Ang**3):
 XXXX=  -316.9390 YYYY=  -225.9407 ZZZZ=  -100.6565 XXXY=     5.5128
 XXXZ=   -32.0497 YYYX=    -0.4873 YYYZ=    -0.6321 ZZZX=    -6.0706
 ZZZY=    -2.9415 XXYY=   -95.7407 XXZZ=   -76.7147 YYZZ=   -56.6785
 XXYZ=     0.2091 YYXZ=    -5.1802 ZZXY=     1.2578
 N-N= 2.484326686841D+02 E-N=-1.301692856133D+03  KE= 3.405169882419D+02
  Exact polarizability:  54.326  -0.960  49.450   0.058  -3.428  41.581
 Approx polarizability:  68.475  -5.302  70.562   0.899  -8.791  57.319
 Full mass-weighted force constant matrix:
 Low frequencies ---  -11.3686   -0.0007   -0.0002    0.0008    4.0432   10.2927
 Low frequencies ---   28.0225  211.9521  240.5696
 Diagonal vibrational polarizability:
       15.7128719      28.6955069     239.9491300
 Harmonic frequencies (cm**-1), IR intensities (KM/Mole), Raman scattering
 activities (A**4/AMU), depolarization ratios for plane and unpolarized
 incident light, reduced masses (AMU), force constants (mDyne/A),
 and normal coordinates:
                     1                      2                      3
                     A                      A                      A
 Frequencies --    27.9630               211.9498               240.5685
 Red. masses --     6.0541                 1.1342                 1.8415
 Frc consts  --     0.0028                 0.0300                 0.0628
 IR Inten    --     5.1256               122.9896                 7.8454
 Atom AN      X      Y      Z        X      Y      Z        X      Y      Z
   1   6     0.00  -0.16   0.23     0.04   0.02   0.01     0.19   0.00  -0.02
   2   1     0.01  -0.14   0.28     0.03   0.01  -0.03     0.09   0.20  -0.41
   3   1    -0.05  -0.36   0.15     0.09   0.00   0.01     0.63  -0.19  -0.05
   4   1     0.04  -0.13   0.42     0.03   0.02   0.05     0.05  -0.05   0.32
   5   6     0.01   0.07   0.01     0.00   0.02   0.03    -0.01   0.06   0.07
   6   1     0.04   0.26   0.10     0.00   0.00   0.03    -0.05   0.06   0.06
   7   8     0.10   0.19   0.27     0.00  -0.01  -0.02    -0.04  -0.03  -0.04
   8   1     0.09   0.13   0.24    -0.01  -0.04  -0.05    -0.07  -0.12  -0.18
   9   8    -0.03   0.04  -0.23    -0.02   0.00   0.07    -0.05   0.04   0.02
  10   1    -0.02   0.03  -0.17    -0.14  -0.08  -0.97    -0.01   0.02   0.35
  11   6     0.00   0.02  -0.03     0.00   0.00   0.00    -0.03   0.02   0.04
  12   8    -0.08  -0.16  -0.27    -0.01  -0.02  -0.03    -0.07  -0.06  -0.06
                     4                      5                      6
                     A                      A                      A
 Frequencies --   245.4529               298.2182               390.1411
 Red. masses --     1.5535                 3.1805                 3.8224
 Frc consts  --     0.0551                 0.1667                 0.3428
 IR Inten    --     3.2268                 4.9818                 3.1114
 Atom AN      X      Y      Z        X      Y      Z        X      Y      Z
   1   6     0.09   0.00   0.01    -0.10  -0.02   0.03    -0.03   0.22   0.04
   2   1     0.19  -0.48   0.26    -0.15   0.38  -0.07    -0.05   0.41   0.03
   3   1    -0.32   0.27   0.08     0.12  -0.32  -0.07     0.02   0.50   0.15
   4   1     0.50   0.17  -0.33    -0.42  -0.14   0.34    -0.25   0.11  -0.24
   5   6     0.00   0.05   0.01     0.02   0.01  -0.07     0.05   0.02   0.13
   6   1     0.04   0.05   0.01     0.17  -0.06  -0.09    -0.02   0.10   0.16
   7   8     0.08  -0.03  -0.04     0.26   0.02  -0.06    -0.01  -0.07   0.03
   8   1     0.07  -0.13  -0.05     0.28  -0.09   0.12    -0.05  -0.11  -0.19
   9   8    -0.10   0.02   0.02    -0.18  -0.07   0.11    -0.21  -0.08  -0.17
  10   1    -0.08  -0.06   0.14    -0.17  -0.25   0.12    -0.17  -0.31   0.05
  11   6     0.00   0.03   0.00     0.04   0.06  -0.09     0.09  -0.04   0.10
  12   8    -0.08  -0.04   0.00    -0.04   0.04   0.03     0.18  -0.04  -0.06
                     7                      8                      9
                     A                      A                      A
 Frequencies --   528.5584               588.9727               632.1257
 Red. masses --     5.0319                 2.3242                 1.5009
 Frc consts  --     0.8283                 0.4750                 0.3533
 IR Inten    --    10.6018                48.9019                91.5628
 Atom AN      X      Y      Z        X      Y      Z        X      Y      Z
   1   6     0.06   0.12   0.07     0.04   0.04   0.03     0.02   0.03   0.03
   2   1     0.05   0.39   0.12     0.07   0.06   0.13    -0.01  -0.03  -0.15
   3   1     0.07   0.36   0.16    -0.05  -0.11  -0.04     0.17   0.18   0.10
   4   1    -0.23  -0.02  -0.20     0.04   0.05   0.14     0.06   0.04  -0.06
   5   6     0.19  -0.10   0.08     0.10   0.08  -0.11    -0.05  -0.03   0.09
   6   1     0.34  -0.09   0.10     0.17   0.07  -0.11     0.00   0.03   0.12
   7   8    -0.03   0.15  -0.07    -0.12   0.00  -0.02     0.04  -0.06  -0.04
   8   1    -0.04   0.19  -0.18     0.02   0.74   0.44     0.20   0.25   0.86
   9   8     0.13  -0.23  -0.09    -0.07   0.06   0.03     0.02  -0.02  -0.02
  10   1     0.14  -0.24  -0.05    -0.06  -0.19   0.03     0.02   0.08  -0.01
  11   6    -0.02   0.11  -0.05     0.08  -0.11  -0.09    -0.08  -0.02  -0.05
  12   8    -0.29  -0.04   0.10     0.01  -0.11   0.09     0.00   0.07  -0.05
                    10                     11                     12
                     A                      A                      A
 Frequencies --   759.1225               800.1765               915.8698
 Red. masses --     4.0035                 2.6533                 2.2071
 Frc consts  --     1.3593                 1.0009                 1.0908
 IR Inten    --    46.0449                 5.1081                10.0056
 Atom AN      X      Y      Z        X      Y      Z        X      Y      Z
   1   6     0.07   0.09   0.09    -0.08  -0.08  -0.01     0.00   0.18   0.07
   2   1     0.04  -0.03  -0.11    -0.17  -0.25  -0.48     0.03  -0.22   0.04
   3   1     0.22   0.15   0.12     0.27   0.24   0.14     0.03  -0.22  -0.07
   4   1     0.18   0.14   0.09     0.04  -0.04  -0.24     0.40   0.37   0.55
   5   6     0.00   0.01  -0.03    -0.11  -0.05   0.16    -0.17   0.00  -0.06
   6   1     0.27   0.09   0.03    -0.03   0.14   0.24    -0.32  -0.20  -0.15
   7   8     0.00   0.00   0.16     0.05   0.15  -0.07     0.03   0.06  -0.05
   8   1    -0.14  -0.54  -0.42     0.04   0.34  -0.30     0.03   0.12  -0.09
   9   8    -0.01   0.00   0.00    -0.02   0.06   0.00     0.04  -0.13  -0.01
  10   1    -0.01  -0.08   0.01    -0.04   0.24  -0.02     0.03   0.14   0.02
  11   6    -0.14  -0.22  -0.35     0.11  -0.07  -0.09     0.03  -0.02   0.03
  12   8     0.02   0.11   0.08     0.03  -0.09   0.08     0.03  -0.04   0.01
                    13                     14                     15
                     A                      A                      A
 Frequencies --  1036.9182              1095.3299              1143.2616
 Red. masses --     1.6858                 2.4509                 2.6783
 Frc consts  --     1.0679                 1.7325                 2.0626
 IR Inten    --    20.0410                24.2781               138.1973
 Atom AN      X      Y      Z        X      Y      Z        X      Y      Z
   1   6     0.15   0.00   0.03     0.00   0.00   0.18     0.06  -0.09   0.02
   2   1     0.21   0.43   0.47    -0.11   0.01  -0.32     0.03   0.32   0.02
   3   1    -0.21   0.07   0.03     0.42   0.48   0.40    -0.07   0.25   0.13
   4   1    -0.28  -0.19  -0.10     0.10   0.03  -0.21    -0.24  -0.23  -0.35
   5   6    -0.07  -0.13  -0.01    -0.03  -0.14  -0.23    -0.12   0.26  -0.07
   6   1    -0.33  -0.23  -0.08     0.23   0.02  -0.15    -0.07   0.47   0.02
   7   8     0.02   0.05  -0.03    -0.01  -0.06   0.02     0.00  -0.03   0.02
   8   1     0.02  -0.02   0.02    -0.02   0.09  -0.10     0.00   0.20  -0.12
   9   8    -0.04   0.06   0.00    -0.02   0.05   0.02     0.04  -0.18   0.05
  10   1    -0.06   0.38  -0.01    -0.03   0.20  -0.02     0.02   0.41  -0.02
  11   6    -0.02  -0.05  -0.02     0.05   0.08   0.06     0.00  -0.02  -0.01
[truncated: 29,829 more chars]
