# Supplementary material for: Screening Deep Eutectic Solvents for CO2 Capture With COSMO-RS
Source: Front Chem. 2020 Feb 13;8:82. doi: 10.3389/fchem.2020.00082 (PMC7031488; doi:10.3389/fchem.2020.00082)
Supplement: Supplementary file 3 [file Data_Sheet_2.ZIP › Gaussian files/Levulinic Acid.LOG]

 Entering Link 1 = C:\G03W\l1.exe PID=      6824.
  
 Copyright (c) 1988,1990,1992,1993,1995,1998,2003, Gaussian, Inc.
                  All Rights Reserved.
  
 This is the Gaussian(R) 03 program.  It is based on the
 the Gaussian(R) 98 system (copyright 1998, Gaussian, Inc.),
 the Gaussian(R) 94 system (copyright 1995, Gaussian, Inc.),
 the Gaussian 92(TM) system (copyright 1992, Gaussian, Inc.),
 the Gaussian 90(TM) system (copyright 1990, Gaussian, Inc.),
 the Gaussian 88(TM) system (copyright 1988, Gaussian, Inc.),
 the Gaussian 86(TM) system (copyright 1986, Carnegie Mellon
 University), and the Gaussian 82(TM) system (copyright 1983,
 Carnegie Mellon University). Gaussian is a federally registered
 trademark of Gaussian, Inc.
  
 This software contains proprietary and confidential information,
 including trade secrets, belonging to Gaussian, Inc.
  
 This software is provided under written license and may be
 used, copied, transmitted, or stored only in accord with that
 written license.
  
 The following legend is applicable only to US Government
 contracts under DFARS:
  
                    RESTRICTED RIGHTS LEGEND
  
 Use, duplication or disclosure by the US Government is subject
 to restrictions as set forth in subparagraph (c)(1)(ii) of the
 Rights in Technical Data and Computer Software clause at DFARS
 252.227-7013.
  
 Gaussian, Inc.
 Carnegie Office Park, Building 6, Pittsburgh, PA 15106 USA
  
 The following legend is applicable only to US Government
 contracts under FAR:
  
                    RESTRICTED RIGHTS LEGEND
  
 Use, reproduction and disclosure by the US Government is subject
 to restrictions as set forth in subparagraph (c) of the
 Commercial Computer Software - Restricted Rights clause at FAR
 52.227-19.
  
 Gaussian, Inc.
 Carnegie Office Park, Building 6, Pittsburgh, PA 15106 USA
  
  
 ---------------------------------------------------------------
 Warning -- This program may not be used in any manner that
 competes with the business of Gaussian, Inc. or will provide
 assistance to any competitor of Gaussian, Inc.  The licensee
 of this program is prohibited from giving any competitor of
 Gaussian, Inc. access to this program.  By using this program,
 the user acknowledges that Gaussian, Inc. is engaged in the
 business of creating and licensing software in the field of
 computational chemistry and represents and warrants to the
 licensee that it is not a competitor of Gaussian, Inc. and that
 it will not use this program in any manner prohibited above.
 ---------------------------------------------------------------
  

 Cite this work as:
 Gaussian 03, Revision B.01,
 M. J. Frisch, G. W. Trucks, H. B. Schlegel, G. E. Scuseria, 
 M. A. Robb, J. R. Cheeseman, J. A. Montgomery, Jr., T. Vreven, 
 K. N. Kudin, J. C. Burant, J. M. Millam, S. S. Iyengar, J. Tomasi, 
 V. Barone, B. Mennucci, M. Cossi, G. Scalmani, N. Rega, 
 G. A. Petersson, H. Nakatsuji, M. Hada, M. Ehara, K. Toyota, 
 R. Fukuda, J. Hasegawa, M. Ishida, T. Nakajima, Y. Honda, O. Kitao, 
 H. Nakai, M. Klene, X. Li, J. E. Knox, H. P. Hratchian, J. B. Cross, 
 C. Adamo, J. Jaramillo, R. Gomperts, R. E. Stratmann, O. Yazyev, 
 A. J. Austin, R. Cammi, C. Pomelli, J. W. Ochterski, P. Y. Ayala, 
 K. Morokuma, G. A. Voth, P. Salvador, J. J. Dannenberg, 
 V. G. Zakrzewski, S. Dapprich, A. D. Daniels, M. C. Strain, 
 O. Farkas, D. K. Malick, A. D. Rabuck, K. Raghavachari, 
 J. B. Foresman, J. V. Ortiz, Q. Cui, A. G. Baboul, S. Clifford, 
 J. Cioslowski, B. B. Stefanov, G. Liu, A. Liashenko, P. Piskorz, 
 I. Komaromi, R. L. Martin, D. J. Fox, T. Keith, M. A. Al-Laham, 
 C. Y. Peng, A. Nanayakkara, M. Challacombe, P. M. W. Gill, 
 B. Johnson, W. Chen, M. W. Wong, C. Gonzalez, and J. A. Pople, 
 Gaussian, Inc., Pittsburgh PA, 2003.
 
 *********************************************
 Gaussian 03:  x86-Win32-G03RevB.01 3-Mar-2003
                  17-Apr-2019 
 *********************************************
 %chk=C:\Users\LYR\Desktop\Gauss\levulinic acid.chk
 Default route:  MaxDisk=2000MB
 -----------------------------------------------
 # opt freq b3lyp/6-31++g(d,p) geom=connectivity
 -----------------------------------------------
 1/14=-1,18=20,26=3,38=1,57=2/1,3;
 2/9=110,17=6,18=5,40=1/2;
 3/5=1,6=6,7=1111,11=2,16=1,25=1,30=1,74=-5/1,2,3;
 4//1;
 5/5=2,38=5/2;
 6/7=2,8=2,9=2,10=2,28=1/1;
 7//1,2,3,16;
 1/14=-1,18=20/3(1);
 99//99;
 2/9=110/2;
 3/5=1,6=6,7=1111,11=2,16=1,25=1,30=1,74=-5/1,2,3;
 4/5=5,16=3/1;
 5/5=2,38=5/2;
 7//1,2,3,16;
 1/14=-1,18=20/3(-5);
 2/9=110/2;
 6/7=2,8=2,9=2,10=2,19=2,28=1/1;
 99/9=1/99;
 --------------
 levulinic acid
 --------------
 Symbolic Z-matrix:
 Charge =  0 Multiplicity = 1
 C                     2.61926  -0.68966   0. 
 H                     3.68926  -0.68967  0. 
 H                     2.26259  -1.19406   0.87365 
 C                     2.10591  -1.41562  -1.2574 
 H                     1.03591  -1.41562  -1.25739 
 H                     2.46257  -0.91121  -2.13106 
 C                     2.1059   -3.59344  -2.51485 
 H                     2.46099  -3.08789  -3.38848 
 H                     2.46412  -4.60169  -2.51586 
 H                     1.0359   -3.59509  -2.51388 
 C                     2.61926  -2.86754  -1.25742 
 O                     3.34579  -3.38454  -0.36949 
 O                     2.58262   1.43638   1.16759 
 H                     2.26285   2.34156   1.16801 
 C                     2.10594   0.76227   0. 
 O                     1.38052   1.33547  -0.85369 
 

 GradGradGradGradGradGradGradGradGradGradGradGradGradGradGradGradGradGrad
 Berny optimization.
 Initialization pass.
                           ----------------------------
                           !    Initial Parameters    !
                           ! (Angstroms and Degrees)  !
 --------------------------                            --------------------------
 ! Name  Definition              Value          Derivative Info.                !
 --------------------------------------------------------------------------------
 ! R1    R(1,2)                  1.07           estimate D2E/DX2                !
 ! R2    R(1,3)                  1.07           estimate D2E/DX2                !
 ! R3    R(1,4)                  1.54           estimate D2E/DX2                !
 ! R4    R(1,15)                 1.54           estimate D2E/DX2                !
 ! R5    R(4,5)                  1.07           estimate D2E/DX2                !
 ! R6    R(4,6)                  1.07           estimate D2E/DX2                !
 ! R7    R(4,11)                 1.54           estimate D2E/DX2                !
 ! R8    R(7,8)                  1.07           estimate D2E/DX2                !
 ! R9    R(7,9)                  1.07           estimate D2E/DX2                !
 ! R10   R(7,10)                 1.07           estimate D2E/DX2                !
 ! R11   R(7,11)                 1.54           estimate D2E/DX2                !
 ! R12   R(11,12)                1.2584         estimate D2E/DX2                !
 ! R13   R(13,14)                0.96           estimate D2E/DX2                !
 ! R14   R(13,15)                1.43           estimate D2E/DX2                !
 ! R15   R(15,16)                1.2584         estimate D2E/DX2                !
 ! A1    A(2,1,3)              109.4712         estimate D2E/DX2                !
 ! A2    A(2,1,4)              109.4713         estimate D2E/DX2                !
 ! A3    A(2,1,15)             109.4712         estimate D2E/DX2                !
 ! A4    A(3,1,4)              109.4712         estimate D2E/DX2                !
 ! A5    A(3,1,15)             109.4712         estimate D2E/DX2                !
 ! A6    A(4,1,15)             109.4712         estimate D2E/DX2                !
 ! A7    A(1,4,5)              109.4712         estimate D2E/DX2                !
 ! A8    A(1,4,6)              109.4712         estimate D2E/DX2                !
 ! A9    A(1,4,11)             109.4712         estimate D2E/DX2                !
 ! A10   A(5,4,6)              109.4712         estimate D2E/DX2                !
 ! A11   A(5,4,11)             109.4713         estimate D2E/DX2                !
 ! A12   A(6,4,11)             109.4712         estimate D2E/DX2                !
 ! A13   A(8,7,9)              109.4713         estimate D2E/DX2                !
 ! A14   A(8,7,10)             109.4712         estimate D2E/DX2                !
 ! A15   A(8,7,11)             109.4712         estimate D2E/DX2                !
 ! A16   A(9,7,10)             109.4712         estimate D2E/DX2                !
 ! A17   A(9,7,11)             109.4712         estimate D2E/DX2                !
 ! A18   A(10,7,11)            109.4712         estimate D2E/DX2                !
 ! A19   A(4,11,7)             109.4689         estimate D2E/DX2                !
 ! A20   A(4,11,12)            125.4358         estimate D2E/DX2                !
 ! A21   A(7,11,12)            125.0954         estimate D2E/DX2                !
 ! A22   A(14,13,15)           109.5            estimate D2E/DX2                !
 ! A23   A(1,15,13)            109.4712         estimate D2E/DX2                !
 ! A24   A(1,15,16)            128.4329         estimate D2E/DX2                !
 ! A25   A(13,15,16)           122.0959         estimate D2E/DX2                !
 ! D1    D(2,1,4,5)            179.9988         estimate D2E/DX2                !
 ! D2    D(2,1,4,6)            -60.0012         estimate D2E/DX2                !
 ! D3    D(2,1,4,11)            59.9988         estimate D2E/DX2                !
 ! D4    D(3,1,4,5)             59.9988         estimate D2E/DX2                !
 ! D5    D(3,1,4,6)            179.9988         estimate D2E/DX2                !
 ! D6    D(3,1,4,11)           -60.0013         estimate D2E/DX2                !
 ! D7    D(15,1,4,5)           -60.0012         estimate D2E/DX2                !
 ! D8    D(15,1,4,6)            59.9988         estimate D2E/DX2                !
 ! D9    D(15,1,4,11)          179.9987         estimate D2E/DX2                !
 ! D10   D(2,1,15,13)          -60.0001         estimate D2E/DX2                !
 ! D11   D(2,1,15,16)          119.9999         estimate D2E/DX2                !
 ! D12   D(3,1,15,13)           59.9999         estimate D2E/DX2                !
 ! D13   D(3,1,15,16)         -120.0001         estimate D2E/DX2                !
 ! D14   D(4,1,15,13)          179.9998         estimate D2E/DX2                !
 ! D15   D(4,1,15,16)           -0.0002         estimate D2E/DX2                !
 ! D16   D(1,4,11,7)          -179.9991         estimate D2E/DX2                !
 ! D17   D(1,4,11,12)            0.0009         estimate D2E/DX2                !
 ! D18   D(5,4,11,7)            60.0009         estimate D2E/DX2                !
 ! D19   D(5,4,11,12)         -119.9991         estimate D2E/DX2                !
 ! D20   D(6,4,11,7)           -59.9991         estimate D2E/DX2                !
 ! D21   D(6,4,11,12)          120.0009         estimate D2E/DX2                !
 ! D22   D(8,7,11,4)            59.8909         estimate D2E/DX2                !
 ! D23   D(8,7,11,12)         -120.1091         estimate D2E/DX2                !
 ! D24   D(9,7,11,4)           179.8909         estimate D2E/DX2                !
 ! D25   D(9,7,11,12)           -0.1091         estimate D2E/DX2                !
 ! D26   D(10,7,11,4)          -60.1091         estimate D2E/DX2                !
 ! D27   D(10,7,11,12)         119.8909         estimate D2E/DX2                !
 ! D28   D(14,13,15,1)        -179.9997         estimate D2E/DX2                !
 ! D29   D(14,13,15,16)          0.0003         estimate D2E/DX2                !
 --------------------------------------------------------------------------------
 Trust Radius=3.00D-01 FncErr=1.00D-07 GrdErr=1.00D-06
 Number of steps in this run=  79 maximum allowed number of steps= 100.
 GradGradGradGradGradGradGradGradGradGradGradGradGradGradGradGradGradGrad

                          Input orientation:                          
 ---------------------------------------------------------------------
 Center     Atomic     Atomic              Coordinates (Angstroms)
 Number     Number      Type              X           Y           Z
 ---------------------------------------------------------------------
    1          6             0        2.619259   -0.689658    0.000000
    2          1             0        3.689259   -0.689671   -0.000002
    3          1             0        2.262588   -1.194056    0.873653
    4          6             0        2.105914   -1.415616   -1.257403
    5          1             0        1.035914   -1.415621   -1.257389
    6          1             0        2.462566   -0.911205   -2.131056
    7          6             0        2.105898   -3.593437   -2.514851
    8          1             0        2.460993   -3.087892   -3.388482
    9          1             0        2.464118   -4.601692   -2.515861
   10          1             0        1.035900   -3.595086   -2.513880
   11          6             0        2.619255   -2.867539   -1.257419
   12          8             0        3.345791   -3.384542   -0.369487
   13          8             0        2.582618    1.436376    1.167590
   14          1             0        2.262853    2.341556    1.168010
   15          6             0        2.105943    0.762274    0.000000
   16          8             0        1.380523    1.335474   -0.853685
 ---------------------------------------------------------------------
                    Distance matrix (angstroms):
                    1          2          3          4          5
     1  C    0.000000
     2  H    1.070000   0.000000
     3  H    1.070000   1.747303   0.000000
     4  C    1.540000   2.148263   2.148263   0.000000
     5  H    2.148263   3.024610   2.468838   1.070000   0.000000
     6  H    2.148263   2.468854   3.024610   1.070000   1.747303
     7  C    3.875558   4.154919   4.154941   2.514773   2.732940
     8  H    4.154321   4.329191   4.668166   2.732048   3.060866
     9  H    4.653776   4.809826   4.810551   3.444287   3.711410
    10  H    4.155494   4.669190   4.329559   2.733817   2.515718
    11  C    2.514809   2.732968   2.732987   1.540000   2.148263
    12  O    2.815452   2.741682   2.741706   2.490454   3.162365
    13  O    2.425826   2.666084   2.666082   3.773817   4.050520
    14  H    3.267955   3.547848   3.547844   4.474773   4.637275
    15  C    1.540000   2.148263   2.148263   2.514809   2.732987
    16  O    2.522777   3.187514   3.187516   2.873617   2.801831
                    6          7          8          9         10
     6  H    0.000000
     7  C    2.732925   0.000000
     8  H    2.513780   1.070000   0.000000
     9  H    3.710495   1.070000   1.747303   0.000000
    10  H    3.063519   1.070000   1.747303   1.747303   0.000000
    11  C    2.148263   1.540000   2.148263   2.148263   2.148263
    12  O    3.162374   2.486677   3.159937   2.620253   3.158853
    13  O    4.050508   6.251933   6.421962   7.073904   6.423486
    14  H    4.637260   6.986576   7.090824   7.862576   7.092633
    15  C    2.732967   5.029582   5.141172   5.935485   5.143070
    16  O    2.801796   5.251648   5.211409   6.259948   5.213965
                   11         12         13         14         15
    11  C    0.000000
    12  O    1.258400   0.000000
    13  O    4.940212   5.117254   0.000000
    14  H    5.757117   6.027010   0.960000   0.000000
    15  C    3.875581   4.343941   1.430000   1.970533   0.000000
    16  O    4.400315   5.135686   2.353883   2.424450   1.258400
                   16
    16  O    0.000000
 Stoichiometry    C5H8O3
 Framework group  C1[X(C5H8O3)]
 Deg. of freedom    42
 Full point group                 C1      NOp   1
 Largest Abelian subgroup         C1      NOp   1
 Largest concise Abelian subgroup C1      NOp   1
                         Standard orientation:                         
 ---------------------------------------------------------------------
 Center     Atomic     Atomic              Coordinates (Angstroms)
 Number     Number      Type              X           Y           Z
 ---------------------------------------------------------------------
    1          6             0        0.562627   -0.556307    0.000010
    2          1             0        0.476495   -1.168039   -0.873640
    3          1             0        0.476510   -1.168039    0.873662
    4          6             0       -0.558543    0.499429    0.000021
    5          1             0       -0.472423    1.111146    0.873682
    6          1             0       -0.472413    1.111175   -0.873620
    7          6             0       -3.048750    0.850072   -0.000011
    8          1             0       -2.961449    1.463014   -0.872697
    9          1             0       -4.000013    0.360179   -0.001946
   10          1             0       -2.963754    1.460586    0.874603
   11          6             0       -1.927623   -0.205709    0.000000
   12          8             0       -2.106787   -1.451289   -0.000005
   13          8             0        2.972794   -0.831495   -0.000008
   14          1             0        3.826467   -0.392358   -0.000011
   15          6             0        1.931707    0.148831   -0.000002
   16          8             0        2.175753    1.383340   -0.000006
 ---------------------------------------------------------------------
 Rotational constants (GHZ):      4.7920076      0.9176608      0.7811629
 Standard basis: 6-31++G(d,p) (6D, 7F)
 There are   200 symmetry adapted basis functions of A   symmetry.
 Integral buffers will be    262144 words long.
 Raffenetti 2 integral format.
 Two-electron integral symmetry is turned on.
   200 basis functions,   320 primitive gaussians,   200 cartesian basis functions
    31 alpha electrons       31 beta electrons
       nuclear repulsion energy       356.6765524554 Hartrees.
 NAtoms=   16 NActive=   16 NUniq=   16 SFac= 1.00D+00 NAtFMM=   60 Big=F
 One-electron integrals computed using PRISM.
 NBasis=   200 RedAO= T  NBF=   200
 NBsUse=   200 1.00D-06 NBFU=   200
 Harris functional with IExCor=  402 diagonalized for initial guess.
 ExpMin= 3.60D-02 ExpMax= 5.48D+03 ExpMxC= 8.25D+02 IAcc=3 IRadAn=         5 AccDes= 0.00D+00
 HarFok:  IExCor= 402 AccDes= 0.00D+00 IRadAn=         5 IDoV=1
 ScaDFX=  1.000000  1.000000  1.000000  1.000000
 Initial guess orbital symmetries:
       Occupied  (A) (A) (A) (A) (A) (A) (A) (A) (A) (A) (A) (A)
                 (A) (A) (A) (A) (A) (A) (A) (A) (A) (A) (A) (A)
                 (A) (A) (A) (A) (A) (A) (A)
       Virtual   (A) (A) (A) (A) (A) (A) (A) (A) (A) (A) (A) (A)
                 (A) (A) (A) (A) (A) (A) (A) (A) (A) (A) (A) (A)
                 (A) (A) (A) (A) (A) (A) (A) (A) (A) (A) (A) (A)
                 (A) (A) (A) (A) (A) (A) (A) (A) (A) (A) (A) (A)
                 (A) (A) (A) (A) (A) (A) (A) (A) (A) (A) (A) (A)
                 (A) (A) (A) (A) (A) (A) (A) (A) (A) (A) (A) (A)
                 (A) (A) (A) (A) (A) (A) (A) (A) (A) (A) (A) (A)
                 (A) (A) (A) (A) (A) (A) (A) (A) (A) (A) (A) (A)
                 (A) (A) (A) (A) (A) (A) (A) (A) (A) (A) (A) (A)
                 (A) (A) (A) (A) (A) (A) (A) (A) (A) (A) (A) (A)
                 (A) (A) (A) (A) (A) (A) (A) (A) (A) (A) (A) (A)
                 (A) (A) (A) (A) (A) (A) (A) (A) (A) (A) (A) (A)
                 (A) (A) (A) (A) (A) (A) (A) (A) (A) (A) (A) (A)
                 (A) (A) (A) (A) (A) (A) (A) (A) (A) (A) (A) (A)
                 (A)
 The electronic state of the initial guess is 1-A.
 Requested convergence on RMS density matrix=1.00D-08 within 128 cycles.
 Requested convergence on MAX density matrix=1.00D-06.
 Requested convergence on             energy=1.00D-06.
 No special actions if energy rises.
 SCF Done:  E(RB+HF-LYP) =  -421.056186060     A.U. after   13 cycles
             Convg  =    0.5365D-08             -V/T =  2.0100
             S**2   =   0.0000

 **********************************************************************

            Population analysis using the SCF density.

 **********************************************************************

 Orbital symmetries:
       Occupied  (A) (A) (A) (A) (A) (A) (A) (A) (A) (A) (A) (A)
                 (A) (A) (A) (A) (A) (A) (A) (A) (A) (A) (A) (A)
                 (A) (A) (A) (A) (A) (A) (A)
       Virtual   (A) (A) (A) (A) (A) (A) (A) (A) (A) (A) (A) (A)
                 (A) (A) (A) (A) (A) (A) (A) (A) (A) (A) (A) (A)
                 (A) (A) (A) (A) (A) (A) (A) (A) (A) (A) (A) (A)
                 (A) (A) (A) (A) (A) (A) (A) (A) (A) (A) (A) (A)
                 (A) (A) (A) (A) (A) (A) (A) (A) (A) (A) (A) (A)
                 (A) (A) (A) (A) (A) (A) (A) (A) (A) (A) (A) (A)
                 (A) (A) (A) (A) (A) (A) (A) (A) (A) (A) (A) (A)
                 (A) (A) (A) (A) (A) (A) (A) (A) (A) (A) (A) (A)
                 (A) (A) (A) (A) (A) (A) (A) (A) (A) (A) (A) (A)
                 (A) (A) (A) (A) (A) (A) (A) (A) (A) (A) (A) (A)
                 (A) (A) (A) (A) (A) (A) (A) (A) (A) (A) (A) (A)
                 (A) (A) (A) (A) (A) (A) (A) (A) (A) (A) (A) (A)
                 (A) (A) (A) (A) (A) (A) (A) (A) (A) (A) (A) (A)
                 (A) (A) (A) (A) (A) (A) (A) (A) (A) (A) (A) (A)
                 (A)
 The electronic state is 1-A.
 Alpha  occ. eigenvalues --  -19.21285 -19.17540 -19.17002 -10.35419 -10.30535
 Alpha  occ. eigenvalues --  -10.22077 -10.21412 -10.20072  -1.09492  -1.04097
 Alpha  occ. eigenvalues --   -1.02129  -0.82344  -0.76893  -0.69945  -0.60777
 Alpha  occ. eigenvalues --   -0.55296  -0.51049  -0.51032  -0.49041  -0.46179
 Alpha  occ. eigenvalues --   -0.45925  -0.44753  -0.42808  -0.41494  -0.39695
 Alpha  occ. eigenvalues --   -0.38685  -0.37849  -0.36563  -0.33635  -0.30074
 Alpha  occ. eigenvalues --   -0.27022
 Alpha virt. eigenvalues --   -0.04781  -0.03348  -0.01933  -0.00790   0.01515
 Alpha virt. eigenvalues --    0.01680   0.02393   0.04185   0.04478   0.05537
 Alpha virt. eigenvalues --    0.06693   0.06938   0.07587   0.08916   0.09825
 Alpha virt. eigenvalues --    0.10202   0.10764   0.11011   0.12041   0.12560
 Alpha virt. eigenvalues --    0.13904   0.14117   0.14731   0.15018   0.15176
 Alpha virt. eigenvalues --    0.15847   0.16126   0.16832   0.17810   0.18984
 Alpha virt. eigenvalues --    0.19489   0.20790   0.20938   0.21510   0.22921
 Alpha virt. eigenvalues --    0.23458   0.24380   0.25936   0.27214   0.27758
 Alpha virt. eigenvalues --    0.28374   0.28464   0.29124   0.29411   0.31646
 Alpha virt. eigenvalues --    0.32102   0.32855   0.33220   0.35930   0.37328
 Alpha virt. eigenvalues --    0.38431   0.39279   0.40123   0.40975   0.42035
 Alpha virt. eigenvalues --    0.46088   0.46204   0.63939   0.66645   0.67681
 Alpha virt. eigenvalues --    0.68392   0.69553   0.70922   0.71755   0.74023
 Alpha virt. eigenvalues --    0.74956   0.77140   0.78188   0.80300   0.83253
 Alpha virt. eigenvalues --    0.87462   0.91671   0.94706   0.97597   1.01189
 Alpha virt. eigenvalues --    1.02784   1.04078   1.07219   1.11325   1.12839
 Alpha virt. eigenvalues --    1.13290   1.13550   1.16455   1.19841   1.22552
 Alpha virt. eigenvalues --    1.25879   1.28498   1.28992   1.31999   1.32200
 Alpha virt. eigenvalues --    1.34942   1.35502   1.35897   1.37979   1.39327
 Alpha virt. eigenvalues --    1.46990   1.51718   1.55448   1.57297   1.60753
 Alpha virt. eigenvalues --    1.61387   1.62150   1.68020   1.68027   1.68844
 Alpha virt. eigenvalues --    1.70267   1.71708   1.73903   1.78516   1.83183
 Alpha virt. eigenvalues --    1.83801   1.86952   1.90609   1.92072   1.94395
 Alpha virt. eigenvalues --    1.97010   2.01871   2.03034   2.03636   2.10262
 Alpha virt. eigenvalues --    2.11954   2.12239   2.15432   2.19003   2.21300
 Alpha virt. eigenvalues --    2.27645   2.31331   2.34135   2.35865   2.41198
 Alpha virt. eigenvalues --    2.41890   2.46037   2.48185   2.48736   2.53241
 Alpha virt. eigenvalues --    2.55818   2.57806   2.60099   2.64041   2.68721
 Alpha virt. eigenvalues --    2.69463   2.71497   2.72293   2.83549   2.83655
 Alpha virt. eigenvalues --    2.88393   2.89667   2.91276   2.95475   2.98740
 Alpha virt. eigenvalues --    3.05390   3.14666   3.17277   3.30952   3.35722
 Alpha virt. eigenvalues --    3.42818   3.44133   3.45412   3.49136   3.50537
 Alpha virt. eigenvalues --    3.56400   4.18425   4.22875   4.27043   4.38098
 Alpha virt. eigenvalues --    4.43660   4.51966   4.59770   4.72423
          Condensed to atoms (all electrons):
              1          2          3          4          5          6
     1  C    6.174077   0.399213   0.399235  -0.209016   0.009935   0.010056
     2  H    0.399213   0.486758  -0.010813  -0.067306   0.005709  -0.002128
     3  H    0.399235  -0.010813   0.486750  -0.067252  -0.002136   0.005712
     4  C   -0.209016  -0.067306  -0.067252   6.867858   0.342683   0.342922
     5  H    0.009935   0.005709  -0.002136   0.342683   0.503961  -0.019156
     6  H    0.010056  -0.002128   0.005712   0.342922  -0.019156   0.503984
     7  C   -0.148854  -0.015607  -0.015622  -0.180775  -0.013063  -0.013207
     8  H   -0.009987   0.000161  -0.000631   0.032480  -0.002252   0.003008
     9  H   -0.004204   0.000002   0.000002   0.009213   0.000167   0.000139
    10  H   -0.009950  -0.000629   0.000162   0.032058   0.002984  -0.002202
    11  C    0.136149   0.003543   0.003485  -0.557563  -0.014805  -0.015050
    12  O   -0.023783  -0.006181  -0.006179  -0.097423  -0.001421  -0.001400
    13  O   -0.093104  -0.000818  -0.000820   0.060655  -0.001419  -0.001424
    14  H    0.011472  -0.000130  -0.000129  -0.005695  -0.000035  -0.000033
    15  C   -0.012333  -0.013946  -0.013942  -0.251501  -0.004418  -0.004394
    16  O   -0.117947  -0.001088  -0.001085   0.039707  -0.006354  -0.006356
              7          8          9         10         11         12
     1  C   -0.148854  -0.009987  -0.004204  -0.009950   0.136149  -0.023783
     2  H   -0.015607   0.000161   0.000002  -0.000629   0.003543  -0.006181
     3  H   -0.015622  -0.000631   0.000002   0.000162   0.003485  -0.006179
     4  C   -0.180775   0.032480   0.009213   0.032058  -0.557563  -0.097423
     5  H   -0.013063  -0.002252   0.000167   0.002984  -0.014805  -0.001421
     6  H   -0.013207   0.003008   0.000139  -0.002202  -0.015050  -0.001400
     7  C    6.064850   0.431492   0.432514   0.431409  -0.354755  -0.041947
     8  H    0.431492   0.514390  -0.018696  -0.031093  -0.095617   0.001005
     9  H    0.432514  -0.018696   0.476566  -0.018571  -0.071068  -0.001658
    10  H    0.431409  -0.031093  -0.018571   0.514139  -0.095131   0.000977
    11  C   -0.354755  -0.095617  -0.071068  -0.095131   6.091765   0.431861
    12  O   -0.041947   0.001005  -0.001658   0.000977   0.431861   8.123692
    13  O    0.000824   0.000073   0.000021   0.000072   0.008482   0.000264
    14  H   -0.000186  -0.000005   0.000016  -0.000005   0.000745   0.000129
    15  C   -0.000427   0.000094   0.000018   0.000096   0.106061   0.033492
    16  O    0.002870   0.000308   0.000177   0.000304   0.019324  -0.000323
             13         14         15         16
     1  C   -0.093104   0.011472  -0.012333  -0.117947
     2  H   -0.000818  -0.000130  -0.013946  -0.001088
     3  H   -0.000820  -0.000129  -0.013942  -0.001085
     4  C    0.060655  -0.005695  -0.251501   0.039707
     5  H   -0.001419  -0.000035  -0.004418  -0.006354
     6  H   -0.001424  -0.000033  -0.004394  -0.006356
     7  C    0.000824  -0.000186  -0.000427   0.002870
     8  H    0.000073  -0.000005   0.000094   0.000308
     9  H    0.000021   0.000016   0.000018   0.000177
    10  H    0.000072  -0.000005   0.000096   0.000304
    11  C    0.008482   0.000745   0.106061   0.019324
    12  O    0.000264   0.000129   0.033492  -0.000323
    13  O    8.300467   0.197194   0.083468  -0.110483
    14  H    0.197194   0.399902   0.005771   0.004292
    15  C    0.083468   0.005771   5.148591   0.433349
    16  O   -0.110483   0.004292   0.433349   8.178200
 Mulliken atomic charges:
              1
     1  C   -0.510958
     2  H    0.223260
     3  H    0.223261
     4  C   -0.291046
     5  H    0.199619
     6  H    0.199528
     7  C   -0.579517
     8  H    0.175271
     9  H    0.195361
    10  H    0.175380
    11  C    0.402575
    12  O   -0.411105
    13  O   -0.443455
    14  H    0.386699
    15  C    0.490021
    16  O   -0.434896
 Sum of Mulliken charges=   0.00000
 Atomic charges with hydrogens summed into heavy atoms:
              1
     1  C   -0.064436
     2  H    0.000000
     3  H    0.000000
     4  C    0.108101
     5  H    0.000000
     6  H    0.000000
     7  C   -0.033504
     8  H    0.000000
     9  H    0.000000
    10  H    0.000000
    11  C    0.402575
    12  O   -0.411105
    13  O   -0.056756
    14  H    0.000000
    15  C    0.490021
    16  O   -0.434896
 Sum of Mulliken charges=   0.00000
 Electronic spatial extent (au):  <R**2>=  1386.3687
 Charge=     0.0000 electrons
 Dipole moment (field-independent basis, Debye):
    X=    -0.1825    Y=     1.5564    Z=     0.0003  Tot=     1.5671
 Quadrupole moment (field-independent basis, Debye-Ang):
   XX=   -44.6295   YY=   -57.1863   ZZ=   -45.7479
   XY=    -9.9151   XZ=    -0.0010   YZ=     0.0004
 Traceless Quadrupole moment (field-independent basis, Debye-Ang):
   XX=     4.5584   YY=    -7.9984   ZZ=     3.4400
   XY=    -9.9151   XZ=    -0.0010   YZ=     0.0004
 Octapole moment (field-independent basis, Debye-Ang**2):
  XXX=    43.6383  YYY=     0.2685  ZZZ=     0.0040  XYY=    -2.4268
  XXY=     9.6629  XXZ=     0.0014  XZZ=     1.8757  YZZ=     0.1206
  YYZ=    -0.0013  XYZ=    -0.0030
 Hexadecapole moment (field-independent basis, Debye-Ang**3):
 XXXX= -1163.1577 YYYY=  -317.9764 ZZZZ=   -63.6681 XXXY=   -44.7243
 XXXZ=     0.0058 YYYX=   -17.4190 YYYZ=    -0.0061 ZZZX=    -0.0137
 ZZZY=     0.0049 XXYY=  -338.3381 XXZZ=  -241.4432 YYZZ=   -56.6253
 XXYZ=     0.0146 YYXZ=     0.0004 ZZXY=    -0.0408
 N-N= 3.566765524554D+02 E-N=-1.696695846896D+03  KE= 4.168748039982D+02
 ***** Axes restored to original set *****
 -------------------------------------------------------------------
 Center     Atomic                   Forces (Hartrees/Bohr)
 Number     Number              X              Y              Z
 -------------------------------------------------------------------
    1          6          -0.026910132    0.024757297   -0.029645837
    2          1           0.015918598    0.001734187    0.005424792
    3          1          -0.001694115   -0.004492165    0.016211245
    4          6           0.029716236   -0.013238573    0.040881659
    5          1          -0.016852649   -0.000934569   -0.005005924
    6          1           0.001971110    0.005720419   -0.016526970
    7          6           0.019506382   -0.004216092    0.029336062
    8          1           0.003872305    0.008939467   -0.014153494
    9          1           0.004513173   -0.015530007   -0.001626355
   10          1          -0.017078599    0.001484992   -0.001291775
   11          6           0.013157001   -0.015776681    0.012378149
   12          8          -0.036535290    0.026897962   -0.044131423
   13          8          -0.009563213   -0.032114125   -0.034157151
   14          1          -0.006230766    0.010053352   -0.004370889
   15          6          -0.016605266    0.041185938   -0.003338034
   16          8           0.042815226   -0.034471404    0.050015948
 -------------------------------------------------------------------
 Cartesian Forces:  Max     0.050015948 RMS     0.021788097

 GradGradGradGradGradGradGradGradGradGradGradGradGradGradGradGradGradGrad
 Berny optimization.
 Internal  Forces:  Max     0.074315346 RMS     0.015268905
 Search for a local minimum.
 Step number   1 out of a maximum of  79
 All quantities printed in internal units (Hartrees-Bohrs-Radians)
 Second derivative matrix not updated -- first step.
     Eigenvalues ---    0.00237   0.00237   0.00237   0.00237   0.00237
     Eigenvalues ---    0.00472   0.01295   0.04356   0.04356   0.05410
     Eigenvalues ---    0.05410   0.07243   0.07243   0.08669   0.08669
     Eigenvalues ---    0.12376   0.12376   0.16000   0.16000   0.16000
     Eigenvalues ---    0.16000   0.21983   0.21983   0.25000   0.25000
     Eigenvalues ---    0.25000   0.25000   0.28519   0.28519   0.28519
     Eigenvalues ---    0.28519   0.37230   0.37230   0.37230   0.37230
     Eigenvalues ---    0.37230   0.37230   0.37230   0.40989   0.55473
     Eigenvalues ---    0.80209   0.802091000.000001000.000001000.00000
     Eigenvalues --- 1000.000001000.000001000.000001000.000001000.00000
     Eigenvalues --- 1000.000001000.000001000.000001000.000001000.00000
     Eigenvalues --- 1000.000001000.000001000.000001000.000001000.00000
     Eigenvalues --- 1000.000001000.000001000.000001000.000001000.00000
     Eigenvalues --- 1000.000001000.000001000.000001000.00000
 RFO step:  Lambda=-3.07742942D-02.
 Linear search not attempted -- first point.
 Iteration  1 RMS(Cart)=  0.05630559 RMS(Int)=  0.00098866
 Iteration  2 RMS(Cart)=  0.00198714 RMS(Int)=  0.00033457
 Iteration  3 RMS(Cart)=  0.00000054 RMS(Int)=  0.00033457
 Variable       Old X    -DE/DX   Delta X   Delta X   Delta X     New X
                                 (Linear)    (Quad)   (Total)
    R1        2.02201   0.01592   0.00000   0.03949   0.03949   2.06150
    R2        2.02201   0.01592   0.00000   0.03949   0.03949   2.06150
    R3        2.91018   0.00250   0.00000   0.00791   0.00791   2.91809
    R4        2.91018  -0.01795   0.00000  -0.05680  -0.05680   2.85338
    R5        2.02201   0.01685   0.00000   0.04181   0.04181   2.06382
    R6        2.02201   0.01685   0.00000   0.04180   0.04180   2.06381
    R7        2.91018  -0.00589   0.00000  -0.01865  -0.01865   2.89153
    R8        2.02201   0.01707   0.00000   0.04234   0.04234   2.06435
    R9        2.02201   0.01614   0.00000   0.04005   0.04005   2.06206
   R10        2.02201   0.01708   0.00000   0.04237   0.04237   2.06437
   R11        2.91018  -0.00922   0.00000  -0.02918  -0.02918   2.88100
   R12        2.37803  -0.06329   0.00000  -0.07599  -0.07599   2.30205
   R13        1.81414   0.01155   0.00000   0.01973   0.01973   1.83386
   R14        2.70231  -0.04712   0.00000  -0.10693  -0.10693   2.59538
   R15        2.37803  -0.07432   0.00000  -0.08923  -0.08923   2.28880
    A1        1.91063  -0.00180   0.00000  -0.02933  -0.03015   1.88049
    A2        1.91063   0.00147   0.00000   0.02147   0.02166   1.93229
    A3        1.91063  -0.00422   0.00000  -0.02460  -0.02538   1.88525
    A4        1.91063   0.00147   0.00000   0.02148   0.02167   1.93230
    A5        1.91063  -0.00422   0.00000  -0.02460  -0.02539   1.88524
    A6        1.91063   0.00729   0.00000   0.03558   0.03538   1.94602
    A7        1.91063  -0.00015   0.00000   0.01297   0.01316   1.92379
    A8        1.91063  -0.00015   0.00000   0.01297   0.01316   1.92379
    A9        1.91063   0.01123   0.00000   0.05246   0.05211   1.96275
   A10        1.91063  -0.00121   0.00000  -0.03062  -0.03125   1.87938
   A11        1.91063  -0.00486   0.00000  -0.02390  -0.02483   1.88581
   A12        1.91063  -0.00486   0.00000  -0.02388  -0.02481   1.88582
   A13        1.91063  -0.00043   0.00000   0.00162   0.00155   1.91219
   A14        1.91063  -0.00180   0.00000  -0.01709  -0.01718   1.89346
   A15        1.91063  -0.00033   0.00000  -0.00365  -0.00372   1.90691
   A16        1.91063  -0.00043   0.00000   0.00151   0.00145   1.91209
   A17        1.91063   0.00335   0.00000   0.02140   0.02134   1.93197
   A18        1.91063  -0.00035   0.00000  -0.00378  -0.00385   1.90678
   A19        1.91059   0.02909   0.00000   0.10362   0.10362   2.01421
   A20        2.18927  -0.01578   0.00000  -0.05620  -0.05620   2.13307
   A21        2.18333  -0.01331   0.00000  -0.04742  -0.04742   2.13591
   A22        1.91114  -0.00916   0.00000  -0.04802  -0.04802   1.86312
   A23        1.91063   0.00701   0.00000   0.02497   0.02497   1.93560
   A24        2.24158  -0.00438   0.00000  -0.01560  -0.01560   2.22597
   A25        2.13098  -0.00263   0.00000  -0.00936  -0.00936   2.12161
    D1        3.14157   0.00063   0.00000   0.00600   0.00609  -3.13553
    D2       -1.04722  -0.00103   0.00000  -0.01562  -0.01609  -1.06331
    D3        1.04718  -0.00020   0.00000  -0.00480  -0.00499   1.04218
    D4        1.04718   0.00103   0.00000   0.01562   0.01609   1.06327
    D5        3.14157  -0.00063   0.00000  -0.00600  -0.00609   3.13548
    D6       -1.04722   0.00020   0.00000   0.00482   0.00501  -1.04221
    D7       -1.04722   0.00083   0.00000   0.01081   0.01109  -1.03613
    D8        1.04718  -0.00083   0.00000  -0.01081  -0.01109   1.03609
    D9        3.14157   0.00000   0.00000   0.00001   0.00001   3.14158
   D10       -1.04720   0.00369   0.00000   0.03303   0.03245  -1.01475
   D11        2.09439   0.00369   0.00000   0.03303   0.03245   2.12684
   D12        1.04719  -0.00369   0.00000  -0.03303  -0.03245   1.01475
   D13       -2.09440  -0.00369   0.00000  -0.03303  -0.03245  -2.12685
   D14        3.14159   0.00000   0.00000   0.00000   0.00000  -3.14159
   D15        0.00000   0.00000   0.00000   0.00000   0.00000   0.00000
   D16       -3.14158   0.00000   0.00000  -0.00013  -0.00013   3.14147
   D17        0.00002   0.00000   0.00000   0.00000   0.00000   0.00001
   D18        1.04721  -0.00372   0.00000  -0.03350  -0.03292   1.01429
   D19       -2.09438  -0.00371   0.00000  -0.03337  -0.03280  -2.12717
   D20       -1.04718   0.00371   0.00000   0.03326   0.03268  -1.01451
   D21        2.09441   0.00372   0.00000   0.03338   0.03281   2.12722
   D22        1.04529  -0.00131   0.00000  -0.01265  -0.01264   1.03265
   D23       -2.09630  -0.00132   0.00000  -0.01278  -0.01277  -2.10907
   D24        3.13969   0.00001   0.00000   0.00019   0.00020   3.13988
   D25       -0.00191   0.00001   0.00000   0.00007   0.00007  -0.00184
   D26       -1.04910   0.00132   0.00000   0.01283   0.01282  -1.03628
   D27        2.09249   0.00131   0.00000   0.01270   0.01269   2.10518
   D28       -3.14159   0.00000   0.00000   0.00000   0.00000  -3.14159
   D29        0.00000   0.00000   0.00000   0.00000   0.00000   0.00000
         Item               Value     Threshold  Converged?
 Maximum Force            0.074315     0.000450     NO 
 RMS     Force            0.015269     0.000300     NO 
 Maximum Displacement     0.161408     0.001800     NO 
 RMS     Displacement     0.055624     0.001200     NO 
 Predicted change in Energy=-1.662686D-02
 GradGradGradGradGradGradGradGradGradGradGradGradGradGradGradGradGradGrad

                          Input orientation:                          
 ---------------------------------------------------------------------
 Center     Atomic     Atomic              Coordinates (Angstroms)
 Number     Number      Type              X           Y           Z
 ---------------------------------------------------------------------
    1          6             0        2.613693   -0.656354    0.010109
    2          1             0        3.704227   -0.644350    0.035664
    3          1             0        2.265337   -1.153094    0.916729
    4          6             0        2.104956   -1.394716   -1.247081
    5          1             0        1.013030   -1.396671   -1.267817
    6          1             0        2.452934   -0.887531   -2.149521
    7          6             0        2.118271   -3.640254   -2.521683
    8          1             0        2.472212   -3.147205   -3.429966
    9          1             0        2.502865   -4.660818   -2.486424
   10          1             0        1.026251   -3.661540   -2.542164
   11          6             0        2.582826   -2.847144   -1.305359
   12          8             0        3.286091   -3.334717   -0.438365
   13          8             0        2.589175    1.418364    1.168069
   14          1             0        2.245328    2.325049    1.130070
   15          6             0        2.129942    0.773557    0.045748
   16          8             0        1.432256    1.337089   -0.768272
 ---------------------------------------------------------------------
                    Distance matrix (angstroms):
                    1          2          3          4          5
     1  C    0.000000
     2  H    1.090899   0.000000
     3  H    1.090900   1.762243   0.000000
     4  C    1.544188   2.183152   2.183157   0.000000
     5  H    2.177909   3.083438   2.529791   1.092125   0.000000
     6  H    2.177909   2.529803   3.083440   1.092119   1.763505
     7  C    3.944499   4.246259   4.246206   2.582097   2.797750
     8  H    4.249526   4.448903   4.786756   2.823310   3.141412
     9  H    4.720243   4.892465   4.893056   3.515925   3.789363
    10  H    4.250319   4.787503   4.448772   2.824772   2.598801
    11  C    2.555576   2.812150   2.812166   1.530132   2.137649
    12  O    2.797656   2.763624   2.763639   2.410955   3.100133
    13  O    2.376116   2.603933   2.603928   3.739095   4.042548
    14  H    3.206052   3.484744   3.484737   4.416696   4.595608
    15  C    1.509944   2.118711   2.118708   2.524567   2.771792
    16  O    2.444481   3.119979   3.119978   2.853865   2.810469
                    6          7          8          9         10
     6  H    0.000000
     7  C    2.797854   0.000000
     8  H    2.597314   1.092405   0.000000
     9  H    3.788627   1.091196   1.783883   0.000000
    10  H    3.143997   1.092419   1.773002   1.783830   0.000000
    11  C    2.137655   1.524558   2.148540   2.165807   2.148453
    12  O    3.100150   2.407773   3.106000   2.562524   3.104780
    13  O    4.042538   6.278983   6.480742   7.093604   6.481819
    14  H    4.595594   6.995447   7.126778   7.870686   7.128162
    15  C    2.771776   5.106228   5.250725   6.006946   5.252191
    16  O    2.810438   5.321561   5.317426   6.330335   5.319570
                   11         12         13         14         15
    11  C    0.000000
    12  O    1.218190   0.000000
    13  O    4.930765   5.065383   0.000000
    14  H    5.726849   5.964573   0.970439   0.000000
    15  C    3.891025   4.295226   1.373417   1.896364   0.000000
    16  O    4.372652   5.036995   2.257096   2.289291   1.211182
                   16
    16  O    0.000000
 Stoichiometry    C5H8O3
 Framework group  C1[X(C5H8O3)]
 Deg. of freedom    42
 Full point group                 C1      NOp   1
 Largest Abelian subgroup         C1      NOp   1
 Largest concise Abelian subgroup C1      NOp   1
                         Standard orientation:                         
 ---------------------------------------------------------------------
 Center     Atomic     Atomic              Coordinates (Angstroms)
 Number     Number      Type              X           Y           Z
 ---------------------------------------------------------------------
    1          6             0        0.600216   -0.540530    0.000003
    2          1             0        0.545491   -1.181406   -0.881101
    3          1             0        0.545469   -1.181355    0.881142
    4          6             0       -0.551969    0.487569   -0.000047
    5          1             0       -0.486031    1.128590    0.881701
    6          1             0       -0.485983    1.128565   -0.881803
    7          6             0       -3.117820    0.776769    0.000048
    8          1             0       -3.067501    1.414553   -0.885417
    9          1             0       -4.057906    0.222745   -0.001716
   10          1             0       -3.069344    1.411839    0.887582
   11          6             0       -1.929573   -0.178399   -0.000065
   12          8             0       -2.065687   -1.388961   -0.000028
   13          8             0        2.963647   -0.785724    0.000048
   14          1             0        3.796243   -0.287189    0.000048
   15          6             0        1.948460    0.139301    0.000003
   16          8             0        2.174999    1.329109   -0.000030
 ---------------------------------------------------------------------
 Rotational constants (GHZ):      5.2088103      0.9102656      0.7862258
 Standard basis: 6-31++G(d,p) (6D, 7F)
 There are   200 symmetry adapted basis functions of A   symmetry.
 Integral buffers will be    262144 words long.
 Raffenetti 2 integral format.
 Two-electron integral symmetry is turned on.
   200 basis functions,   320 primitive gaussians,   200 cartesian basis functions
    31 alpha electrons       31 beta electrons
       nuclear repulsion energy       360.4639347949 Hartrees.
 NAtoms=   16 NActive=   16 NUniq=   16 SFac= 1.00D+00 NAtFMM=   60 Big=F
 One-electron integrals computed using PRISM.
 NBasis=   200 RedAO= T  NBF=   200
 NBsUse=   200 1.00D-06 NBFU=   200
 Initial guess read from the read-write file:
 Initial guess orbital symmetries:
       Occupied  (A) (A) (A) (A) (A) (A) (A) (A) (A) (A) (A) (A)
                 (A) (A) (A) (A) (A) (A) (A) (A) (A) (A) (A) (A)
                 (A) (A) (A) (A) (A) (A) (A)
       Virtual   (A) (A) (A) (A) (A) (A) (A) (A) (A) (A) (A) (A)
                 (A) (A) (A) (A) (A) (A) (A) (A) (A) (A) (A) (A)
                 (A) (A) (A) (A) (A) (A) (A) (A) (A) (A) (A) (A)
                 (A) (A) (A) (A) (A) (A) (A) (A) (A) (A) (A) (A)
                 (A) (A) (A) (A) (A) (A) (A) (A) (A) (A) (A) (A)
                 (A) (A) (A) (A) (A) (A) (A) (A) (A) (A) (A) (A)
                 (A) (A) (A) (A) (A) (A) (A) (A) (A) (A) (A) (A)
                 (A) (A) (A) (A) (A) (A) (A) (A) (A) (A) (A) (A)
                 (A) (A) (A) (A) (A) (A) (A) (A) (A) (A) (A) (A)
                 (A) (A) (A) (A) (A) (A) (A) (A) (A) (A) (A) (A)
                 (A) (A) (A) (A) (A) (A) (A) (A) (A) (A) (A) (A)
                 (A) (A) (A) (A) (A) (A) (A) (A) (A) (A) (A) (A)
                 (A) (A) (A) (A) (A) (A) (A) (A) (A) (A) (A) (A)
                 (A) (A) (A) (A) (A) (A) (A) (A) (A) (A) (A) (A)
                 (A)
 Harris functional with IExCor=  402 diagonalized for initial guess.
 ExpMin= 3.60D-02 ExpMax= 5.48D+03 ExpMxC= 8.25D+02 IAcc=3 IRadAn=         5 AccDes= 0.00D+00
 HarFok:  IExCor= 402 AccDes= 0.00D+00 IRadAn=         5 IDoV=1
 ScaDFX=  1.000000  1.000000  1.000000  1.000000
 Requested convergence on RMS density matrix=1.00D-08 within 128 cycles.
 Requested convergence on MAX density matrix=1.00D-06.
 Requested convergence on             energy=1.00D-06.
 No special actions if energy rises.
 SCF Done:  E(RB+HF-LYP) =  -421.073164840     A.U. after   11 cycles
             Convg  =    0.8530D-08             -V/T =  2.0094
             S**2   =   0.0000
 ***** Axes restored to original set *****
 -------------------------------------------------------------------
 Center     Atomic                   Forces (Hartrees/Bohr)
 Number     Number              X              Y              Z
 -------------------------------------------------------------------
    1          6          -0.008637293    0.000294951   -0.013933635
    2          1           0.002117831   -0.001593626    0.002770292
    3          1           0.002307172   -0.001526868    0.002654243
    4          6           0.009435436   -0.003496466    0.013392916
    5          1          -0.002596700    0.001880090   -0.002932961
    6          1          -0.002412961    0.001946049   -0.003042902
    7          6           0.003924981    0.000466313    0.006640852
    8          1          -0.001308277    0.000548995   -0.002946050
    9          1           0.000449373    0.000284462    0.000907450
   10          1          -0.002233365    0.000222989   -0.002369157
   11          6          -0.002333627    0.000734195   -0.003374533
   12          8           0.000218418   -0.000493331    0.000064925
   13          8          -0.002252286   -0.005979994   -0.007131117
   14          1          -0.000523890    0.001628305    0.000084476
   15          6           0.005094655    0.006068403    0.011824057
   16          8          -0.001249467   -0.000984468   -0.002608855
 -------------------------------------------------------------------
 Cartesian Forces:  Max     0.013933635 RMS     0.004616527

 GradGradGradGradGradGradGradGradGradGradGradGradGradGradGradGradGradGrad
 Berny optimization.
 Internal  Forces:  Max     0.008726569 RMS     0.001943880
 Search for a local minimum.
 Step number   2 out of a maximum of  79
 All quantities printed in internal units (Hartrees-Bohrs-Radians)
 Update second derivatives using D2CorX and points  1  2
 Trust test= 1.02D+00 RLast= 2.86D-01 DXMaxT set to 4.24D-01
     Eigenvalues ---    0.00237   0.00237   0.00237   0.00237   0.00237
     Eigenvalues ---    0.00474   0.01295   0.03969   0.04065   0.05129
     Eigenvalues ---    0.05214   0.07072   0.07306   0.09174   0.09293
     Eigenvalues ---    0.12646   0.12749   0.15894   0.16000   0.16000
     Eigenvalues ---    0.16174   0.21914   0.22095   0.24507   0.25000
     Eigenvalues ---    0.25000   0.25392   0.28083   0.28519   0.28519
     Eigenvalues ---    0.29260   0.36414   0.37230   0.37230   0.37230
     Eigenvalues ---    0.37230   0.37230   0.37406   0.39827   0.55405
     Eigenvalues ---    0.80180   0.840721000.000001000.000001000.00000
     Eigenvalues --- 1000.000001000.000001000.000001000.000001000.00000
     Eigenvalues --- 1000.000001000.000001000.000001000.000001000.00000
     Eigenvalues --- 1000.000001000.000001000.000001000.000001000.00000
     Eigenvalues --- 1000.000001000.000001000.000001000.000001000.00000
     Eigenvalues --- 1000.000001000.000001000.000001000.00000
 RFO step:  Lambda=-1.20140530D-03.
 Quartic linear search produced a step of  0.07514.
 Iteration  1 RMS(Cart)=  0.01257926 RMS(Int)=  0.00015563
 Iteration  2 RMS(Cart)=  0.00019411 RMS(Int)=  0.00005936
 Iteration  3 RMS(Cart)=  0.00000002 RMS(Int)=  0.00005936
 Variable       Old X    -DE/DX   Delta X   Delta X   Delta X     New X
                                 (Linear)    (Quad)   (Total)
    R1        2.06150   0.00216   0.00297   0.00402   0.00699   2.06849
    R2        2.06150   0.00216   0.00297   0.00402   0.00699   2.06849
    R3        2.91809  -0.00719   0.00059  -0.02746  -0.02687   2.89122
    R4        2.85338   0.00040  -0.00427   0.00489   0.00062   2.85401
    R5        2.06382   0.00265   0.00314   0.00528   0.00842   2.07224
    R6        2.06381   0.00265   0.00314   0.00528   0.00842   2.07223
    R7        2.89153  -0.00204  -0.00140  -0.00654  -0.00794   2.88359
    R8        2.06435   0.00227   0.00318   0.00417   0.00736   2.07170
    R9        2.06206  -0.00008   0.00301  -0.00247   0.00054   2.06260
   R10        2.06437   0.00227   0.00318   0.00417   0.00735   2.07173
   R11        2.88100  -0.00282  -0.00219  -0.00885  -0.01104   2.86996
   R12        2.30205   0.00037  -0.00571   0.00423  -0.00148   2.30056
   R13        1.83386   0.00170   0.00148   0.00227   0.00375   1.83762
   R14        2.59538  -0.00873  -0.00803  -0.01695  -0.02499   2.57040
   R15        2.28880   0.00201  -0.00671   0.00708   0.00037   2.28917
    A1        1.88049  -0.00174  -0.00227  -0.03299  -0.03530   1.84519
    A2        1.93229   0.00017   0.00163   0.00183   0.00334   1.93563
    A3        1.88525  -0.00017  -0.00191   0.00725   0.00517   1.89042
    A4        1.93230   0.00017   0.00163   0.00183   0.00333   1.93564
    A5        1.88524  -0.00017  -0.00191   0.00725   0.00517   1.89041
    A6        1.94602   0.00160   0.00266   0.01352   0.01598   1.96200
    A7        1.92379   0.00053   0.00099   0.00387   0.00478   1.92857
    A8        1.92379   0.00053   0.00099   0.00387   0.00477   1.92857
    A9        1.96275   0.00010   0.00392   0.00483   0.00859   1.97134
   A10        1.87938  -0.00209  -0.00235  -0.03425  -0.03661   1.84277
   A11        1.88581   0.00041  -0.00187   0.01002   0.00801   1.89381
   A12        1.88582   0.00041  -0.00186   0.01003   0.00802   1.89384
   A13        1.91219   0.00005   0.00012   0.00136   0.00152   1.91371
   A14        1.89346  -0.00280  -0.00129  -0.01976  -0.02113   1.87233
   A15        1.90691   0.00241  -0.00028   0.01582   0.01552   1.92243
   A16        1.91209   0.00005   0.00011   0.00131   0.00146   1.91355
   A17        1.93197  -0.00211   0.00160  -0.01447  -0.01283   1.91914
   A18        1.90678   0.00240  -0.00029   0.01567   0.01536   1.92214
   A19        2.01421   0.00238   0.00779   0.00371   0.01150   2.02571
   A20        2.13307  -0.00073  -0.00422   0.00038  -0.00384   2.12922
   A21        2.13591  -0.00165  -0.00356  -0.00410  -0.00766   2.12825
   A22        1.86312   0.00033  -0.00361   0.00567   0.00206   1.86517
   A23        1.93560   0.00100   0.00188   0.00273   0.00460   1.94021
   A24        2.22597  -0.00313  -0.00117  -0.01241  -0.01358   2.21239
   A25        2.12161   0.00213  -0.00070   0.00968   0.00898   2.13059
    D1       -3.13553  -0.00002   0.00046  -0.00070  -0.00024  -3.13577
    D2       -1.06331  -0.00193  -0.00121  -0.03815  -0.03943  -1.10274
    D3        1.04218  -0.00097  -0.00038  -0.01942  -0.01983   1.02236
    D4        1.06327   0.00193   0.00121   0.03817   0.03945   1.10272
    D5        3.13548   0.00002  -0.00046   0.00072   0.00026   3.13575
    D6       -1.04221   0.00097   0.00038   0.01945   0.01986  -1.02234
    D7       -1.03613   0.00096   0.00083   0.01874   0.01961  -1.01652
    D8        1.03609  -0.00096  -0.00083  -0.01871  -0.01958   1.01650
    D9        3.14158   0.00000   0.00000   0.00002   0.00002  -3.14159
   D10       -1.01475   0.00111   0.00244   0.01558   0.01802  -0.99673
   D11        2.12684   0.00111   0.00244   0.01559   0.01803   2.14487
   D12        1.01475  -0.00111  -0.00244  -0.01559  -0.01803   0.99672
   D13       -2.12685  -0.00111  -0.00244  -0.01558  -0.01802  -2.14486
   D14       -3.14159   0.00000   0.00000   0.00000   0.00000   3.14159
   D15        0.00000   0.00000   0.00000   0.00001   0.00001   0.00001
   D16        3.14147   0.00000  -0.00001  -0.00026  -0.00027   3.14120
   D17        0.00001   0.00000   0.00000  -0.00041  -0.00041  -0.00039
   D18        1.01429  -0.00101  -0.00247  -0.01514  -0.01761   0.99668
   D19       -2.12717  -0.00101  -0.00246  -0.01528  -0.01774  -2.14492
   D20       -1.01451   0.00101   0.00246   0.01461   0.01707  -0.99744
   D21        2.12722   0.00101   0.00247   0.01447   0.01693   2.14415
   D22        1.03265  -0.00028  -0.00095  -0.00259  -0.00349   1.02916
   D23       -2.10907  -0.00028  -0.00096  -0.00244  -0.00335  -2.11243
   D24        3.13988   0.00001   0.00001   0.00021   0.00022   3.14011
   D25       -0.00184   0.00000   0.00001   0.00035   0.00036  -0.00148
   D26       -1.03628   0.00028   0.00096   0.00285   0.00376  -1.03252
   D27        2.10518   0.00028   0.00095   0.00299   0.00390   2.10908
   D28       -3.14159   0.00000   0.00000   0.00000   0.00000  -3.14159
   D29        0.00000   0.00000   0.00000  -0.00001  -0.00001  -0.00001
         Item               Value     Threshold  Converged?
 Maximum Force            0.008727     0.000450     NO 
 RMS     Force            0.001944     0.000300     NO 
 Maximum Displacement     0.049287     0.001800     NO 
 RMS     Displacement     0.012629     0.001200     NO 
 Predicted change in Energy=-7.310905D-04
 GradGradGradGradGradGradGradGradGradGradGradGradGradGradGradGradGradGrad

                          Input orientation:                          
 ---------------------------------------------------------------------
 Center     Atomic     Atomic              Coordinates (Angstroms)
 Number     Number      Type              X           Y           Z
 ---------------------------------------------------------------------
    1          6             0        2.607042   -0.654504    0.000336
    2          1             0        3.700883   -0.655501    0.040979
    3          1             0        2.275857   -1.159353    0.913344
    4          6             0        2.106320   -1.391617   -1.243348
    5          1             0        1.010415   -1.381498   -1.280523
    6          1             0        2.436705   -0.877181   -2.153668
    7          6             0        2.122282   -3.639900   -2.514744
    8          1             0        2.467048   -3.159568   -3.437937
    9          1             0        2.516811   -4.656127   -2.460342
   10          1             0        1.027110   -3.671421   -2.553501
   11          6             0        2.579771   -2.840845   -1.306973
   12          8             0        3.282831   -3.328372   -0.440891
   13          8             0        2.590742    1.408721    1.165392
   14          1             0        2.250203    2.319057    1.134909
   15          6             0        2.131598    0.778083    0.051115
   16          8             0        1.433777    1.339691   -0.764410
 ---------------------------------------------------------------------
                    Distance matrix (angstroms):
                    1          2          3          4          5
     1  C    0.000000
     2  H    1.094596   0.000000
     3  H    1.094596   1.745161   0.000000
     4  C    1.529970   2.175774   2.175778   0.000000
     5  H    2.172173   3.084162   2.542390   1.096582   0.000000
     6  H    2.172172   2.542393   3.084162   1.096577   1.746717
     7  C    3.933600   4.234423   4.234205   2.582921   2.803557
     8  H    4.256368   4.460444   4.792814   2.841127   3.152420
     9  H    4.698517   4.864529   4.864899   3.508077   3.792677
    10  H    4.256766   4.793346   4.459694   2.842306   2.620019
    11  C    2.547526   2.801713   2.801712   1.525931   2.143192
    12  O    2.793017   2.747946   2.748198   2.403984   3.107922
    13  O    2.369497   2.599563   2.599554   3.725396   4.033020
    14  H    3.202601   3.485563   3.485554   4.409752   4.589716
    15  C    1.510275   2.125540   2.125538   2.526632   2.773824
    16  O    2.436842   3.125574   3.125569   2.853373   2.801870
                    6          7          8          9         10
     6  H    0.000000
     7  C    2.803900   0.000000
     8  H    2.619076   1.096298   0.000000
     9  H    3.792215   1.091480   1.788255   0.000000
    10  H    3.155091   1.096311   1.765685   1.788165   0.000000
    11  C    2.143207   1.518715   2.157614   2.151621   2.157416
    12  O    3.107712   2.396830   3.110673   2.535331   3.109515
    13  O    4.033017   6.265096   6.486540   7.066384   6.487137
    14  H    4.589713   6.988956   7.139558   7.851758   7.140459
    15  C    2.773816   5.109041   5.271727   5.998870   5.272761
    16  O    2.801861   5.322973   5.334673   6.324475   5.336429
                   11         12         13         14         15
    11  C    0.000000
    12  O    1.217405   0.000000
    13  O    4.916454   5.049671   0.000000
    14  H    5.718041   5.953396   0.972424   0.000000
    15  C    3.891260   4.293062   1.360195   1.887665   0.000000
    16  O    4.368588   5.031350   2.251104   2.287602   1.211379
                   16
    16  O    0.000000
 Stoichiometry    C5H8O3
 Framework group  C1[X(C5H8O3)]
 Deg. of freedom    42
 Full point group                 C1      NOp   1
 Largest Abelian subgroup         C1      NOp   1
 Largest concise Abelian subgroup C1      NOp   1
                         Standard orientation:                         
 ---------------------------------------------------------------------
 Center     Atomic     Atomic              Coordinates (Angstroms)
 Number     Number      Type              X           Y           Z
 ---------------------------------------------------------------------
    1          6             0        0.597109   -0.529064    0.000079
    2          1             0        0.536481   -1.187305   -0.872379
    3          1             0        0.536421   -1.186976    0.872782
    4          6             0       -0.548915    0.484561   -0.000156
    5          1             0       -0.478426    1.144082    0.873087
    6          1             0       -0.478353    1.143762   -0.873629
    7          6             0       -3.116120    0.769067    0.000237
    8          1             0       -3.082852    1.419591   -0.881568
    9          1             0       -4.045111    0.196091   -0.001250
   10          1             0       -3.084183    1.416861    0.884114
   11          6             0       -1.925522   -0.173787   -0.000073
   12          8             0       -2.061998   -1.383518   -0.000249
   13          8             0        2.952425   -0.787916    0.000222
   14          1             0        3.791215   -0.295940    0.000164
   15          6             0        1.953450    0.135219    0.000004
   16          8             0        2.177673    1.325666   -0.000207
 ---------------------------------------------------------------------
 Rotational constants (GHZ):      5.2435080      0.9124875      0.7884928
 Standard basis: 6-31++G(d,p) (6D, 7F)
 There are   200 symmetry adapted basis functions of A   symmetry.
 Integral buffers will be    262144 words long.
 Raffenetti 2 integral format.
 Two-electron integral symmetry is turned on.
   200 basis functions,   320 primitive gaussians,   200 cartesian basis functions
    31 alpha electrons       31 beta electrons
       nuclear repulsion energy       361.1198139106 Hartrees.
 NAtoms=   16 NActive=   16 NUniq=   16 SFac= 1.00D+00 NAtFMM=   60 Big=F
 One-electron integrals computed using PRISM.
 NBasis=   200 RedAO= T  NBF=   200
 NBsUse=   200 1.00D-06 NBFU=   200
 Initial guess read from the read-write file:
 Initial guess orbital symmetries:
       Occupied  (A) (A) (A) (A) (A) (A) (A) (A) (A) (A) (A) (A)
                 (A) (A) (A) (A) (A) (A) (A) (A) (A) (A) (A) (A)
                 (A) (A) (A) (A) (A) (A) (A)
       Virtual   (A) (A) (A) (A) (A) (A) (A) (A) (A) (A) (A) (A)
                 (A) (A) (A) (A) (A) (A) (A) (A) (A) (A) (A) (A)
                 (A) (A) (A) (A) (A) (A) (A) (A) (A) (A) (A) (A)
                 (A) (A) (A) (A) (A) (A) (A) (A) (A) (A) (A) (A)
                 (A) (A) (A) (A) (A) (A) (A) (A) (A) (A) (A) (A)
                 (A) (A) (A) (A) (A) (A) (A) (A) (A) (A) (A) (A)
                 (A) (A) (A) (A) (A) (A) (A) (A) (A) (A) (A) (A)
                 (A) (A) (A) (A) (A) (A) (A) (A) (A) (A) (A) (A)
                 (A) (A) (A) (A) (A) (A) (A) (A) (A) (A) (A) (A)
                 (A) (A) (A) (A) (A) (A) (A) (A) (A) (A) (A) (A)
                 (A) (A) (A) (A) (A) (A) (A) (A) (A) (A) (A) (A)
                 (A) (A) (A) (A) (A) (A) (A) (A) (A) (A) (A) (A)
                 (A) (A) (A) (A) (A) (A) (A) (A) (A) (A) (A) (A)
                 (A) (A) (A) (A) (A) (A) (A) (A) (A) (A) (A) (A)
                 (A)
 Harris functional with IExCor=  402 diagonalized for initial guess.
 ExpMin= 3.60D-02 ExpMax= 5.48D+03 ExpMxC= 8.25D+02 IAcc=3 IRadAn=         5 AccDes= 0.00D+00
 HarFok:  IExCor= 402 AccDes= 0.00D+00 IRadAn=         5 IDoV=1
 ScaDFX=  1.000000  1.000000  1.000000  1.000000
 Requested convergence on RMS density matrix=1.00D-08 within 128 cycles.
 Requested convergence on MAX density matrix=1.00D-06.
 Requested convergence on             energy=1.00D-06.
 No special actions if energy rises.
 SCF Done:  E(RB+HF-LYP) =  -421.074038431     A.U. after   10 cycles
             Convg  =    0.8528D-08             -V/T =  2.0093
             S**2   =   0.0000
 ***** Axes restored to original set *****
 -------------------------------------------------------------------
 Center     Atomic                   Forces (Hartrees/Bohr)
 Number     Number              X              Y              Z
 -------------------------------------------------------------------
    1          6          -0.002453054   -0.000341619   -0.004208581
    2          1           0.000341427   -0.000271480    0.000996398
    3          1           0.000827035   -0.000099225    0.000699490
    4          6           0.002716589   -0.000832903    0.003981251
    5          1          -0.000395580    0.000311810   -0.001102707
    6          1          -0.000910510    0.000125815   -0.000785501
    7          6           0.000893673   -0.000317536    0.001282716
    8          1          -0.000505169   -0.000108667   -0.000193722
    9          1          -0.000083625    0.000260688    0.000015681
   10          1           0.000057450    0.000091285   -0.000543242
   11          6          -0.002774328    0.002256882   -0.003262140
   12          8           0.001688300   -0.001312978    0.002005355
   13          8          -0.000766557   -0.000031051   -0.001270884
   14          1           0.000199607    0.000101254    0.000384523
   15          6           0.003428193   -0.000914314    0.005075184
   16          8          -0.002263449    0.001082036   -0.003073822
 -------------------------------------------------------------------
 Cartesian Forces:  Max     0.005075184 RMS     0.001736958

 GradGradGradGradGradGradGradGradGradGradGradGradGradGradGradGradGradGrad
 Berny optimization.
 Internal  Forces:  Max     0.003873639 RMS     0.000758252
 Search for a local minimum.
 Step number   3 out of a maximum of  79
 All quantities printed in internal units (Hartrees-Bohrs-Radians)
 Update second derivatives using D2CorX and points  1  2  3
 Trust test= 1.19D+00 RLast= 1.18D-01 DXMaxT set to 4.24D-01
     Eigenvalues ---    0.00237   0.00237   0.00237   0.00237   0.00237
     Eigenvalues ---    0.00480   0.01295   0.03829   0.03885   0.04388
     Eigenvalues ---    0.05160   0.07067   0.07158   0.09238   0.09383
     Eigenvalues ---    0.12795   0.12853   0.15464   0.16000   0.16039
     Eigenvalues ---    0.16199   0.21773   0.22030   0.22924   0.25000
     Eigenvalues ---    0.25078   0.25399   0.27826   0.28519   0.28591
     Eigenvalues ---    0.29169   0.36758   0.37230   0.37230   0.37230
     Eigenvalues ---    0.37230   0.37287   0.37583   0.40383   0.55466
     Eigenvalues ---    0.80191   0.878061000.000001000.000001000.00000
     Eigenvalues --- 1000.000001000.000001000.000001000.000001000.00000
     Eigenvalues --- 1000.000001000.000001000.000001000.000001000.00000
     Eigenvalues --- 1000.000001000.000001000.000001000.000001000.00000
     Eigenvalues --- 1000.000001000.000001000.000001000.000001000.00000
     Eigenvalues --- 1000.000001000.000001000.000001000.00000
 RFO step:  Lambda=-8.77032772D-05.
 Quartic linear search produced a step of  0.31304.
 Iteration  1 RMS(Cart)=  0.00446773 RMS(Int)=  0.00003459
 Iteration  2 RMS(Cart)=  0.00003663 RMS(Int)=  0.00002584
 Iteration  3 RMS(Cart)=  0.00000000 RMS(Int)=  0.00002584
 Variable       Old X    -DE/DX   Delta X   Delta X   Delta X     New X
                                 (Linear)    (Quad)   (Total)
    R1        2.06849   0.00038   0.00219  -0.00008   0.00211   2.07059
    R2        2.06849   0.00038   0.00219  -0.00008   0.00211   2.07060
    R3        2.89122  -0.00159  -0.00841  -0.00025  -0.00866   2.88256
    R4        2.85401   0.00007   0.00020  -0.00035  -0.00016   2.85385
    R5        2.07224   0.00044   0.00264  -0.00023   0.00241   2.07465
    R6        2.07223   0.00044   0.00264  -0.00022   0.00242   2.07465
    R7        2.88359  -0.00103  -0.00248  -0.00279  -0.00528   2.87832
    R8        2.07170  -0.00004   0.00230  -0.00161   0.00069   2.07240
    R9        2.06260  -0.00027   0.00017  -0.00070  -0.00053   2.06207
   R10        2.07173  -0.00004   0.00230  -0.00160   0.00070   2.07243
   R11        2.86996  -0.00051  -0.00346   0.00022  -0.00323   2.86672
   R12        2.30056   0.00293  -0.00046   0.00428   0.00381   2.30438
   R13        1.83762   0.00001   0.00117  -0.00072   0.00045   1.83807
   R14        2.57040  -0.00088  -0.00782   0.00251  -0.00531   2.56509
   R15        2.28917   0.00387   0.00012   0.00519   0.00531   2.29448
    A1        1.84519  -0.00059  -0.01105  -0.00452  -0.01556   1.82963
    A2        1.93563   0.00026   0.00104   0.00332   0.00431   1.93994
    A3        1.89042  -0.00019   0.00162  -0.00195  -0.00040   1.89001
    A4        1.93564   0.00026   0.00104   0.00332   0.00431   1.93995
    A5        1.89041  -0.00019   0.00162  -0.00195  -0.00041   1.89000
    A6        1.96200   0.00038   0.00500   0.00124   0.00615   1.96815
    A7        1.92857   0.00030   0.00150   0.00346   0.00491   1.93348
    A8        1.92857   0.00030   0.00149   0.00342   0.00487   1.93344
    A9        1.97134   0.00038   0.00269   0.00354   0.00615   1.97749
   A10        1.84277  -0.00066  -0.01146  -0.00570  -0.01715   1.82562
   A11        1.89381  -0.00020   0.00251  -0.00272  -0.00027   1.89354
   A12        1.89384  -0.00020   0.00251  -0.00281  -0.00037   1.89347
   A13        1.91371  -0.00007   0.00048  -0.00023   0.00025   1.91396
   A14        1.87233  -0.00067  -0.00661  -0.00157  -0.00821   1.86412
   A15        1.92243   0.00047   0.00486  -0.00062   0.00423   1.92666
   A16        1.91355  -0.00007   0.00046  -0.00022   0.00025   1.91380
   A17        1.91914  -0.00014  -0.00402   0.00307  -0.00093   1.91821
   A18        1.92214   0.00047   0.00481  -0.00055   0.00426   1.92640
   A19        2.02571   0.00100   0.00360   0.00314   0.00674   2.03245
   A20        2.12922  -0.00031  -0.00120  -0.00114  -0.00234   2.12688
   A21        2.12825  -0.00069  -0.00240  -0.00200  -0.00440   2.12385
   A22        1.86517   0.00082   0.00064   0.00574   0.00639   1.87156
   A23        1.94021   0.00108   0.00144   0.00462   0.00607   1.94627
   A24        2.21239  -0.00152  -0.00425  -0.00450  -0.00875   2.20364
   A25        2.13059   0.00044   0.00281  -0.00013   0.00268   2.13327
    D1       -3.13577   0.00002  -0.00007   0.00065   0.00057  -3.13520
    D2       -1.10274  -0.00043  -0.01234  -0.00219  -0.01457  -1.11731
    D3        1.02236  -0.00021  -0.00621  -0.00085  -0.00707   1.01528
    D4        1.10272   0.00043   0.01235   0.00210   0.01449   1.11721
    D5        3.13575  -0.00002   0.00008  -0.00073  -0.00065   3.13509
    D6       -1.02234   0.00020   0.00622   0.00061   0.00684  -1.01550
    D7       -1.01652   0.00022   0.00614   0.00138   0.00753  -1.00899
    D8        1.01650  -0.00022  -0.00613  -0.00146  -0.00761   1.00890
    D9       -3.14159   0.00000   0.00001  -0.00012  -0.00011   3.14149
   D10       -0.99673   0.00045   0.00564   0.00369   0.00934  -0.98739
   D11        2.14487   0.00045   0.00564   0.00354   0.00919   2.15407
   D12        0.99672  -0.00045  -0.00564  -0.00360  -0.00925   0.98746
   D13       -2.14486  -0.00045  -0.00564  -0.00375  -0.00940  -2.15427
   D14        3.14159   0.00000   0.00000   0.00005   0.00004  -3.14155
   D15        0.00001   0.00000   0.00000  -0.00011  -0.00011  -0.00010
   D16        3.14120   0.00000  -0.00009  -0.00103  -0.00111   3.14009
   D17       -0.00039   0.00000  -0.00013   0.00084   0.00072   0.00032
   D18        0.99668  -0.00050  -0.00551  -0.00587  -0.01139   0.98530
   D19       -2.14492  -0.00049  -0.00555  -0.00399  -0.00956  -2.15447
   D20       -0.99744   0.00049   0.00534   0.00370   0.00904  -0.98840
   D21        2.14415   0.00049   0.00530   0.00557   0.01087   2.15502
   D22        1.02916  -0.00012  -0.00109  -0.00035  -0.00143   1.02773
   D23       -2.11243  -0.00012  -0.00105  -0.00222  -0.00326  -2.11568
   D24        3.14011   0.00000   0.00007   0.00094   0.00101   3.14112
   D25       -0.00148   0.00000   0.00011  -0.00093  -0.00082  -0.00230
   D26       -1.03252   0.00013   0.00118   0.00229   0.00346  -1.02906
   D27        2.10908   0.00012   0.00122   0.00042   0.00163   2.11071
   D28       -3.14159   0.00000   0.00000  -0.00007  -0.00007   3.14153
   D29       -0.00001   0.00000   0.00000   0.00007   0.00007   0.00006
         Item               Value     Threshold  Converged?
 Maximum Force            0.003874     0.000450     NO 
 RMS     Force            0.000758     0.000300     NO 
 Maximum Displacement     0.013024     0.001800     NO 
 RMS     Displacement     0.004471     0.001200     NO 
 Predicted change in Energy=-9.875172D-05
 GradGradGradGradGradGradGradGradGradGradGradGradGradGradGradGradGradGrad

                          Input orientation:                          
 ---------------------------------------------------------------------
 Center     Atomic     Atomic              Coordinates (Angstroms)
 Number     Number      Type              X           Y           Z
 ---------------------------------------------------------------------
    1          6             0        2.605812   -0.653938   -0.001557
    2          1             0        3.700409   -0.657110    0.047740
    3          1             0        2.282315   -1.158816    0.915522
    4          6             0        2.108535   -1.391582   -1.240668
    5          1             0        1.011743   -1.379109   -1.287415
    6          1             0        2.430387   -0.877099   -2.155548
    7          6             0        2.122812   -3.640668   -2.513889
    8          1             0        2.463492   -3.164449   -3.441158
    9          1             0        2.518601   -4.655891   -2.455637
   10          1             0        1.027528   -3.673785   -2.558287
   11          6             0        2.578576   -2.838742   -1.309524
   12          8             0        3.282229   -3.328933   -0.442588
   13          8             0        2.589617    1.410967    1.165727
   14          1             0        2.250803    2.322315    1.138834
   15          6             0        2.133026    0.779245    0.054444
   16          8             0        1.433509    1.337260   -0.766255
 ---------------------------------------------------------------------
                    Distance matrix (angstroms):
                    1          2          3          4          5
     1  C    0.000000
     2  H    1.095711   0.000000
     3  H    1.095712   1.736590   0.000000
     4  C    1.525385   2.175663   2.175669   0.000000
     5  H    2.172639   3.087531   2.552609   1.097858   0.000000
     6  H    2.172613   2.552612   3.087516   1.097855   1.737302
     7  C    3.932640   4.237024   4.236259   2.584509   2.802384
     8  H    4.260725   4.470920   4.799589   2.848019   3.151765
     9  H    4.695289   4.863519   4.863135   3.507139   3.791129
    10  H    4.259967   4.799582   4.468434   2.848358   2.623147
    11  C    2.546545   2.803604   2.803704   1.523140   2.141491
    12  O    2.794217   2.748442   2.748400   2.401629   3.109767
    13  O    2.372055   2.600133   2.600158   3.725111   4.036349
    14  H    3.206962   3.488383   3.488428   4.413082   4.595921
    15  C    1.510191   2.125994   2.125988   2.527925   2.777833
    16  O    2.433912   3.127129   3.127178   2.850843   2.797885
                    6          7          8          9         10
     6  H    0.000000
     7  C    2.803627   0.000000
     8  H    2.624092   1.096666   0.000000
     9  H    3.791715   1.091201   1.788488   0.000000
    10  H    3.154625   1.096683   1.760930   1.788398   0.000000
    11  C    2.141438   1.517003   2.159443   2.149233   2.159271
    12  O    3.109880   2.394100   3.112685   2.529093   3.111073
    13  O    4.036268   6.267096   6.494130   7.065839   6.493311
    14  H    4.595808   6.993992   7.150255   7.854126   7.149707
    15  C    2.777762   5.111953   5.280262   5.999157   5.279958
    16  O    2.797729   5.320633   5.336793   6.320546   5.337300
                   11         12         13         14         15
    11  C    0.000000
    12  O    1.219423   0.000000
    13  O    4.918030   5.053022   0.000000
    14  H    5.721748   5.958300   0.972663   0.000000
    15  C    3.892140   4.294745   1.357386   1.889666   0.000000
    16  O    4.364094   5.029502   2.252681   2.295140   1.214188
                   16
    16  O    0.000000
 Stoichiometry    C5H8O3
 Framework group  C1[X(C5H8O3)]
 Deg. of freedom    42
 Full point group                 C1      NOp   1
 Largest Abelian subgroup         C1      NOp   1
 Largest concise Abelian subgroup C1      NOp   1
                         Standard orientation:                         
 ---------------------------------------------------------------------
 Center     Atomic     Atomic              Coordinates (Angstroms)
 Number     Number      Type              X           Y           Z
 ---------------------------------------------------------------------
    1          6             0        0.597021   -0.526770   -0.000003
    2          1             0        0.538082   -1.192720   -0.868116
    3          1             0        0.537726   -1.192215    0.868475
    4          6             0       -0.548187    0.480849   -0.000537
    5          1             0       -0.479593    1.148911    0.867957
    6          1             0       -0.479144    1.148450   -0.869345
    7          6             0       -3.116849    0.766607    0.000729
    8          1             0       -3.088990    1.421350   -0.878595
    9          1             0       -4.043241    0.189964   -0.000084
   10          1             0       -3.088831    1.418300    0.882333
   11          6             0       -1.924605   -0.171397   -0.000782
   12          8             0       -2.062786   -1.382966   -0.000230
   13          8             0        2.954859   -0.786084    0.000520
   14          1             0        3.795759   -0.297246    0.000496
   15          6             0        1.955641    0.132644    0.000093
   16          8             0        2.174190    1.327001   -0.000305
 ---------------------------------------------------------------------
 Rotational constants (GHZ):      5.2508682      0.9121647      0.7883195
 Standard basis: 6-31++G(d,p) (6D, 7F)
 There are   200 symmetry adapted basis functions of A   symmetry.
 Integral buffers will be    262144 words long.
 Raffenetti 2 integral format.
 Two-electron integral symmetry is turned on.
   200 basis functions,   320 primitive gaussians,   200 cartesian basis functions
    31 alpha electrons       31 beta electrons
       nuclear repulsion energy       361.1225954309 Hartrees.
 NAtoms=   16 NActive=   16 NUniq=   16 SFac= 1.00D+00 NAtFMM=   60 Big=F
 One-electron integrals computed using PRISM.
 NBasis=   200 RedAO= T  NBF=   200
 NBsUse=   200 1.00D-06 NBFU=   200
 Initial guess read from the read-write file:
 Initial guess orbital symmetries:
       Occupied  (A) (A) (A) (A) (A) (A) (A) (A) (A) (A) (A) (A)
                 (A) (A) (A) (A) (A) (A) (A) (A) (A) (A) (A) (A)
                 (A) (A) (A) (A) (A) (A) (A)
       Virtual   (A) (A) (A) (A) (A) (A) (A) (A) (A) (A) (A) (A)
                 (A) (A) (A) (A) (A) (A) (A) (A) (A) (A) (A) (A)
                 (A) (A) (A) (A) (A) (A) (A) (A) (A) (A) (A) (A)
                 (A) (A) (A) (A) (A) (A) (A) (A) (A) (A) (A) (A)
                 (A) (A) (A) (A) (A) (A) (A) (A) (A) (A) (A) (A)
                 (A) (A) (A) (A) (A) (A) (A) (A) (A) (A) (A) (A)
                 (A) (A) (A) (A) (A) (A) (A) (A) (A) (A) (A) (A)
                 (A) (A) (A) (A) (A) (A) (A) (A) (A) (A) (A) (A)
                 (A) (A) (A) (A) (A) (A) (A) (A) (A) (A) (A) (A)
                 (A) (A) (A) (A) (A) (A) (A) (A) (A) (A) (A) (A)
                 (A) (A) (A) (A) (A) (A) (A) (A) (A) (A) (A) (A)
                 (A) (A) (A) (A) (A) (A) (A) (A) (A) (A) (A) (A)
                 (A) (A) (A) (A) (A) (A) (A) (A) (A) (A) (A) (A)
                 (A) (A) (A) (A) (A) (A) (A) (A) (A) (A) (A) (A)
                 (A)
 Requested convergence on RMS density matrix=1.00D-08 within 128 cycles.
 Requested convergence on MAX density matrix=1.00D-06.
 Requested convergence on             energy=1.00D-06.
 No special actions if energy rises.
 SCF Done:  E(RB+HF-LYP) =  -421.074136578     A.U. after   10 cycles
             Convg  =    0.6681D-08             -V/T =  2.0094
             S**2   =   0.0000
 ***** Axes restored to original set *****
 -------------------------------------------------------------------
 Center     Atomic                   Forces (Hartrees/Bohr)
 Number     Number              X              Y              Z
 -------------------------------------------------------------------
    1          6          -0.000046845    0.000031811   -0.000051700
    2          1          -0.000043064   -0.000025875   -0.000021102
    3          1           0.000009904   -0.000010775   -0.000053964
    4          6           0.000143658   -0.000082402    0.000047390
    5          1           0.000074311    0.000002937    0.000020310
    6          1          -0.000015602   -0.000002006    0.000068777
    7          6          -0.000031822   -0.000027327   -0.000213477
    8          1           0.000007569   -0.000072525    0.000144595
    9          1          -0.000049763    0.000165486    0.000007833
   10          1           0.000159797   -0.000009892    0.000077281
   11          6          -0.000631084    0.000526965   -0.000260758
   12          8           0.000405845   -0.000255126    0.000360097
   13          8          -0.000122601    0.000205015   -0.000070126
   14          1           0.000058207   -0.000331114   -0.000096067
   15          6           0.000155551   -0.000228310    0.000081638
   16          8          -0.000074062    0.000113137   -0.000040727
 -------------------------------------------------------------------
 Cartesian Forces:  Max     0.000631084 RMS     0.000181329

 GradGradGradGradGradGradGradGradGradGradGradGradGradGradGradGradGradGrad
 Berny optimization.
 Internal  Forces:  Max     0.000592181 RMS     0.000125413
 Search for a local minimum.
 Step number   4 out of a maximum of  79
 All quantities printed in internal units (Hartrees-Bohrs-Radians)
 Update second derivatives using D2CorX and points  1  2  3  4
 Trust test= 9.94D-01 RLast= 5.17D-02 DXMaxT set to 4.24D-01
     Eigenvalues ---    0.00237   0.00237   0.00237   0.00237   0.00237
     Eigenvalues ---    0.00483   0.01295   0.03751   0.03811   0.04491
     Eigenvalues ---    0.05122   0.07042   0.07146   0.09428   0.09487
     Eigenvalues ---    0.12855   0.12915   0.15615   0.16001   0.16057
     Eigenvalues ---    0.16232   0.21901   0.22061   0.22200   0.25012
     Eigenvalues ---    0.25053   0.25378   0.27636   0.28535   0.28558
     Eigenvalues ---    0.29554   0.36540   0.37230   0.37230   0.37230
     Eigenvalues ---    0.37231   0.37294   0.37438   0.39796   0.55548
     Eigenvalues ---    0.80167   0.815961000.000001000.000001000.00000
     Eigenvalues --- 1000.000001000.000001000.000001000.000001000.00000
     Eigenvalues --- 1000.000001000.000001000.000001000.000001000.00000
     Eigenvalues --- 1000.000001000.000001000.000001000.000001000.00000
     Eigenvalues --- 1000.000001000.000001000.000001000.000001000.00000
     Eigenvalues --- 1000.000001000.000001000.000001000.00000
 RFO step:  Lambda=-6.70763782D-06.
 Quartic linear search produced a step of  0.00833.
 Iteration  1 RMS(Cart)=  0.00551250 RMS(Int)=  0.00002843
 Iteration  2 RMS(Cart)=  0.00003970 RMS(Int)=  0.00001606
 Iteration  3 RMS(Cart)=  0.00000000 RMS(Int)=  0.00001606
 Variable       Old X    -DE/DX   Delta X   Delta X   Delta X     New X
                                 (Linear)    (Quad)   (Total)
    R1        2.07059  -0.00004   0.00002  -0.00004  -0.00002   2.07058
    R2        2.07060  -0.00004   0.00002  -0.00003  -0.00002   2.07058
    R3        2.88256  -0.00034  -0.00007  -0.00144  -0.00151   2.88105
    R4        2.85385  -0.00024   0.00000  -0.00089  -0.00089   2.85296
    R5        2.07465  -0.00008   0.00002  -0.00011  -0.00009   2.07456
    R6        2.07465  -0.00006   0.00002  -0.00008  -0.00006   2.07459
    R7        2.87832  -0.00036  -0.00004  -0.00142  -0.00147   2.87685
    R8        2.07240  -0.00015   0.00001  -0.00035  -0.00035   2.07205
    R9        2.06207  -0.00017   0.00000  -0.00045  -0.00046   2.06162
   R10        2.07243  -0.00016   0.00001  -0.00038  -0.00038   2.07205
   R11        2.86672  -0.00007  -0.00003  -0.00034  -0.00037   2.86635
   R12        2.30438   0.00059   0.00003   0.00079   0.00082   2.30519
   R13        1.83807  -0.00033   0.00000  -0.00057  -0.00057   1.83750
   R14        2.56509  -0.00021  -0.00004  -0.00075  -0.00079   2.56429
   R15        2.29448   0.00012   0.00004   0.00022   0.00027   2.29475
    A1        1.82963  -0.00002  -0.00013  -0.00022  -0.00035   1.82928
    A2        1.93994   0.00003   0.00004   0.00011   0.00015   1.94009
    A3        1.89001   0.00009   0.00000   0.00044   0.00044   1.89045
    A4        1.93995   0.00003   0.00004   0.00010   0.00013   1.94008
    A5        1.89000   0.00009   0.00000   0.00047   0.00047   1.89047
    A6        1.96815  -0.00020   0.00005  -0.00084  -0.00079   1.96737
    A7        1.93348   0.00000   0.00004   0.00003   0.00007   1.93355
    A8        1.93344  -0.00001   0.00004  -0.00001   0.00003   1.93347
    A9        1.97749  -0.00005   0.00005  -0.00006  -0.00001   1.97748
   A10        1.82562   0.00000  -0.00014  -0.00036  -0.00050   1.82511
   A11        1.89354   0.00002   0.00000   0.00006   0.00006   1.89360
   A12        1.89347   0.00004   0.00000   0.00033   0.00032   1.89379
   A13        1.91396   0.00001   0.00000  -0.00003  -0.00003   1.91393
   A14        1.86412   0.00007  -0.00007   0.00047   0.00040   1.86453
   A15        1.92666  -0.00002   0.00004   0.00009   0.00012   1.92678
   A16        1.91380   0.00002   0.00000   0.00000   0.00000   1.91380
   A17        1.91821  -0.00003  -0.00001  -0.00031  -0.00032   1.91789
   A18        1.92640  -0.00006   0.00004  -0.00020  -0.00016   1.92624
   A19        2.03245  -0.00002   0.00006   0.00016   0.00014   2.03259
   A20        2.12688   0.00006  -0.00002   0.00018   0.00008   2.12696
   A21        2.12385  -0.00004  -0.00004  -0.00030  -0.00041   2.12344
   A22        1.87156  -0.00022   0.00005  -0.00128  -0.00123   1.87033
   A23        1.94627   0.00004   0.00005   0.00032   0.00037   1.94665
   A24        2.20364   0.00006  -0.00007   0.00002  -0.00006   2.20359
   A25        2.13327  -0.00010   0.00002  -0.00034  -0.00032   2.13295
    D1       -3.13520   0.00001   0.00000   0.00015   0.00016  -3.13504
    D2       -1.11731   0.00000  -0.00012  -0.00028  -0.00040  -1.11771
    D3        1.01528   0.00001  -0.00006   0.00010   0.00004   1.01532
    D4        1.11721  -0.00001   0.00012   0.00029   0.00041   1.11762
    D5        3.13509  -0.00001  -0.00001  -0.00014  -0.00014   3.13495
    D6       -1.01550   0.00000   0.00006   0.00023   0.00029  -1.01521
    D7       -1.00899   0.00000   0.00006   0.00021   0.00027  -1.00872
    D8        1.00890   0.00000  -0.00006  -0.00022  -0.00028   1.00861
    D9        3.14149   0.00001   0.00000   0.00015   0.00015  -3.14155
   D10       -0.98739  -0.00004   0.00008  -0.00086  -0.00078  -0.98817
   D11        2.15407  -0.00003   0.00008   0.00063   0.00071   2.15477
   D12        0.98746   0.00003  -0.00008  -0.00066  -0.00074   0.98673
   D13       -2.15427   0.00004  -0.00008   0.00083   0.00075  -2.15351
   D14       -3.14155   0.00000   0.00000  -0.00076  -0.00076   3.14087
   D15       -0.00010   0.00000   0.00000   0.00073   0.00073   0.00063
   D16        3.14009   0.00003  -0.00001   0.01191   0.01190  -3.13120
   D17        0.00032  -0.00002   0.00001  -0.01084  -0.01083  -0.01051
   D18        0.98530   0.00004  -0.00009   0.01186   0.01177   0.99706
   D19       -2.15447  -0.00001  -0.00008  -0.01088  -0.01096  -2.16543
   D20       -0.98840   0.00001   0.00008   0.01209   0.01217  -0.97623
   D21        2.15502  -0.00004   0.00009  -0.01065  -0.01056   2.14446
   D22        1.02773  -0.00001  -0.00001  -0.01174  -0.01175   1.01599
   D23       -2.11568   0.00005  -0.00003   0.01096   0.01093  -2.10475
   D24        3.14112  -0.00002   0.00001  -0.01192  -0.01191   3.12920
   D25       -0.00230   0.00003  -0.00001   0.01078   0.01077   0.00847
   D26       -1.02906  -0.00005   0.00003  -0.01225  -0.01222  -1.04128
   D27        2.11071   0.00000   0.00001   0.01045   0.01046   2.12117
   D28        3.14153   0.00000   0.00000   0.00072   0.00072  -3.14094
   D29        0.00006   0.00000   0.00000  -0.00071  -0.00070  -0.00064
         Item               Value     Threshold  Converged?
 Maximum Force            0.000592     0.000450     NO 
 RMS     Force            0.000125     0.000300     YES
 Maximum Displacement     0.016842     0.001800     NO 
 RMS     Displacement     0.005516     0.001200     NO 
 Predicted change in Energy=-3.364226D-06
 GradGradGradGradGradGradGradGradGradGradGradGradGradGradGradGradGradGrad

                          Input orientation:                          
 ---------------------------------------------------------------------
 Center     Atomic     Atomic              Coordinates (Angstroms)
 Number     Number      Type              X           Y           Z
 ---------------------------------------------------------------------
    1          6             0        2.604592   -0.655222   -0.000385
    2          1             0        3.699221   -0.661045    0.047744
    3          1             0        2.281190   -1.157924    0.917912
    4          6             0        2.104196   -1.393065   -1.237137
    5          1             0        1.007440   -1.377752   -1.282741
    6          1             0        2.425902   -0.880603   -2.153165
    7          6             0        2.124299   -3.638818   -2.514703
    8          1             0        2.465521   -3.155537   -3.437892
    9          1             0        2.526454   -4.651487   -2.460241
   10          1             0        1.029623   -3.678877   -2.563230
   11          6             0        2.570168   -2.840806   -1.304297
   12          8             0        3.282959   -3.328547   -0.442853
   13          8             0        2.592882    1.411677    1.162525
   14          1             0        2.254826    2.322907    1.133022
   15          6             0        2.134994    0.778610    0.053056
   16          8             0        1.435126    1.336152   -0.767876
 ---------------------------------------------------------------------
                    Distance matrix (angstroms):
                    1          2          3          4          5
     1  C    0.000000
     2  H    1.095702   0.000000
     3  H    1.095704   1.736344   0.000000
     4  C    1.524587   2.175058   2.175053   0.000000
     5  H    2.171953   3.086996   2.552183   1.097810   0.000000
     6  H    2.171909   2.552165   3.086967   1.097825   1.736903
     7  C    3.931198   4.232451   4.238195   2.583793   2.806693
     8  H    4.252925   4.460287   4.795568   2.842567   3.151380
     9  H    4.693307   4.856850   4.865908   3.505938   3.796216
    10  H    4.265114   4.801171   4.476604   2.852747   2.633500
    11  C    2.545220   2.802522   2.802465   1.522364   2.140820
    12  O    2.793318   2.743998   2.750787   2.401345   3.112716
    13  O    2.371617   2.600558   2.599968   3.723409   4.034088
    14  H    3.205652   3.488277   3.487571   4.410079   4.592033
    15  C    1.509719   2.125898   2.125915   2.526207   2.775901
    16  O    2.433570   3.127324   3.126998   2.848945   2.795224
                    6          7          8          9         10
     6  H    0.000000
     7  C    2.798111   0.000000
     8  H    2.612933   1.096481   0.000000
     9  H    3.784703   1.090960   1.788122   0.000000
    10  H    3.154059   1.096483   1.760887   1.788038   0.000000
    11  C    2.140978   1.516808   2.159221   2.148647   2.158832
    12  O    3.106790   2.394018   3.109404   2.528305   3.113881
    13  O    4.034381   6.264908   6.483788   7.063343   6.499137
    14  H    4.592469   6.990358   7.137997   7.850318   7.154357
    15  C    2.775792   5.109518   5.270055   5.996320   5.285451
    16  O    2.795472   5.317583   5.325971   6.317192   5.342120
                   11         12         13         14         15
    11  C    0.000000
    12  O    1.219856   0.000000
    13  O    4.916232   5.052046   0.000000
    14  H    5.718732   5.956457   0.972364   0.000000
    15  C    3.889981   4.293307   1.356966   1.888264   0.000000
    16  O    4.361541   5.027876   2.252233   2.293253   1.214330
                   16
    16  O    0.000000
 Stoichiometry    C5H8O3
 Framework group  C1[X(C5H8O3)]
 Deg. of freedom    42
 Full point group                 C1      NOp   1
 Largest Abelian subgroup         C1      NOp   1
 Largest concise Abelian subgroup C1      NOp   1
                         Standard orientation:                         
 ---------------------------------------------------------------------
 Center     Atomic     Atomic              Coordinates (Angstroms)
 Number     Number      Type              X           Y           Z
 ---------------------------------------------------------------------
    1          6             0        0.596620   -0.527383    0.002190
    2          1             0        0.535371   -1.193411   -0.865691
    3          1             0        0.539135   -1.192996    0.870649
    4          6             0       -0.547525    0.480235    0.004437
    5          1             0       -0.476464    1.148412    0.872583
    6          1             0       -0.480117    1.148026   -0.864316
    7          6             0       -3.115327    0.767118   -0.004082
    8          1             0       -3.078741    1.420403   -0.883940
    9          1             0       -4.041428    0.190536   -0.013284
   10          1             0       -3.095952    1.419680    0.876862
   11          6             0       -1.923530   -0.171065    0.007661
   12          8             0       -2.062444   -1.382942   -0.002581
   13          8             0        2.954148   -0.785474   -0.001976
   14          1             0        3.793845   -0.295167   -0.003378
   15          6             0        1.954597    0.132270   -0.000932
   16          8             0        2.172714    1.326850   -0.001083
 ---------------------------------------------------------------------
 Rotational constants (GHZ):      5.2515825      0.9129411      0.7889161
 Standard basis: 6-31++G(d,p) (6D, 7F)
 There are   200 symmetry adapted basis functions of A   symmetry.
 Integral buffers will be    262144 words long.
 Raffenetti 2 integral format.
 Two-electron integral symmetry is turned on.
   200 basis functions,   320 primitive gaussians,   200 cartesian basis functions
    31 alpha electrons       31 beta electrons
       nuclear repulsion energy       361.2147958180 Hartrees.
 NAtoms=   16 NActive=   16 NUniq=   16 SFac= 1.00D+00 NAtFMM=   60 Big=F
 One-electron integrals computed using PRISM.
 NBasis=   200 RedAO= T  NBF=   200
 NBsUse=   200 1.00D-06 NBFU=   200
 Initial guess read from the read-write file:
 Initial guess orbital symmetries:
       Occupied  (A) (A) (A) (A) (A) (A) (A) (A) (A) (A) (A) (A)
                 (A) (A) (A) (A) (A) (A) (A) (A) (A) (A) (A) (A)
                 (A) (A) (A) (A) (A) (A) (A)
       Virtual   (A) (A) (A) (A) (A) (A) (A) (A) (A) (A) (A) (A)
                 (A) (A) (A) (A) (A) (A) (A) (A) (A) (A) (A) (A)
                 (A) (A) (A) (A) (A) (A) (A) (A) (A) (A) (A) (A)
                 (A) (A) (A) (A) (A) (A) (A) (A) (A) (A) (A) (A)
                 (A) (A) (A) (A) (A) (A) (A) (A) (A) (A) (A) (A)
                 (A) (A) (A) (A) (A) (A) (A) (A) (A) (A) (A) (A)
                 (A) (A) (A) (A) (A) (A) (A) (A) (A) (A) (A) (A)
                 (A) (A) (A) (A) (A) (A) (A) (A) (A) (A) (A) (A)
                 (A) (A) (A) (A) (A) (A) (A) (A) (A) (A) (A) (A)
                 (A) (A) (A) (A) (A) (A) (A) (A) (A) (A) (A) (A)
                 (A) (A) (A) (A) (A) (A) (A) (A) (A) (A) (A) (A)
                 (A) (A) (A) (A) (A) (A) (A) (A) (A) (A) (A) (A)
                 (A) (A) (A) (A) (A) (A) (A) (A) (A) (A) (A) (A)
                 (A) (A) (A) (A) (A) (A) (A) (A) (A) (A) (A) (A)
                 (A)
 Requested convergence on RMS density matrix=1.00D-08 within 128 cycles.
 Requested convergence on MAX density matrix=1.00D-06.
 Requested convergence on             energy=1.00D-06.
 No special actions if energy rises.
 SCF Done:  E(RB+HF-LYP) =  -421.074117534     A.U. after   10 cycles
             Convg  =    0.4243D-08             -V/T =  2.0094
             S**2   =   0.0000
 ***** Axes restored to original set *****
 -------------------------------------------------------------------
 Center     Atomic                   Forces (Hartrees/Bohr)
 Number     Number              X              Y              Z
 -------------------------------------------------------------------
    1          6           0.000097083    0.000053531    0.000134373
    2          1          -0.000027696   -0.000016816   -0.000037993
    3          1          -0.000019459    0.000033545   -0.000024390
    4          6          -0.000779277   -0.000346093    0.000299322
    5          1          -0.000028346    0.000137160    0.000025939
    6          1           0.000064545   -0.000160206    0.000042974
    7          6          -0.000796969   -0.000304501    0.000345617
    8          1           0.000073145    0.000057419    0.000172309
    9          1          -0.000033400   -0.000002398    0.000015081
   10          1          -0.000017894   -0.000080726   -0.000091758
   11          6           0.002261488    0.000900981   -0.001422097
   12          8          -0.000732877   -0.000293061    0.000488041
   13          8           0.000051815    0.000139702    0.000052814
   14          1           0.000008379   -0.000002676    0.000008060
   15          6          -0.000171249   -0.000184875    0.000024467
   16          8           0.000050713    0.000069014   -0.000032758
 -------------------------------------------------------------------
 Cartesian Forces:  Max     0.002261488 RMS     0.000472430

 GradGradGradGradGradGradGradGradGradGradGradGradGradGradGradGradGradGrad
 Berny optimization.
 Internal  Forces:  Max     0.000373617 RMS     0.000152251
 Search for a local minimum.
 Step number   5 out of a maximum of  79
 All quantities printed in internal units (Hartrees-Bohrs-Radians)
 Update second derivatives using D2CorX and points  1  2  3  5  4

 Trust test=-5.66D+00 RLast= 3.96D-02 DXMaxT set to 2.12D-01
 Energy Rises -- skip Quadratic search.
 Quartic linear search produced a step of -0.86960.
 Iteration  1 RMS(Cart)=  0.00480005 RMS(Int)=  0.00001781
 Iteration  2 RMS(Cart)=  0.00002995 RMS(Int)=  0.00000182
 Iteration  3 RMS(Cart)=  0.00000000 RMS(Int)=  0.00000182
 Variable       Old X    -DE/DX   Delta X   Delta X   Delta X     New X
                                 (Linear)    (Quad)   (Total)
    R1        2.07058  -0.00003   0.00002   0.00000   0.00002   2.07059
    R2        2.07058  -0.00003   0.00001   0.00000   0.00001   2.07059
    R3        2.88105   0.00014   0.00131   0.00000   0.00131   2.88236
    R4        2.85296   0.00004   0.00078   0.00000   0.00078   2.85373
    R5        2.07456   0.00003   0.00008   0.00000   0.00008   2.07464
    R6        2.07459  -0.00009   0.00005   0.00000   0.00005   2.07464
    R7        2.87685  -0.00001   0.00127   0.00000   0.00127   2.87813
    R8        2.07205  -0.00010   0.00030   0.00000   0.00030   2.07235
    R9        2.06162  -0.00001   0.00040   0.00000   0.00040   2.06201
   R10        2.07205   0.00003   0.00033   0.00000   0.00033   2.07238
   R11        2.86635   0.00005   0.00032   0.00000   0.00032   2.86667
   R12        2.30519   0.00003  -0.00071   0.00000  -0.00071   2.30448
   R13        1.83750  -0.00001   0.00049   0.00000   0.00049   1.83799
   R14        2.56429   0.00014   0.00069   0.00000   0.00069   2.56498
   R15        2.29475   0.00002  -0.00023   0.00000  -0.00023   2.29452
    A1        1.82928   0.00002   0.00030   0.00000   0.00030   1.82958
    A2        1.94009  -0.00004  -0.00013   0.00000  -0.00013   1.93996
    A3        1.89045   0.00002  -0.00038   0.00000  -0.00038   1.89007
    A4        1.94008   0.00000  -0.00012   0.00000  -0.00012   1.93996
    A5        1.89047  -0.00002  -0.00041   0.00000  -0.00041   1.89007
    A6        1.96737   0.00002   0.00068   0.00000   0.00068   1.96805
    A7        1.93355  -0.00012  -0.00006   0.00000  -0.00006   1.93348
    A8        1.93347   0.00008  -0.00003   0.00000  -0.00003   1.93345
    A9        1.97748   0.00005   0.00001   0.00000   0.00001   1.97749
   A10        1.82511   0.00002   0.00044   0.00000   0.00044   1.82555
   A11        1.89360   0.00013  -0.00005   0.00000  -0.00005   1.89355
   A12        1.89379  -0.00016  -0.00028   0.00000  -0.00028   1.89351
   A13        1.91393   0.00008   0.00002   0.00000   0.00002   1.91396
   A14        1.86453   0.00004  -0.00035   0.00000  -0.00035   1.86417
   A15        1.92678  -0.00028  -0.00011   0.00000  -0.00011   1.92667
   A16        1.91380  -0.00008   0.00000   0.00000   0.00000   1.91380
   A17        1.91789   0.00001   0.00028   0.00000   0.00028   1.91817
   A18        1.92624   0.00023   0.00014   0.00000   0.00014   1.92638
   A19        2.03259   0.00004  -0.00012   0.00000  -0.00011   2.03248
   A20        2.12696   0.00000  -0.00007   0.00000  -0.00006   2.12690
   A21        2.12344  -0.00002   0.00036   0.00000   0.00037   2.12380
   A22        1.87033   0.00002   0.00107   0.00000   0.00107   1.87140
   A23        1.94665   0.00007  -0.00032   0.00000  -0.00032   1.94632
   A24        2.20359   0.00002   0.00005   0.00000   0.00005   2.20363
   A25        2.13295  -0.00008   0.00028   0.00000   0.00028   2.13323
    D1       -3.13504   0.00003  -0.00014   0.00000  -0.00014  -3.13517
    D2       -1.11771   0.00003   0.00035   0.00000   0.00035  -1.11736
    D3        1.01532  -0.00008  -0.00003   0.00000  -0.00003   1.01529
    D4        1.11762   0.00003  -0.00036   0.00000  -0.00036   1.11726
    D5        3.13495   0.00003   0.00012   0.00000   0.00012   3.13507
    D6       -1.01521  -0.00009  -0.00025   0.00000  -0.00025  -1.01546
    D7       -1.00872   0.00004  -0.00024   0.00000  -0.00024  -1.00896
    D8        1.00861   0.00004   0.00025   0.00000   0.00025   1.00886
    D9       -3.14155  -0.00007  -0.00013   0.00000  -0.00013   3.14151
   D10       -0.98817   0.00002   0.00068   0.00000   0.00068  -0.98749
   D11        2.15477  -0.00005  -0.00061   0.00000  -0.00061   2.15416
   D12        0.98673   0.00004   0.00064   0.00000   0.00064   0.98737
   D13       -2.15351  -0.00003  -0.00065   0.00000  -0.00065  -2.15417
   D14        3.14087   0.00004   0.00066   0.00000   0.00066   3.14153
   D15        0.00063  -0.00003  -0.00063   0.00000  -0.00063   0.00000
   D16       -3.13120  -0.00036  -0.01035   0.00000  -0.01035  -3.14155
   D17       -0.01051   0.00029   0.00942   0.00000   0.00942  -0.00109
   D18        0.99706  -0.00033  -0.01024   0.00000  -0.01024   0.98683
   D19       -2.16543   0.00032   0.00953   0.00000   0.00953  -2.15590
   D20       -0.97623  -0.00034  -0.01058   0.00000  -0.01058  -0.98681
   D21        2.14446   0.00030   0.00919   0.00000   0.00919   2.15365
   D22        1.01599   0.00037   0.01022   0.00000   0.01022   1.02620
   D23       -2.10475  -0.00027  -0.00951   0.00000  -0.00951  -2.11426
   D24        3.12920   0.00029   0.01036   0.00000   0.01036   3.13956
   D25        0.00847  -0.00035  -0.00937   0.00000  -0.00937  -0.00090
   D26       -1.04128   0.00035   0.01063   0.00000   0.01063  -1.03065
   D27        2.12117  -0.00029  -0.00909   0.00000  -0.00909   2.11207
   D28       -3.14094  -0.00004  -0.00062   0.00000  -0.00062  -3.14157
   D29       -0.00064   0.00003   0.00061   0.00000   0.00061  -0.00003
         Item               Value     Threshold  Converged?
 Maximum Force            0.000374     0.000450     YES
 RMS     Force            0.000152     0.000300     YES
 Maximum Displacement     0.014654     0.001800     NO 
 RMS     Displacement     0.004797     0.001200     NO 
 Predicted change in Energy=-4.343832D-07
 GradGradGradGradGradGradGradGradGradGradGradGradGradGradGradGradGradGrad

                          Input orientation:                          
 ---------------------------------------------------------------------
 Center     Atomic     Atomic              Coordinates (Angstroms)
 Number     Number      Type              X           Y           Z
 ---------------------------------------------------------------------
    1          6             0        2.605653   -0.654103   -0.001403
    2          1             0        3.700255   -0.657621    0.047741
    3          1             0        2.282168   -1.158698    0.915835
    4          6             0        2.107968   -1.391773   -1.240207
    5          1             0        1.011181   -1.378930   -1.286805
    6          1             0        2.429802   -0.877554   -2.155236
    7          6             0        2.123006   -3.640432   -2.513998
    8          1             0        2.463759   -3.163291   -3.440738
    9          1             0        2.519626   -4.655325   -2.456243
   10          1             0        1.027798   -3.674456   -2.558932
   11          6             0        2.577479   -2.839010   -1.308843
   12          8             0        3.282326   -3.328887   -0.442621
   13          8             0        2.590043    1.411062    1.165312
   14          1             0        2.251328    2.322396    1.138079
   15          6             0        2.133283    0.779165    0.054264
   16          8             0        1.433720    1.337119   -0.766465
 ---------------------------------------------------------------------
                    Distance matrix (angstroms):
                    1          2          3          4          5
     1  C    0.000000
     2  H    1.095710   0.000000
     3  H    1.095711   1.736558   0.000000
     4  C    1.525281   2.175584   2.175588   0.000000
     5  H    2.172549   3.087461   2.552553   1.097852   0.000000
     6  H    2.172522   2.552553   3.087444   1.097851   1.737250
     7  C    3.932460   4.236435   4.236519   2.584422   2.802954
     8  H    4.259717   4.469541   4.799073   2.847315   3.151723
     9  H    4.695041   4.862659   4.863506   3.506990   3.791801
    10  H    4.260647   4.799799   4.469507   2.848938   2.624505
    11  C    2.546372   2.803463   2.803542   1.523038   2.141403
    12  O    2.794106   2.747868   2.748716   2.401597   3.110157
    13  O    2.371998   2.600189   2.600133   3.724889   4.036054
    14  H    3.206791   3.488370   3.488317   4.412691   4.595414
    15  C    1.510129   2.125982   2.125978   2.527701   2.777581
    16  O    2.433868   3.127155   3.127155   2.850595   2.797538
                    6          7          8          9         10
     6  H    0.000000
     7  C    2.802915   0.000000
     8  H    2.622645   1.096642   0.000000
     9  H    3.790809   1.091170   1.788440   0.000000
    10  H    3.154560   1.096657   1.760925   1.788351   0.000000
    11  C    2.141378   1.516978   2.159414   2.149156   2.159214
    12  O    3.109483   2.394095   3.112263   2.528997   3.111445
    13  O    4.036022   6.266820   6.492792   7.065527   6.494082
    14  H    4.595373   6.993529   7.148668   7.853643   7.150325
    15  C    2.777505   5.111645   5.278942   5.998799   5.280686
    16  O    2.797435   5.320245   5.335393   6.320121   5.337940
                   11         12         13         14         15
    11  C    0.000000
    12  O    1.219480   0.000000
    13  O    4.917795   5.052902   0.000000
    14  H    5.721355   5.958067   0.972624   0.000000
    15  C    3.891859   4.294565   1.357332   1.889483   0.000000
    16  O    4.363761   5.029297   2.252623   2.294894   1.214206
                   16
    16  O    0.000000
 Stoichiometry    C5H8O3
 Framework group  C1[X(C5H8O3)]
 Deg. of freedom    42
 Full point group                 C1      NOp   1
 Largest Abelian subgroup         C1      NOp   1
 Largest concise Abelian subgroup C1      NOp   1
                         Standard orientation:                         
 ---------------------------------------------------------------------
 Center     Atomic     Atomic              Coordinates (Angstroms)
 Number     Number      Type              X           Y           Z
 ---------------------------------------------------------------------
    1          6             0        0.596971   -0.526850    0.000283
    2          1             0        0.537730   -1.192810   -0.867800
    3          1             0        0.537912   -1.192317    0.868758
    4          6             0       -0.548098    0.480770    0.000112
    5          1             0       -0.479183    1.148847    0.868560
    6          1             0       -0.479268    1.148396   -0.868689
    7          6             0       -3.116658    0.766675    0.000102
    8          1             0       -3.087662    1.421229   -0.879297
    9          1             0       -4.043016    0.190040   -0.001806
   10          1             0       -3.089768    1.418481    0.881624
   11          6             0       -1.924464   -0.171353    0.000319
   12          8             0       -2.062745   -1.382966   -0.000537
   13          8             0        2.954769   -0.786005    0.000195
   14          1             0        3.795512   -0.296976   -0.000009
   15          6             0        1.955508    0.132595   -0.000041
   16          8             0        2.174000    1.326981   -0.000407
 ---------------------------------------------------------------------
 Rotational constants (GHZ):      5.2509620      0.9122637      0.7883952
 Standard basis: 6-31++G(d,p) (6D, 7F)
 There are   200 symmetry adapted basis functions of A   symmetry.
 Integral buffers will be    262144 words long.
 Raffenetti 2 integral format.
 Two-electron integral symmetry is turned on.
   200 basis functions,   320 primitive gaussians,   200 cartesian basis functions
    31 alpha electrons       31 beta electrons
       nuclear repulsion energy       361.1343962475 Hartrees.
 NAtoms=   16 NActive=   16 NUniq=   16 SFac= 1.00D+00 NAtFMM=   60 Big=F
 One-electron integrals computed using PRISM.
 NBasis=   200 RedAO= T  NBF=   200
 NBsUse=   200 1.00D-06 NBFU=   200
 Initial guess read from the read-write file:
 Initial guess orbital symmetries:
       Occupied  (A) (A) (A) (A) (A) (A) (A) (A) (A) (A) (A) (A)
                 (A) (A) (A) (A) (A) (A) (A) (A) (A) (A) (A) (A)
                 (A) (A) (A) (A) (A) (A) (A)
       Virtual   (A) (A) (A) (A) (A) (A) (A) (A) (A) (A) (A) (A)
                 (A) (A) (A) (A) (A) (A) (A) (A) (A) (A) (A) (A)
                 (A) (A) (A) (A) (A) (A) (A) (A) (A) (A) (A) (A)
                 (A) (A) (A) (A) (A) (A) (A) (A) (A) (A) (A) (A)
                 (A) (A) (A) (A) (A) (A) (A) (A) (A) (A) (A) (A)
                 (A) (A) (A) (A) (A) (A) (A) (A) (A) (A) (A) (A)
                 (A) (A) (A) (A) (A) (A) (A) (A) (A) (A) (A) (A)
                 (A) (A) (A) (A) (A) (A) (A) (A) (A) (A) (A) (A)
                 (A) (A) (A) (A) (A) (A) (A) (A) (A) (A) (A) (A)
                 (A) (A) (A) (A) (A) (A) (A) (A) (A) (A) (A) (A)
                 (A) (A) (A) (A) (A) (A) (A) (A) (A) (A) (A) (A)
                 (A) (A) (A) (A) (A) (A) (A) (A) (A) (A) (A) (A)
                 (A) (A) (A) (A) (A) (A) (A) (A) (A) (A) (A) (A)
                 (A) (A) (A) (A) (A) (A) (A) (A) (A) (A) (A) (A)
                 (A)
 Requested convergence on RMS density matrix=1.00D-08 within 128 cycles.
 Requested convergence on MAX density matrix=1.00D-06.
 Requested convergence on             energy=1.00D-06.
 No special actions if energy rises.
 SCF Done:  E(RB+HF-LYP) =  -421.074137016     A.U. after   10 cycles
             Convg  =    0.6079D-08             -V/T =  2.0094
             S**2   =   0.0000
 ***** Axes restored to original set *****
 -------------------------------------------------------------------
 Center     Atomic                   Forces (Hartrees/Bohr)
 Number     Number              X              Y              Z
 -------------------------------------------------------------------
    1          6          -0.000028131    0.000034559   -0.000027478
    2          1          -0.000041053   -0.000024684   -0.000023292
    3          1           0.000006066   -0.000005008   -0.000050113
    4          6           0.000023707   -0.000118009    0.000080056
    5          1           0.000060850    0.000020324    0.000020996
    6          1          -0.000005064   -0.000022682    0.000065290
    7          6          -0.000131167   -0.000062095   -0.000139275
    8          1           0.000016252   -0.000055485    0.000148079
    9          1          -0.000047748    0.000143621    0.000008890
   10          1           0.000136444   -0.000019001    0.000055422
   11          6          -0.000253382    0.000574232   -0.000411372
   12          8           0.000256297   -0.000258585    0.000374863
   13          8          -0.000099908    0.000196478   -0.000054175
   14          1           0.000051683   -0.000288361   -0.000082402
   15          6           0.000112929   -0.000222672    0.000074172
   16          8          -0.000057773    0.000107368   -0.000039659
 -------------------------------------------------------------------
 Cartesian Forces:  Max     0.000574232 RMS     0.000159022

 GradGradGradGradGradGradGradGradGradGradGradGradGradGradGradGradGradGrad
 Berny optimization.
 Internal  Forces:  Max     0.000517714 RMS     0.000108384
 Search for a local minimum.
 Step number   6 out of a maximum of  79
 All quantities printed in internal units (Hartrees-Bohrs-Radians)
 Update second derivatives using D2CorX and points  1  2  3  5  4
                                                        6
     Eigenvalues ---    0.00237   0.00237   0.00237   0.00237   0.00480
     Eigenvalues ---    0.01295   0.02729   0.03811   0.03869   0.04480
     Eigenvalues ---    0.05110   0.07060   0.07085   0.09401   0.09498
     Eigenvalues ---    0.12855   0.13071   0.14483   0.15740   0.16074
     Eigenvalues ---    0.16404   0.19230   0.21961   0.22131   0.24315
     Eigenvalues ---    0.25030   0.25205   0.26207   0.28480   0.28584
     Eigenvalues ---    0.29757   0.36203   0.36847   0.37230   0.37230
     Eigenvalues ---    0.37231   0.37266   0.37377   0.39673   0.54212
     Eigenvalues ---    0.77023   0.816321000.000001000.000001000.00000
     Eigenvalues --- 1000.000001000.000001000.000001000.000001000.00000
     Eigenvalues --- 1000.000001000.000001000.000001000.000001000.00000
     Eigenvalues --- 1000.000001000.000001000.000001000.000001000.00000
     Eigenvalues --- 1000.000001000.000001000.000001000.000001000.00000
     Eigenvalues --- 1000.000001000.000001000.000001000.00000
 RFO step:  Lambda=-3.97144489D-06.
 Quartic linear search produced a step of  0.00080.
 Iteration  1 RMS(Cart)=  0.00189402 RMS(Int)=  0.00000124
 Iteration  2 RMS(Cart)=  0.00000156 RMS(Int)=  0.00000018
 Iteration  3 RMS(Cart)=  0.00000000 RMS(Int)=  0.00000018
 Variable       Old X    -DE/DX   Delta X   Delta X   Delta X     New X
                                 (Linear)    (Quad)   (Total)
    R1        2.07059  -0.00004   0.00000  -0.00012  -0.00012   2.07047
    R2        2.07059  -0.00004   0.00000  -0.00012  -0.00012   2.07047
    R3        2.88236  -0.00028   0.00000  -0.00173  -0.00173   2.88063
    R4        2.85373  -0.00020   0.00000  -0.00131  -0.00131   2.85242
    R5        2.07464  -0.00006   0.00000  -0.00023  -0.00023   2.07441
    R6        2.07464  -0.00007   0.00000  -0.00022  -0.00022   2.07442
    R7        2.87813  -0.00032   0.00000  -0.00198  -0.00198   2.87614
    R8        2.07235  -0.00014   0.00000  -0.00060  -0.00060   2.07175
    R9        2.06201  -0.00015   0.00000  -0.00065  -0.00065   2.06136
   R10        2.07238  -0.00014   0.00000  -0.00060  -0.00060   2.07178
   R11        2.86667  -0.00005   0.00000  -0.00037  -0.00037   2.86630
   R12        2.30448   0.00052   0.00000   0.00110   0.00110   2.30558
   R13        1.83799  -0.00029   0.00000  -0.00086  -0.00086   1.83713
   R14        2.56498  -0.00017   0.00000  -0.00084  -0.00084   2.56415
   R15        2.29452   0.00011   0.00000   0.00025   0.00025   2.29477
    A1        1.82958  -0.00002   0.00000   0.00014   0.00014   1.82972
    A2        1.93996   0.00002   0.00000   0.00007   0.00007   1.94003
    A3        1.89007   0.00008   0.00000   0.00062   0.00062   1.89069
    A4        1.93996   0.00003   0.00000   0.00009   0.00009   1.94005
    A5        1.89007   0.00008   0.00000   0.00062   0.00062   1.89068
    A6        1.96805  -0.00018   0.00000  -0.00139  -0.00139   1.96666
    A7        1.93348  -0.00001   0.00000  -0.00008  -0.00008   1.93341
    A8        1.93345   0.00000   0.00000  -0.00009  -0.00009   1.93336
    A9        1.97749  -0.00004   0.00000  -0.00017  -0.00017   1.97731
   A10        1.82555   0.00000   0.00000  -0.00005  -0.00005   1.82550
   A11        1.89355   0.00003   0.00000   0.00024   0.00024   1.89379
   A12        1.89351   0.00001   0.00000   0.00017   0.00017   1.89369
   A13        1.91396   0.00002   0.00000  -0.00004  -0.00004   1.91391
   A14        1.86417   0.00007   0.00000   0.00098   0.00098   1.86515
   A15        1.92667  -0.00005   0.00000  -0.00029  -0.00029   1.92639
   A16        1.91380   0.00001   0.00000  -0.00004  -0.00004   1.91376
   A17        1.91817  -0.00002   0.00000  -0.00034  -0.00034   1.91783
   A18        1.92638  -0.00002   0.00000  -0.00024  -0.00024   1.92614
   A19        2.03248  -0.00002   0.00000   0.00011   0.00011   2.03258
   A20        2.12690   0.00006   0.00000   0.00027   0.00027   2.12717
   A21        2.12380  -0.00004   0.00000  -0.00037  -0.00038   2.12343
   A22        1.87140  -0.00019   0.00000  -0.00195  -0.00195   1.86946
   A23        1.94632   0.00004   0.00000   0.00042   0.00042   1.94674
   A24        2.20363   0.00006   0.00000   0.00022   0.00022   2.20385
   A25        2.13323  -0.00010   0.00000  -0.00064  -0.00064   2.13259
    D1       -3.13517   0.00001   0.00000   0.00015   0.00015  -3.13503
    D2       -1.11736   0.00001   0.00000  -0.00002  -0.00002  -1.11738
    D3        1.01529   0.00000   0.00000   0.00002   0.00002   1.01531
    D4        1.11726   0.00000   0.00000  -0.00012  -0.00012   1.11714
    D5        3.13507  -0.00001   0.00000  -0.00029  -0.00029   3.13479
    D6       -1.01546  -0.00001   0.00000  -0.00025  -0.00025  -1.01571
    D7       -1.00896   0.00000   0.00000   0.00001   0.00001  -1.00895
    D8        1.00886   0.00000   0.00000  -0.00016  -0.00016   1.00870
    D9        3.14151   0.00000   0.00000  -0.00012  -0.00012   3.14139
   D10       -0.98749  -0.00003   0.00000  -0.00060  -0.00060  -0.98809
   D11        2.15416  -0.00003   0.00000  -0.00036  -0.00036   2.15379
   D12        0.98737   0.00003   0.00000   0.00018   0.00018   0.98755
   D13       -2.15417   0.00003   0.00000   0.00041   0.00041  -2.15376
   D14        3.14153   0.00000   0.00000  -0.00020  -0.00020   3.14134
   D15        0.00000   0.00000   0.00000   0.00003   0.00003   0.00003
   D16       -3.14155  -0.00002   0.00000  -0.00135  -0.00135   3.14029
   D17       -0.00109   0.00002   0.00000   0.00077   0.00077  -0.00032
   D18        0.98683  -0.00001   0.00000  -0.00131  -0.00131   0.98552
   D19       -2.15590   0.00003   0.00000   0.00081   0.00081  -2.15509
   D20       -0.98681  -0.00003   0.00000  -0.00145  -0.00145  -0.98826
   D21        2.15365   0.00000   0.00000   0.00066   0.00066   2.15431
   D22        1.02620   0.00004   0.00000   0.00160   0.00160   1.02780
   D23       -2.11426   0.00001   0.00000  -0.00051  -0.00051  -2.11477
   D24        3.13956   0.00002   0.00000   0.00114   0.00114   3.14070
   D25       -0.00090  -0.00002   0.00000  -0.00097  -0.00097  -0.00187
   D26       -1.03065   0.00000   0.00000   0.00072   0.00072  -1.02993
   D27        2.11207  -0.00004   0.00000  -0.00139  -0.00139   2.11068
   D28       -3.14157   0.00000   0.00000   0.00010   0.00010  -3.14146
   D29       -0.00003   0.00000   0.00000  -0.00012  -0.00012  -0.00014
         Item               Value     Threshold  Converged?
 Maximum Force            0.000518     0.000450     NO 
 RMS     Force            0.000108     0.000300     YES
 Maximum Displacement     0.006603     0.001800     NO 
 RMS     Displacement     0.001894     0.001200     NO 
 Predicted change in Energy=-1.985772D-06
 GradGradGradGradGradGradGradGradGradGradGradGradGradGradGradGradGradGrad

                          Input orientation:                          
 ---------------------------------------------------------------------
 Center     Atomic     Atomic              Coordinates (Angstroms)
 Number     Number      Type              X           Y           Z
 ---------------------------------------------------------------------
    1          6             0        2.606458   -0.655078   -0.001070
    2          1             0        3.700994   -0.658683    0.048080
    3          1             0        2.282812   -1.160075    0.915813
    4          6             0        2.108948   -1.391347   -1.239647
    5          1             0        1.012281   -1.378208   -1.286181
    6          1             0        2.430772   -0.876459   -2.154164
    7          6             0        2.122290   -3.638810   -2.513590
    8          1             0        2.463268   -3.162340   -3.440216
    9          1             0        2.518175   -4.653603   -2.455532
   10          1             0        1.027334   -3.672172   -2.557343
   11          6             0        2.578119   -2.837552   -1.309086
   12          8             0        3.282645   -3.328698   -0.442500
   13          8             0        2.588933    1.410138    1.164300
   14          1             0        2.248813    2.320384    1.134585
   15          6             0        2.133571    0.777325    0.053743
   16          8             0        1.433980    1.334844   -0.767453
 ---------------------------------------------------------------------
                    Distance matrix (angstroms):
                    1          2          3          4          5
     1  C    0.000000
     2  H    1.095645   0.000000
     3  H    1.095647   1.736546   0.000000
     4  C    1.524363   2.174776   2.174793   0.000000
     5  H    2.171596   3.086608   2.551590   1.097732   0.000000
     6  H    2.171564   2.551621   3.086598   1.097735   1.737028
     7  C    3.930627   4.235046   4.234465   2.583446   2.801602
     8  H    4.258473   4.468610   4.797564   2.846834   3.150930
     9  H    4.692588   4.860712   4.860669   3.505447   3.789896
    10  H    4.258054   4.797687   4.466505   2.847521   2.622661
    11  C    2.544583   2.801824   2.802019   1.521990   2.140575
    12  O    2.792908   2.746755   2.747291   2.401320   3.109785
    13  O    2.371394   2.600509   2.600279   3.722589   4.033059
    14  H    3.204839   3.487716   3.487494   4.408343   4.590066
    15  C    1.509438   2.125786   2.125783   2.525194   2.774710
    16  O    2.433482   3.127074   3.127063   2.847923   2.794202
                    6          7          8          9         10
     6  H    0.000000
     7  C    2.802664   0.000000
     8  H    2.623020   1.096323   0.000000
     9  H    3.790155   1.090826   1.787871   0.000000
    10  H    3.154077   1.096338   1.761051   1.787787   0.000000
    11  C    2.140503   1.516780   2.158794   2.148481   2.158627
    12  O    3.109495   2.394161   3.112130   2.528257   3.110782
    13  O    4.033082   6.263905   6.490371   7.062375   6.489923
    14  H    4.590075   6.988360   7.143883   7.848439   7.143744
    15  C    2.774561   5.108187   5.276117   5.994945   5.276321
    16  O    2.793998   5.316013   5.331769   6.315583   5.332849
                   11         12         13         14         15
    11  C    0.000000
    12  O    1.220063   0.000000
    13  O    4.915346   5.051694   0.000000
    14  H    5.717017   5.955513   0.972169   0.000000
    15  C    3.888736   4.292558   1.356887   1.887467   0.000000
    16  O    4.360196   5.027105   2.251945   2.291940   1.214339
                   16
    16  O    0.000000
 Stoichiometry    C5H8O3
 Framework group  C1[X(C5H8O3)]
 Deg. of freedom    42
 Full point group                 C1      NOp   1
 Largest Abelian subgroup         C1      NOp   1
 Largest concise Abelian subgroup C1      NOp   1
                         Standard orientation:                         
 ---------------------------------------------------------------------
 Center     Atomic     Atomic              Coordinates (Angstroms)
 Number     Number      Type              X           Y           Z
 ---------------------------------------------------------------------
    1          6             0        0.596457   -0.527893    0.000102
    2          1             0        0.537016   -1.193830   -0.867902
    3          1             0        0.536915   -1.193124    0.868644
    4          6             0       -0.547175    0.479970   -0.000394
    5          1             0       -0.477845    1.148002    0.867905
    6          1             0       -0.477544    1.147416   -0.869122
    7          6             0       -3.114567    0.767533    0.000777
    8          1             0       -3.086170    1.421678   -0.878549
    9          1             0       -4.040707    0.191196   -0.000338
   10          1             0       -3.086480    1.418482    0.882499
   11          6             0       -1.922963   -0.170923   -0.000503
   12          8             0       -2.062326   -1.383000   -0.000550
   13          8             0        2.953861   -0.785104    0.000690
   14          1             0        3.792734   -0.293774    0.000641
   15          6             0        1.953946    0.132127   -0.000083
   16          8             0        2.171952    1.326737   -0.000537
 ---------------------------------------------------------------------
 Rotational constants (GHZ):      5.2517597      0.9133337      0.7892118
 Standard basis: 6-31++G(d,p) (6D, 7F)
 There are   200 symmetry adapted basis functions of A   symmetry.
 Integral buffers will be    262144 words long.
 Raffenetti 2 integral format.
 Two-electron integral symmetry is turned on.
   200 basis functions,   320 primitive gaussians,   200 cartesian basis functions
    31 alpha electrons       31 beta electrons
       nuclear repulsion energy       361.2598473044 Hartrees.
 NAtoms=   16 NActive=   16 NUniq=   16 SFac= 1.00D+00 NAtFMM=   60 Big=F
 One-electron integrals computed using PRISM.
 NBasis=   200 RedAO= T  NBF=   200
 NBsUse=   200 1.00D-06 NBFU=   200
 Initial guess read from the read-write file:
 Initial guess orbital symmetries:
       Occupied  (A) (A) (A) (A) (A) (A) (A) (A) (A) (A) (A) (A)
                 (A) (A) (A) (A) (A) (A) (A) (A) (A) (A) (A) (A)
                 (A) (A) (A) (A) (A) (A) (A)
       Virtual   (A) (A) (A) (A) (A) (A) (A) (A) (A) (A) (A) (A)
                 (A) (A) (A) (A) (A) (A) (A) (A) (A) (A) (A) (A)
                 (A) (A) (A) (A) (A) (A) (A) (A) (A) (A) (A) (A)
                 (A) (A) (A) (A) (A) (A) (A) (A) (A) (A) (A) (A)
                 (A) (A) (A) (A) (A) (A) (A) (A) (A) (A) (A) (A)
                 (A) (A) (A) (A) (A) (A) (A) (A) (A) (A) (A) (A)
                 (A) (A) (A) (A) (A) (A) (A) (A) (A) (A) (A) (A)
                 (A) (A) (A) (A) (A) (A) (A) (A) (A) (A) (A) (A)
                 (A) (A) (A) (A) (A) (A) (A) (A) (A) (A) (A) (A)
                 (A) (A) (A) (A) (A) (A) (A) (A) (A) (A) (A) (A)
                 (A) (A) (A) (A) (A) (A) (A) (A) (A) (A) (A) (A)
                 (A) (A) (A) (A) (A) (A) (A) (A) (A) (A) (A) (A)
                 (A) (A) (A) (A) (A) (A) (A) (A) (A) (A) (A) (A)
                 (A) (A) (A) (A) (A) (A) (A) (A) (A) (A) (A) (A)
                 (A)
 Requested convergence on RMS density matrix=1.00D-08 within 128 cycles.
 Requested convergence on MAX density matrix=1.00D-06.
 Requested convergence on             energy=1.00D-06.
 No special actions if energy rises.
 SCF Done:  E(RB+HF-LYP) =  -421.074137550     A.U. after    9 cycles
             Convg  =    0.4386D-08             -V/T =  2.0093
             S**2   =   0.0000
 ***** Axes restored to original set *****
 -------------------------------------------------------------------
 Center     Atomic                   Forces (Hartrees/Bohr)
 Number     Number              X              Y              Z
 -------------------------------------------------------------------
    1          6           0.000055108    0.000039807    0.000083363
    2          1           0.000000882    0.000006590    0.000005846
    3          1          -0.000000086    0.000011403    0.000004774
    4          6           0.000001105   -0.000107020   -0.000133202
    5          1          -0.000014947   -0.000005138   -0.000010849
    6          1          -0.000004294    0.000012124   -0.000020505
    7          6           0.000049413   -0.000002543    0.000000984
    8          1           0.000005306    0.000018983   -0.000058092
    9          1           0.000028598   -0.000076934   -0.000001673
   10          1          -0.000052909    0.000002650   -0.000008014
   11          6           0.000061241   -0.000242492    0.000204572
   12          8          -0.000118265    0.000126388   -0.000201503
   13          8           0.000066269    0.000015079    0.000093740
   14          1          -0.000026107    0.000208698    0.000077230
   15          6          -0.000030376   -0.000026861    0.000015916
   16          8          -0.000020937    0.000019266   -0.000052587
 -------------------------------------------------------------------
 Cartesian Forces:  Max     0.000242492 RMS     0.000079297

 GradGradGradGradGradGradGradGradGradGradGradGradGradGradGradGradGradGrad
 Berny optimization.
 Internal  Forces:  Max     0.000335321 RMS     0.000084631
 Search for a local minimum.
 Step number   7 out of a maximum of  79
 All quantities printed in internal units (Hartrees-Bohrs-Radians)
 Update second derivatives using D2CorX and points  1  2  3  5  4
                                                        6  7
 Trust test= 2.69D-01 RLast= 6.11D-03 DXMaxT set to 2.12D-01
     Eigenvalues ---    0.00237   0.00237   0.00237   0.00237   0.00482
     Eigenvalues ---    0.01295   0.02843   0.03819   0.03890   0.04385
     Eigenvalues ---    0.05116   0.07075   0.07088   0.09406   0.09507
     Eigenvalues ---    0.12846   0.13102   0.15479   0.16046   0.16401
     Eigenvalues ---    0.16425   0.21165   0.21899   0.22488   0.24248
     Eigenvalues ---    0.25030   0.25269   0.27754   0.28483   0.29120
     Eigenvalues ---    0.32476   0.36212   0.37121   0.37230   0.37230
     Eigenvalues ---    0.37239   0.37268   0.37442   0.42069   0.55705
     Eigenvalues ---    0.77836   0.813061000.000001000.000001000.00000
     Eigenvalues --- 1000.000001000.000001000.000001000.000001000.00000
     Eigenvalues --- 1000.000001000.000001000.000001000.000001000.00000
     Eigenvalues --- 1000.000001000.000001000.000001000.000001000.00000
     Eigenvalues --- 1000.000001000.000001000.000001000.000001000.00000
     Eigenvalues --- 1000.000001000.000001000.000001000.00000
 RFO step:  Lambda=-1.80596137D-07.
 Quartic linear search produced a step of -0.42242.
 Iteration  1 RMS(Cart)=  0.00099271 RMS(Int)=  0.00000038
 Iteration  2 RMS(Cart)=  0.00000052 RMS(Int)=  0.00000015
 Variable       Old X    -DE/DX   Delta X   Delta X   Delta X     New X
                                 (Linear)    (Quad)   (Total)
    R1        2.07047   0.00000   0.00005  -0.00005   0.00000   2.07047
    R2        2.07047   0.00000   0.00005  -0.00005   0.00000   2.07047
    R3        2.88063   0.00034   0.00073   0.00018   0.00091   2.88154
    R4        2.85242   0.00021   0.00055   0.00007   0.00062   2.85305
    R5        2.07441   0.00002   0.00010  -0.00006   0.00004   2.07445
    R6        2.07442   0.00002   0.00009  -0.00005   0.00004   2.07446
    R7        2.87614   0.00016   0.00084  -0.00024   0.00060   2.87674
    R8        2.07175   0.00006   0.00025  -0.00010   0.00016   2.07191
    R9        2.06136   0.00008   0.00027  -0.00008   0.00020   2.06156
   R10        2.07178   0.00005   0.00025  -0.00010   0.00016   2.07194
   R11        2.86630   0.00008   0.00016   0.00006   0.00021   2.86651
   R12        2.30558  -0.00026  -0.00047   0.00013  -0.00033   2.30525
   R13        1.83713   0.00020   0.00036  -0.00005   0.00032   1.83745
   R14        2.56415   0.00026   0.00035   0.00015   0.00050   2.56465
   R15        2.29477   0.00006  -0.00011   0.00011   0.00000   2.29477
    A1        1.82972   0.00002  -0.00006  -0.00001  -0.00007   1.82965
    A2        1.94003  -0.00004  -0.00003  -0.00009  -0.00012   1.93991
    A3        1.89069  -0.00006  -0.00026   0.00008  -0.00018   1.89050
    A4        1.94005  -0.00004  -0.00004  -0.00007  -0.00011   1.93994
    A5        1.89068  -0.00006  -0.00026   0.00004  -0.00022   1.89046
    A6        1.96666   0.00017   0.00059   0.00006   0.00064   1.96731
    A7        1.93341  -0.00002   0.00003  -0.00009  -0.00006   1.93335
    A8        1.93336  -0.00003   0.00004  -0.00010  -0.00007   1.93329
    A9        1.97731   0.00010   0.00007   0.00021   0.00028   1.97760
   A10        1.82550   0.00001   0.00002  -0.00007  -0.00004   1.82546
   A11        1.89379  -0.00004  -0.00010   0.00003  -0.00007   1.89372
   A12        1.89369  -0.00003  -0.00007   0.00000  -0.00007   1.89362
   A13        1.91391  -0.00001   0.00002  -0.00002   0.00000   1.91391
   A14        1.86515  -0.00001  -0.00041   0.00024  -0.00018   1.86498
   A15        1.92639   0.00002   0.00012  -0.00006   0.00006   1.92645
   A16        1.91376   0.00000   0.00002  -0.00002   0.00000   1.91376
   A17        1.91783   0.00001   0.00014  -0.00009   0.00005   1.91788
   A18        1.92614   0.00000   0.00010  -0.00005   0.00005   1.92619
   A19        2.03258   0.00007  -0.00004   0.00012   0.00008   2.03266
   A20        2.12717  -0.00005  -0.00011   0.00001  -0.00011   2.12707
   A21        2.12343  -0.00002   0.00016  -0.00013   0.00003   2.12346
   A22        1.86946   0.00018   0.00082   0.00005   0.00087   1.87033
   A23        1.94674   0.00009  -0.00018   0.00029   0.00011   1.94686
   A24        2.20385  -0.00006  -0.00009  -0.00003  -0.00012   2.20373
   A25        2.13259  -0.00003   0.00027  -0.00026   0.00001   2.13260
    D1       -3.13503   0.00000  -0.00006   0.00000  -0.00007  -3.13510
    D2       -1.11738  -0.00002   0.00001  -0.00020  -0.00020  -1.11757
    D3        1.01531  -0.00001  -0.00001  -0.00013  -0.00013   1.01517
    D4        1.11714   0.00002   0.00005   0.00011   0.00016   1.11730
    D5        3.13479   0.00000   0.00012  -0.00009   0.00003   3.13482
    D6       -1.01571   0.00001   0.00011  -0.00001   0.00009  -1.01562
    D7       -1.00895   0.00001   0.00000   0.00007   0.00007  -1.00888
    D8        1.00870  -0.00001   0.00007  -0.00013  -0.00006   1.00864
    D9        3.14139   0.00000   0.00005  -0.00005   0.00000   3.14139
   D10       -0.98809   0.00003   0.00025   0.00102   0.00127  -0.98681
   D11        2.15379   0.00001   0.00015  -0.00100  -0.00085   2.15295
   D12        0.98755  -0.00001  -0.00008   0.00107   0.00099   0.98854
   D13       -2.15376  -0.00003  -0.00017  -0.00096  -0.00113  -2.15489
   D14        3.14134   0.00001   0.00008   0.00104   0.00112  -3.14073
   D15        0.00003  -0.00001  -0.00001  -0.00098  -0.00100  -0.00097
   D16        3.14029   0.00002   0.00057   0.00002   0.00059   3.14088
   D17       -0.00032  -0.00001  -0.00032  -0.00012  -0.00044  -0.00077
   D18        0.98552   0.00000   0.00055  -0.00003   0.00052   0.98604
   D19       -2.15509  -0.00003  -0.00034  -0.00017  -0.00051  -2.15560
   D20       -0.98826   0.00003   0.00061   0.00003   0.00064  -0.98762
   D21        2.15431   0.00000  -0.00028  -0.00011  -0.00039   2.15392
   D22        1.02780  -0.00002  -0.00068   0.00002  -0.00065   1.02715
   D23       -2.11477   0.00001   0.00022   0.00016   0.00037  -2.11439
   D24        3.14070  -0.00001  -0.00048  -0.00010  -0.00058   3.14012
   D25       -0.00187   0.00002   0.00041   0.00004   0.00045  -0.00142
   D26       -1.02993  -0.00001  -0.00030  -0.00020  -0.00051  -1.03044
   D27        2.11068   0.00002   0.00059  -0.00007   0.00052   2.11120
   D28       -3.14146  -0.00001  -0.00004  -0.00098  -0.00103   3.14069
   D29       -0.00014   0.00001   0.00005   0.00094   0.00099   0.00085
         Item               Value     Threshold  Converged?
 Maximum Force            0.000335     0.000450     YES
 RMS     Force            0.000085     0.000300     YES
 Maximum Displacement     0.003434     0.001800     NO 
 RMS     Displacement     0.000993     0.001200     YES
 Predicted change in Energy=-7.003352D-07
 GradGradGradGradGradGradGradGradGradGradGradGradGradGradGradGradGradGrad

                          Input orientation:                          
 ---------------------------------------------------------------------
 Center     Atomic     Atomic              Coordinates (Angstroms)
 Number     Number      Type              X           Y           Z
 ---------------------------------------------------------------------
    1          6             0        2.605813   -0.654812   -0.000861
    2          1             0        3.700349   -0.658327    0.048301
    3          1             0        2.282268   -1.159789    0.916067
    4          6             0        2.108380   -1.391748   -1.239664
    5          1             0        1.011692   -1.378789   -1.286232
    6          1             0        2.430111   -0.876918   -2.154273
    7          6             0        2.122668   -3.639464   -2.514018
    8          1             0        2.463526   -3.162528   -3.440547
    9          1             0        2.519127   -4.654158   -2.456183
   10          1             0        1.027661   -3.673414   -2.558133
   11          6             0        2.577788   -2.838209   -1.309102
   12          8             0        3.282665   -3.328950   -0.442820
   13          8             0        2.589689    1.411061    1.164551
   14          1             0        2.250630    2.321897    1.135328
   15          6             0        2.132947    0.777927    0.054420
   16          8             0        1.434079    1.335885   -0.767095
 ---------------------------------------------------------------------
                    Distance matrix (angstroms):
                    1          2          3          4          5
     1  C    0.000000
     2  H    1.095645   0.000000
     3  H    1.095646   1.736501   0.000000
     4  C    1.524844   2.175115   2.175136   0.000000
     5  H    2.171991   3.086895   2.551949   1.097753   0.000000
     6  H    2.171954   2.551983   3.086885   1.097757   1.737032
     7  C    3.931608   4.235769   4.235533   2.583875   2.802210
     8  H    4.259147   4.469095   4.798323   2.847047   3.151289
     9  H    4.693708   4.861521   4.861973   3.505988   3.790671
    10  H    4.259362   4.798699   4.467931   2.848212   2.623603
    11  C    2.545487   2.802601   2.802820   1.522305   2.140814
    12  O    2.793649   2.747342   2.748204   2.401387   3.109951
    13  O    2.371977   2.600374   2.601062   3.723929   4.034808
    14  H    3.205913   3.487843   3.488727   4.410440   4.592820
    15  C    1.509767   2.125938   2.125906   2.526409   2.775965
    16  O    2.433711   3.126937   3.127435   2.849208   2.795956
                    6          7          8          9         10
     6  H    0.000000
     7  C    2.802784   0.000000
     8  H    2.622905   1.096407   0.000000
     9  H    3.790332   1.090930   1.788023   0.000000
    10  H    3.154418   1.096421   1.761071   1.787939   0.000000
    11  C    2.140743   1.516894   2.159004   2.148699   2.158828
    12  O    3.109402   2.394134   3.112083   2.528398   3.110989
    13  O    4.034217   6.265603   6.491576   7.064104   6.492318
    14  H    4.591961   6.990846   7.145829   7.850884   7.147102
    15  C    2.775814   5.109826   5.277429   5.996649   5.278401
    16  O    2.795146   5.317894   5.333181   6.317512   5.335360
                   11         12         13         14         15
    11  C    0.000000
    12  O    1.219887   0.000000
    13  O    4.916848   5.052876   0.000000
    14  H    5.719175   5.957157   0.972336   0.000000
    15  C    3.890181   4.293662   1.357152   1.888400   0.000000
    16  O    4.361755   5.028232   2.252186   2.293074   1.214340
                   16
    16  O    0.000000
 Stoichiometry    C5H8O3
 Framework group  C1[X(C5H8O3)]
 Deg. of freedom    42
 Full point group                 C1      NOp   1
 Largest Abelian subgroup         C1      NOp   1
 Largest concise Abelian subgroup C1      NOp   1
                         Standard orientation:                         
 ---------------------------------------------------------------------
 Center     Atomic     Atomic              Coordinates (Angstroms)
 Number     Number      Type              X           Y           Z
 ---------------------------------------------------------------------
    1          6             0        0.596712   -0.527586    0.000664
    2          1             0        0.537426   -1.193537   -0.867340
    3          1             0        0.537197   -1.192876    0.869161
    4          6             0       -0.547676    0.480147    0.000104
    5          1             0       -0.478590    1.148196    0.868435
    6          1             0       -0.478126    1.147674   -0.868597
    7          6             0       -3.115548    0.767278    0.000255
    8          1             0       -3.086674    1.421529   -0.879080
    9          1             0       -4.041700    0.190764   -0.001486
   10          1             0       -3.088208    1.418385    0.881987
   11          6             0       -1.923679   -0.171027   -0.000157
   12          8             0       -2.062763   -1.382960   -0.000725
   13          8             0        2.954645   -0.785316    0.000044
   14          1             0        3.794158   -0.294749   -0.000778
   15          6             0        1.954664    0.132235    0.000632
   16          8             0        2.172828    1.326817   -0.000730
 ---------------------------------------------------------------------
 Rotational constants (GHZ):      5.2517342      0.9127585      0.7887816
 Standard basis: 6-31++G(d,p) (6D, 7F)
 There are   200 symmetry adapted basis functions of A   symmetry.
 Integral buffers will be    262144 words long.
 Raffenetti 2 integral format.
 Two-electron integral symmetry is turned on.
   200 basis functions,   320 primitive gaussians,   200 cartesian basis functions
    31 alpha electrons       31 beta electrons
       nuclear repulsion energy       361.1957081361 Hartrees.
 NAtoms=   16 NActive=   16 NUniq=   16 SFac= 1.00D+00 NAtFMM=   60 Big=F
 One-electron integrals computed using PRISM.
 NBasis=   200 RedAO= T  NBF=   200
 NBsUse=   200 1.00D-06 NBFU=   200
 Initial guess read from the read-write file:
 Initial guess orbital symmetries:
       Occupied  (A) (A) (A) (A) (A) (A) (A) (A) (A) (A) (A) (A)
                 (A) (A) (A) (A) (A) (A) (A) (A) (A) (A) (A) (A)
                 (A) (A) (A) (A) (A) (A) (A)
       Virtual   (A) (A) (A) (A) (A) (A) (A) (A) (A) (A) (A) (A)
                 (A) (A) (A) (A) (A) (A) (A) (A) (A) (A) (A) (A)
                 (A) (A) (A) (A) (A) (A) (A) (A) (A) (A) (A) (A)
                 (A) (A) (A) (A) (A) (A) (A) (A) (A) (A) (A) (A)
                 (A) (A) (A) (A) (A) (A) (A) (A) (A) (A) (A) (A)
                 (A) (A) (A) (A) (A) (A) (A) (A) (A) (A) (A) (A)
                 (A) (A) (A) (A) (A) (A) (A) (A) (A) (A) (A) (A)
                 (A) (A) (A) (A) (A) (A) (A) (A) (A) (A) (A) (A)
                 (A) (A) (A) (A) (A) (A) (A) (A) (A) (A) (A) (A)
                 (A) (A) (A) (A) (A) (A) (A) (A) (A) (A) (A) (A)
                 (A) (A) (A) (A) (A) (A) (A) (A) (A) (A) (A) (A)
                 (A) (A) (A) (A) (A) (A) (A) (A) (A) (A) (A) (A)
                 (A) (A) (A) (A) (A) (A) (A) (A) (A) (A) (A) (A)
                 (A) (A) (A) (A) (A) (A) (A) (A) (A) (A) (A) (A)
                 (A)
 Requested convergence on RMS density matrix=1.00D-08 within 128 cycles.
 Requested convergence on MAX density matrix=1.00D-06.
 Requested convergence on             energy=1.00D-06.
 No special actions if energy rises.
 SCF Done:  E(RB+HF-LYP) =  -421.074138070     A.U. after    8 cycles
             Convg  =    0.9542D-08             -V/T =  2.0094
             S**2   =   0.0000
 ***** Axes restored to original set *****
 -------------------------------------------------------------------
 Center     Atomic                   Forces (Hartrees/Bohr)
 Number     Number              X              Y              Z
 -------------------------------------------------------------------
    1          6          -0.000058630    0.000001508    0.000064998
    2          1          -0.000004556    0.000017652   -0.000001390
    3          1           0.000001190   -0.000014524    0.000001045
    4          6          -0.000010878   -0.000028517   -0.000010646
    5          1          -0.000004755    0.000001451   -0.000001253
    6          1           0.000001842    0.000004355   -0.000001976
    7          6          -0.000009204   -0.000001811   -0.000006843
    8          1           0.000003527    0.000001038   -0.000001905
    9          1           0.000005958   -0.000008480    0.000004933
   10          1          -0.000003414   -0.000001880    0.000001305
   11          6           0.000023349    0.000009109    0.000016732
   12          8          -0.000017289    0.000008766   -0.000015141
   13          8          -0.000048762   -0.000041970    0.000044642
   14          1          -0.000008477    0.000010781   -0.000003215
   15          6           0.000203574    0.000081464   -0.000132124
   16          8          -0.000073476   -0.000038944    0.000040838
 -------------------------------------------------------------------
 Cartesian Forces:  Max     0.000203574 RMS     0.000043678

 GradGradGradGradGradGradGradGradGradGradGradGradGradGradGradGradGradGrad
 Berny optimization.
 Internal  Forces:  Max     0.000049519 RMS     0.000017107
 Search for a local minimum.
 Step number   8 out of a maximum of  79
 All quantities printed in internal units (Hartrees-Bohrs-Radians)
 Update second derivatives using D2CorX and points  1  2  3  5  4
                                                        6  7  8
 Trust test= 7.42D-01 RLast= 3.99D-03 DXMaxT set to 2.12D-01
     Eigenvalues ---    0.00237   0.00237   0.00237   0.00237   0.01213
     Eigenvalues ---    0.01298   0.02885   0.03815   0.03909   0.04497
     Eigenvalues ---    0.05113   0.07038   0.07086   0.09383   0.09492
     Eigenvalues ---    0.12860   0.13091   0.15439   0.15992   0.16390
     Eigenvalues ---    0.16438   0.21190   0.21901   0.22410   0.24255
     Eigenvalues ---    0.25059   0.25252   0.27465   0.28322   0.29020
     Eigenvalues ---    0.29349   0.36152   0.37059   0.37223   0.37230
     Eigenvalues ---    0.37244   0.37268   0.37398   0.40257   0.55063
     Eigenvalues ---    0.78113   0.805541000.000001000.000001000.00000
     Eigenvalues --- 1000.000001000.000001000.000001000.000001000.00000
     Eigenvalues --- 1000.000001000.000001000.000001000.000001000.00000
     Eigenvalues --- 1000.000001000.000001000.000001000.000001000.00000
     Eigenvalues --- 1000.000001000.000001000.000001000.000001000.00000
     Eigenvalues --- 1000.000001000.000001000.000001000.00000
 RFO step:  Lambda=-1.12051348D-06.
 Quartic linear search produced a step of -0.20693.
 Iteration  1 RMS(Cart)=  0.00140347 RMS(Int)=  0.00000230
 Iteration  2 RMS(Cart)=  0.00000291 RMS(Int)=  0.00000135
 Iteration  3 RMS(Cart)=  0.00000000 RMS(Int)=  0.00000135
 Variable       Old X    -DE/DX   Delta X   Delta X   Delta X     New X
                                 (Linear)    (Quad)   (Total)
    R1        2.07047   0.00000   0.00000  -0.00006  -0.00006   2.07041
    R2        2.07047   0.00001   0.00000  -0.00004  -0.00004   2.07043
    R3        2.88154   0.00003  -0.00019   0.00097   0.00078   2.88232
    R4        2.85305  -0.00002  -0.00013   0.00059   0.00046   2.85351
    R5        2.07445   0.00000  -0.00001  -0.00001  -0.00002   2.07443
    R6        2.07446   0.00000  -0.00001   0.00000  -0.00001   2.07445
    R7        2.87674  -0.00001  -0.00012   0.00010  -0.00003   2.87671
    R8        2.07191   0.00000  -0.00003   0.00002  -0.00001   2.07190
    R9        2.06156   0.00001  -0.00004   0.00007   0.00003   2.06159
   R10        2.07194   0.00000  -0.00003   0.00002  -0.00002   2.07192
   R11        2.86651   0.00001  -0.00004   0.00025   0.00020   2.86672
   R12        2.30525  -0.00002   0.00007  -0.00008  -0.00001   2.30524
   R13        1.83745   0.00001  -0.00007   0.00022   0.00015   1.83760
   R14        2.56465   0.00000  -0.00010   0.00056   0.00046   2.56510
   R15        2.29477   0.00000   0.00000   0.00019   0.00019   2.29496
    A1        1.82965   0.00000   0.00001  -0.00021  -0.00019   1.82946
    A2        1.93991   0.00001   0.00002  -0.00017  -0.00015   1.93977
    A3        1.89050  -0.00001   0.00004  -0.00015  -0.00011   1.89039
    A4        1.93994  -0.00001   0.00002  -0.00018  -0.00016   1.93978
    A5        1.89046   0.00002   0.00005  -0.00003   0.00002   1.89048
    A6        1.96731   0.00000  -0.00013   0.00067   0.00054   1.96785
    A7        1.93335   0.00000   0.00001  -0.00014  -0.00013   1.93322
    A8        1.93329   0.00000   0.00001  -0.00019  -0.00017   1.93312
    A9        1.97760   0.00000  -0.00006   0.00059   0.00054   1.97813
   A10        1.82546   0.00000   0.00001  -0.00030  -0.00029   1.82516
   A11        1.89372   0.00000   0.00001   0.00001   0.00002   1.89374
   A12        1.89362   0.00000   0.00001  -0.00004  -0.00002   1.89359
   A13        1.91391   0.00000   0.00000  -0.00002  -0.00002   1.91389
   A14        1.86498   0.00000   0.00004   0.00012   0.00015   1.86513
   A15        1.92645   0.00000  -0.00001   0.00003   0.00002   1.92647
   A16        1.91376   0.00000   0.00000  -0.00002  -0.00002   1.91374
   A17        1.91788  -0.00001  -0.00001  -0.00013  -0.00014   1.91774
   A18        1.92619   0.00000  -0.00001   0.00003   0.00002   1.92621
   A19        2.03266   0.00001  -0.00002   0.00032   0.00031   2.03297
   A20        2.12707   0.00000   0.00002  -0.00011  -0.00009   2.12698
   A21        2.12346  -0.00001  -0.00001  -0.00021  -0.00022   2.12324
   A22        1.87033  -0.00001  -0.00018   0.00083   0.00065   1.87098
   A23        1.94686  -0.00001  -0.00002   0.00054   0.00051   1.94736
   A24        2.20373  -0.00001   0.00002  -0.00024  -0.00022   2.20351
   A25        2.13260   0.00002   0.00000  -0.00029  -0.00030   2.13230
    D1       -3.13510   0.00001   0.00001  -0.00007  -0.00006  -3.13515
    D2       -1.11757   0.00000   0.00004  -0.00064  -0.00060  -1.11817
    D3        1.01517   0.00000   0.00003  -0.00040  -0.00037   1.01480
    D4        1.11730   0.00000  -0.00003   0.00041   0.00037   1.11767
    D5        3.13482   0.00000  -0.00001  -0.00016  -0.00017   3.13465
    D6       -1.01562   0.00000  -0.00002   0.00008   0.00006  -1.01556
    D7       -1.00888  -0.00001  -0.00001   0.00009   0.00008  -1.00880
    D8        1.00864  -0.00001   0.00001  -0.00047  -0.00046   1.00818
    D9        3.14139  -0.00001   0.00000  -0.00024  -0.00024   3.14115
   D10       -0.98681  -0.00005  -0.00026  -0.00338  -0.00365  -0.99046
   D11        2.15295   0.00004   0.00018   0.00288   0.00305   2.15600
   D12        0.98854  -0.00005  -0.00020  -0.00371  -0.00391   0.98463
   D13       -2.15489   0.00005   0.00023   0.00255   0.00279  -2.15210
   D14       -3.14073  -0.00005  -0.00023  -0.00351  -0.00374   3.13872
   D15       -0.00097   0.00004   0.00021   0.00275   0.00296   0.00199
   D16        3.14088   0.00000  -0.00012   0.00041   0.00029   3.14117
   D17       -0.00077   0.00000   0.00009  -0.00057  -0.00048  -0.00124
   D18        0.98604   0.00000  -0.00011   0.00018   0.00008   0.98612
   D19       -2.15560   0.00000   0.00011  -0.00080  -0.00069  -2.15629
   D20       -0.98762   0.00000  -0.00013   0.00055   0.00042  -0.98720
   D21        2.15392   0.00000   0.00008  -0.00043  -0.00035   2.15357
   D22        1.02715   0.00000   0.00013  -0.00050  -0.00037   1.02678
   D23       -2.11439   0.00000  -0.00008   0.00048   0.00040  -2.11399
   D24        3.14012   0.00000   0.00012  -0.00060  -0.00048   3.13965
   D25       -0.00142   0.00000  -0.00009   0.00038   0.00029  -0.00113
   D26       -1.03044   0.00000   0.00011  -0.00068  -0.00058  -1.03102
   D27        2.11120   0.00000  -0.00011   0.00030   0.00019   2.11139
   D28        3.14069   0.00005   0.00021   0.00303   0.00324  -3.13925
   D29        0.00085  -0.00004  -0.00021  -0.00294  -0.00315  -0.00230
         Item               Value     Threshold  Converged?
 Maximum Force            0.000050     0.000450     YES
 RMS     Force            0.000017     0.000300     YES
 Maximum Displacement     0.005334     0.001800     NO 
 RMS     Displacement     0.001402     0.001200     NO 
 Predicted change in Energy=-6.028133D-07
 GradGradGradGradGradGradGradGradGradGradGradGradGradGradGradGradGradGrad

                          Input orientation:                          
 ---------------------------------------------------------------------
 Center     Atomic     Atomic              Coordinates (Angstroms)
 Number     Number      Type              X           Y           Z
 ---------------------------------------------------------------------
    1          6             0        2.606819   -0.654172   -0.001374
    2          1             0        3.701321   -0.658474    0.047835
    3          1             0        2.283070   -1.158598    0.915757
    4          6             0        2.108961   -1.391900   -1.240046
    5          1             0        1.012293   -1.378210   -1.286657
    6          1             0        2.430764   -0.877508   -2.154867
    7          6             0        2.122115   -3.640169   -2.514098
    8          1             0        2.463070   -3.163544   -3.440743
    9          1             0        2.518529   -4.654877   -2.455937
   10          1             0        1.027112   -3.674093   -2.558109
   11          6             0        2.577425   -2.838661   -1.309287
   12          8             0        3.282530   -3.329450   -0.443227
   13          8             0        2.588304    1.411582    1.165861
   14          1             0        2.247808    2.322009    1.137894
   15          6             0        2.135076    0.779208    0.053562
   16          8             0        1.434198    1.336521   -0.766827
 ---------------------------------------------------------------------
                    Distance matrix (angstroms):
                    1          2          3          4          5
     1  C    0.000000
     2  H    1.095616   0.000000
     3  H    1.095623   1.736331   0.000000
     4  C    1.525258   2.175353   2.175369   0.000000
     5  H    2.172256   3.087031   2.552201   1.097743   0.000000
     6  H    2.172190   2.552291   3.086998   1.097750   1.736822
     7  C    3.932543   4.236496   4.236508   2.584201   2.802637
     8  H    4.259915   4.469768   4.799094   2.847312   3.151548
     9  H    4.694498   4.862007   4.862892   3.506160   3.791109
    10  H    4.260551   4.799615   4.469104   2.848876   2.624479
    11  C    2.546270   2.803237   2.803582   1.522291   2.140810
    12  O    2.794447   2.747843   2.749246   2.401309   3.110094
    13  O    2.372788   2.602676   2.600297   3.725274   4.035046
    14  H    3.206941   3.490588   3.487867   4.412142   4.593100
    15  C    1.510012   2.126049   2.126117   2.527412   2.776920
    16  O    2.433889   3.127863   3.126866   2.850179   2.796067
                    6          7          8          9         10
     6  H    0.000000
     7  C    2.802964   0.000000
     8  H    2.623067   1.096400   0.000000
     9  H    3.790364   1.090944   1.788013   0.000000
    10  H    3.154954   1.096412   1.761159   1.787932   0.000000
    11  C    2.140710   1.517001   2.159105   2.148701   2.158929
    12  O    3.109218   2.394079   3.111936   2.528132   3.111015
    13  O    4.036334   6.267345   6.493710   7.065707   6.493795
    14  H    4.594851   6.992883   7.148535   7.852760   7.148691
    15  C    2.776563   5.111158   5.278546   5.997824   5.280180
    16  O    2.796735   5.319175   5.334697   6.318680   5.336728
                   11         12         13         14         15
    11  C    0.000000
    12  O    1.219880   0.000000
    13  O    4.918439   5.054553   0.000000
    14  H    5.721001   5.958992   0.972418   0.000000
    15  C    3.891273   4.294708   1.357395   1.889105   0.000000
    16  O    4.362726   5.029149   2.252306   2.293711   1.214441
                   16
    16  O    0.000000
 Stoichiometry    C5H8O3
 Framework group  C1[X(C5H8O3)]
 Deg. of freedom    42
 Full point group                 C1      NOp   1
 Largest Abelian subgroup         C1      NOp   1
 Largest concise Abelian subgroup C1      NOp   1
                         Standard orientation:                         
 ---------------------------------------------------------------------
 Center     Atomic     Atomic              Coordinates (Angstroms)
 Number     Number      Type              X           Y           Z
 ---------------------------------------------------------------------
    1          6             0        0.596951   -0.527561   -0.000571
    2          1             0        0.537028   -1.193629   -0.868405
    3          1             0        0.538067   -1.192870    0.867926
    4          6             0       -0.548137    0.480003   -0.000341
    5          1             0       -0.478462    1.148156    0.867851
    6          1             0       -0.479110    1.147664   -0.868971
    7          6             0       -3.116327    0.767220    0.001061
    8          1             0       -3.087822    1.421555   -0.878215
    9          1             0       -4.042318    0.190420   -0.000583
   10          1             0       -3.088976    1.418112    0.882940
   11          6             0       -1.924225   -0.170961    0.000230
   12          8             0       -2.063381   -1.382877   -0.000820
   13          8             0        2.955710   -0.785194    0.001697
   14          1             0        3.795435   -0.294830    0.002886
   15          6             0        1.955224    0.132159   -0.001752
   16          8             0        2.173326    1.326855   -0.000526
 ---------------------------------------------------------------------
 Rotational constants (GHZ):      5.2522582      0.9122268      0.7883953
 Standard basis: 6-31++G(d,p) (6D, 7F)
 There are   200 symmetry adapted basis functions of A   symmetry.
 Integral buffers will be    262144 words long.
 Raffenetti 2 integral format.
 Two-electron integral symmetry is turned on.
   200 basis functions,   320 primitive gaussians,   200 cartesian basis functions
    31 alpha electrons       31 beta electrons
       nuclear repulsion energy       361.1405912814 Hartrees.
 NAtoms=   16 NActive=   16 NUniq=   16 SFac= 1.00D+00 NAtFMM=   60 Big=F
 One-electron integrals computed using PRISM.
 NBasis=   200 RedAO= T  NBF=   200
 NBsUse=   200 1.00D-06 NBFU=   200
 Initial guess read from the read-write file:
 Initial guess orbital symmetries:
       Occupied  (A) (A) (A) (A) (A) (A) (A) (A) (A) (A) (A) (A)
                 (A) (A) (A) (A) (A) (A) (A) (A) (A) (A) (A) (A)
                 (A) (A) (A) (A) (A) (A) (A)
       Virtual   (A) (A) (A) (A) (A) (A) (A) (A) (A) (A) (A) (A)
                 (A) (A) (A) (A) (A) (A) (A) (A) (A) (A) (A) (A)
                 (A) (A) (A) (A) (A) (A) (A) (A) (A) (A) (A) (A)
                 (A) (A) (A) (A) (A) (A) (A) (A) (A) (A) (A) (A)
                 (A) (A) (A) (A) (A) (A) (A) (A) (A) (A) (A) (A)
                 (A) (A) (A) (A) (A) (A) (A) (A) (A) (A) (A) (A)
                 (A) (A) (A) (A) (A) (A) (A) (A) (A) (A) (A) (A)
                 (A) (A) (A) (A) (A) (A) (A) (A) (A) (A) (A) (A)
                 (A) (A) (A) (A) (A) (A) (A) (A) (A) (A) (A) (A)
                 (A) (A) (A) (A) (A) (A) (A) (A) (A) (A) (A) (A)
                 (A) (A) (A) (A) (A) (A) (A) (A) (A) (A) (A) (A)
                 (A) (A) (A) (A) (A) (A) (A) (A) (A) (A) (A) (A)
                 (A) (A) (A) (A) (A) (A) (A) (A) (A) (A) (A) (A)
                 (A) (A) (A) (A) (A) (A) (A) (A) (A) (A) (A) (A)
                 (A)
 Requested convergence on RMS density matrix=1.00D-08 within 128 cycles.
 Requested convergence on MAX density matrix=1.00D-06.
 Requested convergence on             energy=1.00D-06.
 No special actions if energy rises.
 SCF Done:  E(RB+HF-LYP) =  -421.074136535     A.U. after    9 cycles
             Convg  =    0.7682D-08             -V/T =  2.0094
             S**2   =   0.0000
 ***** Axes restored to original set *****
 -------------------------------------------------------------------
 Center     Atomic                   Forces (Hartrees/Bohr)
 Number     Number              X              Y              Z
 -------------------------------------------------------------------
    1          6           0.000168513    0.000051077   -0.000112619
    2          1           0.000039307   -0.000030880   -0.000013753
    3          1          -0.000032779    0.000038425    0.000017495
    4          6          -0.000044196    0.000168763    0.000060773
    5          1          -0.000018644    0.000001649    0.000017184
    6          1           0.000021002   -0.000001948   -0.000011933
    7          6          -0.000028247    0.000035460    0.000045692
    8          1          -0.000003471    0.000007736   -0.000002141
    9          1           0.000002014    0.000003312    0.000009470
   10          1          -0.000009234    0.000001198   -0.000011042
   11          6           0.000138777    0.000026684    0.000009040
   12          8          -0.000031121   -0.000003156    0.000024974
   13          8           0.000175337   -0.000116127   -0.000176617
   14          1          -0.000004684   -0.000102751   -0.000080479
   15          6          -0.000676417   -0.000032406    0.000249107
   16          8           0.000303841   -0.000047036   -0.000025152
 -------------------------------------------------------------------
 Cartesian Forces:  Max     0.000676417 RMS     0.000130629

 GradGradGradGradGradGradGradGradGradGradGradGradGradGradGradGradGradGrad
 Berny optimization.
 Internal  Forces:  Max     0.000254103 RMS     0.000085039
 Search for a local minimum.
 Step number   9 out of a maximum of  79
 All quantities printed in internal units (Hartrees-Bohrs-Radians)
 Update second derivatives using D2CorX and points  1  2  3  5  4
                                                        6  7  9  8
 Trust test=-2.55D+00 RLast= 9.74D-03 DXMaxT set to 1.06D-01
 Energy Rises -- skip Quadratic search.
 Quartic linear search produced a step of -0.78015.
 Iteration  1 RMS(Cart)=  0.00109329 RMS(Int)=  0.00000116
 Iteration  2 RMS(Cart)=  0.00000180 RMS(Int)=  0.00000024
 Iteration  3 RMS(Cart)=  0.00000000 RMS(Int)=  0.00000024
 Variable       Old X    -DE/DX   Delta X   Delta X   Delta X     New X
                                 (Linear)    (Quad)   (Total)
    R1        2.07041   0.00004   0.00004   0.00000   0.00004   2.07046
    R2        2.07043   0.00001   0.00003   0.00000   0.00003   2.07046
    R3        2.88232  -0.00024  -0.00061   0.00000  -0.00061   2.88171
    R4        2.85351  -0.00022  -0.00036   0.00000  -0.00036   2.85315
    R5        2.07443   0.00002   0.00001   0.00000   0.00001   2.07445
    R6        2.07445   0.00002   0.00001   0.00000   0.00001   2.07446
    R7        2.87671  -0.00005   0.00002   0.00000   0.00002   2.87673
    R8        2.07190   0.00000   0.00001   0.00000   0.00001   2.07191
    R9        2.06159   0.00000  -0.00002   0.00000  -0.00002   2.06156
   R10        2.07192   0.00001   0.00001   0.00000   0.00001   2.07193
   R11        2.86672  -0.00005  -0.00016   0.00000  -0.00016   2.86656
   R12        2.30524   0.00000   0.00001   0.00000   0.00001   2.30525
   R13        1.83760  -0.00009  -0.00012   0.00000  -0.00012   1.83748
   R14        2.56510  -0.00025  -0.00036   0.00000  -0.00036   2.56475
   R15        2.29496  -0.00018  -0.00015   0.00000  -0.00015   2.29481
    A1        1.82946  -0.00001   0.00015   0.00000   0.00015   1.82961
    A2        1.93977   0.00001   0.00011   0.00000   0.00011   1.93988
    A3        1.89039   0.00009   0.00009   0.00000   0.00009   1.89048
    A4        1.93978   0.00007   0.00013   0.00000   0.00013   1.93991
    A5        1.89048   0.00001  -0.00002   0.00000  -0.00002   1.89047
    A6        1.96785  -0.00016  -0.00042   0.00000  -0.00042   1.96743
    A7        1.93322   0.00002   0.00010   0.00000   0.00010   1.93332
    A8        1.93312   0.00004   0.00014   0.00000   0.00014   1.93326
    A9        1.97813  -0.00013  -0.00042   0.00000  -0.00042   1.97772
   A10        1.82516  -0.00001   0.00023   0.00000   0.00023   1.82539
   A11        1.89374   0.00005  -0.00002   0.00000  -0.00002   1.89372
   A12        1.89359   0.00003   0.00002   0.00000   0.00002   1.89361
   A13        1.91389   0.00001   0.00002   0.00000   0.00002   1.91391
   A14        1.86513  -0.00001  -0.00012   0.00000  -0.00012   1.86501
   A15        1.92647  -0.00001  -0.00001   0.00000  -0.00001   1.92646
   A16        1.91374   0.00000   0.00001   0.00000   0.00001   1.91375
   A17        1.91774  -0.00001   0.00011   0.00000   0.00011   1.91785
   A18        1.92621   0.00001  -0.00002   0.00000  -0.00002   1.92620
   A19        2.03297  -0.00007  -0.00024   0.00000  -0.00024   2.03273
   A20        2.12698   0.00003   0.00007   0.00000   0.00007   2.12705
   A21        2.12324   0.00005   0.00017   0.00000   0.00017   2.12341
   A22        1.87098  -0.00017  -0.00051   0.00000  -0.00051   1.87047
   A23        1.94736  -0.00019  -0.00040   0.00000  -0.00039   1.94697
   A24        2.20351   0.00004   0.00017   0.00000   0.00017   2.20369
   A25        2.13230   0.00014   0.00023   0.00000   0.00023   2.13253
    D1       -3.13515   0.00000   0.00004   0.00000   0.00004  -3.13511
    D2       -1.11817   0.00002   0.00047   0.00000   0.00047  -1.11771
    D3        1.01480   0.00001   0.00029   0.00000   0.00029   1.01509
    D4        1.11767  -0.00004  -0.00029   0.00000  -0.00029   1.11738
    D5        3.13465  -0.00001   0.00013   0.00000   0.00013   3.13478
    D6       -1.01556  -0.00003  -0.00004   0.00000  -0.00004  -1.01561
    D7       -1.00880   0.00001  -0.00006   0.00000  -0.00006  -1.00886
    D8        1.00818   0.00004   0.00036   0.00000   0.00036   1.00854
    D9        3.14115   0.00002   0.00018   0.00000   0.00018   3.14134
   D10       -0.99046   0.00011   0.00284   0.00000   0.00284  -0.98762
   D11        2.15600  -0.00014  -0.00238   0.00000  -0.00238   2.15362
   D12        0.98463   0.00014   0.00305   0.00000   0.00305   0.98768
   D13       -2.15210  -0.00010  -0.00217   0.00000  -0.00217  -2.15427
   D14        3.13872   0.00013   0.00292   0.00000   0.00292  -3.14155
   D15        0.00199  -0.00011  -0.00231   0.00000  -0.00231  -0.00032
   D16        3.14117  -0.00002  -0.00023   0.00000  -0.00023   3.14094
   D17       -0.00124   0.00001   0.00037   0.00000   0.00037  -0.00087
   D18        0.98612   0.00000  -0.00006   0.00000  -0.00006   0.98606
   D19       -2.15629   0.00003   0.00054   0.00000   0.00054  -2.15575
   D20       -0.98720  -0.00003  -0.00033   0.00000  -0.00033  -0.98753
   D21        2.15357   0.00000   0.00027   0.00000   0.00027   2.15385
   D22        1.02678   0.00001   0.00029   0.00000   0.00029   1.02707
   D23       -2.11399  -0.00001  -0.00031   0.00000  -0.00031  -2.11430
   D24        3.13965   0.00001   0.00037   0.00000   0.00037   3.14002
   D25       -0.00113  -0.00001  -0.00023   0.00000  -0.00023  -0.00135
   D26       -1.03102   0.00002   0.00045   0.00000   0.00045  -1.03057
   D27        2.11139  -0.00001  -0.00015   0.00000  -0.00015   2.11124
   D28       -3.13925  -0.00012  -0.00253   0.00000  -0.00253   3.14141
   D29       -0.00230   0.00011   0.00245   0.00000   0.00245   0.00016
         Item               Value     Threshold  Converged?
 Maximum Force            0.000254     0.000450     YES
 RMS     Force            0.000085     0.000300     YES
 Maximum Displacement     0.004161     0.001800     NO 
 RMS     Displacement     0.001094     0.001200     YES
 Predicted change in Energy=-1.351186D-07
 GradGradGradGradGradGradGradGradGradGradGradGradGradGradGradGradGradGrad

                          Input orientation:                          
 ---------------------------------------------------------------------
 Center     Atomic     Atomic              Coordinates (Angstroms)
 Number     Number      Type              X           Y           Z
 ---------------------------------------------------------------------
    1          6             0        2.606034   -0.654671   -0.000974
    2          1             0        3.700563   -0.658360    0.048198
    3          1             0        2.282444   -1.159528    0.915998
    4          6             0        2.108508   -1.391782   -1.239748
    5          1             0        1.011824   -1.378662   -1.286325
    6          1             0        2.430254   -0.877048   -2.154404
    7          6             0        2.122546   -3.639619   -2.514036
    8          1             0        2.463426   -3.162751   -3.440591
    9          1             0        2.518996   -4.654316   -2.456129
   10          1             0        1.027540   -3.673563   -2.558128
   11          6             0        2.577708   -2.838309   -1.309143
   12          8             0        3.282635   -3.329060   -0.442909
   13          8             0        2.589385    1.411176    1.164840
   14          1             0        2.250010    2.321923    1.135893
   15          6             0        2.133415    0.778208    0.054231
   16          8             0        1.434105    1.336026   -0.767037
 ---------------------------------------------------------------------
                    Distance matrix (angstroms):
                    1          2          3          4          5
     1  C    0.000000
     2  H    1.095639   0.000000
     3  H    1.095641   1.736464   0.000000
     4  C    1.524935   2.175167   2.175187   0.000000
     5  H    2.172049   3.086925   2.552004   1.097751   0.000000
     6  H    2.172006   2.552051   3.086910   1.097755   1.736986
     7  C    3.931814   4.235929   4.235748   2.583947   2.802304
     8  H    4.259315   4.469243   4.798492   2.847105   3.151346
     9  H    4.693881   4.861628   4.862175   3.506025   3.790768
    10  H    4.259624   4.798900   4.468189   2.848358   2.623795
    11  C    2.545659   2.802741   2.802987   1.522302   2.140813
    12  O    2.793824   2.747452   2.748433   2.401370   3.109982
    13  O    2.372156   2.600881   2.600895   3.724226   4.034861
    14  H    3.206140   3.488448   3.488539   4.410816   4.592883
    15  C    1.509821   2.125962   2.125952   2.526630   2.776175
    16  O    2.433751   3.127141   3.127311   2.849422   2.795981
                    6          7          8          9         10
     6  H    0.000000
     7  C    2.802823   0.000000
     8  H    2.622940   1.096406   0.000000
     9  H    3.790339   1.090933   1.788021   0.000000
    10  H    3.154536   1.096419   1.761090   1.787938   0.000000
    11  C    2.140736   1.516918   2.159026   2.148699   2.158850
    12  O    3.109362   2.394122   3.112050   2.528340   3.110995
    13  O    4.034683   6.265988   6.492046   7.064458   6.492644
    14  H    4.592598   6.991296   7.146426   7.851298   7.147453
    15  C    2.775978   5.110119   5.277675   5.996908   5.278793
    16  O    2.795496   5.318177   5.333515   6.317770   5.335662
                   11         12         13         14         15
    11  C    0.000000
    12  O    1.219886   0.000000
    13  O    4.917199   5.053246   0.000000
    14  H    5.719578   5.957562   0.972354   0.000000
    15  C    3.890421   4.293892   1.357206   1.888555   0.000000
    16  O    4.361969   5.028434   2.252213   2.293215   1.214362
                   16
    16  O    0.000000
 Stoichiometry    C5H8O3
 Framework group  C1[X(C5H8O3)]
 Deg. of freedom    42
 Full point group                 C1      NOp   1
 Largest Abelian subgroup         C1      NOp   1
 Largest concise Abelian subgroup C1      NOp   1
                         Standard orientation:                         
 ---------------------------------------------------------------------
 Center     Atomic     Atomic              Coordinates (Angstroms)
 Number     Number      Type              X           Y           Z
 ---------------------------------------------------------------------
    1          6             0        0.596764   -0.527580    0.000393
    2          1             0        0.537338   -1.193558   -0.867574
    3          1             0        0.537388   -1.192875    0.868889
    4          6             0       -0.547777    0.480115    0.000006
    5          1             0       -0.478562    1.148187    0.868307
    6          1             0       -0.478343    1.147672   -0.868679
    7          6             0       -3.115719    0.767265    0.000432
    8          1             0       -3.086927    1.421535   -0.878890
    9          1             0       -4.041836    0.190688   -0.001288
   10          1             0       -3.088377    1.418325    0.882197
   11          6             0       -1.923799   -0.171013   -0.000072
   12          8             0       -2.062899   -1.382942   -0.000746
   13          8             0        2.954880   -0.785289    0.000408
   14          1             0        3.794440   -0.294768    0.000028
   15          6             0        1.954787    0.132219    0.000108
   16          8             0        2.172938    1.326826   -0.000686
 ---------------------------------------------------------------------
 Rotational constants (GHZ):      5.2518495      0.9126413      0.7886964
 Standard basis: 6-31++G(d,p) (6D, 7F)
 There are   200 symmetry adapted basis functions of A   symmetry.
 Integral buffers will be    262144 words long.
 Raffenetti 2 integral format.
 Two-electron integral symmetry is turned on.
   200 basis functions,   320 primitive gaussians,   200 cartesian basis functions
    31 alpha electrons       31 beta electrons
       nuclear repulsion energy       361.1835582654 Hartrees.
 NAtoms=   16 NActive=   16 NUniq=   16 SFac= 1.00D+00 NAtFMM=   60 Big=F
 One-electron integrals computed using PRISM.
 NBasis=   200 RedAO= T  NBF=   200
 NBsUse=   200 1.00D-06 NBFU=   200
 Initial guess read from the read-write file:
 Initial guess orbital symmetries:
       Occupied  (A) (A) (A) (A) (A) (A) (A) (A) (A) (A) (A) (A)
                 (A) (A) (A) (A) (A) (A) (A) (A) (A) (A) (A) (A)
                 (A) (A) (A) (A) (A) (A) (A)
       Virtual   (A) (A) (A) (A) (A) (A) (A) (A) (A) (A) (A) (A)
                 (A) (A) (A) (A) (A) (A) (A) (A) (A) (A) (A) (A)
                 (A) (A) (A) (A) (A) (A) (A) (A) (A) (A) (A) (A)
                 (A) (A) (A) (A) (A) (A) (A) (A) (A) (A) (A) (A)
                 (A) (A) (A) (A) (A) (A) (A) (A) (A) (A) (A) (A)
                 (A) (A) (A) (A) (A) (A) (A) (A) (A) (A) (A) (A)
                 (A) (A) (A) (A) (A) (A) (A) (A) (A) (A) (A) (A)
                 (A) (A) (A) (A) (A) (A) (A) (A) (A) (A) (A) (A)
                 (A) (A) (A) (A) (A) (A) (A) (A) (A) (A) (A) (A)
                 (A) (A) (A) (A) (A) (A) (A) (A) (A) (A) (A) (A)
                 (A) (A) (A) (A) (A) (A) (A) (A) (A) (A) (A) (A)
                 (A) (A) (A) (A) (A) (A) (A) (A) (A) (A) (A) (A)
                 (A) (A) (A) (A) (A) (A) (A) (A) (A) (A) (A) (A)
                 (A) (A) (A) (A) (A) (A) (A) (A) (A) (A) (A) (A)
                 (A)
 Requested convergence on RMS density matrix=1.00D-08 within 128 cycles.
 Requested convergence on MAX density matrix=1.00D-06.
 Requested convergence on             energy=1.00D-06.
 No special actions if energy rises.
 SCF Done:  E(RB+HF-LYP) =  -421.074138203     A.U. after    9 cycles
             Convg  =    0.5952D-08             -V/T =  2.0094
             S**2   =   0.0000
 ***** Axes restored to original set *****
 -------------------------------------------------------------------
 Center     Atomic                   Forces (Hartrees/Bohr)
 Number     Number              X              Y              Z
 -------------------------------------------------------------------
    1          6          -0.000008750    0.000012588    0.000025892
    2          1           0.000005121    0.000007000   -0.000004103
    3          1          -0.000006280   -0.000002879    0.000004675
    4          6          -0.000018202    0.000014896    0.000005117
    5          1          -0.000007811    0.000001491    0.000002800
    6          1           0.000006055    0.000002964   -0.000004163
    7          6          -0.000013383    0.000006381    0.000004695
    8          1           0.000001988    0.000002510   -0.000001953
    9          1           0.000005093   -0.000005892    0.000005935
   10          1          -0.000004701   -0.000001200   -0.000001406
   11          6           0.000048691    0.000013028    0.000015010
   12          8          -0.000020304    0.000006120   -0.000006286
   13          8           0.000000391   -0.000058497   -0.000004244
   14          1          -0.000007699   -0.000014221   -0.000020172
   15          6           0.000010157    0.000056641   -0.000048352
   16          8           0.000009635   -0.000040929    0.000026556
 -------------------------------------------------------------------
 Cartesian Forces:  Max     0.000058497 RMS     0.000019172

 GradGradGradGradGradGradGradGradGradGradGradGradGradGradGradGradGradGrad
 Berny optimization.
 Internal  Forces:  Max     0.000061891 RMS     0.000017593
 Search for a local minimum.
 Step number  10 out of a maximum of  79
 All quantities printed in internal units (Hartrees-Bohrs-Radians)
 Update second derivatives using D2CorX and points  1  2  3  5  4
                                                        6  7  9  8 10
     Eigenvalues ---    0.00236   0.00237   0.00237   0.00237   0.01294
     Eigenvalues ---    0.02794   0.03701   0.03879   0.04470   0.04968
     Eigenvalues ---    0.05084   0.06816   0.07085   0.09171   0.09475
     Eigenvalues ---    0.13079   0.13238   0.15059   0.15939   0.16365
     Eigenvalues ---    0.16407   0.20204   0.21951   0.22514   0.24148
     Eigenvalues ---    0.25102   0.25280   0.26901   0.28426   0.29020
     Eigenvalues ---    0.32178   0.36460   0.37111   0.37226   0.37230
     Eigenvalues ---    0.37253   0.37267   0.37434   0.42294   0.55474
     Eigenvalues ---    0.78426   0.808431000.000001000.000001000.00000
     Eigenvalues --- 1000.000001000.000001000.000001000.000001000.00000
     Eigenvalues --- 1000.000001000.000001000.000001000.000001000.00000
     Eigenvalues --- 1000.000001000.000001000.000001000.000001000.00000
     Eigenvalues --- 1000.000001000.000001000.000001000.000001000.00000
     Eigenvalues --- 1000.000001000.000001000.000001000.00000
 RFO step:  Lambda=-7.62056513D-08.
 Quartic linear search produced a step of -0.00391.
 Iteration  1 RMS(Cart)=  0.00019212 RMS(Int)=  0.00000001
 Iteration  2 RMS(Cart)=  0.00000002 RMS(Int)=  0.00000000
 Variable       Old X    -DE/DX   Delta X   Delta X   Delta X     New X
                                 (Linear)    (Quad)   (Total)
    R1        2.07046   0.00001   0.00000   0.00001   0.00001   2.07047
    R2        2.07046   0.00001   0.00000   0.00001   0.00001   2.07047
    R3        2.88171  -0.00003   0.00000  -0.00007  -0.00007   2.88164
    R4        2.85315  -0.00006   0.00000  -0.00015  -0.00015   2.85299
    R5        2.07445   0.00001   0.00000   0.00002   0.00002   2.07446
    R6        2.07446   0.00001   0.00000   0.00002   0.00002   2.07447
    R7        2.87673  -0.00002   0.00000  -0.00002  -0.00002   2.87672
    R8        2.07191   0.00000   0.00000   0.00002   0.00002   2.07192
    R9        2.06156   0.00001   0.00000   0.00002   0.00002   2.06159
   R10        2.07193   0.00001   0.00000   0.00002   0.00002   2.07195
   R11        2.86656   0.00000   0.00000   0.00000   0.00000   2.86656
   R12        2.30525  -0.00002   0.00000  -0.00003  -0.00003   2.30522
   R13        1.83748  -0.00001   0.00000  -0.00001  -0.00001   1.83748
   R14        2.56475  -0.00005   0.00000  -0.00009  -0.00009   2.56466
   R15        2.29481  -0.00004   0.00000  -0.00004  -0.00004   2.29477
    A1        1.82961   0.00000   0.00000   0.00008   0.00008   1.82968
    A2        1.93988   0.00001   0.00000   0.00004   0.00004   1.93991
    A3        1.89048   0.00001   0.00000   0.00000   0.00000   1.89048
    A4        1.93991   0.00001   0.00000   0.00004   0.00004   1.93995
    A5        1.89047   0.00001   0.00000   0.00001   0.00001   1.89047
    A6        1.96743  -0.00004   0.00000  -0.00015  -0.00015   1.96728
    A7        1.93332   0.00001   0.00000   0.00002   0.00002   1.93334
    A8        1.93326   0.00001   0.00000   0.00002   0.00002   1.93327
    A9        1.97772  -0.00003   0.00000  -0.00012  -0.00012   1.97760
   A10        1.82539   0.00000   0.00000   0.00005   0.00006   1.82545
   A11        1.89372   0.00001   0.00000   0.00002   0.00002   1.89374
   A12        1.89361   0.00001   0.00000   0.00002   0.00002   1.89363
   A13        1.91391   0.00000   0.00000   0.00001   0.00001   1.91392
   A14        1.86501   0.00000   0.00000  -0.00001  -0.00001   1.86500
   A15        1.92646   0.00000   0.00000   0.00001   0.00001   1.92646
   A16        1.91375   0.00000   0.00000   0.00001   0.00001   1.91376
   A17        1.91785  -0.00001   0.00000  -0.00002  -0.00002   1.91783
   A18        1.92620   0.00000   0.00000   0.00001   0.00001   1.92620
   A19        2.03273  -0.00001   0.00000  -0.00004  -0.00004   2.03269
   A20        2.12705   0.00000   0.00000   0.00001   0.00001   2.12705
   A21        2.12341   0.00001   0.00000   0.00003   0.00003   2.12344
   A22        1.87047  -0.00004   0.00000  -0.00017  -0.00017   1.87030
   A23        1.94697  -0.00005   0.00000  -0.00016  -0.00016   1.94681
   A24        2.20369   0.00000   0.00000   0.00001   0.00001   2.20369
   A25        2.13253   0.00005   0.00000   0.00015   0.00015   2.13268
    D1       -3.13511   0.00000   0.00000  -0.00001  -0.00001  -3.13512
    D2       -1.11771   0.00001   0.00000   0.00008   0.00008  -1.11763
    D3        1.01509   0.00000   0.00000   0.00003   0.00003   1.01512
    D4        1.11738  -0.00001   0.00000  -0.00015  -0.00015   1.11723
    D5        3.13478   0.00000   0.00000  -0.00006  -0.00006   3.13472
    D6       -1.01561  -0.00001   0.00000  -0.00011  -0.00011  -1.01572
    D7       -1.00886   0.00000   0.00000  -0.00009  -0.00009  -1.00895
    D8        1.00854   0.00000   0.00000   0.00000   0.00000   1.00854
    D9        3.14134   0.00000   0.00000  -0.00005  -0.00005   3.14129
   D10       -0.98762  -0.00001   0.00000  -0.00029  -0.00029  -0.98790
   D11        2.15362   0.00000   0.00000   0.00007   0.00007   2.15369
   D12        0.98768   0.00000   0.00000  -0.00020  -0.00019   0.98748
   D13       -2.15427   0.00001   0.00000   0.00017   0.00016  -2.15411
   D14       -3.14155  -0.00001   0.00000  -0.00024  -0.00023   3.14140
   D15       -0.00032   0.00001   0.00000   0.00012   0.00012  -0.00020
   D16        3.14094   0.00000   0.00000  -0.00019  -0.00019   3.14075
   D17       -0.00087   0.00000   0.00000   0.00005   0.00005  -0.00083
   D18        0.98606   0.00000   0.00000  -0.00015  -0.00015   0.98591
   D19       -2.15575   0.00001   0.00000   0.00009   0.00009  -2.15566
   D20       -0.98753  -0.00001   0.00000  -0.00024  -0.00024  -0.98777
   D21        2.15385   0.00000   0.00000   0.00000   0.00000   2.15385
   D22        1.02707   0.00001   0.00000   0.00011   0.00011   1.02717
   D23       -2.11430   0.00000   0.00000  -0.00013  -0.00013  -2.11444
   D24        3.14002   0.00000   0.00000   0.00011   0.00011   3.14013
   D25       -0.00135   0.00000   0.00000  -0.00013  -0.00013  -0.00148
   D26       -1.03057   0.00000   0.00000   0.00011   0.00011  -1.03046
   D27        2.11124   0.00000   0.00000  -0.00013  -0.00013   2.11112
   D28        3.14141   0.00001   0.00000   0.00017   0.00017   3.14157
   D29        0.00016  -0.00001   0.00000  -0.00018  -0.00017  -0.00002
         Item               Value     Threshold  Converged?
 Maximum Force            0.000062     0.000450     YES
 RMS     Force            0.000018     0.000300     YES
 Maximum Displacement     0.000677     0.001800     YES
 RMS     Displacement     0.000192     0.001200     YES
 Predicted change in Energy=-3.810044D-08
 Optimization completed.
    -- Stationary point found.
                           ----------------------------
                           !   Optimized Parameters   !
                           ! (Angstroms and Degrees)  !
 --------------------------                            --------------------------
 ! Name  Definition              Value          Derivative Info.                !
 --------------------------------------------------------------------------------
 ! R1    R(1,2)                  1.0956         -DE/DX =    0.0                 !
 ! R2    R(1,3)                  1.0956         -DE/DX =    0.0                 !
 ! R3    R(1,4)                  1.5249         -DE/DX =    0.0                 !
 ! R4    R(1,15)                 1.5098         -DE/DX =   -0.0001              !
 ! R5    R(4,5)                  1.0978         -DE/DX =    0.0                 !
 ! R6    R(4,6)                  1.0978         -DE/DX =    0.0                 !
 ! R7    R(4,11)                 1.5223         -DE/DX =    0.0                 !
 ! R8    R(7,8)                  1.0964         -DE/DX =    0.0                 !
 ! R9    R(7,9)                  1.0909         -DE/DX =    0.0                 !
 ! R10   R(7,10)                 1.0964         -DE/DX =    0.0                 !
 ! R11   R(7,11)                 1.5169         -DE/DX =    0.0                 !
 ! R12   R(11,12)                1.2199         -DE/DX =    0.0                 !
 ! R13   R(13,14)                0.9724         -DE/DX =    0.0                 !
 ! R14   R(13,15)                1.3572         -DE/DX =   -0.0001              !
 ! R15   R(15,16)                1.2144         -DE/DX =    0.0                 !
 ! A1    A(2,1,3)              104.8288         -DE/DX =    0.0                 !
 ! A2    A(2,1,4)              111.1469         -DE/DX =    0.0                 !
 ! A3    A(2,1,15)             108.3165         -DE/DX =    0.0                 !
 ! A4    A(3,1,4)              111.1484         -DE/DX =    0.0                 !
 ! A5    A(3,1,15)             108.3157         -DE/DX =    0.0                 !
 ! A6    A(4,1,15)             112.7252         -DE/DX =    0.0                 !
 ! A7    A(1,4,5)              110.771          -DE/DX =    0.0                 !
 ! A8    A(1,4,6)              110.7674         -DE/DX =    0.0                 !
 ! A9    A(1,4,11)             113.3148         -DE/DX =    0.0                 !
 ! A10   A(5,4,6)              104.5872         -DE/DX =    0.0                 !
 ! A11   A(5,4,11)             108.5021         -DE/DX =    0.0                 !
 ! A12   A(6,4,11)             108.4959         -DE/DX =    0.0                 !
 ! A13   A(8,7,9)              109.6587         -DE/DX =    0.0                 !
 ! A14   A(8,7,10)             106.8571         -DE/DX =    0.0                 !
 ! A15   A(8,7,11)             110.3777         -DE/DX =    0.0                 !
 ! A16   A(9,7,10)             109.6501         -DE/DX =    0.0                 !
 ! A17   A(9,7,11)             109.8848         -DE/DX =    0.0                 !
 ! A18   A(10,7,11)            110.363          -DE/DX =    0.0                 !
 ! A19   A(4,11,7)             116.4669         -DE/DX =    0.0                 !
 ! A20   A(4,11,12)            121.8708         -DE/DX =    0.0                 !
 ! A21   A(7,11,12)            121.6623         -DE/DX =    0.0                 !
 ! A22   A(14,13,15)           107.17           -DE/DX =    0.0                 !
 ! A23   A(1,15,13)            111.5531         -DE/DX =    0.0                 !
 ! A24   A(1,15,16)            126.2619         -DE/DX =    0.0                 !
 ! A25   A(13,15,16)           122.185          -DE/DX =    0.0                 !
 ! D1    D(2,1,4,5)           -179.6285         -DE/DX =    0.0                 !
 ! D2    D(2,1,4,6)            -64.0398         -DE/DX =    0.0                 !
 ! D3    D(2,1,4,11)            58.1604         -DE/DX =    0.0                 !
 ! D4    D(3,1,4,5)             64.0211         -DE/DX =    0.0                 !
 ! D5    D(3,1,4,6)            179.6098         -DE/DX =    0.0                 !
 ! D6    D(3,1,4,11)           -58.19           -DE/DX =    0.0                 !
 ! D7    D(15,1,4,5)           -57.8037         -DE/DX =    0.0                 !
 ! D8    D(15,1,4,6)            57.785          -DE/DX =    0.0                 !
 ! D9    D(15,1,4,11)          179.9852         -DE/DX =    0.0                 !
 ! D10   D(2,1,15,13)          -56.5862         -DE/DX =    0.0                 !
 ! D11   D(2,1,15,16)          123.3931         -DE/DX =    0.0                 !
 ! D12   D(3,1,15,13)           56.5898         -DE/DX =    0.0                 !
 ! D13   D(3,1,15,16)         -123.4308         -DE/DX =    0.0                 !
 ! D14   D(4,1,15,13)          180.0024         -DE/DX =    0.0                 !
 ! D15   D(4,1,15,16)           -0.0182         -DE/DX =    0.0                 !
 ! D16   D(1,4,11,7)           179.9627         -DE/DX =    0.0                 !
 ! D17   D(1,4,11,12)           -0.05           -DE/DX =    0.0                 !
 ! D18   D(5,4,11,7)            56.4971         -DE/DX =    0.0                 !
 ! D19   D(5,4,11,12)         -123.5155         -DE/DX =    0.0                 !
 ! D20   D(6,4,11,7)           -56.5811         -DE/DX =    0.0                 !
 ! D21   D(6,4,11,12)          123.4062         -DE/DX =    0.0                 !
 ! D22   D(8,7,11,4)            58.8467         -DE/DX =    0.0                 !
 ! D23   D(8,7,11,12)         -121.1407         -DE/DX =    0.0                 !
 ! D24   D(9,7,11,4)           179.9098         -DE/DX =    0.0                 !
 ! D25   D(9,7,11,12)           -0.0776         -DE/DX =    0.0                 !
 ! D26   D(10,7,11,4)          -59.0473         -DE/DX =    0.0                 !
 ! D27   D(10,7,11,12)         120.9653         -DE/DX =    0.0                 !
 ! D28   D(14,13,15,1)         179.9893         -DE/DX =    0.0                 !
 ! D29   D(14,13,15,16)          0.0089         -DE/DX =    0.0                 !
 --------------------------------------------------------------------------------
 GradGradGradGradGradGradGradGradGradGradGradGradGradGradGradGradGradGrad

                          Input orientation:                          
 ---------------------------------------------------------------------
 Center     Atomic     Atomic              Coordinates (Angstroms)
 Number     Number      Type              X           Y           Z
 ---------------------------------------------------------------------
    1          6             0        2.606034   -0.654671   -0.000974
    2          1             0        3.700563   -0.658360    0.048198
    3          1             0        2.282444   -1.159528    0.915998
    4          6             0        2.108508   -1.391782   -1.239748
    5          1             0        1.011824   -1.378662   -1.286325
    6          1             0        2.430254   -0.877048   -2.154404
    7          6             0        2.122546   -3.639619   -2.514036
    8          1             0        2.463426   -3.162751   -3.440591
    9          1             0        2.518996   -4.654316   -2.456129
   10          1             0        1.027540   -3.673563   -2.558128
   11          6             0        2.577708   -2.838309   -1.309143
   12          8             0        3.282635   -3.329060   -0.442909
   13          8             0        2.589385    1.411176    1.164840
   14          1             0        2.250010    2.321923    1.135893
   15          6             0        2.133415    0.778208    0.054231
   16          8             0        1.434105    1.336026   -0.767037
 ---------------------------------------------------------------------
                    Distance matrix (angstroms):
                    1          2          3          4          5
     1  C    0.000000
     2  H    1.095639   0.000000
     3  H    1.095641   1.736464   0.000000
     4  C    1.524935   2.175167   2.175187   0.000000
     5  H    2.172049   3.086925   2.552004   1.097751   0.000000
     6  H    2.172006   2.552051   3.086910   1.097755   1.736986
     7  C    3.931814   4.235929   4.235748   2.583947   2.802304
     8  H    4.259315   4.469243   4.798492   2.847105   3.151346
     9  H    4.693881   4.861628   4.862175   3.506025   3.790768
    10  H    4.259624   4.798900   4.468189   2.848358   2.623795
    11  C    2.545659   2.802741   2.802987   1.522302   2.140813
    12  O    2.793824   2.747452   2.748433   2.401370   3.109982
    13  O    2.372156   2.600881   2.600895   3.724226   4.034861
    14  H    3.206140   3.488448   3.488539   4.410816   4.592883
    15  C    1.509821   2.125962   2.125952   2.526630   2.776175
    16  O    2.433751   3.127141   3.127311   2.849422   2.795981
                    6          7          8          9         10
     6  H    0.000000
     7  C    2.802823   0.000000
     8  H    2.622940   1.096406   0.000000
     9  H    3.790339   1.090933   1.788021   0.000000
    10  H    3.154536   1.096419   1.761090   1.787938   0.000000
    11  C    2.140736   1.516918   2.159026   2.148699   2.158850
    12  O    3.109362   2.394122   3.112050   2.528340   3.110995
    13  O    4.034683   6.265988   6.492046   7.064458   6.492644
    14  H    4.592598   6.991296   7.146426   7.851298   7.147453
    15  C    2.775978   5.110119   5.277675   5.996908   5.278793
    16  O    2.795496   5.318177   5.333515   6.317770   5.335662
                   11         12         13         14         15
    11  C    0.000000
    12  O    1.219886   0.000000
    13  O    4.917199   5.053246   0.000000
    14  H    5.719578   5.957562   0.972354   0.000000
    15  C    3.890421   4.293892   1.357206   1.888555   0.000000
    16  O    4.361969   5.028434   2.252213   2.293215   1.214362
                   16
    16  O    0.000000
 Stoichiometry    C5H8O3
 Framework group  C1[X(C5H8O3)]
 Deg. of freedom    42
 Full point group                 C1      NOp   1
 Largest Abelian subgroup         C1      NOp   1
 Largest concise Abelian subgroup C1      NOp   1
                         Standard orientation:                         
 ---------------------------------------------------------------------
 Center     Atomic     Atomic              Coordinates (Angstroms)
 Number     Number      Type              X           Y           Z
 ---------------------------------------------------------------------
    1          6             0        0.596764   -0.527580    0.000393
    2          1             0        0.537338   -1.193558   -0.867574
    3          1             0        0.537388   -1.192875    0.868889
    4          6             0       -0.547777    0.480115    0.000006
    5          1             0       -0.478562    1.148187    0.868307
    6          1             0       -0.478343    1.147672   -0.868679
    7          6             0       -3.115719    0.767265    0.000432
    8          1             0       -3.086927    1.421535   -0.878890
    9          1             0       -4.041836    0.190688   -0.001288
   10          1             0       -3.088377    1.418325    0.882197
   11          6             0       -1.923799   -0.171013   -0.000072
   12          8             0       -2.062899   -1.382942   -0.000746
   13          8             0        2.954880   -0.785289    0.000408
   14          1             0        3.794440   -0.294768    0.000028
   15          6             0        1.954787    0.132219    0.000108
   16          8             0        2.172938    1.326826   -0.000686
 ---------------------------------------------------------------------
 Rotational constants (GHZ):      5.2518495      0.9126413      0.7886964

 **********************************************************************

            Population analysis using the SCF density.

 **********************************************************************

 Orbital symmetries:
       Occupied  (A) (A) (A) (A) (A) (A) (A) (A) (A) (A) (A) (A)
                 (A) (A) (A) (A) (A) (A) (A) (A) (A) (A) (A) (A)
                 (A) (A) (A) (A) (A) (A) (A)
       Virtual   (A) (A) (A) (A) (A) (A) (A) (A) (A) (A) (A) (A)
                 (A) (A) (A) (A) (A) (A) (A) (A) (A) (A) (A) (A)
                 (A) (A) (A) (A) (A) (A) (A) (A) (A) (A) (A) (A)
                 (A) (A) (A) (A) (A) (A) (A) (A) (A) (A) (A) (A)
                 (A) (A) (A) (A) (A) (A) (A) (A) (A) (A) (A) (A)
                 (A) (A) (A) (A) (A) (A) (A) (A) (A) (A) (A) (A)
                 (A) (A) (A) (A) (A) (A) (A) (A) (A) (A) (A) (A)
                 (A) (A) (A) (A) (A) (A) (A) (A) (A) (A) (A) (A)
                 (A) (A) (A) (A) (A) (A) (A) (A) (A) (A) (A) (A)
                 (A) (A) (A) (A) (A) (A) (A) (A) (A) (A) (A) (A)
                 (A) (A) (A) (A) (A) (A) (A) (A) (A) (A) (A) (A)
                 (A) (A) (A) (A) (A) (A) (A) (A) (A) (A) (A) (A)
                 (A) (A) (A) (A) (A) (A) (A) (A) (A) (A) (A) (A)
                 (A) (A) (A) (A) (A) (A) (A) (A) (A) (A) (A) (A)
                 (A)
 The electronic state is 1-A.
 Alpha  occ. eigenvalues --  -19.21695 -19.16301 -19.15993 -10.34036 -10.29504
 Alpha  occ. eigenvalues --  -10.21773 -10.21391 -10.20362  -1.12403  -1.05707
 Alpha  occ. eigenvalues --   -1.03443  -0.81744  -0.76419  -0.70260  -0.61279
 Alpha  occ. eigenvalues --   -0.54381  -0.51268  -0.50328  -0.49835  -0.46390
 Alpha  occ. eigenvalues --   -0.46239  -0.45310  -0.42731  -0.41475  -0.39310
 Alpha  occ. eigenvalues --   -0.38719  -0.37777  -0.36211  -0.33919  -0.29709
 Alpha  occ. eigenvalues --   -0.26543
 Alpha virt. eigenvalues --   -0.03453  -0.01805  -0.01394  -0.00862   0.01546
 Alpha virt. eigenvalues --    0.01983   0.02295   0.04216   0.04412   0.05698
 Alpha virt. eigenvalues --    0.06677   0.06910   0.07573   0.08681   0.09791
 Alpha virt. eigenvalues --    0.10264   0.10829   0.11490   0.11829   0.12467
 Alpha virt. eigenvalues --    0.14318   0.14387   0.14592   0.14922   0.15107
 Alpha virt. eigenvalues --    0.16130   0.16650   0.16816   0.18800   0.19342
 Alpha virt. eigenvalues --    0.19556   0.20295   0.20894   0.21708   0.23354
 Alpha virt. eigenvalues --    0.23894   0.25038   0.26419   0.28151   0.28225
 Alpha virt. eigenvalues --    0.28791   0.29202   0.29264   0.30233   0.31694
 Alpha virt. eigenvalues --    0.32575   0.33518   0.34773   0.36577   0.37217
 Alpha virt. eigenvalues --    0.38920   0.39180   0.41062   0.41774   0.42555
 Alpha virt. eigenvalues --    0.49269   0.50241   0.64888   0.67608   0.68074
 Alpha virt. eigenvalues --    0.68736   0.70328   0.71597   0.71917   0.74422
 Alpha virt. eigenvalues --    0.74737   0.78406   0.79953   0.80699   0.83796
 Alpha virt. eigenvalues --    0.87592   0.90413   0.92891   0.97527   1.00909
 Alpha virt. eigenvalues --    1.02404   1.04194   1.06934   1.10371   1.11816
 Alpha virt. eigenvalues --    1.12001   1.14082   1.16081   1.20125   1.22910
 Alpha virt. eigenvalues --    1.25948   1.28562   1.28849   1.31938   1.32397
 Alpha virt. eigenvalues --    1.34993   1.36652   1.37313   1.38101   1.40121
 Alpha virt. eigenvalues --    1.43720   1.54171   1.55761   1.55992   1.59335
 Alpha virt. eigenvalues --    1.61826   1.64121   1.68868   1.71213   1.71722
 Alpha virt. eigenvalues --    1.72815   1.73478   1.75793   1.81122   1.84917
 Alpha virt. eigenvalues --    1.85940   1.89303   1.90709   1.91937   1.95092
 Alpha virt. eigenvalues --    1.97895   2.01560   2.07513   2.08250   2.09009
 Alpha virt. eigenvalues --    2.09779   2.11704   2.14806   2.21036   2.21687
 Alpha virt. eigenvalues --    2.26322   2.33348   2.34074   2.36729   2.40499
 Alpha virt. eigenvalues --    2.42278   2.49590   2.50641   2.52707   2.54027
 Alpha virt. eigenvalues --    2.56822   2.57977   2.58346   2.67557   2.69306
 Alpha virt. eigenvalues --    2.69379   2.72134   2.77682   2.81516   2.82557
 Alpha virt. eigenvalues --    2.85758   2.87245   2.90022   3.00886   3.03084
 Alpha virt. eigenvalues --    3.11656   3.18273   3.21566   3.24964   3.33310
 Alpha virt. eigenvalues --    3.40119   3.40576   3.41414   3.46241   3.49029
 Alpha virt. eigenvalues --    3.52748   4.20149   4.23692   4.28878   4.40261
 Alpha virt. eigenvalues --    4.47276   4.52161   4.60686   4.72938
          Condensed to atoms (all electrons):
              1          2          3          4          5          6
     1  C    6.590478   0.388018   0.388045  -0.498047   0.013079   0.013309
     2  H    0.388018   0.497088  -0.015063  -0.063774   0.004967  -0.001724
     3  H    0.388045  -0.015063   0.497215  -0.063614  -0.001728   0.004972
     4  C   -0.498047  -0.063774  -0.063614   7.412689   0.330049   0.330212
     5  H    0.013079   0.004967  -0.001728   0.330049   0.520008  -0.024944
     6  H    0.013309  -0.001724   0.004972   0.330212  -0.024944   0.519902
     7  C   -0.229111  -0.015736  -0.015815  -0.141422  -0.012520  -0.012889
     8  H   -0.011250   0.000034  -0.000519   0.036725  -0.001594   0.003084
     9  H   -0.004614   0.000013   0.000014   0.017040   0.000013  -0.000010
    10  H   -0.011328  -0.000520   0.000034   0.036569   0.003062  -0.001529
    11  C    0.277978   0.004740   0.004584  -0.891063  -0.006862  -0.006996
    12  O   -0.015896  -0.005423  -0.005461  -0.128473  -0.001870  -0.001896
    13  O   -0.142937  -0.002628  -0.002593   0.082626  -0.001078  -0.001067
    14  H    0.014378   0.000093   0.000088  -0.009623  -0.000051  -0.000051
    15  C   -0.089764  -0.006131  -0.006155  -0.247364  -0.005764  -0.005688
    16  O   -0.143083  -0.002107  -0.002067   0.056843  -0.005676  -0.005623
              7          8          9         10         11         12
     1  C   -0.229111  -0.011250  -0.004614  -0.011328   0.277978  -0.015896
     2  H   -0.015736   0.000034   0.000013  -0.000520   0.004740  -0.005423
     3  H   -0.015815  -0.000519   0.000014   0.000034   0.004584  -0.005461
     4  C   -0.141422   0.036725   0.017040   0.036569  -0.891063  -0.128473
     5  H   -0.012520  -0.001594   0.000013   0.003062  -0.006862  -0.001870
     6  H   -0.012889   0.003084  -0.000010  -0.001529  -0.006996  -0.001896
     7  C    6.315992   0.431814   0.428823   0.431984  -0.523473  -0.063734
     8  H    0.431814   0.526215  -0.017608  -0.032771  -0.106225   0.001166
     9  H    0.428823  -0.017608   0.472938  -0.017520  -0.073360  -0.001498
    10  H    0.431984  -0.032771  -0.017520   0.526084  -0.106184   0.001157
    11  C   -0.523473  -0.106225  -0.073360  -0.106184   6.421190   0.455519
    12  O   -0.063734   0.001166  -0.001498   0.001157   0.455519   8.140559
    13  O    0.001449   0.000066   0.000019   0.000066   0.009569   0.000160
    14  H   -0.000204  -0.000006   0.000015  -0.000006   0.001231   0.000138
    15  C    0.002985   0.000321  -0.000071   0.000308   0.106534   0.036722
    16  O    0.004848   0.000230   0.000175   0.000229   0.019322  -0.000338
             13         14         15         16
     1  C   -0.142937   0.014378  -0.089764  -0.143083
     2  H   -0.002628   0.000093  -0.006131  -0.002107
     3  H   -0.002593   0.000088  -0.006155  -0.002067
     4  C    0.082626  -0.009623  -0.247364   0.056843
     5  H   -0.001078  -0.000051  -0.005764  -0.005676
     6  H   -0.001067  -0.000051  -0.005688  -0.005623
     7  C    0.001449  -0.000204   0.002985   0.004848
     8  H    0.000066  -0.000006   0.000321   0.000230
     9  H    0.000019   0.000015  -0.000071   0.000175
    10  H    0.000066  -0.000006   0.000308   0.000229
    11  C    0.009569   0.001231   0.106534   0.019322
    12  O    0.000160   0.000138   0.036722  -0.000338
    13  O    8.332772   0.195374   0.086094  -0.142493
    14  H    0.195374   0.393540   0.011403   0.007807
    15  C    0.086094   0.011403   5.133718   0.451172
    16  O   -0.142493   0.007807   0.451172   8.218351
 Mulliken atomic charges:
              1
     1  C   -0.539253
     2  H    0.218152
     3  H    0.218064
     4  C   -0.259373
     5  H    0.190912
     6  H    0.190939
     7  C   -0.602990
     8  H    0.170320
     9  H    0.195632
    10  H    0.170365
    11  C    0.413496
    12  O   -0.410832
    13  O   -0.415400
    14  H    0.385876
    15  C    0.531681
    16  O   -0.457589
 Sum of Mulliken charges=   0.00000
 Atomic charges with hydrogens summed into heavy atoms:
              1
     1  C   -0.103037
     2  H    0.000000
     3  H    0.000000
     4  C    0.122479
     5  H    0.000000
     6  H    0.000000
     7  C   -0.066673
     8  H    0.000000
     9  H    0.000000
    10  H    0.000000
    11  C    0.413496
    12  O   -0.410832
    13  O   -0.029524
    14  H    0.000000
    15  C    0.531681
    16  O   -0.457589
 Sum of Mulliken charges=   0.00000
 Electronic spatial extent (au):  <R**2>=  1376.7486
 Charge=     0.0000 electrons
 Dipole moment (field-independent basis, Debye):
    X=    -0.0105    Y=     1.3851    Z=     0.0025  Tot=     1.3852
 Quadrupole moment (field-independent basis, Debye-Ang):
   XX=   -43.0835   YY=   -56.6670   ZZ=   -45.8765
   XY=    -9.5138   XZ=    -0.0033   YZ=     0.0009
 Traceless Quadrupole moment (field-independent basis, Debye-Ang):
   XX=     5.4588   YY=    -8.1247   ZZ=     2.6658
   XY=    -9.5138   XZ=    -0.0033   YZ=     0.0009
 Octapole moment (field-independent basis, Debye-Ang**2):
  XXX=    42.8458  YYY=    -0.5943  ZZZ=     0.0018  XYY=    -2.0629
  XXY=     8.9588  XXZ=     0.0072  XZZ=     2.7651  YZZ=    -0.0940
  YYZ=     0.0022  XYZ=     0.0110
 Hexadecapole moment (field-independent basis, Debye-Ang**3):
 XXXX= -1164.0314 YYYY=  -295.4732 ZZZZ=   -64.6340 XXXY=   -33.2862
 XXXZ=    -0.0146 YYYX=   -16.2247 YYYZ=    -0.0077 ZZZX=    -0.0118
 ZZZY=     0.0041 XXYY=  -334.0918 XXZZ=  -242.6327 YYZZ=   -53.4002
 XXYZ=     0.0201 YYXZ=     0.0029 ZZXY=     0.0805
 N-N= 3.611835582654D+02 E-N=-1.705998983751D+03  KE= 4.171708270110D+02
 1|1|UNPC-UNK|FOpt|RB3LYP|6-31++G(d,p)|C5H8O3|PCUSER|17-Apr-2019|0||# O
 PT FREQ B3LYP/6-31++G(D,P) GEOM=CONNECTIVITY||levulinic acid||0,1|C,0.
 2604967446,0.3836225474,0.6476449257|H,1.3550252528,0.3799340654,0.696
 8169919|H,-0.0630931264,-0.1212340376,1.5646169232|C,-0.2370295916,-0.
 3534879855,-0.5911293889|H,-1.333713589,-0.3403682341,-0.6377066873|H,
 0.08471682,0.1612454766,-1.5057850788|C,-0.2229911553,-2.6013257827,-1
 .8654173973|H,0.1178883669,-2.1244576562,-2.7919720691|H,0.1734583893,
 -3.61602263,-1.8075100527|H,-1.3179975996,-2.6352697863,-1.909509238|C
 ,0.2321703676,-1.8000148987,-0.6605242232|O,0.9370979626,-2.2907666131
 ,0.2057093588|O,0.2438470765,2.4494699436,1.8134581035|H,-0.0955276794
 ,3.3602167261,1.784511428|C,-0.2121223191,1.8165019028,0.7028498138|O,
 -0.911432678,2.3743193416,-0.1184180369||Version=x86-Win32-G03RevB.01|
 State=1-A|HF=-421.0741382|RMSD=5.952e-009|RMSF=1.917e-005|Dipole=-0.31
 28946,0.1598577,-0.4165794|PG=C01 [X(C5H8O3)]||@


 CONFIDENCE: THAT QUIET ASSURED FEELING YOU HAVE
 JUST BEFORE YOU FALL FLAT ON YOUR FACE.
 Job cpu time:  0 days  0 hours 39 minutes 55.0 seconds.
 File lengths (MBytes):  RWF=     33 Int=      0 D2E=      0 Chk=      7 Scr=      1
 Normal termination of Gaussian 03 at Wed Apr 17 14:24:26 2019.
 Link1:  Proceeding to internal job step number  2.
 ----------------------------------------------------------------------
 #N Geom=AllCheck Guess=Read SCRF=Check GenChk RB3LYP/6-31++G(d,p) Freq
 ----------------------------------------------------------------------
 1/10=4,29=7,30=1,38=1,40=1,46=1/1,3;
 2/40=1/2;
 3/5=1,6=6,7=1111,11=2,16=1,25=1,30=1,70=2,71=2,74=-5/1,2,3;
 4/5=1,7=1/1;
 5/5=2,38=6/2;
 8/6=4,10=90,11=11,27=262144000/1;
 11/6=1,8=1,9=11,15=111,16=1/1,2,10;
 10/6=1/2;
 6/7=2,8=2,9=2,10=2,18=1,28=1/1;
 7/8=1,10=1,25=1/1,2,3,16;
 1/10=4,30=1,46=1/3;
 99//99;
 --------------
 levulinic acid
 --------------
 Redundant internal coordinates taken from checkpoint file:
 C:\Users\LYR\Desktop\Gauss\levulinic acid.chk
 Charge =  0 Multiplicity = 1
 C,0,0.2604967446,0.3836225474,0.6476449257
 H,0,1.3550252528,0.3799340654,0.6968169919
 H,0,-0.0630931264,-0.1212340376,1.5646169232
 C,0,-0.2370295916,-0.3534879855,-0.5911293889
 H,0,-1.333713589,-0.3403682341,-0.6377066873
 H,0,0.08471682,0.1612454766,-1.5057850788
 C,0,-0.2229911553,-2.6013257827,-1.8654173973
 H,0,0.1178883669,-2.1244576562,-2.7919720691
 H,0,0.1734583893,-3.61602263,-1.8075100527
 H,0,-1.3179975996,-2.6352697863,-1.909509238
 C,0,0.2321703676,-1.8000148987,-0.6605242232
 O,0,0.9370979626,-2.2907666131,0.2057093588
 O,0,0.2438470765,2.4494699436,1.8134581035
 H,0,-0.0955276794,3.3602167261,1.784511428
 C,0,-0.2121223191,1.8165019028,0.7028498138
 O,0,-0.911432678,2.3743193416,-0.1184180369
 Recover connectivity data from disk.

 GradGradGradGradGradGradGradGradGradGradGradGradGradGradGradGradGradGrad
 Berny optimization.
 Initialization pass.
                           ----------------------------
                           !    Initial Parameters    !
                           ! (Angstroms and Degrees)  !
 --------------------------                            --------------------------
 ! Name  Definition              Value          Derivative Info.                !
 --------------------------------------------------------------------------------
 ! R1    R(1,2)                  1.0956         calculate D2E/DX2 analytically  !
 ! R2    R(1,3)                  1.0956         calculate D2E/DX2 analytically  !
 ! R3    R(1,4)                  1.5249         calculate D2E/DX2 analytically  !
 ! R4    R(1,15)                 1.5098         calculate D2E/DX2 analytically  !
 ! R5    R(4,5)                  1.0978         calculate D2E/DX2 analytically  !
 ! R6    R(4,6)                  1.0978         calculate D2E/DX2 analytically  !
 ! R7    R(4,11)                 1.5223         calculate D2E/DX2 analytically  !
 ! R8    R(7,8)                  1.0964         calculate D2E/DX2 analytically  !
 ! R9    R(7,9)                  1.0909         calculate D2E/DX2 analytically  !
 ! R10   R(7,10)                 1.0964         calculate D2E/DX2 analytically  !
 ! R11   R(7,11)                 1.5169         calculate D2E/DX2 analytically  !
 ! R12   R(11,12)                1.2199         calculate D2E/DX2 analytically  !
 ! R13   R(13,14)                0.9724         calculate D2E/DX2 analytically  !
 ! R14   R(13,15)                1.3572         calculate D2E/DX2 analytically  !
 ! R15   R(15,16)                1.2144         calculate D2E/DX2 analytically  !
 ! A1    A(2,1,3)              104.8288         calculate D2E/DX2 analytically  !
 ! A2    A(2,1,4)              111.1469         calculate D2E/DX2 analytically  !
 ! A3    A(2,1,15)             108.3165         calculate D2E/DX2 analytically  !
 ! A4    A(3,1,4)              111.1484         calculate D2E/DX2 analytically  !
 ! A5    A(3,1,15)             108.3157         calculate D2E/DX2 analytically  !
 ! A6    A(4,1,15)             112.7252         calculate D2E/DX2 analytically  !
 ! A7    A(1,4,5)              110.771          calculate D2E/DX2 analytically  !
 ! A8    A(1,4,6)              110.7674         calculate D2E/DX2 analytically  !
 ! A9    A(1,4,11)             113.3148         calculate D2E/DX2 analytically  !
 ! A10   A(5,4,6)              104.5872         calculate D2E/DX2 analytically  !
 ! A11   A(5,4,11)             108.5021         calculate D2E/DX2 analytically  !
 ! A12   A(6,4,11)             108.4959         calculate D2E/DX2 analytically  !
 ! A13   A(8,7,9)              109.6587         calculate D2E/DX2 analytically  !
 ! A14   A(8,7,10)             106.8571         calculate D2E/DX2 analytically  !
 ! A15   A(8,7,11)             110.3777         calculate D2E/DX2 analytically  !
 ! A16   A(9,7,10)             109.6501         calculate D2E/DX2 analytically  !
 ! A17   A(9,7,11)             109.8848         calculate D2E/DX2 analytically  !
 ! A18   A(10,7,11)            110.363          calculate D2E/DX2 analytically  !
 ! A19   A(4,11,7)             116.4669         calculate D2E/DX2 analytically  !
 ! A20   A(4,11,12)            121.8708         calculate D2E/DX2 analytically  !
 ! A21   A(7,11,12)            121.6623         calculate D2E/DX2 analytically  !
 ! A22   A(14,13,15)           107.17           calculate D2E/DX2 analytically  !
 ! A23   A(1,15,13)            111.5531         calculate D2E/DX2 analytically  !
 ! A24   A(1,15,16)            126.2619         calculate D2E/DX2 analytically  !
 ! A25   A(13,15,16)           122.185          calculate D2E/DX2 analytically  !
 ! D1    D(2,1,4,5)           -179.6285         calculate D2E/DX2 analytically  !
 ! D2    D(2,1,4,6)            -64.0398         calculate D2E/DX2 analytically  !
 ! D3    D(2,1,4,11)            58.1604         calculate D2E/DX2 analytically  !
 ! D4    D(3,1,4,5)             64.0211         calculate D2E/DX2 analytically  !
 ! D5    D(3,1,4,6)            179.6098         calculate D2E/DX2 analytically  !
 ! D6    D(3,1,4,11)           -58.19           calculate D2E/DX2 analytically  !
 ! D7    D(15,1,4,5)           -57.8037         calculate D2E/DX2 analytically  !
 ! D8    D(15,1,4,6)            57.785          calculate D2E/DX2 analytically  !
 ! D9    D(15,1,4,11)          179.9852         calculate D2E/DX2 analytically  !
 ! D10   D(2,1,15,13)          -56.5862         calculate D2E/DX2 analytically  !
 ! D11   D(2,1,15,16)          123.3931         calculate D2E/DX2 analytically  !
 ! D12   D(3,1,15,13)           56.5898         calculate D2E/DX2 analytically  !
 ! D13   D(3,1,15,16)         -123.4308         calculate D2E/DX2 analytically  !
 ! D14   D(4,1,15,13)         -179.9976         calculate D2E/DX2 analytically  !
 ! D15   D(4,1,15,16)           -0.0182         calculate D2E/DX2 analytically  !
 ! D16   D(1,4,11,7)           179.9627         calculate D2E/DX2 analytically  !
 ! D17   D(1,4,11,12)           -0.05           calculate D2E/DX2 analytically  !
 ! D18   D(5,4,11,7)            56.4971         calculate D2E/DX2 analytically  !
 ! D19   D(5,4,11,12)         -123.5155         calculate D2E/DX2 analytically  !
 ! D20   D(6,4,11,7)           -56.5811         calculate D2E/DX2 analytically  !
 ! D21   D(6,4,11,12)          123.4062         calculate D2E/DX2 analytically  !
 ! D22   D(8,7,11,4)            58.8467         calculate D2E/DX2 analytically  !
 ! D23   D(8,7,11,12)         -121.1407         calculate D2E/DX2 analytically  !
 ! D24   D(9,7,11,4)           179.9098         calculate D2E/DX2 analytically  !
 ! D25   D(9,7,11,12)           -0.0776         calculate D2E/DX2 analytically  !
 ! D26   D(10,7,11,4)          -59.0473         calculate D2E/DX2 analytically  !
 ! D27   D(10,7,11,12)         120.9653         calculate D2E/DX2 analytically  !
 ! D28   D(14,13,15,1)         179.9893         calculate D2E/DX2 analytically  !
 ! D29   D(14,13,15,16)          0.0089         calculate D2E/DX2 analytically  !
 --------------------------------------------------------------------------------
 Trust Radius=3.00D-01 FncErr=1.00D-07 GrdErr=1.00D-07
 Number of steps in this run=   2 maximum allowed number of steps=   2.
 GradGradGradGradGradGradGradGradGradGradGradGradGradGradGradGradGradGrad

                          Input orientation:                          
 ---------------------------------------------------------------------
 Center     Atomic     Atomic              Coordinates (Angstroms)
 Number     Number      Type              X           Y           Z
 ---------------------------------------------------------------------
    1          6             0        0.260497    0.383623    0.647645
    2          1             0        1.355025    0.379934    0.696817
    3          1             0       -0.063093   -0.121234    1.564617
    4          6             0       -0.237030   -0.353488   -0.591129
    5          1             0       -1.333714   -0.340368   -0.637707
    6          1             0        0.084717    0.161245   -1.505785
    7          6             0       -0.222991   -2.601326   -1.865417
    8          1             0        0.117888   -2.124458   -2.791972
    9          1             0        0.173458   -3.616023   -1.807510
   10          1             0       -1.317998   -2.635270   -1.909509
   11          6             0        0.232170   -1.800015   -0.660524
   12          8             0        0.937098   -2.290767    0.205709
   13          8             0        0.243847    2.449470    1.813458
   14          1             0       -0.095528    3.360217    1.784511
   15          6             0       -0.212122    1.816502    0.702850
   16          8             0       -0.911433    2.374319   -0.118418
 ---------------------------------------------------------------------
                    Distance matrix (angstroms):
                    1          2          3          4          5
     1  C    0.000000
     2  H    1.095639   0.000000
     3  H    1.095641   1.736464   0.000000
     4  C    1.524935   2.175167   2.175187   0.000000
     5  H    2.172049   3.086925   2.552004   1.097751   0.000000
     6  H    2.172006   2.552051   3.086910   1.097755   1.736986
     7  C    3.931814   4.235929   4.235748   2.583947   2.802304
     8  H    4.259315   4.469243   4.798492   2.847105   3.151346
     9  H    4.693881   4.861628   4.862175   3.506025   3.790768
    10  H    4.259624   4.798900   4.468189   2.848358   2.623795
    11  C    2.545659   2.802741   2.802987   1.522302   2.140813
    12  O    2.793824   2.747452   2.748433   2.401370   3.109982
    13  O    2.372156   2.600881   2.600895   3.724226   4.034861
    14  H    3.206140   3.488448   3.488539   4.410816   4.592883
    15  C    1.509821   2.125962   2.125952   2.526630   2.776175
    16  O    2.433751   3.127141   3.127311   2.849422   2.795981
                    6          7          8          9         10
     6  H    0.000000
     7  C    2.802823   0.000000
     8  H    2.622940   1.096406   0.000000
     9  H    3.790339   1.090933   1.788021   0.000000
    10  H    3.154536   1.096419   1.761090   1.787938   0.000000
    11  C    2.140736   1.516918   2.159026   2.148699   2.158850
    12  O    3.109362   2.394122   3.112050   2.528340   3.110995
    13  O    4.034683   6.265988   6.492046   7.064458   6.492644
    14  H    4.592598   6.991296   7.146426   7.851298   7.147453
    15  C    2.775978   5.110119   5.277675   5.996908   5.278793
    16  O    2.795496   5.318177   5.333515   6.317770   5.335662
                   11         12         13         14         15
    11  C    0.000000
    12  O    1.219886   0.000000
    13  O    4.917199   5.053246   0.000000
    14  H    5.719578   5.957562   0.972354   0.000000
    15  C    3.890421   4.293892   1.357206   1.888555   0.000000
    16  O    4.361969   5.028434   2.252213   2.293215   1.214362
                   16
    16  O    0.000000
 Stoichiometry    C5H8O3
 Framework group  C1[X(C5H8O3)]
 Deg. of freedom    42
 Full point group                 C1      NOp   1
 Largest Abelian subgroup         C1      NOp   1
 Largest concise Abelian subgroup C1      NOp   1
                         Standard orientation:                         
 ---------------------------------------------------------------------
 Center     Atomic     Atomic              Coordinates (Angstroms)
 Number     Number      Type              X           Y           Z
 ---------------------------------------------------------------------
    1          6             0        0.596764   -0.527580    0.000393
    2          1             0        0.537338   -1.193558   -0.867574
    3          1             0        0.537388   -1.192875    0.868889
    4          6             0       -0.547777    0.480115    0.000006
    5          1             0       -0.478562    1.148187    0.868307
    6          1             0       -0.478343    1.147672   -0.868679
    7          6             0       -3.115719    0.767265    0.000432
    8          1             0       -3.086927    1.421535   -0.878890
    9          1             0       -4.041836    0.190688   -0.001288
   10          1             0       -3.088377    1.418325    0.882197
   11          6             0       -1.923799   -0.171013   -0.000072
   12          8             0       -2.062899   -1.382942   -0.000746
   13          8             0        2.954880   -0.785289    0.000408
   14          1             0        3.794440   -0.294768    0.000028
   15          6             0        1.954787    0.132219    0.000108
   16          8             0        2.172938    1.326826   -0.000686
 ---------------------------------------------------------------------
 Rotational constants (GHZ):      5.2518495      0.9126413      0.7886964
 Standard basis: 6-31++G(d,p) (6D, 7F)
 There are   200 symmetry adapted basis functions of A   symmetry.
 Integral buffers will be    262144 words long.
 Raffenetti 2 integral format.
 Two-electron integral symmetry is turned on.
   200 basis functions,   320 primitive gaussians,   200 cartesian basis functions
    31 alpha electrons       31 beta electrons
       nuclear repulsion energy       361.1835582654 Hartrees.
 NAtoms=   16 NActive=   16 NUniq=   16 SFac= 1.00D+00 NAtFMM=   60 Big=F
 One-electron integrals computed using PRISM.
 NBasis=   200 RedAO= T  NBF=   200
 NBsUse=   200 1.00D-06 NBFU=   200
 Initial guess read from the checkpoint file:
 C:\Users\LYR\Desktop\Gauss\levulinic acid.chk
 Initial guess orbital symmetries:
       Occupied  (A) (A) (A) (A) (A) (A) (A) (A) (A) (A) (A) (A)
                 (A) (A) (A) (A) (A) (A) (A) (A) (A) (A) (A) (A)
                 (A) (A) (A) (A) (A) (A) (A)
       Virtual   (A) (A) (A) (A) (A) (A) (A) (A) (A) (A) (A) (A)
                 (A) (A) (A) (A) (A) (A) (A) (A) (A) (A) (A) (A)
                 (A) (A) (A) (A) (A) (A) (A) (A) (A) (A) (A) (A)
                 (A) (A) (A) (A) (A) (A) (A) (A) (A) (A) (A) (A)
                 (A) (A) (A) (A) (A) (A) (A) (A) (A) (A) (A) (A)
                 (A) (A) (A) (A) (A) (A) (A) (A) (A) (A) (A) (A)
                 (A) (A) (A) (A) (A) (A) (A) (A) (A) (A) (A) (A)
                 (A) (A) (A) (A) (A) (A) (A) (A) (A) (A) (A) (A)
                 (A) (A) (A) (A) (A) (A) (A) (A) (A) (A) (A) (A)
                 (A) (A) (A) (A) (A) (A) (A) (A) (A) (A) (A) (A)
                 (A) (A) (A) (A) (A) (A) (A) (A) (A) (A) (A) (A)
                 (A) (A) (A) (A) (A) (A) (A) (A) (A) (A) (A) (A)
                 (A) (A) (A) (A) (A) (A) (A) (A) (A) (A) (A) (A)
                 (A) (A) (A) (A) (A) (A) (A) (A) (A) (A) (A) (A)
                 (A)
 Requested convergence on RMS density matrix=1.00D-08 within 128 cycles.
 Requested convergence on MAX density matrix=1.00D-06.
 Requested convergence on             energy=1.00D-06.
 No special actions if energy rises.
 SCF Done:  E(RB+HF-LYP) =  -421.074138203     A.U. after    1 cycles
             Convg  =    0.3210D-08             -V/T =  2.0094
             S**2   =   0.0000
 Range of M.O.s used for correlation:     1   200
 NBasis=   200 NAE=    31 NBE=    31 NFC=     0 NFV=     0
 NROrb=    200 NOA=    31 NOB=    31 NVA=   169 NVB=   169

 **** Warning!!: The largest alpha MO coefficient is  0.78183677D+02

 Symmetrizing basis deriv contribution to polar:
 IMax=3 JMax=2 DiffMx= 0.00D+00
 G2DrvN: will do   17 centers at a time, making    1 passes doing MaxLOS=2.
 FoFDir/FoFCou used for L=0 through L=2.
          Differentiating once with respect to electric field.
                with respect to dipole field.
          Differentiating once with respect to nuclear coordinates.
 Integrals replicated using symmetry in FoFDir.
 MinBra= 0 MaxBra= 2 Meth= 1.
 IRaf=       0 NMat=  51 IRICut=      51 DoRegI=T DoRafI=T ISym2E= 2 JSym2E=2.
          There are  51 degrees of freedom in the 1st order CPHF.
    48 vectors were produced by pass  0.
 AX will form  48 AO Fock derivatives at one time.
    48 vectors were produced by pass  1.
    48 vectors were produced by pass  2.
    48 vectors were produced by pass  3.
    48 vectors were produced by pass  4.
    41 vectors were produced by pass  5.
     6 vectors were produced by pass  6.
     3 vectors were produced by pass  7.
     1 vectors were produced by pass  8.
 Inv2:  IOpt= 1 Iter= 1 AM= 3.38D-15 Conv= 1.00D-12.
 Inverted reduced A of dimension  291 with in-core refinement.
 Isotropic polarizability for W=    0.000000       68.53 Bohr**3.
 End of Minotr Frequency-dependent properties file   721 does not exist.

 **********************************************************************

            Population analysis using the SCF density.

 **********************************************************************

 Orbital symmetries:
       Occupied  (A) (A) (A) (A) (A) (A) (A) (A) (A) (A) (A) (A)
                 (A) (A) (A) (A) (A) (A) (A) (A) (A) (A) (A) (A)
                 (A) (A) (A) (A) (A) (A) (A)
       Virtual   (A) (A) (A) (A) (A) (A) (A) (A) (A) (A) (A) (A)
                 (A) (A) (A) (A) (A) (A) (A) (A) (A) (A) (A) (A)
                 (A) (A) (A) (A) (A) (A) (A) (A) (A) (A) (A) (A)
                 (A) (A) (A) (A) (A) (A) (A) (A) (A) (A) (A) (A)
                 (A) (A) (A) (A) (A) (A) (A) (A) (A) (A) (A) (A)
                 (A) (A) (A) (A) (A) (A) (A) (A) (A) (A) (A) (A)
                 (A) (A) (A) (A) (A) (A) (A) (A) (A) (A) (A) (A)
                 (A) (A) (A) (A) (A) (A) (A) (A) (A) (A) (A) (A)
                 (A) (A) (A) (A) (A) (A) (A) (A) (A) (A) (A) (A)
                 (A) (A) (A) (A) (A) (A) (A) (A) (A) (A) (A) (A)
                 (A) (A) (A) (A) (A) (A) (A) (A) (A) (A) (A) (A)
                 (A) (A) (A) (A) (A) (A) (A) (A) (A) (A) (A) (A)
                 (A) (A) (A) (A) (A) (A) (A) (A) (A) (A) (A) (A)
                 (A) (A) (A) (A) (A) (A) (A) (A) (A) (A) (A) (A)
                 (A)
 The electronic state is 1-A.
 Alpha  occ. eigenvalues --  -19.21695 -19.16301 -19.15993 -10.34036 -10.29504
 Alpha  occ. eigenvalues --  -10.21773 -10.21391 -10.20362  -1.12403  -1.05707
 Alpha  occ. eigenvalues --   -1.03443  -0.81744  -0.76419  -0.70260  -0.61279
 Alpha  occ. eigenvalues --   -0.54381  -0.51268  -0.50328  -0.49835  -0.46390
 Alpha  occ. eigenvalues --   -0.46239  -0.45310  -0.42731  -0.41475  -0.39310
 Alpha  occ. eigenvalues --   -0.38719  -0.37777  -0.36211  -0.33919  -0.29709
 Alpha  occ. eigenvalues --   -0.26543
 Alpha virt. eigenvalues --   -0.03453  -0.01805  -0.01394  -0.00862   0.01546
 Alpha virt. eigenvalues --    0.01983   0.02295   0.04216   0.04412   0.05698
 Alpha virt. eigenvalues --    0.06677   0.06910   0.07573   0.08681   0.09791
 Alpha virt. eigenvalues --    0.10264   0.10829   0.11490   0.11829   0.12467
 Alpha virt. eigenvalues --    0.14318   0.14387   0.14592   0.14922   0.15107
 Alpha virt. eigenvalues --    0.16130   0.16650   0.16816   0.18800   0.19342
 Alpha virt. eigenvalues --    0.19556   0.20295   0.20894   0.21708   0.23354
 Alpha virt. eigenvalues --    0.23894   0.25038   0.26419   0.28151   0.28225
 Alpha virt. eigenvalues --    0.28791   0.29202   0.29264   0.30234   0.31694
 Alpha virt. eigenvalues --    0.32575   0.33518   0.34773   0.36577   0.37217
 Alpha virt. eigenvalues --    0.38920   0.39180   0.41062   0.41774   0.42555
 Alpha virt. eigenvalues --    0.49269   0.50241   0.64888   0.67608   0.68074
 Alpha virt. eigenvalues --    0.68736   0.70328   0.71597   0.71917   0.74422
 Alpha virt. eigenvalues --    0.74737   0.78406   0.79953   0.80699   0.83796
 Alpha virt. eigenvalues --    0.87592   0.90413   0.92891   0.97527   1.00909
 Alpha virt. eigenvalues --    1.02404   1.04194   1.06934   1.10371   1.11816
 Alpha virt. eigenvalues --    1.12001   1.14082   1.16081   1.20125   1.22910
 Alpha virt. eigenvalues --    1.25948   1.28562   1.28849   1.31938   1.32397
 Alpha virt. eigenvalues --    1.34993   1.36652   1.37313   1.38101   1.40121
 Alpha virt. eigenvalues --    1.43720   1.54171   1.55761   1.55992   1.59335
 Alpha virt. eigenvalues --    1.61826   1.64121   1.68868   1.71213   1.71722
 Alpha virt. eigenvalues --    1.72815   1.73478   1.75793   1.81122   1.84917
 Alpha virt. eigenvalues --    1.85940   1.89303   1.90709   1.91937   1.95092
 Alpha virt. eigenvalues --    1.97895   2.01560   2.07513   2.08250   2.09009
 Alpha virt. eigenvalues --    2.09779   2.11704   2.14806   2.21036   2.21687
 Alpha virt. eigenvalues --    2.26322   2.33348   2.34074   2.36729   2.40499
 Alpha virt. eigenvalues --    2.42278   2.49590   2.50641   2.52707   2.54027
 Alpha virt. eigenvalues --    2.56822   2.57977   2.58346   2.67557   2.69306
 Alpha virt. eigenvalues --    2.69379   2.72134   2.77682   2.81516   2.82557
 Alpha virt. eigenvalues --    2.85758   2.87245   2.90022   3.00886   3.03084
 Alpha virt. eigenvalues --    3.11656   3.18273   3.21566   3.24964   3.33310
 Alpha virt. eigenvalues --    3.40119   3.40576   3.41414   3.46241   3.49029
 Alpha virt. eigenvalues --    3.52748   4.20149   4.23692   4.28878   4.40261
 Alpha virt. eigenvalues --    4.47276   4.52161   4.60686   4.72938
          Condensed to atoms (all electrons):
              1          2          3          4          5          6
     1  C    6.590478   0.388018   0.388045  -0.498047   0.013079   0.013309
     2  H    0.388018   0.497088  -0.015063  -0.063774   0.004967  -0.001724
     3  H    0.388045  -0.015063   0.497215  -0.063614  -0.001728   0.004972
     4  C   -0.498047  -0.063774  -0.063614   7.412689   0.330049   0.330212
     5  H    0.013079   0.004967  -0.001728   0.330049   0.520008  -0.024944
     6  H    0.013309  -0.001724   0.004972   0.330212  -0.024944   0.519902
     7  C   -0.229111  -0.015736  -0.015815  -0.141421  -0.012520  -0.012889
     8  H   -0.011250   0.000034  -0.000519   0.036725  -0.001594   0.003084
     9  H   -0.004614   0.000013   0.000014   0.017040   0.000013  -0.000010
    10  H   -0.011328  -0.000520   0.000034   0.036569   0.003062  -0.001529
    11  C    0.277978   0.004740   0.004584  -0.891063  -0.006862  -0.006996
    12  O   -0.015896  -0.005423  -0.005461  -0.128473  -0.001870  -0.001896
    13  O   -0.142937  -0.002628  -0.002593   0.082626  -0.001078  -0.001067
    14  H    0.014378   0.000093   0.000088  -0.009623  -0.000051  -0.000051
    15  C   -0.089764  -0.006131  -0.006155  -0.247364  -0.005764  -0.005688
    16  O   -0.143083  -0.002107  -0.002067   0.056843  -0.005676  -0.005623
              7          8          9         10         11         12
     1  C   -0.229111  -0.011250  -0.004614  -0.011328   0.277978  -0.015896
     2  H   -0.015736   0.000034   0.000013  -0.000520   0.004740  -0.005423
     3  H   -0.015815  -0.000519   0.000014   0.000034   0.004584  -0.005461
     4  C   -0.141421   0.036725   0.017040   0.036569  -0.891063  -0.128473
     5  H   -0.012520  -0.001594   0.000013   0.003062  -0.006862  -0.001870
     6  H   -0.012889   0.003084  -0.000010  -0.001529  -0.006996  -0.001896
     7  C    6.315991   0.431814   0.428823   0.431984  -0.523473  -0.063734
     8  H    0.431814   0.526215  -0.017608  -0.032771  -0.106225   0.001166
     9  H    0.428823  -0.017608   0.472938  -0.017520  -0.073360  -0.001498
    10  H    0.431984  -0.032771  -0.017520   0.526084  -0.106184   0.001157
    11  C   -0.523473  -0.106225  -0.073360  -0.106184   6.421190   0.455519
    12  O   -0.063734   0.001166  -0.001498   0.001157   0.455519   8.140559
    13  O    0.001449   0.000066   0.000019   0.000066   0.009569   0.000160
    14  H   -0.000204  -0.000006   0.000015  -0.000006   0.001231   0.000138
    15  C    0.002985   0.000321  -0.000071   0.000308   0.106534   0.036722
    16  O    0.004848   0.000230   0.000175   0.000229   0.019322  -0.000338
             13         14         15         16
     1  C   -0.142937   0.014378  -0.089764  -0.143083
     2  H   -0.002628   0.000093  -0.006131  -0.002107
     3  H   -0.002593   0.000088  -0.006155  -0.002067
     4  C    0.082626  -0.009623  -0.247364   0.056843
     5  H   -0.001078  -0.000051  -0.005764  -0.005676
     6  H   -0.001067  -0.000051  -0.005688  -0.005623
     7  C    0.001449  -0.000204   0.002985   0.004848
     8  H    0.000066  -0.000006   0.000321   0.000230
     9  H    0.000019   0.000015  -0.000071   0.000175
    10  H    0.000066  -0.000006   0.000308   0.000229
    11  C    0.009569   0.001231   0.106534   0.019322
    12  O    0.000160   0.000138   0.036722  -0.000338
    13  O    8.332772   0.195374   0.086094  -0.142493
    14  H    0.195374   0.393540   0.011403   0.007807
    15  C    0.086094   0.011403   5.133718   0.451172
    16  O   -0.142493   0.007807   0.451172   8.218350
 Mulliken atomic charges:
              1
     1  C   -0.539253
     2  H    0.218152
     3  H    0.218064
     4  C   -0.259373
     5  H    0.190912
     6  H    0.190939
     7  C   -0.602990
     8  H    0.170319
     9  H    0.195632
    10  H    0.170365
    11  C    0.413496
    12  O   -0.410832
    13  O   -0.415400
    14  H    0.385876
    15  C    0.531680
    16  O   -0.457589
 Sum of Mulliken charges=   0.00000
 Atomic charges with hydrogens summed into heavy atoms:
              1
     1  C   -0.103037
     2  H    0.000000
     3  H    0.000000
     4  C    0.122479
     5  H    0.000000
     6  H    0.000000
     7  C   -0.066673
     8  H    0.000000
     9  H    0.000000
    10  H    0.000000
    11  C    0.413496
    12  O   -0.410832
    13  O   -0.029524
    14  H    0.000000
    15  C    0.531680
    16  O   -0.457589
 Sum of Mulliken charges=   0.00000
 APT atomic charges:
              1
     1  C   -0.023019
     2  H    0.026470
     3  H    0.026380
     4  C   -0.061521
     5  H    0.012548
     6  H    0.012596
     7  C   -0.123899
     8  H    0.022465
     9  H    0.013058
    10  H    0.022483
    11  C    0.805894
    12  O   -0.682939
    13  O   -0.747034
    14  H    0.284488
    15  C    1.165856
    16  O   -0.753828
 Sum of APT charges=   0.00000
 APT Atomic charges with hydrogens summed into heavy atoms:
              1
     1  C    0.029832
     2  H    0.000000
     3  H    0.000000
     4  C   -0.036376
     5  H    0.000000
     6  H    0.000000
     7  C   -0.065893
     8  H    0.000000
     9  H    0.000000
    10  H    0.000000
    11  C    0.805894
    12  O   -0.682939
    13  O   -0.462546
    14  H    0.000000
    15  C    1.165856
    16  O   -0.753828
 Sum of APT charges=   0.00000
 Electronic spatial extent (au):  <R**2>=  1376.7486
 Charge=     0.0000 electrons
 Dipole moment (field-independent basis, Debye):
    X=    -0.0105    Y=     1.3851    Z=     0.0025  Tot=     1.3852
 Quadrupole moment (field-independent basis, Debye-Ang):
   XX=   -43.0835   YY=   -56.6670   ZZ=   -45.8765
   XY=    -9.5138   XZ=    -0.0033   YZ=     0.0009
 Traceless Quadrupole moment (field-independent basis, Debye-Ang):
   XX=     5.4588   YY=    -8.1247   ZZ=     2.6658
   XY=    -9.5138   XZ=    -0.0033   YZ=     0.0009
 Octapole moment (field-independent basis, Debye-Ang**2):
  XXX=    42.8458  YYY=    -0.5943  ZZZ=     0.0018  XYY=    -2.0629
  XXY=     8.9588  XXZ=     0.0072  XZZ=     2.7651  YZZ=    -0.0940
  YYZ=     0.0022  XYZ=     0.0110
 Hexadecapole moment (field-independent basis, Debye-Ang**3):
 XXXX= -1164.0314 YYYY=  -295.4733 ZZZZ=   -64.6340 XXXY=   -33.2862
 XXXZ=    -0.0147 YYYX=   -16.2247 YYYZ=    -0.0077 ZZZX=    -0.0118
 ZZZY=     0.0041 XXYY=  -334.0918 XXZZ=  -242.6327 YYZZ=   -53.4002
 XXYZ=     0.0201 YYXZ=     0.0029 ZZXY=     0.0805
 N-N= 3.611835582654D+02 E-N=-1.705998983216D+03  KE= 4.171708267957D+02
  Exact polarizability:  81.318  -1.143  74.437  -0.003   0.001  49.847
 Approx polarizability:  89.956   1.870 119.769  -0.003   0.001  73.204
 Full mass-weighted force constant matrix:
 Low frequencies ---  -21.1594  -10.5950   -0.0013    0.0004    0.0010    3.7687
 Low frequencies ---    6.4496   31.5750   70.2628
 ******    1 imaginary frequencies (negative Signs) ****** 
 Diagonal vibrational polarizability:
       30.8880148       7.5879542     434.0623426
 Harmonic frequencies (cm**-1), IR intensities (KM/Mole), Raman scattering
 activities (A**4/AMU), depolarization ratios for plane and unpolarized
 incident light, reduced masses (AMU), force constants (mDyne/A),
 and normal coordinates:
                     1                      2                      3
                     A                      A                      A
 Frequencies --   -20.8450                30.7434                70.2547
 Red. masses --     2.1750                 2.2330                 2.8801
 Frc consts  --     0.0006                 0.0012                 0.0084
 IR Inten    --     5.6655                 2.5184                 0.2453
 Atom AN      X      Y      Z        X      Y      Z        X      Y      Z
   1   6     0.00   0.00   0.08     0.00   0.00   0.00     0.00   0.00   0.27
   2   1    -0.01  -0.10   0.16    -0.06   0.13  -0.09    -0.08  -0.18   0.41
   3   1     0.01   0.10   0.16     0.06  -0.13  -0.09     0.08   0.18   0.41
   4   6     0.00   0.00  -0.02     0.00   0.00   0.22     0.00   0.00   0.15
   5   1    -0.02   0.08  -0.08    -0.03  -0.22   0.40    -0.09   0.01   0.15
   6   1     0.02  -0.08  -0.08     0.03   0.22   0.40     0.09  -0.01   0.15
   7   6     0.00   0.00   0.14     0.00   0.00  -0.01     0.00   0.00  -0.15
   8   1     0.15   0.40   0.44    -0.15  -0.30  -0.24     0.18   0.11  -0.06
   9   1     0.00   0.00  -0.26     0.00   0.00   0.31     0.00   0.00  -0.40
  10   1    -0.15  -0.40   0.44     0.15   0.30  -0.24    -0.18  -0.11  -0.06
  11   6     0.00   0.00  -0.03     0.00   0.00   0.03     0.00   0.00  -0.01
  12   8     0.00   0.00  -0.14     0.00   0.00  -0.12     0.00   0.00  -0.03
  13   8     0.00   0.00   0.12     0.00   0.00   0.08     0.00   0.00  -0.20
  14   1     0.00   0.00   0.05     0.00   0.00   0.02     0.00   0.00  -0.33
  15   6     0.00   0.00   0.00     0.00   0.00  -0.03     0.00   0.00   0.02
  16   8     0.00   0.00  -0.16     0.00   0.00  -0.15     0.00   0.00   0.00
                     4                      5                      6
                     A                      A                      A
 Frequencies --   106.2365               125.5043               249.6500
 Red. masses --     1.4671                 4.9233                 9.4181
 Frc consts  --     0.0098                 0.0457                 0.3458
 IR Inten    --     0.2299                 9.3881                 0.0562
 Atom AN      X      Y      Z        X      Y      Z        X      Y      Z
   1   6     0.00   0.00   0.11     0.07  -0.20   0.00    -0.13  -0.13   0.00
   2   1     0.01  -0.17   0.24     0.12  -0.19  -0.01    -0.25  -0.11   0.00
   3   1    -0.01   0.17   0.24     0.12  -0.19   0.01    -0.25  -0.11   0.00
   4   6     0.00   0.00  -0.09     0.06  -0.20   0.00     0.13   0.13   0.00
   5   1    -0.01   0.16  -0.22     0.11  -0.20  -0.01     0.25   0.11   0.00
   6   1     0.01  -0.16  -0.22     0.11  -0.20   0.01     0.25   0.11   0.00
   7   6     0.00   0.00   0.09     0.17   0.19   0.00     0.10  -0.02   0.00
   8   1    -0.27  -0.30  -0.14     0.29   0.19   0.00     0.03  -0.01   0.00
   9   1     0.00   0.00   0.54     0.05   0.38   0.00     0.17  -0.13   0.00
  10   1     0.27   0.30  -0.14     0.29   0.19   0.00     0.03  -0.02   0.00
  11   6     0.00   0.00  -0.02    -0.01  -0.03   0.00     0.21   0.15   0.00
  12   8     0.00   0.00  -0.09    -0.21  -0.01   0.00     0.43   0.12   0.00
  13   8     0.00   0.00  -0.02     0.15   0.17   0.00    -0.08   0.00   0.00
  14   1     0.00   0.00  -0.05     0.06   0.32   0.00    -0.15   0.12   0.00
  15   6     0.00   0.00   0.03    -0.01  -0.02   0.00    -0.20  -0.15   0.00
  16   8     0.00   0.00   0.02    -0.22   0.02   0.00    -0.44  -0.11   0.00
                     7                      8                      9
                     A                      A                      A
 Frequencies --   330.3410               472.0861               493.9958
 Red. masses --     3.8746                 1.9392                 3.4598
 Frc consts  --     0.2491                 0.2546                 0.4975
 IR Inten    --     0.8110                 0.1532                37.7858
 Atom AN      X      Y      Z        X      Y      Z        X      Y      Z
   1   6     0.03  -0.08   0.00     0.00   0.00  -0.03     0.14  -0.11   0.00
   2   1    -0.02  -0.08   0.00    -0.03   0.06  -0.08     0.27  -0.11  -0.01
   3   1    -0.02  -0.08   0.00     0.03  -0.06  -0.08     0.27  -0.11   0.01
   4   6     0.04   0.04   0.00     0.00   0.00   0.03     0.17  -0.14   0.00
   5   1     0.11   0.03   0.00     0.24   0.36  -0.27     0.27  -0.13  -0.01
   6   1     0.11   0.03   0.00    -0.24  -0.36  -0.27     0.27  -0.13   0.01
   7   6    -0.27  -0.08   0.00     0.00   0.00  -0.02    -0.04  -0.08   0.00
   8   1    -0.49  -0.08  -0.01     0.31  -0.18  -0.15    -0.27  -0.08  -0.01
   9   1    -0.08  -0.39   0.00     0.00   0.00  -0.27     0.16  -0.40   0.00
  10   1    -0.49  -0.08   0.01    -0.31   0.18  -0.15    -0.26  -0.08   0.01
  11   6    -0.06   0.14   0.00     0.00   0.00   0.26     0.09   0.09   0.00
  12   8    -0.05   0.14   0.00     0.00   0.00  -0.10    -0.08   0.11   0.00
  13   8     0.25   0.05   0.00     0.00   0.00   0.00    -0.20  -0.05   0.00
  14   1     0.14   0.24   0.00     0.00   0.00   0.04    -0.03  -0.35   0.00
  15   6     0.09  -0.11   0.00     0.00   0.00  -0.02    -0.01   0.12   0.00
  16   8    -0.02  -0.09   0.00     0.00   0.00   0.00    -0.01   0.12   0.00
                    10                     11                     12
                     A                      A                      A
 Frequencies --   515.6738               581.0513               630.5914
 Red. masses --     1.5419                 5.3589                 4.1133
 Frc consts  --     0.2416                 1.0660                 0.9637
 IR Inten    --    25.3380                22.9595                15.5303
 Atom AN      X      Y      Z        X      Y      Z        X      Y      Z
   1   6     0.00   0.00  -0.04     0.03   0.22   0.00    -0.17  -0.10   0.00
   2   1    -0.21  -0.34   0.25    -0.12   0.22   0.01    -0.21  -0.08  -0.01
   3   1     0.21   0.34   0.25    -0.12   0.22  -0.01    -0.21  -0.08   0.01
   4   6     0.00   0.00   0.02     0.08   0.23   0.00     0.03   0.00   0.00
   5   1     0.02  -0.09   0.08    -0.05   0.22   0.01     0.08  -0.01   0.01
   6   1    -0.02   0.09   0.08    -0.05   0.22  -0.01     0.08  -0.01  -0.01
   7   6     0.00   0.00   0.00     0.20  -0.21   0.00     0.14  -0.12   0.00
   8   1     0.02  -0.01  -0.01     0.08  -0.21   0.00     0.03  -0.13   0.00
   9   1     0.00   0.00  -0.02     0.33  -0.41   0.00     0.26  -0.31   0.00
  10   1    -0.02   0.01  -0.01     0.08  -0.21   0.00     0.03  -0.13   0.00
  11   6     0.00   0.00   0.01     0.14  -0.03   0.00     0.09   0.04   0.00
  12   8     0.00   0.00   0.00    -0.29   0.01   0.00    -0.09   0.06   0.00
  13   8     0.00   0.00   0.02     0.07  -0.10   0.00    -0.07   0.21   0.00
  14   1     0.00   0.00   0.69     0.11  -0.17   0.00    -0.29   0.60   0.00
  15   6     0.00   0.00  -0.20     0.06  -0.05   0.00    -0.16  -0.04   0.00
  16   8     0.00   0.00   0.06    -0.18  -0.02   0.00     0.23  -0.10   0.00
                    13                     14                     15
                     A                      A                      A
 Frequencies --   653.7591               758.6606               829.6512
 Red. masses --     1.3202                 1.5293                 3.9284
 Frc consts  --     0.3325                 0.5186                 1.5932
 IR Inten    --    92.5845                16.2383                 2.1237
 Atom AN      X      Y      Z        X      Y      Z        X      Y      Z
   1   6     0.00   0.00  -0.06     0.00   0.00   0.05     0.12   0.06   0.00
   2   1    -0.09  -0.22   0.13    -0.23   0.25  -0.14     0.09   0.07  -0.01
   3   1     0.09   0.22   0.13     0.23  -0.25  -0.14     0.09   0.07   0.01
   4   6     0.00   0.00  -0.01     0.00   0.00   0.12     0.29   0.18   0.00
   5   1     0.04  -0.10   0.06    -0.02   0.43  -0.22     0.40   0.14   0.02
   6   1    -0.04   0.10   0.06     0.02  -0.43  -0.22     0.40   0.14  -0.02
   7   6     0.00   0.00   0.00     0.00   0.00  -0.04    -0.17   0.07   0.00
   8   1     0.04  -0.02  -0.01    -0.23   0.17   0.08     0.00   0.09   0.02
   9   1     0.00   0.00  -0.03     0.00   0.00   0.16    -0.35   0.35   0.00
  10   1    -0.04   0.03  -0.01     0.24  -0.17   0.08     0.00   0.09  -0.02
  11   6     0.00   0.00   0.02     0.00   0.00  -0.08    -0.02  -0.12   0.00
  12   8     0.00   0.00  -0.01     0.00   0.00   0.02    -0.05  -0.15   0.00
  13   8     0.00   0.00   0.09     0.00   0.00   0.04    -0.11   0.09   0.00
  14   1     0.00   0.00  -0.89     0.00   0.00  -0.12    -0.20   0.26   0.00
  15   6     0.00   0.00  -0.09     0.00   0.00  -0.13    -0.06  -0.07   0.00
  16   8     0.00   0.00   0.05     0.00   0.00   0.04     0.01  -0.10   0.00
                    16                     17                     18
                     A                      A                      A
 Frequencies --   894.9744               929.2715               963.5629
 Red. masses --     2.5903                 1.4717                 2.1063
 Frc consts  --     1.2224                 0.7488                 1.1522
 IR Inten    --     0.2829                 6.3218                10.4524
 Atom AN      X      Y      Z        X      Y      Z        X      Y      Z
   1   6     0.16   0.20   0.00     0.00   0.00   0.11    -0.13  -0.02   0.00
   2   1     0.31   0.14   0.03    -0.08   0.30  -0.12    -0.31   0.01  -0.01
   3   1     0.31   0.14  -0.03     0.08  -0.30  -0.12    -0.31   0.01   0.01
   4   6    -0.08  -0.14   0.00     0.00   0.00  -0.07     0.06  -0.01   0.00
   5   1    -0.30  -0.08  -0.02    -0.38  -0.08   0.02    -0.05  -0.01   0.01
   6   1    -0.30  -0.08   0.02     0.37   0.08   0.02    -0.05  -0.01  -0.01
   7   6     0.02   0.09   0.00     0.00   0.00   0.10    -0.02   0.18   0.00
   8   1    -0.29   0.05  -0.03     0.33  -0.28  -0.11    -0.49   0.12  -0.05
   9   1     0.23  -0.27   0.00     0.00   0.00  -0.22     0.28  -0.32   0.00
  10   1    -0.29   0.05   0.03    -0.33   0.28  -0.11    -0.49   0.12   0.05
  11   6     0.07   0.01   0.00     0.00   0.00  -0.04     0.14  -0.07   0.00
  12   8     0.02   0.02   0.00     0.00   0.00   0.01    -0.02  -0.10   0.00
  13   8    -0.05   0.04   0.00     0.00   0.00   0.02     0.03  -0.02   0.00
  14   1    -0.21   0.31   0.00     0.00   0.00  -0.01     0.08  -0.10   0.00
  15   6    -0.05  -0.08   0.00     0.00   0.00  -0.11     0.01   0.03   0.00
  16   8    -0.03  -0.13   0.00     0.00   0.00   0.03     0.01   0.05   0.00
                    19                     20                     21
                     A                      A                      A
 Frequencies --  1079.9159              1087.8191              1151.0982
 Red. masses --     2.1318                 3.1576                 2.2031
 Frc consts  --     1.4648                 2.2015                 1.7199
 IR Inten    --     0.0124                34.3230               286.0458
 Atom AN      X      Y      Z        X      Y      Z        X      Y      Z
   1   6     0.00   0.00  -0.15    -0.16   0.24   0.00    -0.01  -0.03   0.00
   2   1    -0.28  -0.27   0.09    -0.23   0.24   0.01     0.42  -0.05  -0.02
   3   1     0.28   0.27   0.09    -0.23   0.24  -0.01     0.42  -0.05   0.02
   4   6     0.00   0.00   0.13     0.14  -0.25   0.00    -0.02   0.08   0.00
   5   1    -0.08   0.30  -0.10     0.37  -0.26  -0.01     0.20   0.06   0.00
   6   1     0.08  -0.30  -0.10     0.37  -0.26   0.01     0.20   0.06   0.00
   7   6     0.00   0.00   0.11    -0.06  -0.05   0.00     0.05   0.03   0.00
   8   1     0.28  -0.28  -0.10     0.17  -0.01   0.04    -0.10  -0.02  -0.04
   9   1     0.00   0.00  -0.24    -0.20   0.18   0.00     0.18  -0.18   0.00
  10   1    -0.28   0.28  -0.10     0.16  -0.01  -0.04    -0.10  -0.02   0.04
  11   6     0.00   0.00  -0.17     0.00   0.02   0.00    -0.07  -0.01   0.00
  12   8     0.00   0.00   0.03     0.01   0.05   0.00     0.00  -0.04   0.00
  13   8     0.00   0.00  -0.02     0.08  -0.07   0.00     0.10  -0.15   0.00
  14   1     0.00   0.00   0.00    -0.09   0.22   0.00    -0.29   0.54   0.00
  15   6     0.00   0.00   0.13    -0.06   0.02   0.00    -0.19   0.06   0.00
  16   8     0.00   0.00  -0.03     0.00   0.02   0.00     0.02   0.06   0.00
                    22                     23                     24
                     A                      A                      A
 Frequencies --  1187.0250              1187.8610              1283.4616
 Red. masses --     1.3121                 2.1365                 1.4839
 Frc consts  --     1.0893                 1.7762                 1.4402
 IR Inten    --     0.3767                 5.5744                16.9099
 Atom AN      X      Y      Z        X      Y      Z        X      Y      Z
   1   6     0.00   0.00   0.05     0.02  -0.05   0.00    -0.10   0.03   0.00
   2   1     0.50   0.01   0.00     0.03  -0.05  -0.01     0.44   0.01  -0.02
   3   1    -0.50  -0.01   0.00     0.02  -0.05   0.01     0.43   0.01   0.02
   4   6     0.00   0.00   0.06     0.00   0.01   0.00    -0.05   0.01   0.00
   5   1     0.45   0.03   0.00    -0.44   0.02   0.02     0.18  -0.02   0.00
   6   1    -0.45  -0.03   0.00    -0.45   0.02  -0.02     0.18  -0.02   0.00
   7   6     0.00   0.00   0.05    -0.11  -0.05   0.00    -0.02  -0.01   0.00
   8   1     0.09  -0.12  -0.04     0.11   0.09   0.10    -0.02   0.05   0.04
   9   1     0.00   0.00  -0.14    -0.41   0.43   0.00    -0.08   0.09   0.00
  10   1    -0.10   0.12  -0.04     0.11   0.09  -0.10    -0.02   0.05  -0.04
  11   6     0.00   0.00  -0.11     0.25  -0.02   0.00     0.09  -0.01   0.00
  12   8     0.00   0.00   0.02    -0.04   0.04   0.00    -0.01   0.00   0.00
  13   8     0.00   0.00   0.01     0.03  -0.06   0.00     0.04   0.06   0.00
  14   1     0.00   0.00   0.00    -0.15   0.27   0.00     0.39  -0.58   0.00
  15   6     0.00   0.00  -0.08    -0.07   0.03   0.00    -0.09   0.03   0.00
  16   8     0.00   0.00   0.01     0.01   0.04   0.00     0.01  -0.07   0.00
                    25                     26                     27
                     A                      A                      A
 Frequencies --  1306.6856              1356.6015              1395.5271
 Red. masses --     1.1133                 2.0668                 1.3601
 Frc consts  --     1.1200                 2.2410                 1.5606
 IR Inten    --     0.0908               119.8746                70.1269
 Atom AN      X      Y      Z        X      Y      Z        X      Y      Z
   1   6     0.00   0.00   0.06     0.05  -0.01   0.00     0.03   0.00   0.00
   2   1    -0.46   0.15  -0.03    -0.11   0.07  -0.04    -0.07   0.02  -0.01
   3   1     0.46  -0.15  -0.03    -0.11   0.07   0.04    -0.07   0.02   0.01
   4   6     0.00   0.00  -0.06     0.18  -0.01   0.00     0.03   0.00   0.00
   5   1     0.47  -0.17   0.03    -0.51  -0.02   0.07    -0.05  -0.02   0.02
   6   1    -0.47   0.17   0.03    -0.51  -0.02  -0.07    -0.05  -0.02  -0.02
   7   6     0.00   0.00   0.02     0.00   0.02   0.00     0.13  -0.09   0.00
   8   1     0.00  -0.04  -0.01     0.12  -0.13  -0.10    -0.47   0.29   0.25
   9   1     0.00   0.00  -0.07     0.12  -0.17   0.00    -0.20   0.42   0.00
  10   1     0.00   0.04  -0.01     0.12  -0.13   0.10    -0.47   0.29  -0.25
  11   6     0.00   0.00  -0.04    -0.12   0.01   0.00    -0.06   0.01   0.00
  12   8     0.00   0.00   0.01     0.02   0.01   0.00     0.01   0.00   0.00
  13   8     0.00   0.00   0.00     0.06   0.01   0.00     0.01   0.00   0.00
  14   1     0.00   0.00   0.00     0.27  -0.38   0.00     0.04  -0.05   0.00
  15   6     0.00   0.00   0.03    -0.19   0.06   0.00    -0.03   0.01   0.00
  16   8     0.00   0.00   0.00     0.02  -0.04   0.00     0.00  -0.01   0.00
                    28                     29                     30
                     A                      A                      A
 Frequencies --  1422.4586              1459.2408              1461.8253
 Red. masses --     1.8481                 1.1069                 1.1156
 Frc consts  --     2.2032                 1.3888                 1.4046
 IR Inten    --    21.1160                11.8249                26.8364
 Atom AN      X      Y      Z        X      Y      Z        X      Y      Z
   1   6     0.17   0.02   0.00    -0.04  -0.03   0.00     0.04  -0.07   0.00
   2   1    -0.43  -0.11   0.14     0.09   0.18  -0.17    -0.07   0.50  -0.41
   3   1    -0.43  -0.11  -0.14     0.09   0.18   0.17    -0.07   0.50   0.41
   4   6    -0.12  -0.04   0.00     0.03  -0.07   0.00    -0.04   0.01   0.00
   5   1     0.31   0.24  -0.24    -0.05   0.42  -0.35     0.08  -0.08   0.06
   6   1     0.31   0.25   0.24    -0.05   0.42   0.35     0.08  -0.08  -0.06
   7   6    -0.02   0.01   0.00     0.03   0.01   0.00    -0.02  -0.01   0.00
   8   1     0.04   0.01   0.00    -0.12  -0.22  -0.17     0.08   0.15   0.12
   9   1    -0.01  -0.01   0.00    -0.11   0.21   0.00     0.07  -0.14   0.00
  10   1     0.04   0.01   0.00    -0.12  -0.22   0.17     0.08   0.15  -0.12
  11   6     0.05   0.01   0.00    -0.01   0.00   0.00     0.01   0.00   0.00
  12   8    -0.01  -0.01   0.00     0.00   0.00   0.00     0.00  -0.01   0.00
  13   8     0.04   0.00   0.00     0.00   0.00   0.00     0.00   0.00   0.00
  14   1     0.13  -0.19   0.00    -0.02   0.03   0.00     0.00   0.00   0.00
  15   6    -0.15   0.04   0.00     0.02   0.00   0.00    -0.01   0.01   0.00
  16   8     0.02  -0.01   0.00     0.00   0.00   0.00     0.00  -0.01   0.00
                    31                     32                     33
                     A                      A                      A
 Frequencies --  1473.2003              1482.0320              1785.0883
 Red. masses --     1.1056                 1.0476                10.3604
 Frc consts  --     1.4137                 1.3557                19.4511
 IR Inten    --    19.6749                13.2328               222.8262
 Atom AN      X      Y      Z        X      Y      Z        X      Y      Z
   1   6    -0.04   0.01   0.00     0.00   0.00   0.00     0.00   0.01   0.00
   2   1     0.09  -0.09   0.06    -0.01   0.01   0.00     0.02   0.01   0.01
   3   1     0.08  -0.09  -0.06     0.01  -0.01   0.00     0.02   0.01  -0.01
   4   6     0.04  -0.04   0.00     0.00   0.00   0.00     0.00  -0.03   0.00
   5   1    -0.09   0.27  -0.22     0.05   0.00   0.00    -0.15  -0.11   0.08
   6   1    -0.09   0.27   0.22    -0.05   0.00   0.00    -0.15  -0.11  -0.08
   7   6    -0.04  -0.03   0.00     0.00   0.00  -0.05     0.00  -0.04   0.00
   8   1     0.18   0.39   0.31     0.47   0.10   0.06     0.06  -0.16  -0.10
   9   1     0.16  -0.33   0.00     0.00   0.00   0.72    -0.14   0.23   0.00
  10   1     0.18   0.39  -0.31    -0.47  -0.10   0.05     0.06  -0.16   0.09
  11   6    -0.02   0.02   0.00     0.00   0.00  -0.02     0.08   0.72   0.00
  12   8     0.00  -0.02   0.00     0.00   0.00   0.00    -0.05  -0.47   0.00
  13   8     0.00   0.00   0.00     0.00   0.00   0.00     0.00  -0.01   0.00
  14   1    -0.01   0.01   0.00     0.00   0.00   0.00    -0.03   0.05   0.00
  15   6     0.02  -0.01   0.00     0.00   0.00   0.00     0.03   0.09   0.00
  16   8     0.00   0.00   0.00     0.00   0.00   0.00    -0.01  -0.06   0.00
                    34                     35                     36
                     A                      A                      A
 Frequencies --  1810.8308              3039.7320              3048.6264
 Red. masses --     9.6628                 1.0437                 1.0559
 Frc consts  --    18.6685                 5.6818                 5.7821
 IR Inten    --   240.4943                 0.4532                11.6399
 Atom AN      X      Y      Z        X      Y      Z        X      Y      Z
   1   6    -0.04  -0.05   0.00     0.00   0.00   0.00     0.00   0.01   0.00
   2   1    -0.12  -0.11   0.06     0.00  -0.02  -0.03    -0.01  -0.05  -0.07
   3   1    -0.12  -0.11  -0.06     0.00  -0.02   0.03    -0.01  -0.05   0.07
   4   6     0.00   0.01   0.00     0.00  -0.03   0.00    -0.01  -0.06   0.00
   5   1     0.05   0.03  -0.01     0.02   0.21   0.28     0.04   0.35   0.48
   6   1     0.05   0.03   0.01     0.02   0.21  -0.29     0.04   0.35  -0.49
   7   6     0.00   0.01   0.00    -0.02   0.04   0.00     0.01  -0.02   0.00
   8   1    -0.01   0.02   0.01    -0.02  -0.33   0.46     0.01   0.19  -0.27
   9   1     0.02  -0.04   0.00     0.28   0.19   0.00    -0.18  -0.11   0.00
  10   1    -0.01   0.02  -0.01    -0.02  -0.33  -0.46     0.01   0.19   0.27
  11   6    -0.01  -0.09   0.00     0.00   0.00   0.00     0.00   0.00   0.00
  12   8     0.01   0.05   0.00     0.00   0.00   0.00     0.00   0.00   0.00
  13   8    -0.01  -0.06   0.00     0.00   0.00   0.00     0.00   0.00   0.00
  14   1    -0.25   0.39   0.00     0.00   0.00   0.00     0.00   0.00   0.00
  15   6     0.20   0.68   0.00     0.00   0.00   0.00     0.00   0.00   0.00
  16   8    -0.09  -0.43   0.00     0.00   0.00   0.00     0.00   0.00   0.00
                    37                     38                     39
                     A                      A                      A
 Frequencies --  3071.9814              3073.2850              3102.6240
 Red. masses --     1.0619                 1.0993                 1.0994
 Frc consts  --     5.9042                 6.1176                 6.2355
 IR Inten    --     7.7977                 2.3115                 5.7386
 Atom AN      X      Y      Z        X      Y      Z        X      Y      Z
   1   6    -0.01  -0.07   0.00     0.00   0.00   0.02     0.00   0.00   0.03
   2   1     0.04   0.41   0.56    -0.02  -0.12  -0.15    -0.01  -0.13  -0.17
   3   1     0.04   0.41  -0.57     0.01   0.11  -0.14     0.01   0.13  -0.17
   4   6     0.00  -0.01   0.00     0.00   0.00  -0.09     0.00   0.00  -0.01
   5   1     0.01   0.06   0.07     0.05   0.42   0.53     0.00   0.03   0.03
   6   1     0.00   0.05  -0.07    -0.05  -0.41   0.53     0.00  -0.03   0.03
   7   6     0.00   0.00   0.00     0.00   0.00   0.01     0.00   0.00  -0.09
   8   1     0.00   0.01  -0.01     0.00   0.06  -0.08    -0.02  -0.41   0.53
   9   1    -0.01  -0.01   0.00     0.00   0.00   0.00     0.00   0.00  -0.02
  10   1     0.00   0.01   0.01     0.00  -0.06  -0.08     0.02   0.41   0.53
  11   6     0.00   0.00   0.00     0.00   0.00   0.00     0.00   0.00   0.00
  12   8     0.00   0.00   0.00     0.00   0.00   0.00     0.00   0.00   0.00
  13   8     0.00   0.00   0.00     0.00   0.00   0.00     0.00   0.00   0.00
  14   1     0.00   0.00   0.00     0.00   0.00   0.00     0.00   0.00   0.00
  15   6     0.00   0.00   0.00     0.00   0.00   0.00     0.00   0.00   0.00
  16   8     0.00   0.00   0.00     0.00   0.00   0.00     0.00   0.00   0.00
                    40                     41                     42
                     A                      A                      A
 Frequencies --  3107.0865              3160.0966              3754.8403
 Red. masses --     1.1005                 1.1024                 1.0645
 Frc consts  --     6.2599                 6.4859                 8.8422
 IR Inten    --     7.7216                 8.6445                65.6892
 Atom AN      X      Y      Z        X      Y      Z        X      Y      Z
   1   6     0.00   0.00  -0.08     0.00   0.00   0.00     0.00   0.00   0.00
   2   1     0.04   0.40   0.51     0.00   0.00   0.00     0.00   0.00   0.00
   3   1    -0.04  -0.40   0.51     0.00   0.00   0.00     0.00   0.00   0.00
   4   6     0.00   0.00  -0.03     0.00   0.00   0.00     0.00   0.00   0.00
   5   1     0.01   0.13   0.16     0.00   0.00   0.01     0.00   0.00   0.00
   6   1    -0.01  -0.13   0.16     0.00   0.00  -0.01     0.00   0.00   0.00
   7   6     0.00   0.00  -0.02    -0.07  -0.07   0.00     0.00   0.00   0.00
   8   1    -0.01  -0.12   0.15     0.00   0.15  -0.22     0.00   0.00   0.00
   9   1     0.00   0.00   0.00     0.78   0.49   0.00     0.00   0.00   0.00
  10   1     0.01   0.12   0.15     0.00   0.15   0.22     0.00   0.00   0.00
  11   6     0.00   0.00   0.00     0.00   0.00   0.00     0.00   0.00   0.00
  12   8     0.00   0.00   0.00     0.00   0.00   0.00     0.00   0.00   0.00
  13   8     0.00   0.00   0.00     0.00   0.00   0.00    -0.05  -0.03   0.00
  14   1     0.00   0.00   0.00     0.00   0.00   0.00     0.87   0.48   0.00
  15   6     0.00   0.00   0.00     0.00   0.00   0.00     0.00   0.00   0.00
  16   8     0.00   0.00   0.00     0.00   0.00   0.00     0.00   0.00   0.00

 -------------------
 - Thermochemistry -
 -------------------
 Temperature   298.150 Kelvin.  Pressure   1.00000 Atm.
 Atom  1 has atomic number  6 and mass  12.00000
 Atom  2 has atomic number  1 and mass   1.00783
 Atom  3 has atomic number  1 and mass   1.00783
 Atom  4 has atomic number  6 and mass  12.00000
 Atom  5 has atomic number  1 and mass   1.00783
 Atom  6 has atomic number  1 and mass   1.00783
 Atom  7 has atomic number  6 and mass  12.00000
 Atom  8 has atomic number  1 and mass   1.00783
 Atom  9 has atomic number  1 and mass   1.00783
 Atom 10 has atomic number  1 and mass   1.00783
 Atom 11 has atomic number  6 and mass  12.00000
 Atom 12 has atomic number  8 and mass  15.99491
 Atom 13 has atomic number  8 and mass  15.99491
 Atom 14 has atomic number  1 and mass   1.00783
 Atom 15 has atomic number  6 and mass  12.00000
 Atom 16 has atomic number  8 and mass  15.99491
 Molecular mass:   116.04734 amu.
 Principal axes and moments of inertia in atomic units:
                           1         2         3
     EIGENVALUES --   343.639171977.492372288.25851
           X            0.99959  -0.02856  -0.00001
           Y            0.02856   0.99959   0.00001
           Z            0.00001  -0.00001   1.00000
 This molecule is an asymmetric top.
 Rotational symmetry number  1.
 Rotational temperatures (Kelvin)      0.25205     0.04380     0.03785
 Rotational constants (GHZ):           5.25185     0.91264     0.78870
    1 imaginary frequencies ignored.
 Zero-point vibrational energy     334505.5 (Joules/Mol)
                                   79.94873 (Kcal/Mol)
 Warning -- explicit consideration of  10 degrees of freedom as
           vibrations may cause significant error
 Vibrational temperatures:     44.23   101.08   152.85   180.57   359.19
          (Kelvin)            475.29   679.23   710.75   741.94   836.00
                              907.28   940.61  1091.54  1193.68  1287.67
                             1337.01  1386.35  1553.76  1565.13  1656.17
                             1707.86  1709.06  1846.61  1880.03  1951.84
                             2007.85  2046.60  2099.52  2103.24  2119.60
                             2132.31  2568.34  2605.38  4373.49  4386.29
                             4419.89  4421.77  4463.98  4470.40  4546.67
                             5402.37
 
 Zero-point correction=                           0.127406 (Hartree/Particle)
 Thermal correction to Energy=                    0.135810
 Thermal correction to Enthalpy=                  0.136754
 Thermal correction to Gibbs Free Energy=         0.092669
 Sum of electronic and zero-point Energies=           -420.946732
 Sum of electronic and thermal Energies=              -420.938328
 Sum of electronic and thermal Enthalpies=            -420.937384
 Sum of electronic and thermal Free Energies=         -420.981469
 
                     E (Thermal)             CV                S
                      KCal/Mol        Cal/Mol-Kelvin    Cal/Mol-Kelvin
 Total                   85.222             28.895             92.784
 Electronic               0.000              0.000              0.000
 Translational            0.889              2.981             40.162
 Rotational               0.889              2.981             28.832
 Vibrational             83.444             22.933             23.790
 Vibration  1             0.594              1.984              5.781
 Vibration  2             0.598              1.968              4.146
 Vibration  3             0.605              1.944              3.337
 Vibration  4             0.610              1.928              3.014
 Vibration  5             0.662              1.763              1.733
 Vibration  6             0.713              1.615              1.258
 Vibration  7             0.829              1.312              0.732
 Vibration  8             0.850              1.263              0.673
 Vibration  9             0.871              1.215              0.620
 Vibration 10             0.938              1.072              0.483
                       Q            Log10(Q)             Ln(Q)
 Total Bot       0.237202D-42        -42.624882        -98.147419
 Total V=0       0.950335D+16         15.977877         36.790421
 Vib (Bot)       0.108144D-55        -55.965998       -128.866473
 Vib (Bot)  1    0.673430D+01          0.828292          1.907214
 Vib (Bot)  2    0.293554D+01          0.467689          1.076893
 Vib (Bot)  3    0.192940D+01          0.285423          0.657210
 Vib (Bot)  4    0.162617D+01          0.211166          0.486228
 Vib (Bot)  5    0.781911D+00         -0.106843         -0.246014
 Vib (Bot)  6    0.565498D+00         -0.247569         -0.570049
 Vib (Bot)  7    0.356667D+00         -0.447737         -1.030953
 Vib (Bot)  8    0.334470D+00         -0.475643         -1.095207
 Vib (Bot)  9    0.314255D+00         -0.502717         -1.157550
 Vib (Bot) 10    0.261976D+00         -0.581738         -1.339501
 Vib (V=0)       0.433272D+03          2.636761          6.071367
 Vib (V=0)  1    0.725284D+01          0.860508          1.981392
 Vib (V=0)  2    0.347782D+01          0.541307          1.246406
 Vib (V=0)  3    0.249314D+01          0.396746          0.913541
 Vib (V=0)  4    0.220130D+01          0.342680          0.789049
 Vib (V=0)  5    0.142811D+01          0.154761          0.356351
 Vib (V=0)  6    0.125484D+01          0.098589          0.227010
 Vib (V=0)  7    0.111418D+01          0.046954          0.108115
 Vib (V=0)  8    0.110156D+01          0.042007          0.096724
 Vib (V=0)  9    0.109056D+01          0.037648          0.086688
 Vib (V=0) 10    0.106447D+01          0.027135          0.062481
 Electronic      0.100000D+01          0.000000          0.000000
 Translational   0.491369D+08          7.691408         17.710121
 Rotational      0.446383D+06          5.649708         13.008933
 ***** Axes restored to original set *****
 -------------------------------------------------------------------
 Center     Atomic                   Forces (Hartrees/Bohr)
 Number     Number              X              Y              Z
 -------------------------------------------------------------------
    1          6          -0.000008728    0.000012559    0.000025872
    2          1           0.000005117    0.000007002   -0.000004101
    3          1          -0.000006285   -0.000002887    0.000004690
    4          6          -0.000018205    0.000014880    0.000005116
    5          1          -0.000007805    0.000001495    0.000002803
    6          1           0.000006055    0.000002967   -0.000004157
    7          6          -0.000013386    0.000006387    0.000004718
    8          1           0.000001987    0.000002507   -0.000001955
    9          1           0.000005090   -0.000005889    0.000005931
   10          1          -0.000004685   -0.000001201   -0.000001406
   11          6           0.000048693    0.000013019    0.000015012
   12          8          -0.000020324    0.000006137   -0.000006311
   13          8           0.000000408   -0.000058494   -0.000004215
   14          1          -0.000007700   -0.000014225   -0.000020172
   15          6           0.000010136    0.000056672   -0.000048380
   16          8           0.000009631   -0.000040932    0.000026554
 -------------------------------------------------------------------
 Cartesian Forces:  Max     0.000058494 RMS     0.000019175

 GradGradGradGradGradGradGradGradGradGradGradGradGradGradGradGradGradGrad
 Berny optimization.
 Internal  Forces:  Max     0.000061859 RMS     0.000017592
 Search for a local minimum.
 Step number   1 out of a maximum of   2
 All quantities printed in internal units (Hartrees-Bohrs-Radians)
 Second derivative matrix not updated -- analytic derivatives used.
     Eigenvalues ---   -0.00016   0.00023   0.00141   0.00180   0.02037
     Eigenvalues ---    0.02752   0.03412   0.03660   0.04032   0.04064
     Eigenvalues ---    0.04972   0.05440   0.05587   0.07640   0.08121
     Eigenvalues ---    0.10278   0.12147   0.12823   0.12877   0.13659
     Eigenvalues ---    0.14979   0.18667   0.19284   0.20331   0.21312
     Eigenvalues ---    0.22360   0.24947   0.28928   0.30836   0.31322
     Eigenvalues ---    0.32935   0.33536   0.33569   0.33877   0.34055
     Eigenvalues ---    0.34252   0.34809   0.35198   0.40096   0.51206
     Eigenvalues ---    0.83890   0.864761000.000001000.000001000.00000
     Eigenvalues --- 1000.000001000.000001000.000001000.000001000.00000
     Eigenvalues --- 1000.000001000.000001000.000001000.000001000.00000
     Eigenvalues --- 1000.000001000.000001000.000001000.000001000.00000
     Eigenvalues --- 1000.000001000.000001000.000001000.000001000.00000
     Eigenvalues --- 1000.000001000.000001000.000001000.00000
 Eigenvalue   1 out of range, new value =    0.000162 Eigenvector:
                           1
           R1          -0.00053
           R2           0.00052
           R3           0.00000
           R4           0.00000
           R5           0.00111
           R6          -0.00112
           R7           0.00002
           R8           0.00236
           R9          -0.00001
           R10         -0.00235
           R11          0.00000
           R12          0.00000
           R13          0.00000
           R14          0.00000
           R15          0.00000
           A1          -0.00002
           A2           0.00842
           A3           0.00336
           A4          -0.00838
           A5          -0.00337
           A6          -0.00001
           A7          -0.01009
           A8           0.01007
           A9           0.00000
           A10         -0.00001
           A11         -0.01406
           A12          0.01410
           A13         -0.01422
           A14         -0.00005
           A15         -0.02436
           A16          0.01430
           A17         -0.00001
           A18          0.02436
           A19          0.00001
           A20         -0.00001
           A21          0.00001
           A22          0.00000
           A23          0.00000
           A24          0.00001
           A25          0.00000
           D1           0.09642
           D2           0.09639
           D3           0.12233
           D4           0.09642
           D5           0.09639
           D6           0.12233
           D7           0.10694
           D8           0.10692
           D9           0.13286
           D10          0.12278
           D11          0.13268
           D12          0.12276
           D13          0.13265
           D14          0.10963
           D15          0.11952
           D16          0.19591
           D17          0.19246
           D18          0.21928
           D19          0.21583
           D20          0.21927
           D21          0.21582
           D22          0.30710
           D23          0.31054
           D24          0.27362
           D25          0.27706
           D26          0.30717
           D27          0.31061
           D28          0.01805
           D29          0.00862
 Angle between quadratic step and forces=  83.22 degrees.
 Linear search not attempted -- first point.
 Iteration  1 RMS(Cart)=  0.00096662 RMS(Int)=  0.00000060
 Iteration  2 RMS(Cart)=  0.00000066 RMS(Int)=  0.00000000
 Variable       Old X    -DE/DX   Delta X   Delta X   Delta X     New X
                                 (Linear)    (Quad)   (Total)
    R1        2.07046   0.00001   0.00000   0.00002   0.00002   2.07048
    R2        2.07046   0.00001   0.00000   0.00001   0.00001   2.07047
    R3        2.88171  -0.00003   0.00000  -0.00007  -0.00007   2.88164
    R4        2.85315  -0.00006   0.00000  -0.00015  -0.00015   2.85300
    R5        2.07445   0.00001   0.00000   0.00001   0.00001   2.07446
    R6        2.07446   0.00001   0.00000   0.00002   0.00002   2.07448
    R7        2.87673  -0.00002   0.00000  -0.00004  -0.00004   2.87669
    R8        2.07191   0.00000   0.00000   0.00001   0.00001   2.07191
    R9        2.06156   0.00001   0.00000   0.00002   0.00002   2.06159
   R10        2.07193   0.00001   0.00000   0.00002   0.00002   2.07195
   R11        2.86656   0.00000   0.00000   0.00001   0.00001   2.86657
   R12        2.30525  -0.00002   0.00000  -0.00002  -0.00002   2.30523
   R13        1.83748  -0.00001   0.00000  -0.00001  -0.00001   1.83748
   R14        2.56475  -0.00005   0.00000  -0.00009  -0.00009   2.56465
   R15        2.29481  -0.00004   0.00000  -0.00005  -0.00005   2.29476
    A1        1.82961   0.00000   0.00000   0.00009   0.00009   1.82969
    A2        1.93988   0.00001   0.00000  -0.00004  -0.00004   1.93984
    A3        1.89048   0.00001   0.00000  -0.00002  -0.00002   1.89046
    A4        1.93991   0.00001   0.00000   0.00008   0.00008   1.93999
    A5        1.89047   0.00001   0.00000   0.00006   0.00006   1.89052
    A6        1.96743  -0.00004   0.00000  -0.00015  -0.00015   1.96728
    A7        1.93332   0.00001   0.00000   0.00005   0.00005   1.93337
    A8        1.93326   0.00001   0.00000  -0.00005  -0.00005   1.93321
    A9        1.97772  -0.00003   0.00000  -0.00012  -0.00012   1.97760
   A10        1.82539   0.00000   0.00000   0.00006   0.00006   1.82545
   A11        1.89372   0.00001   0.00000   0.00010   0.00010   1.89382
   A12        1.89361   0.00001   0.00000  -0.00003  -0.00003   1.89358
   A13        1.91391   0.00000   0.00000   0.00005   0.00005   1.91396
   A14        1.86501   0.00000   0.00000   0.00000   0.00000   1.86501
   A15        1.92646   0.00000   0.00000   0.00007   0.00007   1.92653
   A16        1.91375   0.00000   0.00000  -0.00003  -0.00003   1.91373
   A17        1.91785  -0.00001   0.00000  -0.00004  -0.00004   1.91781
   A18        1.92620   0.00000   0.00000  -0.00006  -0.00006   1.92613
   A19        2.03273  -0.00001   0.00000  -0.00003  -0.00003   2.03271
   A20        2.12705   0.00000   0.00000   0.00001   0.00001   2.12706
   A21        2.12341   0.00001   0.00000   0.00001   0.00001   2.12342
   A22        1.87047  -0.00004   0.00000  -0.00017  -0.00017   1.87030
   A23        1.94697  -0.00005   0.00000  -0.00014  -0.00014   1.94683
   A24        2.20369   0.00000   0.00000   0.00002   0.00002   2.20371
   A25        2.13253   0.00005   0.00000   0.00012   0.00012   2.13265
    D1       -3.13511   0.00000   0.00000  -0.00064  -0.00064  -3.13575
    D2       -1.11771   0.00001   0.00000  -0.00057  -0.00057  -1.11827
    D3        1.01509   0.00000   0.00000  -0.00072  -0.00072   1.01437
    D4        1.11738  -0.00001   0.00000  -0.00078  -0.00078   1.11660
    D5        3.13478   0.00000   0.00000  -0.00070  -0.00070   3.13408
    D6       -1.01561  -0.00001   0.00000  -0.00086  -0.00086  -1.01646
    D7       -1.00886   0.00000   0.00000  -0.00080  -0.00080  -1.00967
    D8        1.00854   0.00000   0.00000  -0.00073  -0.00073   1.00781
    D9        3.14134   0.00000   0.00000  -0.00088  -0.00088   3.14045
   D10       -0.98762  -0.00001   0.00000  -0.00117  -0.00117  -0.98879
   D11        2.15362   0.00000   0.00000  -0.00090  -0.00090   2.15272
   D12        0.98768   0.00000   0.00000  -0.00105  -0.00105   0.98663
   D13       -2.15427   0.00001   0.00000  -0.00078  -0.00078  -2.15505
   D14       -3.14155  -0.00001   0.00000  -0.00101  -0.00101   3.14063
   D15       -0.00032   0.00001   0.00000  -0.00073  -0.00073  -0.00105
   D16        3.14094   0.00000   0.00000  -0.00096  -0.00096   3.13998
   D17       -0.00087   0.00000   0.00000  -0.00072  -0.00072  -0.00159
   D18        0.98606   0.00000   0.00000  -0.00102  -0.00102   0.98504
   D19       -2.15575   0.00001   0.00000  -0.00078  -0.00078  -2.15653
   D20       -0.98753  -0.00001   0.00000  -0.00112  -0.00112  -0.98865
   D21        2.15385   0.00000   0.00000  -0.00088  -0.00088   2.15297
   D22        1.02707   0.00001   0.00000  -0.00074  -0.00074   1.02633
   D23       -2.11430   0.00000   0.00000  -0.00099  -0.00099  -2.11529
   D24        3.14002   0.00000   0.00000  -0.00065  -0.00065   3.13937
   D25       -0.00135   0.00000   0.00000  -0.00089  -0.00089  -0.00225
   D26       -1.03057   0.00000   0.00000  -0.00075  -0.00075  -1.03132
   D27        2.11124   0.00000   0.00000  -0.00099  -0.00099   2.11025
   D28        3.14141   0.00001   0.00000   0.00003   0.00003   3.14143
   D29        0.00016  -0.00001   0.00000  -0.00023  -0.00023  -0.00008
         Item               Value     Threshold  Converged?
 Maximum Force            0.000062     0.000450     YES
 RMS     Force            0.000018     0.000300     YES
 Maximum Displacement     0.003369     0.001800     NO 
 RMS     Displacement     0.000967     0.001200     YES
 Predicted change in Energy=-4.141446D-08
 GradGradGradGradGradGradGradGradGradGradGradGradGradGradGradGradGradGrad

 1|1|UNPC-UNK|Freq|RB3LYP|6-31++G(d,p)|C5H8O3|PCUSER|17-Apr-2019|0||#N 
 GEOM=ALLCHECK GUESS=READ SCRF=CHECK GENCHK RB3LYP/6-31++G(D,P) FREQ||l
 evulinic acid||0,1|C,0.2604967446,0.3836225474,0.6476449257|H,1.355025
 2528,0.3799340654,0.6968169919|H,-0.0630931264,-0.1212340376,1.5646169
 232|C,-0.2370295916,-0.3534879855,-0.5911293889|H,-1.333713589,-0.3403
 682341,-0.6377066873|H,0.08471682,0.1612454766,-1.5057850788|C,-0.2229
 911553,-2.6013257827,-1.8654173973|H,0.1178883669,-2.1244576562,-2.791
 9720691|H,0.1734583893,-3.61602263,-1.8075100527|H,-1.3179975996,-2.63
 52697863,-1.909509238|C,0.2321703676,-1.8000148987,-0.6605242232|O,0.9
 370979626,-2.2907666131,0.2057093588|O,0.2438470765,2.4494699436,1.813
 4581035|H,-0.0955276794,3.3602167261,1.784511428|C,-0.2121223191,1.816
 5019028,0.7028498138|O,-0.911432678,2.3743193416,-0.1184180369||Versio
 n=x86-Win32-G03RevB.01|State=1-A|HF=-421.0741382|RMSD=3.210e-009|RMSF=
 1.917e-005|Dipole=-0.312895,0.1598579,-0.41658|DipoleDeriv=0.0461128,0
 .175791,-0.0123452,0.0894083,-0.1924756,-0.0319308,-0.0620986,0.108858
 7,0.077306,-0.0346389,-0.027398,-0.0242728,-0.0116642,0.0518141,-0.007
 8314,0.005647,-0.0545449,0.0622363,0.0720431,-0.0420356,0.0318068,-0.0
 031231,0.0361977,0.0298213,0.0334017,-0.0126548,-0.0290998,0.0575949,0
 .1739709,-0.0413391,0.1253443,-0.2918568,-0.0471115,-0.0695617,0.03271
 18,0.0497004,-0.0668352,-0.0320392,-0.0354127,-0.0251787,0.0519464,-0.
 0058245,-0.0023866,-0.0600668,0.0525326,0.0657646,-0.0508642,0.0368887
 ,-0.0005858,0.0374147,0.0333802,0.0369537,-0.0059333,-0.0653906,0.0126
 672,-0.0363731,-0.1238867,-0.0553488,-0.1362161,-0.2125482,-0.1346124,
 -0.181532,-0.248148,0.0754624,-0.0316496,0.058962,-0.052782,0.0185608,
 0.0722361,0.0203198,0.0398324,-0.0266292,0.0626975,0.0611308,-0.007386
 1,0.0334839,-0.0764709,-0.0412337,-0.0234576,0.0037276,0.052946,-0.083
 1357,-0.0013286,-0.0138624,0.0244457,0.0769013,-0.0358065,0.0273299,-0
 .0110212,0.0736844,0.4449052,-0.27069,0.4237282,-0.2278695,1.0779482,0
 .1987237,0.4484557,0.1289716,0.8948299,-0.5588845,0.189002,-0.30198,0.
 1822852,-0.7234404,0.0567839,-0.3058367,0.0676944,-0.7664929,-0.461309
 1,-0.1251245,-0.204092,-0.20986,-0.7458312,-0.5539361,-0.2529314,-0.41
 53106,-1.0339607,0.29436,0.0693541,-0.0386178,0.0542323,0.2570375,0.03
 93048,-0.0473503,0.0640449,0.3020658,0.6911412,-0.2045057,0.6075168,-0
 .1891656,1.3703064,0.3393753,0.6163355,0.3142789,1.4361218,-0.6179456,
 0.1527596,-0.3557078,0.266378,-0.811836,0.1665973,-0.290208,-0.0190567
 ,-0.8317017|Polar=57.9881891,-5.6114889,77.4479494,10.0520452,6.771447
 6,70.1661827|PG=C01 [X(C5H8O3)]|NImag=1||0.55243057,0.01281854,0.49166
 187,-0.00213431,-0.01753602,0.54465888,-0.31125527,0.00058183,-0.00812
 607,0.33750101,0.00330570,-0.04517367,-0.00402177,-0.00192458,0.049632
 14,-0.00841463,-0.00406859,-0.04415854,0.01136262,0.00352215,0.0498362
 9,-0.06592900,-0.03926945,0.06734970,-0.01089353,-0.01637008,0.0273024
 4,0.07234811,-0.04067449,-0.10545135,0.10261786,0.00003201,0.00065318,
 -0.00038046,0.04191540,0.11374498,0.06839548,0.10051773,-0.22920133,0.
 00017498,0.00006865,0.00017205,-0.07177731,-0.11003041,0.25086805,-0.0
 9609028,-0.01770509,-0.03564427,-0.00815345,-0.01630164,-0.02772689,0.
 00324990,0.00623890,0.00789272,0.54012830,-0.01567715,-0.10196186,-0.0
 3800652,-0.00153534,-0.00060669,-0.00025171,0.00606340,0.00861800,0.01
 015533,0.01336599,0.47147008,-0.03447243,-0.04132278,-0.16072338,-0.00
 126189,0.00026380,-0.00119171,-0.01014662,-0.01420563,-0.02182087,0.00
 388538,-0.01913342,0.53763797,-0.00868811,-0.00098352,-0.00066439,0.00
 076817,-0.00058170,-0.00165087,0.00053021,0.00005490,-0.00020980,-0.30
 516701,0.00197145,-0.00752489,0.33189643,-0.01665343,-0.00074858,-0.00
 036869,-0.00045473,-0.00190734,-0.00302469,0.00064962,0.00066736,0.000
 34060,0.00836474,-0.04420366,-0.00484031,-0.00362651,0.04865492,-0.027
 99176,-0.00025142,-0.00128602,-0.00156532,-0.00304202,-0.00401910,-0.0
 0003332,0.00067190,0.00082901,-0.00715495,-0.00479039,-0.04425908,0.01
 041441,0.00416602,0.05011959,0.00327752,0.00590979,-0.01006334,0.00054
 726,0.00058911,-0.00006169,0.00003187,-0.00091128,-0.00212934,-0.06395
 977,-0.03888560,0.06414465,-0.01123307,-0.01692316,0.02728766,0.071143
 91,0.00577027,0.00812310,-0.01482575,0.00007181,0.00065024,0.00074985,
 -0.00093676,-0.00210142,-0.00305912,-0.04202650,-0.10663091,0.10356451
 ,0.00011749,0.00083551,-0.00060576,0.04237905,0.11379409,0.00812926,0.
 01088959,-0.02213016,-0.00019259,0.00029192,0.00082896,-0.00215774,-0.
 00320833,-0.00308794,0.06566410,0.09817210,-0.22300884,0.00035617,0.00
 029997,-0.00016676,-0.06960143,-0.10871815,0.24571447,-0.00021998,0.00
 283879,-0.00091545,-0.00002115,0.00012899,-0.00007643,-0.00022713,-0.0
 0004847,0.00020398,0.01645235,0.00685252,0.00302816,0.00002213,-0.0030
 4643,-0.00061085,-0.00075415,0.00146209,0.00017762,0.53382035,0.003087
 76,-0.00442784,0.00171759,-0.00025581,-0.00012505,0.00006274,0.0001567
 0,-0.00001568,-0.00013374,-0.00579308,-0.01368432,-0.02718242,-0.00023
 119,-0.00045235,-0.00038501,-0.00062180,0.00109662,-0.00003027,-0.0424
 7277,0.56784756,-0.00076400,0.00129961,0.00083658,0.00016787,0.0001354
 0,-0.00011227,-0.00014359,0.00008739,-0.00001848,-0.00429963,-0.006538
 05,0.00625226,-0.00047327,0.00048690,-0.00058895,0.00048041,-0.0021034
 1,-0.00137322,-0.00681135,-0.04326939,0.48701732,-0.00010382,0.0001836
 9,0.00000575,0.00000218,-0.00000152,-0.00003383,-0.00003375,0.00000309
 ,-0.00004057,-0.00067616,-0.00009349,0.00069289,-0.00000242,0.00011790
 ,0.00027397,0.00051981,-0.00009711,-0.00006839,-0.06560729,-0.03476434
 ,0.07080206,0.07197786,-0.00016644,0.00019398,0.00009954,0.00003946,0.
 00002601,0.00001267,-0.00000289,0.00001221,0.00001705,-0.00099040,-0.0
 0155251,0.00184988,-0.00006832,0.00021881,-0.00019071,0.00016198,-0.00
 106900,-0.00108594,-0.03498979,-0.09883965,0.09469240,0.04075910,0.102
 11472,-0.00043417,-0.00032029,0.00032330,0.00006171,0.00007398,-0.0000
 5034,0.00000330,0.00016570,0.00016318,-0.00113948,-0.00033823,0.001189
 78,-0.00014026,0.00033428,0.00000611,0.00009318,-0.00121051,0.00035678
 ,0.07391270,0.09746032,-0.23450375,-0.07700646,-0.10650416,0.25305260,
 0.00062156,-0.00044311,-0.00017750,0.00002466,0.00004386,0.00010258,0.
 00000230,-0.00000315,-0.00002545,-0.00012715,-0.00045207,-0.00181902,0
 .00040484,-0.00026204,-0.00005241,-0.00011808,0.00033832,-0.00022354,-
 0.08566144,0.09611137,-0.00533275,0.00385058,-0.01125910,-0.00019053,0
 .08715421,0.00075385,-0.00076076,0.00046062,-0.00004509,-0.00005459,-0
 .00001039,0.00001375,-0.00004737,-0.00009656,-0.00190278,-0.00017464,-
 0.00368418,0.00015420,0.00028098,0.00011715,-0.00011043,0.00046362,0.0
 0010440,0.09373067,-0.28681954,0.01442367,0.00418604,-0.01008326,-0.00
 042430,-0.10256807,0.30843953,0.00051086,-0.00149097,0.00055053,-0.000
 04052,-0.00002732,0.00002131,0.00007606,0.00003803,0.00003708,-0.00265
 381,-0.00131596,-0.00425236,-0.00011773,0.00038978,-0.00009205,-0.0001
 7955,-0.00011723,0.00024726,-0.00671520,0.01830809,-0.04856463,-0.0113
 7410,0.02445001,0.00015858,0.00743321,-0.01508845,0.04947463,0.0004511
 3,-0.00016865,-0.00020890,0.00004712,0.00013976,0.00011872,-0.00006270
 ,0.00001506,0.00002095,-0.00025961,0.00048136,-0.00012977,0.00094441,-
 0.00005668,0.00014297,-0.00002907,0.00015191,-0.00002458,-0.30988143,-
 0.00747110,-0.00868521,-0.00992521,0.00004151,-0.00047475,-0.00901053,
 -0.00154650,0.00024537,0.33609222,0.00022635,0.00013558,-0.00009734,0.
 00003448,0.00006405,0.00006904,-0.00002782,0.00001543,0.00005828,0.002
 18239,-0.00028028,-0.00029418,-0.00003329,-0.00117882,-0.00079597,-0.0
 0030733,0.00015275,-0.00016076,-0.00873949,-0.04882112,-0.00314066,-0.
 01431564,-0.00102558,-0.00075009,0.02972340,0.00407488,0.00059240,0.00
 850352,0.04570769,0.00025356,0.00025817,-0.00017406,0.00001034,0.00010
 180,0.00002998,-0.00007503,0.00000070,0.00002360,0.00218645,0.00057654
 ,-0.00051171,0.00013683,-0.00112546,0.00004158,0.00001542,0.00036685,0
 .00010629,-0.01267161,-0.00351422,-0.04016165,0.02889387,0.00087498,0.
 00196074,-0.00178252,-0.00027595,-0.00114626,0.01085627,0.00232252,0.0
 4527763,0.00534049,-0.01004108,0.00465920,-0.00068430,-0.00206490,-0.0
 0047773,0.00099384,-0.00019790,-0.00121426,-0.08971077,0.01220196,0.00
 738972,-0.01043684,0.03390083,-0.00077261,0.00248635,-0.01199628,-0.00
 322221,-0.08922362,-0.01452416,-0.00992126,0.00264996,0.00988065,0.008
 88012,0.00304866,0.00805033,0.01174926,-0.00895958,-0.01754660,-0.0289
 8892,0.47406673,0.00128480,-0.02208799,-0.01003224,0.00149353,0.001352
 46,0.00079599,-0.00042183,0.00112729,0.00207093,0.01168841,-0.16603080
 ,-0.02487587,0.00012577,0.00363562,0.00413135,0.00714258,-0.01174603,0
 .00177157,-0.01268464,-0.13605048,-0.04828479,0.00604111,0.01062914,0.
 01571494,-0.01108677,-0.01906312,-0.02831055,0.00201551,0.00090772,0.0
 0216950,-0.15916392,0.54110527,0.01120452,-0.02855755,0.00073895,-0.00
 092076,-0.00126634,0.00044508,0.00115707,-0.00131122,-0.00100225,0.007
 09979,-0.02404233,-0.09220325,-0.00149998,0.00113221,-0.00166625,-0.01
 095682,0.02867236,0.00078122,-0.00884766,-0.05123399,-0.13237592,-0.01
 064197,-0.01284471,-0.02017530,0.00066133,0.00283388,0.00143488,-0.000
 35975,0.00511879,0.00113675,0.28677876,-0.08682673,0.65941455,-0.00178
 423,-0.00303576,-0.00179572,0.00095140,0.00125665,0.00048984,-0.000194
 56,0.00021737,0.00060581,0.00080817,0.02691466,-0.02505690,0.00062684,
 -0.00125043,0.00020153,-0.00237217,0.00465670,0.00162569,0.00090004,0.
 00759946,-0.03520243,-0.00266606,-0.00343905,-0.00359299,-0.00013690,-
 0.00052514,0.00128866,0.00057589,0.00026700,0.00112118,-0.28807375,0.1
 5338309,-0.27001522,0.29085722,0.00072473,0.00182545,0.00325813,0.0004
 1822,-0.00017967,-0.00050540,-0.00035562,-0.00067424,-0.00024125,0.036
 03934,-0.01899294,0.03297275,0.00171645,-0.00674832,0.00049261,0.00197
 604,-0.00417448,0.00018578,-0.00349631,0.02107427,-0.00809441,-0.00199
 455,-0.00066040,-0.00418316,-0.00004824,0.00387182,0.00280873,-0.00208
 715,0.00021054,-0.00173993,0.15321912,-0.20505620,0.17085456,-0.186780
 63,0.21010002,0.00037765,-0.00287439,-0.00280063,0.00118903,0.00095761
 ,0.00015828,-0.00091270,0.00060236,0.00180000,-0.01980469,0.01811216,0
 .00384434,0.00115074,0.00229195,0.00064563,0.00085034,-0.00209047,0.00
 108071,-0.04160062,0.00999224,-0.03688093,-0.00151320,-0.00144466,-0.0
 0253867,0.00157386,0.00203485,0.00261472,-0.00149999,-0.00299192,-0.00
 663464,-0.27010383,0.17111099,-0.40989790,0.32942414,-0.19643271,0.446
 55598,0.01100101,0.00619436,0.00473188,0.00135289,-0.00227598,-0.00041
 061,-0.00010196,0.00125077,0.00030602,0.00028107,0.00160853,-0.0008905
 3,0.00025204,0.00049796,0.00012827,-0.00044719,0.00010588,0.00031460,-
 0.00013028,0.00012193,-0.00001678,-0.00002989,0.00001321,0.00001922,0.
 00001234,0.00001693,0.00005894,0.00002128,0.00001756,-0.00001665,0.000
 21157,0.00078747,0.00049847,0.00036544,-0.00045428,0.00023576,0.171624
 20,-0.00880568,-0.02788763,-0.03644104,-0.00080347,-0.00097355,-0.0019
 6524,-0.00101429,0.00037970,-0.00189612,0.00472209,-0.00689884,0.00292
 690,-0.00034967,0.00000825,0.00002852,0.00005404,0.00010021,-0.0003030
 8,0.00044780,-0.00134440,-0.00000142,-0.00000364,0.00005897,0.00003214
 ,-0.00008113,-0.00035174,-0.00032487,0.00000007,0.00005501,0.00002761,
 -0.00226707,0.00230153,-0.00248011,0.00074053,-0.00131364,0.00041499,-
 0.14427053,0.58795358,-0.00392764,-0.01193156,-0.00301468,-0.00028596,
 -0.00004898,-0.00077498,-0.00027718,-0.00251950,-0.00067320,0.00090586
 ,-0.00215928,0.00162902,0.00033762,0.00068544,-0.00014826,-0.00041456,
 0.00050932,0.00046036,0.00017161,-0.00053246,-0.00010526,-0.00004985,0
 .00003915,0.00004381,0.00000240,-0.00016507,-0.00010922,0.00003233,0.0
 0007653,-0.00000431,-0.00126588,0.00250832,-0.00043184,0.00092663,-0.0
 0153510,0.00068506,0.13499521,0.08163439,0.30585979,0.00215967,-0.0003
 3983,-0.00296637,0.00042127,-0.00054230,-0.00003725,-0.00026803,0.0005
 6076,-0.00036618,0.00077523,-0.00033271,-0.00037237,0.00000272,0.00002
 312,0.00009512,0.00001932,-0.00001441,-0.00002387,0.00001057,-0.000037
 89,0.00000474,0.00000631,0.00000042,0.00000774,-0.00000620,-0.00000758
 ,-0.00000835,-0.00001007,-0.00000587,-0.00000547,-0.00005337,-0.000073
 60,-0.00014025,-0.00002155,0.00004586,0.00000346,-0.08433620,0.1681332
 9,-0.01444143,0.07658130,-0.00223321,0.00165065,-0.00491950,0.00041895
 ,0.00027104,0.00033071,-0.00012216,0.00055539,0.00039662,0.00083221,-0
 .00050280,0.00055819,-0.00006190,-0.00009188,-0.00000601,0.00004267,-0
 .00007029,-0.00010848,0.00008062,-0.00007286,0.00009252,0.00000476,0.0
 0000228,0.00000201,-0.00001873,-0.00000641,-0.00003194,-0.00000603,-0.
 00000173,0.00000036,-0.00021253,-0.00022919,-0.00048287,-0.00003344,0.
 00019697,0.00006347,0.14411900,-0.42605654,-0.00108647,-0.15288568,0.4
 5349253,-0.00405815,-0.00183072,-0.00383526,-0.00016627,0.00053242,-0.
 00011854,-0.00007645,-0.00025961,0.00028584,0.00030036,-0.00134575,0.0
 0059869,-0.00005805,-0.00007788,0.00003499,0.00011311,0.00000916,-0.00
 000314,0.00007328,-0.00010085,0.00005557,0.00000727,-0.00000050,-0.000
 01113,-0.00001480,-0.00001397,-0.00003587,-0.00000261,-0.00000375,0.00
 000915,-0.00022071,-0.00025613,-0.00050198,-0.00004219,0.00019286,0.00
 003525,-0.02830430,0.03816025,-0.04034480,0.01533467,0.00427953,0.0407
 3080,-0.09612652,0.02374360,0.00893941,-0.01159009,0.03626940,-0.00057
 464,0.00315840,-0.01283561,-0.00358834,0.00362441,-0.00964826,0.004595
 76,-0.00095614,-0.00259811,-0.00088095,0.00116820,-0.00010750,-0.00139
 386,0.00062954,-0.00111321,0.00005302,0.00008078,-0.00000603,-0.000038
 98,-0.00010318,-0.00025505,-0.00035105,-0.00005731,-0.00003506,0.00007
 816,-0.00158076,-0.00121684,-0.00335482,-0.00033109,0.00108780,-0.0007
 6911,-0.09360399,-0.01412271,-0.05727507,0.01048860,0.00829954,0.01548
 220,0.47511096,0.02601403,-0.18157386,-0.00853704,0.00083268,0.0027823
 0,0.00405820,0.00767865,-0.01398733,0.00199289,-0.00036626,-0.01938312
 ,-0.01029528,0.00171553,0.00125535,0.00085510,-0.00034594,0.00114087,0
 .00239470,-0.00003563,0.00121197,0.00052167,-0.00004649,-0.00002624,-0
 .00000511,0.00001626,0.00039775,0.00024359,0.00002304,0.00000612,-0.00
 003554,0.00047090,-0.00296343,-0.00096140,-0.00009343,0.00278970,0.001
 15513,-0.00019760,-0.16402504,-0.05832409,-0.01581403,-0.03225314,-0.0
 4673755,-0.20446159,0.66520957,0.01023670,-0.01221309,-0.08352246,-0.0
 0172935,0.00024893,-0.00146922,-0.01105177,0.03019379,0.00055565,0.009
 96024,-0.02545564,-0.00102925,-0.00121002,-0.00161545,0.00040821,0.001
 28899,-0.00179775,-0.00160291,0.00067539,-0.00123665,0.00059150,0.0001
 2791,0.00000785,-0.00004102,-0.00019510,-0.00019964,-0.00041059,-0.000
 07839,-0.00007796,0.00006547,-0.00237482,-0.00372871,-0.00599392,-0.00
 145601,0.00308109,-0.00006884,-0.04924269,-0.08108921,-0.19083516,0.00
 156532,-0.00733629,0.00227080,0.28534291,-0.08203286,0.64747898,0.0049
 1525,0.01971588,-0.02298962,0.00098186,-0.00167076,0.00008836,-0.00260
 397,0.00438265,0.00175133,-0.00117524,-0.00283525,-0.00206213,0.001035
 82,0.00131735,0.00051823,-0.00028074,0.00012504,0.00064078,-0.00010852
 ,0.00020813,0.00014217,-0.00004288,0.00002569,0.00003965,0.00004433,0.
 00005487,0.00007795,0.00006347,0.00005640,-0.00001189,-0.00007463,0.00
 068534,-0.00066270,0.00049530,-0.00001080,0.00139916,-0.00647232,-0.00
 237961,-0.05943406,-0.00576958,0.00177595,0.00163264,-0.28991181,0.184
 60987,-0.24185931,0.29890365,0.03022438,-0.01351710,0.02663216,0.00109
 606,-0.00641087,0.00060511,0.00204339,-0.00349615,-0.00016086,0.001651
 69,0.00081530,0.00369805,0.00008031,-0.00022586,-0.00039537,-0.0001497
 2,-0.00056486,-0.00049502,-0.00002795,-0.00057716,-0.00030742,0.000021
 09,0.00000052,-0.00004752,-0.00001081,-0.00016714,-0.00012332,-0.00003
 562,-0.00002224,-0.00000794,0.00029065,0.00216820,0.00139545,0.0001224
 2,-0.00226887,-0.00090158,-0.00753520,0.03799414,-0.00715062,0.0012904
 4,0.00311596,0.00745247,0.17699961,-0.26058147,0.18325160,-0.20606075,
 0.24373761,-0.01691093,0.00943228,0.00373830,0.00132219,0.00220977,0.0
 0040275,0.00076314,-0.00246256,0.00106959,0.00052882,-0.00363886,-0.00
 215161,0.00115347,0.00092534,0.00014135,-0.00086703,0.00065610,0.00179
 690,0.00000643,0.00007801,-0.00006818,-0.00007534,0.00002715,0.0000653
 3,0.00004023,-0.00001605,0.00007200,0.00004735,0.00007505,-0.00001857,
 -0.00089484,0.00204145,0.00029718,0.00147799,-0.00111457,0.00140164,-0
 .06240680,0.00127631,-0.07223634,0.00135050,0.00824817,0.00082964,-0.2
 4626464,0.19570760,-0.36639725,0.32072945,-0.21344518,0.43105726||0.00
 000873,-0.00001256,-0.00002587,-0.00000512,-0.00000700,0.00000410,0.00
 000629,0.00000289,-0.00000469,0.00001820,-0.00001488,-0.00000512,0.000
 00780,-0.00000150,-0.00000280,-0.00000605,-0.00000297,0.00000416,0.000
 01339,-0.00000639,-0.00000472,-0.00000199,-0.00000251,0.00000195,-0.00
 000509,0.00000589,-0.00000593,0.00000469,0.00000120,0.00000141,-0.0000
 4869,-0.00001302,-0.00001501,0.00002032,-0.00000614,0.00000631,-0.0000
 0041,0.00005849,0.00000421,0.00000770,0.00001423,0.00002017,-0.0000101
 4,-0.00005667,0.00004838,-0.00000963,0.00004093,-0.00002655|||@


 SI MONUMENTUM REQUIRIS, CIRCUMSPICE
     -- FROM SIR CHRISTOPHER WREN'S TOMBSTONE
 Job cpu time:  0 days  0 hours 29 minutes 48.0 seconds.
 File lengths (MBytes):  RWF=     71 Int=      0 D2E=      0 Chk=      7 Scr=      1
 Normal termination of Gaussian 03 at Wed Apr 17 14:54:14 2019.
