# Supplementary material for: Screening Deep Eutectic Solvents for CO2 Capture With COSMO-RS
Source: Front Chem. 2020 Feb 13;8:82. doi: 10.3389/fchem.2020.00082 (PMC7031488; doi:10.3389/fchem.2020.00082)
Supplement: Supplementary file 3 [file Data_Sheet_2.ZIP › Gaussian files/MTPP.log]

 Entering Gaussian System, Link 0=/opt/gaussian/g09/g09
 Initial command:
 /opt/gaussian/g09/l1.exe "/tmp/Gau-7447.inp" -scrdir="/tmp/"
 Entering Link 1 = /opt/gaussian/g09/l1.exe PID=      7448.
  
 Copyright (c) 1988,1990,1992,1993,1995,1998,2003,2009,2013,
            Gaussian, Inc.  All Rights Reserved.
  
 This is part of the Gaussian(R) 09 program.  It is based on
 the Gaussian(R) 03 system (copyright 2003, Gaussian, Inc.),
 the Gaussian(R) 98 system (copyright 1998, Gaussian, Inc.),
 the Gaussian(R) 94 system (copyright 1995, Gaussian, Inc.),
 the Gaussian 92(TM) system (copyright 1992, Gaussian, Inc.),
 the Gaussian 90(TM) system (copyright 1990, Gaussian, Inc.),
 the Gaussian 88(TM) system (copyright 1988, Gaussian, Inc.),
 the Gaussian 86(TM) system (copyright 1986, Carnegie Mellon
 University), and the Gaussian 82(TM) system (copyright 1983,
 Carnegie Mellon University). Gaussian is a federally registered
 trademark of Gaussian, Inc.
  
 This software contains proprietary and confidential information,
 including trade secrets, belonging to Gaussian, Inc.
  
 This software is provided under written license and may be
 used, copied, transmitted, or stored only in accord with that
 written license.
  
 The following legend is applicable only to US Government
 contracts under FAR:
  
                    RESTRICTED RIGHTS LEGEND
  
 Use, reproduction and disclosure by the US Government is
 subject to restrictions as set forth in subparagraphs (a)
 and (c) of the Commercial Computer Software - Restricted
 Rights clause in FAR 52.227-19.
  
 Gaussian, Inc.
 340 Quinnipiac St., Bldg. 40, Wallingford CT 06492
  
  
 ---------------------------------------------------------------
 Warning -- This program may not be used in any manner that
 competes with the business of Gaussian, Inc. or will provide
 assistance to any competitor of Gaussian, Inc.  The licensee
 of this program is prohibited from giving any competitor of
 Gaussian, Inc. access to this program.  By using this program,
 the user acknowledges that Gaussian, Inc. is engaged in the
 business of creating and licensing software in the field of
 computational chemistry and represents and warrants to the
 licensee that it is not a competitor of Gaussian, Inc. and that
 it will not use this program in any manner prohibited above.
 ---------------------------------------------------------------
  

 Cite this work as:
 Gaussian 09, Revision D.01,
 M. J. Frisch, G. W. Trucks, H. B. Schlegel, G. E. Scuseria, 
 M. A. Robb, J. R. Cheeseman, G. Scalmani, V. Barone, B. Mennucci, 
 G. A. Petersson, H. Nakatsuji, M. Caricato, X. Li, H. P. Hratchian, 
 A. F. Izmaylov, J. Bloino, G. Zheng, J. L. Sonnenberg, M. Hada, 
 M. Ehara, K. Toyota, R. Fukuda, J. Hasegawa, M. Ishida, T. Nakajima, 
 Y. Honda, O. Kitao, H. Nakai, T. Vreven, J. A. Montgomery, Jr., 
 J. E. Peralta, F. Ogliaro, M. Bearpark, J. J. Heyd, E. Brothers, 
 K. N. Kudin, V. N. Staroverov, T. Keith, R. Kobayashi, J. Normand, 
 K. Raghavachari, A. Rendell, J. C. Burant, S. S. Iyengar, J. Tomasi, 
 M. Cossi, N. Rega, J. M. Millam, M. Klene, J. E. Knox, J. B. Cross, 
 V. Bakken, C. Adamo, J. Jaramillo, R. Gomperts, R. E. Stratmann, 
 O. Yazyev, A. J. Austin, R. Cammi, C. Pomelli, J. W. Ochterski, 
 R. L. Martin, K. Morokuma, V. G. Zakrzewski, G. A. Voth, 
 P. Salvador, J. J. Dannenberg, S. Dapprich, A. D. Daniels, 
 O. Farkas, J. B. Foresman, J. V. Ortiz, J. Cioslowski, 
 and D. J. Fox, Gaussian, Inc., Wallingford CT, 2013.
 
 ******************************************
 Gaussian 09:  EM64L-G09RevD.01 24-Apr-2013
                 2-May-2019 
 ******************************************
 %nprocshared=24
 Will use up to   24 processors via shared memory.
 %mem=6GB
 %chk=MTPP.chk
 -----------------------------
 # opt freq b3lyp/6-31++g(d,p)
 -----------------------------
 1/14=-1,18=20,19=15,26=3,38=1/1,3;
 2/9=110,12=2,17=6,18=5,40=1/2;
 3/5=1,6=6,7=1111,11=2,16=1,25=1,30=1,71=1,74=-5/1,2,3;
 4//1;
 5/5=2,38=5/2;
 6/7=2,8=2,9=2,10=2,28=1/1;
 7//1,2,3,16;
 1/14=-1,18=20,19=15,26=3/3(2);
 2/9=110/2;
 99//99;
 2/9=110/2;
 3/5=1,6=6,7=1111,11=2,16=1,25=1,30=1,71=1,74=-5/1,2,3;
 4/5=5,16=3,69=1/1;
 5/5=2,38=5/2;
 7//1,2,3,16;
 1/14=-1,18=20,19=15,26=3/3(-5);
 2/9=110/2;
 6/7=2,8=2,9=2,10=2,19=2,28=1/1;
 99/9=1/99;
 ----
 MTPP
 ----
 Symbolic Z-matrix:
 Charge =  1 Multiplicity = 1
 P                    -0.02613  -0.00982   0.79447 
 C                    -0.0857   -0.03232   2.61336 
 H                     0.66274   0.62571   3.00289 
 H                    -1.05112   0.29087   2.94262 
 H                     0.09627  -1.02676   2.9639 
 C                    -0.33889   1.68102   0.19811 
 C                     0.72989   2.50341  -0.15947 
 C                    -1.64705   2.15467   0.09843 
 C                     0.49051   3.79937  -0.61597 
 H                     1.76113   2.12996  -0.08004 
 C                    -1.88672   3.45067  -0.35913 
 H                    -2.48954   1.50658   0.38004 
 C                    -0.81822   4.27308  -0.71619 
 H                     1.33292   4.44786  -0.89724 
 H                    -2.91827   3.82371  -0.43801 
 H                    -1.00672   5.29492  -1.07621 
 C                    -1.29699  -1.13159   0.13194 
 C                    -1.11393  -1.73586  -1.11217 
 C                    -2.4539   -1.38728   0.86796 
 C                    -2.08793  -2.5951   -1.62037 
 H                    -0.20209  -1.53347  -1.69254 
 C                    -3.42783  -2.24753   0.36019 
 H                    -2.59825  -0.91124   1.84861 
 C                    -3.24511  -2.85133  -0.88383 
 H                    -1.944    -3.07095  -2.60127 
 H                    -4.33972  -2.44927   0.94092 
 H                    -4.0129   -3.52889  -1.2847 
 C                     1.61707  -0.55638   0.23449 
 C                     2.53589  -1.06032   1.1555 
 C                     1.95779  -0.47158  -1.11543 
 C                     3.79538  -1.47871   0.72672 
 H                     2.26724  -1.12634   2.21979 
 C                     3.21727  -0.89097  -1.54465 
 H                     1.23367  -0.07459  -1.84149 
 C                     4.1361   -1.39436  -0.62384 
 H                     4.51989  -1.87535   1.45271 
 H                     3.48549  -0.82437  -2.60912 
 H                     5.1292   -1.72436  -0.9617 
 

 GradGradGradGradGradGradGradGradGradGradGradGradGradGradGradGradGradGrad
 Berny optimization.
 Initialization pass.
                           ----------------------------
                           !    Initial Parameters    !
                           ! (Angstroms and Degrees)  !
 --------------------------                            --------------------------
 ! Name  Definition              Value          Derivative Info.                !
 --------------------------------------------------------------------------------
 ! R1    R(1,2)                  1.82           estimate D2E/DX2                !
 ! R2    R(1,6)                  1.82           estimate D2E/DX2                !
 ! R3    R(1,17)                 1.82           estimate D2E/DX2                !
 ! R4    R(1,28)                 1.82           estimate D2E/DX2                !
 ! R5    R(2,3)                  1.07           estimate D2E/DX2                !
 ! R6    R(2,4)                  1.07           estimate D2E/DX2                !
 ! R7    R(2,5)                  1.07           estimate D2E/DX2                !
 ! R8    R(6,7)                  1.3952         estimate D2E/DX2                !
 ! R9    R(6,8)                  1.3948         estimate D2E/DX2                !
 ! R10   R(7,9)                  1.3947         estimate D2E/DX2                !
 ! R11   R(7,10)                 1.0997         estimate D2E/DX2                !
 ! R12   R(8,11)                 1.3951         estimate D2E/DX2                !
 ! R13   R(8,12)                 1.0996         estimate D2E/DX2                !
 ! R14   R(9,13)                 1.3954         estimate D2E/DX2                !
 ! R15   R(9,14)                 1.0997         estimate D2E/DX2                !
 ! R16   R(11,13)                1.3948         estimate D2E/DX2                !
 ! R17   R(11,15)                1.0998         estimate D2E/DX2                !
 ! R18   R(13,16)                1.0997         estimate D2E/DX2                !
 ! R19   R(17,18)                1.3952         estimate D2E/DX2                !
 ! R20   R(17,19)                1.3948         estimate D2E/DX2                !
 ! R21   R(18,20)                1.3947         estimate D2E/DX2                !
 ! R22   R(18,21)                1.0997         estimate D2E/DX2                !
 ! R23   R(19,22)                1.3951         estimate D2E/DX2                !
 ! R24   R(19,23)                1.0996         estimate D2E/DX2                !
 ! R25   R(20,24)                1.3954         estimate D2E/DX2                !
 ! R26   R(20,25)                1.0997         estimate D2E/DX2                !
 ! R27   R(22,24)                1.3948         estimate D2E/DX2                !
 ! R28   R(22,26)                1.0998         estimate D2E/DX2                !
 ! R29   R(24,27)                1.0997         estimate D2E/DX2                !
 ! R30   R(28,29)                1.3952         estimate D2E/DX2                !
 ! R31   R(28,30)                1.3948         estimate D2E/DX2                !
 ! R32   R(29,31)                1.3947         estimate D2E/DX2                !
 ! R33   R(29,32)                1.0997         estimate D2E/DX2                !
 ! R34   R(30,33)                1.3951         estimate D2E/DX2                !
 ! R35   R(30,34)                1.0996         estimate D2E/DX2                !
 ! R36   R(31,35)                1.3954         estimate D2E/DX2                !
 ! R37   R(31,36)                1.0997         estimate D2E/DX2                !
 ! R38   R(33,35)                1.3948         estimate D2E/DX2                !
 ! R39   R(33,37)                1.0998         estimate D2E/DX2                !
 ! R40   R(35,38)                1.0997         estimate D2E/DX2                !
 ! A1    A(2,1,6)              109.4712         estimate D2E/DX2                !
 ! A2    A(2,1,17)             109.4712         estimate D2E/DX2                !
 ! A3    A(2,1,28)             109.4712         estimate D2E/DX2                !
 ! A4    A(6,1,17)             109.4713         estimate D2E/DX2                !
 ! A5    A(6,1,28)             109.4712         estimate D2E/DX2                !
 ! A6    A(17,1,28)            109.4712         estimate D2E/DX2                !
 ! A7    A(1,2,3)              109.4712         estimate D2E/DX2                !
 ! A8    A(1,2,4)              109.4712         estimate D2E/DX2                !
 ! A9    A(1,2,5)              109.4712         estimate D2E/DX2                !
 ! A10   A(3,2,4)              109.4712         estimate D2E/DX2                !
 ! A11   A(3,2,5)              109.4712         estimate D2E/DX2                !
 ! A12   A(4,2,5)              109.4713         estimate D2E/DX2                !
 ! A13   A(1,6,7)              119.9972         estimate D2E/DX2                !
 ! A14   A(1,6,8)              120.0043         estimate D2E/DX2                !
 ! A15   A(7,6,8)              119.9985         estimate D2E/DX2                !
 ! A16   A(6,7,9)              120.0086         estimate D2E/DX2                !
 ! A17   A(6,7,10)             119.9808         estimate D2E/DX2                !
 ! A18   A(9,7,10)             120.0105         estimate D2E/DX2                !
 ! A19   A(6,8,11)             120.0            estimate D2E/DX2                !
 ! A20   A(6,8,12)             120.008          estimate D2E/DX2                !
 ! A21   A(11,8,12)            119.992          estimate D2E/DX2                !
 ! A22   A(7,9,13)             119.9941         estimate D2E/DX2                !
 ! A23   A(7,9,14)             120.0128         estimate D2E/DX2                !
 ! A24   A(13,9,14)            119.9931         estimate D2E/DX2                !
 ! A25   A(8,11,13)            120.0047         estimate D2E/DX2                !
 ! A26   A(8,11,15)            119.9839         estimate D2E/DX2                !
 ! A27   A(13,11,15)           120.0113         estimate D2E/DX2                !
 ! A28   A(9,13,11)            119.994          estimate D2E/DX2                !
 ! A29   A(9,13,16)            119.9812         estimate D2E/DX2                !
 ! A30   A(11,13,16)           120.0248         estimate D2E/DX2                !
 ! A31   A(1,17,18)            119.9972         estimate D2E/DX2                !
 ! A32   A(1,17,19)            120.0043         estimate D2E/DX2                !
 ! A33   A(18,17,19)           119.9985         estimate D2E/DX2                !
 ! A34   A(17,18,20)           120.0086         estimate D2E/DX2                !
 ! A35   A(17,18,21)           119.9808         estimate D2E/DX2                !
 ! A36   A(20,18,21)           120.0105         estimate D2E/DX2                !
 ! A37   A(17,19,22)           120.0            estimate D2E/DX2                !
 ! A38   A(17,19,23)           120.008          estimate D2E/DX2                !
 ! A39   A(22,19,23)           119.992          estimate D2E/DX2                !
 ! A40   A(18,20,24)           119.9942         estimate D2E/DX2                !
 ! A41   A(18,20,25)           120.0127         estimate D2E/DX2                !
 ! A42   A(24,20,25)           119.9931         estimate D2E/DX2                !
 ! A43   A(19,22,24)           120.0047         estimate D2E/DX2                !
 ! A44   A(19,22,26)           119.9839         estimate D2E/DX2                !
 ! A45   A(24,22,26)           120.0113         estimate D2E/DX2                !
 ! A46   A(20,24,22)           119.994          estimate D2E/DX2                !
 ! A47   A(20,24,27)           119.9811         estimate D2E/DX2                !
 ! A48   A(22,24,27)           120.0249         estimate D2E/DX2                !
 ! A49   A(1,28,29)            119.9972         estimate D2E/DX2                !
 ! A50   A(1,28,30)            120.0043         estimate D2E/DX2                !
 ! A51   A(29,28,30)           119.9984         estimate D2E/DX2                !
 ! A52   A(28,29,31)           120.0086         estimate D2E/DX2                !
 ! A53   A(28,29,32)           119.9808         estimate D2E/DX2                !
 ! A54   A(31,29,32)           120.0105         estimate D2E/DX2                !
 ! A55   A(28,30,33)           120.0001         estimate D2E/DX2                !
 ! A56   A(28,30,34)           120.008          estimate D2E/DX2                !
 ! A57   A(33,30,34)           119.9919         estimate D2E/DX2                !
 ! A58   A(29,31,35)           119.9941         estimate D2E/DX2                !
 ! A59   A(29,31,36)           120.0128         estimate D2E/DX2                !
 ! A60   A(35,31,36)           119.993          estimate D2E/DX2                !
 ! A61   A(30,33,35)           120.0047         estimate D2E/DX2                !
 ! A62   A(30,33,37)           119.984          estimate D2E/DX2                !
 ! A63   A(35,33,37)           120.0113         estimate D2E/DX2                !
 ! A64   A(31,35,33)           119.994          estimate D2E/DX2                !
 ! A65   A(31,35,38)           119.9811         estimate D2E/DX2                !
 ! A66   A(33,35,38)           120.0249         estimate D2E/DX2                !
 ! D1    D(6,1,2,3)            -60.111          estimate D2E/DX2                !
 ! D2    D(6,1,2,4)             59.8889         estimate D2E/DX2                !
 ! D3    D(6,1,2,5)            179.889          estimate D2E/DX2                !
 ! D4    D(17,1,2,3)           179.8889         estimate D2E/DX2                !
 ! D5    D(17,1,2,4)           -60.1112         estimate D2E/DX2                !
 ! D6    D(17,1,2,5)            59.8889         estimate D2E/DX2                !
 ! D7    D(28,1,2,3)            59.889          estimate D2E/DX2                !
 ! D8    D(28,1,2,4)           179.8889         estimate D2E/DX2                !
 ! D9    D(28,1,2,5)           -60.111          estimate D2E/DX2                !
 ! D10   D(2,1,6,7)             98.5822         estimate D2E/DX2                !
 ! D11   D(2,1,6,8)            -81.4231         estimate D2E/DX2                !
 ! D12   D(17,1,6,7)          -141.4178         estimate D2E/DX2                !
 ! D13   D(17,1,6,8)            38.577          estimate D2E/DX2                !
 ! D14   D(28,1,6,7)           -21.4178         estimate D2E/DX2                !
 ! D15   D(28,1,6,8)           158.5769         estimate D2E/DX2                !
 ! D16   D(2,1,17,18)         -152.3806         estimate D2E/DX2                !
 ! D17   D(2,1,17,19)           27.6142         estimate D2E/DX2                !
 ! D18   D(6,1,17,18)           87.6194         estimate D2E/DX2                !
 ! D19   D(6,1,17,19)          -92.3858         estimate D2E/DX2                !
 ! D20   D(28,1,17,18)         -32.3806         estimate D2E/DX2                !
 ! D21   D(28,1,17,19)         147.6142         estimate D2E/DX2                !
 ! D22   D(2,1,28,29)            7.6189         estimate D2E/DX2                !
 ! D23   D(2,1,28,30)         -172.3863         estimate D2E/DX2                !
 ! D24   D(6,1,28,29)          127.619          estimate D2E/DX2                !
 ! D25   D(6,1,28,30)          -52.3863         estimate D2E/DX2                !
 ! D26   D(17,1,28,29)        -112.381          estimate D2E/DX2                !
 ! D27   D(17,1,28,30)          67.6137         estimate D2E/DX2                !
 ! D28   D(1,6,7,9)           -179.9729         estimate D2E/DX2                !
 ! D29   D(1,6,7,10)            -0.052          estimate D2E/DX2                !
 ! D30   D(8,6,7,9)              0.0323         estimate D2E/DX2                !
 ! D31   D(8,6,7,10)           179.9532         estimate D2E/DX2                !
 ! D32   D(1,6,8,11)          -179.9798         estimate D2E/DX2                !
 ! D33   D(1,6,8,12)            -0.0056         estimate D2E/DX2                !
 ! D34   D(7,6,8,11)             0.0149         estimate D2E/DX2                !
 ! D35   D(7,6,8,12)           179.9892         estimate D2E/DX2                !
 ! D36   D(6,7,9,13)            -0.0568         estimate D2E/DX2                !
 ! D37   D(6,7,9,14)           179.9619         estimate D2E/DX2                !
 ! D38   D(10,7,9,13)         -179.9777         estimate D2E/DX2                !
 ! D39   D(10,7,9,14)            0.041          estimate D2E/DX2                !
 ! D40   D(6,8,11,13)           -0.0376         estimate D2E/DX2                !
 ! D41   D(6,8,11,15)          179.975          estimate D2E/DX2                !
 ! D42   D(12,8,11,13)         179.9881         estimate D2E/DX2                !
 ! D43   D(12,8,11,15)           0.0008         estimate D2E/DX2                !
 ! D44   D(7,9,13,11)            0.0341         estimate D2E/DX2                !
 ! D45   D(7,9,13,16)         -179.9964         estimate D2E/DX2                !
 ! D46   D(14,9,13,11)        -179.9846         estimate D2E/DX2                !
 ! D47   D(14,9,13,16)          -0.0151         estimate D2E/DX2                !
 ! D48   D(8,11,13,9)            0.0131         estimate D2E/DX2                !
 ! D49   D(8,11,13,16)        -179.9563         estimate D2E/DX2                !
 ! D50   D(15,11,13,9)        -179.9996         estimate D2E/DX2                !
 ! D51   D(15,11,13,16)          0.031          estimate D2E/DX2                !
 ! D52   D(1,17,18,20)        -179.9729         estimate D2E/DX2                !
 ! D53   D(1,17,18,21)          -0.052          estimate D2E/DX2                !
 ! D54   D(19,17,18,20)          0.0324         estimate D2E/DX2                !
 ! D55   D(19,17,18,21)        179.9533         estimate D2E/DX2                !
 ! D56   D(1,17,19,22)        -179.9799         estimate D2E/DX2                !
 ! D57   D(1,17,19,23)          -0.0055         estimate D2E/DX2                !
 ! D58   D(18,17,19,22)          0.0149         estimate D2E/DX2                !
 ! D59   D(18,17,19,23)        179.9892         estimate D2E/DX2                !
 ! D60   D(17,18,20,24)         -0.0569         estimate D2E/DX2                !
 ! D61   D(17,18,20,25)        179.9619         estimate D2E/DX2                !
 ! D62   D(21,18,20,24)       -179.9778         estimate D2E/DX2                !
 ! D63   D(21,18,20,25)          0.041          estimate D2E/DX2                !
 ! D64   D(17,19,22,24)         -0.0376         estimate D2E/DX2                !
 ! D65   D(17,19,22,26)        179.975          estimate D2E/DX2                !
 ! D66   D(23,19,22,24)        179.9881         estimate D2E/DX2                !
 ! D67   D(23,19,22,26)          0.0007         estimate D2E/DX2                !
 ! D68   D(18,20,24,22)          0.0342         estimate D2E/DX2                !
 ! D69   D(18,20,24,27)       -179.9965         estimate D2E/DX2                !
 ! D70   D(25,20,24,22)       -179.9846         estimate D2E/DX2                !
 ! D71   D(25,20,24,27)         -0.0152         estimate D2E/DX2                !
 ! D72   D(19,22,24,20)          0.0131         estimate D2E/DX2                !
 ! D73   D(19,22,24,27)       -179.9563         estimate D2E/DX2                !
 ! D74   D(26,22,24,20)       -179.9996         estimate D2E/DX2                !
 ! D75   D(26,22,24,27)          0.0311         estimate D2E/DX2                !
 ! D76   D(1,28,29,31)        -179.9729         estimate D2E/DX2                !
 ! D77   D(1,28,29,32)          -0.052          estimate D2E/DX2                !
 ! D78   D(30,28,29,31)          0.0324         estimate D2E/DX2                !
 ! D79   D(30,28,29,32)        179.9532         estimate D2E/DX2                !
 ! D80   D(1,28,30,33)        -179.9799         estimate D2E/DX2                !
 ! D81   D(1,28,30,34)          -0.0056         estimate D2E/DX2                !
 ! D82   D(29,28,30,33)          0.0149         estimate D2E/DX2                !
 ! D83   D(29,28,30,34)        179.9892         estimate D2E/DX2                !
 ! D84   D(28,29,31,35)         -0.0569         estimate D2E/DX2                !
 ! D85   D(28,29,31,36)        179.9619         estimate D2E/DX2                !
 ! D86   D(32,29,31,35)       -179.9777         estimate D2E/DX2                !
 ! D87   D(32,29,31,36)          0.041          estimate D2E/DX2                !
 ! D88   D(28,30,33,35)         -0.0376         estimate D2E/DX2                !
 ! D89   D(28,30,33,37)        179.975          estimate D2E/DX2                !
 ! D90   D(34,30,33,35)        179.9881         estimate D2E/DX2                !
 ! D91   D(34,30,33,37)          0.0007         estimate D2E/DX2                !
 ! D92   D(29,31,35,33)          0.0341         estimate D2E/DX2                !
 ! D93   D(29,31,35,38)       -179.9964         estimate D2E/DX2                !
 ! D94   D(36,31,35,33)       -179.9846         estimate D2E/DX2                !
 ! D95   D(36,31,35,38)         -0.0152         estimate D2E/DX2                !
 ! D96   D(30,33,35,31)          0.0131         estimate D2E/DX2                !
 ! D97   D(30,33,35,38)       -179.9563         estimate D2E/DX2                !
 ! D98   D(37,33,35,31)       -179.9995         estimate D2E/DX2                !
 ! D99   D(37,33,35,38)          0.0311         estimate D2E/DX2                !
 --------------------------------------------------------------------------------
 Trust Radius=3.00D-01 FncErr=1.00D-07 GrdErr=1.00D-06
 Number of steps in this run=    215 maximum allowed number of steps=    228.
 GradGradGradGradGradGradGradGradGradGradGradGradGradGradGradGradGradGrad

                          Input orientation:                          
 ---------------------------------------------------------------------
 Center     Atomic      Atomic             Coordinates (Angstroms)
 Number     Number       Type             X           Y           Z
 ---------------------------------------------------------------------
      1         15           0       -0.026127   -0.009817    0.794472
      2          6           0       -0.085695   -0.032319    2.613358
      3          1           0        0.662744    0.625709    3.002894
      4          1           0       -1.051115    0.290865    2.942623
      5          1           0        0.096266   -1.026759    2.963900
      6          6           0       -0.338892    1.681019    0.198108
      7          6           0        0.729888    2.503406   -0.159466
      8          6           0       -1.647046    2.154671    0.098427
      9          6           0        0.490511    3.799372   -0.615969
     10          1           0        1.761134    2.129956   -0.080035
     11          6           0       -1.886718    3.450668   -0.359132
     12          1           0       -2.489538    1.506575    0.380040
     13          6           0       -0.818219    4.273078   -0.716189
     14          1           0        1.332917    4.447860   -0.897236
     15          1           0       -2.918266    3.823710   -0.438012
     16          1           0       -1.006717    5.294916   -1.076207
     17          6           0       -1.296985   -1.131586    0.131936
     18          6           0       -1.113929   -1.735863   -1.112174
     19          6           0       -2.453895   -1.387282    0.867958
     20          6           0       -2.087925   -2.595101   -1.620372
     21          1           0       -0.202086   -1.533471   -1.692536
     22          6           0       -3.427833   -2.247528    0.360187
     23          1           0       -2.598252   -0.911240    1.848608
     24          6           0       -3.245107   -2.851326   -0.883829
     25          1           0       -1.943995   -3.070945   -2.601266
     26          1           0       -4.339716   -2.449267    0.940915
     27          1           0       -4.012901   -3.528885   -1.284704
     28          6           0        1.617065   -0.556384    0.234486
     29          6           0        2.535892   -1.060325    1.155503
     30          6           0        1.957792   -0.471579   -1.115426
     31          6           0        3.795382   -1.478714    0.726717
     32          1           0        2.267242   -1.126337    2.219792
     33          6           0        3.217269   -0.890972   -1.544654
     34          1           0        1.233670   -0.074586   -1.841493
     35          6           0        4.136098   -1.394361   -0.623844
     36          1           0        4.519890   -1.875352    1.452707
     37          1           0        3.485491   -0.824373   -2.609123
     38          1           0        5.129199   -1.724361   -0.961700
 ---------------------------------------------------------------------
                    Distance matrix (angstroms):
                    1          2          3          4          5
     1  P    0.000000
     2  C    1.820000   0.000000
     3  H    2.399076   1.070000   0.000000
     4  H    2.399075   1.070000   1.747302   0.000000
     5  H    2.399077   1.070000   1.747303   1.747303   0.000000
     6  C    1.820000   2.972048   3.159712   3.157871   3.895001
     7  C    2.792462   3.844949   3.678420   4.205980   4.755939
     8  C    2.792287   3.680437   4.013575   3.452297   4.622939
     9  C    4.094653   5.044048   4.816427   5.229704   6.021830
    10  H    2.921933   3.916705   3.601898   4.519675   4.690648
    11  C    4.094821   4.920425   5.077733   4.645877   5.917949
    12  H    2.922258   3.624136   4.194302   3.180227   4.447527
    13  C    4.610065   5.491714   5.415545   5.412870   6.516718
    14  H    4.957798   5.865896   5.501726   6.140744   6.812425
    15  H    4.957763   5.674793   5.906833   5.234113   6.647365
    16  H    5.709745   6.545273   6.420877   6.418216   7.583048
    17  C    1.820000   2.972048   3.895000   3.159712   3.157872
    18  C    2.792463   4.223614   5.066298   4.533536   4.310659
    19  C    2.792287   3.238938   4.280598   3.014665   3.320583
    20  C    4.094652   5.338656   6.270118   5.497699   5.314691
    21  H    2.921933   4.561549   5.239948   5.053093   4.693417
    22  C    4.094821   4.599328   5.654398   4.331420   4.548502
    23  H    2.922258   2.769528   3.785325   2.244005   2.918501
    24  C    4.610065   5.491721   6.516724   5.415598   5.412840
    25  H    4.957798   6.314969   7.201871   6.544746   6.269963
    26  H    4.957763   5.170628   6.223491   4.725469   5.078773
    27  H    5.709744   6.545518   7.583258   6.421290   6.418452
    28  C    1.820000   2.972048   3.157872   3.895000   3.159712
    29  C    2.792463   3.170939   3.124780   4.229200   3.036972
    30  C    2.792287   4.274648   4.454408   5.109071   4.518230
    31  C    4.094653   4.551289   4.407153   5.615174   4.346575
    32  H    2.921934   2.624516   2.501465   3.680005   2.297118
    33  C    4.094821   5.379212   5.431953   6.304879   5.485085
    34  H    2.922259   4.646311   4.927926   5.314279   5.029127
    35  C    4.610065   5.491646   5.412772   6.516660   5.415467
    36  H    4.957798   5.094634   4.851388   6.160231   4.751028
    37  H    4.957764   6.376129   6.447121   7.255786   6.525825
    38  H    5.709745   6.545164   6.417948   7.582952   6.420857
                    6          7          8          9         10
     6  C    0.000000
     7  C    1.395160   0.000000
     8  C    1.394830   2.416183   0.000000
     9  C    2.416206   1.394713   2.790081   0.000000
    10  H    2.165414   1.099656   3.412939   2.165331   0.000000
    11  C    2.416183   2.789946   1.395138   2.416356   3.889601
    12  H    2.165366   3.413128   1.099603   3.889684   4.320704
    13  C    2.790065   2.416260   2.416237   1.395427   3.413316
    14  H    3.413229   2.165375   3.889761   1.099680   2.494768
    15  H    3.413055   3.889707   2.165516   3.413506   4.989362
    16  H    3.889746   3.413025   3.413345   2.165678   4.320918
    17  C    2.972048   4.172085   3.305019   5.298004   4.476012
    18  C    3.740669   4.720033   4.109261   5.784399   4.927053
    19  C    3.786345   5.131231   3.713302   6.145970   5.571007
    20  C    4.964996   6.005755   5.070402   6.967528   6.286021
    21  H    3.731782   4.417607   4.347166   5.484332   4.458149
    22  C    5.000131   6.334671   4.755952   7.271265   6.803054
    23  H    3.814271   5.173846   3.656192   6.148533   5.654448
    24  C    5.491705   6.708088   5.345899   7.632717   7.107862
    25  H    5.744041   6.647212   5.889277   7.554434   6.865418
    26  H    5.798070   7.172217   5.399676   8.049874   7.696232
    27  H    6.545241   7.755562   6.309765   8.627356   8.173934
    28  C    2.972047   3.210077   4.245321   4.578756   2.708524
    29  C    4.086068   4.206064   5.380574   5.562225   3.507805
    30  C    3.410837   3.357401   4.622281   4.543500   2.806901
    31  C    5.230254   5.102926   6.573907   6.370492   4.220369
    32  H    4.331326   4.604276   5.530538   5.954907   4.018556
    33  C    4.722143   4.430306   5.969692   5.504270   3.659432
    34  H    3.116901   3.119143   4.126912   4.130587   2.870707
    35  C    5.491730   5.197163   6.823640   6.345489   4.284506
    36  H    6.150574   6.011384   7.490411   7.260703   5.099267
    37  H    5.365020   4.966717   6.522919   5.858463   4.254145
    38  H    6.545364   6.153985   7.879610   7.221398   5.193934
                   11         12         13         14         15
    11  C    0.000000
    12  H    2.165471   0.000000
    13  C    1.394825   3.412999   0.000000
    14  H    3.413209   4.989364   2.165805   0.000000
    15  H    1.099761   2.494420   2.165528   4.321227   0.000000
    16  H    2.165606   4.320988   1.099681   2.494679   2.495147
    17  C    4.646072   2.905793   5.491714   6.253463   5.244840
    18  C    5.297582   3.825233   6.029231   6.653697   5.883789
    19  C    5.023266   2.934918   6.101199   7.176680   5.392183
    20  C    6.179202   4.581123   7.042839   7.863103   6.579405
    21  H    5.427485   4.332423   5.920210   6.226159   6.136029
    22  C    5.946587   3.869636   7.105419   8.311081   6.144649
    23  H    4.940307   2.830961   6.051765   7.191224   5.267902
    24  C    6.468049   4.599951   7.528281   8.616066   6.697886
    25  H    6.896512   5.489945   7.665218   8.377010   7.291443
    26  H    6.520472   4.403002   7.767680   9.117452   6.578161
    27  H    7.354692   5.517958   8.449842   9.610222   7.481695
    28  C    5.355870   4.597953   5.491639   5.138482   6.340876
    29  C    6.496357   5.696075   6.572555   6.000082   7.492725
    30  C    5.544029   5.091980   5.511569   4.963764   6.533325
    31  C    7.600272   6.966517   7.513348   6.620063   8.633966
    32  H    6.697403   5.739675   6.877044   6.454494   7.645677
    33  C    6.804850   6.482309   6.605977   5.698514   7.816500
    34  H    4.935750   4.614928   4.937483   4.621038   5.865581
    35  C    7.734254   7.302210   7.528190   6.485685   8.776494
    36  H    8.526070   7.856216   8.426311   7.460700   9.559304
    37  H    7.224892   7.075972   6.934632   5.946476   8.205273
    38  H    8.738827   8.383577   8.449931   7.246532   9.788618
                   16         17         18         19         20
    16  H    0.000000
    17  C    6.545517   0.000000
    18  C    7.031688   1.395159   0.000000
    19  C    7.108155   1.394830   2.416183   0.000000
    20  C    7.982324   2.416205   1.394713   2.790080   0.000000
    21  H    6.903199   2.165413   1.099655   3.412938   2.165330
    22  C    8.050683   2.416183   2.789946   1.395138   2.416356
    23  H    7.043004   2.165366   3.413129   1.099604   3.889684
    24  C    8.450364   2.790065   2.416261   2.416237   1.395427
    25  H    8.555228   3.413228   2.165375   3.889760   1.099680
    26  H    8.668912   3.413055   3.889707   2.165515   3.413506
    27  H    9.324166   3.889744   3.413024   3.413344   2.165677
    28  C    6.545217   2.972047   3.265424   4.202903   4.617772
    29  C    7.610499   3.967835   4.349702   5.008748   5.607201
    30  C    6.484005   3.547548   3.321731   4.922937   4.596971
    31  C    8.496632   5.138722   5.248712   6.251542   6.431831
    32  H    7.925586   4.130724   4.786004   4.917792   5.989291
    33  C    7.505112   4.821549   4.433977   6.182970   5.572690
    34  H    5.868266   3.378740   2.966980   4.760507   4.175510
    35  C    8.449829   5.491689   5.283737   6.756740   6.416643
    36  H    9.399550   6.011128   6.191768   7.015256   7.322914
    37  H    7.744383   5.520857   4.922025   6.905307   5.930942
    38  H    9.323777   6.545477   6.244952   7.807982   7.299241
                   21         22         23         24         25
    21  H    0.000000
    22  C    3.889601   0.000000
    23  H    4.320704   2.165472   0.000000
    24  C    3.413316   1.394825   3.413000   0.000000
    25  H    2.494767   3.413209   4.989364   2.165806   0.000000
    26  H    4.989362   1.099761   2.494420   2.165528   4.321228
    27  H    4.320916   2.165605   4.320988   1.099679   2.494678
    28  C    2.824433   5.322289   4.527716   5.491639   5.200544
    29  C    3.978909   6.132536   5.182862   6.386432   6.182661
    30  C    2.475024   5.859726   5.453103   5.725993   4.918167
    31  C    4.672851   7.273256   6.516074   7.351626   6.822838
    32  H    4.644314   6.095004   4.884371   6.556984   6.690188
    33  C    3.482336   7.044576   6.733121   6.785424   5.701522
    34  H    2.052298   5.594522   5.385208   5.356011   4.433168
    35  C    4.470044   7.675237   7.190125   7.528116   6.609740
    36  H    5.683880   8.031091   7.194039   8.167442   7.723079
    37  H    3.865382   7.657429   7.542602   7.237826   5.875923
    38  H    5.384530   8.674323   8.262717   8.450155   7.384547
                   26         27         28         29         30
    26  H    0.000000
    27  H    2.495148   0.000000
    28  C    6.290094   6.545244   0.000000
    29  C    7.017777   7.411821   1.395160   0.000000
    30  C    6.913638   6.710063   1.394829   2.416183   0.000000
    31  C    8.195589   8.319754   2.416205   1.394712   2.790080
    32  H    6.858394   7.582475   2.165414   1.099655   3.412938
    33  C    8.106439   7.700748   2.416183   2.789947   1.395138
    34  H    6.666599   6.306243   2.165366   3.413129   1.099604
    35  C    8.683359   8.449800   2.790065   2.416261   2.416236
    36  H    8.892914   9.112415   3.413229   2.165375   3.889760
    37  H    8.745108   8.080492   3.413055   3.889707   2.165516
    38  H    9.685339   9.324089   3.889745   3.413024   3.413344
                   31         32         33         34         35
    31  C    0.000000
    32  H    2.165330   0.000000
    33  C    2.416357   3.889602   0.000000
    34  H    3.889685   4.320704   2.165471   0.000000
    35  C    1.395427   3.413316   1.394826   3.412999   0.000000
    36  H    1.099680   2.494768   3.413209   4.989364   2.165805
    37  H    3.413506   4.989362   1.099760   2.494421   2.165527
    38  H    2.165678   4.320917   2.165606   4.320988   1.099680
                   36         37         38
    36  H    0.000000
    37  H    4.321227   0.000000
    38  H    2.494678   2.495147   0.000000
 Stoichiometry    C19H18P(1+)
 Framework group  C1[X(C19H18P)]
 Deg. of freedom   108
 Full point group                 C1      NOp   1
 Largest Abelian subgroup         C1      NOp   1
 Largest concise Abelian subgroup C1      NOp   1
                         Standard orientation:                         
 ---------------------------------------------------------------------
 Center     Atomic      Atomic             Coordinates (Angstroms)
 Number     Number       Type             X           Y           Z
 ---------------------------------------------------------------------
      1         15           0       -0.026127   -0.009817    0.794472
      2          6           0       -0.085695   -0.032319    2.613358
      3          1           0        0.662745    0.625709    3.002894
      4          1           0       -1.051115    0.290866    2.942623
      5          1           0        0.096266   -1.026759    2.963900
      6          6           0       -0.338891    1.681019    0.198108
      7          6           0        0.729890    2.503406   -0.159466
      8          6           0       -1.647045    2.154672    0.098427
      9          6           0        0.490513    3.799372   -0.615969
     10          1           0        1.761135    2.129955   -0.080035
     11          6           0       -1.886716    3.450669   -0.359132
     12          1           0       -2.489537    1.506576    0.380040
     13          6           0       -0.818216    4.273078   -0.716189
     14          1           0        1.332920    4.447859   -0.897236
     15          1           0       -2.918264    3.823712   -0.438012
     16          1           0       -1.006714    5.294917   -1.076207
     17          6           0       -1.296986   -1.131585    0.131936
     18          6           0       -1.113930   -1.735862   -1.112174
     19          6           0       -2.453896   -1.387281    0.867958
     20          6           0       -2.087926   -2.595100   -1.620372
     21          1           0       -0.202087   -1.533471   -1.692536
     22          6           0       -3.427834   -2.247526    0.360187
     23          1           0       -2.598252   -0.911238    1.848608
     24          6           0       -3.245109   -2.851324   -0.883829
     25          1           0       -1.943997   -3.070944   -2.601266
     26          1           0       -4.339717   -2.449264    0.940915
     27          1           0       -4.012903   -3.528883   -1.284704
     28          6           0        1.617065   -0.556385    0.234486
     29          6           0        2.535891   -1.060327    1.155503
     30          6           0        1.957792   -0.471580   -1.115426
     31          6           0        3.795381   -1.478716    0.726717
     32          1           0        2.267241   -1.126338    2.219792
     33          6           0        3.217269   -0.890974   -1.544654
     34          1           0        1.233670   -0.074587   -1.841493
     35          6           0        4.136097   -1.394364   -0.623844
     36          1           0        4.519889   -1.875355    1.452707
     37          1           0        3.485491   -0.824375   -2.609123
     38          1           0        5.129198   -1.724364   -0.961700
 ---------------------------------------------------------------------
 Rotational constants (GHZ):      0.3326600      0.3104916      0.2008619
 Standard basis: 6-31++G(d,p) (6D, 7F)
 There are   492 symmetry adapted cartesian basis functions of A   symmetry.
 There are   492 symmetry adapted basis functions of A   symmetry.
   492 basis functions,   808 primitive gaussians,   492 cartesian basis functions
    73 alpha electrons       73 beta electrons
       nuclear repulsion energy      1582.1355242168 Hartrees.
 NAtoms=   38 NActive=   38 NUniq=   38 SFac= 1.00D+00 NAtFMM=   60 NAOKFM=F Big=F
 Integral buffers will be    131072 words long.
 Raffenetti 2 integral format.
 Two-electron integral symmetry is turned on.
 One-electron integrals computed using PRISM.
 NBasis=   492 RedAO= T EigKep=  1.21D-06  NBF=   492
 NBsUse=   488 1.00D-06 EigRej=  9.43D-07 NBFU=   488
 ExpMin= 3.48D-02 ExpMax= 1.94D+04 ExpMxC= 2.91D+03 IAcc=3 IRadAn=         5 AccDes= 0.00D+00
 Harris functional with IExCor=  402 and IRadAn=       5 diagonalized for initial guess.
 HarFok:  IExCor=  402 AccDes= 0.00D+00 IRadAn=         5 IDoV= 1 UseB2=F ITyADJ=14
 ICtDFT=  3500011 ScaDFX=  1.000000  1.000000  1.000000  1.000000
 FoFCou: FMM=F IPFlag=           0 FMFlag=      100000 FMFlg1=           0
         NFxFlg=           0 DoJE=T BraDBF=F KetDBF=T FulRan=T
         wScrn=  0.000000 ICntrl=     500 IOpCl=  0 I1Cent=   200000004 NGrid=           0
         NMat0=    1 NMatS0=      1 NMatT0=    0 NMatD0=    1 NMtDS0=    0 NMtDT0=    0
 Petite list used in FoFCou.
 Requested convergence on RMS density matrix=1.00D-08 within 128 cycles.
 Requested convergence on MAX density matrix=1.00D-06.
 Requested convergence on             energy=1.00D-06.
 No special actions if energy rises.
 SCF Done:  E(RB3LYP) =  -1076.05747950     A.U. after   16 cycles
            NFock= 16  Conv=0.33D-08     -V/T= 2.0080

 **********************************************************************

            Population analysis using the SCF density.

 **********************************************************************

 Orbital symmetries:
       Occupied  (A) (A) (A) (A) (A) (A) (A) (A) (A) (A) (A) (A)
                 (A) (A) (A) (A) (A) (A) (A) (A) (A) (A) (A) (A)
                 (A) (A) (A) (A) (A) (A) (A) (A) (A) (A) (A) (A)
                 (A) (A) (A) (A) (A) (A) (A) (A) (A) (A) (A) (A)
                 (A) (A) (A) (A) (A) (A) (A) (A) (A) (A) (A) (A)
                 (A) (A) (A) (A) (A) (A) (A) (A) (A) (A) (A) (A)
                 (A)
       Virtual   (A) (A) (A) (A) (A) (A) (A) (A) (A) (A) (A) (A)
                 (A) (A) (A) (A) (A) (A) (A) (A) (A) (A) (A) (A)
                 (A) (A) (A) (A) (A) (A) (A) (A) (A) (A) (A) (A)
                 (A) (A) (A) (A) (A) (A) (A) (A) (A) (A) (A) (A)
                 (A) (A) (A) (A) (A) (A) (A) (A) (A) (A) (A) (A)
                 (A) (A) (A) (A) (A) (A) (A) (A) (A) (A) (A) (A)
                 (A) (A) (A) (A) (A) (A) (A) (A) (A) (A) (A) (A)
                 (A) (A) (A) (A) (A) (A) (A) (A) (A) (A) (A) (A)
                 (A) (A) (A) (A) (A) (A) (A) (A) (A) (A) (A) (A)
                 (A) (A) (A) (A) (A) (A) (A) (A) (A) (A) (A) (A)
                 (A) (A) (A) (A) (A) (A) (A) (A) (A) (A) (A) (A)
                 (A) (A) (A) (A) (A) (A) (A) (A) (A) (A) (A) (A)
                 (A) (A) (A) (A) (A) (A) (A) (A) (A) (A) (A) (A)
                 (A) (A) (A) (A) (A) (A) (A) (A) (A) (A) (A) (A)
                 (A) (A) (A) (A) (A) (A) (A) (A) (A) (A) (A) (A)
                 (A) (A) (A) (A) (A) (A) (A) (A) (A) (A) (A) (A)
                 (A) (A) (A) (A) (A) (A) (A) (A) (A) (A) (A) (A)
                 (A) (A) (A) (A) (A) (A) (A) (A) (A) (A) (A) (A)
                 (A) (A) (A) (A) (A) (A) (A) (A) (A) (A) (A) (A)
                 (A) (A) (A) (A) (A) (A) (A) (A) (A) (A) (A) (A)
                 (A) (A) (A) (A) (A) (A) (A) (A) (A) (A) (A) (A)
                 (A) (A) (A) (A) (A) (A) (A) (A) (A) (A) (A) (A)
                 (A) (A) (A) (A) (A) (A) (A) (A) (A) (A) (A) (A)
                 (A) (A) (A) (A) (A) (A) (A) (A) (A) (A) (A) (A)
                 (A) (A) (A) (A) (A) (A) (A) (A) (A) (A) (A) (A)
                 (A) (A) (A) (A) (A) (A) (A) (A) (A) (A) (A) (A)
                 (A) (A) (A) (A) (A) (A) (A) (A) (A) (A) (A) (A)
                 (A) (A) (A) (A) (A) (A) (A) (A) (A) (A) (A) (A)
                 (A) (A) (A) (A) (A) (A) (A) (A) (A) (A) (A) (A)
                 (A) (A) (A) (A) (A) (A) (A) (A) (A) (A) (A) (A)
                 (A) (A) (A) (A) (A) (A) (A) (A) (A) (A) (A) (A)
                 (A) (A) (A) (A) (A) (A) (A) (A) (A) (A) (A) (A)
                 (A) (A) (A) (A) (A) (A) (A) (A) (A) (A) (A) (A)
                 (A) (A) (A) (A) (A) (A) (A) (A) (A) (A) (A) (A)
                 (A) (A) (A) (A) (A) (A) (A)
 The electronic state is 1-A.
 Alpha  occ. eigenvalues --  -77.31438 -10.35263 -10.34884 -10.34623 -10.34551
 Alpha  occ. eigenvalues --  -10.34121 -10.34010 -10.33845 -10.33509 -10.33473
 Alpha  occ. eigenvalues --  -10.33362 -10.32914 -10.32860 -10.32809 -10.32579
 Alpha  occ. eigenvalues --  -10.32526 -10.32465 -10.32390 -10.32308 -10.32261
 Alpha  occ. eigenvalues --   -6.77714  -4.93919  -4.93892  -4.93859  -1.01083
 Alpha  occ. eigenvalues --   -0.99511  -0.99190  -0.94013  -0.89013  -0.88805
 Alpha  occ. eigenvalues --   -0.88340  -0.88130  -0.87839  -0.87520  -0.79381
 Alpha  occ. eigenvalues --   -0.74845  -0.74403  -0.73938  -0.73405  -0.73178
 Alpha  occ. eigenvalues --   -0.69800  -0.65622  -0.65487  -0.63585  -0.59950
 Alpha  occ. eigenvalues --   -0.59784  -0.59465  -0.58872  -0.58503  -0.57962
 Alpha  occ. eigenvalues --   -0.57637  -0.57385  -0.56063  -0.55269  -0.54970
 Alpha  occ. eigenvalues --   -0.54541  -0.54182  -0.53780  -0.50837  -0.50366
 Alpha  occ. eigenvalues --   -0.50129  -0.48998  -0.48059  -0.47845  -0.47534
 Alpha  occ. eigenvalues --   -0.46911  -0.46642  -0.40337  -0.39446  -0.39302
 Alpha  occ. eigenvalues --   -0.38916  -0.38700  -0.38393
 Alpha virt. eigenvalues --   -0.17583  -0.16840  -0.15558  -0.14945  -0.14366
 Alpha virt. eigenvalues --   -0.13727  -0.11825  -0.09989  -0.09556  -0.09113
 Alpha virt. eigenvalues --   -0.08811  -0.08077  -0.07567  -0.07433  -0.07097
 Alpha virt. eigenvalues --   -0.06808  -0.06442  -0.05955  -0.05681  -0.05224
 Alpha virt. eigenvalues --   -0.05081  -0.04433  -0.04371  -0.03827  -0.03603
 Alpha virt. eigenvalues --   -0.03237  -0.02874  -0.02653  -0.02001  -0.01671
 Alpha virt. eigenvalues --   -0.01138  -0.00999  -0.00647  -0.00233  -0.00135
 Alpha virt. eigenvalues --    0.00180   0.00697   0.00949   0.01152   0.01378
 Alpha virt. eigenvalues --    0.01578   0.02003   0.02264   0.02710   0.02984
 Alpha virt. eigenvalues --    0.03089   0.03401   0.03652   0.03726   0.03983
 Alpha virt. eigenvalues --    0.04067   0.04481   0.04492   0.04685   0.05030
 Alpha virt. eigenvalues --    0.05053   0.05277   0.05311   0.05589   0.05717
 Alpha virt. eigenvalues --    0.05893   0.06275   0.06469   0.06578   0.06893
 Alpha virt. eigenvalues --    0.07138   0.07214   0.08133   0.08856   0.08933
 Alpha virt. eigenvalues --    0.09302   0.09612   0.09853   0.10150   0.10205
 Alpha virt. eigenvalues --    0.10409   0.10718   0.11078   0.11236   0.11399
 Alpha virt. eigenvalues --    0.11495   0.12005   0.12137   0.12321   0.12614
 Alpha virt. eigenvalues --    0.13186   0.13366   0.13812   0.14018   0.14307
 Alpha virt. eigenvalues --    0.14907   0.15183   0.15634   0.15955   0.16350
 Alpha virt. eigenvalues --    0.16726   0.17102   0.17408   0.17594   0.18004
 Alpha virt. eigenvalues --    0.18437   0.18986   0.19051   0.19129   0.19325
 Alpha virt. eigenvalues --    0.19448   0.19754   0.20119   0.20479   0.20605
 Alpha virt. eigenvalues --    0.20773   0.21384   0.21581   0.21763   0.22264
 Alpha virt. eigenvalues --    0.22759   0.23109   0.23263   0.24177   0.24512
 Alpha virt. eigenvalues --    0.25329   0.25513   0.25972   0.26908   0.27203
 Alpha virt. eigenvalues --    0.27743   0.28038   0.28388   0.28879   0.29483
 Alpha virt. eigenvalues --    0.29944   0.30336   0.31145   0.31816   0.32026
 Alpha virt. eigenvalues --    0.33522   0.34030   0.38568   0.40823   0.41944
 Alpha virt. eigenvalues --    0.43902   0.45729   0.46678   0.48572   0.50363
 Alpha virt. eigenvalues --    0.51511   0.52073   0.53678   0.56874   0.57071
 Alpha virt. eigenvalues --    0.57352   0.57802   0.58909   0.59017   0.60306
 Alpha virt. eigenvalues --    0.60462   0.61677   0.62271   0.62609   0.62803
 Alpha virt. eigenvalues --    0.63440   0.63938   0.63989   0.64272   0.64813
 Alpha virt. eigenvalues --    0.65183   0.65462   0.66671   0.67092   0.67370
 Alpha virt. eigenvalues --    0.67747   0.68319   0.68881   0.69261   0.70156
 Alpha virt. eigenvalues --    0.71803   0.72529   0.72965   0.73293   0.74114
 Alpha virt. eigenvalues --    0.75124   0.75767   0.76908   0.77702   0.78320
 Alpha virt. eigenvalues --    0.79108   0.80279   0.81416   0.82080   0.83149
 Alpha virt. eigenvalues --    0.83554   0.84136   0.85453   0.85616   0.87750
 Alpha virt. eigenvalues --    0.87943   0.88412   0.88503   0.89495   0.89749
 Alpha virt. eigenvalues --    0.90007   0.90349   0.91300   0.92218   0.93501
 Alpha virt. eigenvalues --    0.94136   0.95163   0.96554   0.96827   0.97221
 Alpha virt. eigenvalues --    0.97935   0.98925   0.99335   1.00368   1.03628
 Alpha virt. eigenvalues --    1.04646   1.05101   1.05110   1.05829   1.06483
 Alpha virt. eigenvalues --    1.07191   1.08165   1.08572   1.08890   1.09668
 Alpha virt. eigenvalues --    1.10848   1.11553   1.13256   1.13525   1.13989
 Alpha virt. eigenvalues --    1.14397   1.15532   1.17057   1.19168   1.22136
 Alpha virt. eigenvalues --    1.23154   1.23725   1.24369   1.25637   1.26950
 Alpha virt. eigenvalues --    1.27328   1.27862   1.28033   1.28242   1.28462
 Alpha virt. eigenvalues --    1.28887   1.29465   1.29652   1.31270   1.31753
 Alpha virt. eigenvalues --    1.32373   1.33437   1.34409   1.34608   1.36053
 Alpha virt. eigenvalues --    1.37110   1.40222   1.40752   1.43727   1.44708
 Alpha virt. eigenvalues --    1.53319   1.55066   1.62050   1.65782   1.66966
 Alpha virt. eigenvalues --    1.69323   1.70684   1.72236   1.72750   1.74271
 Alpha virt. eigenvalues --    1.75527   1.76542   1.78651   1.78944   1.79403
 Alpha virt. eigenvalues --    1.82231   1.82795   1.83087   1.84903   1.85099
 Alpha virt. eigenvalues --    1.85860   1.86145   1.86642   1.87496   1.88368
 Alpha virt. eigenvalues --    1.88577   1.88736   1.89678   1.90164   1.91527
 Alpha virt. eigenvalues --    1.91733   1.92759   1.93185   1.94686   1.95465
 Alpha virt. eigenvalues --    1.96025   1.97046   1.98208   1.98508   1.99555
 Alpha virt. eigenvalues --    2.00368   2.02121   2.03178   2.04312   2.06533
 Alpha virt. eigenvalues --    2.07869   2.15522   2.15761   2.16127   2.16867
 Alpha virt. eigenvalues --    2.17364   2.17640   2.23948   2.24728   2.24885
 Alpha virt. eigenvalues --    2.25632   2.25726   2.25896   2.26204   2.26573
 Alpha virt. eigenvalues --    2.27059   2.27343   2.27669   2.28006   2.28106
 Alpha virt. eigenvalues --    2.28855   2.33767   2.34600   2.34813   2.38176
 Alpha virt. eigenvalues --    2.38943   2.39389   2.39636   2.40028   2.40519
 Alpha virt. eigenvalues --    2.41906   2.43155   2.43905   2.44539   2.44831
 Alpha virt. eigenvalues --    2.45575   2.45883   2.46151   2.46820   2.50829
 Alpha virt. eigenvalues --    2.51246   2.51371   2.51747   2.52720   2.53809
 Alpha virt. eigenvalues --    2.55893   2.56442   2.57860   2.59232   2.59496
 Alpha virt. eigenvalues --    2.59800   2.60277   2.63860   2.65223   2.66184
 Alpha virt. eigenvalues --    2.70204   2.70888   2.71298   2.74316   2.75660
 Alpha virt. eigenvalues --    2.83436   2.84193   2.85218   2.91722   2.92048
 Alpha virt. eigenvalues --    2.93211   3.04884   3.05916   3.06191   3.14916
 Alpha virt. eigenvalues --    3.14956   3.15211   3.15434   3.16199   3.16368
 Alpha virt. eigenvalues --    3.17875   3.18236   3.18660   3.18910   3.28887
 Alpha virt. eigenvalues --    3.30498   3.30985   3.36107   3.37061   3.40066
 Alpha virt. eigenvalues --    3.40927   3.41441   3.47488   3.74209   3.74862
 Alpha virt. eigenvalues --    3.76260   4.18592   4.19817   4.21507   4.22980
 Alpha virt. eigenvalues --    4.23914   4.24751   4.26671   4.30992   4.31952
 Alpha virt. eigenvalues --    4.36184   4.37014   4.37725   4.39837   4.40132
 Alpha virt. eigenvalues --    4.41374   4.44039   4.69328   4.69846   4.70323
          Condensed to atoms (all electrons):
               1          2          3          4          5          6
     1  P   30.069954  -3.245879  -0.370573  -0.254141  -0.334198  -0.121646
     2  C   -3.245879   7.690171   0.620885   0.603166   0.584532  -0.948520
     3  H   -0.370573   0.620885   0.495622  -0.008395   0.002535  -0.075338
     4  H   -0.254141   0.603166  -0.008395   0.543524  -0.024557  -0.084507
     5  H   -0.334198   0.584532   0.002535  -0.024557   0.533095  -0.070248
     6  C   -0.121646  -0.948520  -0.075338  -0.084507  -0.070248  18.993790
     7  C    2.315766  -0.523445  -0.010677  -0.024374  -0.029596   0.239327
     8  C   -4.912666   1.271866   0.075800   0.080412   0.078775  -2.104075
     9  C   -1.229460   0.063971   0.010769  -0.020217   0.000666  -3.130769
    10  H   -0.161269  -0.039414  -0.007892  -0.007144   0.003050  -0.157725
    11  C   -0.414763   0.439077   0.044854   0.050242   0.021283  -3.806700
    12  H   -0.407057   0.079312   0.005492   0.005335   0.005266  -0.306364
    13  C   -0.230354   0.004355   0.000943  -0.010130   0.000938  -1.420428
    14  H    0.016037   0.000073  -0.000074   0.000910  -0.000327   0.018646
    15  H    0.036630  -0.008202  -0.000515  -0.000217  -0.000409   0.122613
    16  H   -0.023416   0.002598   0.000514  -0.000016   0.000038   0.003721
    17  C   -3.329868   1.482389   0.084117  -0.018160   0.136375  -2.686045
    18  C   -1.677529  -0.904339  -0.073860  -0.031092  -0.123541   2.785742
    19  C    1.286947   0.432982   0.061545   0.067993   0.062354  -1.260284
    20  C   -0.866356  -0.226409  -0.008484  -0.021818  -0.050305   0.224714
    21  H   -0.070806  -0.028680  -0.000047   0.000345  -0.009728   0.149169
    22  C    0.119873   0.019188  -0.000794   0.001694   0.040643  -0.083415
    23  H    0.272247  -0.078378   0.001369  -0.029122  -0.005660  -0.033469
    24  C    0.194076   0.019877  -0.000334   0.015748   0.001785   0.140262
    25  H    0.010723   0.001194   0.000032  -0.000458   0.000446  -0.014937
    26  H   -0.027178   0.002034   0.000014   0.000517   0.000592   0.002837
    27  H   -0.004383   0.000695   0.000003   0.000427  -0.000090   0.001983
    28  C    4.511410  -1.014745  -0.163818   0.040990  -0.246770  -1.552036
    29  C    2.568316  -0.020435   0.077945  -0.051564   0.080095  -3.356471
    30  C   -5.362821   0.248056  -0.025615  -0.005523   0.034188   3.922016
    31  C   -0.933010  -0.109255   0.038610  -0.048602   0.080957   0.296908
    32  H    0.040620  -0.015319  -0.016764   0.010364  -0.023335   0.071266
    33  C   -1.220937   0.200277  -0.005503   0.017452   0.006136   0.332043
    34  H   -0.125908  -0.017420  -0.002578  -0.002047   0.000985   0.054519
    35  C    0.109166  -0.001872   0.006865  -0.004808   0.013444  -0.010192
    36  H    0.012380  -0.001975   0.000408  -0.000320   0.000746  -0.003940
    37  H    0.028138   0.002177  -0.000045   0.000348  -0.000390  -0.015988
    38  H   -0.009167  -0.001641  -0.000083  -0.000186  -0.000007  -0.000534
               7          8          9         10         11         12
     1  P    2.315766  -4.912666  -1.229460  -0.161269  -0.414763  -0.407057
     2  C   -0.523445   1.271866   0.063971  -0.039414   0.439077   0.079312
     3  H   -0.010677   0.075800   0.010769  -0.007892   0.044854   0.005492
     4  H   -0.024374   0.080412  -0.020217  -0.007144   0.050242   0.005335
     5  H   -0.029596   0.078775   0.000666   0.003050   0.021283   0.005266
     6  C    0.239327  -2.104075  -3.130769  -0.157725  -3.806700  -0.306364
     7  C   19.808688 -10.534790  -2.544663   0.226077  -0.421363  -0.195796
     8  C  -10.534790  21.823294   0.014235   0.019087  -1.746537   0.619189
     9  C   -2.544663   0.014235  12.291775   0.207016  -2.150825  -0.085757
    10  H    0.226077   0.019087   0.207016   0.690073  -0.137321  -0.003646
    11  C   -0.421363  -1.746537  -2.150825  -0.137321  12.388631   0.181344
    12  H   -0.195796   0.619189  -0.085757  -0.003646   0.181344   0.743176
    13  C   -1.778065  -0.444904   1.817751   0.085912   1.233464   0.066146
    14  H    0.003811  -0.012611   0.310021  -0.032461   0.014785   0.001497
    15  H    0.086471  -0.118261  -0.022578   0.001252   0.286345  -0.039023
    16  H   -0.048954   0.062412  -0.009103  -0.000511  -0.047294  -0.000427
    17  C   -2.253120   4.112814   0.107830   0.029063   0.239122   0.436418
    18  C    1.244005  -1.701041  -0.299317   0.056626  -0.610836   0.096032
    19  C   -0.259781   0.122751   0.238282  -0.065308   0.592987  -0.262826
    20  C   -0.332575   0.414988  -0.108961  -0.033968   0.313757  -0.029480
    21  H    0.209206  -0.253245  -0.007911   0.000877  -0.009112  -0.007739
    22  C   -0.026011   0.045185   0.034176   0.003868  -0.204600  -0.034416
    23  H    0.025006  -0.056489   0.010739   0.000436  -0.019041  -0.032130
    24  C    0.039822  -0.132169  -0.004928  -0.002871  -0.037259  -0.006127
    25  H   -0.009897   0.016294  -0.000066  -0.000042   0.002536  -0.000268
    26  H   -0.000434   0.001968  -0.000206   0.000067  -0.001734   0.001755
    27  H    0.000785  -0.001192   0.000059  -0.000031   0.000373   0.000998
    28  C    3.595992  -4.318417   0.578937  -0.190561  -0.232786  -0.220879
    29  C    4.341918  -3.145962   1.758862   0.001696  -0.448105  -0.132218
    30  C   -6.074109   5.645907  -2.098402   0.169560   0.429794   0.257288
    31  C   -0.062684   0.039573   0.028637   0.057778  -0.005527   0.000387
    32  H   -0.060127   0.020744  -0.008433  -0.005796  -0.004974   0.001890
    33  C   -0.762453   0.724606   0.031474   0.078382  -0.051412   0.036214
    34  H   -0.090616   0.101658   0.002143   0.003988  -0.016452  -0.000242
    35  C   -0.033478   0.030197  -0.006804   0.019234  -0.003789   0.002626
    36  H    0.000767  -0.000443  -0.001561   0.000679   0.000323  -0.000148
    37  H    0.011056  -0.006319   0.001871  -0.000812   0.000063  -0.000149
    38  H    0.000077  -0.000056   0.002086   0.000267  -0.000192   0.000001
              13         14         15         16         17         18
     1  P   -0.230354   0.016037   0.036630  -0.023416  -3.329868  -1.677529
     2  C    0.004355   0.000073  -0.008202   0.002598   1.482389  -0.904339
     3  H    0.000943  -0.000074  -0.000515   0.000514   0.084117  -0.073860
     4  H   -0.010130   0.000910  -0.000217  -0.000016  -0.018160  -0.031092
     5  H    0.000938  -0.000327  -0.000409   0.000038   0.136375  -0.123541
     6  C   -1.420428   0.018646   0.122613   0.003721  -2.686045   2.785742
     7  C   -1.778065   0.003811   0.086471  -0.048954  -2.253120   1.244005
     8  C   -0.444904  -0.012611  -0.118261   0.062412   4.112814  -1.701041
     9  C    1.817751   0.310021  -0.022578  -0.009103   0.107830  -0.299317
    10  H    0.085912  -0.032461   0.001252  -0.000511   0.029063   0.056626
    11  C    1.233464   0.014785   0.286345  -0.047294   0.239122  -0.610836
    12  H    0.066146   0.001497  -0.039023  -0.000427   0.436418   0.096032
    13  C    6.413231  -0.039670  -0.065632   0.351349   0.184459  -0.041645
    14  H   -0.039670   0.591425  -0.003165  -0.012761  -0.009900   0.000228
    15  H   -0.065632  -0.003165   0.593894  -0.012767  -0.028226   0.008228
    16  H    0.351349  -0.012761  -0.012767   0.580294   0.007106   0.000566
    17  C    0.184459  -0.009900  -0.028226   0.007106  23.056273  -2.706850
    18  C   -0.041645   0.000228   0.008228   0.000566  -2.706850  24.514998
    19  C   -0.054510   0.004578   0.004046  -0.002802  -3.185252 -10.370265
    20  C   -0.006025   0.002832   0.004651  -0.000678  -5.444409  -4.952681
    21  H   -0.009815   0.000695   0.001417  -0.000245  -1.050921   0.655421
    22  C   -0.009136  -0.000348  -0.002737  -0.000018  -0.251894  -0.133239
    23  H   -0.000397  -0.000190   0.000908  -0.000031  -0.402715  -0.070737
    24  C   -0.010662   0.000345   0.000729  -0.000235  -1.207102  -1.452960
    25  H    0.000722  -0.000037  -0.000063   0.000023   0.135301  -0.071847
    26  H    0.000013  -0.000007  -0.000076   0.000015   0.078561   0.074679
    27  H   -0.000053   0.000005  -0.000001  -0.000003   0.023325   0.001577
    28  C   -0.095981   0.027710   0.018514  -0.012464  -4.165002   0.311394
    29  C    0.061427   0.006024   0.004221  -0.001620  -0.058911  -3.008976
    30  C    0.049227  -0.028043  -0.016754   0.009521   1.823109   3.458864
    31  C    0.001124  -0.003586  -0.000086   0.000225   0.357774  -0.058527
    32  H   -0.000267   0.000133  -0.000064   0.000049   0.039507  -0.003295
    33  C    0.046780  -0.008837  -0.002706   0.002743   0.640495   0.592088
    34  H    0.009541  -0.000884  -0.000296   0.000047   0.091530  -0.015631
    35  C    0.003819  -0.001880  -0.000257   0.000246   0.178230  -0.066472
    36  H   -0.000084  -0.000028   0.000005  -0.000004  -0.008360   0.005541
    37  H   -0.000103   0.000209   0.000021  -0.000007  -0.002056  -0.008522
    38  H    0.000185   0.000007  -0.000003   0.000001   0.001553  -0.001988
              19         20         21         22         23         24
     1  P    1.286947  -0.866356  -0.070806   0.119873   0.272247   0.194076
     2  C    0.432982  -0.226409  -0.028680   0.019188  -0.078378   0.019877
     3  H    0.061545  -0.008484  -0.000047  -0.000794   0.001369  -0.000334
     4  H    0.067993  -0.021818   0.000345   0.001694  -0.029122   0.015748
     5  H    0.062354  -0.050305  -0.009728   0.040643  -0.005660   0.001785
     6  C   -1.260284   0.224714   0.149169  -0.083415  -0.033469   0.140262
     7  C   -0.259781  -0.332575   0.209206  -0.026011   0.025006   0.039822
     8  C    0.122751   0.414988  -0.253245   0.045185  -0.056489  -0.132169
     9  C    0.238282  -0.108961  -0.007911   0.034176   0.010739  -0.004928
    10  H   -0.065308  -0.033968   0.000877   0.003868   0.000436  -0.002871
    11  C    0.592987   0.313757  -0.009112  -0.204600  -0.019041  -0.037259
    12  H   -0.262826  -0.029480  -0.007739  -0.034416  -0.032130  -0.006127
    13  C   -0.054510  -0.006025  -0.009815  -0.009136  -0.000397  -0.010662
    14  H    0.004578   0.002832   0.000695  -0.000348  -0.000190   0.000345
    15  H    0.004046   0.004651   0.001417  -0.002737   0.000908   0.000729
    16  H   -0.002802  -0.000678  -0.000245  -0.000018  -0.000031  -0.000235
    17  C   -3.185252  -5.444409  -1.050921  -0.251894  -0.402715  -1.207102
    18  C  -10.370265  -4.952681   0.655421  -0.133239  -0.070737  -1.452960
    19  C   17.110013   2.541799  -0.087157  -0.397398   0.439784  -0.214476
    20  C    2.541799  13.611971   0.520500  -1.232502   0.063275   1.752596
    21  H   -0.087157   0.520500   0.949156  -0.066084  -0.004863   0.075143
    22  C   -0.397398  -1.232502  -0.066084   7.183385   0.048420   0.566609
    23  H    0.439784   0.063275  -0.004863   0.048420   0.730881   0.007594
    24  C   -0.214476   1.752596   0.075143   0.566609   0.007594   6.219832
    25  H    0.050025   0.252110  -0.053238   0.003693   0.003898  -0.063510
    26  H   -0.088671  -0.028763   0.004329   0.330738  -0.027043  -0.051943
    27  H    0.022264  -0.036942  -0.002690  -0.051319  -0.005566   0.347214
    28  C    0.845899   0.334548   0.421502  -0.281057   0.060516   0.032864
    29  C    2.474738  -0.798439  -0.003706   0.199552   0.060139  -0.056151
    30  C   -3.396069   0.870543  -0.203281   0.046212  -0.076447  -0.004339
    31  C    0.024981   0.013007  -0.029658   0.005624   0.006341  -0.019436
    32  H    0.000179   0.011621  -0.002368  -0.002678  -0.002490  -0.001647
    33  C   -0.506654  -0.584394  -0.133707   0.059737  -0.013195  -0.028654
    34  H   -0.005178  -0.039022  -0.083068   0.008497   0.001981  -0.007069
    35  C    0.006214  -0.152423  -0.021569   0.012713   0.000264  -0.007000
    36  H   -0.003691   0.000315  -0.000387  -0.000411   0.000125  -0.000057
    37  H    0.001637   0.000250   0.002850  -0.000349  -0.000077   0.000244
    38  H    0.001426   0.000531   0.000300   0.000113   0.000040  -0.000015
              25         26         27         28         29         30
     1  P    0.010723  -0.027178  -0.004383   4.511410   2.568316  -5.362821
     2  C    0.001194   0.002034   0.000695  -1.014745  -0.020435   0.248056
     3  H    0.000032   0.000014   0.000003  -0.163818   0.077945  -0.025615
     4  H   -0.000458   0.000517   0.000427   0.040990  -0.051564  -0.005523
     5  H    0.000446   0.000592  -0.000090  -0.246770   0.080095   0.034188
     6  C   -0.014937   0.002837   0.001983  -1.552036  -3.356471   3.922016
     7  C   -0.009897  -0.000434   0.000785   3.595992   4.341918  -6.074109
     8  C    0.016294   0.001968  -0.001192  -4.318417  -3.145962   5.645907
     9  C   -0.000066  -0.000206   0.000059   0.578937   1.758862  -2.098402
    10  H   -0.000042   0.000067  -0.000031  -0.190561   0.001696   0.169560
    11  C    0.002536  -0.001734   0.000373  -0.232786  -0.448105   0.429794
    12  H   -0.000268   0.001755   0.000998  -0.220879  -0.132218   0.257288
    13  C    0.000722   0.000013  -0.000053  -0.095981   0.061427   0.049227
    14  H   -0.000037  -0.000007   0.000005   0.027710   0.006024  -0.028043
    15  H   -0.000063  -0.000076  -0.000001   0.018514   0.004221  -0.016754
    16  H    0.000023   0.000015  -0.000003  -0.012464  -0.001620   0.009521
    17  C    0.135301   0.078561   0.023325  -4.165002  -0.058911   1.823109
    18  C   -0.071847   0.074679   0.001577   0.311394  -3.008976   3.458864
    19  C    0.050025  -0.088671   0.022264   0.845899   2.474738  -3.396069
    20  C    0.252110  -0.028763  -0.036942   0.334548  -0.798439   0.870543
    21  H   -0.053238   0.004329  -0.002690   0.421502  -0.003706  -0.203281
    22  C    0.003693   0.330738  -0.051319  -0.281057   0.199552   0.046212
    23  H    0.003898  -0.027043  -0.005566   0.060516   0.060139  -0.076447
    24  C   -0.063510  -0.051943   0.347214   0.032864  -0.056151  -0.004339
    25  H    0.596517  -0.004277  -0.011275  -0.009718   0.002212   0.002031
    26  H   -0.004277   0.587567  -0.010536  -0.006516  -0.002447   0.007125
    27  H   -0.011275  -0.010536   0.576719   0.000417  -0.000313  -0.001009
    28  C   -0.009718  -0.006516   0.000417  24.976823  -0.616350  -7.965266
    29  C    0.002212  -0.002447  -0.000313  -0.616350  26.999218 -16.403010
    30  C    0.002031   0.007125  -0.001009  -7.965266 -16.403010  27.834094
    31  C    0.002125   0.000495  -0.000326  -2.669682  -2.840945   1.767517
    32  H    0.000202   0.000144  -0.000009  -0.182009   0.173012   0.111564
    33  C    0.000381   0.000864  -0.000172  -4.309478  -0.928651   1.197554
    34  H    0.002517  -0.000328  -0.000036  -0.046439  -0.042996   0.477962
    35  C    0.000202   0.000071  -0.000032  -1.325619  -0.847796  -0.687168
    36  H    0.000006  -0.000003  -0.000004   0.045007  -0.004031   0.028317
    37  H   -0.000111   0.000000   0.000012   0.091136   0.088525  -0.124992
    38  H    0.000012  -0.000002   0.000001   0.029399   0.020352  -0.005581
              31         32         33         34         35         36
     1  P   -0.933010   0.040620  -1.220937  -0.125908   0.109166   0.012380
     2  C   -0.109255  -0.015319   0.200277  -0.017420  -0.001872  -0.001975
     3  H    0.038610  -0.016764  -0.005503  -0.002578   0.006865   0.000408
     4  H   -0.048602   0.010364   0.017452  -0.002047  -0.004808  -0.000320
     5  H    0.080957  -0.023335   0.006136   0.000985   0.013444   0.000746
     6  C    0.296908   0.071266   0.332043   0.054519  -0.010192  -0.003940
     7  C   -0.062684  -0.060127  -0.762453  -0.090616  -0.033478   0.000767
     8  C    0.039573   0.020744   0.724606   0.101658   0.030197  -0.000443
     9  C    0.028637  -0.008433   0.031474   0.002143  -0.006804  -0.001561
    10  H    0.057778  -0.005796   0.078382   0.003988   0.019234   0.000679
    11  C   -0.005527  -0.004974  -0.051412  -0.016452  -0.003789   0.000323
    12  H    0.000387   0.001890   0.036214  -0.000242   0.002626  -0.000148
    13  C    0.001124  -0.000267   0.046780   0.009541   0.003819  -0.000084
    14  H   -0.003586   0.000133  -0.008837  -0.000884  -0.001880  -0.000028
    15  H   -0.000086  -0.000064  -0.002706  -0.000296  -0.000257   0.000005
    16  H    0.000225   0.000049   0.002743   0.000047   0.000246  -0.000004
    17  C    0.357774   0.039507   0.640495   0.091530   0.178230  -0.008360
    18  C   -0.058527  -0.003295   0.592088  -0.015631  -0.066472   0.005541
    19  C    0.024981   0.000179  -0.506654  -0.005178   0.006214  -0.003691
    20  C    0.013007   0.011621  -0.584394  -0.039022  -0.152423   0.000315
    21  H   -0.029658  -0.002368  -0.133707  -0.083068  -0.021569  -0.000387
    22  C    0.005624  -0.002678   0.059737   0.008497   0.012713  -0.000411
    23  H    0.006341  -0.002490  -0.013195   0.001981   0.000264   0.000125
    24  C   -0.019436  -0.001647  -0.028654  -0.007069  -0.007000  -0.000057
    25  H    0.002125   0.000202   0.000381   0.002517   0.000202   0.000006
    26  H    0.000495   0.000144   0.000864  -0.000328   0.000071  -0.000003
    27  H   -0.000326  -0.000009  -0.000172  -0.000036  -0.000032  -0.000004
    28  C   -2.669682  -0.182009  -4.309478  -0.046439  -1.325619   0.045007
    29  C   -2.840945   0.173012  -0.928651  -0.042996  -0.847796  -0.004031
    30  C    1.767517   0.111564   1.197554   0.477962  -0.687168   0.028317
    31  C    9.192017  -0.015406  -0.753248   0.023673   1.504485   0.282924
    32  H   -0.015406   0.717240   0.051480  -0.001081  -0.002079  -0.028388
    33  C   -0.753248   0.051480   9.833246  -0.133580   1.095246  -0.012848
    34  H    0.023673  -0.001081  -0.133580   0.702379  -0.049956   0.002472
    35  C    1.504485  -0.002079   1.095246  -0.049956   6.126442  -0.040929
    36  H    0.282924  -0.028388  -0.012848   0.002472  -0.040929   0.587089
    37  H   -0.023740   0.003124   0.298214  -0.029112  -0.046776  -0.003405
    38  H   -0.031933  -0.003916  -0.042148  -0.002325   0.336983  -0.011475
              37         38
     1  P    0.028138  -0.009167
     2  C    0.002177  -0.001641
     3  H   -0.000045  -0.000083
     4  H    0.000348  -0.000186
     5  H   -0.000390  -0.000007
     6  C   -0.015988  -0.000534
     7  C    0.011056   0.000077
     8  C   -0.006319  -0.000056
     9  C    0.001871   0.002086
    10  H   -0.000812   0.000267
    11  C    0.000063  -0.000192
    12  H   -0.000149   0.000001
    13  C   -0.000103   0.000185
    14  H    0.000209   0.000007
    15  H    0.000021  -0.000003
    16  H   -0.000007   0.000001
    17  C   -0.002056   0.001553
    18  C   -0.008522  -0.001988
    19  C    0.001637   0.001426
    20  C    0.000250   0.000531
    21  H    0.002850   0.000300
    22  C   -0.000349   0.000113
    23  H   -0.000077   0.000040
    24  C    0.000244  -0.000015
    25  H   -0.000111   0.000012
    26  H    0.000000  -0.000002
    27  H    0.000012   0.000001
    28  C    0.091136   0.029399
    29  C    0.088525   0.020352
    30  C   -0.124992  -0.005581
    31  C   -0.023740  -0.031933
    32  H    0.003124  -0.003916
    33  C    0.298214  -0.042148
    34  H   -0.029112  -0.002325
    35  C   -0.046776   0.336983
    36  H   -0.003405  -0.011475
    37  H    0.589214  -0.012495
    38  H   -0.012495   0.575636
 Mulliken charges:
               1
     1  P   -1.258896
     2  C   -0.582945
     3  H    0.243069
     4  H    0.207933
     5  H    0.230235
     6  C   -0.115922
     7  C   -0.071762
     8  C    0.167423
     9  C    0.218661
    10  H    0.191783
    11  C    0.131642
    12  H    0.224327
    13  C   -0.113526
    14  H    0.154837
    15  H    0.152092
    16  H    0.151890
    17  C   -0.436558
    18  C    0.579199
    19  C   -0.233100
    20  C    0.020628
    21  H    0.149113
    22  C    0.048487
    23  H    0.124079
    24  C   -0.105796
    25  H    0.156544
    26  H    0.155779
    27  H    0.149125
    28  C   -0.297467
    29  C   -0.149155
    30  C    0.087977
    31  C   -0.119510
    32  H    0.127302
    33  C    0.253162
    34  H    0.228372
    35  C   -0.135549
    36  H    0.155391
    37  H    0.156357
    38  H    0.154779
 Sum of Mulliken charges =   1.00000
 Mulliken charges with hydrogens summed into heavy atoms:
               1
     1  P   -1.258896
     2  C    0.098292
     6  C   -0.115922
     7  C    0.120020
     8  C    0.391750
     9  C    0.373498
    11  C    0.283734
    13  C    0.038364
    17  C   -0.436558
    18  C    0.728313
    19  C   -0.109021
    20  C    0.177171
    22  C    0.204267
    24  C    0.043329
    28  C   -0.297467
    29  C   -0.021853
    30  C    0.316350
    31  C    0.035881
    33  C    0.409519
    35  C    0.019229
 Electronic spatial extent (au):  <R**2>=           5807.5947
 Charge=              1.0000 electrons
 Dipole moment (field-independent basis, Debye):
    X=              0.1438    Y=             -0.1424    Z=              1.3349  Tot=              1.3502
 Quadrupole moment (field-independent basis, Debye-Ang):
   XX=            -83.4402   YY=            -95.6903   ZZ=           -104.5131
   XY=             -0.2311   XZ=             -2.2822   YZ=             -0.7157
 Traceless Quadrupole moment (field-independent basis, Debye-Ang):
   XX=             11.1077   YY=             -1.1424   ZZ=             -9.9653
   XY=             -0.2311   XZ=             -2.2822   YZ=             -0.7157
 Octapole moment (field-independent basis, Debye-Ang**2):
  XXX=             27.7638  YYY=             81.0459  ZZZ=             19.2028  XYY=            -38.7489
  XXY=            -61.7455  XXZ=             -4.0029  XZZ=             11.0494  YZZ=            -23.8646
  YYZ=            -38.5065  XYZ=             -9.2294
 Hexadecapole moment (field-independent basis, Debye-Ang**3):
 XXXX=          -2994.4079 YYYY=          -2892.7503 ZZZZ=           -917.5331 XXXY=            -56.6389
 XXXZ=            -60.7382 YYYX=             30.7656 YYYZ=            -87.5251 ZZZX=            -15.3622
 ZZZY=             32.3508 XXYY=           -920.5805 XXZZ=           -692.4929 YYZZ=           -699.0827
 XXYZ=             10.9138 YYXZ=             65.2916 ZZXY=              9.6404
 N-N= 1.582135524217D+03 E-N=-5.654154163779D+03  KE= 1.067485211080D+03
 Calling FoFJK, ICntrl=      2127 FMM=F ISym2X=0 I1Cent= 0 IOpClX= 0 NMat=1 NMatS=1 NMatT=0.
 ***** Axes restored to original set *****
 -------------------------------------------------------------------
 Center     Atomic                   Forces (Hartrees/Bohr)
 Number     Number              X              Y              Z
 -------------------------------------------------------------------
      1       15           0.001018838    0.000342290   -0.007510026
      2        6           0.001197142   -0.002612948   -0.015056197
      3        1           0.010203959    0.011085644    0.005185780
      4        1          -0.013166157    0.005745125    0.004939244
      5        1           0.001215849   -0.015010287    0.006194794
      6        6           0.003402864   -0.007246396    0.000841549
      7        6           0.016759681    0.000712169    0.000362644
      8        6          -0.015487695   -0.004464594    0.003000303
      9        6           0.008542982    0.006684332   -0.002360244
     10        1          -0.008535098    0.004976781   -0.001514552
     11        6          -0.011354261    0.002435325    0.000776027
     12        1           0.005516780    0.006282713   -0.003882766
     13        6          -0.000907082    0.009970769   -0.003681732
     14        1          -0.006837462   -0.006144580    0.002607211
     15        1           0.008752136   -0.003887435    0.000895311
     16        1           0.001527492   -0.008823765    0.002868060
     17        6           0.005983578    0.003640998    0.005723395
     18        6           0.009586435   -0.000614173   -0.012857132
     19        6          -0.006641906    0.003933566    0.013330573
     20        6           0.002127223   -0.003427633   -0.009800268
     21        1          -0.010967252   -0.005418279    0.004664176
     22        6          -0.009984122   -0.001302040    0.006783555
     23        1          -0.001225289   -0.005948369   -0.007940194
     24        6          -0.007438438   -0.006541075   -0.003851517
     25        1          -0.000560749    0.004377021    0.008519319
     26        1           0.008171569    0.002061361   -0.004542033
     27        1           0.006617282    0.005671970    0.003648907
     28        6          -0.008719586    0.003989115    0.006837052
     29        6           0.000347662   -0.002528327    0.015242297
     30        6          -0.003532085    0.004429716   -0.015318691
     31        6           0.007683900   -0.004547367    0.007548553
     32        1           0.005340842   -0.000468703   -0.009237779
     33        6           0.000472722    0.001166055   -0.011662684
     34        1           0.009186438   -0.001226513    0.004879524
     35        6           0.009897054   -0.003503308   -0.001825862
     36        1          -0.006740099    0.003571031   -0.005838220
     37        1          -0.002937536   -0.000287284    0.009114572
     38        1          -0.008517607    0.002927096    0.002917053
 -------------------------------------------------------------------
 Cartesian Forces:  Max     0.016759681 RMS     0.006952430

 GradGradGradGradGradGradGradGradGradGradGradGradGradGradGradGradGradGrad
 Berny optimization.
 FormGI is forming the generalized inverse of G from B-inverse, IUseBI=4.
 Internal  Forces:  Max     0.016187816 RMS     0.004040328
 Search for a local minimum.
 Step number   1 out of a maximum of  215
 All quantities printed in internal units (Hartrees-Bohrs-Radians)
 Mixed Optimization -- RFO/linear search
 Second derivative matrix not updated -- first step.
 ITU=  0
     Eigenvalues ---    0.00900   0.00900   0.00900   0.00900   0.01653
     Eigenvalues ---    0.01653   0.01653   0.02152   0.02152   0.02152
     Eigenvalues ---    0.02153   0.02153   0.02153   0.02154   0.02154
     Eigenvalues ---    0.02154   0.02155   0.02155   0.02155   0.02155
     Eigenvalues ---    0.02155   0.02155   0.02155   0.02155   0.02155
     Eigenvalues ---    0.02156   0.02156   0.02156   0.02157   0.02157
     Eigenvalues ---    0.02157   0.06152   0.06152   0.06168   0.06168
     Eigenvalues ---    0.06925   0.16000   0.16000   0.16000   0.16000
     Eigenvalues ---    0.16000   0.16000   0.16000   0.16000   0.16000
     Eigenvalues ---    0.16000   0.16000   0.16000   0.16000   0.16000
     Eigenvalues ---    0.16000   0.16000   0.16000   0.16000   0.16440
     Eigenvalues ---    0.16440   0.22000   0.22000   0.22000   0.22000
     Eigenvalues ---    0.22000   0.22000   0.23486   0.23486   0.23486
     Eigenvalues ---    0.24602   0.24602   0.24602   0.24602   0.25000
     Eigenvalues ---    0.25000   0.25000   0.33709   0.33709   0.33709
     Eigenvalues ---    0.33717   0.33718   0.33718   0.33718   0.33718
     Eigenvalues ---    0.33718   0.33720   0.33720   0.33720   0.33726
     Eigenvalues ---    0.33726   0.33726   0.37230   0.37230   0.37230
     Eigenvalues ---    0.42121   0.42121   0.42121   0.42300   0.42300
     Eigenvalues ---    0.42300   0.46412   0.46412   0.46412   0.46453
     Eigenvalues ---    0.46453   0.46453   0.46466   0.46466   0.46466
     Eigenvalues ---    0.46496   0.46497   0.46497
 RFO step:  Lambda=-1.24264378D-02 EMin= 8.99687063D-03
 Linear search not attempted -- first point.
 Iteration  1 RMS(Cart)=  0.11258211 RMS(Int)=  0.00263819
 Iteration  2 RMS(Cart)=  0.00488715 RMS(Int)=  0.00015899
 Iteration  3 RMS(Cart)=  0.00000902 RMS(Int)=  0.00015886
 Iteration  4 RMS(Cart)=  0.00000000 RMS(Int)=  0.00015886
 Variable       Old X    -DE/DX   Delta X   Delta X   Delta X     New X
                                 (Linear)    (Quad)   (Total)
    R1        3.43930   0.00129   0.00000   0.00499   0.00499   3.44430
    R2        3.43930   0.00025   0.00000   0.00096   0.00096   3.44026
    R3        3.43930   0.00389   0.00000   0.01505   0.01505   3.45435
    R4        3.43930   0.00036   0.00000   0.00141   0.00141   3.44071
    R5        2.02201   0.01584   0.00000   0.04118   0.04118   2.06318
    R6        2.02201   0.01513   0.00000   0.03934   0.03934   2.06135
    R7        2.02201   0.01619   0.00000   0.04208   0.04208   2.06408
    R8        2.63647   0.00960   0.00000   0.02087   0.02088   2.65735
    R9        2.63585   0.00939   0.00000   0.02034   0.02036   2.65620
   R10        2.63563   0.00057   0.00000   0.00124   0.00124   2.63687
   R11        2.07805  -0.00980   0.00000  -0.02804  -0.02804   2.05000
   R12        2.63643  -0.00066   0.00000  -0.00145  -0.00145   2.63498
   R13        2.07795  -0.00892   0.00000  -0.02552  -0.02552   2.05243
   R14        2.63697   0.00234   0.00000   0.00425   0.00423   2.64121
   R15        2.07809  -0.00953   0.00000  -0.02726  -0.02726   2.05084
   R16        2.63584   0.00326   0.00000   0.00610   0.00609   2.64192
   R17        2.07825  -0.00959   0.00000  -0.02744  -0.02744   2.05081
   R18        2.07810  -0.00940   0.00000  -0.02689  -0.02689   2.05121
   R19        2.63647   0.00972   0.00000   0.02117   0.02118   2.65765
   R20        2.63585   0.01093   0.00000   0.02370   0.02371   2.65956
   R21        2.63562  -0.00009   0.00000  -0.00022  -0.00022   2.63541
   R22        2.07805  -0.01255   0.00000  -0.03590  -0.03590   2.04215
   R23        2.63643   0.00005   0.00000   0.00013   0.00012   2.63655
   R24        2.07795  -0.00950   0.00000  -0.02716  -0.02716   2.05079
   R25        2.63698   0.00208   0.00000   0.00356   0.00355   2.64053
   R26        2.07809  -0.00956   0.00000  -0.02736  -0.02736   2.05074
   R27        2.63584   0.00141   0.00000   0.00219   0.00217   2.63801
   R28        2.07825  -0.00955   0.00000  -0.02733  -0.02733   2.05091
   R29        2.07809  -0.00944   0.00000  -0.02702  -0.02702   2.05108
   R30        2.63647   0.00963   0.00000   0.02097   0.02097   2.65744
   R31        2.63585   0.01148   0.00000   0.02486   0.02487   2.66072
   R32        2.63562   0.00071   0.00000   0.00146   0.00144   2.63706
   R33        2.07805  -0.01022   0.00000  -0.02922  -0.02922   2.04882
   R34        2.63643  -0.00072   0.00000  -0.00147  -0.00145   2.63498
   R35        2.07795  -0.00971   0.00000  -0.02778  -0.02778   2.05017
   R36        2.63698   0.00136   0.00000   0.00205   0.00203   2.63901
   R37        2.07809  -0.00958   0.00000  -0.02741  -0.02741   2.05068
   R38        2.63584   0.00311   0.00000   0.00573   0.00573   2.64157
   R39        2.07825  -0.00956   0.00000  -0.02734  -0.02734   2.05090
   R40        2.07809  -0.00947   0.00000  -0.02708  -0.02708   2.05102
    A1        1.91063   0.00056   0.00000  -0.01679  -0.01686   1.89377
    A2        1.91063  -0.00519   0.00000  -0.03970  -0.03938   1.87125
    A3        1.91063  -0.00120   0.00000  -0.01482  -0.01434   1.89629
    A4        1.91063   0.00138   0.00000   0.01523   0.01410   1.92474
    A5        1.91063  -0.00156   0.00000   0.00121   0.00021   1.91084
    A6        1.91063   0.00600   0.00000   0.05487   0.05449   1.96512
    A7        1.91063  -0.00120   0.00000  -0.00763  -0.00769   1.90295
    A8        1.91063  -0.00011   0.00000  -0.00380  -0.00385   1.90678
    A9        1.91063   0.00198   0.00000   0.01531   0.01530   1.92593
   A10        1.91063  -0.00059   0.00000  -0.01110  -0.01120   1.89944
   A11        1.91063   0.00063   0.00000   0.00998   0.00996   1.92059
   A12        1.91063  -0.00071   0.00000  -0.00275  -0.00275   1.90788
   A13        2.09435   0.00334   0.00000   0.01144   0.01129   2.10564
   A14        2.09447  -0.00252   0.00000  -0.01089  -0.01103   2.08344
   A15        2.09437  -0.00082   0.00000  -0.00055  -0.00061   2.09376
   A16        2.09455  -0.00140   0.00000  -0.00438  -0.00434   2.09020
   A17        2.09406   0.00272   0.00000   0.01389   0.01387   2.10793
   A18        2.09458  -0.00132   0.00000  -0.00952  -0.00954   2.08504
   A19        2.09439  -0.00089   0.00000  -0.00258  -0.00256   2.09184
   A20        2.09454   0.00249   0.00000   0.01312   0.01309   2.10762
   A21        2.09426  -0.00159   0.00000  -0.01054  -0.01057   2.08369
   A22        2.09429   0.00073   0.00000   0.00185   0.00186   2.09615
   A23        2.09462  -0.00111   0.00000  -0.00526  -0.00526   2.08936
   A24        2.09427   0.00038   0.00000   0.00340   0.00340   2.09768
   A25        2.09448   0.00061   0.00000   0.00095   0.00095   2.09543
   A26        2.09411  -0.00104   0.00000  -0.00476  -0.00477   2.08934
   A27        2.09459   0.00044   0.00000   0.00381   0.00380   2.09839
   A28        2.09429   0.00177   0.00000   0.00470   0.00469   2.09898
   A29        2.09407  -0.00081   0.00000  -0.00190  -0.00189   2.09218
   A30        2.09483  -0.00096   0.00000  -0.00280  -0.00280   2.09203
   A31        2.09435   0.00817   0.00000   0.02979   0.02977   2.12412
   A32        2.09447  -0.00422   0.00000  -0.01740  -0.01742   2.07705
   A33        2.09437  -0.00395   0.00000  -0.01240  -0.01238   2.08199
   A34        2.09455  -0.00017   0.00000   0.00055   0.00056   2.09510
   A35        2.09406   0.00371   0.00000   0.02074   0.02071   2.11477
   A36        2.09458  -0.00354   0.00000  -0.02128  -0.02132   2.07326
   A37        2.09439   0.00101   0.00000   0.00579   0.00580   2.10019
   A38        2.09453   0.00270   0.00000   0.01566   0.01566   2.11019
   A39        2.09426  -0.00370   0.00000  -0.02145  -0.02145   2.07280
   A40        2.09429   0.00168   0.00000   0.00524   0.00523   2.09953
   A41        2.09462  -0.00159   0.00000  -0.00698  -0.00699   2.08763
   A42        2.09427  -0.00009   0.00000   0.00174   0.00173   2.09600
   A43        2.09448   0.00033   0.00000  -0.00040  -0.00042   2.09405
   A44        2.09411  -0.00082   0.00000  -0.00360  -0.00359   2.09052
   A45        2.09459   0.00049   0.00000   0.00400   0.00401   2.09860
   A46        2.09429   0.00110   0.00000   0.00121   0.00119   2.09548
   A47        2.09407  -0.00042   0.00000   0.00018   0.00019   2.09425
   A48        2.09483  -0.00069   0.00000  -0.00139  -0.00139   2.09344
   A49        2.09435   0.00034   0.00000  -0.00006  -0.00014   2.09421
   A50        2.09447   0.00271   0.00000   0.00897   0.00890   2.10337
   A51        2.09437  -0.00306   0.00000  -0.00890  -0.00895   2.08542
   A52        2.09455   0.00006   0.00000   0.00164   0.00160   2.09614
   A53        2.09406   0.00320   0.00000   0.01793   0.01792   2.11198
   A54        2.09458  -0.00326   0.00000  -0.01955  -0.01955   2.07502
   A55        2.09440  -0.00018   0.00000   0.00076   0.00066   2.09505
   A56        2.09453   0.00286   0.00000   0.01566   0.01549   2.11003
   A57        2.09425  -0.00268   0.00000  -0.01641  -0.01657   2.07769
   A58        2.09429   0.00079   0.00000   0.00146   0.00142   2.09571
   A59        2.09462  -0.00108   0.00000  -0.00470  -0.00468   2.08994
   A60        2.09427   0.00029   0.00000   0.00324   0.00326   2.09753
   A61        2.09448   0.00086   0.00000   0.00196   0.00197   2.09645
   A62        2.09412  -0.00114   0.00000  -0.00511  -0.00514   2.08897
   A63        2.09459   0.00028   0.00000   0.00315   0.00312   2.09771
   A64        2.09429   0.00153   0.00000   0.00308   0.00305   2.09734
   A65        2.09407  -0.00076   0.00000  -0.00151  -0.00152   2.09254
   A66        2.09483  -0.00077   0.00000  -0.00158  -0.00158   2.09324
    D1       -1.04914   0.00107   0.00000   0.00180   0.00196  -1.04717
    D2        1.04526  -0.00046   0.00000  -0.01880  -0.01859   1.02667
    D3        3.13965  -0.00019   0.00000  -0.01512  -0.01494   3.12471
    D4        3.13965   0.00221   0.00000   0.01774   0.01767  -3.12586
    D5       -1.04914   0.00069   0.00000  -0.00286  -0.00288  -1.05202
    D6        1.04526   0.00096   0.00000   0.00082   0.00077   1.04603
    D7        1.04526  -0.00123   0.00000  -0.01608  -0.01623   1.02903
    D8        3.13965  -0.00275   0.00000  -0.03668  -0.03678   3.10287
    D9       -1.04914  -0.00248   0.00000  -0.03300  -0.03313  -1.08227
   D10        1.72058  -0.00031   0.00000  -0.05036  -0.05022   1.67036
   D11       -1.42110   0.00051   0.00000  -0.02200  -0.02186  -1.44296
   D12       -2.46821  -0.00548   0.00000  -0.09993  -0.09989  -2.56810
   D13        0.67330  -0.00466   0.00000  -0.07158  -0.07153   0.60176
   D14       -0.37381   0.00176   0.00000  -0.02266  -0.02284  -0.39665
   D15        2.76769   0.00258   0.00000   0.00569   0.00551   2.77320
   D16       -2.65954  -0.00015   0.00000  -0.00429  -0.00409  -2.66363
   D17        0.48196   0.00006   0.00000   0.00299   0.00323   0.48519
   D18        1.52925   0.00149   0.00000   0.03126   0.03168   1.56092
   D19       -1.61244   0.00170   0.00000   0.03853   0.03900  -1.57344
   D20       -0.56515  -0.00112   0.00000  -0.01315  -0.01384  -0.57898
   D21        2.57635  -0.00091   0.00000  -0.00587  -0.00652   2.56984
   D22        0.13298   0.00091   0.00000   0.08541   0.08529   0.21827
   D23       -3.00871   0.00153   0.00000   0.10690   0.10688  -2.90183
   D24        2.22737  -0.00009   0.00000   0.05651   0.05635   2.28372
   D25       -0.91431   0.00053   0.00000   0.07800   0.07793  -0.83638
   D26       -1.96142   0.00432   0.00000   0.10950   0.10965  -1.85177
   D27        1.18008   0.00495   0.00000   0.13100   0.13123   1.31131
   D28       -3.14112   0.00085   0.00000   0.02717   0.02732  -3.11380
   D29       -0.00091   0.00069   0.00000   0.02295   0.02305   0.02214
   D30        0.00056   0.00003   0.00000  -0.00118  -0.00120  -0.00064
   D31        3.14078  -0.00013   0.00000  -0.00540  -0.00547   3.13530
   D32       -3.14124  -0.00091   0.00000  -0.02886  -0.02868   3.11326
   D33       -0.00010  -0.00120   0.00000  -0.03773  -0.03763  -0.03773
   D34        0.00026  -0.00008   0.00000  -0.00050  -0.00052  -0.00026
   D35        3.14140  -0.00038   0.00000  -0.00937  -0.00947   3.13193
   D36       -0.00099  -0.00002   0.00000   0.00008   0.00012  -0.00087
   D37        3.14093   0.00000   0.00000   0.00056   0.00058   3.14150
   D38       -3.14120   0.00013   0.00000   0.00429   0.00432  -3.13689
   D39        0.00072   0.00015   0.00000   0.00477   0.00477   0.00549
   D40       -0.00066   0.00014   0.00000   0.00329   0.00332   0.00266
   D41        3.14116  -0.00010   0.00000  -0.00353  -0.00350   3.13765
   D42        3.14139   0.00043   0.00000   0.01215   0.01214  -3.12966
   D43        0.00001   0.00019   0.00000   0.00533   0.00532   0.00533
   D44        0.00060   0.00008   0.00000   0.00270   0.00269   0.00329
   D45       -3.14153   0.00014   0.00000   0.00402   0.00400  -3.13753
   D46       -3.14132   0.00005   0.00000   0.00222   0.00223  -3.13909
   D47       -0.00026   0.00012   0.00000   0.00354   0.00354   0.00328
   D48        0.00023  -0.00013   0.00000  -0.00438  -0.00442  -0.00419
   D49       -3.14083  -0.00020   0.00000  -0.00570  -0.00572   3.13663
   D50       -3.14158   0.00011   0.00000   0.00244   0.00244  -3.13914
   D51        0.00054   0.00004   0.00000   0.00112   0.00113   0.00167
   D52       -3.14112   0.00047   0.00000   0.01438   0.01442  -3.12670
   D53       -0.00091   0.00086   0.00000   0.02616   0.02630   0.02540
   D54        0.00056   0.00026   0.00000   0.00711   0.00708   0.00764
   D55        3.14078   0.00065   0.00000   0.01888   0.01896  -3.12344
   D56       -3.14124  -0.00046   0.00000  -0.01408  -0.01394   3.12801
   D57       -0.00010  -0.00051   0.00000  -0.01558  -0.01548  -0.01557
   D58        0.00026  -0.00025   0.00000  -0.00680  -0.00679  -0.00653
   D59        3.14140  -0.00030   0.00000  -0.00830  -0.00833   3.13307
   D60       -0.00099  -0.00013   0.00000  -0.00372  -0.00375  -0.00474
   D61        3.14093   0.00014   0.00000   0.00426   0.00419  -3.13806
   D62       -3.14120  -0.00053   0.00000  -0.01553  -0.01539   3.12659
   D63        0.00072  -0.00026   0.00000  -0.00754  -0.00745  -0.00673
   D64       -0.00066   0.00011   0.00000   0.00311   0.00315   0.00249
   D65        3.14116  -0.00005   0.00000  -0.00150  -0.00148   3.13968
   D66        3.14138   0.00016   0.00000   0.00460   0.00465  -3.13716
   D67        0.00001   0.00000   0.00000  -0.00002   0.00002   0.00003
   D68        0.00060   0.00000   0.00000   0.00003   0.00004   0.00064
   D69       -3.14153   0.00021   0.00000   0.00616   0.00617  -3.13536
   D70       -3.14132  -0.00028   0.00000  -0.00795  -0.00794   3.13392
   D71       -0.00027  -0.00006   0.00000  -0.00183  -0.00181  -0.00208
   D72        0.00023   0.00001   0.00000   0.00027   0.00027   0.00049
   D73       -3.14083  -0.00020   0.00000  -0.00586  -0.00586   3.13649
   D74       -3.14158   0.00017   0.00000   0.00489   0.00492  -3.13667
   D75        0.00054  -0.00004   0.00000  -0.00124  -0.00121  -0.00067
   D76       -3.14112  -0.00017   0.00000  -0.00335  -0.00337   3.13869
   D77       -0.00091   0.00016   0.00000   0.00676   0.00682   0.00591
   D78        0.00056  -0.00079   0.00000  -0.02484  -0.02474  -0.02417
   D79        3.14078  -0.00046   0.00000  -0.01474  -0.01454   3.12623
   D80       -3.14124   0.00010   0.00000   0.00118   0.00114  -3.14010
   D81       -0.00010   0.00117   0.00000   0.03267   0.03288   0.03278
   D82        0.00026   0.00072   0.00000   0.02268   0.02261   0.02287
   D83        3.14140   0.00180   0.00000   0.05417   0.05435  -3.08743
   D84       -0.00099   0.00035   0.00000   0.01087   0.01088   0.00989
   D85        3.14093   0.00024   0.00000   0.00746   0.00745  -3.13481
   D86       -3.14120   0.00001   0.00000   0.00073   0.00088  -3.14033
   D87        0.00072  -0.00010   0.00000  -0.00268  -0.00256  -0.00185
   D88       -0.00066  -0.00020   0.00000  -0.00655  -0.00665  -0.00731
   D89        3.14116   0.00015   0.00000   0.00413   0.00399  -3.13804
   D90        3.14138  -0.00128   0.00000  -0.03804  -0.03781   3.10357
   D91        0.00001  -0.00092   0.00000  -0.02736  -0.02718  -0.02716
   D92        0.00060   0.00017   0.00000   0.00526   0.00528   0.00588
   D93       -3.14153  -0.00020   0.00000  -0.00587  -0.00586   3.13580
   D94       -3.14132   0.00028   0.00000   0.00867   0.00873  -3.13259
   D95       -0.00026  -0.00009   0.00000  -0.00245  -0.00240  -0.00267
   D96        0.00023  -0.00024   0.00000  -0.00742  -0.00740  -0.00717
   D97       -3.14083   0.00012   0.00000   0.00371   0.00375  -3.13708
   D98       -3.14158  -0.00060   0.00000  -0.01810  -0.01809   3.12352
   D99        0.00054  -0.00023   0.00000  -0.00697  -0.00694  -0.00640
         Item               Value     Threshold  Converged?
 Maximum Force            0.016188     0.000450     NO 
 RMS     Force            0.004040     0.000300     NO 
 Maximum Displacement     0.413589     0.001800     NO 
 RMS     Displacement     0.111490     0.001200     NO 
 Predicted change in Energy=-7.023140D-03
 GradGradGradGradGradGradGradGradGradGradGradGradGradGradGradGradGradGrad

                          Input orientation:                          
 ---------------------------------------------------------------------
 Center     Atomic      Atomic             Coordinates (Angstroms)
 Number     Number       Type             X           Y           Z
 ---------------------------------------------------------------------
      1         15           0       -0.007939   -0.038192    0.708630
      2          6           0       -0.086888   -0.055029    2.529485
      3          1           0        0.672013    0.622931    2.925014
      4          1           0       -1.070201    0.291690    2.850052
      5          1           0        0.080661   -1.065978    2.907576
      6          6           0       -0.321679    1.659959    0.132354
      7          6           0        0.746508    2.528138   -0.155170
      8          6           0       -1.646767    2.112135    0.008280
      9          6           0        0.484968    3.836470   -0.563735
     10          1           0        1.774270    2.194767   -0.058245
     11          6           0       -1.897988    3.421619   -0.399649
     12          1           0       -2.481606    1.449938    0.218408
     13          6           0       -0.834086    4.281690   -0.687615
     14          1           0        1.309949    4.505851   -0.785350
     15          1           0       -2.922005    3.767189   -0.498210
     16          1           0       -1.033345    5.299029   -1.009365
     17          6           0       -1.312414   -1.164916    0.100121
     18          6           0       -1.200176   -1.826367   -1.135905
     19          6           0       -2.461443   -1.366923    0.887292
     20          6           0       -2.224622   -2.664778   -1.574631
     21          1           0       -0.323992   -1.706301   -1.756957
     22          6           0       -3.481490   -2.208317    0.442150
     23          1           0       -2.571764   -0.875965    1.848810
     24          6           0       -3.363629   -2.856916   -0.788368
     25          1           0       -2.129299   -3.174313   -2.528022
     26          1           0       -4.362842   -2.359039    1.057267
     27          1           0       -4.155376   -3.515057   -1.131945
     28          6           0        1.659853   -0.555952    0.193349
     29          6           0        2.537140   -1.132860    1.128820
     30          6           0        2.091464   -0.360201   -1.132485
     31          6           0        3.814663   -1.533701    0.735614
     32          1           0        2.235433   -1.281883    2.159468
     33          6           0        3.370143   -0.762131   -1.516801
     34          1           0        1.451906    0.128094   -1.860186
     35          6           0        4.229508   -1.352076   -0.585422
     36          1           0        4.484674   -1.984032    1.460797
     37          1           0        3.698203   -0.605511   -2.539398
     38          1           0        5.225686   -1.659988   -0.886761
 ---------------------------------------------------------------------
                    Distance matrix (angstroms):
                    1          2          3          4          5
     1  P    0.000000
     2  C    1.822643   0.000000
     3  H    2.410762   1.091789   0.000000
     4  H    2.413070   1.090817   1.775007   0.000000
     5  H    2.428900   1.092266   1.789529   1.780746   0.000000
     6  C    1.820507   2.956780   3.140350   3.133421   3.910814
     7  C    2.810942   3.817679   3.622554   4.163351   4.768798
     8  C    2.792876   3.672369   4.012705   3.423757   4.635766
     9  C    4.107904   5.003877   4.746913   5.161197   6.020586
    10  H    2.958120   3.901517   3.547601   4.491204   4.721955
    11  C    4.095224   4.893566   5.048855   4.587183   5.915346
    12  H    2.928119   3.652489   4.237330   3.202991   4.486276
    13  C    4.614478   5.451162   5.357792   5.337690   6.508434
    14  H    4.961566   5.808693   5.408404   6.053133   6.796627
    15  H    4.942588   5.640406   5.875524   5.169055   6.631357
    16  H    5.699903   6.487308   6.344562   6.322175   7.556239
    17  C    1.827963   2.938635   3.887720   3.121296   3.135642
    18  C    2.832192   4.220442   5.098550   4.515629   4.309115
    19  C    2.795913   3.171179   4.234427   2.922153   3.261044
    20  C    4.126247   5.312670   6.280631   5.445292   5.287785
    21  H    2.993593   4.599620   5.323364   5.076744   4.725635
    22  C    4.104389   4.529563   5.606439   4.226386   4.480199
    23  H    2.928322   2.704045   3.731888   2.149557   2.862245
    24  C    4.631076   5.440198   6.494994   5.330256   5.360093
    25  H    4.981098   6.283291   7.211241   6.485255   6.234959
    26  H    4.947025   5.075398   6.142506   4.591505   4.984011
    27  H    5.716427   6.475373   7.542250   6.313947   6.345055
    28  C    1.820747   2.959655   3.134898   3.902533   3.181352
    29  C    2.802192   3.163717   3.128548   4.243217   3.033600
    30  C    2.810852   4.271812   4.409614   5.126567   4.567663
    31  C    4.104821   4.541645   4.395541   5.627148   4.344991
    32  H    2.946933   2.652407   2.580438   3.725622   2.291140
    33  C    4.109510   5.368751   5.378478   6.316376   5.521605
    34  H    2.959327   4.655173   4.873524   5.345478   5.102712
    35  C    4.621344   5.478709   5.373973   6.526206   5.431005
    36  H    4.953344   5.075660   4.845263   6.161621   4.725602
    37  H    4.960548   6.350081   6.366059   7.251815   6.555011
    38  H    5.706691   6.516907   6.362176   7.577005   6.420367
                    6          7          8          9         10
     6  C    0.000000
     7  C    1.406211   0.000000
     8  C    1.405602   2.434654   0.000000
     9  C    2.423307   1.395371   2.800861   0.000000
    10  H    2.171486   1.084816   3.422682   2.147792   0.000000
    11  C    2.423061   2.802042   1.394369   2.424356   3.886798
    12  H    2.171819   3.423857   1.086100   3.886880   4.329410
    13  C    2.794349   2.420066   2.419026   1.397666   3.399247
    14  H    3.406390   2.150800   3.886116   1.085255   2.466858
    15  H    3.405837   3.887276   2.149877   3.408307   4.972030
    16  H    3.879796   3.402258   3.401203   2.154748   4.292292
    17  C    2.993746   4.235916   3.295344   5.355851   4.565104
    18  C    3.812441   4.869613   4.125579   5.935892   5.116464
    19  C    3.782927   5.152589   3.679702   6.153219   5.614351
    20  C    5.023777   6.148891   5.065415   7.115477   6.473464
    21  H    3.860208   4.652114   4.409791   5.727173   4.744119
    22  C    5.004392   6.377050   4.713890   7.299592   6.874632
    23  H    3.800002   5.158952   3.629313   6.113184   5.652810
    24  C    5.522984   6.803894   5.317306   7.724220   7.242278
    25  H    5.806485   6.813122   5.883213   7.735883   7.082702
    26  H    5.773977   7.173560   5.335620   8.032013   7.723060
    27  H    6.563267   7.842370   6.265662   8.712095   8.301544
    28  C    2.973290   3.235317   4.252843   4.609436   2.764570
    29  C    4.118935   4.272926   5.412087   5.636523   3.614443
    30  C    3.391773   3.332649   4.624734   4.529498   2.789707
    31  C    5.260486   5.167746   6.606690   6.450884   4.323758
    32  H    4.393455   4.700075   5.587347   6.056195   4.149460
    33  C    4.713362   4.423050   5.979688   5.511779   3.662983
    34  H    3.076106   3.027355   4.126665   4.045715   2.760806
    35  C    5.504622   5.231870   6.847178   6.398676   4.345826
    36  H    6.176120   6.078232   7.515515   7.346742   5.207316
    37  H    5.331985   4.921057   6.514981   5.827463   4.207042
    38  H    6.544761   6.175650   7.890540   7.265659   5.240023
                   11         12         13         14         15
    11  C    0.000000
    12  H    2.147121   0.000000
    13  C    1.398046   3.399120   0.000000
    14  H    3.408105   4.972124   2.157936   0.000000
    15  H    1.085239   2.465187   2.158701   4.305520   0.000000
    16  H    2.155001   4.291898   1.085452   2.484017   2.484925
    17  C    4.650695   2.866786   5.524024   6.310186   5.222494
    18  C    5.345126   3.769669   6.135418   6.820601   5.887208
    19  C    4.990374   2.895258   6.085676   7.177089   5.337682
    20  C    6.207375   4.495767   7.139594   8.033310   6.558600
    21  H    5.533111   4.303396   6.104075   6.496508   6.188151
    22  C    5.908662   3.799035   7.099670   8.339346   6.074865
    23  H    4.896812   2.841859   6.004530   7.139358   5.214409
    24  C    6.459041   4.510051   7.574196   8.720819   6.645149
    25  H    6.934680   5.389870   7.788238   8.593616   7.275505
    26  H    6.450901   4.330248   7.719846   9.094092   6.482762
    27  H    7.331407   5.410743   8.486322   9.712099   7.413092
    28  C    5.369446   4.601729   5.513494   5.167411   6.337289
    29  C    6.538337   5.717299   6.631889   6.079894   7.513985
    30  C    5.545714   5.100440   5.504899   4.940621   6.524763
    31  C    7.647117   6.986602   7.579922   6.712906   8.660511
    32  H    6.764406   5.786279   6.962843   6.559447   7.691265
    33  C    6.819458   6.492085   6.618401   5.703601   7.819425
    34  H    4.919580   4.641157   4.883958   4.510009   5.850563
    35  C    7.769741   7.316863   7.575602   6.548214   8.795375
    36  H    8.568588   7.865414   8.494949   7.565887   9.579830
    37  H    7.218979   7.072511   6.917766   5.908169   8.192321
    38  H    8.763945   8.384235   8.489054   7.304851   9.797454
                   16         17         18         19         20
    16  H    0.000000
    17  C    6.564406   0.000000
    18  C    7.128472   1.406369   0.000000
    19  C    7.076135   1.407378   2.428005   0.000000
    20  C    8.072229   2.426211   1.394597   2.793130   0.000000
    21  H    7.080729   2.172284   1.080658   3.417006   2.136425
    22  C    8.028733   2.431164   2.800095   1.395203   2.419810
    23  H    6.976134   2.174251   3.419508   1.085231   3.878183
    24  C    8.485193   2.803526   2.421434   2.416993   1.397306
    25  H    8.677842   3.407654   2.149003   3.878317   1.085203
    26  H    8.602472   3.412795   3.885382   2.151396   3.404754
    27  H    9.351482   3.888905   3.403659   3.400177   2.155634
    28  C    6.555962   3.035441   3.400094   4.257266   4.760467
    29  C    7.660900   3.984761   4.424643   5.009885   5.685929
    30  C    6.465792   3.708541   3.603408   5.081530   4.912755
    31  C    8.557706   5.179457   5.360676   6.280153   6.564261
    32  H    8.002176   4.103878   4.791593   4.866858   5.978962
    33  C    7.509052   4.970213   4.708025   6.336626   5.909721
    34  H    5.799908   3.627140   3.373135   5.009791   4.625854
    35  C    8.492028   5.587298   5.478089   6.851126   6.660143
    36  H    9.465369   6.010709   6.251819   6.997018   7.395396
    37  H    7.719594   5.690895   5.239695   7.089654   6.344384
    38  H    9.360471   6.630671   6.432843   7.894625   7.549163
                   21         22         23         24         25
    21  H    0.000000
    22  C    3.880449   0.000000
    23  H    4.329376   2.140434   0.000000
    24  C    3.391382   1.395975   3.392039   0.000000
    25  H    2.451271   3.403452   4.963349   2.156550   0.000000
    26  H    4.965706   1.085296   2.456422   2.157007   4.302055
    27  H    4.282726   2.153942   4.284569   1.085383   2.483974
    28  C    3.010422   5.406072   4.555166   5.611914   5.349705
    29  C    4.103976   6.152400   5.165779   6.439492   6.270221
    30  C    2.834851   6.078884   5.558761   6.009164   5.261329
    31  C    4.834373   7.333149   6.516001   7.456628   6.976647
    32  H    4.697784   6.040751   4.834296   6.520734   6.678678
    33  C    3.820441   7.271438   6.829828   7.089600   6.089749
    34  H    2.555284   5.924353   5.563695   5.766147   4.917003
    35  C    4.715118   7.826145   7.239438   7.743479   6.894104
    36  H    5.792611   8.034159   7.153438   8.210757   7.814862
    37  H    4.242877   7.937670   7.657807   7.616063   6.368567
    38  H    5.617679   8.825054   8.300498   8.672869   7.686529
                   26         27         28         29         30
    26  H    0.000000
    27  H    2.484365   0.000000
    28  C    6.345891   6.658048   0.000000
    29  C    7.008450   7.454910   1.406258   0.000000
    30  C    7.102706   6.998295   1.407993   2.430870   0.000000
    31  C    8.225340   8.422296   2.427601   1.395474   2.799341
    32  H    6.775865   7.527477   2.173452   1.084191   3.421576
    33  C    8.305119   8.022478   2.427389   2.798329   1.394370
    34  H    6.964815   6.726403   2.174435   3.420803   1.084903
    35  C    8.805730   8.676604   2.800611   2.418841   2.419571
    36  H    8.864649   9.149689   3.409611   2.151184   3.884507
    37  H    8.999517   8.492649   3.409580   3.883554   2.149696
    38  H    9.808557   9.565863   3.885962   3.401281   3.401937
                   31         32         33         34         35
    31  C    0.000000
    32  H    2.141200   0.000000
    33  C    2.422043   3.882353   0.000000
    34  H    3.883602   4.331232   2.142440   0.000000
    35  C    1.396503   3.393476   1.397859   3.395733   0.000000
    36  H    1.085174   2.457689   3.406070   4.968671   2.156731
    37  H    3.405996   4.967547   1.085292   2.458731   2.158163
    38  H    2.153842   4.285334   2.155490   4.287915   1.085351
                   36         37         38
    36  H    0.000000
    37  H    4.303536   0.000000
    38  H    2.482968   2.485224   0.000000
 Stoichiometry    C19H18P(1+)
 Framework group  C1[X(C19H18P)]
 Deg. of freedom   108
 Full point group                 C1      NOp   1
 Largest Abelian subgroup         C1      NOp   1
 Largest concise Abelian subgroup C1      NOp   1
                         Standard orientation:                         
 ---------------------------------------------------------------------
 Center     Atomic      Atomic             Coordinates (Angstroms)
 Number     Number       Type             X           Y           Z
 ---------------------------------------------------------------------
      1         15           0       -0.017311   -0.044408    0.716739
      2          6           0       -0.106162   -0.081548    2.536836
      3          1           0        0.714546    0.511272    2.945501
      4          1           0       -1.051606    0.356328    2.859764
      5          1           0       -0.041819   -1.109899    2.899326
      6          6           0       -0.157807    1.685276    0.166560
      7          6           0        0.992808    2.447153   -0.103734
      8          6           0       -1.430729    2.268998    0.045502
      9          6           0        0.864673    3.781203   -0.492259
     10          1           0        1.981831    2.011654   -0.008870
     11          6           0       -1.548484    3.603157   -0.342338
     12          1           0       -2.328296    1.690024    0.242425
     13          6           0       -0.402938    4.357400   -0.613215
     14          1           0        1.753200    4.368484   -0.700585
     15          1           0       -2.532560    4.050445   -0.438630
     16          1           0       -0.498463    5.394391   -0.919370
     17          6           0       -1.424522   -1.026088    0.086256
     18          6           0       -1.372802   -1.676171   -1.159774
     19          6           0       -2.591661   -1.124886    0.866473
     20          6           0       -2.473493   -2.401519   -1.615023
     21          1           0       -0.486090   -1.634311   -1.776061
     22          6           0       -3.688242   -1.853541    0.404775
     23          1           0       -2.657137   -0.640361    1.835325
     24          6           0       -3.629675   -2.491482   -0.835526
     25          1           0       -2.424827   -2.903160   -2.576093
     26          1           0       -4.583118   -1.925294    1.014623
     27          1           0       -4.481339   -3.062120   -1.192034
     28          6           0        1.593111   -0.717578    0.198569
     29          6           0        2.404208   -1.393403    1.127516
     30          6           0        2.048328   -0.545224   -1.122611
     31          6           0        3.637358   -1.913290    0.732030
     32          1           0        2.084297   -1.527620    2.154703
     33          6           0        3.282477   -1.066447   -1.509222
     34          1           0        1.463977    0.015548   -1.844473
     35          6           0        4.074463   -1.753394   -0.584630
     36          1           0        4.255799   -2.439283    1.452075
     37          1           0        3.629329   -0.927420   -2.528155
     38          1           0        5.036478   -2.154240   -0.887674
 ---------------------------------------------------------------------
 Rotational constants (GHZ):      0.3352024      0.3019405      0.1955123
 Standard basis: 6-31++G(d,p) (6D, 7F)
 There are   492 symmetry adapted cartesian basis functions of A   symmetry.
 There are   492 symmetry adapted basis functions of A   symmetry.
   492 basis functions,   808 primitive gaussians,   492 cartesian basis functions
    73 alpha electrons       73 beta electrons
       nuclear repulsion energy      1574.3694543494 Hartrees.
 NAtoms=   38 NActive=   38 NUniq=   38 SFac= 1.00D+00 NAtFMM=   60 NAOKFM=F Big=F
 Integral buffers will be    131072 words long.
 Raffenetti 2 integral format.
 Two-electron integral symmetry is turned on.
 One-electron integrals computed using PRISM.
 NBasis=   492 RedAO= T EigKep=  1.36D-06  NBF=   492
 NBsUse=   488 1.00D-06 EigRej=  9.68D-07 NBFU=   488
 Initial guess from the checkpoint file:  "MTPP.chk"
 B after Tr=     0.000000    0.000000    0.000000
         Rot=    0.998746   -0.007064    0.001076    0.049548 Ang=  -5.74 deg.
 ExpMin= 3.48D-02 ExpMax= 1.94D+04 ExpMxC= 2.91D+03 IAcc=3 IRadAn=         5 AccDes= 0.00D+00
 Harris functional with IExCor=  402 and IRadAn=       5 diagonalized for initial guess.
 HarFok:  IExCor=  402 AccDes= 0.00D+00 IRadAn=         5 IDoV= 1 UseB2=F ITyADJ=14
 ICtDFT=  3500011 ScaDFX=  1.000000  1.000000  1.000000  1.000000
 FoFCou: FMM=F IPFlag=           0 FMFlag=      100000 FMFlg1=           0
         NFxFlg=           0 DoJE=T BraDBF=F KetDBF=T FulRan=T
         wScrn=  0.000000 ICntrl=     500 IOpCl=  0 I1Cent=   200000004 NGrid=           0
         NMat0=    1 NMatS0=      1 NMatT0=    0 NMatD0=    1 NMtDS0=    0 NMtDT0=    0
 Petite list used in FoFCou.
 Requested convergence on RMS density matrix=1.00D-08 within 128 cycles.
 Requested convergence on MAX density matrix=1.00D-06.
 Requested convergence on             energy=1.00D-06.
 No special actions if energy rises.
 SCF Done:  E(RB3LYP) =  -1076.06281582     A.U. after   15 cycles
            NFock= 15  Conv=0.99D-08     -V/T= 2.0081
 Calling FoFJK, ICntrl=      2127 FMM=F ISym2X=0 I1Cent= 0 IOpClX= 0 NMat=1 NMatS=1 NMatT=0.
 ***** Axes restored to original set *****
 -------------------------------------------------------------------
 Center     Atomic                   Forces (Hartrees/Bohr)
 Number     Number              X              Y              Z
 -------------------------------------------------------------------
      1       15          -0.000280302   -0.000784401   -0.003306395
      2        6           0.001606329   -0.000474046   -0.000484748
      3        1           0.000060114    0.000517976    0.000461591
      4        1           0.000385902    0.001049550    0.000576096
      5        1          -0.000788397   -0.000017606    0.000625553
      6        6           0.000740568   -0.001448342   -0.001532302
      7        6          -0.000018987    0.000066721    0.001712341
      8        6          -0.000483209   -0.000790444   -0.000058956
      9        6          -0.000981673    0.000204129    0.000237392
     10        1          -0.000123338    0.000055018   -0.000168890
     11        6           0.000426973    0.000511107    0.000157180
     12        1           0.000263449   -0.000062581   -0.000719670
     13        6           0.000019757    0.000398634   -0.000026701
     14        1           0.000081486   -0.000141241   -0.000008750
     15        1           0.000013048   -0.000040585    0.000054516
     16        1          -0.000010108    0.000017618   -0.000080150
     17        6           0.001271315   -0.000619315    0.001555518
     18        6          -0.000390970    0.001137165    0.001459704
     19        6           0.000214355    0.001225679    0.000931591
     20        6          -0.000403943   -0.000133328    0.000276666
     21        1           0.002960755    0.000969578   -0.000925197
     22        6           0.000053487    0.000009110   -0.000274513
     23        1          -0.000545641   -0.000807179   -0.000461404
     24        6          -0.000341555   -0.000448257   -0.000480430
     25        1           0.000255131    0.000100466   -0.000010162
     26        1           0.000191686    0.000177748    0.000198349
     27        1          -0.000001667   -0.000009995   -0.000091681
     28        6          -0.001295060    0.001752914    0.001175467
     29        6          -0.001702649   -0.001818949   -0.000207646
     30        6          -0.000726858    0.000028387   -0.000100647
     31        6           0.000131127    0.000196640   -0.000632649
     32        1           0.000317518   -0.000225816   -0.000019209
     33        6          -0.000049206   -0.000111319    0.000341390
     34        1          -0.001146478   -0.000409530   -0.000328874
     35        6           0.000674521   -0.000128303    0.000071677
     36        1          -0.000173392    0.000198315    0.000204415
     37        1          -0.000204616   -0.000013892   -0.000013766
     38        1           0.000000530   -0.000131621   -0.000106705
 -------------------------------------------------------------------
 Cartesian Forces:  Max     0.003306395 RMS     0.000772488

 GradGradGradGradGradGradGradGradGradGradGradGradGradGradGradGradGradGrad
 Berny optimization.
 Using GEDIIS/GDIIS optimizer.
 FormGI is forming the generalized inverse of G from B-inverse, IUseBI=4.
 Internal  Forces:  Max     0.006640844 RMS     0.001030622
 Search for a local minimum.
 Step number   2 out of a maximum of  215
 All quantities printed in internal units (Hartrees-Bohrs-Radians)
 Mixed Optimization -- RFO/linear search
 Update second derivatives using D2CorX and points    1    2
 DE= -5.34D-03 DEPred=-7.02D-03 R= 7.60D-01
 TightC=F SS=  1.41D+00  RLast= 3.58D-01 DXNew= 5.0454D-01 1.0747D+00
 Trust test= 7.60D-01 RLast= 3.58D-01 DXMaxT set to 5.05D-01
 ITU=  1  0
 Use linear search instead of GDIIS.
     Eigenvalues ---    0.00875   0.00900   0.00900   0.00974   0.01640
     Eigenvalues ---    0.01648   0.01679   0.02145   0.02152   0.02152
     Eigenvalues ---    0.02152   0.02153   0.02153   0.02154   0.02154
     Eigenvalues ---    0.02154   0.02154   0.02155   0.02155   0.02155
     Eigenvalues ---    0.02155   0.02155   0.02156   0.02156   0.02156
     Eigenvalues ---    0.02156   0.02156   0.02157   0.02157   0.02157
     Eigenvalues ---    0.02217   0.06052   0.06192   0.06237   0.06559
     Eigenvalues ---    0.07006   0.15616   0.15994   0.15999   0.15999
     Eigenvalues ---    0.15999   0.15999   0.16000   0.16000   0.16000
     Eigenvalues ---    0.16000   0.16000   0.16000   0.16000   0.16000
     Eigenvalues ---    0.16000   0.16000   0.16000   0.16022   0.16364
     Eigenvalues ---    0.17199   0.21985   0.21999   0.22000   0.22000
     Eigenvalues ---    0.22000   0.22020   0.23472   0.23475   0.23537
     Eigenvalues ---    0.24329   0.24602   0.24602   0.24647   0.24836
     Eigenvalues ---    0.24994   0.25762   0.32896   0.33709   0.33709
     Eigenvalues ---    0.33711   0.33717   0.33718   0.33718   0.33718
     Eigenvalues ---    0.33718   0.33719   0.33720   0.33724   0.33725
     Eigenvalues ---    0.33726   0.35019   0.36885   0.37230   0.37250
     Eigenvalues ---    0.42100   0.42145   0.42163   0.42261   0.42324
     Eigenvalues ---    0.42734   0.46178   0.46412   0.46412   0.46435
     Eigenvalues ---    0.46452   0.46453   0.46460   0.46466   0.46469
     Eigenvalues ---    0.46495   0.46496   0.46673
 RFO step:  Lambda=-1.66453387D-03 EMin= 8.75045305D-03
 Quartic linear search produced a step of -0.08264.
 Iteration  1 RMS(Cart)=  0.07853422 RMS(Int)=  0.00147773
 Iteration  2 RMS(Cart)=  0.00294570 RMS(Int)=  0.00005819
 Iteration  3 RMS(Cart)=  0.00000495 RMS(Int)=  0.00005815
 Iteration  4 RMS(Cart)=  0.00000000 RMS(Int)=  0.00005815
 Variable       Old X    -DE/DX   Delta X   Delta X   Delta X     New X
                                 (Linear)    (Quad)   (Total)
    R1        3.44430   0.00111  -0.00041   0.00507   0.00466   3.44895
    R2        3.44026  -0.00099  -0.00008  -0.00347  -0.00355   3.43671
    R3        3.45435  -0.00404  -0.00124  -0.01197  -0.01321   3.44113
    R4        3.44071  -0.00375  -0.00012  -0.01352  -0.01364   3.42707
    R5        2.06318   0.00053  -0.00340   0.00934   0.00594   2.06912
    R6        2.06135   0.00016  -0.00325   0.00807   0.00482   2.06616
    R7        2.06408   0.00011  -0.00348   0.00849   0.00502   2.06910
    R8        2.65735  -0.00047  -0.00173   0.00319   0.00147   2.65883
    R9        2.65620   0.00015  -0.00168   0.00431   0.00264   2.65884
   R10        2.63687   0.00043  -0.00010   0.00105   0.00095   2.63782
   R11        2.05000  -0.00015   0.00232  -0.00587  -0.00356   2.04645
   R12        2.63498   0.00045   0.00012   0.00063   0.00075   2.63572
   R13        2.05243  -0.00030   0.00211  -0.00580  -0.00369   2.04874
   R14        2.64121  -0.00030  -0.00035   0.00020  -0.00016   2.64104
   R15        2.05084  -0.00002   0.00225  -0.00538  -0.00313   2.04771
   R16        2.64192  -0.00028  -0.00050   0.00063   0.00012   2.64204
   R17        2.05081  -0.00003   0.00227  -0.00544  -0.00317   2.04763
   R18        2.05121   0.00004   0.00222  -0.00514  -0.00291   2.04829
   R19        2.65765  -0.00169  -0.00175   0.00069  -0.00106   2.65660
   R20        2.65956  -0.00002  -0.00196   0.00457   0.00262   2.66217
   R21        2.63541   0.00010   0.00002   0.00005   0.00007   2.63547
   R22        2.04215   0.00304   0.00297   0.00117   0.00414   2.04629
   R23        2.63655   0.00039  -0.00001   0.00088   0.00088   2.63743
   R24        2.05079  -0.00072   0.00224  -0.00723  -0.00499   2.04580
   R25        2.64053   0.00025  -0.00029   0.00123   0.00094   2.64146
   R26        2.05074  -0.00002   0.00226  -0.00539  -0.00313   2.04761
   R27        2.63801   0.00089  -0.00018   0.00230   0.00212   2.64013
   R28        2.05091  -0.00007   0.00226  -0.00552  -0.00326   2.04765
   R29        2.05108   0.00004   0.00223  -0.00518  -0.00295   2.04813
   R30        2.65744  -0.00047  -0.00173   0.00315   0.00144   2.65888
   R31        2.66072  -0.00063  -0.00206   0.00356   0.00153   2.66225
   R32        2.63706   0.00035  -0.00012   0.00099   0.00087   2.63793
   R33        2.04882  -0.00007   0.00241  -0.00591  -0.00349   2.04533
   R34        2.63498   0.00004   0.00012  -0.00024  -0.00012   2.63486
   R35        2.05017   0.00071   0.00230  -0.00351  -0.00121   2.04896
   R36        2.63901   0.00020  -0.00017   0.00087   0.00067   2.63968
   R37        2.05068  -0.00005   0.00227  -0.00549  -0.00323   2.04746
   R38        2.64157   0.00033  -0.00047   0.00181   0.00131   2.64288
   R39        2.05090  -0.00005   0.00226  -0.00548  -0.00322   2.04769
   R40        2.05102   0.00007   0.00224  -0.00511  -0.00287   2.04815
    A1        1.89377  -0.00198   0.00139  -0.00595  -0.00460   1.88917
    A2        1.87125   0.00282   0.00325   0.01175   0.01502   1.88627
    A3        1.89629   0.00088   0.00119   0.00450   0.00572   1.90201
    A4        1.92474   0.00037  -0.00117   0.00317   0.00206   1.92680
    A5        1.91084   0.00170  -0.00002   0.00580   0.00583   1.91667
    A6        1.96512  -0.00376  -0.00450  -0.01890  -0.02338   1.94175
    A7        1.90295   0.00010   0.00064  -0.00155  -0.00092   1.90202
    A8        1.90678   0.00042   0.00032   0.00041   0.00072   1.90750
    A9        1.92593   0.00101  -0.00126   0.01053   0.00925   1.93518
   A10        1.89944  -0.00083   0.00093  -0.01079  -0.00987   1.88957
   A11        1.92059  -0.00020  -0.00082   0.00321   0.00237   1.92296
   A12        1.90788  -0.00052   0.00023  -0.00212  -0.00191   1.90597
   A13        2.10564   0.00094  -0.00093   0.00535   0.00428   2.10992
   A14        2.08344  -0.00076   0.00091  -0.00518  -0.00440   2.07904
   A15        2.09376  -0.00019   0.00005  -0.00093  -0.00094   2.09282
   A16        2.09020  -0.00010   0.00036  -0.00127  -0.00088   2.08932
   A17        2.10793   0.00011  -0.00115   0.00323   0.00207   2.11000
   A18        2.08504  -0.00001   0.00079  -0.00198  -0.00121   2.08383
   A19        2.09184   0.00008   0.00021  -0.00003   0.00021   2.09205
   A20        2.10762  -0.00010  -0.00108   0.00195   0.00084   2.10847
   A21        2.08369   0.00002   0.00087  -0.00198  -0.00113   2.08256
   A22        2.09615   0.00050  -0.00015   0.00233   0.00218   2.09833
   A23        2.08936  -0.00041   0.00043  -0.00290  -0.00247   2.08689
   A24        2.09768  -0.00009  -0.00028   0.00057   0.00029   2.09796
   A25        2.09543   0.00017  -0.00008   0.00093   0.00085   2.09629
   A26        2.08934  -0.00013   0.00039  -0.00156  -0.00117   2.08817
   A27        2.09839  -0.00004  -0.00031   0.00062   0.00030   2.09870
   A28        2.09898  -0.00045  -0.00039  -0.00103  -0.00143   2.09755
   A29        2.09218   0.00023   0.00016   0.00060   0.00076   2.09293
   A30        2.09203   0.00023   0.00023   0.00043   0.00067   2.09270
   A31        2.12412  -0.00664  -0.00246  -0.01819  -0.02067   2.10345
   A32        2.07705   0.00509   0.00144   0.01514   0.01656   2.09362
   A33        2.08199   0.00155   0.00102   0.00298   0.00399   2.08599
   A34        2.09510  -0.00018  -0.00005  -0.00101  -0.00106   2.09405
   A35        2.11477  -0.00108  -0.00171  -0.00205  -0.00377   2.11101
   A36        2.07326   0.00126   0.00176   0.00303   0.00479   2.07806
   A37        2.10019  -0.00134  -0.00048  -0.00416  -0.00463   2.09556
   A38        2.11019   0.00148  -0.00129   0.01019   0.00889   2.11909
   A39        2.07280  -0.00013   0.00177  -0.00604  -0.00427   2.06853
   A40        2.09953  -0.00016  -0.00043   0.00038  -0.00006   2.09947
   A41        2.08763  -0.00020   0.00058  -0.00260  -0.00202   2.08561
   A42        2.09600   0.00036  -0.00014   0.00222   0.00208   2.09808
   A43        2.09405   0.00037   0.00004   0.00207   0.00210   2.09616
   A44        2.09052  -0.00051   0.00030  -0.00363  -0.00333   2.08719
   A45        2.09860   0.00014  -0.00033   0.00156   0.00122   2.09982
   A46        2.09548  -0.00024  -0.00010  -0.00024  -0.00034   2.09514
   A47        2.09425   0.00004  -0.00002  -0.00016  -0.00018   2.09408
   A48        2.09344   0.00019   0.00011   0.00040   0.00051   2.09395
   A49        2.09421   0.00203   0.00001   0.00768   0.00733   2.10153
   A50        2.10337  -0.00286  -0.00074  -0.00831  -0.00940   2.09397
   A51        2.08542   0.00085   0.00074   0.00148   0.00196   2.08737
   A52        2.09614  -0.00065  -0.00013  -0.00231  -0.00242   2.09372
   A53        2.11198   0.00071  -0.00148   0.00694   0.00544   2.11742
   A54        2.07502  -0.00005   0.00162  -0.00458  -0.00299   2.07204
   A55        2.09505  -0.00027  -0.00005  -0.00104  -0.00106   2.09400
   A56        2.11003  -0.00043  -0.00128   0.00054  -0.00078   2.10925
   A57        2.07769   0.00071   0.00137   0.00077   0.00210   2.07979
   A58        2.09571   0.00035  -0.00012   0.00202   0.00188   2.09759
   A59        2.08994  -0.00047   0.00039  -0.00343  -0.00303   2.08691
   A60        2.09753   0.00012  -0.00027   0.00142   0.00116   2.09869
   A61        2.09645   0.00011  -0.00016   0.00095   0.00078   2.09722
   A62        2.08897  -0.00024   0.00042  -0.00229  -0.00187   2.08711
   A63        2.09771   0.00013  -0.00026   0.00138   0.00112   2.09884
   A64        2.09734  -0.00037  -0.00025  -0.00058  -0.00089   2.09645
   A65        2.09254   0.00025   0.00013   0.00067   0.00080   2.09334
   A66        2.09324   0.00013   0.00013   0.00001   0.00014   2.09339
    D1       -1.04717  -0.00011  -0.00016  -0.02191  -0.02207  -1.06925
    D2        1.02667  -0.00081   0.00154  -0.03564  -0.03412   0.99255
    D3        3.12471  -0.00056   0.00123  -0.03147  -0.03024   3.09447
    D4       -3.12586  -0.00104  -0.00146  -0.02897  -0.03040   3.12693
    D5       -1.05202  -0.00174   0.00024  -0.04270  -0.04244  -1.09446
    D6        1.04603  -0.00149  -0.00006  -0.03853  -0.03857   1.00746
    D7        1.02903   0.00130   0.00134  -0.01579  -0.01446   1.01457
    D8        3.10287   0.00060   0.00304  -0.02952  -0.02650   3.07637
    D9       -1.08227   0.00085   0.00274  -0.02535  -0.02263  -1.10489
   D10        1.67036  -0.00185   0.00415  -0.11385  -0.10970   1.56066
   D11       -1.44296  -0.00131   0.00181  -0.08289  -0.08108  -1.52405
   D12       -2.56810   0.00061   0.00825  -0.10136  -0.09310  -2.66120
   D13        0.60176   0.00114   0.00591  -0.07041  -0.06448   0.53728
   D14       -0.39665  -0.00272   0.00189  -0.11912  -0.11724  -0.51390
   D15        2.77320  -0.00219  -0.00046  -0.08816  -0.08862   2.68458
   D16       -2.66363  -0.00044   0.00034   0.00135   0.00174  -2.66189
   D17        0.48519  -0.00025  -0.00027   0.01232   0.01208   0.49727
   D18        1.56092   0.00009  -0.00262  -0.00010  -0.00273   1.55819
   D19       -1.57344   0.00028  -0.00322   0.01087   0.00761  -1.56583
   D20       -0.57898   0.00027   0.00114   0.00342   0.00456  -0.57442
   D21        2.56984   0.00046   0.00054   0.01439   0.01490   2.58474
   D22        0.21827   0.00144  -0.00705   0.04177   0.03469   0.25296
   D23       -2.90183   0.00044  -0.00883  -0.00487  -0.01369  -2.91552
   D24        2.28372   0.00054  -0.00466   0.04054   0.03588   2.31960
   D25       -0.83638  -0.00047  -0.00644  -0.00609  -0.01250  -0.84888
   D26       -1.85177  -0.00035  -0.00906   0.03574   0.02665  -1.82512
   D27        1.31131  -0.00136  -0.01084  -0.01090  -0.02172   1.28959
   D28       -3.11380   0.00058  -0.00226   0.02995   0.02774  -3.08606
   D29        0.02214   0.00049  -0.00190   0.02620   0.02433   0.04647
   D30       -0.00064   0.00004   0.00010  -0.00126  -0.00116  -0.00180
   D31        3.13530  -0.00005   0.00045  -0.00501  -0.00457   3.13073
   D32        3.11326  -0.00057   0.00237  -0.03056  -0.02814   3.08513
   D33       -0.03773  -0.00072   0.00311  -0.03811  -0.03495  -0.07269
   D34       -0.00026  -0.00006   0.00004   0.00008   0.00011  -0.00015
   D35        3.13193  -0.00021   0.00078  -0.00747  -0.00671   3.12522
   D36       -0.00087   0.00001  -0.00001   0.00121   0.00121   0.00034
   D37        3.14150   0.00001  -0.00005   0.00109   0.00104  -3.14065
   D38       -3.13689   0.00009  -0.00036   0.00489   0.00455  -3.13233
   D39        0.00549   0.00009  -0.00039   0.00477   0.00438   0.00987
   D40        0.00266   0.00004  -0.00027   0.00116   0.00090   0.00356
   D41        3.13765  -0.00001   0.00029  -0.00177  -0.00148   3.13618
   D42       -3.12966   0.00019  -0.00100   0.00859   0.00761  -3.12205
   D43        0.00533   0.00013  -0.00044   0.00566   0.00523   0.01056
   D44        0.00329  -0.00003  -0.00022   0.00002  -0.00020   0.00308
   D45       -3.13753   0.00004  -0.00033   0.00194   0.00160  -3.13593
   D46       -3.13909  -0.00003  -0.00018   0.00015  -0.00004  -3.13913
   D47        0.00328   0.00003  -0.00029   0.00206   0.00177   0.00505
   D48       -0.00419   0.00000   0.00036  -0.00122  -0.00085  -0.00504
   D49        3.13663  -0.00006   0.00047  -0.00313  -0.00266   3.13397
   D50       -3.13914   0.00006  -0.00020   0.00174   0.00154  -3.13760
   D51        0.00167   0.00000  -0.00009  -0.00018  -0.00026   0.00141
   D52       -3.12670   0.00012  -0.00119   0.00906   0.00777  -3.11893
   D53        0.02540   0.00017  -0.00217   0.01315   0.01088   0.03628
   D54        0.00764  -0.00005  -0.00058  -0.00189  -0.00247   0.00517
   D55       -3.12344   0.00000  -0.00157   0.00220   0.00064  -3.12281
   D56        3.12801  -0.00020   0.00115  -0.01022  -0.00919   3.11882
   D57       -0.01557  -0.00024   0.00128  -0.01236  -0.01119  -0.02676
   D58       -0.00653   0.00002   0.00056   0.00057   0.00115  -0.00538
   D59        3.13307  -0.00002   0.00069  -0.00157  -0.00085   3.13222
   D60       -0.00474   0.00006   0.00031   0.00228   0.00258  -0.00217
   D61       -3.13806   0.00004  -0.00035   0.00257   0.00224  -3.13583
   D62        3.12659   0.00000   0.00127  -0.00174  -0.00052   3.12607
   D63       -0.00673  -0.00002   0.00062  -0.00145  -0.00086  -0.00760
   D64        0.00249   0.00000  -0.00026   0.00037   0.00009   0.00258
   D65        3.13968  -0.00003   0.00012  -0.00142  -0.00129   3.13838
   D66       -3.13716   0.00004  -0.00038   0.00245   0.00201  -3.13514
   D67        0.00003   0.00001   0.00000   0.00066   0.00063   0.00066
   D68        0.00064  -0.00004   0.00000  -0.00132  -0.00131  -0.00067
   D69       -3.13536  -0.00003  -0.00051  -0.00026  -0.00076  -3.13612
   D70        3.13392  -0.00002   0.00066  -0.00163  -0.00099   3.13293
   D71       -0.00208  -0.00001   0.00015  -0.00057  -0.00044  -0.00251
   D72        0.00049   0.00000  -0.00002  -0.00002  -0.00003   0.00046
   D73        3.13649   0.00000   0.00048  -0.00108  -0.00058   3.13591
   D74       -3.13667   0.00003  -0.00041   0.00179   0.00137  -3.13530
   D75       -0.00067   0.00002   0.00010   0.00073   0.00082   0.00015
   D76        3.13869  -0.00032   0.00028  -0.02012  -0.02008   3.11861
   D77        0.00591  -0.00051  -0.00056  -0.02643  -0.02721  -0.02130
   D78       -0.02417   0.00063   0.00204   0.02591   0.02798   0.00380
   D79        3.12623   0.00044   0.00120   0.01960   0.02085  -3.13611
   D80       -3.14010   0.00054  -0.00009   0.02619   0.02588  -3.11422
   D81        0.03278   0.00012  -0.00272   0.01635   0.01346   0.04624
   D82        0.02287  -0.00048  -0.00187  -0.02029  -0.02216   0.00071
   D83       -3.08743  -0.00089  -0.00449  -0.03013  -0.03459  -3.12202
   D84        0.00989  -0.00037  -0.00090  -0.01461  -0.01554  -0.00565
   D85       -3.13481  -0.00027  -0.00062  -0.01066  -0.01126   3.13711
   D86       -3.14033  -0.00017  -0.00007  -0.00838  -0.00855   3.13431
   D87       -0.00185  -0.00008   0.00021  -0.00442  -0.00427  -0.00612
   D88       -0.00731   0.00007   0.00055   0.00340   0.00391  -0.00340
   D89       -3.13804  -0.00006  -0.00033  -0.00056  -0.00088  -3.13892
   D90        3.10357   0.00046   0.00312   0.01305   0.01608   3.11965
   D91       -0.02716   0.00033   0.00225   0.00909   0.01129  -0.01587
   D92        0.00588  -0.00006  -0.00044  -0.00250  -0.00291   0.00296
   D93        3.13580   0.00019   0.00048   0.00713   0.00764  -3.13974
   D94       -3.13259  -0.00016  -0.00072  -0.00647  -0.00721  -3.13980
   D95       -0.00267   0.00010   0.00020   0.00317   0.00334   0.00067
   D96       -0.00717   0.00021   0.00061   0.00812   0.00875   0.00158
   D97       -3.13708  -0.00005  -0.00031  -0.00152  -0.00181  -3.13890
   D98        3.12352   0.00034   0.00149   0.01207   0.01355   3.13706
   D99       -0.00640   0.00008   0.00057   0.00243   0.00299  -0.00341
         Item               Value     Threshold  Converged?
 Maximum Force            0.006641     0.000450     NO 
 RMS     Force            0.001031     0.000300     NO 
 Maximum Displacement     0.343737     0.001800     NO 
 RMS     Displacement     0.079153     0.001200     NO 
 Predicted change in Energy=-9.881086D-04
 GradGradGradGradGradGradGradGradGradGradGradGradGradGradGradGradGradGrad

                          Input orientation:                          
 ---------------------------------------------------------------------
 Center     Atomic      Atomic             Coordinates (Angstroms)
 Number     Number       Type             X           Y           Z
 ---------------------------------------------------------------------
      1         15           0        0.001190   -0.010135    0.728221
      2          6           0       -0.060155    0.010322    2.552182
      3          1           0        0.720049    0.680784    2.927205
      4          1           0       -1.029793    0.397562    2.876678
      5          1           0        0.079821   -0.996681    2.958633
      6          6           0       -0.318255    1.676937    0.128923
      7          6           0        0.736964    2.588137   -0.060427
      8          6           0       -1.647169    2.089098   -0.080269
      9          6           0        0.457956    3.896956   -0.457430
     10          1           0        1.764934    2.290799    0.105745
     11          6           0       -1.913841    3.400113   -0.474600
     12          1           0       -2.470280    1.395033    0.046745
     13          6           0       -0.863156    4.302405   -0.666006
     14          1           0        1.272428    4.596599   -0.603453
     15          1           0       -2.938262    3.712275   -0.639582
     16          1           0       -1.073738    5.318447   -0.979332
     17          6           0       -1.287778   -1.150041    0.132311
     18          6           0       -1.141269   -1.812479   -1.098953
     19          6           0       -2.452372   -1.356896    0.897519
     20          6           0       -2.147719   -2.662208   -1.557232
     21          1           0       -0.248254   -1.683902   -1.697744
     22          6           0       -3.453982   -2.209052    0.430089
     23          1           0       -2.593245   -0.869310    1.853771
     24          6           0       -3.303066   -2.861426   -0.796088
     25          1           0       -2.024268   -3.173008   -2.504818
     26          1           0       -4.345204   -2.364857    1.026391
     27          1           0       -4.079818   -3.526835   -1.154644
     28          6           0        1.650344   -0.548413    0.199605
     29          6           0        2.529405   -1.154497    1.115912
     30          6           0        2.045644   -0.389990   -1.143289
     31          6           0        3.786202   -1.590187    0.692518
     32          1           0        2.252434   -1.294729    2.152777
     33          6           0        3.301117   -0.833603   -1.556920
     34          1           0        1.391690    0.090445   -1.862419
     35          6           0        4.171786   -1.432382   -0.640761
     36          1           0        4.459713   -2.052278    1.404385
     37          1           0        3.599586   -0.706279   -2.590781
     38          1           0        5.147854   -1.773652   -0.965598
 ---------------------------------------------------------------------
                    Distance matrix (angstroms):
                    1          2          3          4          5
     1  P    0.000000
     2  C    1.825107   0.000000
     3  H    2.414468   1.094934   0.000000
     4  H    2.417645   1.093366   1.773335   0.000000
     5  H    2.440121   1.094920   1.795764   1.783780   0.000000
     6  C    1.818630   2.952357   3.146550   3.113398   3.913305
     7  C    2.813245   3.755829   3.544605   4.067755   4.732597
     8  C    2.788821   3.710757   4.078230   3.462077   4.662557
     9  C    4.108499   4.942887   4.676345   5.057216   5.979979
    10  H    2.965226   3.810063   3.412413   4.367255   4.667558
    11  C    4.091932   4.907977   5.089636   4.585620   5.923982
    12  H    2.923538   3.742104   4.357224   3.328434   4.549989
    13  C    4.613996   5.424345   5.341707   5.275052   6.489030
    14  H    4.960988   5.724312   5.301346   5.919751   6.737621
    15  H    4.936355   5.672329   5.940971   5.195542   6.650581
    16  H    5.697806   6.455628   6.323497   6.251868   7.531209
    17  C    1.820970   2.951148   3.898040   3.161199   3.143555
    18  C    2.809310   4.221635   5.088301   4.549983   4.315157
    19  C    2.803996   3.214016   4.282058   3.003152   3.284805
    20  C    4.107870   5.328004   6.285687   5.501955   5.303673
    21  H    2.957875   4.579045   5.283891   5.086121   4.718236
    22  C    4.106377   4.576786   5.657675   4.319367   4.511224
    23  H    2.955696   2.770935   3.812214   2.257363   2.895207
    24  C    4.622930   5.474881   6.526532   5.410913   5.386940
    25  H    4.955682   6.290038   7.203462   6.534405   6.246029
    26  H    4.952248   5.131390   6.208527   4.695367   5.018596
    27  H    5.706749   6.512276   7.576561   6.399617   6.373643
    28  C    1.813529   2.961859   3.133077   3.904449   3.206200
    29  C    2.802095   3.182058   3.150049   4.263458   3.069363
    30  C    2.797612   4.272136   4.412786   5.122371   4.588932
    31  C    4.101726   4.562285   4.421813   5.649381   4.384608
    32  H    2.957641   2.685284   2.617364   3.763097   2.336340
    33  C    4.097497   5.375414   5.390979   6.318966   5.549194
    34  H    2.941942   4.647900   4.872381   5.330754   5.113255
    35  C    4.614192   5.494143   5.395400   6.540451   5.467143
    36  H    4.950351   5.099114   4.875828   6.189026   4.765861
    37  H    4.944577   6.352739   6.376821   7.248636   6.577923
    38  H    5.697997   6.533047   6.386206   7.592139   6.456642
                    6          7          8          9         10
     6  C    0.000000
     7  C    1.406991   0.000000
     8  C    1.407000   2.435882   0.000000
     9  C    2.423798   1.395874   2.800384   0.000000
    10  H    2.171874   1.082934   3.423117   2.145949   0.000000
    11  C    2.424762   2.803143   1.394766   2.423339   3.885970
    12  H    2.171966   3.423653   1.084145   3.884376   4.329309
    13  C    2.796767   2.421946   2.420019   1.397580   3.398384
    14  H    3.404566   2.148376   3.883984   1.083599   2.462162
    15  H    3.405530   3.886694   2.148129   3.406109   4.969523
    16  H    3.880667   3.402590   3.400858   2.153858   4.289767
    17  C    2.988611   4.255667   3.265941   5.372854   4.599906
    18  C    3.789599   4.896092   4.063983   5.963784   5.170513
    19  C    3.788052   5.162636   3.671416   6.157017   5.631896
    20  C    5.001824   6.174783   5.000688   7.142951   6.527375
    21  H    3.825814   4.679934   4.336902   5.760477   4.806635
    22  C    5.002440   6.388870   4.690323   7.305771   6.898619
    23  H    3.825449   5.168016   3.658927   6.113000   5.660001
    24  C    5.510125   6.823545   5.268973   7.741815   7.283086
    25  H    5.776594   6.840339   5.806066   7.767730   7.143267
    26  H    5.775627   7.179259   5.323702   8.030092   7.736699
    27  H    6.547988   7.860762   6.213756   8.728698   8.342336
    28  C    2.971963   3.277168   4.231830   4.649171   2.843073
    29  C    4.135255   4.313227   5.421764   5.681855   3.670819
    30  C    3.388027   3.428480   4.573047   4.622668   2.970776
    31  C    5.276202   5.227157   6.607258   6.519842   4.414961
    32  H    4.419868   4.719277   5.625272   6.081688   4.157404
    33  C    4.716432   4.530196   5.933651   5.627666   3.858264
    34  H    3.066971   3.148700   4.050350   4.163578   2.975658
    35  C    5.515500   5.319715   6.824603   6.498306   4.495807
    36  H    6.193773   6.126825   7.526566   7.407685   5.273577
    37  H    5.331602   5.044846   6.453312   5.967478   4.429410
    38  H    6.556134   6.269011   7.866192   7.376257   5.395525
                   11         12         13         14         15
    11  C    0.000000
    12  H    2.145173   0.000000
    13  C    1.398108   3.397598   0.000000
    14  H    3.405950   4.967962   2.156660   0.000000
    15  H    1.083560   2.461638   2.157548   4.302702   0.000000
    16  H    2.154191   4.289096   1.083910   2.483313   2.484284
    17  C    4.632947   2.807675   5.526914   6.334025   5.192498
    18  C    5.306393   3.656095   6.136497   6.866421   5.827789
    19  C    4.980146   2.880495   6.082590   7.181306   5.319329
    20  C    6.162672   4.374699   7.137942   8.080680   6.488534
    21  H    5.487939   4.178575   6.105609   6.553979   6.121649
    22  C    5.886699   3.755536   7.093157   8.350093   6.039229
    23  H    4.910282   2.899606   6.007422   7.131448   5.227501
    24  C    6.421851   4.418296   7.569052   8.751822   6.585676
    25  H    6.880400   5.251324   7.785320   8.651600   7.191774
    26  H    6.434235   4.314142   7.709815   9.092638   6.456508
    27  H    7.289480   5.315894   8.478365   9.743743   7.346643
    28  C    5.361793   4.558497   5.531492   5.221003   6.317674
    29  C    6.558706   5.713149   6.668019   6.132806   7.527457
    30  C    5.521734   4.999606   5.541433   5.074974   6.474690
    31  C    7.665230   6.962193   7.627893   6.802567   8.666545
    32  H    6.804594   5.828741   6.998596   6.577611   7.733737
    33  C    6.803790   6.391211   6.671842   5.874672   7.774082
    34  H    4.879189   4.501297   4.925073   4.680240   5.775939
    35  C    7.772739   7.251481   7.631452   6.690013   8.776119
    36  H    8.595426   7.858241   8.544088   7.641843   9.598849
    37  H    7.192952   6.943726   6.979093   6.122553   8.128607
    38  H    8.767922   8.312724   8.552220   7.465265   9.776858
                   16         17         18         19         20
    16  H    0.000000
    17  C    6.566803   0.000000
    18  C    7.132250   1.405810   0.000000
    19  C    7.069895   1.408762   2.431552   0.000000
    20  C    8.073306   2.425017   1.394633   2.796865   0.000000
    21  H    7.087344   2.171341   1.082848   3.420593   2.141214
    22  C    8.019681   2.429530   2.800693   1.395666   2.420974
    23  H    6.973071   2.178641   3.422920   1.082591   3.879165
    24  C    8.480201   2.802168   2.421855   2.419834   1.397803
    25  H    8.679599   3.404301   2.146435   3.880390   1.083548
    26  H    8.588282   3.409254   3.884252   2.148350   3.404771
    27  H    9.343783   3.885987   3.402527   3.401263   2.154684
    28  C    6.574996   2.999841   3.328246   4.239458   4.688272
    29  C    7.698811   3.941874   4.337327   4.990667   5.594138
    30  C    6.507202   3.649183   3.490251   5.033085   4.787340
    31  C    8.610652   5.123751   5.247737   6.246299   6.435994
    32  H    8.037887   4.078764   4.728534   4.869778   5.915701
    33  C    7.571042   4.900162   4.571950   6.277000   5.747488
    34  H    5.847238   3.563327   3.258816   4.948622   4.494180
    35  C    8.555924   5.521249   5.346304   6.800843   6.502964
    36  H    9.519915   5.955322   6.139642   6.965442   7.266454
    37  H    7.793205   5.612351   5.091653   7.015535   6.158360
    38  H    9.434313   6.558327   6.290656   7.836346   7.373259
                   21         22         23         24         25
    21  H    0.000000
    22  C    3.883317   0.000000
    23  H    4.333106   2.136036   0.000000
    24  C    3.395794   1.397096   3.390299   0.000000
    25  H    2.454186   3.403964   4.962666   2.156888   0.000000
    26  H    4.966852   1.083572   2.447566   2.157328   4.302243
    27  H    4.286286   2.153973   4.280525   1.083825   2.484643
    28  C    2.914437   5.372615   4.565883   5.556771   5.263571
    29  C    3.989024   6.114193   5.183369   6.370798   6.157922
    30  C    2.691393   6.002532   5.543592   5.902308   5.114991
    31  C    4.690305   7.271322   6.524225   7.354570   6.818345
    32  H    4.607755   6.030492   4.873499   6.481815   6.596310
    33  C    3.652516   7.174359   6.810110   6.950263   5.893305
    34  H    2.421743   5.832994   5.532712   5.647241   4.767763
    35  C    4.551618   7.739656   7.232246   7.611813   6.700415
    36  H    5.650120   7.974986   7.165583   8.109102   7.653751
    37  H    4.069291   7.819003   7.624420   7.450649   6.141650
    38  H    5.446289   8.725199   8.288021   8.522325   7.467712
                   26         27         28         29         30
    26  H    0.000000
    27  H    2.485465   0.000000
    28  C    6.318991   6.598466   0.000000
    29  C    6.980919   7.380057   1.407019   0.000000
    30  C    7.032109   6.881948   1.408803   2.433615   0.000000
    31  C    8.175044   8.308843   2.426962   1.395932   2.800036
    32  H    6.778108   7.484567   2.175863   1.082343   3.424232
    33  C    8.214893   7.867244   2.427296   2.800454   1.394308
    34  H    6.876459   6.597201   2.174163   3.422679   1.084261
    35  C    8.728575   8.528762   2.800944   2.420855   2.420660
    36  H    8.818569   9.035848   3.406708   2.148329   3.883500
    37  H    8.885635   8.306098   3.407451   3.884039   2.147093
    38  H    9.717803   9.394643   3.884776   3.401810   3.401441
                   31         32         33         34         35
    31  C    0.000000
    32  H    2.138246   0.000000
    33  C    2.422333   3.882554   0.000000
    34  H    3.884059   4.333750   2.143153   0.000000
    35  C    1.396857   3.392155   1.398552   3.397114   0.000000
    36  H    1.083467   2.450725   3.405414   4.967498   2.156339
    37  H    3.405315   4.966129   1.083588   2.457658   2.158058
    38  H    2.153394   4.282182   2.154946   4.288113   1.083833
                   36         37         38
    36  H    0.000000
    37  H    4.302660   0.000000
    38  H    2.483544   2.485486   0.000000
 Stoichiometry    C19H18P(1+)
 Framework group  C1[X(C19H18P)]
 Deg. of freedom   108
 Full point group                 C1      NOp   1
 Largest Abelian subgroup         C1      NOp   1
 Largest concise Abelian subgroup C1      NOp   1
                         Standard orientation:                         
 ---------------------------------------------------------------------
 Center     Atomic      Atomic             Coordinates (Angstroms)
 Number     Number       Type             X           Y           Z
 ---------------------------------------------------------------------
      1         15           0       -0.004625   -0.010861    0.735111
      2          6           0       -0.073558    0.001111    2.558877
      3          1           0        0.692895    0.684046    2.939703
      4          1           0       -1.051323    0.369444    2.880991
      5          1           0        0.083002   -1.004831    2.961888
      6          6           0       -0.352165    1.672570    0.141230
      7          6           0        0.687137    2.603454   -0.040240
      8          6           0       -1.687479    2.061482   -0.071685
      9          6           0        0.386070    3.908609   -0.433168
     10          1           0        1.719652    2.324078    0.128897
     11          6           0       -1.976263    3.369045   -0.461881
     12          1           0       -2.498394    1.352143    0.049250
     13          6           0       -0.941325    4.290950   -0.645462
     14          1           0        1.188322    4.623446   -0.573123
     15          1           0       -3.005502    3.663302   -0.629756
     16          1           0       -1.169012    5.304278   -0.955600
     17          6           0       -1.270385   -1.171464    0.129484
     18          6           0       -1.107036   -1.826163   -1.103799
     19          6           0       -2.434069   -1.402429    0.889157
     20          6           0       -2.096123   -2.692087   -1.569506
     21          1           0       -0.214127   -1.679044   -1.698466
     22          6           0       -3.418237   -2.270656    0.414310
     23          1           0       -2.587531   -0.921339    1.846762
     24          6           0       -3.250683   -2.915233   -0.813828
     25          1           0       -1.959695   -3.196738   -2.518606
     26          1           0       -4.308851   -2.444955    1.006388
     27          1           0       -4.013842   -3.593120   -1.178154
     28          6           0        1.656081   -0.517098    0.211022
     29          6           0        2.542325   -1.110890    1.128456
     30          6           0        2.053769   -0.346128   -1.129626
     31          6           0        3.808467   -1.522075    0.708411
     32          1           0        2.263830   -1.260296    2.163630
     33          6           0        3.318692   -0.765297   -1.539945
     34          1           0        1.394084    0.125310   -1.849477
     35          6           0        4.196414   -1.351937   -0.622664
     36          1           0        4.487403   -1.974789    1.421150
     37          1           0        3.618903   -0.628420   -2.572079
     38          1           0        5.179777   -1.674191   -0.944911
 ---------------------------------------------------------------------
 Rotational constants (GHZ):      0.3308058      0.3080934      0.1968046
 Standard basis: 6-31++G(d,p) (6D, 7F)
 There are   492 symmetry adapted cartesian basis functions of A   symmetry.
 There are   492 symmetry adapted basis functions of A   symmetry.
   492 basis functions,   808 primitive gaussians,   492 cartesian basis functions
    73 alpha electrons       73 beta electrons
       nuclear repulsion energy      1576.2342284088 Hartrees.
 NAtoms=   38 NActive=   38 NUniq=   38 SFac= 1.00D+00 NAtFMM=   60 NAOKFM=F Big=F
 Integral buffers will be    131072 words long.
 Raffenetti 2 integral format.
 Two-electron integral symmetry is turned on.
 One-electron integrals computed using PRISM.
 NBasis=   492 RedAO= T EigKep=  1.25D-06  NBF=   492
 NBsUse=   488 1.00D-06 EigRej=  9.95D-07 NBFU=   488
 Initial guess from the checkpoint file:  "MTPP.chk"
 B after Tr=     0.000000    0.000000    0.000000
         Rot=    0.998265    0.005745   -0.000741   -0.058603 Ang=   6.75 deg.
 ExpMin= 3.48D-02 ExpMax= 1.94D+04 ExpMxC= 2.91D+03 IAcc=3 IRadAn=         5 AccDes= 0.00D+00
 Harris functional with IExCor=  402 and IRadAn=       5 diagonalized for initial guess.
 HarFok:  IExCor=  402 AccDes= 0.00D+00 IRadAn=         5 IDoV= 1 UseB2=F ITyADJ=14
 ICtDFT=  3500011 ScaDFX=  1.000000  1.000000  1.000000  1.000000
 FoFCou: FMM=F IPFlag=           0 FMFlag=      100000 FMFlg1=           0
         NFxFlg=           0 DoJE=T BraDBF=F KetDBF=T FulRan=T
         wScrn=  0.000000 ICntrl=     500 IOpCl=  0 I1Cent=   200000004 NGrid=           0
         NMat0=    1 NMatS0=      1 NMatT0=    0 NMatD0=    1 NMtDS0=    0 NMtDT0=    0
 Petite list used in FoFCou.
 Requested convergence on RMS density matrix=1.00D-08 within 128 cycles.
 Requested convergence on MAX density matrix=1.00D-06.
 Requested convergence on             energy=1.00D-06.
 No special actions if energy rises.
 SCF Done:  E(RB3LYP) =  -1076.06387175     A.U. after   14 cycles
            NFock= 14  Conv=0.69D-08     -V/T= 2.0080
 Calling FoFJK, ICntrl=      2127 FMM=F ISym2X=0 I1Cent= 0 IOpClX= 0 NMat=1 NMatS=1 NMatT=0.
 ***** Axes restored to original set *****
 -------------------------------------------------------------------
 Center     Atomic                   Forces (Hartrees/Bohr)
 Number     Number              X              Y              Z
 -------------------------------------------------------------------
      1       15          -0.000005023   -0.000102851   -0.000527055
      2        6           0.001011529   -0.000040405    0.001019707
      3        1          -0.000872826   -0.001056967   -0.000377350
      4        1           0.000933267    0.000048789   -0.000484738
      5        1          -0.000449208    0.001573454   -0.000501986
      6        6          -0.001199438   -0.000196542   -0.000867144
      7        6          -0.002105739    0.000043936    0.001577776
      8        6           0.001410984    0.000179808   -0.000819324
      9        6          -0.000943421   -0.001024485    0.000268528
     10        1           0.001523105   -0.000931124   -0.000249396
     11        6           0.001588217    0.000156454   -0.000071194
     12        1          -0.000475173   -0.000828740   -0.000005448
     13        6          -0.000125546   -0.001113529    0.000378286
     14        1           0.000896913    0.000687462   -0.000221694
     15        1          -0.001086560    0.000355801   -0.000170504
     16        1          -0.000182903    0.001041956   -0.000248850
     17        6          -0.000649274   -0.000192824    0.001726390
     18        6          -0.000608326    0.000332320    0.000980317
     19        6           0.000883529   -0.000447437   -0.001982989
     20        6          -0.000645526    0.000367756    0.001095238
     21        1           0.000883148    0.000111027   -0.000233573
     22        6           0.001338114   -0.000013143   -0.001044223
     23        1           0.000393891    0.000910856    0.001297546
     24        6           0.000962556    0.000672613    0.000131485
     25        1           0.000071168   -0.000578372   -0.001000617
     26        1          -0.000935053   -0.000157584    0.000641366
     27        1          -0.000799930   -0.000639072   -0.000386220
     28        6           0.000188991   -0.000708430    0.000082188
     29        6          -0.000323917    0.000230859   -0.002274547
     30        6           0.000625049    0.000356350    0.001559970
     31        6          -0.000742805    0.000431273   -0.001308483
     32        1          -0.000623936    0.000156150    0.001309878
     33        6          -0.000143981   -0.000295868    0.001357956
     34        1          -0.000802898    0.000995897   -0.000296782
     35        6          -0.001106132    0.000269190    0.000283885
     36        1           0.000727358   -0.000473323    0.000779081
     37        1           0.000380979    0.000131891   -0.001083763
     38        1           0.001008816   -0.000253145   -0.000333718
 -------------------------------------------------------------------
 Cartesian Forces:  Max     0.002274547 RMS     0.000836483

 GradGradGradGradGradGradGradGradGradGradGradGradGradGradGradGradGradGrad
 Berny optimization.
 Using GEDIIS/GDIIS optimizer.
 FormGI is forming the generalized inverse of G from B-inverse, IUseBI=4.
 GSVD:  received Info=                   1 from GESDD.
 Internal  Forces:  Max     0.002295240 RMS     0.000568110
 Search for a local minimum.
 Step number   3 out of a maximum of  215
 All quantities printed in internal units (Hartrees-Bohrs-Radians)
 Mixed Optimization -- En-DIIS/RFO-DIIS
 Update second derivatives using D2CorX and points    1    2    3
 DE= -1.06D-03 DEPred=-9.88D-04 R= 1.07D+00
 TightC=F SS=  1.41D+00  RLast= 2.81D-01 DXNew= 8.4853D-01 8.4214D-01
 Trust test= 1.07D+00 RLast= 2.81D-01 DXMaxT set to 8.42D-01
 ITU=  1  1  0
 Use linear search instead of GDIIS.
     Eigenvalues ---    0.00507   0.00900   0.00900   0.01030   0.01649
     Eigenvalues ---    0.01661   0.01812   0.02116   0.02152   0.02152
     Eigenvalues ---    0.02152   0.02153   0.02153   0.02154   0.02154
     Eigenvalues ---    0.02154   0.02154   0.02155   0.02155   0.02155
     Eigenvalues ---    0.02155   0.02155   0.02156   0.02156   0.02156
     Eigenvalues ---    0.02156   0.02156   0.02157   0.02157   0.02174
     Eigenvalues ---    0.02337   0.05976   0.06175   0.06336   0.06481
     Eigenvalues ---    0.07022   0.15872   0.15998   0.15998   0.15999
     Eigenvalues ---    0.15999   0.15999   0.16000   0.16000   0.16000
     Eigenvalues ---    0.16000   0.16000   0.16000   0.16000   0.16000
     Eigenvalues ---    0.16000   0.16000   0.16030   0.16182   0.16294
     Eigenvalues ---    0.17867   0.21955   0.22000   0.22000   0.22000
     Eigenvalues ---    0.22003   0.22015   0.23362   0.23475   0.23535
     Eigenvalues ---    0.23835   0.24602   0.24616   0.24626   0.24869
     Eigenvalues ---    0.25036   0.28399   0.33692   0.33709   0.33709
     Eigenvalues ---    0.33711   0.33717   0.33718   0.33718   0.33718
     Eigenvalues ---    0.33718   0.33720   0.33724   0.33724   0.33725
     Eigenvalues ---    0.34236   0.35697   0.37194   0.37236   0.38526
     Eigenvalues ---    0.42148   0.42150   0.42195   0.42322   0.42440
     Eigenvalues ---    0.42839   0.46387   0.46412   0.46426   0.46438
     Eigenvalues ---    0.46453   0.46455   0.46466   0.46468   0.46490
     Eigenvalues ---    0.46496   0.46553   0.47910
 RFO step:  Lambda=-1.20734646D-03 EMin= 5.06784815D-03
 Quartic linear search produced a step of  0.26219.
 Iteration  1 RMS(Cart)=  0.09921142 RMS(Int)=  0.00283567
 Iteration  2 RMS(Cart)=  0.00499726 RMS(Int)=  0.00003005
 Iteration  3 RMS(Cart)=  0.00001353 RMS(Int)=  0.00002925
 Iteration  4 RMS(Cart)=  0.00000000 RMS(Int)=  0.00002925
 Variable       Old X    -DE/DX   Delta X   Delta X   Delta X     New X
                                 (Linear)    (Quad)   (Total)
    R1        3.44895  -0.00036   0.00122  -0.00017   0.00105   3.45001
    R2        3.43671  -0.00124  -0.00093  -0.00700  -0.00793   3.42878
    R3        3.44113  -0.00127  -0.00346  -0.00967  -0.01314   3.42800
    R4        3.42707  -0.00101  -0.00358  -0.00894  -0.01251   3.41456
    R5        2.06912  -0.00140   0.00156  -0.00147   0.00008   2.06921
    R6        2.06616  -0.00095   0.00126  -0.00047   0.00080   2.06696
    R7        2.06910  -0.00169   0.00131  -0.00267  -0.00135   2.06774
    R8        2.65883  -0.00139   0.00039  -0.00264  -0.00225   2.65658
    R9        2.65884  -0.00097   0.00069  -0.00118  -0.00048   2.65837
   R10        2.63782  -0.00031   0.00025  -0.00053  -0.00028   2.63754
   R11        2.04645   0.00167  -0.00093   0.00397   0.00304   2.04949
   R12        2.63572   0.00040   0.00020   0.00127   0.00146   2.63719
   R13        2.04874   0.00089  -0.00097   0.00127   0.00030   2.04904
   R14        2.64104  -0.00003  -0.00004   0.00005   0.00000   2.64104
   R15        2.04771   0.00115  -0.00082   0.00232   0.00150   2.04921
   R16        2.64204  -0.00033   0.00003  -0.00050  -0.00049   2.64156
   R17        2.04763   0.00115  -0.00083   0.00230   0.00147   2.04910
   R18        2.04829   0.00108  -0.00076   0.00216   0.00140   2.04969
   R19        2.65660  -0.00061  -0.00028  -0.00137  -0.00164   2.65495
   R20        2.66217  -0.00179   0.00069  -0.00322  -0.00253   2.65964
   R21        2.63547   0.00030   0.00002   0.00083   0.00085   2.63632
   R22        2.04629   0.00087   0.00108   0.00329   0.00438   2.05066
   R23        2.63743   0.00010   0.00023   0.00048   0.00071   2.63814
   R24        2.04580   0.00151  -0.00131   0.00301   0.00170   2.04750
   R25        2.64146  -0.00049   0.00025  -0.00074  -0.00049   2.64097
   R26        2.04761   0.00115  -0.00082   0.00232   0.00150   2.04911
   R27        2.64013  -0.00007   0.00056   0.00061   0.00117   2.64130
   R28        2.04765   0.00115  -0.00085   0.00227   0.00141   2.04907
   R29        2.04813   0.00109  -0.00077   0.00218   0.00140   2.04954
   R30        2.65888  -0.00148   0.00038  -0.00288  -0.00249   2.65639
   R31        2.66225  -0.00109   0.00040  -0.00173  -0.00132   2.66093
   R32        2.63793   0.00020   0.00023   0.00080   0.00102   2.63895
   R33        2.04533   0.00139  -0.00092   0.00300   0.00209   2.04742
   R34        2.63486   0.00007  -0.00003   0.00011   0.00008   2.63494
   R35        2.04896   0.00112  -0.00032   0.00278   0.00246   2.05142
   R36        2.63968  -0.00020   0.00018  -0.00014   0.00003   2.63971
   R37        2.04746   0.00117  -0.00085   0.00234   0.00149   2.04895
   R38        2.64288  -0.00034   0.00034  -0.00018   0.00015   2.64303
   R39        2.04769   0.00115  -0.00084   0.00230   0.00146   2.04914
   R40        2.04815   0.00109  -0.00075   0.00218   0.00143   2.04958
    A1        1.88917   0.00011  -0.00121  -0.00173  -0.00296   1.88622
    A2        1.88627  -0.00024   0.00394   0.00494   0.00890   1.89517
    A3        1.90201   0.00042   0.00150   0.00477   0.00630   1.90832
    A4        1.92680   0.00031   0.00054   0.00291   0.00341   1.93021
    A5        1.91667  -0.00079   0.00153  -0.00730  -0.00579   1.91088
    A6        1.94175   0.00020  -0.00613  -0.00330  -0.00946   1.93229
    A7        1.90202   0.00014  -0.00024   0.00042   0.00016   1.90218
    A8        1.90750  -0.00038   0.00019  -0.00305  -0.00287   1.90463
    A9        1.93518   0.00027   0.00243   0.00567   0.00808   1.94326
   A10        1.88957   0.00001  -0.00259  -0.00413  -0.00673   1.88283
   A11        1.92296  -0.00014   0.00062   0.00063   0.00122   1.92418
   A12        1.90597   0.00009  -0.00050   0.00020  -0.00031   1.90567
   A13        2.10992  -0.00230   0.00112  -0.00911  -0.00807   2.10185
   A14        2.07904   0.00179  -0.00115   0.00692   0.00567   2.08471
   A15        2.09282   0.00051  -0.00025   0.00168   0.00140   2.09422
   A16        2.08932   0.00009  -0.00023  -0.00031  -0.00053   2.08880
   A17        2.11000  -0.00038   0.00054  -0.00146  -0.00095   2.10905
   A18        2.08383   0.00030  -0.00032   0.00186   0.00151   2.08534
   A19        2.09205  -0.00029   0.00005  -0.00154  -0.00146   2.09058
   A20        2.10847  -0.00015   0.00022  -0.00080  -0.00060   2.10787
   A21        2.08256   0.00044  -0.00030   0.00228   0.00197   2.08453
   A22        2.09833  -0.00007   0.00057   0.00039   0.00097   2.09930
   A23        2.08689  -0.00001  -0.00065  -0.00110  -0.00175   2.08514
   A24        2.09796   0.00009   0.00007   0.00071   0.00078   2.09874
   A25        2.09629  -0.00003   0.00022   0.00065   0.00087   2.09715
   A26        2.08817   0.00004  -0.00031  -0.00046  -0.00077   2.08740
   A27        2.09870  -0.00001   0.00008  -0.00018  -0.00010   2.09859
   A28        2.09755  -0.00020  -0.00038  -0.00086  -0.00124   2.09631
   A29        2.09293   0.00006   0.00020   0.00015   0.00035   2.09328
   A30        2.09270   0.00014   0.00018   0.00070   0.00087   2.09357
   A31        2.10345  -0.00026  -0.00542  -0.00651  -0.01194   2.09151
   A32        2.09362  -0.00009   0.00434   0.00427   0.00859   2.10221
   A33        2.08599   0.00035   0.00105   0.00215   0.00319   2.08917
   A34        2.09405   0.00004  -0.00028  -0.00012  -0.00040   2.09365
   A35        2.11101  -0.00026  -0.00099  -0.00243  -0.00342   2.10758
   A36        2.07806   0.00022   0.00126   0.00252   0.00377   2.08183
   A37        2.09556  -0.00009  -0.00121  -0.00210  -0.00331   2.09225
   A38        2.11909  -0.00060   0.00233  -0.00120   0.00113   2.12022
   A39        2.06853   0.00069  -0.00112   0.00329   0.00217   2.07071
   A40        2.09947  -0.00022  -0.00002  -0.00065  -0.00067   2.09880
   A41        2.08561   0.00019  -0.00053   0.00015  -0.00038   2.08523
   A42        2.09808   0.00004   0.00054   0.00050   0.00105   2.09912
   A43        2.09616   0.00016   0.00055   0.00160   0.00215   2.09831
   A44        2.08719  -0.00010  -0.00087  -0.00175  -0.00262   2.08457
   A45        2.09982  -0.00006   0.00032   0.00016   0.00048   2.10030
   A46        2.09514  -0.00024  -0.00009  -0.00088  -0.00097   2.09417
   A47        2.09408   0.00012  -0.00005   0.00037   0.00033   2.09440
   A48        2.09395   0.00012   0.00013   0.00050   0.00064   2.09459
   A49        2.10153   0.00084   0.00192   0.00643   0.00823   2.10976
   A50        2.09397  -0.00121  -0.00246  -0.00810  -0.01068   2.08329
   A51        2.08737   0.00037   0.00051   0.00169   0.00213   2.08950
   A52        2.09372  -0.00010  -0.00064  -0.00145  -0.00208   2.09165
   A53        2.11742  -0.00035   0.00143  -0.00036   0.00105   2.11848
   A54        2.07204   0.00044  -0.00078   0.00181   0.00102   2.07306
   A55        2.09400   0.00008  -0.00028  -0.00014  -0.00040   2.09359
   A56        2.10925  -0.00052  -0.00020  -0.00349  -0.00371   2.10554
   A57        2.07979   0.00044   0.00055   0.00354   0.00407   2.08386
   A58        2.09759   0.00003   0.00049   0.00105   0.00153   2.09912
   A59        2.08691  -0.00003  -0.00080  -0.00135  -0.00214   2.08476
   A60        2.09869   0.00000   0.00030   0.00030   0.00061   2.09930
   A61        2.09722  -0.00015   0.00020  -0.00022  -0.00002   2.09720
   A62        2.08711   0.00014  -0.00049   0.00000  -0.00049   2.08662
   A63        2.09884   0.00001   0.00029   0.00021   0.00050   2.09934
   A64        2.09645  -0.00024  -0.00023  -0.00092  -0.00117   2.09529
   A65        2.09334   0.00015   0.00021   0.00077   0.00098   2.09433
   A66        2.09339   0.00009   0.00004   0.00014   0.00018   2.09357
    D1       -1.06925   0.00020  -0.00579  -0.02206  -0.02785  -1.09709
    D2        0.99255   0.00008  -0.00894  -0.02857  -0.03752   0.95504
    D3        3.09447   0.00011  -0.00793  -0.02673  -0.03467   3.05980
    D4        3.12693  -0.00010  -0.00797  -0.02735  -0.03529   3.09163
    D5       -1.09446  -0.00022  -0.01113  -0.03386  -0.04496  -1.13942
    D6        1.00746  -0.00019  -0.01011  -0.03202  -0.04211   0.96535
    D7        1.01457  -0.00044  -0.00379  -0.02912  -0.03293   0.98164
    D8        3.07637  -0.00057  -0.00695  -0.03563  -0.04260   3.03377
    D9       -1.10489  -0.00054  -0.00593  -0.03379  -0.03975  -1.14464
   D10        1.56066  -0.00059  -0.02876  -0.10857  -0.13731   1.42335
   D11       -1.52405  -0.00059  -0.02126  -0.09840  -0.11966  -1.64370
   D12       -2.66120  -0.00063  -0.02441  -0.10196  -0.12634  -2.78754
   D13        0.53728  -0.00063  -0.01691  -0.09179  -0.10869   0.42859
   D14       -0.51390  -0.00070  -0.03074  -0.10911  -0.13986  -0.65376
   D15        2.68458  -0.00070  -0.02324  -0.09894  -0.12221   2.56237
   D16       -2.66189  -0.00005   0.00046   0.00558   0.00609  -2.65580
   D17        0.49727  -0.00002   0.00317   0.01134   0.01454   0.51181
   D18        1.55819  -0.00022  -0.00072   0.00306   0.00234   1.56054
   D19       -1.56583  -0.00019   0.00199   0.00882   0.01079  -1.55504
   D20       -0.57442   0.00043   0.00120   0.01259   0.01376  -0.56066
   D21        2.58474   0.00046   0.00391   0.01835   0.02222   2.60695
   D22        0.25296   0.00074   0.00909   0.10069   0.10976   0.36272
   D23       -2.91552   0.00096  -0.00359   0.10197   0.09839  -2.81713
   D24        2.31960   0.00066   0.00941   0.09715   0.10652   2.42611
   D25       -0.84888   0.00089  -0.00328   0.09843   0.09514  -0.75374
   D26       -1.82512   0.00065   0.00699   0.09357   0.10058  -1.72454
   D27        1.28959   0.00087  -0.00570   0.09485   0.08921   1.37879
   D28       -3.08606   0.00003   0.00727   0.01318   0.02041  -3.06565
   D29        0.04647   0.00030   0.00638   0.02572   0.03206   0.07854
   D30       -0.00180   0.00007  -0.00030   0.00310   0.00280   0.00100
   D31        3.13073   0.00034  -0.00120   0.01564   0.01445  -3.13800
   D32        3.08513  -0.00016  -0.00738  -0.01449  -0.02192   3.06320
   D33       -0.07269  -0.00018  -0.00916  -0.01842  -0.02763  -0.10032
   D34       -0.00015  -0.00007   0.00003  -0.00407  -0.00403  -0.00418
   D35        3.12522  -0.00009  -0.00176  -0.00800  -0.00974   3.11549
   D36        0.00034   0.00001   0.00032   0.00149   0.00180   0.00214
   D37       -3.14065   0.00008   0.00027   0.00461   0.00489  -3.13576
   D38       -3.13233  -0.00025   0.00119  -0.01085  -0.00967   3.14118
   D39        0.00987  -0.00018   0.00115  -0.00773  -0.00659   0.00328
   D40        0.00356  -0.00001   0.00024   0.00045   0.00067   0.00423
   D41        3.13618   0.00002  -0.00039   0.00065   0.00026   3.13643
   D42       -3.12205   0.00001   0.00199   0.00435   0.00633  -3.11573
   D43        0.01056   0.00005   0.00137   0.00454   0.00591   0.01647
   D44        0.00308  -0.00009  -0.00005  -0.00513  -0.00518  -0.00210
   D45       -3.13593  -0.00002   0.00042  -0.00069  -0.00026  -3.13620
   D46       -3.13913  -0.00016  -0.00001  -0.00828  -0.00829   3.13577
   D47        0.00505  -0.00009   0.00046  -0.00383  -0.00337   0.00168
   D48       -0.00504   0.00009  -0.00022   0.00415   0.00393  -0.00111
   D49        3.13397   0.00002  -0.00070  -0.00030  -0.00099   3.13298
   D50       -3.13760   0.00006   0.00040   0.00396   0.00436  -3.13325
   D51        0.00141  -0.00001  -0.00007  -0.00049  -0.00057   0.00085
   D52       -3.11893   0.00010   0.00204   0.00808   0.01005  -3.10888
   D53        0.03628   0.00013   0.00285   0.01085   0.01364   0.04992
   D54        0.00517   0.00006  -0.00065   0.00237   0.00172   0.00689
   D55       -3.12281   0.00009   0.00017   0.00514   0.00531  -3.11749
   D56        3.11882  -0.00007  -0.00241  -0.00678  -0.00927   3.10955
   D57       -0.02676  -0.00008  -0.00293  -0.00803  -0.01103  -0.03779
   D58       -0.00538  -0.00003   0.00030  -0.00099  -0.00068  -0.00606
   D59        3.13222  -0.00004  -0.00022  -0.00224  -0.00244   3.12979
   D60       -0.00217  -0.00003   0.00068  -0.00095  -0.00028  -0.00245
   D61       -3.13583  -0.00002   0.00059  -0.00011   0.00048  -3.13535
   D62        3.12607  -0.00006  -0.00014  -0.00371  -0.00388   3.12219
   D63       -0.00760  -0.00005  -0.00023  -0.00287  -0.00311  -0.01071
   D64        0.00258  -0.00004   0.00002  -0.00180  -0.00180   0.00078
   D65        3.13838   0.00001  -0.00034  -0.00009  -0.00043   3.13795
   D66       -3.13514  -0.00002   0.00053  -0.00058  -0.00008  -3.13522
   D67        0.00066   0.00002   0.00017   0.00113   0.00128   0.00194
   D68       -0.00067  -0.00003  -0.00034  -0.00185  -0.00218  -0.00285
   D69       -3.13612  -0.00001  -0.00020  -0.00064  -0.00083  -3.13695
   D70        3.13293  -0.00004  -0.00026  -0.00269  -0.00296   3.12997
   D71       -0.00251  -0.00002  -0.00011  -0.00149  -0.00161  -0.00412
   D72        0.00046   0.00006  -0.00001   0.00322   0.00322   0.00369
   D73        3.13591   0.00005  -0.00015   0.00202   0.00187   3.13778
   D74       -3.13530   0.00002   0.00036   0.00151   0.00186  -3.13344
   D75        0.00015   0.00000   0.00021   0.00030   0.00051   0.00066
   D76        3.11861  -0.00006  -0.00526  -0.00665  -0.01203   3.10658
   D77       -0.02130  -0.00002  -0.00713  -0.00607  -0.01331  -0.03461
   D78        0.00380  -0.00026   0.00733  -0.00777  -0.00042   0.00338
   D79       -3.13611  -0.00022   0.00547  -0.00720  -0.00170  -3.13780
   D80       -3.11422  -0.00002   0.00679   0.00544   0.01212  -3.10210
   D81        0.04624   0.00015   0.00353   0.01112   0.01456   0.06080
   D82        0.00071   0.00021  -0.00581   0.00679   0.00097   0.00168
   D83       -3.12202   0.00037  -0.00907   0.01247   0.00342  -3.11860
   D84       -0.00565   0.00013  -0.00407   0.00336  -0.00073  -0.00638
   D85        3.13711   0.00006  -0.00295   0.00032  -0.00263   3.13449
   D86        3.13431   0.00009  -0.00224   0.00280   0.00051   3.13482
   D87       -0.00612   0.00001  -0.00112  -0.00024  -0.00138  -0.00750
   D88       -0.00340  -0.00003   0.00102  -0.00139  -0.00039  -0.00379
   D89       -3.13892   0.00002  -0.00023   0.00038   0.00015  -3.13877
   D90        3.11965  -0.00020   0.00421  -0.00705  -0.00288   3.11677
   D91       -0.01587  -0.00015   0.00296  -0.00528  -0.00234  -0.01822
   D92        0.00296   0.00005  -0.00076   0.00208   0.00133   0.00429
   D93       -3.13974  -0.00009   0.00200  -0.00290  -0.00089  -3.14063
   D94       -3.13980   0.00012  -0.00189   0.00514   0.00324  -3.13656
   D95        0.00067  -0.00002   0.00088   0.00016   0.00102   0.00170
   D96        0.00158  -0.00010   0.00229  -0.00307  -0.00076   0.00082
   D97       -3.13890   0.00004  -0.00047   0.00191   0.00145  -3.13744
   D98        3.13706  -0.00015   0.00355  -0.00486  -0.00131   3.13575
   D99       -0.00341  -0.00001   0.00078   0.00013   0.00090  -0.00251
         Item               Value     Threshold  Converged?
 Maximum Force            0.002295     0.000450     NO 
 RMS     Force            0.000568     0.000300     NO 
 Maximum Displacement     0.480243     0.001800     NO 
 RMS     Displacement     0.099818     0.001200     NO 
 Predicted change in Energy=-6.925354D-04
 GradGradGradGradGradGradGradGradGradGradGradGradGradGradGradGradGradGrad

                          Input orientation:                          
 ---------------------------------------------------------------------
 Center     Atomic      Atomic             Coordinates (Angstroms)
 Number     Number       Type             X           Y           Z
 ---------------------------------------------------------------------
      1         15           0        0.005227    0.000923    0.743497
      2          6           0       -0.035788    0.063965    2.567612
      3          1           0        0.768970    0.717722    2.919669
      4          1           0       -0.986502    0.498282    2.889924
      5          1           0        0.069488   -0.934343    3.003017
      6          6           0       -0.314795    1.672739    0.115180
      7          6           0        0.721392    2.620826    0.054109
      8          6           0       -1.628052    2.043371   -0.226771
      9          6           0        0.439364    3.928051   -0.345490
     10          1           0        1.739351    2.349240    0.311465
     11          6           0       -1.897823    3.354573   -0.621113
     12          1           0       -2.432471    1.316563   -0.207389
     13          6           0       -0.866374    4.296098   -0.681373
     14          1           0        1.242182    4.655222   -0.396630
     15          1           0       -2.910292    3.635830   -0.888678
     16          1           0       -1.078374    5.312232   -0.996005
     17          6           0       -1.276634   -1.150265    0.175819
     18          6           0       -1.114752   -1.831212   -1.042362
     19          6           0       -2.447787   -1.343018    0.932180
     20          6           0       -2.116565   -2.687258   -1.500413
     21          1           0       -0.209174   -1.712507   -1.628381
     22          6           0       -3.443660   -2.202683    0.465120
     23          1           0       -2.597835   -0.841049    1.880582
     24          6           0       -3.281095   -2.873162   -0.750460
     25          1           0       -1.980930   -3.213374   -2.438816
     26          1           0       -4.341557   -2.348549    1.055251
     27          1           0       -4.055434   -3.542954   -1.108323
     28          6           0        1.639954   -0.544470    0.200241
     29          6           0        2.491847   -1.247458    1.069773
     30          6           0        2.043745   -0.300244   -1.126431
     31          6           0        3.733700   -1.695333    0.614422
     32          1           0        2.206864   -1.453284    2.094606
     33          6           0        3.283329   -0.757308   -1.572225
     34          1           0        1.406928    0.259466   -1.804399
     35          6           0        4.129271   -1.454224   -0.703396
     36          1           0        4.388509   -2.231143    1.292466
     37          1           0        3.588886   -0.563329   -2.594401
     38          1           0        5.094380   -1.804863   -1.052611
 ---------------------------------------------------------------------
                    Distance matrix (angstroms):
                    1          2          3          4          5
     1  P    0.000000
     2  C    1.825665   0.000000
     3  H    2.415125   1.094978   0.000000
     4  H    2.416204   1.093788   1.769384   0.000000
     5  H    2.446279   1.094203   1.795979   1.783345   0.000000
     6  C    1.814433   2.946256   3.154641   3.087028   3.909495
     7  C    2.802149   3.664499   3.440276   3.932422   4.664790
     8  C    2.789376   3.776497   4.171707   3.537326   4.709560
     9  C    4.098378   4.862416   4.590873   4.925882   5.915419
    10  H    2.951005   3.669305   3.225867   4.183870   4.562326
    11  C    4.090322   4.946033   5.157703   4.616956   5.949742
    12  H    2.928731   3.874754   4.515121   3.514791   4.651137
    13  C    4.608522   5.399697   5.333538   5.214595   6.465917
    14  H    4.948984   5.612448   5.169688   5.748793   6.646506
    15  H    4.937287   5.741684   6.046142   5.274752   6.701557
    16  H    5.692983   6.428892   6.313057   6.187325   7.505295
    17  C    1.814017   2.955457   3.899048   3.188769   3.138743
    18  C    2.792913   4.217555   5.073772   4.572293   4.309511
    19  C    2.803401   3.236044   4.306308   3.059167   3.285126
    20  C    4.094319   5.333638   6.281506   5.540737   5.304000
    21  H    2.933873   4.559854   5.248574   5.089882   4.704576
    22  C    4.102218   4.601278   5.683294   4.383208   4.515730
    23  H    2.962737   2.802703   3.852901   2.325720   2.895371
    24  C    4.614345   5.492571   6.539672   5.466643   5.392032
    25  H    4.940004   6.291967   7.192275   6.569683   6.245938
    26  H    4.950933   5.162083   6.244642   4.767270   5.025046
    27  H    5.698883   6.532987   7.592954   6.460333   6.381453
    28  C    1.806907   2.963571   3.122023   3.901281   3.236343
    29  C    2.801461   3.217498   3.201929   4.296448   3.115011
    30  C    2.782604   4.254769   4.362595   5.094227   4.620835
    31  C    4.098226   4.595555   4.463925   5.680683   4.439701
    32  H    2.964358   2.748685   2.731581   3.826059   2.379682
    33  C    4.084536   5.369291   5.354888   6.302280   5.594011
    34  H    2.919483   4.608050   4.788925   5.274676   5.130806
    35  C    4.606374   5.509275   5.397737   6.549454   5.521739
    36  H    4.949408   5.144698   4.944154   6.236375   4.823030
    37  H    4.929762   6.338623   6.324396   7.220734   6.622303
    38  H    5.690900   6.551119   6.391527   7.604287   6.515786
                    6          7          8          9         10
     6  C    0.000000
     7  C    1.405803   0.000000
     8  C    1.406748   2.435618   0.000000
     9  C    2.422273   1.395728   2.800057   0.000000
    10  H    2.171566   1.084542   3.423836   2.148068   0.000000
    11  C    2.424185   2.802606   1.395540   2.422249   3.887085
    12  H    2.171511   3.422913   1.084304   3.884119   4.328941
    13  C    2.796561   2.422493   2.421073   1.397580   3.400851
    14  H    3.403136   2.147826   3.884438   1.084393   2.462951
    15  H    3.405593   3.886928   2.148997   3.405972   4.971402
    16  H    3.881197   3.403757   3.402839   2.154682   4.292827
    17  C    2.982978   4.269432   3.238037   5.385694   4.621807
    18  C    3.775911   4.939060   3.992626   6.005832   5.239746
    19  C    3.783112   5.150414   3.671889   6.144286   5.616955
    20  C    4.986591   6.216614   4.923379   7.185328   6.596765
    21  H    3.809337   4.740728   4.252569   5.820851   4.904849
    22  C    4.993110   6.386143   4.669488   7.302114   6.899798
    23  H    3.827276   5.132042   3.701526   6.076536   5.608142
    24  C    5.496679   6.844789   5.213357   7.762880   7.321615
    25  H    5.759600   6.896021   5.714108   7.825585   7.235137
    26  H    5.767954   7.164525   5.319366   8.013425   7.720096
    27  H    6.533972   7.884256   6.154376   8.752202   8.385301
    28  C    2.957075   3.299123   4.190361   4.662905   2.897553
    29  C    4.161254   4.373751   5.429930   5.744697   3.752002
    30  C    3.316168   3.416861   4.447922   4.589377   3.029846
    31  C    5.289940   5.293126   6.590440   6.587604   4.519711
    32  H    4.477601   4.792559   5.685241   6.167405   4.225796
    33  C    4.658214   4.540955   5.811687   5.616547   3.947505
    34  H    2.940485   3.082212   3.857762   4.064863   2.992414
    35  C    5.495242   5.365956   6.753303   6.535472   4.605215
    36  H    6.224738   6.206680   7.535155   7.497621   5.381479
    37  H    5.251719   5.037456   6.294203   5.928708   4.510864
    38  H    6.535796   6.319381   7.789866   7.418591   5.511216
                   11         12         13         14         15
    11  C    0.000000
    12  H    2.147207   0.000000
    13  C    1.397851   3.399257   0.000000
    14  H    3.406129   4.968453   2.157790   0.000000
    15  H    1.084339   2.464035   2.157899   4.303988   0.000000
    16  H    2.155103   4.291953   1.084649   2.485134   2.485511
    17  C    4.616767   2.751008   5.528649   6.354196   5.168046
    18  C    5.261465   3.513126   6.142958   6.931517   5.756400
    19  C    4.978207   2.893479   6.074871   7.166623   5.321501
    20  C    6.109398   4.219276   7.141503   8.149327   6.402005
    21  H    5.435202   4.017155   6.118176   6.646173   6.037211
    22  C    5.869634   3.722884   7.084561   8.350484   6.017100
    23  H    4.934748   3.007034   5.995986   7.080990   5.273413
    24  C    6.380819   4.309162   7.565311   8.789868   6.521010
    25  H    6.815341   5.069860   7.792497   8.744928   7.083660
    26  H    6.427101   4.321101   7.697018   9.074078   6.452920
    27  H    7.243516   5.201980   8.473672   9.786793   7.272863
    28  C    5.328511   4.496026   5.521778   5.248931   6.274185
    29  C    6.580804   5.696863   6.713805   6.209157   7.540898
    30  C    5.398981   4.847186   5.458318   5.072648   6.331800
    31  C    7.664343   6.911480   7.664008   6.896336   8.650044
    32  H    6.880340   5.873215   7.085637   6.667137   7.809248
    33  C    6.682553   6.231700   6.599285   5.902862   7.624162
    34  H    4.679875   4.290557   4.766916   4.618617   5.556687
    35  C    7.710847   7.140009   7.617294   6.764224   8.688983
    36  H    8.624383   7.833361   8.608991   7.757219   9.615158
    37  H    7.024799   6.744521   6.864623   6.129477   7.923493
    38  H    8.700395   8.192142   8.537572   7.549996   9.680021
                   16         17         18         19         20
    16  H    0.000000
    17  C    6.570870   0.000000
    18  C    7.143687   1.404941   0.000000
    19  C    7.062969   1.407422   2.431899   0.000000
    20  C    8.082333   2.424373   1.395083   2.798963   0.000000
    21  H    7.106501   2.170420   1.085164   3.421167   2.145846
    22  C    8.012703   2.426372   2.798983   1.396041   2.420602
    23  H    6.960343   2.178853   3.423968   1.083491   3.882168
    24  C    8.480149   2.800755   2.421551   2.422193   1.397541
    25  H    8.693806   3.404228   2.147259   3.883271   1.084341
    26  H    8.575755   3.406323   3.883283   2.147697   3.405397
    27  H    9.342902   3.885320   3.403237   3.404100   2.155263
    28  C    6.566678   2.978938   3.284535   4.228835   4.647064
    29  C    7.748770   3.874280   4.220122   4.942474   5.469583
    30  C    6.423747   3.666512   3.510987   5.049665   4.811016
    31  C    8.651907   5.058944   5.125513   6.199668   6.299368
    32  H    8.131228   3.988524   4.584379   4.798872   5.756639
    33  C    7.496385   4.899320   4.558195   6.281783   5.734869
    34  H    5.688644   3.620788   3.363109   4.991557   4.603324
    35  C    8.543425   5.485364   5.268471   6.778286   6.416079
    36  H    9.593040   5.874440   5.991431   6.903153   7.093955
    37  H    7.672053   5.629556   5.112784   7.034636   6.185471
    38  H    9.421207   6.521301   6.209197   7.812617   7.278522
                   21         22         23         24         25
    21  H    0.000000
    22  C    3.883931   0.000000
    23  H    4.333354   2.138457   0.000000
    24  C    3.399201   1.397713   3.393921   0.000000
    25  H    2.459375   3.404984   4.966456   2.157943   0.000000
    26  H    4.968201   1.084320   2.448324   2.158793   4.304530
    27  H    4.291236   2.155532   4.284674   1.084568   2.486443
    28  C    2.850867   5.353780   4.568409   5.526605   5.215216
    29  C    3.846013   6.042210   5.169858   6.267616   6.015044
    30  C    2.705935   6.021953   5.556875   5.925806   5.138744
    31  C    4.536156   7.196818   6.513163   7.242757   6.654601
    32  H    4.445792   5.928343   4.848275   6.342567   6.417745
    33  C    3.621206   7.175811   6.820336   6.945776   5.873301
    34  H    2.555669   5.894157   5.552327   5.736000   4.892921
    35  C    4.443468   7.699019   7.232349   7.545139   6.590967
    36  H    5.471656   7.875797   7.147534   7.962950   7.446946
    37  H    4.084001   7.842503   7.640557   7.478776   6.170073
    38  H    5.335516   8.681008   8.288711   8.448737   7.346121
                   26         27         28         29         30
    26  H    0.000000
    27  H    2.487875   0.000000
    28  C    6.305887   6.568157   0.000000
    29  C    6.921561   7.271883   1.405702   0.000000
    30  C    7.051763   6.907639   1.408103   2.433377   0.000000
    31  C    8.113618   8.188538   2.424831   1.396473   2.798713
    32  H    6.690559   7.337701   2.176223   1.083449   3.425082
    33  C    8.220375   7.863362   2.426441   2.801222   1.394349
    34  H    6.929965   6.691809   2.172371   3.421802   1.085565
    35  C    8.697561   8.456722   2.800162   2.422403   2.420753
    36  H    8.734077   8.876081   3.404758   2.148152   3.882957
    37  H    8.910605   8.337998   3.407156   3.885575   2.147466
    38  H    9.683780   9.313601   3.884751   3.404173   3.402309
                   31         32         33         34         35
    31  C    0.000000
    32  H    2.140271   0.000000
    33  C    2.421601   3.884431   0.000000
    34  H    3.884045   4.333087   2.146769   0.000000
    35  C    1.396872   3.394769   1.398633   3.400014   0.000000
    36  H    1.084256   2.451135   3.405888   4.968253   2.157376
    37  H    3.405722   4.968781   1.084359   2.462120   2.159076
    38  H    2.154633   4.285595   2.155755   4.292313   1.084590
                   36         37         38
    36  H    0.000000
    37  H    4.304502   0.000000
    38  H    2.485831   2.486973   0.000000
 Stoichiometry    C19H18P(1+)
 Framework group  C1[X(C19H18P)]
 Deg. of freedom   108
 Full point group                 C1      NOp   1
 Largest Abelian subgroup         C1      NOp   1
 Largest concise Abelian subgroup C1      NOp   1
                         Standard orientation:                         
 ---------------------------------------------------------------------
 Center     Atomic      Atomic             Coordinates (Angstroms)
 Number     Number       Type             X           Y           Z
 ---------------------------------------------------------------------
      1         15           0       -0.004969   -0.004114    0.748724
      2          6           0       -0.066676    0.036365    2.572897
      3          1           0        0.713583    0.710729    2.940871
      4          1           0       -1.033769    0.437069    2.889979
      5          1           0        0.065289   -0.963184    2.998064
      6          6           0       -0.370646    1.664127    0.136011
      7          6           0        0.635958    2.644682    0.096701
      8          6           0       -1.691268    1.997626   -0.215666
      9          6           0        0.317308    3.947053   -0.291047
     10          1           0        1.659214    2.401961    0.361775
     11          6           0       -1.997847    3.304293   -0.597982
     12          1           0       -2.472721    1.245935   -0.213070
     13          6           0       -0.995782    4.278132   -0.636606
     14          1           0        1.097474    4.699427   -0.325410
     15          1           0       -3.015814    3.556970   -0.873096
     16          1           0       -1.236212    5.290764   -0.941947
     17          6           0       -1.244302   -1.187985    0.154449
     18          6           0       -1.048696   -1.849321   -1.069574
     19          6           0       -2.416564   -1.425928    0.896083
     20          6           0       -2.018489   -2.730767   -1.547916
     21          1           0       -0.141300   -1.695643   -1.644549
     22          6           0       -3.380214   -2.310700    0.408756
     23          1           0       -2.591973   -0.939960    1.848459
     24          6           0       -3.184280   -2.961582   -0.812541
     25          1           0       -1.856833   -3.241433   -2.490721
     26          1           0       -4.279126   -2.491333    0.987616
     27          1           0       -3.933575   -3.650958   -1.186179
     28          6           0        1.651509   -0.491950    0.216741
     29          6           0        2.515991   -1.178140    1.087265
     30          6           0        2.061074   -0.219824   -1.102713
     31          6           0        3.775856   -1.581775    0.640102
     32          1           0        2.227070   -1.404669    2.106614
     33          6           0        3.318861   -0.632824   -1.540448
     34          1           0        1.414064    0.327636   -1.781032
     35          6           0        4.177212   -1.313124   -0.670620
     36          1           0        4.440100   -2.104788    1.318961
     37          1           0        3.628688   -0.417526   -2.557054
     38          1           0        5.156352   -1.629434   -1.013501
 ---------------------------------------------------------------------
 Rotational constants (GHZ):      0.3295503      0.3127775      0.1979795
 Standard basis: 6-31++G(d,p) (6D, 7F)
 There are   492 symmetry adapted cartesian basis functions of A   symmetry.
 There are   492 symmetry adapted basis functions of A   symmetry.
   492 basis functions,   808 primitive gaussians,   492 cartesian basis functions
    73 alpha electrons       73 beta electrons
       nuclear repulsion energy      1578.9448019693 Hartrees.
 NAtoms=   38 NActive=   38 NUniq=   38 SFac= 1.00D+00 NAtFMM=   60 NAOKFM=F Big=F
 Integral buffers will be    131072 words long.
 Raffenetti 2 integral format.
 Two-electron integral symmetry is turned on.
 One-electron integrals computed using PRISM.
 NBasis=   492 RedAO= T EigKep=  1.04D-06  NBF=   492
 NBsUse=   489 1.00D-06 EigRej=  7.50D-07 NBFU=   489
 Initial guess from the checkpoint file:  "MTPP.chk"
 B after Tr=     0.000000    0.000000    0.000000
         Rot=    0.999973   -0.002773    0.001630   -0.006630 Ang=  -0.84 deg.
 ExpMin= 3.48D-02 ExpMax= 1.94D+04 ExpMxC= 2.91D+03 IAcc=3 IRadAn=         5 AccDes= 0.00D+00
 Harris functional with IExCor=  402 and IRadAn=       5 diagonalized for initial guess.
 HarFok:  IExCor=  402 AccDes= 0.00D+00 IRadAn=         5 IDoV= 1 UseB2=F ITyADJ=14
 ICtDFT=  3500011 ScaDFX=  1.000000  1.000000  1.000000  1.000000
 FoFCou: FMM=F IPFlag=           0 FMFlag=      100000 FMFlg1=           0
         NFxFlg=           0 DoJE=T BraDBF=F KetDBF=T FulRan=T
         wScrn=  0.000000 ICntrl=     500 IOpCl=  0 I1Cent=   200000004 NGrid=           0
         NMat0=    1 NMatS0=      1 NMatT0=    0 NMatD0=    1 NMtDS0=    0 NMtDT0=    0
 Petite list used in FoFCou.
 Requested convergence on RMS density matrix=1.00D-08 within 128 cycles.
 Requested convergence on MAX density matrix=1.00D-06.
 Requested convergence on             energy=1.00D-06.
 No special actions if energy rises.
 SCF Done:  E(RB3LYP) =  -1076.06491427     A.U. after   16 cycles
            NFock= 16  Conv=0.64D-08     -V/T= 2.0080
 Calling FoFJK, ICntrl=      2127 FMM=F ISym2X=0 I1Cent= 0 IOpClX= 0 NMat=1 NMatS=1 NMatT=0.
 ***** Axes restored to original set *****
 -------------------------------------------------------------------
 Center     Atomic                   Forces (Hartrees/Bohr)
 Number     Number              X              Y              Z
 -------------------------------------------------------------------
      1       15           0.000135653    0.000297199    0.001755845
      2        6           0.000257535    0.000922477    0.001207828
      3        1          -0.000506701   -0.001371624   -0.000523639
      4        1           0.000552418   -0.000495681   -0.000623320
      5        1           0.000077428    0.001134912   -0.000766757
      6        6          -0.002962976   -0.000158008   -0.000330562
      7        6          -0.000936680    0.000724099    0.000770818
      8        6           0.001508206    0.000602147   -0.001080715
      9        6           0.000431105   -0.000757788    0.000189619
     10        1           0.000736532   -0.000308255    0.000056829
     11        6           0.000848039    0.000150671   -0.000136848
     12        1          -0.000353928   -0.000433359    0.000496957
     13        6          -0.000422467   -0.001042390    0.000061778
     14        1           0.000376056    0.000530307   -0.000022168
     15        1          -0.000568766    0.000203135   -0.000212571
     16        1          -0.000106770    0.000555257    0.000000156
     17        6          -0.000990793   -0.000111893    0.000867185
     18        6           0.000016270   -0.000493321   -0.000288597
     19        6           0.000036157   -0.000997827   -0.001595214
     20        6          -0.000022476    0.000250469    0.000387405
     21        1          -0.000505774    0.000024868    0.000210986
     22        6           0.000639077    0.000066446   -0.000282423
     23        1           0.000471006    0.000919634    0.000818591
     24        6           0.000760266    0.000657720    0.000462156
     25        1          -0.000079312   -0.000360242   -0.000529154
     26        1          -0.000619994   -0.000228622    0.000218001
     27        1          -0.000447850   -0.000309129   -0.000135844
     28        6           0.001487875   -0.000490228   -0.001054640
     29        6           0.000562904   -0.000161629   -0.001633887
     30        6           0.000700956    0.000560773    0.000803615
     31        6          -0.000614739    0.000129441   -0.000043078
     32        1          -0.000705053    0.000162653    0.000840195
     33        6           0.000043222   -0.000267597    0.000513183
     34        1          -0.000119334    0.000067500   -0.000055703
     35        6          -0.001021868    0.000439958    0.000076899
     36        1           0.000494448   -0.000364698    0.000273178
     37        1           0.000336479    0.000095246   -0.000567441
     38        1           0.000513848   -0.000142619   -0.000128664
 -------------------------------------------------------------------
 Cartesian Forces:  Max     0.002962976 RMS     0.000687914

 GradGradGradGradGradGradGradGradGradGradGradGradGradGradGradGradGradGrad
 Berny optimization.
 Using GEDIIS/GDIIS optimizer.
 FormGI is forming the generalized inverse of G from B-inverse, IUseBI=4.
 GSVD:  received Info=                   1 from GESDD.
 Internal  Forces:  Max     0.002015590 RMS     0.000463806
 Search for a local minimum.
 Step number   4 out of a maximum of  215
 All quantities printed in internal units (Hartrees-Bohrs-Radians)
 Mixed Optimization -- En-DIIS/RFO-DIIS
 Swapping is turned off.
 Update second derivatives using D2CorX and points    3    4
 DE= -1.04D-03 DEPred=-6.93D-04 R= 1.51D+00
 TightC=F SS=  1.41D+00  RLast= 4.19D-01 DXNew= 1.4163D+00 1.2580D+00
 Trust test= 1.51D+00 RLast= 4.19D-01 DXMaxT set to 1.26D+00
 ITU=  1  1  1  0
     Eigenvalues ---    0.00221   0.00900   0.00906   0.01031   0.01654
     Eigenvalues ---    0.01680   0.01808   0.02148   0.02152   0.02152
     Eigenvalues ---    0.02153   0.02153   0.02153   0.02154   0.02154
     Eigenvalues ---    0.02154   0.02154   0.02155   0.02155   0.02155
     Eigenvalues ---    0.02155   0.02155   0.02156   0.02156   0.02156
     Eigenvalues ---    0.02157   0.02157   0.02157   0.02164   0.02226
     Eigenvalues ---    0.02398   0.05931   0.06285   0.06338   0.06506
     Eigenvalues ---    0.07146   0.15964   0.15996   0.15998   0.15999
     Eigenvalues ---    0.15999   0.16000   0.16000   0.16000   0.16000
     Eigenvalues ---    0.16000   0.16000   0.16000   0.16000   0.16000
     Eigenvalues ---    0.16000   0.16018   0.16089   0.16125   0.16367
     Eigenvalues ---    0.17875   0.21997   0.22000   0.22000   0.22001
     Eigenvalues ---    0.22007   0.22110   0.23473   0.23479   0.23532
     Eigenvalues ---    0.24486   0.24604   0.24620   0.24675   0.24814
     Eigenvalues ---    0.25771   0.29869   0.33693   0.33709   0.33709
     Eigenvalues ---    0.33711   0.33717   0.33718   0.33718   0.33718
     Eigenvalues ---    0.33718   0.33721   0.33724   0.33724   0.33727
     Eigenvalues ---    0.34835   0.35566   0.37159   0.37256   0.37418
     Eigenvalues ---    0.42149   0.42166   0.42198   0.42319   0.42441
     Eigenvalues ---    0.42980   0.46385   0.46412   0.46421   0.46446
     Eigenvalues ---    0.46453   0.46457   0.46466   0.46468   0.46491
     Eigenvalues ---    0.46497   0.46706   0.47702
 En-DIIS/RFO-DIIS IScMMF=        0 using points:     4    3
 RFO step:  Lambda=-1.38516867D-04.
 DidBck=F Rises=F RFO-DIIS coefs:    2.02532   -1.02532
 Iteration  1 RMS(Cart)=  0.16023009 RMS(Int)=  0.01219876
 Iteration  2 RMS(Cart)=  0.03782297 RMS(Int)=  0.00055073
 Iteration  3 RMS(Cart)=  0.00101704 RMS(Int)=  0.00004153
 Iteration  4 RMS(Cart)=  0.00000073 RMS(Int)=  0.00004153
 Variable       Old X    -DE/DX   Delta X   Delta X   Delta X     New X
                                 (Linear)    (Quad)   (Total)
    R1        3.45001  -0.00071   0.00108  -0.00313  -0.00205   3.44796
    R2        3.42878   0.00040  -0.00813   0.00421  -0.00392   3.42486
    R3        3.42800   0.00085  -0.01347   0.00344  -0.01003   3.41797
    R4        3.41456   0.00180  -0.01283   0.01085  -0.00198   3.41257
    R5        2.06921  -0.00136   0.00009  -0.00364  -0.00355   2.06565
    R6        2.06696  -0.00086   0.00082  -0.00199  -0.00117   2.06579
    R7        2.06774  -0.00134  -0.00139  -0.00355  -0.00494   2.06280
    R8        2.65658   0.00018  -0.00230   0.00255   0.00026   2.65685
    R9        2.65837  -0.00087  -0.00049  -0.00200  -0.00248   2.65589
   R10        2.63754  -0.00055  -0.00028  -0.00161  -0.00189   2.63565
   R11        2.04949   0.00078   0.00312   0.00118   0.00430   2.05379
   R12        2.63719   0.00014   0.00150   0.00047   0.00197   2.63915
   R13        2.04904   0.00056   0.00031   0.00088   0.00119   2.05023
   R14        2.64104   0.00023   0.00000   0.00097   0.00095   2.64200
   R15        2.04921   0.00064   0.00154   0.00124   0.00278   2.05199
   R16        2.64156  -0.00035  -0.00050  -0.00124  -0.00175   2.63980
   R17        2.04910   0.00063   0.00151   0.00120   0.00271   2.05181
   R18        2.04969   0.00054   0.00143   0.00085   0.00228   2.05197
   R19        2.65495   0.00036  -0.00168   0.00146  -0.00021   2.65474
   R20        2.65964  -0.00083  -0.00260  -0.00099  -0.00358   2.65606
   R21        2.63632   0.00001   0.00087  -0.00011   0.00076   2.63708
   R22        2.05066  -0.00054   0.00449  -0.00203   0.00245   2.05312
   R23        2.63814  -0.00027   0.00073  -0.00102  -0.00029   2.63784
   R24        2.04750   0.00108   0.00174   0.00255   0.00430   2.05180
   R25        2.64097  -0.00014  -0.00051   0.00028  -0.00023   2.64074
   R26        2.04911   0.00062   0.00154   0.00113   0.00267   2.05177
   R27        2.64130  -0.00039   0.00120  -0.00084   0.00035   2.64165
   R28        2.04907   0.00067   0.00145   0.00136   0.00281   2.05188
   R29        2.04954   0.00055   0.00144   0.00091   0.00235   2.05188
   R30        2.65639  -0.00056  -0.00255  -0.00064  -0.00318   2.65322
   R31        2.66093  -0.00027  -0.00136   0.00028  -0.00106   2.65987
   R32        2.63895  -0.00037   0.00105  -0.00154  -0.00049   2.63846
   R33        2.04742   0.00095   0.00214   0.00264   0.00478   2.05220
   R34        2.63494   0.00014   0.00008   0.00059   0.00067   2.63561
   R35        2.05142   0.00014   0.00253  -0.00086   0.00166   2.05308
   R36        2.63971  -0.00008   0.00003   0.00006   0.00007   2.63978
   R37        2.04895   0.00065   0.00153   0.00126   0.00279   2.05174
   R38        2.64303  -0.00031   0.00016  -0.00047  -0.00033   2.64270
   R39        2.04914   0.00065   0.00149   0.00125   0.00274   2.05188
   R40        2.04958   0.00054   0.00147   0.00089   0.00235   2.05193
    A1        1.88622   0.00038  -0.00303  -0.00118  -0.00423   1.88199
    A2        1.89517  -0.00058   0.00912  -0.00322   0.00592   1.90109
    A3        1.90832  -0.00028   0.00646  -0.00416   0.00233   1.91064
    A4        1.93021  -0.00005   0.00349   0.00093   0.00439   1.93460
    A5        1.91088  -0.00024  -0.00593   0.00621   0.00028   1.91116
    A6        1.93229   0.00077  -0.00970   0.00119  -0.00854   1.92375
    A7        1.90218  -0.00003   0.00016  -0.00087  -0.00073   1.90145
    A8        1.90463  -0.00038  -0.00295  -0.00082  -0.00377   1.90086
    A9        1.94326  -0.00039   0.00829  -0.00475   0.00353   1.94679
   A10        1.88283   0.00053  -0.00690   0.00837   0.00145   1.88428
   A11        1.92418  -0.00005   0.00126  -0.00403  -0.00279   1.92139
   A12        1.90567   0.00035  -0.00031   0.00254   0.00223   1.90789
   A13        2.10185  -0.00200  -0.00828  -0.00970  -0.01807   2.08378
   A14        2.08471   0.00202   0.00581   0.01133   0.01702   2.10173
   A15        2.09422  -0.00001   0.00143  -0.00144  -0.00004   2.09418
   A16        2.08880   0.00029  -0.00054   0.00216   0.00161   2.09041
   A17        2.10905  -0.00022  -0.00097  -0.00054  -0.00158   2.10747
   A18        2.08534  -0.00006   0.00155  -0.00162  -0.00015   2.08519
   A19        2.09058  -0.00001  -0.00150   0.00042  -0.00106   2.08952
   A20        2.10787  -0.00023  -0.00061  -0.00193  -0.00256   2.10531
   A21        2.08453   0.00024   0.00202   0.00165   0.00365   2.08818
   A22        2.09930  -0.00039   0.00099  -0.00237  -0.00137   2.09793
   A23        2.08514   0.00033  -0.00180   0.00249   0.00068   2.08582
   A24        2.09874   0.00007   0.00080  -0.00011   0.00067   2.09942
   A25        2.09715  -0.00004   0.00089  -0.00005   0.00083   2.09799
   A26        2.08740   0.00008  -0.00079   0.00046  -0.00033   2.08707
   A27        2.09859  -0.00004  -0.00011  -0.00036  -0.00047   2.09812
   A28        2.09631   0.00016  -0.00127   0.00132   0.00003   2.09633
   A29        2.09328  -0.00011   0.00036  -0.00092  -0.00057   2.09272
   A30        2.09357  -0.00005   0.00090  -0.00034   0.00055   2.09413
   A31        2.09151   0.00149  -0.01224   0.00293  -0.00933   2.08218
   A32        2.10221  -0.00131   0.00881  -0.00281   0.00598   2.10819
   A33        2.08917  -0.00018   0.00327  -0.00002   0.00324   2.09242
   A34        2.09365  -0.00007  -0.00041  -0.00074  -0.00115   2.09250
   A35        2.10758   0.00006  -0.00351  -0.00082  -0.00434   2.10325
   A36        2.08183   0.00001   0.00387   0.00163   0.00550   2.08732
   A37        2.09225   0.00042  -0.00339   0.00154  -0.00185   2.09040
   A38        2.12022  -0.00098   0.00116  -0.00593  -0.00478   2.11544
   A39        2.07071   0.00056   0.00223   0.00439   0.00662   2.07732
   A40        2.09880  -0.00017  -0.00069  -0.00091  -0.00160   2.09720
   A41        2.08523   0.00026  -0.00039   0.00161   0.00122   2.08645
   A42        2.09912  -0.00009   0.00107  -0.00070   0.00037   2.09950
   A43        2.09831  -0.00022   0.00221  -0.00202   0.00018   2.09849
   A44        2.08457   0.00032  -0.00269   0.00282   0.00013   2.08470
   A45        2.10030  -0.00010   0.00049  -0.00079  -0.00031   2.09999
   A46        2.09417   0.00022  -0.00100   0.00217   0.00117   2.09534
   A47        2.09440  -0.00003   0.00034  -0.00021   0.00013   2.09453
   A48        2.09459  -0.00019   0.00065  -0.00194  -0.00129   2.09330
   A49        2.10976  -0.00108   0.00844  -0.00740   0.00088   2.11064
   A50        2.08329   0.00113  -0.01095   0.00710  -0.00400   2.07929
   A51        2.08950  -0.00004   0.00218  -0.00022   0.00189   2.09139
   A52        2.09165   0.00035  -0.00213   0.00210   0.00001   2.09166
   A53        2.11848  -0.00076   0.00108  -0.00565  -0.00459   2.11389
   A54        2.07306   0.00040   0.00105   0.00355   0.00458   2.07764
   A55        2.09359  -0.00004  -0.00041  -0.00079  -0.00117   2.09242
   A56        2.10554  -0.00003  -0.00381   0.00046  -0.00338   2.10216
   A57        2.08386   0.00007   0.00418   0.00056   0.00469   2.08856
   A58        2.09912  -0.00032   0.00157  -0.00249  -0.00091   2.09821
   A59        2.08476   0.00033  -0.00220   0.00260   0.00040   2.08517
   A60        2.09930  -0.00001   0.00063  -0.00012   0.00051   2.09980
   A61        2.09720  -0.00016  -0.00002  -0.00059  -0.00060   2.09660
   A62        2.08662   0.00024  -0.00050   0.00150   0.00099   2.08761
   A63        2.09934  -0.00008   0.00052  -0.00089  -0.00038   2.09897
   A64        2.09529   0.00021  -0.00120   0.00200   0.00078   2.09607
   A65        2.09433  -0.00014   0.00101  -0.00143  -0.00041   2.09392
   A66        2.09357  -0.00007   0.00018  -0.00055  -0.00036   2.09320
    D1       -1.09709  -0.00030  -0.02855  -0.02608  -0.05463  -1.15173
    D2        0.95504   0.00010  -0.03847  -0.01698  -0.05545   0.89959
    D3        3.05980   0.00003  -0.03555  -0.01737  -0.05293   3.00688
    D4        3.09163  -0.00013  -0.03619  -0.02468  -0.06084   3.03080
    D5       -1.13942   0.00028  -0.04610  -0.01559  -0.06165  -1.20107
    D6        0.96535   0.00021  -0.04318  -0.01597  -0.05913   0.90622
    D7        0.98164  -0.00053  -0.03377  -0.02166  -0.05545   0.92619
    D8        3.03377  -0.00013  -0.04368  -0.01257  -0.05626   2.97751
    D9       -1.14464  -0.00020  -0.04076  -0.01295  -0.05374  -1.19838
   D10        1.42335  -0.00039  -0.14079  -0.11901  -0.25978   1.16357
   D11       -1.64370  -0.00051  -0.12269  -0.12187  -0.24455  -1.88826
   D12       -2.78754  -0.00090  -0.12954  -0.12309  -0.25262  -3.04016
   D13        0.42859  -0.00102  -0.11144  -0.12595  -0.23740   0.19120
   D14       -0.65376  -0.00013  -0.14340  -0.11684  -0.26026  -0.91402
   D15        2.56237  -0.00026  -0.12530  -0.11970  -0.24504   2.31734
   D16       -2.65580   0.00015   0.00624   0.00381   0.01011  -2.64569
   D17        0.51181   0.00009   0.01491  -0.00041   0.01454   0.52635
   D18        1.56054   0.00007   0.00240   0.00666   0.00904   1.56958
   D19       -1.55504   0.00001   0.01107   0.00244   0.01347  -1.54157
   D20       -0.56066  -0.00010   0.01411  -0.00262   0.01149  -0.54917
   D21        2.60695  -0.00016   0.02278  -0.00683   0.01592   2.62287
   D22        0.36272   0.00030   0.11254   0.07741   0.18992   0.55264
   D23       -2.81713   0.00041   0.10088   0.06145   0.16235  -2.65478
   D24        2.42611   0.00044   0.10921   0.07718   0.18633   2.61244
   D25       -0.75374   0.00056   0.09755   0.06122   0.15875  -0.59499
   D26       -1.72454   0.00072   0.10313   0.08329   0.18643  -1.53811
   D27        1.37879   0.00083   0.09146   0.06733   0.15886   1.53765
   D28       -3.06565  -0.00023   0.02093  -0.00686   0.01387  -3.05178
   D29        0.07854  -0.00011   0.03287  -0.00477   0.02793   0.10647
   D30        0.00100  -0.00002   0.00287  -0.00344  -0.00055   0.00045
   D31       -3.13800   0.00010   0.01481  -0.00134   0.01351  -3.12449
   D32        3.06320   0.00012  -0.02248   0.01070  -0.01200   3.05121
   D33       -0.10032   0.00024  -0.02833   0.01842  -0.01008  -0.11040
   D34       -0.00418   0.00009  -0.00414   0.00821   0.00409  -0.00009
   D35        3.11549   0.00021  -0.00999   0.01593   0.00601   3.12149
   D36        0.00214  -0.00003   0.00185  -0.00225  -0.00043   0.00171
   D37       -3.13576  -0.00001   0.00501  -0.00331   0.00170  -3.13406
   D38        3.14118  -0.00015  -0.00992  -0.00431  -0.01432   3.12686
   D39        0.00328  -0.00013  -0.00676  -0.00537  -0.01218  -0.00890
   D40        0.00423  -0.00010   0.00069  -0.00731  -0.00666  -0.00243
   D41        3.13643   0.00000   0.00026  -0.00099  -0.00073   3.13570
   D42       -3.11573  -0.00021   0.00649  -0.01489  -0.00848  -3.12421
   D43        0.01647  -0.00011   0.00606  -0.00857  -0.00255   0.01392
   D44       -0.00210   0.00002  -0.00531   0.00317  -0.00213  -0.00423
   D45       -3.13620  -0.00006  -0.00027  -0.00460  -0.00485  -3.14105
   D46        3.13577   0.00000  -0.00850   0.00424  -0.00428   3.13149
   D47        0.00168  -0.00007  -0.00346  -0.00353  -0.00701  -0.00533
   D48       -0.00111   0.00005   0.00403   0.00165   0.00570   0.00459
   D49        3.13298   0.00012  -0.00102   0.00942   0.00842   3.14140
   D50       -3.13325  -0.00005   0.00447  -0.00471  -0.00026  -3.13351
   D51        0.00085   0.00002  -0.00058   0.00306   0.00246   0.00330
   D52       -3.10888  -0.00005   0.01031  -0.00666   0.00359  -3.10529
   D53        0.04992  -0.00010   0.01399  -0.01116   0.00278   0.05270
   D54        0.00689  -0.00001   0.00177  -0.00252  -0.00075   0.00614
   D55       -3.11749  -0.00006   0.00545  -0.00702  -0.00156  -3.11906
   D56        3.10955   0.00012  -0.00950   0.00840  -0.00118   3.10836
   D57       -0.03779   0.00012  -0.01131   0.00825  -0.00312  -0.04091
   D58       -0.00606   0.00004  -0.00069   0.00414   0.00345  -0.00261
   D59        3.12979   0.00004  -0.00250   0.00399   0.00152   3.13131
   D60       -0.00245  -0.00003  -0.00029  -0.00094  -0.00124  -0.00369
   D61       -3.13535  -0.00003   0.00049  -0.00146  -0.00096  -3.13631
   D62        3.12219   0.00003  -0.00398   0.00347  -0.00054   3.12165
   D63       -0.01071   0.00003  -0.00319   0.00295  -0.00026  -0.01097
   D64        0.00078  -0.00003  -0.00184  -0.00232  -0.00417  -0.00339
   D65        3.13795  -0.00001  -0.00044  -0.00146  -0.00191   3.13604
   D66       -3.13522  -0.00003  -0.00008  -0.00214  -0.00224  -3.13747
   D67        0.00194  -0.00001   0.00131  -0.00129   0.00002   0.00196
   D68       -0.00285   0.00003  -0.00224   0.00278   0.00056  -0.00230
   D69       -3.13695   0.00000  -0.00085  -0.00038  -0.00122  -3.13818
   D70        3.12997   0.00003  -0.00303   0.00332   0.00028   3.13025
   D71       -0.00412   0.00000  -0.00165   0.00016  -0.00150  -0.00562
   D72        0.00369   0.00000   0.00331  -0.00114   0.00217   0.00586
   D73        3.13778   0.00003   0.00192   0.00203   0.00396  -3.14145
   D74       -3.13344  -0.00002   0.00191  -0.00201  -0.00011  -3.13355
   D75        0.00066   0.00001   0.00052   0.00116   0.00167   0.00233
   D76        3.10658  -0.00001  -0.01234  -0.01023  -0.02267   3.08391
   D77       -0.03461   0.00003  -0.01365  -0.01017  -0.02390  -0.05851
   D78        0.00338  -0.00015  -0.00043   0.00563   0.00523   0.00861
   D79       -3.13780  -0.00010  -0.00174   0.00569   0.00399  -3.13381
   D80       -3.10210   0.00000   0.01243   0.00942   0.02176  -3.08033
   D81        0.06080  -0.00002   0.01493  -0.00336   0.01153   0.07233
   D82        0.00168   0.00009   0.00100  -0.00651  -0.00552  -0.00384
   D83       -3.11860   0.00006   0.00350  -0.01929  -0.01576  -3.13436
   D84       -0.00638   0.00011  -0.00075  -0.00026  -0.00103  -0.00741
   D85        3.13449   0.00006  -0.00269  -0.00075  -0.00345   3.13104
   D86        3.13482   0.00007   0.00053  -0.00032   0.00017   3.13499
   D87       -0.00750   0.00002  -0.00142  -0.00081  -0.00224  -0.00974
   D88       -0.00379   0.00000  -0.00040   0.00204   0.00163  -0.00216
   D89       -3.13877   0.00001   0.00016  -0.00022  -0.00006  -3.13883
   D90        3.11677   0.00003  -0.00296   0.01466   0.01169   3.12845
   D91       -0.01822   0.00004  -0.00240   0.01240   0.01000  -0.00822
   D92        0.00429  -0.00002   0.00136  -0.00425  -0.00288   0.00141
   D93       -3.14063  -0.00006  -0.00091   0.00005  -0.00085  -3.14148
   D94       -3.13656   0.00003   0.00332  -0.00376  -0.00045  -3.13701
   D95        0.00170  -0.00001   0.00105   0.00053   0.00158   0.00327
   D96        0.00082  -0.00004  -0.00078   0.00335   0.00258   0.00340
   D97       -3.13744   0.00001   0.00149  -0.00094   0.00055  -3.13689
   D98        3.13575  -0.00005  -0.00135   0.00563   0.00428   3.14003
   D99       -0.00251   0.00000   0.00092   0.00134   0.00226  -0.00025
         Item               Value     Threshold  Converged?
 Maximum Force            0.002016     0.000450     NO 
 RMS     Force            0.000464     0.000300     NO 
 Maximum Displacement     0.918383     0.001800     NO 
 RMS     Displacement     0.187749     0.001200     NO 
 Predicted change in Energy=-7.379139D-04
 GradGradGradGradGradGradGradGradGradGradGradGradGradGradGradGradGradGrad

                          Input orientation:                          
 ---------------------------------------------------------------------
 Center     Atomic      Atomic             Coordinates (Angstroms)
 Number     Number       Type             X           Y           Z
 ---------------------------------------------------------------------
      1         15           0        0.020231    0.024129    0.750898
      2          6           0        0.020095    0.136304    2.572026
      3          1           0        0.865790    0.751704    2.889744
      4          1           0       -0.898459    0.632365    2.896371
      5          1           0        0.080018   -0.850697    3.034417
      6          6           0       -0.311997    1.679821    0.092907
      7          6           0        0.636617    2.700292    0.281180
      8          6           0       -1.549954    1.973010   -0.504384
      9          6           0        0.343856    4.001720   -0.126059
     10          1           0        1.603866    2.484411    0.727270
     11          6           0       -1.831546    3.279863   -0.908462
     12          1           0       -2.282175    1.190080   -0.671575
     13          6           0       -0.888886    4.292991   -0.717793
     14          1           0        1.082369    4.785178    0.014985
     15          1           0       -2.786473    3.502736   -1.374666
     16          1           0       -1.111522    5.307808   -1.033494
     17          6           0       -1.261886   -1.142669    0.234961
     18          6           0       -1.101282   -1.853905   -0.965827
     19          6           0       -2.427338   -1.316157    1.001201
     20          6           0       -2.102607   -2.724715   -1.397586
     21          1           0       -0.195433   -1.743343   -1.555415
     22          6           0       -3.421091   -2.192833    0.562579
     23          1           0       -2.569508   -0.784588    1.937207
     24          6           0       -3.262130   -2.894012   -0.636256
     25          1           0       -1.970458   -3.275313   -2.323996
     26          1           0       -4.316967   -2.326741    1.161287
     27          1           0       -4.038269   -3.574624   -0.972945
     28          6           0        1.639955   -0.536662    0.182454
     29          6           0        2.417364   -1.406768    0.963369
     30          6           0        2.087369   -0.154906   -1.096320
     31          6           0        3.635206   -1.880861    0.471933
     32          1           0        2.088887   -1.720559    1.949770
     33          6           0        3.302646   -0.638557   -1.580454
     34          1           0        1.497077    0.523145   -1.706375
     35          6           0        4.077748   -1.499343   -0.796908
     36          1           0        4.236192   -2.545599    1.084918
     37          1           0        3.644721   -0.339114   -2.566507
     38          1           0        5.025467   -1.870517   -1.175191
 ---------------------------------------------------------------------
                    Distance matrix (angstroms):
                    1          2          3          4          5
     1  P    0.000000
     2  C    1.824580   0.000000
     3  H    2.412260   1.093097   0.000000
     4  H    2.411846   1.093169   1.768292   0.000000
     5  H    2.446090   1.091589   1.790546   1.782118   0.000000
     6  C    1.812359   2.939177   3.173465   3.049675   3.899959
     7  C    2.786111   3.493152   3.264065   3.670423   4.527653
     8  C    2.799884   3.911884   4.341372   3.713072   4.811781
     9  C    4.085953   4.725031   4.464312   4.693717   5.796910
    10  H    2.925995   3.380098   2.867635   3.794299   4.332204
    11  C    4.096627   5.042255   5.300337   4.728282   6.021784
    12  H    2.946854   4.114832   4.773348   3.867293   4.845524
    13  C    4.605077   5.378402   5.351068   5.144168   6.440138
    14  H    4.933284   5.411000   4.957828   5.428805   6.471844
    15  H    4.949375   5.897971   6.252391   5.481367   6.827090
    16  H    5.690535   6.405059   6.329269   6.111383   7.476286
    17  C    1.808710   2.956539   3.894037   3.219616   3.118157
    18  C    2.780638   4.211274   5.052128   4.597744   4.289970
    19  C    2.801716   3.250702   4.322884   3.118634   3.261510
    20  C    4.083940   5.333771   6.267221   5.581937   5.283790
    21  H    2.913683   4.540407   5.206812   5.094765   4.683935
    22  C    4.097936   4.615682   5.697661   4.448820   4.490999
    23  H    2.961098   2.820830   3.881854   2.391685   2.868489
    24  C    4.605826   5.499899   6.539391   5.522837   5.368326
    25  H    4.929922   6.290665   7.172465   6.608431   6.228627
    26  H    4.950384   5.183328   6.270993   4.842832   5.002079
    27  H    5.691579   6.542792   7.595213   6.521408   6.359167
    28  C    1.805857   2.964267   3.096552   3.895576   3.265840
    29  C    2.799795   3.273491   3.282880   4.346175   3.172009
    30  C    2.778007   4.220804   4.266486   5.047429   4.645058
    31  C    4.095711   4.642022   4.521711   5.722615   4.501880
    32  H    2.959825   2.848691   2.914035   3.918742   2.443087
    33  C    4.080269   5.349639   5.277667   6.269488   5.632705
    34  H    2.910030   4.542668   4.644897   5.189970   5.135231
    35  C    4.602185   5.521739   5.382870   6.553405   5.575091
    36  H    4.948676   5.213403   5.048685   6.304400   4.893569
    37  H    4.926870   6.306224   6.219567   7.171282   6.658767
    38  H    5.687872   6.566789   6.379863   7.611500   6.574062
                    6          7          8          9         10
     6  C    0.000000
     7  C    1.405943   0.000000
     8  C    1.405437   2.434572   0.000000
     9  C    2.422664   1.394728   2.800948   0.000000
    10  H    2.172628   1.086818   3.424191   2.148958   0.000000
    11  C    2.423200   2.800531   1.396580   2.421901   3.887212
    12  H    2.169304   3.421670   1.084933   3.885736   4.328207
    13  C    2.796193   2.421114   2.421749   1.398085   3.401908
    14  H    3.404933   2.148559   3.886793   1.085864   2.464313
    15  H    3.405851   3.886294   2.150914   3.406900   4.972946
    16  H    3.882049   3.403453   3.404858   2.155790   4.294786
    17  C    2.981429   4.286584   3.215132   5.401248   4.648722
    18  C    3.772414   5.031504   3.880659   6.089497   5.385666
    19  C    3.778300   5.102755   3.722259   6.101643   5.547068
    20  C    4.982749   6.304943   4.813715   7.269586   6.737058
    21  H    3.801132   4.879681   4.092759   5.944715   5.130501
    22  C    4.988437   6.362928   4.689756   7.281589   6.866872
    23  H    3.817213   5.016577   3.821675   5.971055   5.437588
    24  C    5.491349   6.880273   5.161089   7.798368   7.380011
    25  H    5.757193   7.020800   5.570701   7.946206   7.433737
    26  H    5.764873   7.112218   5.377609   7.964292   7.641455
    27  H    6.529191   7.924769   6.098156   8.793249   8.452001
    28  C    2.954815   3.390326   4.116518   4.729900   3.070018
    29  C    4.211193   4.528177   5.414500   5.893897   3.982310
    30  C    3.246142   3.486308   4.255412   4.610724   3.244264
    31  C    5.329402   5.478584   6.533865   6.767224   4.821528
    32  H    4.557935   4.943400   5.736417   6.332351   4.405851
    33  C    4.608759   4.660612   5.614796   5.692264   4.238440
    34  H    2.801439   3.070950   3.582079   3.990965   3.127394
    35  C    5.492606   5.535395   6.619202   6.682341   4.930873
    36  H    6.286834   6.412668   7.511537   7.712595   5.688414
    37  H    5.177277   5.137704   6.048382   5.974474   4.794408
    38  H    6.534638   6.501948   7.645839   7.582963   5.855947
                   11         12         13         14         15
    11  C    0.000000
    12  H    2.150900   0.000000
    13  C    1.396923   3.401683   0.000000
    14  H    3.407290   4.971544   2.159874   0.000000
    15  H    1.085774   2.469217   2.157967   4.306242   0.000000
    16  H    2.155604   4.296172   1.085858   2.487088   2.485989
    17  C    4.603338   2.702687   5.531119   6.378346   5.147335
    18  C    5.185764   3.278253   6.155564   7.057461   5.630331
    19  C    5.012502   3.016700   6.065008   7.107528   5.384743
    20  C    6.030561   3.985594   7.154260   8.278763   6.264930
    21  H    5.322406   3.706837   6.133500   6.835241   5.853845
    22  C    5.885661   3.776820   7.079360   8.323079   6.049394
    23  H    5.016191   3.284451   5.971208   6.932059   5.421874
    24  C    6.343295   4.200163   7.569145   8.846962   6.456770
    25  H    6.707709   4.771520   7.812101   8.930963   6.892682
    26  H    6.472649   4.457330   7.687883   9.002568   6.538828
    27  H    7.201234   5.086954   8.478390   9.853082   7.198431
    28  C    5.273260   4.369681   5.525489   5.353590   6.191496
    29  C    6.597082   5.612694   6.800356   6.404829   7.526589
    30  C    5.214482   4.591548   5.365181   5.162311   6.100013
    31  C    7.643554   6.764147   7.745921   7.152751   8.580850
    32  H    6.967316   5.869366   7.221206   6.861566   7.880597
    33  C    6.493497   5.946445   6.529417   6.073875   7.366819
    34  H    4.394984   3.974716   4.569667   4.615191   5.228460
    35  C    7.600856   6.906326   7.630521   7.009042   8.513056
    36  H    8.644479   7.715548   8.733986   8.051811   9.589042
    37  H    6.770200   6.407598   6.740010   6.283957   7.585549
    38  H    8.579987   7.938673   8.554392   7.827057   9.483567
                   16         17         18         19         20
    16  H    0.000000
    17  C    6.575732   0.000000
    18  C    7.162040   1.404828   0.000000
    19  C    7.053246   1.405525   2.432447   0.000000
    20  C    8.101619   2.423817   1.395484   2.800654   0.000000
    21  H    7.129541   2.168773   1.086462   3.420552   2.150654
    22  C    8.008818   2.423292   2.798644   1.395885   2.421476
    23  H    6.933114   2.176175   3.424432   1.085765   3.886249
    24  C    8.488390   2.797713   2.420682   2.422348   1.397418
    25  H    8.721991   3.405658   2.149532   3.886382   1.085752
    26  H    8.566113   3.404942   3.884433   2.148862   3.407287
    27  H    9.352386   3.883522   3.403941   3.404853   2.156259
    28  C    6.573202   2.964908   3.250855   4.221472   4.614203
    29  C    7.843852   3.759947   4.037648   4.845697   5.266994
    30  C    6.330726   3.737043   3.615401   5.111817   4.924488
    31  C    8.744981   4.958083   4.949970   6.111747   6.093413
    32  H    8.278914   3.808176   4.323849   4.632451   5.457265
    33  C    7.425853   4.938098   4.609709   6.321139   5.796745
    34  H    5.490952   3.762393   3.598646   5.110287   4.858155
    35  C    8.562815   5.450107   5.193901   6.751511   6.329229
    36  H    9.734563   5.737552   5.759568   6.776516   6.809940
    37  H    7.540538   5.706901   5.232716   7.110067   6.331607
    38  H    9.445161   6.484528   6.130348   7.783849   7.182518
                   21         22         23         24         25
    21  H    0.000000
    22  C    3.884946   0.000000
    23  H    4.330572   2.144283   0.000000
    24  C    3.401988   1.397901   3.398839   0.000000
    25  H    2.467460   3.407112   4.971964   2.159230   0.000000
    26  H    4.970701   1.085807   2.456400   2.160010   4.307331
    27  H    4.296539   2.155943   4.290751   1.085810   2.488125
    28  C    2.800878   5.338687   4.567297   5.500711   5.178569
    29  C    3.644759   5.904751   5.119020   6.085010   5.792341
    30  C    2.818703   6.103132   5.593325   6.027561   5.264037
    31  C    4.336225   7.063772   6.468951   7.058881   6.417568
    32  H    4.183893   5.701508   4.751510   6.057879   6.095951
    33  C    3.668479   7.226133   6.846711   7.005346   5.942303
    34  H    2.832728   6.059131   5.614532   5.955851   5.180110
    35  C    4.346832   7.652563   7.223038   7.472933   6.485898
    36  H    5.220563   7.683181   7.081321   7.701212   7.118685
    37  H    4.212001   7.946896   7.687557   7.613013   6.341160
    38  H    5.236272   8.629489   8.279488   8.367931   7.227460
                   26         27         28         29         30
    26  H    0.000000
    27  H    2.487938   0.000000
    28  C    6.296619   6.542659   0.000000
    29  C    6.799760   7.079838   1.404022   0.000000
    30  C    7.129459   7.016632   1.407544   2.432770   0.000000
    31  C    7.994440   7.989913   2.423158   1.396214   2.798952
    32  H    6.482602   7.037176   2.174065   1.085978   3.424899
    33  C    8.271978   7.929602   2.425442   2.800876   1.394705
    34  H    7.081557   6.926015   2.170548   3.420383   1.086446
    35  C    8.659698   8.378992   2.797989   2.421574   2.420489
    36  H    8.556300   8.588387   3.404514   2.149383   3.884669
    37  H    9.013079   8.487420   3.408064   3.886684   2.149588
    38  H    9.640973   9.224760   3.883821   3.404512   3.403229
                   31         32         33         34         35
    31  C    0.000000
    32  H    2.144948   0.000000
    33  C    2.422025   3.886698   0.000000
    34  H    3.885339   4.330339   2.150694   0.000000
    35  C    1.396909   3.398344   1.398457   3.402565   0.000000
    36  H    1.085732   2.457556   3.407716   4.971042   2.158941
    37  H    3.407226   4.972501   1.085809   2.468946   2.159890
    38  H    2.155446   4.290848   2.156404   4.296663   1.085836
                   36         37         38
    36  H    0.000000
    37  H    4.307124   0.000000
    38  H    2.487324   2.487452   0.000000
 Stoichiometry    C19H18P(1+)
 Framework group  C1[X(C19H18P)]
 Deg. of freedom   108
 Full point group                 C1      NOp   1
 Largest Abelian subgroup         C1      NOp   1
 Largest concise Abelian subgroup C1      NOp   1
                         Standard orientation:                         
 ---------------------------------------------------------------------
 Center     Atomic      Atomic             Coordinates (Angstroms)
 Number     Number       Type             X           Y           Z
 ---------------------------------------------------------------------
      1         15           0       -0.001881    0.010172    0.755820
      2          6           0       -0.058367    0.070645    2.578523
      3          1           0        0.653479    0.821612    2.930922
      4          1           0       -1.058604    0.381038    2.891890
      5          1           0        0.172768   -0.900941    3.019164
      6          6           0       -0.619638    1.594355    0.128615
      7          6           0        0.121482    2.765772    0.363561
      8          6           0       -1.878421    1.672057   -0.491611
      9          6           0       -0.397327    4.002196   -0.020310
     10          1           0        1.102983    2.718590    0.827889
     11          6           0       -2.387313    2.915772   -0.871926
     12          1           0       -2.450926    0.773130   -0.694705
     13          6           0       -1.650742    4.078818   -0.634901
     14          1           0        0.181776    4.903510    0.156816
     15          1           0       -3.357593    2.972632   -1.355895
     16          1           0       -2.049778    5.043932   -0.932245
     17          6           0       -1.037451   -1.357173    0.181889
     18          6           0       -0.725384   -1.993900   -1.030850
     19          6           0       -2.166008   -1.762037    0.915336
     20          6           0       -1.541022   -3.021248   -1.506945
     21          1           0        0.156132   -1.703244   -1.595517
     22          6           0       -2.972993   -2.793575    0.432429
     23          1           0       -2.421756   -1.291262    1.859714
     24          6           0       -2.664426   -3.420773   -0.778164
     25          1           0       -1.291815   -3.512820   -2.442418
     26          1           0       -3.840598   -3.105596    1.005911
     27          1           0       -3.295561   -4.222567   -1.149348
     28          6           0        1.704137   -0.228748    0.214030
     29          6           0        2.612681   -0.962753    0.993172
     30          6           0        2.098818    0.263273   -1.044271
     31          6           0        3.906298   -1.192181    0.520594
     32          1           0        2.328143   -1.358218    1.963737
     33          6           0        3.391526    0.023783   -1.509837
     34          1           0        1.406099    0.838149   -1.652566
     35          6           0        4.296039   -0.701558   -0.727904
     36          1           0        4.607024   -1.752097    1.132387
     37          1           0        3.692057    0.407628   -2.480056
     38          1           0        5.303055   -0.882410   -1.091566
 ---------------------------------------------------------------------
 Rotational constants (GHZ):      0.3251688      0.3188355      0.1987846
 Standard basis: 6-31++G(d,p) (6D, 7F)
 There are   492 symmetry adapted cartesian basis functions of A   symmetry.
 There are   492 symmetry adapted basis functions of A   symmetry.
   492 basis functions,   808 primitive gaussians,   492 cartesian basis functions
    73 alpha electrons       73 beta electrons
       nuclear repulsion energy      1580.3319033665 Hartrees.
 NAtoms=   38 NActive=   38 NUniq=   38 SFac= 1.00D+00 NAtFMM=   60 NAOKFM=F Big=F
 Integral buffers will be    131072 words long.
 Raffenetti 2 integral format.
 Two-electron integral symmetry is turned on.
 One-electron integrals computed using PRISM.
 NBasis=   492 RedAO= T EigKep=  1.19D-06  NBF=   492
 NBsUse=   489 1.00D-06 EigRej=  7.27D-07 NBFU=   489
 Initial guess from the checkpoint file:  "MTPP.chk"
 B after Tr=     0.000000    0.000000    0.000000
         Rot=    0.997044   -0.004346    0.003238   -0.076644 Ang=  -8.81 deg.
 ExpMin= 3.48D-02 ExpMax= 1.94D+04 ExpMxC= 2.91D+03 IAcc=3 IRadAn=         5 AccDes= 0.00D+00
 Harris functional with IExCor=  402 and IRadAn=       5 diagonalized for initial guess.
 HarFok:  IExCor=  402 AccDes= 0.00D+00 IRadAn=         5 IDoV= 1 UseB2=F ITyADJ=14
 ICtDFT=  3500011 ScaDFX=  1.000000  1.000000  1.000000  1.000000
 FoFCou: FMM=F IPFlag=           0 FMFlag=      100000 FMFlg1=           0
         NFxFlg=           0 DoJE=T BraDBF=F KetDBF=T FulRan=T
         wScrn=  0.000000 ICntrl=     500 IOpCl=  0 I1Cent=   200000004 NGrid=           0
         NMat0=    1 NMatS0=      1 NMatT0=    0 NMatD0=    1 NMtDS0=    0 NMtDT0=    0
 Petite list used in FoFCou.
 Requested convergence on RMS density matrix=1.00D-08 within 128 cycles.
 Requested convergence on MAX density matrix=1.00D-06.
 Requested convergence on             energy=1.00D-06.
 No special actions if energy rises.
 SCF Done:  E(RB3LYP) =  -1076.06578232     A.U. after   17 cycles
            NFock= 17  Conv=0.48D-08     -V/T= 2.0080
 Calling FoFJK, ICntrl=      2127 FMM=F ISym2X=0 I1Cent= 0 IOpClX= 0 NMat=1 NMatS=1 NMatT=0.
 ***** Axes restored to original set *****
 -------------------------------------------------------------------
 Center     Atomic                   Forces (Hartrees/Bohr)
 Number     Number              X              Y              Z
 -------------------------------------------------------------------
      1       15           0.000824117    0.000544884    0.001841116
      2        6          -0.000620694    0.002061525    0.000455876
      3        1           0.000261058   -0.000732189    0.000027081
      4        1          -0.000027978   -0.000641942   -0.000056450
      5        1           0.000561617   -0.000464760   -0.000300153
      6        6          -0.003294605    0.000161970    0.000805330
      7        6           0.000732285    0.000544734   -0.000024949
      8        6           0.001178716   -0.000128351   -0.000972342
      9        6           0.001674559   -0.000097094    0.000156361
     10        1          -0.000335678    0.000274190    0.000165596
     11        6          -0.000251158    0.000160169   -0.000477982
     12        1          -0.000265182    0.000127175    0.000759520
     13        6          -0.000687780   -0.000102296   -0.000187900
     14        1          -0.000427809   -0.000123807   -0.000009430
     15        1           0.000330137   -0.000076664    0.000109385
     16        1           0.000035722   -0.000279854    0.000109679
     17        6          -0.000624199   -0.000147673   -0.000762402
     18        6           0.000374378   -0.000974643   -0.000857198
     19        6          -0.000486127   -0.000376959    0.000345031
     20        6           0.000482239   -0.000102416   -0.000493813
     21        1          -0.001089727   -0.000184566    0.000317926
     22        6          -0.000474564    0.000264523    0.000685845
     23        1          -0.000014084    0.000162552   -0.000480047
     24        6          -0.000072616    0.000187561    0.000293034
     25        1          -0.000187529    0.000149994    0.000291858
     26        1           0.000209362   -0.000125875   -0.000373003
     27        1           0.000233737    0.000118111    0.000136505
     28        6           0.000889237    0.000067386   -0.003130085
     29        6           0.000635090   -0.000743325    0.000958105
     30        6           0.000098303    0.000413240    0.000405145
     31        6          -0.000285012   -0.000184979    0.001314472
     32        1          -0.000019557    0.000155849   -0.000370719
     33        6           0.000570168   -0.000066231   -0.000409458
     34        1           0.000583058   -0.000253478    0.000258744
     35        6          -0.000150337    0.000316802   -0.000664436
     36        1          -0.000115544    0.000113256   -0.000391049
     37        1          -0.000010017   -0.000102461    0.000365675
     38        1          -0.000233589    0.000085642    0.000159134
 -------------------------------------------------------------------
 Cartesian Forces:  Max     0.003294605 RMS     0.000688230

 GradGradGradGradGradGradGradGradGradGradGradGradGradGradGradGradGradGrad
 Berny optimization.
 Using GEDIIS/GDIIS optimizer.
 FormGI is forming the generalized inverse of G from B-inverse, IUseBI=4.
 GSVD:  received Info=                   1 from GESDD.
 Internal  Forces:  Max     0.002393677 RMS     0.000496898
 Search for a local minimum.
 Step number   5 out of a maximum of  215
 All quantities printed in internal units (Hartrees-Bohrs-Radians)
 Mixed Optimization -- En-DIIS/RFO-DIIS
 Swapping is turned off.
 Update second derivatives using D2CorX and points    4    5
 DE= -8.68D-04 DEPred=-7.38D-04 R= 1.18D+00
 TightC=F SS=  1.41D+00  RLast= 7.70D-01 DXNew= 2.1157D+00 2.3114D+00
 Trust test= 1.18D+00 RLast= 7.70D-01 DXMaxT set to 2.12D+00
 ITU=  1  1  1  1  0
     Eigenvalues ---    0.00159   0.00905   0.00924   0.01028   0.01657
     Eigenvalues ---    0.01702   0.01842   0.02152   0.02152   0.02152
     Eigenvalues ---    0.02153   0.02153   0.02154   0.02154   0.02154
     Eigenvalues ---    0.02154   0.02155   0.02155   0.02155   0.02155
     Eigenvalues ---    0.02155   0.02156   0.02156   0.02156   0.02156
     Eigenvalues ---    0.02157   0.02157   0.02162   0.02175   0.02243
     Eigenvalues ---    0.02398   0.05918   0.06303   0.06319   0.06508
     Eigenvalues ---    0.07137   0.15971   0.15994   0.15998   0.15999
     Eigenvalues ---    0.15999   0.16000   0.16000   0.16000   0.16000
     Eigenvalues ---    0.16000   0.16000   0.16000   0.16000   0.16000
     Eigenvalues ---    0.16000   0.16019   0.16091   0.16129   0.16426
     Eigenvalues ---    0.17883   0.21998   0.22000   0.22000   0.22003
     Eigenvalues ---    0.22007   0.22091   0.23463   0.23478   0.23527
     Eigenvalues ---    0.24510   0.24618   0.24657   0.24677   0.24936
     Eigenvalues ---    0.25689   0.28724   0.33694   0.33709   0.33709
     Eigenvalues ---    0.33711   0.33717   0.33718   0.33718   0.33718
     Eigenvalues ---    0.33718   0.33721   0.33723   0.33724   0.33747
     Eigenvalues ---    0.34494   0.35959   0.37170   0.37247   0.38055
     Eigenvalues ---    0.42153   0.42162   0.42217   0.42310   0.42400
     Eigenvalues ---    0.43116   0.46369   0.46398   0.46415   0.46435
     Eigenvalues ---    0.46454   0.46462   0.46467   0.46474   0.46489
     Eigenvalues ---    0.46499   0.46624   0.48580
 En-DIIS/RFO-DIIS IScMMF=        0 using points:     5    4    3
 RFO step:  Lambda=-1.14839215D-04.
 DidBck=F Rises=F RFO-DIIS coefs:    1.46985   -0.78967    0.31982
 Iteration  1 RMS(Cart)=  0.10628925 RMS(Int)=  0.00323631
 Iteration  2 RMS(Cart)=  0.00562093 RMS(Int)=  0.00002904
 Iteration  3 RMS(Cart)=  0.00001407 RMS(Int)=  0.00002824
 Iteration  4 RMS(Cart)=  0.00000000 RMS(Int)=  0.00002824
 Variable       Old X    -DE/DX   Delta X   Delta X   Delta X     New X
                                 (Linear)    (Quad)   (Total)
    R1        3.44796   0.00014  -0.00130   0.00283   0.00153   3.44949
    R2        3.42486   0.00049   0.00070  -0.00135  -0.00065   3.42421
    R3        3.41797   0.00210  -0.00051   0.00380   0.00329   3.42126
    R4        3.41257   0.00230   0.00307   0.00397   0.00704   3.41961
    R5        2.06565  -0.00020  -0.00170  -0.00035  -0.00204   2.06361
    R6        2.06579  -0.00029  -0.00080  -0.00106  -0.00186   2.06393
    R7        2.06280   0.00033  -0.00189   0.00104  -0.00085   2.06195
    R8        2.65685   0.00098   0.00084   0.00120   0.00205   2.65890
    R9        2.65589  -0.00072  -0.00101  -0.00236  -0.00336   2.65253
   R10        2.63565  -0.00047  -0.00080  -0.00090  -0.00170   2.63395
   R11        2.05379  -0.00028   0.00105  -0.00021   0.00084   2.05462
   R12        2.63915  -0.00007   0.00046   0.00024   0.00070   2.63985
   R13        2.05023  -0.00003   0.00046   0.00002   0.00048   2.05071
   R14        2.64200   0.00064   0.00045   0.00168   0.00211   2.64411
   R15        2.05199  -0.00038   0.00083  -0.00103  -0.00020   2.05178
   R16        2.63980  -0.00013  -0.00067  -0.00048  -0.00116   2.63864
   R17        2.05181  -0.00035   0.00080  -0.00091  -0.00010   2.05171
   R18        2.05197  -0.00030   0.00063  -0.00058   0.00005   2.05202
   R19        2.65474   0.00094   0.00042   0.00101   0.00143   2.65618
   R20        2.65606   0.00061  -0.00087   0.00105   0.00017   2.65623
   R21        2.63708  -0.00022   0.00009  -0.00034  -0.00026   2.63682
   R22        2.05312  -0.00110  -0.00025  -0.00028  -0.00053   2.05259
   R23        2.63784  -0.00039  -0.00037  -0.00062  -0.00099   2.63685
   R24        2.05180  -0.00034   0.00148  -0.00156  -0.00008   2.05172
   R25        2.64074   0.00018   0.00005   0.00035   0.00040   2.64114
   R26        2.05177  -0.00034   0.00077  -0.00084  -0.00006   2.05171
   R27        2.64165  -0.00027  -0.00021  -0.00002  -0.00023   2.64142
   R28        2.05188  -0.00037   0.00087  -0.00104  -0.00017   2.05171
   R29        2.05188  -0.00028   0.00065  -0.00051   0.00014   2.05203
   R30        2.65322   0.00093  -0.00070   0.00176   0.00107   2.65429
   R31        2.65987  -0.00013  -0.00007  -0.00160  -0.00167   2.65820
   R32        2.63846  -0.00066  -0.00056  -0.00128  -0.00184   2.63662
   R33        2.05220  -0.00038   0.00158  -0.00118   0.00040   2.05260
   R34        2.63561   0.00028   0.00029   0.00082   0.00111   2.63672
   R35        2.05308  -0.00062  -0.00001  -0.00076  -0.00077   2.05232
   R36        2.63978   0.00042   0.00002   0.00136   0.00138   2.64115
   R37        2.05174  -0.00036   0.00083  -0.00094  -0.00011   2.05163
   R38        2.64270  -0.00031  -0.00021  -0.00080  -0.00101   2.64169
   R39        2.05188  -0.00036   0.00082  -0.00097  -0.00015   2.05173
   R40        2.05193  -0.00029   0.00065  -0.00050   0.00015   2.05208
    A1        1.88199   0.00059  -0.00104   0.00187   0.00084   1.88282
    A2        1.90109  -0.00038  -0.00006   0.00264   0.00257   1.90366
    A3        1.91064  -0.00071  -0.00092  -0.00201  -0.00294   1.90770
    A4        1.93460  -0.00054   0.00097  -0.00396  -0.00297   1.93163
    A5        1.91116   0.00010   0.00198   0.00236   0.00435   1.91551
    A6        1.92375   0.00092  -0.00099  -0.00086  -0.00183   1.92193
    A7        1.90145   0.00021  -0.00039   0.00256   0.00215   1.90360
    A8        1.90086   0.00029  -0.00085   0.00532   0.00446   1.90532
    A9        1.94679  -0.00094  -0.00093  -0.00679  -0.00772   1.93907
   A10        1.88428   0.00035   0.00283   0.00426   0.00707   1.89135
   A11        1.92139  -0.00012  -0.00170  -0.00533  -0.00705   1.91434
   A12        1.90789   0.00024   0.00114   0.00046   0.00161   1.90951
   A13        2.08378  -0.00068  -0.00591  -0.00233  -0.00838   2.07540
   A14        2.10173   0.00062   0.00618   0.00317   0.00923   2.11096
   A15        2.09418   0.00010  -0.00047   0.00164   0.00111   2.09529
   A16        2.09041   0.00003   0.00093  -0.00055   0.00041   2.09082
   A17        2.10747   0.00015  -0.00044   0.00117   0.00071   2.10818
   A18        2.08519  -0.00018  -0.00055  -0.00064  -0.00120   2.08399
   A19        2.08952   0.00005  -0.00003  -0.00068  -0.00069   2.08883
   A20        2.10531  -0.00008  -0.00101  -0.00041  -0.00146   2.10385
   A21        2.08818   0.00004   0.00109   0.00126   0.00230   2.09048
   A22        2.09793  -0.00041  -0.00095  -0.00110  -0.00206   2.09588
   A23        2.08582   0.00040   0.00088   0.00152   0.00240   2.08822
   A24        2.09942   0.00001   0.00007  -0.00039  -0.00033   2.09909
   A25        2.09799  -0.00006   0.00011  -0.00022  -0.00011   2.09788
   A26        2.08707   0.00003   0.00009  -0.00002   0.00006   2.08713
   A27        2.09812   0.00002  -0.00019   0.00025   0.00005   2.09817
   A28        2.09633   0.00029   0.00041   0.00091   0.00131   2.09764
   A29        2.09272  -0.00013  -0.00038  -0.00033  -0.00070   2.09202
   A30        2.09413  -0.00016  -0.00002  -0.00059  -0.00060   2.09352
   A31        2.08218   0.00222  -0.00057   0.00211   0.00155   2.08373
   A32        2.10819  -0.00176   0.00006  -0.00230  -0.00223   2.10596
   A33        2.09242  -0.00046   0.00050   0.00021   0.00071   2.09313
   A34        2.09250  -0.00011  -0.00041  -0.00062  -0.00103   2.09147
   A35        2.10325   0.00036  -0.00094   0.00024  -0.00070   2.10255
   A36        2.08732  -0.00025   0.00138   0.00038   0.00176   2.08908
   A37        2.09040   0.00047   0.00019   0.00033   0.00051   2.09090
   A38        2.11544  -0.00035  -0.00261   0.00065  -0.00196   2.11348
   A39        2.07732  -0.00012   0.00242  -0.00092   0.00148   2.07881
   A40        2.09720   0.00003  -0.00054  -0.00016  -0.00070   2.09651
   A41        2.08645   0.00013   0.00070   0.00058   0.00127   2.08772
   A42        2.09950  -0.00015  -0.00016  -0.00041  -0.00057   2.09893
   A43        2.09849  -0.00031  -0.00060  -0.00091  -0.00151   2.09699
   A44        2.08470   0.00043   0.00090   0.00166   0.00256   2.08725
   A45        2.09999  -0.00011  -0.00030  -0.00075  -0.00105   2.09894
   A46        2.09534   0.00039   0.00086   0.00117   0.00203   2.09737
   A47        2.09453  -0.00019  -0.00005  -0.00093  -0.00097   2.09356
   A48        2.09330  -0.00020  -0.00081  -0.00024  -0.00105   2.09225
   A49        2.11064  -0.00228  -0.00222  -0.00722  -0.00947   2.10117
   A50        2.07929   0.00239   0.00153   0.00669   0.00820   2.08749
   A51        2.09139  -0.00009   0.00021   0.00139   0.00159   2.09298
   A52        2.09166   0.00016   0.00067  -0.00077  -0.00010   2.09156
   A53        2.11389  -0.00022  -0.00249   0.00036  -0.00213   2.11176
   A54        2.07764   0.00006   0.00182   0.00041   0.00223   2.07987
   A55        2.09242  -0.00009  -0.00042  -0.00083  -0.00126   2.09116
   A56        2.10216   0.00028  -0.00040   0.00026  -0.00015   2.10200
   A57        2.08856  -0.00019   0.00090   0.00050   0.00139   2.08995
   A58        2.09821  -0.00026  -0.00092  -0.00040  -0.00132   2.09688
   A59        2.08517   0.00034   0.00087   0.00105   0.00192   2.08709
   A60        2.09980  -0.00008   0.00004  -0.00064  -0.00059   2.09921
   A61        2.09660  -0.00003  -0.00028  -0.00005  -0.00033   2.09627
   A62        2.08761   0.00010   0.00062   0.00024   0.00086   2.08847
   A63        2.09897  -0.00008  -0.00034  -0.00020  -0.00054   2.09843
   A64        2.09607   0.00031   0.00074   0.00069   0.00143   2.09750
   A65        2.09392  -0.00021  -0.00051  -0.00054  -0.00105   2.09286
   A66        2.09320  -0.00010  -0.00023  -0.00015  -0.00038   2.09282
    D1       -1.15173  -0.00056  -0.01676  -0.00953  -0.02629  -1.17802
    D2        0.89959   0.00015  -0.01405   0.00004  -0.01401   0.88558
    D3        3.00688   0.00005  -0.01378  -0.00017  -0.01395   2.99293
    D4        3.03080  -0.00003  -0.01730  -0.00737  -0.02468   3.00611
    D5       -1.20107   0.00068  -0.01459   0.00219  -0.01240  -1.21347
    D6        0.90622   0.00058  -0.01431   0.00199  -0.01235   0.89387
    D7        0.92619  -0.00049  -0.01552  -0.00673  -0.02224   0.90395
    D8        2.97751   0.00021  -0.01281   0.00284  -0.00996   2.96755
    D9       -1.19838   0.00011  -0.01254   0.00263  -0.00990  -1.20829
   D10        1.16357   0.00011  -0.07814  -0.03749  -0.11564   1.04793
   D11       -1.88826  -0.00039  -0.07663  -0.06923  -0.14586  -2.03412
   D12       -3.04016  -0.00031  -0.07828  -0.03543  -0.11372   3.12930
   D13        0.19120  -0.00081  -0.07678  -0.06717  -0.14394   0.04725
   D14       -0.91402   0.00056  -0.07755  -0.03751  -0.11506  -1.02907
   D15        2.31734   0.00006  -0.07605  -0.06925  -0.14528   2.17206
   D16       -2.64569   0.00046   0.00280   0.03762   0.04041  -2.60528
   D17        0.52635   0.00040   0.00218   0.03688   0.03905   0.56540
   D18        1.56958   0.00031   0.00350   0.03606   0.03957   1.60915
   D19       -1.54157   0.00024   0.00288   0.03532   0.03821  -1.50336
   D20       -0.54917  -0.00008   0.00100   0.03629   0.03729  -0.51188
   D21        2.62287  -0.00015   0.00037   0.03554   0.03593   2.65880
   D22        0.55264  -0.00007   0.05413   0.05006   0.10420   0.65685
   D23       -2.65478   0.00027   0.04481   0.06529   0.11010  -2.54468
   D24        2.61244   0.00029   0.05348   0.05254   0.10604   2.71848
   D25       -0.59499   0.00063   0.04416   0.06776   0.11194  -0.48305
   D26       -1.53811   0.00028   0.05543   0.04859   0.10400  -1.43410
   D27        1.53765   0.00062   0.04611   0.06382   0.10990   1.64755
   D28       -3.05178  -0.00059  -0.00001  -0.02992  -0.02978  -3.08156
   D29        0.10647  -0.00058   0.00287  -0.02825  -0.02526   0.08121
   D30        0.00045  -0.00006  -0.00115   0.00176   0.00059   0.00104
   D31       -3.12449  -0.00005   0.00173   0.00343   0.00512  -3.11938
   D32        3.05121   0.00053   0.00137   0.02820   0.02975   3.08096
   D33       -0.11040   0.00074   0.00410   0.03809   0.04231  -0.06808
   D34       -0.00009   0.00006   0.00321  -0.00352  -0.00033  -0.00042
   D35        3.12149   0.00028   0.00594   0.00636   0.01223   3.13372
   D36        0.00171   0.00003  -0.00078   0.00205   0.00129   0.00300
   D37       -3.13406  -0.00006  -0.00076  -0.00288  -0.00364  -3.13770
   D38        3.12686   0.00003  -0.00363   0.00042  -0.00315   3.12371
   D39       -0.00890  -0.00007  -0.00361  -0.00450  -0.00809  -0.01699
   D40       -0.00243  -0.00004  -0.00334   0.00149  -0.00182  -0.00425
   D41        3.13570   0.00003  -0.00043   0.00357   0.00316   3.13885
   D42       -3.12421  -0.00025  -0.00601  -0.00828  -0.01424  -3.13845
   D43        0.01392  -0.00018  -0.00309  -0.00619  -0.00927   0.00465
   D44       -0.00423  -0.00001   0.00066  -0.00410  -0.00345  -0.00768
   D45       -3.14105  -0.00006  -0.00219  -0.00253  -0.00474   3.13740
   D46        3.13149   0.00009   0.00064   0.00087   0.00152   3.13301
   D47       -0.00533   0.00004  -0.00221   0.00243   0.00023  -0.00510
   D48        0.00459   0.00001   0.00142   0.00232   0.00372   0.00831
   D49        3.14140   0.00006   0.00427   0.00075   0.00501  -3.13677
   D50       -3.13351  -0.00006  -0.00152   0.00022  -0.00129  -3.13480
   D51        0.00330  -0.00001   0.00134  -0.00134   0.00001   0.00331
   D52       -3.10529  -0.00008  -0.00153  -0.00267  -0.00418  -3.10947
   D53        0.05270  -0.00012  -0.00306  -0.00317  -0.00621   0.04649
   D54        0.00614  -0.00004  -0.00090  -0.00198  -0.00289   0.00325
   D55       -3.11906  -0.00008  -0.00243  -0.00248  -0.00491  -3.12397
   D56        3.10836   0.00014   0.00241   0.00155   0.00399   3.11235
   D57       -0.04091   0.00027   0.00206   0.01016   0.01224  -0.02867
   D58       -0.00261   0.00002   0.00184   0.00076   0.00260   0.00000
   D59        3.13131   0.00016   0.00149   0.00937   0.01085  -3.14102
   D60       -0.00369   0.00000  -0.00049   0.00086   0.00037  -0.00332
   D61       -3.13631  -0.00001  -0.00061  -0.00018  -0.00079  -3.13710
   D62        3.12165   0.00005   0.00099   0.00135   0.00236   3.12401
   D63       -0.01097   0.00003   0.00087   0.00032   0.00120  -0.00977
   D64       -0.00339   0.00003  -0.00138   0.00158   0.00020  -0.00319
   D65        3.13604   0.00002  -0.00076   0.00133   0.00058   3.13662
   D66       -3.13747  -0.00010  -0.00103  -0.00685  -0.00788   3.13784
   D67        0.00196  -0.00011  -0.00040  -0.00709  -0.00749  -0.00553
   D68       -0.00230   0.00004   0.00096   0.00148   0.00243   0.00013
   D69       -3.13818   0.00003  -0.00031   0.00121   0.00090  -3.13727
   D70        3.13025   0.00006   0.00108   0.00253   0.00361   3.13386
   D71       -0.00562   0.00004  -0.00019   0.00227   0.00208  -0.00354
   D72        0.00586  -0.00006  -0.00001  -0.00270  -0.00272   0.00314
   D73       -3.14145  -0.00004   0.00126  -0.00244  -0.00119   3.14055
   D74       -3.13355  -0.00005  -0.00065  -0.00246  -0.00311  -3.13665
   D75        0.00233  -0.00003   0.00062  -0.00220  -0.00158   0.00076
   D76        3.08391   0.00030  -0.00680   0.01213   0.00535   3.08927
   D77       -0.05851   0.00032  -0.00697   0.01165   0.00470  -0.05381
   D78        0.00861  -0.00013   0.00259  -0.00339  -0.00081   0.00780
   D79       -3.13381  -0.00011   0.00242  -0.00387  -0.00146  -3.13527
   D80       -3.08033  -0.00017   0.00635  -0.01159  -0.00522  -3.08555
   D81        0.07233  -0.00004   0.00076  -0.00447  -0.00369   0.06864
   D82       -0.00384   0.00008  -0.00291   0.00313   0.00023  -0.00361
   D83       -3.13436   0.00021  -0.00850   0.01025   0.00175  -3.13261
   D84       -0.00741   0.00008  -0.00025   0.00020  -0.00005  -0.00746
   D85        3.13104   0.00009  -0.00078   0.00296   0.00219   3.13323
   D86        3.13499   0.00006  -0.00008   0.00066   0.00059   3.13558
   D87       -0.00974   0.00008  -0.00061   0.00343   0.00283  -0.00691
   D88       -0.00216   0.00002   0.00089   0.00034   0.00123  -0.00093
   D89       -3.13883   0.00005  -0.00008   0.00207   0.00198  -3.13685
   D90        3.12845  -0.00010   0.00641  -0.00673  -0.00030   3.12815
   D91       -0.00822  -0.00007   0.00545  -0.00500   0.00046  -0.00776
   D92        0.00141   0.00003  -0.00178   0.00329   0.00151   0.00293
   D93       -3.14148  -0.00004  -0.00012  -0.00001  -0.00013   3.14157
   D94       -3.13701   0.00001  -0.00125   0.00050  -0.00074  -3.13775
   D95        0.00327  -0.00006   0.00041  -0.00280  -0.00238   0.00089
   D96        0.00340  -0.00008   0.00146  -0.00356  -0.00210   0.00129
   D97       -3.13689  -0.00001  -0.00020  -0.00026  -0.00046  -3.13735
   D98        3.14003  -0.00010   0.00243  -0.00529  -0.00286   3.13717
   D99       -0.00025  -0.00004   0.00077  -0.00199  -0.00122  -0.00147
         Item               Value     Threshold  Converged?
 Maximum Force            0.002394     0.000450     NO 
 RMS     Force            0.000497     0.000300     NO 
 Maximum Displacement     0.467761     0.001800     NO 
 RMS     Displacement     0.106869     0.001200     NO 
 Predicted change in Energy=-2.781483D-04
 GradGradGradGradGradGradGradGradGradGradGradGradGradGradGradGradGradGrad

                          Input orientation:                          
 ---------------------------------------------------------------------
 Center     Atomic      Atomic             Coordinates (Angstroms)
 Number     Number       Type             X           Y           Z
 ---------------------------------------------------------------------
      1         15           0        0.027709    0.030399    0.756170
      2          6           0        0.063817    0.145433    2.577575
      3          1           0        0.927731    0.740795    2.880385
      4          1           0       -0.840627    0.650968    2.922942
      5          1           0        0.122024   -0.844582    3.032621
      6          6           0       -0.322863    1.683148    0.101256
      7          6           0        0.565932    2.733722    0.394635
      8          6           0       -1.495733    1.937303   -0.626786
      9          6           0        0.277209    4.026607   -0.038770
     10          1           0        1.487851    2.546902    0.939885
     11          6           0       -1.774979    3.236701   -1.056965
     12          1           0       -2.183157    1.131747   -0.863770
     13          6           0       -0.894739    4.279201   -0.760230
     14          1           0        0.966554    4.834830    0.185832
     15          1           0       -2.681363    3.431045   -1.622194
     16          1           0       -1.118044    5.288508   -1.092758
     17          6           0       -1.262781   -1.139622    0.262787
     18          6           0       -1.101450   -1.887740   -0.916182
     19          6           0       -2.434168   -1.279128    1.027084
     20          6           0       -2.107429   -2.763789   -1.325499
     21          1           0       -0.192894   -1.798988   -1.504775
     22          6           0       -3.432598   -2.160759    0.611269
     23          1           0       -2.578765   -0.710285    1.940485
     24          6           0       -3.271117   -2.900611   -0.563607
     25          1           0       -1.977363   -3.343072   -2.234510
     26          1           0       -4.333985   -2.269307    1.206668
     27          1           0       -4.050497   -3.586158   -0.882576
     28          6           0        1.640465   -0.534043    0.160347
     29          6           0        2.365617   -1.498658    0.879056
     30          6           0        2.134406   -0.055321   -1.066658
     31          6           0        3.578509   -1.971619    0.377167
     32          1           0        1.997676   -1.884697    1.825314
     33          6           0        3.345874   -0.538183   -1.562677
     34          1           0        1.584777    0.696564   -1.625278
     35          6           0        4.067541   -1.494206   -0.841979
     36          1           0        4.139412   -2.711463    0.939935
     37          1           0        3.726966   -0.163688   -2.507840
     38          1           0        5.011975   -1.864881   -1.229094
 ---------------------------------------------------------------------
                    Distance matrix (angstroms):
                    1          2          3          4          5
     1  P    0.000000
     2  C    1.825392   0.000000
     3  H    2.413916   1.092015   0.000000
     4  H    2.415371   1.092183   1.771149   0.000000
     5  H    2.440639   1.091139   1.784869   1.781964   0.000000
     6  C    1.812013   2.940450   3.189917   3.048833   3.896183
     7  C    2.779989   3.422950   3.206494   3.564913   4.467693
     8  C    2.805303   3.988850   4.427760   3.832022   4.873118
     9  C    4.082138   4.685543   4.443107   4.627767   5.760729
    10  H    2.915227   3.236813   2.709483   3.598457   4.212741
    11  C    4.100916   5.113413   5.388591   4.837219   6.081135
    12  H    2.953828   4.226649   4.883560   4.046322   4.939797
    13  C    4.604638   5.398872   5.394052   5.170373   6.455438
    14  H    4.928414   5.340957   4.901352   5.316237   6.408835
    15  H    4.955812   5.997443   6.366806   5.636967   6.914280
    16  H    5.690254   6.428015   6.375952   6.140813   7.494753
    17  C    1.810453   2.961330   3.896938   3.234324   3.110741
    18  C    2.784066   4.206897   5.043877   4.609983   4.263580
    19  C    2.801624   3.267005   4.337876   3.139891   3.277975
    20  C    4.086520   5.330278   6.259693   5.595945   5.258043
    21  H    2.916710   4.529046   5.189984   5.101620   4.647368
    22  C    4.098280   4.627073   5.707922   4.468552   4.497845
    23  H    2.957182   2.849803   3.909547   2.416476   2.916343
    24  C    4.605962   5.501563   6.538443   5.538684   5.354765
    25  H    4.934044   6.284285   7.160983   6.621468   6.196171
    26  H    4.951361   5.201059   6.288695   4.865917   5.021948
    27  H    5.691814   6.544081   7.593757   6.537467   6.344678
    28  C    1.809581   2.964877   3.087363   3.897692   3.263748
    29  C    2.796235   3.299437   3.329863   4.367879   3.177950
    30  C    2.787153   4.196198   4.203453   5.026587   4.634297
    31  C    4.093886   4.655831   4.544218   5.734780   4.502103
    32  H    2.948123   2.902952   3.025089   3.961104   2.461198
    33  C    4.087854   5.327374   5.217663   6.249932   5.621730
    34  H    2.922247   4.503448   4.553534   5.154704   5.119648
    35  C    4.604209   5.514669   5.358137   6.547253   5.567911
    36  H    4.945470   5.239674   5.098855   6.327641   4.899386
    37  H    4.937199   6.275003   6.138956   7.142826   6.644993
    38  H    5.690014   6.558686   6.352827   7.604068   6.566189
                    6          7          8          9         10
     6  C    0.000000
     7  C    1.407030   0.000000
     8  C    1.403661   2.434758   0.000000
     9  C    2.423116   1.393827   2.802548   0.000000
    10  H    2.174409   1.087260   3.424594   2.147777   0.000000
    11  C    2.421496   2.799999   1.396949   2.423251   3.887067
    12  H    2.167028   3.421607   1.085188   3.887703   4.328063
    13  C    2.794404   2.419872   2.421463   1.399204   3.401175
    14  H    3.406296   2.149129   3.888299   1.085757   2.464744
    15  H    3.404107   3.885715   2.151237   3.408089   4.972756
    16  H    3.880284   3.402212   3.404461   2.156390   4.294035
    17  C    2.979525   4.285367   3.211398   5.399299   4.649182
    18  C    3.793761   5.084911   3.856186   6.135964   5.460359
    19  C    3.753644   5.050104   3.736492   6.052968   5.479812
    20  C    4.999555   6.350460   4.791935   7.311063   6.801576
    21  H    3.836861   4.972830   4.053163   6.025589   5.261942
    22  C    4.970531   6.323853   4.698759   7.243529   6.817689
    23  H    3.768339   4.913243   3.843639   5.874707   5.305454
    24  C    5.490454   6.883813   5.153775   7.800796   7.388075
    25  H    5.784121   7.092825   5.540677   8.013522   7.535003
    26  H    5.738722   7.049743   5.395627   7.902705   7.560477
    27  H    6.529071   7.929916   6.091048   8.797456   8.462215
    28  C    2.962109   3.447869   4.069751   4.764204   3.181696
    29  C    4.237545   4.624562   5.383625   5.977659   4.140136
    30  C    3.228695   3.517705   4.164367   4.600855   3.349001
    31  C    5.352958   5.587142   6.483481   6.859322   5.010442
    32  H    4.592036   5.042472   5.729257   6.432598   4.547853
    33  C    4.600285   4.718529   5.517706   5.707565   4.385523
    34  H    2.755606   3.044357   3.467847   3.913557   3.164365
    35  C    5.500993   5.627242   6.539999   6.744711   5.114723
    36  H    6.318852   6.535835   7.471312   7.827902   5.889072
    37  H    5.159390   5.177981   5.935412   5.962860   4.924199
    38  H    6.543611   6.599314   7.561061   7.651438   6.048780
                   11         12         13         14         15
    11  C    0.000000
    12  H    2.152851   0.000000
    13  C    1.396309   3.402529   0.000000
    14  H    3.408014   4.973446   2.160595   0.000000
    15  H    1.085719   2.471880   2.157399   4.306607   0.000000
    16  H    2.154705   4.297157   1.085883   2.487200   2.484841
    17  C    4.599598   2.697284   5.526813   6.377299   5.143591
    18  C    5.170432   3.207825   6.172375   7.119272   5.593215
    19  C    5.017021   3.074191   6.038158   7.046495   5.409761
    20  C    6.015689   3.923536   7.168950   8.335017   6.228435
    21  H    5.297329   3.600173   6.163710   6.943344   5.793057
    22  C    5.887553   3.818041   7.056544   8.274769   6.068030
    23  H    5.020904   3.378377   5.918173   6.811490   5.463866
    24  C    6.336279   4.187322   7.565417   8.851924   6.446572
    25  H    6.687375   4.684580   7.838662   9.022349   6.838071
    26  H    6.479866   4.525477   7.653761   8.922252   6.574773
    27  H    7.194428   5.074046   8.475709   9.860291   7.187677
    28  C    5.231216   4.294620   5.517431   5.411063   6.130055
    29  C    6.581515   5.536047   6.833801   6.523114   7.485335
    30  C    5.110851   4.482370   5.296952   5.181330   5.971181
    31  C    7.605470   6.660901   7.770223   7.292919   8.507186
    32  H    6.983493   5.814591   7.283182   6.993079   7.876282
    33  C    6.381899   5.817845   6.467914   6.130882   7.217056
    34  H    4.250087   3.868669   4.442026   4.559338   5.067281
    35  C    7.520821   6.779921   7.613352   7.122444   8.391337
    36  H    8.622545   7.615674   8.780809   8.220841   9.529841
    37  H    6.628656   6.269822   6.644815   6.313551   7.400889
    38  H    8.492262   7.802766   8.535739   7.953211   9.348198
                   16         17         18         19         20
    16  H    0.000000
    17  C    6.571097   0.000000
    18  C    7.178440   1.405587   0.000000
    19  C    7.025650   1.405618   2.433687   0.000000
    20  C    8.116190   2.423633   1.395348   2.801004   0.000000
    21  H    7.159488   2.168801   1.086182   3.421093   2.151377
    22  C    7.984513   2.423276   2.800339   1.395363   2.422971
    23  H    6.878938   2.175044   3.424823   1.085722   3.886603
    24  C    8.483950   2.795965   2.420262   2.420742   1.397629
    25  H    8.749069   3.406216   2.150163   3.886712   1.085720
    26  H    8.529373   3.405788   3.886048   2.149886   3.407922
    27  H    9.348965   3.881850   3.403327   3.403191   2.155919
    28  C    6.563669   2.967500   3.241838   4.231905   4.607192
    29  C    7.879694   3.697833   3.923623   4.807083   5.144780
    30  C    6.255847   3.805787   3.721716   5.172362   5.039441
    31  C    8.770846   4.913592   4.856110   6.087218   5.988029
    32  H    8.347319   3.691504   4.137679   4.543690   5.249029
    33  C    7.355115   4.993370   4.692329   6.376891   5.894751
    34  H    5.354883   3.878782   3.794372   5.204834   5.069151
    35  C    8.541569   5.455141   5.184481   6.768447   6.322649
    36  H    9.786328   5.666824   5.620527   6.728382   6.645145
    37  H    7.429874   5.790198   5.368364   7.190234   6.496047
    38  H    9.421608   6.490321   6.121470   7.802467   7.176576
                   21         22         23         24         25
    21  H    0.000000
    22  C    3.886412   0.000000
    23  H    4.329835   2.144696   0.000000
    24  C    3.402179   1.397781   3.398140   0.000000
    25  H    2.470027   3.407936   4.972307   2.159048   0.000000
    26  H    4.972097   1.085717   2.459640   2.159191   4.306779
    27  H    4.296767   2.155257   4.290258   1.085887   2.486906
    28  C    2.780994   5.346542   4.582779   5.499854   5.168623
    29  C    3.509819   5.842037   5.118113   5.984941   5.653108
    30  C    2.940859   6.183838   5.629021   6.129308   5.392572
    31  C    4.218411   7.017564   6.476647   6.976063   6.290425
    32  H    3.986908   5.571175   4.726132   5.873602   5.866000
    33  C    3.757108   7.301128   6.884992   7.096743   6.054387
    34  H    3.066336   6.191970   5.659415   6.135675   5.420208
    35  C    4.322442   7.668658   7.247760   7.477390   6.472890
    36  H    5.057479   7.599121   7.080940   7.563884   6.920329
    37  H    4.364133   8.060800   7.736189   7.761698   6.536250
    38  H    5.212581   8.647849   8.306543   8.374080   7.214343
                   26         27         28         29         30
    26  H    0.000000
    27  H    2.485840   0.000000
    28  C    6.308723   6.541418   0.000000
    29  C    6.751733   6.973344   1.404589   0.000000
    30  C    7.204848   7.124165   1.406661   2.433616   0.000000
    31  C    7.961422   7.899077   2.422736   1.395239   2.800404
    32  H    6.373427   6.841640   2.173471   1.086191   3.424736
    33  C    8.345435   8.028636   2.424304   2.800978   1.395294
    34  H    7.200559   7.116855   2.169321   3.420585   1.086039
    35  C    8.682360   8.383344   2.795937   2.420439   2.420306
    36  H    8.489116   8.435713   3.404944   2.149639   3.886072
    37  H    9.121959   8.651226   3.407326   3.886706   2.150580
    38  H    9.666616   9.230995   3.881849   3.403179   3.403130
                   31         32         33         34         35
    31  C    0.000000
    32  H    2.145628   0.000000
    33  C    2.423191   3.887058   0.000000
    34  H    3.886381   4.328970   2.151739   0.000000
    35  C    1.397638   3.398717   1.397923   3.402521   0.000000
    36  H    1.085674   2.460583   3.408213   4.972034   2.159189
    37  H    3.407920   4.972780   1.085731   2.471422   2.159019
    38  H    2.155526   4.291364   2.155759   4.296935   1.085916
                   36         37         38
    36  H    0.000000
    37  H    4.306788   0.000000
    38  H    2.486515   2.486060   0.000000
 Stoichiometry    C19H18P(1+)
 Framework group  C1[X(C19H18P)]
 Deg. of freedom   108
 Full point group                 C1      NOp   1
 Largest Abelian subgroup         C1      NOp   1
 Largest concise Abelian subgroup C1      NOp   1
                         Standard orientation:                         
 ---------------------------------------------------------------------
 Center     Atomic      Atomic             Coordinates (Angstroms)
 Number     Number       Type             X           Y           Z
 ---------------------------------------------------------------------
      1         15           0       -0.001899    0.009294    0.761122
      2          6           0       -0.041715    0.059384    2.585392
      3          1           0        0.679038    0.800230    2.937756
      4          1           0       -1.037541    0.364606    2.914078
      5          1           0        0.197023   -0.916784    3.010462
      6          6           0       -0.651814    1.585341    0.147057
      7          6           0        0.004014    2.777490    0.505393
      8          6           0       -1.830255    1.632788   -0.614054
      9          6           0       -0.520860    4.004521    0.103332
     10          1           0        0.928544    2.753924    1.077079
     11          6           0       -2.347216    2.867933   -1.012345
     12          1           0       -2.338579    0.717979   -0.901043
     13          6           0       -1.698281    4.050367   -0.651221
     14          1           0       -0.010821    4.922795    0.378107
     15          1           0       -3.257424    2.902675   -1.603192
     16          1           0       -2.106151    5.008451   -0.959211
     17          6           0       -1.022118   -1.370841    0.184822
     18          6           0       -0.682764   -2.027265   -1.010846
     19          6           0       -2.164705   -1.765970    0.901849
     20          6           0       -1.484434   -3.066882   -1.483624
     21          1           0        0.207160   -1.740017   -1.563400
     22          6           0       -2.957691   -2.809331    0.422673
     23          1           0       -2.444717   -1.271787    1.827143
     24          6           0       -2.619934   -3.457782   -0.768638
     25          1           0       -1.216735   -3.574306   -2.405386
     26          1           0       -3.836890   -3.114836    0.981651
     27          1           0       -3.239629   -4.269845   -1.136989
     28          6           0        1.706907   -0.205491    0.205757
     29          6           0        2.586657   -1.036374    0.918880
     30          6           0        2.132181    0.407212   -0.986900
     31          6           0        3.882874   -1.243340    0.445935
     32          1           0        2.274727   -1.522860    1.838577
     33          6           0        3.428782    0.190041   -1.454348
     34          1           0        1.461690    1.057849   -1.540609
     35          6           0        4.303369   -0.633180   -0.739089
     36          1           0        4.561924   -1.880130    1.004575
     37          1           0        3.755840    0.667746   -2.372848
     38          1           0        5.313050   -0.796827   -1.103747
 ---------------------------------------------------------------------
 Rotational constants (GHZ):      0.3235686      0.3205365      0.1987568
 Standard basis: 6-31++G(d,p) (6D, 7F)
 There are   492 symmetry adapted cartesian basis functions of A   symmetry.
 There are   492 symmetry adapted basis functions of A   symmetry.
   492 basis functions,   808 primitive gaussians,   492 cartesian basis functions
    73 alpha electrons       73 beta electrons
       nuclear repulsion energy      1580.0253388723 Hartrees.
 NAtoms=   38 NActive=   38 NUniq=   38 SFac= 1.00D+00 NAtFMM=   60 NAOKFM=F Big=F
 Integral buffers will be    131072 words long.
 Raffenetti 2 integral format.
 Two-electron integral symmetry is turned on.
 One-electron integrals computed using PRISM.
 NBasis=   492 RedAO= T EigKep=  1.32D-06  NBF=   492
 NBsUse=   489 1.00D-06 EigRej=  7.05D-07 NBFU=   489
 Initial guess from the checkpoint file:  "MTPP.chk"
 B after Tr=     0.000000    0.000000    0.000000
         Rot=    0.999965   -0.003825    0.003361   -0.006706 Ang=  -0.96 deg.
 ExpMin= 3.48D-02 ExpMax= 1.94D+04 ExpMxC= 2.91D+03 IAcc=3 IRadAn=         5 AccDes= 0.00D+00
 Harris functional with IExCor=  402 and IRadAn=       5 diagonalized for initial guess.
 HarFok:  IExCor=  402 AccDes= 0.00D+00 IRadAn=         5 IDoV= 1 UseB2=F ITyADJ=14
 ICtDFT=  3500011 ScaDFX=  1.000000  1.000000  1.000000  1.000000
 FoFCou: FMM=F IPFlag=           0 FMFlag=      100000 FMFlg1=           0
         NFxFlg=           0 DoJE=T BraDBF=F KetDBF=T FulRan=T
         wScrn=  0.000000 ICntrl=     500 IOpCl=  0 I1Cent=   200000004 NGrid=           0
         NMat0=    1 NMatS0=      1 NMatT0=    0 NMatD0=    1 NMtDS0=    0 NMtDT0=    0
 Petite list used in FoFCou.
 Requested convergence on RMS density matrix=1.00D-08 within 128 cycles.
 Requested convergence on MAX density matrix=1.00D-06.
 Requested convergence on             energy=1.00D-06.
 No special actions if energy rises.
 SCF Done:  E(RB3LYP) =  -1076.06624105     A.U. after   17 cycles
            NFock= 17  Conv=0.31D-08     -V/T= 2.0080
 Calling FoFJK, ICntrl=      2127 FMM=F ISym2X=0 I1Cent= 0 IOpClX= 0 NMat=1 NMatS=1 NMatT=0.
 ***** Axes restored to original set *****
 -------------------------------------------------------------------
 Center     Atomic                   Forces (Hartrees/Bohr)
 Number     Number              X              Y              Z
 -------------------------------------------------------------------
      1       15           0.000380664   -0.000008341    0.000746868
      2        6          -0.000356997    0.000953055   -0.000163744
      3        1           0.000493631   -0.000003498    0.000147678
      4        1          -0.000426729   -0.000360026    0.000167889
      5        1           0.000370003   -0.000774919   -0.000020799
      6        6          -0.001119104    0.000380315    0.001032894
      7        6           0.001015441    0.000248305   -0.000487036
      8        6           0.000204761   -0.000389384   -0.000567619
      9        6           0.000567195    0.000207089    0.000233319
     10        1          -0.000664092    0.000260687    0.000211476
     11        6          -0.000467723    0.000060075   -0.000235210
     12        1          -0.000044038    0.000272378    0.000327993
     13        6          -0.000042260    0.000183565   -0.000186721
     14        1          -0.000298884   -0.000177790   -0.000093973
     15        1           0.000288949   -0.000059597    0.000149964
     16        1           0.000098900   -0.000287326    0.000028053
     17        6           0.000052739   -0.000276101   -0.000852748
     18        6           0.000471859   -0.000448522   -0.000075896
     19        6          -0.000309838    0.000336476    0.000319656
     20        6           0.000078309   -0.000148216   -0.000282623
     21        1          -0.000739046   -0.000122416    0.000207705
     22        6          -0.000341720    0.000145115    0.000472143
     23        1           0.000021174   -0.000053413   -0.000162716
     24        6          -0.000196261   -0.000184568   -0.000147545
     25        1          -0.000096833    0.000171874    0.000282026
     26        1           0.000244306   -0.000008381   -0.000231178
     27        1           0.000249845    0.000145401    0.000101903
     28        6          -0.000220039    0.000592008   -0.002388288
     29        6           0.000304223   -0.000547208    0.001093374
     30        6          -0.000150696    0.000427409    0.000558205
     31        6          -0.000170179   -0.000379054    0.000709944
     32        1           0.000082951   -0.000028778   -0.000371406
     33        6           0.000555239   -0.000140521   -0.000172867
     34        1           0.000419027   -0.000464065    0.000000647
     35        6           0.000266567    0.000331814   -0.000516832
     36        1          -0.000118422    0.000179383   -0.000266164
     37        1          -0.000132364   -0.000118405    0.000276879
     38        1          -0.000270556    0.000085580    0.000154749
 -------------------------------------------------------------------
 Cartesian Forces:  Max     0.002388288 RMS     0.000448012

 GradGradGradGradGradGradGradGradGradGradGradGradGradGradGradGradGradGrad
 Berny optimization.
 Using GEDIIS/GDIIS optimizer.
 FormGI is forming the generalized inverse of G from B-inverse, IUseBI=4.
 Internal  Forces:  Max     0.001794355 RMS     0.000337565
 Search for a local minimum.
 Step number   6 out of a maximum of  215
 All quantities printed in internal units (Hartrees-Bohrs-Radians)
 Mixed Optimization -- En-DIIS/RFO-DIIS
 Swapping is turned off.
 Update second derivatives using D2CorX and points    5    6
 DE= -4.59D-04 DEPred=-2.78D-04 R= 1.65D+00
 TightC=F SS=  1.41D+00  RLast= 4.36D-01 DXNew= 3.5582D+00 1.3081D+00
 Trust test= 1.65D+00 RLast= 4.36D-01 DXMaxT set to 2.12D+00
 ITU=  1  1  1  1  1  0
     Eigenvalues ---    0.00120   0.00830   0.00909   0.01023   0.01493
     Eigenvalues ---    0.01657   0.01733   0.02087   0.02152   0.02152
     Eigenvalues ---    0.02152   0.02153   0.02153   0.02154   0.02154
     Eigenvalues ---    0.02154   0.02155   0.02155   0.02155   0.02155
     Eigenvalues ---    0.02155   0.02156   0.02156   0.02156   0.02156
     Eigenvalues ---    0.02157   0.02157   0.02162   0.02170   0.02239
     Eigenvalues ---    0.02437   0.05947   0.06109   0.06366   0.06482
     Eigenvalues ---    0.07111   0.15705   0.15993   0.15999   0.16000
     Eigenvalues ---    0.16000   0.16000   0.16000   0.16000   0.16000
     Eigenvalues ---    0.16000   0.16000   0.16000   0.16000   0.16000
     Eigenvalues ---    0.16017   0.16025   0.16093   0.16173   0.16258
     Eigenvalues ---    0.17828   0.21987   0.21999   0.22001   0.22005
     Eigenvalues ---    0.22013   0.22117   0.23391   0.23474   0.23534
     Eigenvalues ---    0.23774   0.24548   0.24625   0.24685   0.24798
     Eigenvalues ---    0.25673   0.27305   0.33695   0.33709   0.33709
     Eigenvalues ---    0.33711   0.33717   0.33718   0.33718   0.33718
     Eigenvalues ---    0.33718   0.33722   0.33723   0.33729   0.33775
     Eigenvalues ---    0.34225   0.35428   0.37204   0.37239   0.37877
     Eigenvalues ---    0.42148   0.42195   0.42222   0.42308   0.42497
     Eigenvalues ---    0.42828   0.46208   0.46390   0.46423   0.46427
     Eigenvalues ---    0.46453   0.46462   0.46466   0.46480   0.46483
     Eigenvalues ---    0.46523   0.46862   0.47576
 En-DIIS/RFO-DIIS IScMMF=        0 using points:     6    5    4    3
 RFO step:  Lambda=-7.29520582D-05.
 DidBck=F Rises=F RFO-DIIS coefs:    2.23665   -1.42189    0.04546    0.13977
 Iteration  1 RMS(Cart)=  0.11866881 RMS(Int)=  0.00377779
 Iteration  2 RMS(Cart)=  0.00696024 RMS(Int)=  0.00010744
 Iteration  3 RMS(Cart)=  0.00002264 RMS(Int)=  0.00010696
 Iteration  4 RMS(Cart)=  0.00000000 RMS(Int)=  0.00010696
 Variable       Old X    -DE/DX   Delta X   Delta X   Delta X     New X
                                 (Linear)    (Quad)   (Total)
    R1        3.44949   0.00012   0.00213   0.00020   0.00233   3.45182
    R2        3.42421   0.00057   0.00103   0.00163   0.00265   3.42686
    R3        3.42126   0.00079   0.00777  -0.00431   0.00346   3.42472
    R4        3.41961   0.00083   0.01082  -0.00387   0.00695   3.42656
    R5        2.06361   0.00043  -0.00188   0.00192   0.00004   2.06365
    R6        2.06393   0.00024  -0.00220   0.00141  -0.00079   2.06314
    R7        2.06195   0.00072   0.00005   0.00183   0.00188   2.06383
    R8        2.65890   0.00061   0.00280  -0.00004   0.00286   2.66176
    R9        2.65253   0.00004  -0.00363   0.00112  -0.00241   2.65013
   R10        2.63395  -0.00007  -0.00172   0.00043  -0.00129   2.63266
   R11        2.05462  -0.00050  -0.00019  -0.00097  -0.00116   2.05347
   R12        2.63985   0.00000   0.00029   0.00059   0.00088   2.64074
   R13        2.05071  -0.00024   0.00033  -0.00078  -0.00045   2.05026
   R14        2.64411   0.00015   0.00244  -0.00075   0.00159   2.64571
   R15        2.05178  -0.00034  -0.00098  -0.00002  -0.00099   2.05079
   R16        2.63864   0.00007  -0.00104   0.00029  -0.00084   2.63780
   R17        2.05171  -0.00033  -0.00084  -0.00001  -0.00085   2.05086
   R18        2.05202  -0.00030  -0.00056  -0.00003  -0.00059   2.05143
   R19        2.65618   0.00018   0.00204  -0.00190   0.00015   2.65632
   R20        2.65623   0.00040   0.00123  -0.00068   0.00056   2.65679
   R21        2.63682   0.00004  -0.00058   0.00084   0.00026   2.63708
   R22        2.05259  -0.00074  -0.00172  -0.00018  -0.00190   2.05068
   R23        2.63685  -0.00012  -0.00126   0.00037  -0.00089   2.63596
   R24        2.05172  -0.00017  -0.00113   0.00123   0.00010   2.05181
   R25        2.64114   0.00002   0.00061  -0.00052   0.00009   2.64123
   R26        2.05171  -0.00034  -0.00078  -0.00010  -0.00088   2.05083
   R27        2.64142   0.00005  -0.00051   0.00099   0.00048   2.64191
   R28        2.05171  -0.00033  -0.00093   0.00001  -0.00092   2.05079
   R29        2.05203  -0.00030  -0.00045  -0.00011  -0.00056   2.05147
   R30        2.65429   0.00097   0.00226   0.00157   0.00384   2.65813
   R31        2.65820  -0.00024  -0.00168  -0.00167  -0.00335   2.65486
   R32        2.63662  -0.00026  -0.00233   0.00035  -0.00198   2.63464
   R33        2.05260  -0.00034  -0.00068   0.00027  -0.00041   2.05220
   R34        2.63672   0.00032   0.00124   0.00096   0.00220   2.63893
   R35        2.05232  -0.00053  -0.00160  -0.00054  -0.00215   2.05017
   R36        2.64115   0.00028   0.00169   0.00034   0.00202   2.64317
   R37        2.05163  -0.00032  -0.00086   0.00004  -0.00082   2.05081
   R38        2.64169  -0.00028  -0.00121  -0.00084  -0.00206   2.63964
   R39        2.05173  -0.00033  -0.00089   0.00003  -0.00087   2.05086
   R40        2.05208  -0.00032  -0.00045  -0.00021  -0.00066   2.05142
    A1        1.88282   0.00057   0.00223   0.00473   0.00698   1.88980
    A2        1.90366  -0.00049   0.00084  -0.00472  -0.00390   1.89976
    A3        1.90770  -0.00048  -0.00495  -0.00235  -0.00734   1.90036
    A4        1.93163  -0.00023  -0.00496   0.00248  -0.00246   1.92917
    A5        1.91551   0.00000   0.00613   0.00070   0.00686   1.92237
    A6        1.92193   0.00061   0.00064  -0.00083  -0.00021   1.92172
    A7        1.90360   0.00013   0.00277   0.00115   0.00380   1.90741
    A8        1.90532   0.00027   0.00661   0.00134   0.00790   1.91322
    A9        1.93907  -0.00066  -0.01133  -0.00301  -0.01437   1.92470
   A10        1.89135   0.00019   0.00942   0.00179   0.01107   1.90242
   A11        1.91434   0.00001  -0.00837  -0.00001  -0.00847   1.90587
   A12        1.90951   0.00009   0.00162  -0.00113   0.00053   1.91003
   A13        2.07540   0.00041  -0.00589   0.00368  -0.00302   2.07237
   A14        2.11096  -0.00031   0.00747  -0.00248   0.00417   2.11513
   A15        2.09529  -0.00008   0.00119  -0.00045   0.00039   2.09568
   A16        2.09082  -0.00001   0.00028  -0.00016   0.00032   2.09114
   A17        2.10818   0.00009   0.00131  -0.00021   0.00099   2.10917
   A18        2.08399  -0.00008  -0.00167   0.00061  -0.00116   2.08283
   A19        2.08883   0.00006  -0.00045   0.00018  -0.00010   2.08873
   A20        2.10385   0.00002  -0.00125   0.00025  -0.00116   2.10269
   A21        2.09048  -0.00008   0.00189  -0.00047   0.00127   2.09175
   A22        2.09588  -0.00008  -0.00242   0.00083  -0.00158   2.09430
   A23        2.08822   0.00015   0.00308  -0.00016   0.00291   2.09113
   A24        2.09909  -0.00007  -0.00064  -0.00068  -0.00133   2.09776
   A25        2.09788  -0.00004  -0.00041  -0.00006  -0.00043   2.09745
   A26        2.08713   0.00002   0.00024   0.00009   0.00031   2.08744
   A27        2.09817   0.00002   0.00016  -0.00002   0.00012   2.09830
   A28        2.09764   0.00015   0.00179  -0.00029   0.00142   2.09906
   A29        2.09202  -0.00007  -0.00081  -0.00004  -0.00081   2.09120
   A30        2.09352  -0.00008  -0.00097   0.00033  -0.00060   2.09292
   A31        2.08373   0.00162   0.00532   0.00303   0.00834   2.09207
   A32        2.10596  -0.00147  -0.00507  -0.00430  -0.00938   2.09658
   A33        2.09313  -0.00015  -0.00016   0.00134   0.00117   2.09431
   A34        2.09147  -0.00008  -0.00101  -0.00056  -0.00157   2.08990
   A35        2.10255   0.00026   0.00041   0.00018   0.00059   2.10313
   A36        2.08908  -0.00018   0.00063   0.00041   0.00104   2.09012
   A37        2.09090   0.00017   0.00143  -0.00100   0.00042   2.09132
   A38        2.11348  -0.00010  -0.00170  -0.00014  -0.00186   2.11162
   A39        2.07881  -0.00007   0.00030   0.00115   0.00143   2.08024
   A40        2.09651   0.00011  -0.00047   0.00063   0.00016   2.09667
   A41        2.08772   0.00000   0.00140  -0.00042   0.00098   2.08871
   A42        2.09893  -0.00011  -0.00092  -0.00022  -0.00114   2.09779
   A43        2.09699  -0.00013  -0.00220   0.00069  -0.00151   2.09547
   A44        2.08725   0.00014   0.00350  -0.00112   0.00239   2.08964
   A45        2.09894  -0.00001  -0.00130   0.00043  -0.00087   2.09807
   A46        2.09737   0.00007   0.00243  -0.00110   0.00133   2.09869
   A47        2.09356  -0.00006  -0.00127   0.00022  -0.00105   2.09251
   A48        2.09225  -0.00001  -0.00115   0.00087  -0.00027   2.09198
   A49        2.10117  -0.00163  -0.01302  -0.00370  -0.01682   2.08435
   A50        2.08749   0.00179   0.01237   0.00443   0.01672   2.10421
   A51        2.09298  -0.00015   0.00132  -0.00015   0.00113   2.09411
   A52        2.09156   0.00007   0.00016  -0.00010   0.00008   2.09164
   A53        2.11176   0.00002  -0.00194   0.00091  -0.00103   2.11072
   A54        2.07987  -0.00009   0.00177  -0.00081   0.00095   2.08083
   A55        2.09116  -0.00005  -0.00128  -0.00032  -0.00158   2.08958
   A56        2.10200   0.00033   0.00096   0.00178   0.00273   2.10473
   A57        2.08995  -0.00028   0.00029  -0.00140  -0.00112   2.08883
   A58        2.09688  -0.00010  -0.00168   0.00035  -0.00133   2.09556
   A59        2.08709   0.00016   0.00260  -0.00006   0.00254   2.08963
   A60        2.09921  -0.00006  -0.00091  -0.00029  -0.00121   2.09800
   A61        2.09627   0.00015  -0.00029   0.00126   0.00096   2.09723
   A62        2.08847  -0.00009   0.00095  -0.00131  -0.00036   2.08811
   A63        2.09843  -0.00006  -0.00066   0.00006  -0.00060   2.09783
   A64        2.09750   0.00007   0.00179  -0.00103   0.00074   2.09824
   A65        2.09286  -0.00008  -0.00136   0.00032  -0.00105   2.09182
   A66        2.09282   0.00001  -0.00043   0.00073   0.00031   2.09313
    D1       -1.17802  -0.00023  -0.01850   0.01103  -0.00748  -1.18550
    D2        0.88558   0.00022  -0.00180   0.01464   0.01289   0.89847
    D3        2.99293   0.00009  -0.00260   0.01220   0.00957   3.00249
    D4        3.00611   0.00000  -0.01432   0.00797  -0.00636   2.99975
    D5       -1.21347   0.00045   0.00237   0.01158   0.01400  -1.19947
    D6        0.89387   0.00032   0.00157   0.00914   0.01068   0.90456
    D7        0.90395  -0.00017  -0.01263   0.01329   0.00064   0.90459
    D8        2.96755   0.00029   0.00406   0.01690   0.02100   2.98855
    D9       -1.20829   0.00016   0.00327   0.01446   0.01768  -1.19060
   D10        1.04793   0.00016  -0.07570  -0.02916  -0.10484   0.94310
   D11       -2.03412  -0.00019  -0.11835  -0.04357  -0.16191  -2.19602
   D12        3.12930  -0.00022  -0.07618  -0.03057  -0.10675   3.02256
   D13        0.04725  -0.00057  -0.11884  -0.04497  -0.16382  -0.11656
   D14       -1.02907   0.00040  -0.07453  -0.02951  -0.10406  -1.13313
   D15        2.17206   0.00005  -0.11719  -0.04391  -0.16112   2.01094
   D16       -2.60528   0.00048   0.04725   0.03231   0.07955  -2.52573
   D17        0.56540   0.00042   0.04356   0.02977   0.07333   0.63873
   D18        1.60915   0.00023   0.04693   0.02795   0.07488   1.68403
   D19       -1.50336   0.00017   0.04325   0.02541   0.06867  -1.43469
   D20       -0.51188  -0.00003   0.04206   0.02597   0.06803  -0.44385
   D21        2.65880  -0.00009   0.03838   0.02344   0.06182   2.72061
   D22        0.65685  -0.00029   0.07834   0.01441   0.09279   0.74964
   D23       -2.54468  -0.00003   0.09233   0.02574   0.11807  -2.42661
   D24        2.71848   0.00012   0.08173   0.01917   0.10092   2.81940
   D25       -0.48305   0.00037   0.09572   0.03050   0.12620  -0.35685
   D26       -1.43410   0.00023   0.08002   0.02219   0.10223  -1.33188
   D27        1.64755   0.00049   0.09401   0.03352   0.12751   1.77506
   D28       -3.08156  -0.00037  -0.04225  -0.01165  -0.05359  -3.13515
   D29        0.08121  -0.00053  -0.04089  -0.02537  -0.06601   0.01520
   D30        0.00104  -0.00003   0.00044   0.00255   0.00296   0.00399
   D31       -3.11938  -0.00019   0.00180  -0.01118  -0.00946  -3.12884
   D32        3.08096   0.00041   0.04208   0.01358   0.05596   3.13692
   D33       -0.06808   0.00045   0.05806   0.00820   0.06648  -0.00160
   D34       -0.00042   0.00004  -0.00060  -0.00112  -0.00174  -0.00216
   D35        3.13372   0.00008   0.01538  -0.00650   0.00878  -3.14068
   D36        0.00300  -0.00004   0.00143  -0.00657  -0.00509  -0.00209
   D37       -3.13770  -0.00004  -0.00550  -0.00096  -0.00646   3.13902
   D38        3.12371   0.00012   0.00010   0.00695   0.00717   3.13088
   D39       -0.01699   0.00012  -0.00682   0.01257   0.00579  -0.01120
   D40       -0.00425   0.00002  -0.00111   0.00374   0.00268  -0.00157
   D41        3.13885  -0.00002   0.00400  -0.00299   0.00102   3.13987
   D42       -3.13845  -0.00002  -0.01693   0.00907  -0.00776   3.13697
   D43        0.00465  -0.00006  -0.01181   0.00235  -0.00942  -0.00477
   D44       -0.00768   0.00010  -0.00315   0.00921   0.00604  -0.00164
   D45        3.13740   0.00004  -0.00493   0.00716   0.00220   3.13960
   D46        3.13301   0.00010   0.00384   0.00356   0.00742   3.14043
   D47       -0.00510   0.00005   0.00206   0.00151   0.00359  -0.00151
   D48        0.00831  -0.00009   0.00300  -0.00779  -0.00483   0.00349
   D49       -3.13677  -0.00004   0.00478  -0.00573  -0.00099  -3.13775
   D50       -3.13480  -0.00005  -0.00215  -0.00102  -0.00315  -3.13795
   D51        0.00331   0.00001  -0.00037   0.00103   0.00069   0.00399
   D52       -3.10947  -0.00004  -0.00725  -0.00027  -0.00754  -3.11702
   D53        0.04649  -0.00008  -0.01010  -0.00237  -0.01248   0.03401
   D54        0.00325   0.00000  -0.00367   0.00215  -0.00152   0.00174
   D55       -3.12397  -0.00004  -0.00653   0.00006  -0.00646  -3.13042
   D56        3.11235   0.00010   0.00644   0.00224   0.00867   3.12102
   D57       -0.02867   0.00008   0.01725  -0.00572   0.01151  -0.01716
   D58        0.00000   0.00001   0.00267  -0.00034   0.00233   0.00233
   D59       -3.14102  -0.00001   0.01348  -0.00830   0.00517  -3.13585
   D60       -0.00332  -0.00001   0.00073  -0.00199  -0.00126  -0.00458
   D61       -3.13710  -0.00001  -0.00086  -0.00081  -0.00167  -3.13877
   D62        3.12401   0.00003   0.00356   0.00008   0.00364   3.12765
   D63       -0.00977   0.00003   0.00196   0.00126   0.00322  -0.00654
   D64       -0.00319   0.00000   0.00127  -0.00163  -0.00037  -0.00356
   D65        3.13662  -0.00001   0.00113  -0.00204  -0.00091   3.13570
   D66        3.13784   0.00002  -0.00931   0.00617  -0.00316   3.13469
   D67       -0.00553   0.00000  -0.00945   0.00576  -0.00370  -0.00923
   D68        0.00013   0.00002   0.00321   0.00003   0.00324   0.00337
   D69       -3.13727   0.00003   0.00146   0.00177   0.00323  -3.13405
   D70        3.13386   0.00002   0.00483  -0.00116   0.00366   3.13753
   D71       -0.00354   0.00003   0.00307   0.00058   0.00365   0.00011
   D72        0.00314  -0.00002  -0.00421   0.00180  -0.00242   0.00073
   D73        3.14055  -0.00003  -0.00246   0.00006  -0.00240   3.13815
   D74       -3.13665   0.00000  -0.00408   0.00221  -0.00187  -3.13853
   D75        0.00076  -0.00001  -0.00233   0.00047  -0.00186  -0.00110
   D76        3.08927   0.00029   0.01250   0.01249   0.02474   3.11401
   D77       -0.05381   0.00033   0.01210   0.01586   0.02776  -0.02605
   D78        0.00780  -0.00004  -0.00191   0.00097  -0.00093   0.00687
   D79       -3.13527   0.00000  -0.00231   0.00433   0.00209  -3.13319
   D80       -3.08555  -0.00022  -0.01218  -0.01473  -0.02718  -3.11273
   D81        0.06864  -0.00021  -0.00873  -0.02046  -0.02943   0.03920
   D82       -0.00361  -0.00001   0.00117  -0.00358  -0.00238  -0.00599
   D83       -3.13261   0.00000   0.00461  -0.00931  -0.00463  -3.13724
   D84       -0.00746   0.00008   0.00023   0.00477   0.00496  -0.00250
   D85        3.13323   0.00005   0.00371   0.00012   0.00384   3.13706
   D86        3.13558   0.00004   0.00063   0.00147   0.00200   3.13759
   D87       -0.00691   0.00001   0.00410  -0.00318   0.00087  -0.00604
   D88       -0.00093   0.00002   0.00127   0.00046   0.00168   0.00075
   D89       -3.13685   0.00001   0.00244  -0.00199   0.00045  -3.13639
   D90        3.12815   0.00002  -0.00213   0.00617   0.00394   3.13209
   D91       -0.00776   0.00000  -0.00096   0.00372   0.00271  -0.00505
   D92        0.00293  -0.00007   0.00222  -0.00793  -0.00568  -0.00276
   D93        3.14157  -0.00003   0.00012  -0.00203  -0.00189   3.13969
   D94       -3.13775  -0.00003  -0.00129  -0.00324  -0.00455   3.14088
   D95        0.00089   0.00000  -0.00338   0.00265  -0.00076   0.00013
   D96        0.00129   0.00002  -0.00297   0.00529   0.00234   0.00364
   D97       -3.13735  -0.00002  -0.00088  -0.00060  -0.00145  -3.13880
   D98        3.13717   0.00003  -0.00414   0.00775   0.00358   3.14075
   D99       -0.00147   0.00000  -0.00205   0.00186  -0.00021  -0.00169
         Item               Value     Threshold  Converged?
 Maximum Force            0.001794     0.000450     NO 
 RMS     Force            0.000338     0.000300     NO 
 Maximum Displacement     0.460024     0.001800     NO 
 RMS     Displacement     0.119010     0.001200     NO 
 Predicted change in Energy=-2.758231D-04
 GradGradGradGradGradGradGradGradGradGradGradGradGradGradGradGradGradGrad

                          Input orientation:                          
 ---------------------------------------------------------------------
 Center     Atomic      Atomic             Coordinates (Angstroms)
 Number     Number       Type             X           Y           Z
 ---------------------------------------------------------------------
      1         15           0        0.031418    0.032317    0.753822
      2          6           0        0.115917    0.121327    2.576319
      3          1           0        0.987790    0.710339    2.868632
      4          1           0       -0.784429    0.603656    2.961919
      5          1           0        0.201202   -0.881366    3.000687
      6          6           0       -0.345680    1.689129    0.120375
      7          6           0        0.476572    2.765389    0.507100
      8          6           0       -1.433971    1.908724   -0.736414
      9          6           0        0.202728    4.048972    0.039902
     10          1           0        1.330035    2.607604    1.160942
     11          6           0       -1.698985    3.199607   -1.201348
     12          1           0       -2.072062    1.084627   -1.037781
     13          6           0       -0.885753    4.265763   -0.813530
     14          1           0        0.834830    4.878576    0.339785
     15          1           0       -2.540540    3.367913   -1.865628
     16          1           0       -1.097610    5.267447   -1.174380
     17          6           0       -1.269469   -1.138938    0.284542
     18          6           0       -1.106373   -1.947028   -0.854005
     19          6           0       -2.451769   -1.220629    1.040906
     20          6           0       -2.122265   -2.826876   -1.229775
     21          1           0       -0.192954   -1.898138   -1.437856
     22          6           0       -3.459307   -2.106813    0.659765
     23          1           0       -2.596925   -0.600225    1.920072
     24          6           0       -3.295083   -2.908294   -0.473886
     25          1           0       -1.994091   -3.452152   -2.107487
     26          1           0       -4.368990   -2.172554    1.247879
     27          1           0       -4.079960   -3.599166   -0.765724
     28          6           0        1.634356   -0.529103    0.118767
     29          6           0        2.302731   -1.584324    0.765577
     30          6           0        2.189624    0.052301   -1.033346
     31          6           0        3.519800   -2.044925    0.265220
     32          1           0        1.883765   -2.050168    1.652595
     33          6           0        3.408655   -0.417108   -1.527023
     34          1           0        1.684569    0.869325   -1.537730
     35          6           0        4.073162   -1.460938   -0.878951
     36          1           0        4.035942   -2.856337    0.768168
     37          1           0        3.838739    0.036260   -2.414321
     38          1           0        5.021874   -1.821121   -1.264524
 ---------------------------------------------------------------------
                    Distance matrix (angstroms):
                    1          2          3          4          5
     1  P    0.000000
     2  C    1.826625   0.000000
     3  H    2.418013   1.092037   0.000000
     4  H    2.422339   1.091765   1.777876   0.000000
     5  H    2.431470   1.092134   1.780361   1.782768   0.000000
     6  C    1.813418   2.950039   3.207661   3.073292   3.899067
     7  C    2.780057   3.376803   3.171971   3.505617   4.426356
     8  C    2.808748   4.070766   4.505264   3.975270   4.942096
     9  C    4.083203   4.676253   4.445729   4.624161   5.751042
    10  H    2.912775   3.107884   2.575451   3.424950   4.102662
    11  C    4.104718   5.200042   5.475395   4.990808   6.158096
    12  H    2.956658   4.333234   4.976228   4.229295   5.034092
    13  C    4.606502   5.447088   5.450643   5.260733   6.497897
    14  H    4.929820   5.305689   4.877772   5.269965   6.376427
    15  H    4.960109   6.109662   6.474954   5.833546   7.018158
    16  H    5.692034   6.482510   6.439104   6.241634   7.544932
    17  C    1.812283   2.959697   3.897765   3.231137   3.099462
    18  C    2.792396   4.187983   5.030422   4.601185   4.207617
    19  C    2.796160   3.278925   4.347389   3.130228   3.315735
    20  C    4.092431   5.309210   6.243499   5.579306   5.203876
    21  H    2.929240   4.504136   5.171475   5.095766   4.570542
    22  C    4.095105   4.628176   5.708950   4.449890   4.514528
    23  H    2.944220   2.882847   3.932877   2.412450   3.012687
    24  C    4.606524   5.487920   6.527628   5.517420   5.329643
    25  H    4.942802   6.257789   7.140007   6.603918   6.125495
    26  H    4.946629   5.209705   6.295475   4.847097   5.062228
    27  H    5.692110   6.528147   7.580400   6.513030   6.316695
    28  C    1.813256   2.961128   3.084805   3.900920   3.237821
    29  C    2.787926   3.312127   3.378963   4.375126   3.147426
    30  C    2.802181   4.163497   4.135559   5.011100   4.593362
    31  C    4.089312   4.649758   4.558543   5.728312   4.455305
    32  H    2.928435   2.948550   3.146732   3.984516   2.452441
    33  C    4.099996   5.288615   5.143297   6.226918   5.568074
    34  H    2.946982   4.466047   4.463945   5.139395   5.085522
    35  C    4.607760   5.486551   5.317739   6.527712   5.511766
    36  H    4.937685   5.244281   5.140463   6.326141   4.856941
    37  H    4.953063   6.226807   6.040851   7.113338   6.587566
    38  H    5.693294   6.526377   6.305957   7.579941   6.504924
                    6          7          8          9         10
     6  C    0.000000
     7  C    1.408542   0.000000
     8  C    1.402386   2.435237   0.000000
     9  C    2.424065   1.393145   2.803946   0.000000
    10  H    2.175867   1.086648   3.424634   2.145949   0.000000
    11  C    2.420729   2.800070   1.397417   2.424590   3.886624
    12  H    2.164981   3.421573   1.084951   3.888884   4.327598
    13  C    2.793367   2.418908   2.421183   1.400048   3.399669
    14  H    3.407979   2.149861   3.889176   1.085231   2.465125
    15  H    3.402930   3.885337   2.151477   3.408872   4.971876
    16  H    3.878937   3.400841   3.403818   2.156395   4.292081
    17  C    2.979648   4.282752   3.218331   5.398299   4.643498
    18  C    3.840534   5.154143   3.871429   6.202002   5.544435
    19  C    3.708056   4.974783   3.740003   5.984736   5.382547
    20  C    5.037207   6.406568   4.810723   7.368511   6.867858
    21  H    3.914063   5.097019   4.065014   6.140721   5.419867
    22  C    4.939108   6.265206   4.709123   7.189466   6.739043
    23  H    3.680781   4.771816   3.834606   5.743529   5.127129
    24  C    5.494398   6.883196   5.170717   7.803987   7.381700
    25  H    5.840667   7.183179   5.561705   8.105810   7.645461
    26  H    5.689541   6.957838   5.404496   7.814551   7.438841
    27  H    6.534224   7.930298   6.110562   8.802526   8.456008
    28  C    2.973398   3.513537   4.011105   4.797349   3.319287
    29  C    4.259796   4.724581   5.331069   6.055629   4.321424
    30  C    3.230796   3.559265   4.082268   4.590534   3.476113
    31  C    5.376437   5.697268   6.416732   6.941853   5.219522
    32  H    4.615243   5.146061   5.691007   6.528873   4.716267
    33  C    4.609250   4.781533   5.430063   5.716564   4.549143
    34  H    2.746508   3.039021   3.383453   3.846418   3.229573
    35  C    5.517947   5.720003   6.457821   6.795856   5.314032
    36  H    6.346614   6.658909   7.408746   7.931406   6.109897
    37  H    5.163915   5.223697   5.841486   5.945220   5.068324
    38  H    6.561283   6.695856   7.474528   7.706081   6.255090
                   11         12         13         14         15
    11  C    0.000000
    12  H    2.153853   0.000000
    13  C    1.395865   3.402536   0.000000
    14  H    3.407969   4.974110   2.160111   0.000000
    15  H    1.085270   2.473499   2.156703   4.305703   0.000000
    16  H    2.153681   4.296999   1.085572   2.485607   2.483566
    17  C    4.606009   2.708677   5.528453   6.375077   5.152723
    18  C    5.192271   3.187045   6.216838   7.195990   5.597214
    19  C    5.013269   3.127191   5.999320   6.963735   5.432360
    20  C    6.041396   3.916533   7.211640   8.401305   6.241367
    21  H    5.320814   3.547956   6.234054   7.080975   5.781474
    22  C    5.892416   3.871873   7.028763   8.205953   6.098719
    23  H    4.998828   3.444285   5.837682   6.655187   5.484599
    24  C    6.354776   4.213926   7.575442   8.851756   6.472793
    25  H    6.719678   4.661835   7.903730   9.131975   6.846195
    26  H    6.479796   4.594491   7.604885   8.810381   6.613163
    27  H    7.216794   5.103291   8.488955   9.861512   7.219404
    28  C    5.172730   4.204671   5.496441   5.470931   6.046016
    29  C    6.539764   5.432699   6.847155   6.641168   7.409802
    30  C    5.005501   4.384938   5.221065   5.197488   5.836131
    31  C    7.542655   6.539176   7.771575   7.426270   8.400419
    32  H    6.967154   5.719583   7.324138   7.129603   7.829941
    33  C    6.266951   5.703755   6.393770   6.176878   7.059317
    34  H    4.122112   3.795864   4.320511   4.507906   4.919553
    35  C    7.425786   6.653488   7.575633   7.222295   8.248175
    36  H    8.569879   7.490017   8.800520   8.382094   9.430179
    37  H    6.491875   6.158855   6.540034   6.329028   7.217768
    38  H    8.389376   7.669335   8.494327   8.061704   9.191164
                   16         17         18         19         20
    16  H    0.000000
    17  C    6.572652   0.000000
    18  C    7.221590   1.405666   0.000000
    19  C    6.988302   1.405914   2.434838   0.000000
    20  C    8.159108   2.422715   1.395483   2.800821   0.000000
    21  H    7.227270   2.168392   1.085176   3.421334   2.151300
    22  C    7.957475   2.423420   2.802379   1.394892   2.424156
    23  H    6.800967   2.174238   3.425073   1.085773   3.886491
    24  C    8.494840   2.794448   2.420532   2.419501   1.397676
    25  H    8.815087   3.405559   2.150502   3.886070   1.085254
    26  H    8.480735   3.406377   3.887601   2.150519   3.408031
    27  H    9.363665   3.880031   3.402878   3.401817   2.155075
    28  C    6.537267   2.971797   3.235489   4.245582   4.605489
    29  C    7.891294   3.631856   3.791647   4.776333   5.010585
    30  C    6.166323   3.888599   3.859155   5.240745   5.188510
    31  C    8.767195   4.874247   4.760643   6.077894   5.888919
    32  H    8.392132   3.555953   3.903154   4.456362   4.995960
    33  C    7.262572   5.068299   4.814466   6.448603   6.040399
    34  H    5.216898   4.010005   4.023516   5.303449   5.314953
    35  C    8.490897   5.477327   5.202354   6.805757   6.353911
    36  H    9.804219   5.597387   5.468244   6.696292   6.474269
    37  H    7.298651   5.895654   5.551770   7.286210   6.718204
    38  H    9.365041   6.515058   6.143272   7.844166   7.214671
                   21         22         23         24         25
    21  H    0.000000
    22  C    3.887495   0.000000
    23  H    4.328895   2.145200   0.000000
    24  C    3.401890   1.398036   3.397888   0.000000
    25  H    2.471327   3.408002   4.971733   2.158012   0.000000
    26  H    4.972700   1.085229   2.462575   2.158486   4.305345
    27  H    4.295820   2.155074   4.290284   1.085591   2.484511
    28  C    2.763403   5.359781   4.599292   5.505556   5.163917
    29  C    3.343956   5.786646   5.129126   5.884274   5.495995
    30  C    3.105563   6.280034   5.662112   6.257805   5.562233
    31  C    4.087366   6.990525   6.499232   6.909002   6.165470
    32  H    3.726495   5.434827   4.717039   5.663812   5.580461
    33  C    3.895252   7.403111   6.926975   7.228776   6.223993
    34  H    3.345732   6.336076   5.696242   6.340276   5.703712
    35  C    4.324728   7.715108   7.284601   7.519970   6.502752
    36  H    4.865003   7.533412   7.100130   7.435679   6.707136
    37  H    4.577109   8.203916   7.785232   7.957832   6.803313
    38  H    5.218277   8.701433   8.347355   8.424893   7.252214
                   26         27         28         29         30
    26  H    0.000000
    27  H    2.484623   0.000000
    28  C    6.325819   6.546833   0.000000
    29  C    6.714945   6.866092   1.406620   0.000000
    30  C    7.291734   7.260339   1.404891   2.434638   0.000000
    31  C    7.950781   7.825271   2.423647   1.394191   2.802499
    32  H    6.267034   6.619191   2.174505   1.085976   3.424647
    33  C    8.442359   8.172174   2.422665   2.800264   1.396459
    34  H    7.325178   7.334386   2.168434   3.421658   1.084902
    35  C    8.734972   8.429605   2.794912   2.419530   2.421043
    36  H    8.446334   8.292918   3.406663   2.149894   3.887739
    37  H    9.255127   8.867919   3.405213   3.885533   2.151030
    38  H    9.727486   9.287283   3.880474   3.401635   3.403644
                   31         32         33         34         35
    31  C    0.000000
    32  H    2.145099   0.000000
    33  C    2.423690   3.886148   0.000000
    34  H    3.887358   4.329122   2.151162   0.000000
    35  C    1.398705   3.398437   1.396835   3.401396   0.000000
    36  H    1.085241   2.462516   3.407525   4.972593   2.159056
    37  H    3.407784   4.971409   1.085271   2.470395   2.157294
    38  H    2.155558   4.290661   2.154677   4.295433   1.085565
                   36         37         38
    36  H    0.000000
    37  H    4.305141   0.000000
    38  H    2.485070   2.484292   0.000000
 Stoichiometry    C19H18P(1+)
 Framework group  C1[X(C19H18P)]
 Deg. of freedom   108
 Full point group                 C1      NOp   1
 Largest Abelian subgroup         C1      NOp   1
 Largest concise Abelian subgroup C1      NOp   1
                         Standard orientation:                         
 ---------------------------------------------------------------------
 Center     Atomic      Atomic             Coordinates (Angstroms)
 Number     Number       Type             X           Y           Z
 ---------------------------------------------------------------------
      1         15           0       -0.003021    0.005035    0.759350
      2          6           0       -0.002935    0.021545    2.585900
      3          1           0        1.027378    0.055446    2.946247
      4          1           0       -0.534199    0.905338    2.944534
      5          1           0       -0.489264   -0.876643    2.972551
      6          6           0        0.596394    1.614048    0.176031
      7          6           0        1.836568    2.086439    0.648056
      8          6           0       -0.152156    2.384583   -0.725431
      9          6           0        2.314905    3.323090    0.220576
     10          1           0        2.432411    1.494530    1.337562
     11          6           0        0.337369    3.622713   -1.149902
     12          1           0       -1.108601    2.027419   -1.092535
     13          6           0        1.564492    4.091324   -0.677661
     14          1           0        3.269297    3.688111    0.586120
     15          1           0       -0.242153    4.217295   -1.848785
     16          1           0        1.939094    5.055374   -1.007429
     17          6           0       -1.692973   -0.293070    0.176627
     18          6           0       -1.908820   -1.055631   -0.984324
     19          6           0       -2.785455    0.259656    0.867693
     20          6           0       -3.209506   -1.258858   -1.447236
     21          1           0       -1.072355   -1.494710   -1.518312
     22          6           0       -4.082080    0.046665    0.399589
     23          1           0       -2.636935    0.855654    1.763032
     24          6           0       -4.293792   -0.710933   -0.756149
     25          1           0       -3.375063   -1.849979   -2.342190
     26          1           0       -4.924584    0.469448    0.937328
     27          1           0       -5.304480   -0.877341   -1.115765
     28          6           0        1.096876   -1.316915    0.184397
     29          6           0        1.061478   -2.570935    0.820607
     30          6           0        1.949291   -1.110218   -0.913047
     31          6           0        1.879608   -3.603606    0.364513
     32          1           0        0.402776   -2.750043    1.665223
     33          6           0        2.763982   -2.151447   -1.362736
     34          1           0        1.987460   -0.145852   -1.408581
     35          6           0        2.731261   -3.393770   -0.724997
     36          1           0        1.853882   -4.569092    0.859410
     37          1           0        3.425501   -1.988811   -2.207576
     38          1           0        3.368103   -4.199744   -1.076123
 ---------------------------------------------------------------------
 Rotational constants (GHZ):      0.3229212      0.3210027      0.1981351
 Standard basis: 6-31++G(d,p) (6D, 7F)
 There are   492 symmetry adapted cartesian basis functions of A   symmetry.
 There are   492 symmetry adapted basis functions of A   symmetry.
   492 basis functions,   808 primitive gaussians,   492 cartesian basis functions
    73 alpha electrons       73 beta electrons
       nuclear repulsion energy      1579.1740381287 Hartrees.
 NAtoms=   38 NActive=   38 NUniq=   38 SFac= 1.00D+00 NAtFMM=   60 NAOKFM=F Big=F
 Integral buffers will be    131072 words long.
 Raffenetti 2 integral format.
 Two-electron integral symmetry is turned on.
 One-electron integrals computed using PRISM.
 NBasis=   492 RedAO= T EigKep=  1.48D-06  NBF=   492
 NBsUse=   489 1.00D-06 EigRej=  6.67D-07 NBFU=   489
 Initial guess from the checkpoint file:  "MTPP.chk"
 B after Tr=     0.000000    0.000000    0.000000
         Rot=    0.929260   -0.002303    0.006187    0.369368 Ang= -43.36 deg.
 ExpMin= 3.48D-02 ExpMax= 1.94D+04 ExpMxC= 2.91D+03 IAcc=3 IRadAn=         5 AccDes= 0.00D+00
 Harris functional with IExCor=  402 and IRadAn=       5 diagonalized for initial guess.
 HarFok:  IExCor=  402 AccDes= 0.00D+00 IRadAn=         5 IDoV= 1 UseB2=F ITyADJ=14
 ICtDFT=  3500011 ScaDFX=  1.000000  1.000000  1.000000  1.000000
 FoFCou: FMM=F IPFlag=           0 FMFlag=      100000 FMFlg1=           0
         NFxFlg=           0 DoJE=T BraDBF=F KetDBF=T FulRan=T
         wScrn=  0.000000 ICntrl=     500 IOpCl=  0 I1Cent=   200000004 NGrid=           0
         NMat0=    1 NMatS0=      1 NMatT0=    0 NMatD0=    1 NMtDS0=    0 NMtDT0=    0
 Petite list used in FoFCou.
 Requested convergence on RMS density matrix=1.00D-08 within 128 cycles.
 Requested convergence on MAX density matrix=1.00D-06.
 Requested convergence on             energy=1.00D-06.
 No special actions if energy rises.
 SCF Done:  E(RB3LYP) =  -1076.06663366     A.U. after   17 cycles
            NFock= 17  Conv=0.35D-08     -V/T= 2.0080
 Calling FoFJK, ICntrl=      2127 FMM=F ISym2X=0 I1Cent= 0 IOpClX= 0 NMat=1 NMatS=1 NMatT=0.
 ***** Axes restored to original set *****
 -------------------------------------------------------------------
 Center     Atomic                   Forces (Hartrees/Bohr)
 Number     Number              X              Y              Z
 -------------------------------------------------------------------
      1       15          -0.000608546   -0.000000365   -0.000374573
      2        6           0.000471551   -0.000390353   -0.000519423
      3        1           0.000006454    0.000373482    0.000145922
      4        1          -0.000242359   -0.000007956    0.000170202
      5        1          -0.000059402   -0.000097676   -0.000019262
      6        6           0.002137071    0.000231953    0.001015738
      7        6          -0.000128223   -0.000270262    0.000031505
      8        6          -0.000473653   -0.000193390   -0.000296988
      9        6          -0.000592888    0.000197511   -0.000359846
     10        1          -0.000170179    0.000154652   -0.000109005
     11        6          -0.000134330   -0.000424584   -0.000107358
     12        1          -0.000104574    0.000141001   -0.000157946
     13        6           0.000311503    0.000337282    0.000224682
     14        1           0.000074695   -0.000063619    0.000004674
     15        1          -0.000056336   -0.000006752    0.000144006
     16        1           0.000060500   -0.000059227   -0.000018329
     17        6           0.000668232    0.000049945   -0.000411353
     18        6          -0.000058274    0.000234490    0.000509332
     19        6          -0.000357573    0.000393694    0.000159714
     20        6          -0.000231210   -0.000139817    0.000174069
     21        1          -0.000023598   -0.000107475   -0.000122896
     22        6           0.000009341   -0.000011299    0.000006856
     23        1          -0.000151689   -0.000209897   -0.000047961
     24        6           0.000053055   -0.000307174   -0.000320714
     25        1           0.000063116    0.000015886    0.000023651
     26        1           0.000029882    0.000105031    0.000034991
     27        1           0.000024285    0.000096796    0.000007084
     28        6          -0.000631235    0.000043683   -0.000137297
     29        6           0.000004802   -0.000069090    0.000218052
     30        6           0.000145965    0.000113309    0.000388760
     31        6           0.000083671    0.000060814    0.000051594
     32        1           0.000086659   -0.000183161   -0.000170589
     33        6           0.000020360    0.000002863    0.000021057
     34        1          -0.000084884    0.000096089   -0.000072752
     35        6           0.000043656   -0.000215783   -0.000178862
     36        1          -0.000057344    0.000025755    0.000044449
     37        1          -0.000096601    0.000016118   -0.000007174
     38        1          -0.000031900    0.000067528    0.000055988
 -------------------------------------------------------------------
 Cartesian Forces:  Max     0.002137071 RMS     0.000313487

 GradGradGradGradGradGradGradGradGradGradGradGradGradGradGradGradGradGrad
 Berny optimization.
 Using GEDIIS/GDIIS optimizer.
 FormGI is forming the generalized inverse of G from B-inverse, IUseBI=4.
 Internal  Forces:  Max     0.001589207 RMS     0.000204463
 Search for a local minimum.
 Step number   7 out of a maximum of  215
 All quantities printed in internal units (Hartrees-Bohrs-Radians)
 Mixed Optimization -- En-DIIS/RFO-DIIS
 Swapping is turned off.
 Update second derivatives using D2CorX and points    6    7
 DE= -3.93D-04 DEPred=-2.76D-04 R= 1.42D+00
 TightC=F SS=  1.41D+00  RLast= 4.90D-01 DXNew= 3.5582D+00 1.4707D+00
 Trust test= 1.42D+00 RLast= 4.90D-01 DXMaxT set to 2.12D+00
 ITU=  1  1  1  1  1  1  0
     Eigenvalues ---    0.00092   0.00673   0.00910   0.01023   0.01591
     Eigenvalues ---    0.01664   0.01717   0.02097   0.02152   0.02152
     Eigenvalues ---    0.02152   0.02153   0.02154   0.02154   0.02154
     Eigenvalues ---    0.02154   0.02155   0.02155   0.02155   0.02155
     Eigenvalues ---    0.02155   0.02156   0.02156   0.02156   0.02156
     Eigenvalues ---    0.02157   0.02161   0.02168   0.02201   0.02237
     Eigenvalues ---    0.02441   0.06046   0.06096   0.06381   0.06507
     Eigenvalues ---    0.07086   0.15666   0.15994   0.16000   0.16000
     Eigenvalues ---    0.16000   0.16000   0.16000   0.16000   0.16000
     Eigenvalues ---    0.16000   0.16000   0.16000   0.16000   0.16013
     Eigenvalues ---    0.16020   0.16043   0.16094   0.16162   0.16277
     Eigenvalues ---    0.17710   0.21975   0.22000   0.22004   0.22009
     Eigenvalues ---    0.22015   0.22131   0.23246   0.23507   0.23535
     Eigenvalues ---    0.23597   0.24596   0.24660   0.24762   0.25037
     Eigenvalues ---    0.25995   0.28728   0.33697   0.33709   0.33709
     Eigenvalues ---    0.33711   0.33717   0.33718   0.33718   0.33718
     Eigenvalues ---    0.33719   0.33723   0.33726   0.33735   0.33774
     Eigenvalues ---    0.34438   0.35400   0.37193   0.37241   0.37660
     Eigenvalues ---    0.42154   0.42197   0.42230   0.42337   0.42500
     Eigenvalues ---    0.42770   0.46273   0.46393   0.46423   0.46428
     Eigenvalues ---    0.46453   0.46466   0.46473   0.46480   0.46514
     Eigenvalues ---    0.46526   0.46911   0.47729
 En-DIIS/RFO-DIIS IScMMF=        0 using points:     7    6    5    4    3
 RFO step:  Lambda=-2.18888823D-05.
 DidBck=F Rises=F RFO-DIIS coefs:    1.17588    0.10555   -0.45746    0.48460   -0.30857
 Iteration  1 RMS(Cart)=  0.06909053 RMS(Int)=  0.00121912
 Iteration  2 RMS(Cart)=  0.00206407 RMS(Int)=  0.00003960
 Iteration  3 RMS(Cart)=  0.00000165 RMS(Int)=  0.00003959
 Iteration  4 RMS(Cart)=  0.00000000 RMS(Int)=  0.00003959
 Variable       Old X    -DE/DX   Delta X   Delta X   Delta X     New X
                                 (Linear)    (Quad)   (Total)
    R1        3.45182  -0.00022   0.00153  -0.00201  -0.00048   3.45134
    R2        3.42686  -0.00027  -0.00148   0.00063  -0.00084   3.42602
    R3        3.42472  -0.00011  -0.00075   0.00007  -0.00069   3.42403
    R4        3.42656  -0.00051  -0.00031  -0.00015  -0.00046   3.42609
    R5        2.06365   0.00025   0.00008   0.00028   0.00036   2.06401
    R6        2.06314   0.00026  -0.00021   0.00059   0.00038   2.06352
    R7        2.06383   0.00007   0.00054  -0.00030   0.00024   2.06408
    R8        2.66176  -0.00028   0.00034  -0.00005   0.00033   2.66208
    R9        2.65013   0.00073  -0.00108   0.00189   0.00084   2.65097
   R10        2.63266   0.00035  -0.00046   0.00071   0.00025   2.63291
   R11        2.05347  -0.00023   0.00021  -0.00091  -0.00070   2.05277
   R12        2.64074  -0.00027   0.00046  -0.00060  -0.00015   2.64059
   R13        2.05026   0.00000  -0.00006   0.00005  -0.00001   2.05025
   R14        2.64571  -0.00030   0.00071  -0.00088  -0.00020   2.64550
   R15        2.05079  -0.00001  -0.00026   0.00022  -0.00003   2.05076
   R16        2.63780   0.00017  -0.00031   0.00023  -0.00012   2.63768
   R17        2.05086  -0.00004  -0.00020   0.00009  -0.00011   2.05075
   R18        2.05143  -0.00006  -0.00006  -0.00008  -0.00014   2.05129
   R19        2.65632  -0.00026  -0.00004  -0.00064  -0.00068   2.65564
   R20        2.65679   0.00048   0.00000   0.00106   0.00105   2.65785
   R21        2.63708   0.00015   0.00010   0.00040   0.00050   2.63758
   R22        2.05068   0.00004   0.00043  -0.00049  -0.00006   2.05063
   R23        2.63596   0.00005  -0.00016   0.00000  -0.00016   2.63580
   R24        2.05181  -0.00014  -0.00024   0.00023  -0.00001   2.05181
   R25        2.64123  -0.00024   0.00002  -0.00061  -0.00060   2.64062
   R26        2.05083  -0.00002  -0.00018   0.00012  -0.00006   2.05077
   R27        2.64191   0.00013   0.00032   0.00023   0.00055   2.64246
   R28        2.05079  -0.00001  -0.00027   0.00025  -0.00002   2.05076
   R29        2.05147  -0.00008  -0.00004  -0.00016  -0.00020   2.05127
   R30        2.65813   0.00025   0.00077   0.00073   0.00151   2.65963
   R31        2.65486  -0.00018  -0.00128  -0.00038  -0.00165   2.65320
   R32        2.63464   0.00003  -0.00047  -0.00015  -0.00062   2.63402
   R33        2.05220  -0.00010  -0.00016   0.00023   0.00007   2.05227
   R34        2.63893  -0.00004   0.00061   0.00005   0.00066   2.63958
   R35        2.05017   0.00015  -0.00013   0.00015   0.00003   2.05020
   R36        2.64317   0.00006   0.00074   0.00009   0.00082   2.64399
   R37        2.05081  -0.00003  -0.00021   0.00015  -0.00005   2.05076
   R38        2.63964   0.00004  -0.00054  -0.00003  -0.00058   2.63905
   R39        2.05086  -0.00002  -0.00023   0.00017  -0.00005   2.05081
   R40        2.05142  -0.00007  -0.00005  -0.00014  -0.00019   2.05123
    A1        1.88980   0.00016   0.00129   0.00220   0.00348   1.89328
    A2        1.89976  -0.00009   0.00174  -0.00230  -0.00056   1.89920
    A3        1.90036  -0.00003  -0.00058  -0.00183  -0.00240   1.89796
    A4        1.92917   0.00002  -0.00099   0.00104   0.00003   1.92921
    A5        1.92237  -0.00012   0.00059   0.00085   0.00144   1.92381
    A6        1.92172   0.00006  -0.00197  -0.00001  -0.00198   1.91974
    A7        1.90741   0.00015   0.00145   0.00119   0.00261   1.91002
    A8        1.91322   0.00006   0.00242  -0.00033   0.00207   1.91529
    A9        1.92470  -0.00010  -0.00283  -0.00199  -0.00481   1.91989
   A10        1.90242  -0.00014   0.00160   0.00085   0.00240   1.90482
   A11        1.90587   0.00009  -0.00260   0.00118  -0.00144   1.90444
   A12        1.91003  -0.00006   0.00006  -0.00086  -0.00078   1.90925
   A13        2.07237   0.00159  -0.00220   0.00675   0.00426   2.07663
   A14        2.11513  -0.00142   0.00208  -0.00536  -0.00357   2.11156
   A15        2.09568  -0.00017   0.00082  -0.00140  -0.00071   2.09497
   A16        2.09114  -0.00011  -0.00027  -0.00003  -0.00024   2.09091
   A17        2.10917   0.00018   0.00036   0.00103   0.00133   2.11051
   A18        2.08283  -0.00007  -0.00005  -0.00098  -0.00108   2.08175
   A19        2.08873   0.00013  -0.00048   0.00110   0.00069   2.08942
   A20        2.10269   0.00017  -0.00035   0.00101   0.00061   2.10330
   A21        2.09175  -0.00030   0.00084  -0.00211  -0.00133   2.09043
   A22        2.09430   0.00027  -0.00032   0.00100   0.00069   2.09498
   A23        2.09113  -0.00022   0.00053  -0.00075  -0.00023   2.09090
   A24        2.09776  -0.00006  -0.00020  -0.00025  -0.00046   2.09730
   A25        2.09745  -0.00002   0.00002  -0.00022  -0.00020   2.09725
   A26        2.08744  -0.00002  -0.00011   0.00003  -0.00008   2.08736
   A27        2.09830   0.00004   0.00009   0.00019   0.00028   2.09858
   A28        2.09906  -0.00010   0.00023  -0.00044  -0.00023   2.09883
   A29        2.09120   0.00004  -0.00013   0.00007  -0.00005   2.09116
   A30        2.09292   0.00006  -0.00010   0.00036   0.00028   2.09319
   A31        2.09207   0.00018  -0.00014   0.00215   0.00201   2.09408
   A32        2.09658   0.00005  -0.00068  -0.00101  -0.00170   2.09488
   A33        2.09431  -0.00024   0.00082  -0.00106  -0.00024   2.09407
   A34        2.08990   0.00017  -0.00049   0.00060   0.00012   2.09001
   A35        2.10313   0.00008  -0.00039   0.00073   0.00034   2.10347
   A36        2.09012  -0.00025   0.00087  -0.00134  -0.00047   2.08965
   A37        2.09132  -0.00001  -0.00048   0.00043  -0.00005   2.09127
   A38        2.11162   0.00022   0.00031   0.00021   0.00051   2.11213
   A39        2.08024  -0.00022   0.00017  -0.00063  -0.00046   2.07978
   A40        2.09667   0.00012  -0.00009   0.00043   0.00034   2.09700
   A41        2.08871  -0.00012   0.00020  -0.00043  -0.00023   2.08848
   A42        2.09779   0.00000  -0.00010   0.00000  -0.00010   2.09769
   A43        2.09547   0.00010  -0.00006   0.00022   0.00017   2.09564
   A44        2.08964  -0.00016   0.00031  -0.00065  -0.00034   2.08929
   A45        2.09807   0.00006  -0.00025   0.00043   0.00018   2.09825
   A46        2.09869  -0.00016   0.00030  -0.00062  -0.00032   2.09837
   A47        2.09251   0.00010  -0.00038   0.00068   0.00030   2.09281
   A48        2.09198   0.00006   0.00008  -0.00006   0.00002   2.09200
   A49        2.08435   0.00041  -0.00324  -0.00007  -0.00339   2.08096
   A50        2.10421  -0.00038   0.00266   0.00048   0.00306   2.10727
   A51        2.09411  -0.00002   0.00097  -0.00043   0.00051   2.09462
   A52        2.09164  -0.00006  -0.00066   0.00038  -0.00026   2.09137
   A53        2.11072   0.00021   0.00035   0.00023   0.00056   2.11128
   A54        2.08083  -0.00015   0.00031  -0.00061  -0.00031   2.08051
   A55        2.08958   0.00007  -0.00055   0.00016  -0.00037   2.08921
   A56        2.10473  -0.00005  -0.00011   0.00035   0.00023   2.10496
   A57        2.08883  -0.00003   0.00063  -0.00043   0.00018   2.08901
   A58        2.09556   0.00005   0.00003  -0.00024  -0.00021   2.09534
   A59        2.08963  -0.00009   0.00026  -0.00006   0.00019   2.08982
   A60        2.09800   0.00005  -0.00028   0.00030   0.00002   2.09802
   A61        2.09723   0.00003   0.00018   0.00016   0.00034   2.09757
   A62        2.08811  -0.00011  -0.00015  -0.00057  -0.00071   2.08740
   A63        2.09783   0.00007  -0.00003   0.00041   0.00038   2.09821
   A64        2.09824  -0.00007   0.00003  -0.00003   0.00000   2.09824
   A65        2.09182   0.00004  -0.00010  -0.00004  -0.00014   2.09167
   A66        2.09313   0.00002   0.00007   0.00008   0.00015   2.09328
    D1       -1.18550   0.00018  -0.00769   0.01108   0.00338  -1.18211
    D2        0.89847   0.00014  -0.00349   0.01264   0.00917   0.90763
    D3        3.00249   0.00004  -0.00362   0.01011   0.00648   3.00898
    D4        2.99975   0.00011  -0.00825   0.00987   0.00162   3.00137
    D5       -1.19947   0.00008  -0.00405   0.01142   0.00740  -1.19207
    D6        0.90456  -0.00002  -0.00418   0.00890   0.00472   0.90927
    D7        0.90459   0.00012  -0.00655   0.01233   0.00576   0.91035
    D8        2.98855   0.00008  -0.00235   0.01388   0.01154   3.00010
    D9       -1.19060  -0.00002  -0.00248   0.01136   0.00886  -1.18175
   D10        0.94310  -0.00004  -0.04762  -0.01922  -0.06684   0.87625
   D11       -2.19602   0.00004  -0.06340  -0.01391  -0.07729  -2.27332
   D12        3.02256  -0.00005  -0.04530  -0.02006  -0.06536   2.95720
   D13       -0.11656   0.00004  -0.06107  -0.01476  -0.07581  -0.19237
   D14       -1.13313  -0.00004  -0.04802  -0.01882  -0.06687  -1.20000
   D15        2.01094   0.00005  -0.06380  -0.01351  -0.07732   1.93362
   D16       -2.52573   0.00029   0.02546   0.02962   0.05510  -2.47063
   D17        0.63873   0.00026   0.02581   0.02539   0.05122   0.68995
   D18        1.68403   0.00013   0.02344   0.02772   0.05116   1.73519
   D19       -1.43469   0.00010   0.02379   0.02350   0.04728  -1.38742
   D20       -0.44385   0.00023   0.02468   0.02598   0.05065  -0.39320
   D21        2.72061   0.00020   0.02504   0.02175   0.04677   2.76738
   D22        0.74964   0.00004   0.04608   0.01779   0.06388   0.81352
   D23       -2.42661   0.00009   0.05353   0.01701   0.07054  -2.35607
   D24        2.81940   0.00016   0.04766   0.01987   0.06752   2.88691
   D25       -0.35685   0.00020   0.05511   0.01908   0.07418  -0.28267
   D26       -1.33188   0.00014   0.04547   0.02172   0.06720  -1.26468
   D27        1.77506   0.00019   0.05292   0.02094   0.07386   1.84892
   D28       -3.13515   0.00007  -0.01395   0.00256  -0.01139   3.13664
   D29        0.01520   0.00006  -0.01374  -0.00058  -0.01433   0.00087
   D30        0.00399  -0.00002   0.00165  -0.00269  -0.00104   0.00295
   D31       -3.12884  -0.00003   0.00185  -0.00583  -0.00398  -3.13282
   D32        3.13692  -0.00010   0.01356  -0.00295   0.01062  -3.13565
   D33       -0.00160  -0.00006   0.01685  -0.00034   0.01652   0.01492
   D34       -0.00216  -0.00001  -0.00236   0.00242   0.00005  -0.00212
   D35       -3.14068   0.00003   0.00092   0.00503   0.00595  -3.13474
   D36       -0.00209   0.00003   0.00010   0.00006   0.00016  -0.00192
   D37        3.13902   0.00003  -0.00095   0.00104   0.00009   3.13911
   D38        3.13088   0.00004  -0.00009   0.00316   0.00307   3.13394
   D39       -0.01120   0.00005  -0.00115   0.00414   0.00299  -0.00821
   D40       -0.00157   0.00004   0.00134   0.00048   0.00182   0.00025
   D41        3.13987   0.00008   0.00128   0.00308   0.00436  -3.13896
   D42        3.13697   0.00000  -0.00193  -0.00211  -0.00403   3.13294
   D43       -0.00477   0.00004  -0.00199   0.00049  -0.00150  -0.00627
   D44       -0.00164   0.00000  -0.00113   0.00284   0.00171   0.00007
   D45        3.13960   0.00000  -0.00017   0.00021   0.00004   3.13964
   D46        3.14043  -0.00001  -0.00007   0.00186   0.00178  -3.14097
   D47       -0.00151   0.00000   0.00089  -0.00077   0.00011  -0.00140
   D48        0.00349  -0.00003   0.00041  -0.00312  -0.00271   0.00078
   D49       -3.13775  -0.00004  -0.00055  -0.00049  -0.00104  -3.13879
   D50       -3.13795  -0.00007   0.00047  -0.00574  -0.00526   3.13997
   D51        0.00399  -0.00007  -0.00049  -0.00310  -0.00359   0.00041
   D52       -3.11702  -0.00009  -0.00003  -0.00746  -0.00752  -3.12454
   D53        0.03401  -0.00003  -0.00022  -0.00567  -0.00591   0.02810
   D54        0.00174  -0.00006  -0.00041  -0.00324  -0.00366  -0.00192
   D55       -3.13042   0.00001  -0.00060  -0.00145  -0.00205  -3.13247
   D56        3.12102   0.00005   0.00000   0.00568   0.00564   3.12667
   D57       -0.01716   0.00002   0.00261   0.00211   0.00470  -0.01246
   D58        0.00233   0.00001   0.00033   0.00140   0.00173   0.00406
   D59       -3.13585  -0.00002   0.00294  -0.00217   0.00078  -3.13507
   D60       -0.00458   0.00006   0.00001   0.00292   0.00293  -0.00165
   D61       -3.13877   0.00005  -0.00020   0.00195   0.00176  -3.13702
   D62        3.12765   0.00000   0.00020   0.00115   0.00134   3.12899
   D63       -0.00654  -0.00002  -0.00001   0.00018   0.00017  -0.00638
   D64       -0.00356   0.00003   0.00017   0.00077   0.00093  -0.00263
   D65        3.13570   0.00002   0.00020   0.00022   0.00042   3.13613
   D66        3.13469   0.00006  -0.00240   0.00427   0.00186   3.13655
   D67       -0.00923   0.00005  -0.00237   0.00372   0.00135  -0.00788
   D68        0.00337  -0.00003   0.00048  -0.00076  -0.00027   0.00310
   D69       -3.13405  -0.00004   0.00078  -0.00241  -0.00162  -3.13567
   D70        3.13753  -0.00001   0.00070   0.00021   0.00091   3.13844
   D71        0.00011  -0.00003   0.00099  -0.00144  -0.00045  -0.00034
   D72        0.00073  -0.00002  -0.00058  -0.00110  -0.00167  -0.00095
   D73        3.13815   0.00000  -0.00087   0.00055  -0.00032   3.13783
   D74       -3.13853  -0.00001  -0.00061  -0.00055  -0.00116  -3.13969
   D75       -0.00110   0.00001  -0.00091   0.00110   0.00019  -0.00091
   D76        3.11401   0.00002   0.00614   0.00047   0.00647   3.12048
   D77       -0.02605   0.00009   0.00631   0.00460   0.01079  -0.01526
   D78        0.00687  -0.00002  -0.00144   0.00124  -0.00019   0.00668
   D79       -3.13319   0.00005  -0.00127   0.00536   0.00413  -3.12906
   D80       -3.11273   0.00001  -0.00634   0.00132  -0.00517  -3.11790
   D81        0.03920  -0.00004  -0.00375  -0.00708  -0.01094   0.02826
   D82       -0.00599   0.00006   0.00092   0.00054   0.00147  -0.00452
   D83       -3.13724   0.00001   0.00351  -0.00786  -0.00431  -3.14155
   D84       -0.00250  -0.00004   0.00082  -0.00179  -0.00100  -0.00350
   D85        3.13706   0.00001   0.00109  -0.00023   0.00086   3.13792
   D86        3.13759  -0.00011   0.00065  -0.00584  -0.00524   3.13235
   D87       -0.00604  -0.00006   0.00092  -0.00428  -0.00339  -0.00943
   D88        0.00075  -0.00004   0.00024  -0.00176  -0.00155  -0.00081
   D89       -3.13639  -0.00005   0.00070  -0.00340  -0.00271  -3.13910
   D90        3.13209   0.00001  -0.00234   0.00656   0.00417   3.13626
   D91       -0.00505   0.00000  -0.00188   0.00492   0.00302  -0.00204
   D92       -0.00276   0.00006   0.00034   0.00056   0.00092  -0.00184
   D93        3.13969   0.00001  -0.00049   0.00031  -0.00017   3.13952
   D94        3.14088   0.00002   0.00007  -0.00100  -0.00094   3.13994
   D95        0.00013  -0.00004  -0.00077  -0.00125  -0.00203  -0.00190
   D96        0.00364  -0.00002  -0.00087   0.00122   0.00037   0.00400
   D97       -3.13880   0.00004  -0.00003   0.00147   0.00145  -3.13735
   D98        3.14075  -0.00001  -0.00133   0.00287   0.00153  -3.14091
   D99       -0.00169   0.00004  -0.00050   0.00312   0.00261   0.00093
         Item               Value     Threshold  Converged?
 Maximum Force            0.001589     0.000450     NO 
 RMS     Force            0.000204     0.000300     YES
 Maximum Displacement     0.225495     0.001800     NO 
 RMS     Displacement     0.069225     0.001200     NO 
 Predicted change in Energy=-7.735018D-05
 GradGradGradGradGradGradGradGradGradGradGradGradGradGradGradGradGradGrad

                          Input orientation:                          
 ---------------------------------------------------------------------
 Center     Atomic      Atomic             Coordinates (Angstroms)
 Number     Number       Type             X           Y           Z
 ---------------------------------------------------------------------
      1         15           0        0.037301    0.037016    0.754046
      2          6           0        0.144194    0.120386    2.575377
      3          1           0        1.017331    0.710894    2.861552
      4          1           0       -0.754774    0.593155    2.976294
      5          1           0        0.240891   -0.885328    2.990378
      6          6           0       -0.346966    1.693223    0.124619
      7          6           0        0.426452    2.786224    0.562397
      8          6           0       -1.389950    1.893427   -0.791917
      9          6           0        0.149783    4.065615    0.085075
     10          1           0        1.242622    2.646550    1.265504
     11          6           0       -1.658564    3.180417   -1.265268
     12          1           0       -1.994562    1.058173   -1.129415
     13          6           0       -0.892504    4.262406   -0.828567
     14          1           0        0.744108    4.907952    0.424095
     15          1           0       -2.467437    3.333458   -1.972363
     16          1           0       -1.106133    5.260963   -1.196740
     17          6           0       -1.267459   -1.134690    0.298240
     18          6           0       -1.091757   -1.987115   -0.805112
     19          6           0       -2.465296   -1.175538    1.034230
     20          6           0       -2.108317   -2.873522   -1.164282
     21          1           0       -0.167850   -1.968873   -1.373975
     22          6           0       -3.473990   -2.066791    0.668602
     23          1           0       -2.621285   -0.520352    1.885872
     24          6           0       -3.295667   -2.915003   -0.428693
     25          1           0       -1.969425   -3.534148   -2.013980
     26          1           0       -4.395447   -2.100344    1.240868
     27          1           0       -4.081491   -3.609751   -0.708122
     28          6           0        1.632268   -0.526852    0.102016
     29          6           0        2.264052   -1.635714    0.695393
     30          6           0        2.220840    0.108508   -1.003045
     31          6           0        3.478208   -2.095373    0.188050
     32          1           0        1.816887   -2.145980    1.543392
     33          6           0        3.436460   -0.361692   -1.505291
     34          1           0        1.742217    0.964020   -1.467870
     35          6           0        4.064675   -1.458190   -0.910880
     36          1           0        3.965796   -2.948380    0.648841
     37          1           0        3.891059    0.132124   -2.358073
     38          1           0        5.011223   -1.817801   -1.301985
 ---------------------------------------------------------------------
                    Distance matrix (angstroms):
                    1          2          3          4          5
     1  P    0.000000
     2  C    1.826369   0.000000
     3  H    2.419949   1.092229   0.000000
     4  H    2.423853   1.091965   1.779715   0.000000
     5  H    2.427622   1.092262   1.779713   1.782543   0.000000
     6  C    1.812970   2.953180   3.212022   3.083587   3.899625
     7  C    2.783220   3.352380   3.153133   3.468681   4.405657
     8  C    2.805942   4.103162   4.532243   4.036530   4.968589
     9  C    4.085314   4.665455   4.440227   4.608183   5.741160
    10  H    2.919599   3.050216   2.518907   3.336589   4.056207
    11  C    4.102994   5.231088   5.503599   5.049912   6.184556
    12  H    2.952737   4.379408   5.011978   4.313951   5.074164
    13  C    4.606856   5.460577   5.466048   5.287659   6.509077
    14  H    4.932997   5.282868   4.861187   5.232383   6.356187
    15  H    4.957171   6.150316   6.510621   5.910303   7.054218
    16  H    5.692331   6.497516   6.456157   6.271053   7.557997
    17  C    1.811919   2.958603   3.898335   3.228044   3.095950
    18  C    2.793358   4.170953   5.017164   4.590249   4.170807
    19  C    2.794957   3.296057   4.361929   3.134609   3.351744
    20  C    4.093274   5.293614   6.230976   5.567253   5.170387
    21  H    2.931578   4.478813   5.150291   5.082649   4.515387
    22  C    4.094200   4.637973   5.718089   4.449146   4.537273
    23  H    2.942748   2.921273   3.963262   2.431621   3.089529
    24  C    4.606730   5.483673   6.524937   5.509741   5.321360
    25  H    4.943898   6.235801   7.121230   6.588843   6.078268
    26  H    4.945155   5.226940   6.310931   4.849861   5.102223
    27  H    5.692214   6.523167   7.576843   6.504337   6.307486
    28  C    1.813011   2.958175   3.086293   3.900496   3.225999
    29  C    2.785657   3.333471   3.428284   4.391319   3.150114
    30  C    2.803626   4.137355   4.092238   4.992425   4.566764
    31  C    4.087453   4.660963   4.591151   5.737650   4.449435
    32  H    2.924972   2.999885   3.246316   4.021133   2.483299
    33  C    4.100958   5.265290   5.106070   6.209894   5.540478
    34  H    2.950082   4.428684   4.396979   5.111076   5.054704
    35  C    4.607315   5.478692   5.312483   6.522670   5.492659
    36  H    4.935253   5.266261   5.194210   6.343760   4.859413
    37  H    4.954369   6.195003   5.986466   7.088850   6.554758
    38  H    5.692759   6.517552   6.299247   7.573843   6.484593
                    6          7          8          9         10
     6  C    0.000000
     7  C    1.408715   0.000000
     8  C    1.402831   2.435276   0.000000
     9  C    2.424163   1.393278   2.803265   0.000000
    10  H    2.176521   1.086279   3.424998   2.145100   0.000000
    11  C    2.421533   2.800542   1.397340   2.424277   3.886734
    12  H    2.165748   3.421944   1.084947   3.888176   4.328735
    13  C    2.794079   2.419409   2.420921   1.399939   3.399248
    14  H    3.408021   2.149828   3.888476   1.085213   2.463823
    15  H    3.403542   3.885751   2.151306   3.408657   4.971938
    16  H    3.879574   3.401134   3.403635   2.156208   4.291207
    17  C    2.979017   4.279332   3.220705   5.394181   4.640462
    18  C    3.868333   5.192283   3.892005   6.242547   5.586379
    19  C    3.680286   4.927514   3.729575   5.933736   5.330151
    20  C    5.061500   6.437329   4.835133   7.403481   6.899555
    21  H    3.960910   5.168528   4.092638   6.216491   5.500765
    22  C    4.920559   6.227077   4.707405   7.146932   6.694648
    23  H    3.629663   4.687614   3.809601   5.652679   5.034273
    24  C    5.498794   6.880437   5.185045   7.801546   7.375449
    25  H    5.876341   7.233606   5.593550   8.164158   7.698915
    26  H    5.659272   6.898520   5.395872   7.746872   7.370308
    27  H    6.539241   7.927438   6.126695   8.800232   8.448828
    28  C    2.974325   3.555618   3.973748   4.825848   3.402353
    29  C    4.269077   4.790407   5.293266   6.111283   4.439159
    30  C    3.221269   3.583379   4.033401   4.596954   3.541876
    31  C    5.384184   5.769172   6.369445   7.003342   5.352064
    32  H    4.629757   5.217499   5.661650   6.594682   4.834805
    33  C    4.603650   4.821293   5.374821   5.738690   4.641094
    34  H    2.726250   3.028803   3.336343   3.816723   3.248359
    35  C    5.519623   5.781199   6.403157   6.843298   5.435947
    36  H    6.357609   6.739444   7.362261   8.004743   6.252934
    37  H    5.153799   5.251371   5.783087   5.953022   5.144596
    38  H    6.562977   6.759667   7.416765   7.757069   6.381597
                   11         12         13         14         15
    11  C    0.000000
    12  H    2.152968   0.000000
    13  C    1.395799   3.401787   0.000000
    14  H    3.407514   4.973380   2.159720   0.000000
    15  H    1.085210   2.472062   2.156763   4.305353   0.000000
    16  H    2.153728   4.296194   1.085498   2.484978   2.483951
    17  C    4.606265   2.715792   5.526204   6.369910   5.153633
    18  C    5.218851   3.192806   6.252741   7.240393   5.618137
    19  C    4.991278   3.145221   5.959440   6.905171   5.419470
    20  C    6.071463   3.933495   7.246542   8.438638   6.269654
    21  H    5.361831   3.543966   6.296938   7.166271   5.810411
    22  C    5.879526   3.897047   6.997451   8.154702   6.095123
    23  H    4.955018   3.460705   5.764688   6.552033   5.455409
    24  C    6.366641   4.239105   7.579597   8.845657   6.489387
    25  H    6.763327   4.676804   7.959348   9.196550   6.885765
    26  H    6.454277   4.621550   7.552335   8.729167   6.600627
    27  H    7.231001   5.130524   8.494410   9.854927   7.239587
    28  C    5.142265   4.145193   5.493401   5.516308   6.001052
    29  C    6.513542   5.359361   6.861058   6.723347   7.361832
    30  C    4.955317   4.322899   5.194057   5.220357   5.772333
    31  C    7.505500   6.452270   7.781902   7.521807   8.336084
    32  H    6.952541   5.651339   7.350809   7.222301   7.793599
    33  C    6.209945   5.626127   6.370257   6.224182   6.980565
    34  H    4.064330   3.753256   4.269639   4.486686   4.856947
    35  C    7.375482   6.564617   7.570047   7.303156   8.170380
    36  H    8.535771   7.398684   8.819368   8.494217   9.365825
    37  H    6.425312   6.083395   6.502392   6.360212   7.129361
    38  H    8.334842   7.575092   8.488052   8.150053   9.105780
                   16         17         18         19         20
    16  H    0.000000
    17  C    6.570036   0.000000
    18  C    7.258665   1.405307   0.000000
    19  C    6.946445   1.406472   2.434840   0.000000
    20  C    8.196052   2.422716   1.395749   2.800721   0.000000
    21  H    7.292620   2.168250   1.085146   3.421563   2.151227
    22  C    7.923523   2.423791   2.802360   1.394805   2.423910
    23  H    6.724714   2.175047   3.425236   1.085769   3.886384
    24  C    8.498846   2.794919   2.420720   2.419793   1.397358
    25  H    8.875085   3.405366   2.150575   3.885938   1.085221
    26  H    8.423204   3.406662   3.887573   2.150221   3.407860
    27  H    9.369155   3.880396   3.403067   3.401951   2.154885
    28  C    6.533331   2.969241   3.221112   4.252041   4.593730
    29  C    7.905851   3.588917   3.692756   4.763749   4.910008
    30  C    6.136291   3.925190   3.924807   5.268694   5.259288
    31  C    8.777785   4.843182   4.677892   6.073496   5.800309
    32  H    8.421114   3.476535   3.741779   4.420191   4.823696
    33  C    7.234957   5.096774   4.861790   6.476283   6.096732
    34  H    5.162396   4.072085   4.144858   5.342413   5.444769
    35  C    8.483277   5.477068   5.184567   6.819374   6.338234
    36  H    9.824660   5.549716   5.349471   6.682098   6.339390
    37  H    7.254351   5.938950   5.633055   7.322632   6.815538
    38  H    9.356389   6.515305   6.125513   7.859309   7.198706
                   21         22         23         24         25
    21  H    0.000000
    22  C    3.887451   0.000000
    23  H    4.329452   2.144837   0.000000
    24  C    3.401758   1.398327   3.397993   0.000000
    25  H    2.470904   3.407800   4.971592   2.157636   0.000000
    26  H    4.972652   1.085217   2.461719   2.158847   4.305277
    27  H    4.295629   2.155262   4.290151   1.085484   2.484311
    28  C    2.738321   5.363423   4.612472   5.501769   5.147180
    29  C    3.210518   5.754275   5.150513   5.814690   5.372809
    30  C    3.187309   6.321189   5.673401   6.316910   5.643515
    31  C    3.968585   6.968846   6.524347   6.851098   6.049440
    32  H    3.532928   5.363293   4.738916   5.533418   5.377552
    33  C    3.948585   7.442278   6.944165   7.280109   6.288628
    34  H    3.501290   6.399933   5.700095   6.442591   5.857306
    35  C    4.288300   7.726360   7.307764   7.518606   6.475863
    36  H    4.705130   7.491863   7.128477   7.341051   6.531507
    37  H    4.675187   8.260747   7.800475   8.040928   6.921360
    38  H    5.181776   8.714588   8.372632   8.424423   7.223727
                   26         27         28         29         30
    26  H    0.000000
    27  H    2.485043   0.000000
    28  C    6.332947   6.542755   0.000000
    29  C    6.697936   6.792098   1.407417   0.000000
    30  C    7.327307   7.323374   1.404015   2.434926   0.000000
    31  C    7.943733   7.761799   2.423872   1.393865   2.802993
    32  H    6.219863   6.480957   2.175597   1.086016   3.424942
    33  C    8.479568   8.228302   2.421946   2.800122   1.396807
    34  H    7.375534   7.443935   2.167793   3.422080   1.084917
    35  C    8.753059   8.427950   2.794629   2.419477   2.421314
    36  H    8.424965   8.187648   3.407076   2.149695   3.888207
    37  H    9.306045   8.960219   3.404177   3.885364   2.150881
    38  H    9.748403   9.286614   3.880090   3.401415   3.403860
                   31         32         33         34         35
    31  C    0.000000
    32  H    2.144645   0.000000
    33  C    2.423799   3.886022   0.000000
    34  H    3.887882   4.329592   2.151598   0.000000
    35  C    1.399140   3.398390   1.396526   3.401639   0.000000
    36  H    1.085214   2.462088   3.407556   4.973091   2.159439
    37  H    3.408069   4.971255   1.085242   2.470230   2.157222
    38  H    2.155780   4.290414   2.154406   4.295631   1.085466
                   36         37         38
    36  H    0.000000
    37  H    4.305418   0.000000
    38  H    2.485327   2.484410   0.000000
 Stoichiometry    C19H18P(1+)
 Framework group  C1[X(C19H18P)]
 Deg. of freedom   108
 Full point group                 C1      NOp   1
 Largest Abelian subgroup         C1      NOp   1
 Largest concise Abelian subgroup C1      NOp   1
                         Standard orientation:                         
 ---------------------------------------------------------------------
 Center     Atomic      Atomic             Coordinates (Angstroms)
 Number     Number       Type             X           Y           Z
 ---------------------------------------------------------------------
      1         15           0        0.003081    0.008781    0.759975
      2          6           0        0.008385    0.016778    2.586319
      3          1           0        0.872628   -0.543574    2.949711
      4          1           0        0.069168    1.044455    2.950426
      5          1           0       -0.904488   -0.448613    2.964619
      6          6           0        1.415676    0.984280    0.177015
      7          6           0        2.693822    0.718243    0.706206
      8          6           0        1.251563    1.984498   -0.792812
      9          6           0        3.792308    1.453611    0.265994
     10          1           0        2.838744   -0.058388    1.451756
     11          6           0        2.359918    2.715592   -1.228256
     12          1           0        0.269735    2.200164   -1.200993
     13          6           0        3.625148    2.451971   -0.701045
     14          1           0        4.776559    1.250235    0.675353
     15          1           0        2.230366    3.490579   -1.976783
     16          1           0        4.483135    3.023976   -1.040125
     17          6           0       -1.552629    0.731875    0.176920
     18          6           0       -2.199800    0.192356   -0.947792
     19          6           0       -2.100903    1.847072    0.835627
     20          6           0       -3.387275    0.765925   -1.405000
     21          1           0       -1.789032   -0.673044   -1.457590
     22          6           0       -3.289378    2.411251    0.372261
     23          1           0       -1.611832    2.281155    1.702389
     24          6           0       -3.932033    1.871214   -0.746074
     25          1           0       -3.888106    0.345513   -2.271098
     26          1           0       -3.713483    3.268549    0.884972
     27          1           0       -4.858635    2.310795   -1.101677
     28          6           0        0.144348   -1.704639    0.184437
     29          6           0       -0.666647   -2.695153    0.769236
     30          6           0        1.025542   -2.042081   -0.855221
     31          6           0       -0.586397   -4.011821    0.318897
     32          1           0       -1.361987   -2.449216    1.566385
     33          6           0        1.096354   -3.364010   -1.300823
     34          1           0        1.655100   -1.286264   -1.312868
     35          6           0        0.295277   -4.346366   -0.714701
     36          1           0       -1.209920   -4.775064    0.773175
     37          1           0        1.779752   -3.623408   -2.102964
     38          1           0        0.356404   -5.373146   -1.061431
 ---------------------------------------------------------------------
 Rotational constants (GHZ):      0.3238642      0.3209362      0.1978723
 Standard basis: 6-31++G(d,p) (6D, 7F)
 There are   492 symmetry adapted cartesian basis functions of A   symmetry.
 There are   492 symmetry adapted basis functions of A   symmetry.
   492 basis functions,   808 primitive gaussians,   492 cartesian basis functions
    73 alpha electrons       73 beta electrons
       nuclear repulsion energy      1579.3575181781 Hartrees.
 NAtoms=   38 NActive=   38 NUniq=   38 SFac= 1.00D+00 NAtFMM=   60 NAOKFM=F Big=F
 Integral buffers will be    131072 words long.
 Raffenetti 2 integral format.
 Two-electron integral symmetry is turned on.
 One-electron integrals computed using PRISM.
 NBasis=   492 RedAO= T EigKep=  1.54D-06  NBF=   492
 NBsUse=   489 1.00D-06 EigRej=  6.32D-07 NBFU=   489
 Initial guess from the checkpoint file:  "MTPP.chk"
 B after Tr=     0.000000    0.000000    0.000000
         Rot=    0.953774    0.003342    0.002315    0.300498 Ang=  34.98 deg.
 ExpMin= 3.48D-02 ExpMax= 1.94D+04 ExpMxC= 2.91D+03 IAcc=3 IRadAn=         5 AccDes= 0.00D+00
 Harris functional with IExCor=  402 and IRadAn=       5 diagonalized for initial guess.
 HarFok:  IExCor=  402 AccDes= 0.00D+00 IRadAn=         5 IDoV= 1 UseB2=F ITyADJ=14
 ICtDFT=  3500011 ScaDFX=  1.000000  1.000000  1.000000  1.000000
 FoFCou: FMM=F IPFlag=           0 FMFlag=      100000 FMFlg1=           0
         NFxFlg=           0 DoJE=T BraDBF=F KetDBF=T FulRan=T
         wScrn=  0.000000 ICntrl=     500 IOpCl=  0 I1Cent=   200000004 NGrid=           0
         NMat0=    1 NMatS0=      1 NMatT0=    0 NMatD0=    1 NMtDS0=    0 NMtDT0=    0
 Petite list used in FoFCou.
 Requested convergence on RMS density matrix=1.00D-08 within 128 cycles.
 Requested convergence on MAX density matrix=1.00D-06.
 Requested convergence on             energy=1.00D-06.
 No special actions if energy rises.
 SCF Done:  E(RB3LYP) =  -1076.06671691     A.U. after   16 cycles
            NFock= 16  Conv=0.44D-08     -V/T= 2.0080
 Calling FoFJK, ICntrl=      2127 FMM=F ISym2X=0 I1Cent= 0 IOpClX= 0 NMat=1 NMatS=1 NMatT=0.
 ***** Axes restored to original set *****
 -------------------------------------------------------------------
 Center     Atomic                   Forces (Hartrees/Bohr)
 Number     Number              X              Y              Z
 -------------------------------------------------------------------
      1       15          -0.000416784    0.000210311   -0.000493443
      2        6           0.000363304   -0.000265444   -0.000365364
      3        1          -0.000131190    0.000294752    0.000104710
      4        1          -0.000057612   -0.000005099    0.000192602
      5        1          -0.000021500   -0.000003032    0.000001681
      6        6           0.001648604    0.000427129    0.000884671
      7        6          -0.000437527   -0.000408787   -0.000155548
      8        6          -0.000636207   -0.000088320   -0.000092938
      9        6          -0.000454606    0.000294515   -0.000405977
     10        1           0.000005525    0.000043499   -0.000091968
     11        6          -0.000037343   -0.000547261   -0.000039264
     12        1           0.000103231    0.000004925   -0.000211251
     13        6           0.000315667    0.000372368    0.000339096
     14        1           0.000082579   -0.000071466    0.000061591
     15        1          -0.000023302   -0.000008668    0.000026214
     16        1           0.000020291   -0.000011995   -0.000010935
     17        6           0.000391237   -0.000139821   -0.000094772
     18        6           0.000054786    0.000053880    0.000461001
     19        6          -0.000329798    0.000134394    0.000077522
     20        6          -0.000261034   -0.000077970    0.000015026
     21        1          -0.000098376   -0.000061091   -0.000161552
     22        6           0.000098989    0.000068947    0.000015401
     23        1          -0.000025811   -0.000023450   -0.000039627
     24        6           0.000115835   -0.000151800   -0.000264977
     25        1           0.000050163    0.000035010   -0.000022918
     26        1           0.000014524    0.000080191    0.000018923
     27        1          -0.000013587    0.000024632    0.000006000
     28        6          -0.000603606   -0.000318048    0.000448504
     29        6           0.000080447    0.000169102   -0.000083596
     30        6           0.000139682   -0.000037245   -0.000070715
     31        6           0.000103902    0.000095781   -0.000122601
     32        1           0.000019467   -0.000103433   -0.000046529
     33        6          -0.000025108    0.000104570    0.000032627
     34        1          -0.000037281   -0.000009947   -0.000007039
     35        6           0.000063778   -0.000102447    0.000054395
     36        1          -0.000039018    0.000006464    0.000053180
     37        1          -0.000013256    0.000017294    0.000009371
     38        1          -0.000009064   -0.000002436   -0.000021502
 -------------------------------------------------------------------
 Cartesian Forces:  Max     0.001648604 RMS     0.000268863

 GradGradGradGradGradGradGradGradGradGradGradGradGradGradGradGradGradGrad
 Berny optimization.
 Using GEDIIS/GDIIS optimizer.
 FormGI is forming the generalized inverse of G from B-inverse, IUseBI=4.
 Internal  Forces:  Max     0.001093151 RMS     0.000152877
 Search for a local minimum.
 Step number   8 out of a maximum of  215
 All quantities printed in internal units (Hartrees-Bohrs-Radians)
 Mixed Optimization -- En-DIIS/RFO-DIIS
 Swapping is turned off.
 Update second derivatives using D2CorX and points    7    8
 DE= -8.33D-05 DEPred=-7.74D-05 R= 1.08D+00
 TightC=F SS=  1.41D+00  RLast= 2.78D-01 DXNew= 3.5582D+00 8.3459D-01
 Trust test= 1.08D+00 RLast= 2.78D-01 DXMaxT set to 2.12D+00
 ITU=  1  1  1  1  1  1  1  0
     Eigenvalues ---    0.00073   0.00588   0.00916   0.01066   0.01544
     Eigenvalues ---    0.01695   0.01713   0.02096   0.02136   0.02152
     Eigenvalues ---    0.02152   0.02152   0.02153   0.02154   0.02154
     Eigenvalues ---    0.02154   0.02154   0.02155   0.02155   0.02155
     Eigenvalues ---    0.02155   0.02155   0.02156   0.02156   0.02156
     Eigenvalues ---    0.02156   0.02160   0.02171   0.02222   0.02400
     Eigenvalues ---    0.02467   0.06041   0.06066   0.06359   0.06542
     Eigenvalues ---    0.07113   0.15575   0.15888   0.15995   0.16000
     Eigenvalues ---    0.16000   0.16000   0.16000   0.16000   0.16000
     Eigenvalues ---    0.16000   0.16000   0.16000   0.16000   0.16008
     Eigenvalues ---    0.16025   0.16052   0.16090   0.16167   0.16399
     Eigenvalues ---    0.17782   0.21811   0.21997   0.22003   0.22007
     Eigenvalues ---    0.22014   0.22078   0.22480   0.23513   0.23536
     Eigenvalues ---    0.23608   0.24325   0.24607   0.24704   0.24876
     Eigenvalues ---    0.25186   0.27515   0.33695   0.33709   0.33709
     Eigenvalues ---    0.33711   0.33717   0.33718   0.33718   0.33718
     Eigenvalues ---    0.33719   0.33723   0.33724   0.33740   0.33776
     Eigenvalues ---    0.34339   0.35383   0.37164   0.37240   0.37681
     Eigenvalues ---    0.42127   0.42169   0.42230   0.42372   0.42532
     Eigenvalues ---    0.42781   0.46000   0.46325   0.46401   0.46426
     Eigenvalues ---    0.46441   0.46459   0.46474   0.46482   0.46505
     Eigenvalues ---    0.46514   0.46750   0.47605
 En-DIIS/RFO-DIIS IScMMF=        0 using points:     8    7    6    5    4
 RFO step:  Lambda=-1.34872800D-05.
 DidBck=F Rises=F RFO-DIIS coefs:    1.67766   -0.68077   -0.04270    0.05912   -0.01331
 Iteration  1 RMS(Cart)=  0.06066198 RMS(Int)=  0.00088523
 Iteration  2 RMS(Cart)=  0.00149606 RMS(Int)=  0.00000742
 Iteration  3 RMS(Cart)=  0.00000078 RMS(Int)=  0.00000741
 Variable       Old X    -DE/DX   Delta X   Delta X   Delta X     New X
                                 (Linear)    (Quad)   (Total)
    R1        3.45134  -0.00006  -0.00043  -0.00007  -0.00050   3.45083
    R2        3.42602  -0.00023  -0.00060  -0.00100  -0.00160   3.42442
    R3        3.42403   0.00004  -0.00076   0.00101   0.00025   3.42428
    R4        3.42609  -0.00031  -0.00068  -0.00043  -0.00111   3.42498
    R5        2.06401   0.00008   0.00029  -0.00001   0.00028   2.06429
    R6        2.06352   0.00011   0.00033   0.00014   0.00047   2.06399
    R7        2.06408   0.00000   0.00013  -0.00007   0.00006   2.06413
    R8        2.66208  -0.00050   0.00012  -0.00136  -0.00124   2.66084
    R9        2.65097   0.00046   0.00070   0.00092   0.00161   2.65258
   R10        2.63291   0.00030   0.00023   0.00066   0.00088   2.63380
   R11        2.05277  -0.00006  -0.00045  -0.00011  -0.00056   2.05221
   R12        2.64059  -0.00025  -0.00011  -0.00064  -0.00075   2.63984
   R13        2.05025   0.00000  -0.00001   0.00005   0.00004   2.05029
   R14        2.64550  -0.00032  -0.00023  -0.00080  -0.00102   2.64448
   R15        2.05076   0.00001   0.00003   0.00002   0.00005   2.05081
   R16        2.63768   0.00034  -0.00005   0.00103   0.00099   2.63866
   R17        2.05075   0.00000  -0.00003   0.00000  -0.00003   2.05072
   R18        2.05129  -0.00001  -0.00007  -0.00002  -0.00009   2.05121
   R19        2.65564  -0.00009  -0.00053   0.00000  -0.00053   2.65512
   R20        2.65785   0.00022   0.00066   0.00057   0.00123   2.65908
   R21        2.63758   0.00012   0.00036   0.00034   0.00070   2.63829
   R22        2.05063   0.00000   0.00002  -0.00030  -0.00027   2.05036
   R23        2.63580  -0.00005  -0.00007  -0.00034  -0.00041   2.63539
   R24        2.05181  -0.00004   0.00006  -0.00003   0.00003   2.05184
   R25        2.64062  -0.00020  -0.00043  -0.00059  -0.00102   2.63961
   R26        2.05077   0.00000   0.00000   0.00001   0.00001   2.05078
   R27        2.64246   0.00015   0.00039   0.00042   0.00080   2.64325
   R28        2.05076   0.00000   0.00003  -0.00004   0.00000   2.05076
   R29        2.05127  -0.00001  -0.00011   0.00003  -0.00008   2.05118
   R30        2.65963  -0.00004   0.00092  -0.00003   0.00089   2.66052
   R31        2.65320   0.00011  -0.00105   0.00028  -0.00076   2.65244
   R32        2.63402   0.00008  -0.00033   0.00004  -0.00029   2.63373
   R33        2.05227   0.00000   0.00010   0.00015   0.00025   2.05252
   R34        2.63958  -0.00005   0.00040   0.00001   0.00041   2.63999
   R35        2.05020   0.00001   0.00008  -0.00025  -0.00016   2.05003
   R36        2.64399  -0.00007   0.00049  -0.00013   0.00036   2.64435
   R37        2.05076   0.00000   0.00001   0.00000   0.00001   2.05077
   R38        2.63905   0.00002  -0.00035  -0.00014  -0.00049   2.63857
   R39        2.05081   0.00000   0.00001  -0.00003  -0.00002   2.05079
   R40        2.05123   0.00000  -0.00010   0.00005  -0.00005   2.05118
    A1        1.89328   0.00001   0.00224  -0.00029   0.00195   1.89524
    A2        1.89920   0.00010  -0.00040   0.00082   0.00041   1.89961
    A3        1.89796  -0.00014  -0.00144  -0.00205  -0.00349   1.89446
    A4        1.92921  -0.00012   0.00023  -0.00162  -0.00139   1.92782
    A5        1.92381   0.00009   0.00076   0.00170   0.00246   1.92627
    A6        1.91974   0.00006  -0.00137   0.00138   0.00001   1.91975
    A7        1.91002   0.00010   0.00165   0.00121   0.00286   1.91288
    A8        1.91529   0.00018   0.00112   0.00187   0.00299   1.91828
    A9        1.91989  -0.00003  -0.00281  -0.00107  -0.00388   1.91601
   A10        1.90482  -0.00020   0.00129  -0.00151  -0.00023   1.90459
   A11        1.90444   0.00005  -0.00066   0.00042  -0.00023   1.90420
   A12        1.90925  -0.00010  -0.00058  -0.00093  -0.00151   1.90774
   A13        2.07663   0.00109   0.00304   0.00484   0.00791   2.08454
   A14        2.11156  -0.00103  -0.00263  -0.00456  -0.00716   2.10440
   A15        2.09497  -0.00006  -0.00053  -0.00026  -0.00077   2.09420
   A16        2.09091   0.00005  -0.00016   0.00045   0.00029   2.09119
   A17        2.11051   0.00002   0.00085   0.00016   0.00101   2.11152
   A18        2.08175  -0.00007  -0.00068  -0.00061  -0.00129   2.08047
   A19        2.08942   0.00000   0.00049  -0.00013   0.00034   2.08977
   A20        2.10330   0.00007   0.00045   0.00024   0.00069   2.10400
   A21        2.09043  -0.00007  -0.00096  -0.00007  -0.00102   2.08940
   A22        2.09498   0.00010   0.00055   0.00013   0.00067   2.09565
   A23        2.09090  -0.00018  -0.00026  -0.00107  -0.00133   2.08957
   A24        2.09730   0.00008  -0.00028   0.00094   0.00066   2.09796
   A25        2.09725   0.00004  -0.00012   0.00039   0.00027   2.09752
   A26        2.08736  -0.00003  -0.00007  -0.00025  -0.00032   2.08704
   A27        2.09858  -0.00001   0.00018  -0.00014   0.00004   2.09862
   A28        2.09883  -0.00012  -0.00022  -0.00058  -0.00080   2.09803
   A29        2.09116   0.00005   0.00000   0.00022   0.00021   2.09137
   A30        2.09319   0.00007   0.00022   0.00037   0.00059   2.09379
   A31        2.09408   0.00023   0.00114   0.00216   0.00329   2.09737
   A32        2.09488  -0.00009  -0.00094  -0.00157  -0.00253   2.09236
   A33        2.09407  -0.00015  -0.00016  -0.00077  -0.00093   2.09314
   A34        2.09001   0.00013   0.00012   0.00062   0.00073   2.09075
   A35        2.10347   0.00012   0.00020   0.00132   0.00152   2.10499
   A36        2.08965  -0.00024  -0.00033  -0.00186  -0.00220   2.08745
   A37        2.09127  -0.00001  -0.00009   0.00013   0.00004   2.09131
   A38        2.11213   0.00003   0.00038  -0.00048  -0.00010   2.11203
   A39        2.07978  -0.00002  -0.00029   0.00034   0.00005   2.07983
   A40        2.09700   0.00003   0.00024  -0.00006   0.00018   2.09719
   A41        2.08848  -0.00008  -0.00020  -0.00038  -0.00059   2.08790
   A42        2.09769   0.00005  -0.00003   0.00045   0.00041   2.09810
   A43        2.09564   0.00010   0.00019   0.00039   0.00058   2.09622
   A44        2.08929  -0.00013  -0.00036  -0.00057  -0.00093   2.08836
   A45        2.09825   0.00003   0.00017   0.00019   0.00035   2.09860
   A46        2.09837  -0.00009  -0.00030  -0.00032  -0.00062   2.09775
   A47        2.09281   0.00007   0.00025   0.00036   0.00061   2.09342
   A48        2.09200   0.00002   0.00005  -0.00003   0.00001   2.09201
   A49        2.08096   0.00050  -0.00180   0.00143  -0.00039   2.08057
   A50        2.10727  -0.00033   0.00159  -0.00019   0.00138   2.10866
   A51        2.09462  -0.00018   0.00029  -0.00107  -0.00079   2.09383
   A52        2.09137   0.00004  -0.00017   0.00042   0.00025   2.09163
   A53        2.11128   0.00006   0.00042   0.00006   0.00048   2.11176
   A54        2.08051  -0.00010  -0.00026  -0.00049  -0.00075   2.07976
   A55        2.08921   0.00014  -0.00021   0.00079   0.00059   2.08980
   A56        2.10496  -0.00009   0.00011  -0.00055  -0.00045   2.10451
   A57        2.08901  -0.00004   0.00013  -0.00026  -0.00014   2.08887
   A58        2.09534   0.00009  -0.00009   0.00036   0.00027   2.09561
   A59        2.08982  -0.00011   0.00004  -0.00053  -0.00049   2.08933
   A60        2.09802   0.00002   0.00005   0.00017   0.00022   2.09824
   A61        2.09757   0.00000   0.00024  -0.00007   0.00017   2.09774
   A62        2.08740  -0.00002  -0.00051   0.00004  -0.00047   2.08693
   A63        2.09821   0.00002   0.00028   0.00003   0.00030   2.09851
   A64        2.09824  -0.00009  -0.00006  -0.00044  -0.00050   2.09774
   A65        2.09167   0.00006  -0.00005   0.00029   0.00024   2.09191
   A66        2.09328   0.00003   0.00011   0.00015   0.00026   2.09354
    D1       -1.18211   0.00010   0.00279   0.01065   0.01344  -1.16867
    D2        0.90763   0.00002   0.00608   0.01069   0.01677   0.92440
    D3        3.00898  -0.00001   0.00430   0.01004   0.01434   3.02332
    D4        3.00137   0.00018   0.00144   0.01229   0.01372   3.01509
    D5       -1.19207   0.00010   0.00472   0.01233   0.01705  -1.17502
    D6        0.90927   0.00007   0.00294   0.01168   0.01462   0.92390
    D7        0.91035   0.00013   0.00418   0.01134   0.01552   0.92587
    D8        3.00010   0.00005   0.00746   0.01138   0.01884   3.01894
    D9       -1.18175   0.00002   0.00569   0.01073   0.01642  -1.16533
   D10        0.87625  -0.00013  -0.04313  -0.02018  -0.06331   0.81294
   D11       -2.27332  -0.00004  -0.04845  -0.01736  -0.06581  -2.33912
   D12        2.95720  -0.00008  -0.04211  -0.02031  -0.06242   2.89477
   D13       -0.19237   0.00002  -0.04743  -0.01749  -0.06492  -0.25730
   D14       -1.20000  -0.00002  -0.04318  -0.01851  -0.06169  -1.26169
   D15        1.93362   0.00008  -0.04850  -0.01569  -0.06419   1.86943
   D16       -2.47063   0.00008   0.03537   0.01448   0.04986  -2.42078
   D17        0.68995   0.00019   0.03288   0.02528   0.05817   0.74811
   D18        1.73519   0.00008   0.03274   0.01530   0.04804   1.78323
   D19       -1.38742   0.00019   0.03025   0.02609   0.05635  -1.33106
   D20       -0.39320   0.00001   0.03256   0.01330   0.04586  -0.34734
   D21        2.76738   0.00012   0.03007   0.02410   0.05417   2.82155
   D22        0.81352   0.00002   0.04076   0.00622   0.04697   0.86049
   D23       -2.35607   0.00008   0.04455   0.01314   0.05770  -2.29837
   D24        2.88691   0.00000   0.04306   0.00562   0.04868   2.93559
   D25       -0.28267   0.00005   0.04686   0.01254   0.05940  -0.22327
   D26       -1.26468  -0.00005   0.04294   0.00564   0.04857  -1.21611
   D27        1.84892   0.00000   0.04673   0.01256   0.05930   1.90822
   D28        3.13664   0.00011  -0.00600   0.00423  -0.00181   3.13483
   D29        0.00087   0.00011  -0.00798   0.00370  -0.00431  -0.00344
   D30        0.00295   0.00002  -0.00075   0.00145   0.00070   0.00366
   D31       -3.13282   0.00002  -0.00272   0.00092  -0.00180  -3.13461
   D32       -3.13565  -0.00011   0.00550  -0.00275   0.00271  -3.13293
   D33        0.01492  -0.00018   0.00891  -0.00782   0.00106   0.01598
   D34       -0.00212  -0.00001   0.00011   0.00013   0.00024  -0.00188
   D35       -3.13474  -0.00009   0.00352  -0.00495  -0.00141  -3.13615
   D36       -0.00192   0.00000   0.00006  -0.00050  -0.00044  -0.00237
   D37        3.13911   0.00000   0.00027  -0.00086  -0.00059   3.13852
   D38        3.13394   0.00000   0.00201   0.00002   0.00202   3.13596
   D39       -0.00821   0.00000   0.00222  -0.00033   0.00187  -0.00633
   D40        0.00025  -0.00002   0.00122  -0.00266  -0.00145  -0.00119
   D41       -3.13896   0.00000   0.00279  -0.00122   0.00158  -3.13738
   D42        3.13294   0.00005  -0.00217   0.00238   0.00020   3.13314
   D43       -0.00627   0.00007  -0.00060   0.00382   0.00322  -0.00305
   D44        0.00007  -0.00003   0.00127  -0.00203  -0.00076  -0.00070
   D45        3.13964   0.00001   0.00017   0.00058   0.00075   3.14039
   D46       -3.14097  -0.00003   0.00106  -0.00168  -0.00062  -3.14159
   D47       -0.00140   0.00001  -0.00004   0.00094   0.00090  -0.00050
   D48        0.00078   0.00004  -0.00192   0.00363   0.00171   0.00249
   D49       -3.13879   0.00000  -0.00082   0.00101   0.00020  -3.13859
   D50        3.13997   0.00002  -0.00350   0.00217  -0.00133   3.13864
   D51        0.00041  -0.00002  -0.00240  -0.00044  -0.00285  -0.00244
   D52       -3.12454   0.00013  -0.00483   0.01152   0.00670  -3.11784
   D53        0.02810   0.00004  -0.00364   0.00302  -0.00063   0.02747
   D54       -0.00192   0.00002  -0.00235   0.00071  -0.00164  -0.00356
   D55       -3.13247  -0.00007  -0.00116  -0.00779  -0.00896  -3.14143
   D56        3.12667  -0.00012   0.00360  -0.01041  -0.00680   3.11986
   D57       -0.01246  -0.00007   0.00255  -0.00544  -0.00289  -0.01535
   D58        0.00406  -0.00001   0.00109   0.00035   0.00144   0.00550
   D59       -3.13507   0.00004   0.00004   0.00532   0.00536  -3.12971
   D60       -0.00165  -0.00001   0.00195  -0.00141   0.00054  -0.00111
   D61       -3.13702  -0.00005   0.00122  -0.00393  -0.00270  -3.13972
   D62        3.12899   0.00008   0.00078   0.00704   0.00782   3.13680
   D63       -0.00638   0.00005   0.00004   0.00453   0.00457  -0.00181
   D64       -0.00263   0.00000   0.00057  -0.00073  -0.00015  -0.00278
   D65        3.13613   0.00004   0.00024   0.00256   0.00280   3.13892
   D66        3.13655  -0.00005   0.00160  -0.00560  -0.00400   3.13255
   D67       -0.00788  -0.00001   0.00127  -0.00232  -0.00105  -0.00893
   D68        0.00310   0.00000  -0.00030   0.00105   0.00075   0.00385
   D69       -3.13567  -0.00002  -0.00117  -0.00121  -0.00238  -3.13805
   D70        3.13844   0.00003   0.00044   0.00357   0.00401  -3.14074
   D71       -0.00034   0.00001  -0.00043   0.00132   0.00089   0.00055
   D72       -0.00095   0.00000  -0.00097   0.00003  -0.00095  -0.00189
   D73        3.13783   0.00003  -0.00010   0.00228   0.00218   3.14001
   D74       -3.13969  -0.00003  -0.00064  -0.00327  -0.00391   3.13959
   D75       -0.00091  -0.00001   0.00023  -0.00102  -0.00079  -0.00169
   D76        3.12048   0.00007   0.00376   0.00750   0.01126   3.13174
   D77       -0.01526   0.00008   0.00669   0.00801   0.01471  -0.00055
   D78        0.00668   0.00001  -0.00002   0.00061   0.00059   0.00727
   D79       -3.12906   0.00003   0.00291   0.00113   0.00404  -3.12502
   D80       -3.11790  -0.00009  -0.00289  -0.00906  -0.01194  -3.12985
   D81        0.02826  -0.00007  -0.00700  -0.00711  -0.01411   0.01415
   D82       -0.00452  -0.00002   0.00092  -0.00205  -0.00113  -0.00565
   D83       -3.14155   0.00000  -0.00320  -0.00009  -0.00329   3.13835
   D84       -0.00350   0.00000  -0.00070   0.00080   0.00010  -0.00339
   D85        3.13792   0.00000   0.00042   0.00029   0.00071   3.13863
   D86        3.13235  -0.00002  -0.00358   0.00030  -0.00328   3.12906
   D87       -0.00943  -0.00002  -0.00246  -0.00022  -0.00267  -0.01209
   D88       -0.00081   0.00002  -0.00109   0.00207   0.00098   0.00018
   D89       -3.13910   0.00001  -0.00193   0.00158  -0.00035  -3.13945
   D90        3.13626   0.00000   0.00298   0.00014   0.00313   3.13939
   D91       -0.00204  -0.00001   0.00215  -0.00036   0.00179  -0.00024
   D92       -0.00184   0.00000   0.00053  -0.00079  -0.00025  -0.00209
   D93        3.13952   0.00001  -0.00011   0.00032   0.00021   3.13973
   D94        3.13994   0.00000  -0.00060  -0.00027  -0.00087   3.13907
   D95       -0.00190   0.00001  -0.00124   0.00084  -0.00041  -0.00230
   D96        0.00400  -0.00001   0.00037  -0.00066  -0.00029   0.00371
   D97       -3.13735  -0.00002   0.00102  -0.00177  -0.00076  -3.13810
   D98       -3.14091   0.00000   0.00121  -0.00016   0.00105  -3.13986
   D99        0.00093  -0.00001   0.00186  -0.00127   0.00059   0.00151
         Item               Value     Threshold  Converged?
 Maximum Force            0.001093     0.000450     NO 
 RMS     Force            0.000153     0.000300     YES
 Maximum Displacement     0.187804     0.001800     NO 
 RMS     Displacement     0.060603     0.001200     NO 
 Predicted change in Energy=-4.689204D-05
 GradGradGradGradGradGradGradGradGradGradGradGradGradGradGradGradGradGrad

                          Input orientation:                          
 ---------------------------------------------------------------------
 Center     Atomic      Atomic             Coordinates (Angstroms)
 Number     Number       Type             X           Y           Z
 ---------------------------------------------------------------------
      1         15           0        0.048840    0.035113    0.753628
      2          6           0        0.179724    0.116102    2.573232
      3          1           0        1.048259    0.717236    2.851754
      4          1           0       -0.720286    0.572677    2.990909
      5          1           0        0.296291   -0.890656    2.980607
      6          6           0       -0.343401    1.690131    0.128447
      7          6           0        0.378748    2.799914    0.607515
      8          6           0       -1.348735    1.869843   -0.834534
      9          6           0        0.089149    4.075426    0.126132
     10          1           0        1.164160    2.678606    1.347631
     11          6           0       -1.629591    3.152282   -1.311948
     12          1           0       -1.914231    1.021804   -1.206290
     13          6           0       -0.914701    4.251840   -0.832764
     14          1           0        0.644726    4.930064    0.498519
     15          1           0       -2.410018    3.288793   -2.053527
     16          1           0       -1.137707    5.247128   -1.204082
     17          6           0       -1.262189   -1.135523    0.312792
     18          6           0       -1.080757   -2.029226   -0.756076
     19          6           0       -2.477495   -1.126743    1.021983
     20          6           0       -2.107003   -2.908317   -1.107041
     21          1           0       -0.148150   -2.045488   -1.310339
     22          6           0       -3.495372   -2.010597    0.664764
     23          1           0       -2.640640   -0.436083    1.843751
     24          6           0       -3.310310   -2.901292   -0.397740
     25          1           0       -1.963373   -3.598683   -1.931952
     26          1           0       -4.430616   -2.003188    1.215180
     27          1           0       -4.104622   -3.588540   -0.671489
     28          6           0        1.635759   -0.531565    0.086213
     29          6           0        2.243128   -1.676255    0.636608
     30          6           0        2.249589    0.143661   -0.980280
     31          6           0        3.457631   -2.130495    0.125650
     32          1           0        1.775261   -2.220424    1.451896
     33          6           0        3.465976   -0.321038   -1.486377
     34          1           0        1.788848    1.024891   -1.413879
     35          6           0        4.069690   -1.452678   -0.934573
     36          1           0        3.925279   -3.011456    0.553340
     37          1           0        3.939219    0.204243   -2.309693
     38          1           0        5.016411   -1.808435   -1.328701
 ---------------------------------------------------------------------
                    Distance matrix (angstroms):
                    1          2          3          4          5
     1  P    0.000000
     2  C    1.826103   0.000000
     3  H    2.422037   1.092378   0.000000
     4  H    2.426100   1.092215   1.779891   0.000000
     5  H    2.424400   1.092292   1.779712   1.781819   0.000000
     6  C    1.812123   2.954353   3.209306   3.095875   3.899293
     7  C    2.788246   3.332643   3.134071   3.442243   4.388471
     8  C    2.800306   4.126096   4.545636   4.087983   4.988163
     9  C    4.088950   4.655400   4.430163   4.596889   5.731745
    10  H    2.929989   3.006267   2.474428   3.269012   4.019880
    11  C    4.098839   5.252299   5.516951   5.098606   6.203258
    12  H    2.944229   4.414717   5.033570   4.386764   5.106272
    13  C    4.607151   5.468355   5.470129   5.309851   6.515640
    14  H    4.937683   5.262594   4.842362   5.202124   6.337425
    15  H    4.951014   6.178968   6.529500   5.973175   7.080566
    16  H    5.692594   6.506240   6.461283   6.294656   7.565736
    17  C    1.812049   2.958930   3.900925   3.222409   3.099364
    18  C    2.795834   4.156385   5.009211   4.575995   4.141908
    19  C    2.793617   3.318411   4.379413   3.138866   3.403797
    20  C    4.095549   5.283999   6.226746   5.552792   5.153217
    21  H    2.937288   4.456691   5.136833   5.067826   4.465801
    22  C    4.093197   4.655258   5.733112   4.448073   4.581932
    23  H    2.940017   2.965047   3.994270   2.453839   3.181925
    24  C    4.607821   5.487412   6.530703   5.500876   5.335116
    25  H    4.946292   6.220062   7.112026   6.571154   6.047539
    26  H    4.942998   5.252707   6.332231   4.853333   5.167021
    27  H    5.693247   6.527496   7.583214   6.494814   6.323324
    28  C    1.812423   2.953773   3.090773   3.899687   3.209461
    29  C    2.785206   3.349730   3.473239   4.402528   3.146692
    30  C    2.803839   4.112487   4.056682   4.977405   4.535836
    31  C    4.087061   4.667176   4.620204   5.742111   4.436446
    32  H    2.924988   3.043434   3.334364   4.049411   2.508504
    33  C    4.101375   5.241276   5.073731   6.194321   5.506842
    34  H    2.950487   4.394569   4.340362   5.089441   5.020812
    35  C    4.607687   5.467871   5.307905   6.515777   5.466539
    36  H    4.934417   5.281171   5.240524   6.353662   4.853758
    37  H    4.954552   6.163159   5.938127   7.067044   6.515904
    38  H    5.693111   6.505572   6.292968   7.565608   6.456933
                    6          7          8          9         10
     6  C    0.000000
     7  C    1.408057   0.000000
     8  C    1.403683   2.434900   0.000000
     9  C    2.424198   1.393746   2.802675   0.000000
    10  H    2.176289   1.085983   3.424994   2.144485   0.000000
    11  C    2.422171   2.800344   1.396945   2.423703   3.886229
    12  H    2.166954   3.421888   1.084969   3.887607   4.329433
    13  C    2.795115   2.419814   2.421219   1.399399   3.398654
    14  H    3.407421   2.149456   3.887914   1.085240   2.461680
    15  H    3.404062   3.885533   2.150741   3.408158   4.971414
    16  H    3.880565   3.401525   3.403991   2.155813   4.290354
    17  C    2.976991   4.274015   3.218085   5.386552   4.637418
    18  C    3.893544   5.225910   3.909054   6.278037   5.623959
    19  C    3.645208   4.873248   3.701389   5.869648   5.277156
    20  C    5.077641   6.457752   4.845620   7.424046   6.923845
    21  H    4.007876   5.237719   4.122815   6.291688   5.577098
    22  C    4.890598   6.176820   4.681213   7.083684   6.645763
    23  H    3.569365   4.595288   3.762915   5.545780   4.942057
    24  C    5.491866   6.864652   5.177094   7.778519   7.362233
    25  H    5.902635   7.271620   5.611317   8.206126   7.742188
    26  H    5.614884   6.824150   5.357208   7.652701   7.296455
    27  H    6.530777   7.908780   6.116816   8.772701   8.432913
    28  C    2.975700   3.598693   3.939765   4.859832   3.481204
    29  C    4.275618   4.849005   5.257428   6.162958   4.542526
    30  C    3.216277   3.616189   3.993606   4.620653   3.608777
    31  C    5.389344   5.832722   6.326596   7.061170   5.466324
    32  H    4.640333   5.278923   5.631821   6.651192   4.938098
    33  C    4.600414   4.863713   5.329757   5.773392   4.725233
    34  H    2.714368   3.037288   3.300608   3.816592   3.278863
    35  C    5.521108   5.838290   6.356768   6.894182   5.542389
    36  H    6.364517   6.808292   7.319050   8.069839   6.374283
    37  H    5.147156   5.284370   5.736966   5.978490   5.215309
    38  H    6.564360   6.818631   7.368108   7.811164   6.491235
                   11         12         13         14         15
    11  C    0.000000
    12  H    2.152005   0.000000
    13  C    1.396321   3.401723   0.000000
    14  H    3.407465   4.972840   2.159656   0.000000
    15  H    1.085192   2.470396   2.157243   4.305598   0.000000
    16  H    2.154522   4.296087   1.085452   2.485246   2.485037
    17  C    4.600005   2.717872   5.518762   6.360988   5.146995
    18  C    5.240061   3.194707   6.283729   7.278944   5.633085
    19  C    4.947346   3.146223   5.900133   6.834266   5.381475
    20  C    6.082826   3.936097   7.263929   8.461091   6.276291
    21  H    5.404765   3.540924   6.361762   7.249755   5.841484
    22  C    5.834711   3.898244   6.936899   8.083367   6.053977
    23  H    4.884366   3.457724   5.667383   6.434192   5.395987
    24  C    6.348729   4.241871   7.556156   8.819056   6.470650
    25  H    6.787588   4.677381   7.996164   9.243857   6.903014
    26  H    6.388348   4.620203   7.461977   8.622220   6.540055
    27  H    7.209345   5.132162   8.466000   9.823026   7.216607
    28  C    5.117431   4.084844   5.498212   5.566107   5.961707
    29  C    6.489191   5.287667   6.875555   6.798339   7.317124
    30  C    4.920350   4.261410   5.187642   5.260427   5.723256
    31  C    7.473570   6.369297   7.795514   7.609400   8.279300
    32  H    6.935260   5.584831   7.371959   7.301817   7.756032
    33  C    6.169213   5.552324   6.366220   6.282782   6.919527
    34  H    4.027643   3.708894   4.249714   4.496294   4.812991
    35  C    7.336885   6.481065   7.576018   7.384006   8.106802
    36  H    8.504560   7.311864   8.837542   8.592600   9.307249
    37  H    6.379504   6.012386   6.490370   6.408832   7.063490
    38  H    8.293271   7.487258   8.494173   8.237581   9.036535
                   16         17         18         19         20
    16  H    0.000000
    17  C    6.561603   0.000000
    18  C    7.290355   1.405027   0.000000
    19  C    6.883068   1.407124   2.434512   0.000000
    20  C    8.213418   2.423310   1.396122   2.800717   0.000000
    21  H    7.360214   2.168795   1.085002   3.421939   2.150095
    22  C    7.856573   2.424200   2.801695   1.394588   2.423378
    23  H    6.621706   2.175587   3.424973   1.085785   3.886372
    24  C    8.471549   2.795997   2.420705   2.420377   1.396820
    25  H    8.914027   3.405538   2.150555   3.885941   1.085224
    26  H    8.322449   3.406769   3.886911   2.149456   3.407513
    27  H    9.335698   3.881434   3.403289   3.402328   2.154737
    28  C    6.538369   2.968873   3.214327   4.260137   4.591413
    29  C    7.921579   3.561530   3.621101   4.768098   4.845815
    30  C    6.129375   3.954862   3.982827   5.288507   5.320764
    31  C    8.792874   4.827183   4.624356   6.085775   5.752364
    32  H    8.444166   3.420624   3.615043   4.412131   4.700354
    33  C    7.230357   5.124055   4.911622   6.501222   6.155973
    34  H    5.141598   4.117962   4.242048   5.363267   5.544541
    35  C    8.489819   5.485020   5.185690   6.841052   6.348242
    36  H    9.845129   5.521486   5.266853   6.690836   6.257470
    37  H    7.240735   5.977211   5.709840   7.351586   6.905881
    38  H    9.363208   6.524425   6.127978   7.883467   7.211234
                   21         22         23         24         25
    21  H    0.000000
    22  C    3.886662   0.000000
    23  H    4.330240   2.144684   0.000000
    24  C    3.400661   1.398750   3.398529   0.000000
    25  H    2.468573   3.407634   4.971585   2.157406   0.000000
    26  H    4.971875   1.085216   2.460677   2.159441   4.305500
    27  H    4.294510   2.155612   4.290415   1.085439   2.484717
    28  C    2.724821   5.371290   4.624462   5.505763   5.141395
    29  C    3.105663   5.748300   5.181353   5.780248   5.290356
    30  C    3.263504   6.352289   5.676760   6.365813   5.714881
    31  C    3.882131   6.974903   6.558339   6.831771   5.981352
    32  H    3.370467   5.333214   4.778871   5.454152   5.227561
    33  C    4.008319   7.479464   6.956562   7.332183   6.357619
    34  H    3.631791   6.438783   5.689198   6.515280   5.977039
    35  C    4.275839   7.752375   7.333559   7.539966   6.480582
    36  H    4.582490   7.488671   7.170007   7.298660   6.418545
    37  H    4.771434   8.308192   7.807411   8.115146   7.031751
    38  H    5.170031   8.744439   8.401085   8.449575   7.230925
                   26         27         28         29         30
    26  H    0.000000
    27  H    2.485786   0.000000
    28  C    6.343591   6.547609   0.000000
    29  C    6.706749   6.757357   1.407887   0.000000
    30  C    7.352152   7.375681   1.403611   2.434433   0.000000
    31  C    7.964152   7.742674   2.424324   1.393711   2.802540
    32  H    6.214188   6.399495   2.176418   1.086146   3.424816
    33  C    8.513765   8.285805   2.422200   2.799827   1.397024
    34  H    7.400199   7.521162   2.167087   3.421558   1.084830
    35  C    8.785198   8.452840   2.795438   2.419696   2.421396
    36  H    8.442488   8.143252   3.407340   2.149262   3.887761
    37  H    9.346208   9.042803   3.404072   3.885059   2.150781
    38  H    9.785477   9.316327   3.880874   3.401619   3.404024
                   31         32         33         34         35
    31  C    0.000000
    32  H    2.144151   0.000000
    33  C    2.423393   3.885824   0.000000
    34  H    3.887344   4.329540   2.151637   0.000000
    35  C    1.399330   3.398393   1.396269   3.401518   0.000000
    36  H    1.085221   2.460835   3.407308   4.972563   2.159751
    37  H    3.407906   4.971044   1.085232   2.469826   2.157166
    38  H    2.156074   4.290280   2.154312   4.295597   1.085440
                   36         37         38
    36  H    0.000000
    37  H    4.305563   0.000000
    38  H    2.485941   2.484665   0.000000
 Stoichiometry    C19H18P(1+)
 Framework group  C1[X(C19H18P)]
 Deg. of freedom   108
 Full point group                 C1      NOp   1
 Largest Abelian subgroup         C1      NOp   1
 Largest concise Abelian subgroup C1      NOp   1
                         Standard orientation:                         
 ---------------------------------------------------------------------
 Center     Atomic      Atomic             Coordinates (Angstroms)
 Number     Number       Type             X           Y           Z
 ---------------------------------------------------------------------
      1         15           0        0.005749    0.001374    0.759859
      2          6           0        0.015122   -0.004021    2.585930
      3          1           0        0.718749   -0.757784    2.946540
      4          1           0        0.318675    0.976515    2.959208
      5          1           0       -0.983754   -0.239443    2.959997
      6          6           0        1.617232    0.589256    0.175646
      7          6           0        2.793216    0.065893    0.746416
      8          6           0        1.699843    1.548712   -0.845602
      9          6           0        4.036952    0.506456    0.297469
     10          1           0        2.748151   -0.681671    1.532848
     11          6           0        2.951471    1.981885   -1.289722
     12          1           0        0.799561    1.961787   -1.288343
     13          6           0        4.116311    1.464221   -0.719736
     14          1           0        4.942323    0.104169    0.740428
     15          1           0        3.012344    2.726633   -2.076669
     16          1           0        5.087013    1.805327   -1.065555
     17          6           0       -1.315626    1.099879    0.184724
     18          6           0       -2.121151    0.725726   -0.903962
     19          6           0       -1.513737    2.345090    0.809383
     20          6           0       -3.118369    1.590630   -1.358556
     21          1           0       -1.978048   -0.231826   -1.393703
     22          6           0       -2.514173    3.200656    0.348935
     23          1           0       -0.894258    2.656625    1.644920
     24          6           0       -3.316523    2.823745   -0.733042
     25          1           0       -3.740165    1.298216   -2.198542
     26          1           0       -2.666213    4.159295    0.834309
     27          1           0       -4.095020    3.492062   -1.087264
     28          6           0       -0.297194   -1.688845    0.179978
     29          6           0       -1.369990   -2.420085    0.724534
     30          6           0        0.509594   -2.263273   -0.814633
     31          6           0       -1.622147   -3.716625    0.279753
     32          1           0       -2.014221   -1.986365    1.483854
     33          6           0        0.247123   -3.562885   -1.254856
     34          1           0        1.336930   -1.707695   -1.243241
     35          6           0       -0.813357   -4.288544   -0.708626
     36          1           0       -2.447950   -4.279349    0.702951
     37          1           0        0.873834   -4.005138   -2.022564
     38          1           0       -1.011773   -5.299197   -1.051248
 ---------------------------------------------------------------------
 Rotational constants (GHZ):      0.3236009      0.3218334      0.1975782
 Standard basis: 6-31++G(d,p) (6D, 7F)
 There are   492 symmetry adapted cartesian basis functions of A   symmetry.
 There are   492 symmetry adapted basis functions of A   symmetry.
   492 basis functions,   808 primitive gaussians,   492 cartesian basis functions
    73 alpha electrons       73 beta electrons
       nuclear repulsion energy      1579.4542199140 Hartrees.
 NAtoms=   38 NActive=   38 NUniq=   38 SFac= 1.00D+00 NAtFMM=   60 NAOKFM=F Big=F
 Integral buffers will be    131072 words long.
 Raffenetti 2 integral format.
 Two-electron integral symmetry is turned on.
 One-electron integrals computed using PRISM.
 NBasis=   492 RedAO= T EigKep=  1.59D-06  NBF=   492
 NBsUse=   489 1.00D-06 EigRej=  6.30D-07 NBFU=   489
 Initial guess from the checkpoint file:  "MTPP.chk"
 B after Tr=     0.000000    0.000000    0.000000
         Rot=    0.991741    0.002509   -0.000424    0.128230 Ang=  14.74 deg.
 ExpMin= 3.48D-02 ExpMax= 1.94D+04 ExpMxC= 2.91D+03 IAcc=3 IRadAn=         5 AccDes= 0.00D+00
 Harris functional with IExCor=  402 and IRadAn=       5 diagonalized for initial guess.
 HarFok:  IExCor=  402 AccDes= 0.00D+00 IRadAn=         5 IDoV= 1 UseB2=F ITyADJ=14
 ICtDFT=  3500011 ScaDFX=  1.000000  1.000000  1.000000  1.000000
 FoFCou: FMM=F IPFlag=           0 FMFlag=      100000 FMFlg1=           0
         NFxFlg=           0 DoJE=T BraDBF=F KetDBF=T FulRan=T
         wScrn=  0.000000 ICntrl=     500 IOpCl=  0 I1Cent=   200000004 NGrid=           0
         NMat0=    1 NMatS0=      1 NMatT0=    0 NMatD0=    1 NMtDS0=    0 NMtDT0=    0
 Petite list used in FoFCou.
 Requested convergence on RMS density matrix=1.00D-08 within 128 cycles.
 Requested convergence on MAX density matrix=1.00D-06.
 Requested convergence on             energy=1.00D-06.
 No special actions if energy rises.
 SCF Done:  E(RB3LYP) =  -1076.06674150     A.U. after   15 cycles
            NFock= 15  Conv=0.39D-08     -V/T= 2.0080
 Calling FoFJK, ICntrl=      2127 FMM=F ISym2X=0 I1Cent= 0 IOpClX= 0 NMat=1 NMatS=1 NMatT=0.
 ***** Axes restored to original set *****
 -------------------------------------------------------------------
 Center     Atomic                   Forces (Hartrees/Bohr)
 Number     Number              X              Y              Z
 -------------------------------------------------------------------
      1       15           0.000026461    0.000048634   -0.000175985
      2        6          -0.000066736   -0.000040883    0.000101301
      3        1          -0.000085757    0.000082075   -0.000025702
      4        1          -0.000125967   -0.000087291    0.000003168
      5        1           0.000135659   -0.000042994   -0.000021961
      6        6           0.000745757    0.000216214    0.000620831
      7        6          -0.000355184   -0.000314877   -0.000037734
      8        6          -0.000288332    0.000148743   -0.000147616
      9        6          -0.000136202    0.000168832   -0.000290014
     10        1           0.000068889    0.000027724   -0.000045722
     11        6          -0.000105426   -0.000278669    0.000065039
     12        1          -0.000028784    0.000044623   -0.000103489
     13        6           0.000244979    0.000085502    0.000098445
     14        1           0.000017829   -0.000036739    0.000034518
     15        1           0.000037445    0.000012885   -0.000064442
     16        1          -0.000073147   -0.000004327    0.000015793
     17        6          -0.000095596   -0.000112612   -0.000401608
     18        6          -0.000046520    0.000092196   -0.000062562
     19        6           0.000057068   -0.000008482   -0.000191615
     20        6          -0.000143549   -0.000022960    0.000029639
     21        1           0.000097092    0.000043732    0.000129423
     22        6           0.000097020    0.000153358    0.000132810
     23        1           0.000065751   -0.000024552    0.000084614
     24        6          -0.000059492    0.000053489    0.000040028
     25        1           0.000058693   -0.000011937    0.000016339
     26        1           0.000008808   -0.000036416    0.000028322
     27        1          -0.000013033   -0.000022006    0.000012147
     28        6          -0.000139124   -0.000737580    0.000316954
     29        6           0.000034212    0.000073253   -0.000020010
     30        6           0.000136034    0.000154107   -0.000255886
     31        6           0.000093191    0.000021760   -0.000153761
     32        1          -0.000013769    0.000167298    0.000099134
     33        6          -0.000107957    0.000160585   -0.000069789
     34        1          -0.000045347    0.000103718    0.000079126
     35        6           0.000010839   -0.000039069    0.000165566
     36        1          -0.000015830   -0.000010113    0.000009112
     37        1           0.000004360   -0.000014501   -0.000000568
     38        1           0.000005668   -0.000012718   -0.000013847
 -------------------------------------------------------------------
 Cartesian Forces:  Max     0.000745757 RMS     0.000164748

 GradGradGradGradGradGradGradGradGradGradGradGradGradGradGradGradGradGrad
 Berny optimization.
 Using GEDIIS/GDIIS optimizer.
 FormGI is forming the generalized inverse of G from B-inverse, IUseBI=4.
 Internal  Forces:  Max     0.000670455 RMS     0.000115291
 Search for a local minimum.
 Step number   9 out of a maximum of  215
[truncated: 1,337,289 more chars]
