# Supplementary material for: Screening Deep Eutectic Solvents for CO2 Capture With COSMO-RS
Source: Front Chem. 2020 Feb 13;8:82. doi: 10.3389/fchem.2020.00082 (PMC7031488; doi:10.3389/fchem.2020.00082)
Supplement: Supplementary file 3 [file Data_Sheet_2.ZIP › Gaussian files/Triethylene Glycol.LOG]

 Entering Link 1 = C:\G03W\l1.exe PID=     19432.
  
 Copyright (c) 1988,1990,1992,1993,1995,1998,2003, Gaussian, Inc.
                  All Rights Reserved.
  
 This is the Gaussian(R) 03 program.  It is based on the
 the Gaussian(R) 98 system (copyright 1998, Gaussian, Inc.),
 the Gaussian(R) 94 system (copyright 1995, Gaussian, Inc.),
 the Gaussian 92(TM) system (copyright 1992, Gaussian, Inc.),
 the Gaussian 90(TM) system (copyright 1990, Gaussian, Inc.),
 the Gaussian 88(TM) system (copyright 1988, Gaussian, Inc.),
 the Gaussian 86(TM) system (copyright 1986, Carnegie Mellon
 University), and the Gaussian 82(TM) system (copyright 1983,
 Carnegie Mellon University). Gaussian is a federally registered
 trademark of Gaussian, Inc.
  
 This software contains proprietary and confidential information,
 including trade secrets, belonging to Gaussian, Inc.
  
 This software is provided under written license and may be
 used, copied, transmitted, or stored only in accord with that
 written license.
  
 The following legend is applicable only to US Government
 contracts under DFARS:
  
                    RESTRICTED RIGHTS LEGEND
  
 Use, duplication or disclosure by the US Government is subject
 to restrictions as set forth in subparagraph (c)(1)(ii) of the
 Rights in Technical Data and Computer Software clause at DFARS
 252.227-7013.
  
 Gaussian, Inc.
 Carnegie Office Park, Building 6, Pittsburgh, PA 15106 USA
  
 The following legend is applicable only to US Government
 contracts under FAR:
  
                    RESTRICTED RIGHTS LEGEND
  
 Use, reproduction and disclosure by the US Government is subject
 to restrictions as set forth in subparagraph (c) of the
 Commercial Computer Software - Restricted Rights clause at FAR
 52.227-19.
  
 Gaussian, Inc.
 Carnegie Office Park, Building 6, Pittsburgh, PA 15106 USA
  
  
 ---------------------------------------------------------------
 Warning -- This program may not be used in any manner that
 competes with the business of Gaussian, Inc. or will provide
 assistance to any competitor of Gaussian, Inc.  The licensee
 of this program is prohibited from giving any competitor of
 Gaussian, Inc. access to this program.  By using this program,
 the user acknowledges that Gaussian, Inc. is engaged in the
 business of creating and licensing software in the field of
 computational chemistry and represents and warrants to the
 licensee that it is not a competitor of Gaussian, Inc. and that
 it will not use this program in any manner prohibited above.
 ---------------------------------------------------------------
  

 Cite this work as:
 Gaussian 03, Revision B.01,
 M. J. Frisch, G. W. Trucks, H. B. Schlegel, G. E. Scuseria, 
 M. A. Robb, J. R. Cheeseman, J. A. Montgomery, Jr., T. Vreven, 
 K. N. Kudin, J. C. Burant, J. M. Millam, S. S. Iyengar, J. Tomasi, 
 V. Barone, B. Mennucci, M. Cossi, G. Scalmani, N. Rega, 
 G. A. Petersson, H. Nakatsuji, M. Hada, M. Ehara, K. Toyota, 
 R. Fukuda, J. Hasegawa, M. Ishida, T. Nakajima, Y. Honda, O. Kitao, 
 H. Nakai, M. Klene, X. Li, J. E. Knox, H. P. Hratchian, J. B. Cross, 
 C. Adamo, J. Jaramillo, R. Gomperts, R. E. Stratmann, O. Yazyev, 
 A. J. Austin, R. Cammi, C. Pomelli, J. W. Ochterski, P. Y. Ayala, 
 K. Morokuma, G. A. Voth, P. Salvador, J. J. Dannenberg, 
 V. G. Zakrzewski, S. Dapprich, A. D. Daniels, M. C. Strain, 
 O. Farkas, D. K. Malick, A. D. Rabuck, K. Raghavachari, 
 J. B. Foresman, J. V. Ortiz, Q. Cui, A. G. Baboul, S. Clifford, 
 J. Cioslowski, B. B. Stefanov, G. Liu, A. Liashenko, P. Piskorz, 
 I. Komaromi, R. L. Martin, D. J. Fox, T. Keith, M. A. Al-Laham, 
 C. Y. Peng, A. Nanayakkara, M. Challacombe, P. M. W. Gill, 
 B. Johnson, W. Chen, M. W. Wong, C. Gonzalez, and J. A. Pople, 
 Gaussian, Inc., Pittsburgh PA, 2003.
 
 *********************************************
 Gaussian 03:  x86-Win32-G03RevB.01 3-Mar-2003
                  19-Apr-2019 
 *********************************************
 %chk=C:\Users\LYR\Desktop\Gauss\triethylene glycol.chk
 Default route:  MaxDisk=2000MB
 -----------------------------------------------
 # opt freq b3lyp/6-31++g(d,p) geom=connectivity
 -----------------------------------------------
 1/14=-1,18=20,26=3,38=1,57=2/1,3;
 2/9=110,17=6,18=5,40=1/2;
 3/5=1,6=6,7=1111,11=2,16=1,25=1,30=1,74=-5/1,2,3;
 4//1;
 5/5=2,38=5/2;
 6/7=2,8=2,9=2,10=2,28=1/1;
 7//1,2,3,16;
 1/14=-1,18=20/3(1);
 99//99;
 2/9=110/2;
 3/5=1,6=6,7=1111,11=2,16=1,25=1,30=1,74=-5/1,2,3;
 4/5=5,16=3/1;
 5/5=2,38=5/2;
 7//1,2,3,16;
 1/14=-1,18=20/3(-5);
 2/9=110/2;
 6/7=2,8=2,9=2,10=2,19=2,28=1/1;
 99/9=1/99;
 ------------------
 triethylene glycol
 ------------------
 Symbolic Z-matrix:
 Charge =  0 Multiplicity = 1
 C                     3.1137   -0.52972   0. 
 H                     3.47035  -1.53853   0. 
 H                     3.47037  -0.02532  -0.87365 
 H                     2.0437   -0.5297    0. 
 C                     3.11347  -0.52955   2.51481 
 H                     3.46993  -1.53843   2.51489 
 H                     2.04347  -0.52934   2.51473 
 C                     3.62685   0.19637   3.77221 
 H                     3.27039   1.20525   3.77213 
 H                     4.69685   0.19615   3.7723 
 C                     3.62666   0.19651   6.28702 
 H                     3.2702    1.20539   6.28694 
 H                     4.69666   0.19629   6.28711 
 C                     3.11308  -0.52928   7.54443 
 H                     3.46954  -1.53816   7.54451 
 H                     2.04308  -0.52906   7.54435 
 C                     3.11289  -0.52914   10.05924 
 H                     3.46935  -1.53802   10.05932 
 H                     2.04289  -0.52893   10.05915 
 C                     3.62627   0.19679   11.31664 
 H                     3.2698    1.20566   11.31656 
 H                     4.69627   0.19657   11.31672 
 O                     3.14938  -0.47716   12.48423 
 H                     3.47058  -0.02595   13.26835 
 O                     3.62646   0.19665   8.80183 
 O                     3.11327  -0.52942   5.02962 
 O                     3.62704   0.19624   1.2574 
 

 GradGradGradGradGradGradGradGradGradGradGradGradGradGradGradGradGradGrad
 Berny optimization.
 Initialization pass.
                           ----------------------------
                           !    Initial Parameters    !
                           ! (Angstroms and Degrees)  !
 --------------------------                            --------------------------
 ! Name  Definition              Value          Derivative Info.                !
 --------------------------------------------------------------------------------
 ! R1    R(1,2)                  1.07           estimate D2E/DX2                !
 ! R2    R(1,3)                  1.07           estimate D2E/DX2                !
 ! R3    R(1,4)                  1.07           estimate D2E/DX2                !
 ! R4    R(1,27)                 1.54           estimate D2E/DX2                !
 ! R5    R(5,6)                  1.07           estimate D2E/DX2                !
 ! R6    R(5,7)                  1.07           estimate D2E/DX2                !
 ! R7    R(5,8)                  1.54           estimate D2E/DX2                !
 ! R8    R(5,27)                 1.54           estimate D2E/DX2                !
 ! R9    R(8,9)                  1.07           estimate D2E/DX2                !
 ! R10   R(8,10)                 1.07           estimate D2E/DX2                !
 ! R11   R(8,26)                 1.54           estimate D2E/DX2                !
 ! R12   R(11,12)                1.07           estimate D2E/DX2                !
 ! R13   R(11,13)                1.07           estimate D2E/DX2                !
 ! R14   R(11,14)                1.54           estimate D2E/DX2                !
 ! R15   R(11,26)                1.54           estimate D2E/DX2                !
 ! R16   R(14,15)                1.07           estimate D2E/DX2                !
 ! R17   R(14,16)                1.07           estimate D2E/DX2                !
 ! R18   R(14,25)                1.54           estimate D2E/DX2                !
 ! R19   R(17,18)                1.07           estimate D2E/DX2                !
 ! R20   R(17,19)                1.07           estimate D2E/DX2                !
 ! R21   R(17,20)                1.54           estimate D2E/DX2                !
 ! R22   R(17,25)                1.54           estimate D2E/DX2                !
 ! R23   R(20,21)                1.07           estimate D2E/DX2                !
 ! R24   R(20,22)                1.07           estimate D2E/DX2                !
 ! R25   R(20,23)                1.43           estimate D2E/DX2                !
 ! R26   R(23,24)                0.96           estimate D2E/DX2                !
 ! A1    A(2,1,3)              109.4712         estimate D2E/DX2                !
 ! A2    A(2,1,4)              109.4712         estimate D2E/DX2                !
 ! A3    A(2,1,27)             109.4712         estimate D2E/DX2                !
 ! A4    A(3,1,4)              109.4712         estimate D2E/DX2                !
 ! A5    A(3,1,27)             109.4713         estimate D2E/DX2                !
 ! A6    A(4,1,27)             109.4712         estimate D2E/DX2                !
 ! A7    A(6,5,7)              109.4712         estimate D2E/DX2                !
 ! A8    A(6,5,8)              109.4713         estimate D2E/DX2                !
 ! A9    A(6,5,27)             109.4712         estimate D2E/DX2                !
 ! A10   A(7,5,8)              109.4712         estimate D2E/DX2                !
 ! A11   A(7,5,27)             109.4712         estimate D2E/DX2                !
 ! A12   A(8,5,27)             109.4712         estimate D2E/DX2                !
 ! A13   A(5,8,9)              109.4712         estimate D2E/DX2                !
 ! A14   A(5,8,10)             109.4712         estimate D2E/DX2                !
 ! A15   A(5,8,26)             109.4712         estimate D2E/DX2                !
 ! A16   A(9,8,10)             109.4712         estimate D2E/DX2                !
 ! A17   A(9,8,26)             109.4713         estimate D2E/DX2                !
 ! A18   A(10,8,26)            109.4712         estimate D2E/DX2                !
 ! A19   A(12,11,13)           109.4712         estimate D2E/DX2                !
 ! A20   A(12,11,14)           109.4713         estimate D2E/DX2                !
 ! A21   A(12,11,26)           109.4712         estimate D2E/DX2                !
 ! A22   A(13,11,14)           109.4712         estimate D2E/DX2                !
 ! A23   A(13,11,26)           109.4712         estimate D2E/DX2                !
 ! A24   A(14,11,26)           109.4712         estimate D2E/DX2                !
 ! A25   A(11,14,15)           109.4712         estimate D2E/DX2                !
 ! A26   A(11,14,16)           109.4712         estimate D2E/DX2                !
 ! A27   A(11,14,25)           109.4712         estimate D2E/DX2                !
 ! A28   A(15,14,16)           109.4712         estimate D2E/DX2                !
 ! A29   A(15,14,25)           109.4713         estimate D2E/DX2                !
 ! A30   A(16,14,25)           109.4712         estimate D2E/DX2                !
 ! A31   A(18,17,19)           109.4712         estimate D2E/DX2                !
 ! A32   A(18,17,20)           109.4713         estimate D2E/DX2                !
 ! A33   A(18,17,25)           109.4712         estimate D2E/DX2                !
 ! A34   A(19,17,20)           109.4712         estimate D2E/DX2                !
 ! A35   A(19,17,25)           109.4712         estimate D2E/DX2                !
 ! A36   A(20,17,25)           109.4712         estimate D2E/DX2                !
 ! A37   A(17,20,21)           109.4712         estimate D2E/DX2                !
 ! A38   A(17,20,22)           109.4712         estimate D2E/DX2                !
 ! A39   A(17,20,23)           109.4712         estimate D2E/DX2                !
 ! A40   A(21,20,22)           109.4712         estimate D2E/DX2                !
 ! A41   A(21,20,23)           109.4713         estimate D2E/DX2                !
 ! A42   A(22,20,23)           109.4712         estimate D2E/DX2                !
 ! A43   A(20,23,24)           109.5            estimate D2E/DX2                !
 ! A44   A(14,25,17)           109.4712         estimate D2E/DX2                !
 ! A45   A(8,26,11)            109.4712         estimate D2E/DX2                !
 ! A46   A(1,27,5)             109.4712         estimate D2E/DX2                !
 ! D1    D(2,1,27,5)           -60.0111         estimate D2E/DX2                !
 ! D2    D(3,1,27,5)           179.9889         estimate D2E/DX2                !
 ! D3    D(4,1,27,5)            59.9889         estimate D2E/DX2                !
 ! D4    D(6,5,8,9)            179.9996         estimate D2E/DX2                !
 ! D5    D(6,5,8,10)            59.9996         estimate D2E/DX2                !
 ! D6    D(6,5,8,26)           -60.0004         estimate D2E/DX2                !
 ! D7    D(7,5,8,9)            -60.0004         estimate D2E/DX2                !
 ! D8    D(7,5,8,10)           179.9996         estimate D2E/DX2                !
 ! D9    D(7,5,8,26)            59.9996         estimate D2E/DX2                !
 ! D10   D(27,5,8,9)            59.9996         estimate D2E/DX2                !
 ! D11   D(27,5,8,10)          -60.0004         estimate D2E/DX2                !
 ! D12   D(27,5,8,26)          179.9996         estimate D2E/DX2                !
 ! D13   D(6,5,27,1)            59.9979         estimate D2E/DX2                !
 ! D14   D(7,5,27,1)           -60.0021         estimate D2E/DX2                !
 ! D15   D(8,5,27,1)           179.9979         estimate D2E/DX2                !
 ! D16   D(5,8,26,11)         -180.0            estimate D2E/DX2                !
 ! D17   D(9,8,26,11)          -60.0            estimate D2E/DX2                !
 ! D18   D(10,8,26,11)          60.0            estimate D2E/DX2                !
 ! D19   D(12,11,14,15)       -179.9999         estimate D2E/DX2                !
 ! D20   D(12,11,14,16)         60.0001         estimate D2E/DX2                !
 ! D21   D(12,11,14,25)        -59.9999         estimate D2E/DX2                !
 ! D22   D(13,11,14,15)        -59.9999         estimate D2E/DX2                !
 ! D23   D(13,11,14,16)       -179.9999         estimate D2E/DX2                !
 ! D24   D(13,11,14,25)         60.0001         estimate D2E/DX2                !
 ! D25   D(26,11,14,15)         60.0001         estimate D2E/DX2                !
 ! D26   D(26,11,14,16)        -59.9999         estimate D2E/DX2                !
 ! D27   D(26,11,14,25)       -179.9999         estimate D2E/DX2                !
 ! D28   D(12,11,26,8)          60.0001         estimate D2E/DX2                !
 ! D29   D(13,11,26,8)         -59.9999         estimate D2E/DX2                !
 ! D30   D(14,11,26,8)        -179.9999         estimate D2E/DX2                !
 ! D31   D(11,14,25,17)       -179.9999         estimate D2E/DX2                !
 ! D32   D(15,14,25,17)        -59.9999         estimate D2E/DX2                !
 ! D33   D(16,14,25,17)         60.0001         estimate D2E/DX2                !
 ! D34   D(18,17,20,21)       -179.9999         estimate D2E/DX2                !
 ! D35   D(18,17,20,22)         60.0001         estimate D2E/DX2                !
 ! D36   D(18,17,20,23)        -59.9999         estimate D2E/DX2                !
 ! D37   D(19,17,20,21)        -59.9999         estimate D2E/DX2                !
 ! D38   D(19,17,20,22)       -179.9999         estimate D2E/DX2                !
 ! D39   D(19,17,20,23)         60.0001         estimate D2E/DX2                !
 ! D40   D(25,17,20,21)         60.0001         estimate D2E/DX2                !
 ! D41   D(25,17,20,22)        -59.9999         estimate D2E/DX2                !
 ! D42   D(25,17,20,23)       -179.9999         estimate D2E/DX2                !
 ! D43   D(18,17,25,14)         60.0001         estimate D2E/DX2                !
 ! D44   D(19,17,25,14)        -59.9999         estimate D2E/DX2                !
 ! D45   D(20,17,25,14)       -179.9999         estimate D2E/DX2                !
 ! D46   D(17,20,23,24)        179.8912         estimate D2E/DX2                !
 ! D47   D(21,20,23,24)        -60.1088         estimate D2E/DX2                !
 ! D48   D(22,20,23,24)         59.8912         estimate D2E/DX2                !
 --------------------------------------------------------------------------------
 Trust Radius=3.00D-01 FncErr=1.00D-07 GrdErr=1.00D-06
 Number of steps in this run= 130 maximum allowed number of steps= 162.
 GradGradGradGradGradGradGradGradGradGradGradGradGradGradGradGradGradGrad

                          Input orientation:                          
 ---------------------------------------------------------------------
 Center     Atomic     Atomic              Coordinates (Angstroms)
 Number     Number      Type              X           Y           Z
 ---------------------------------------------------------------------
    1          6             0        3.113695   -0.529716    0.000000
    2          1             0        3.470350   -1.538526    0.000000
    3          1             0        3.470368   -0.025318   -0.873652
    4          1             0        2.043695   -0.529703    0.000000
    5          6             0        3.113466   -0.529554    2.514810
    6          1             0        3.469931   -1.538431    2.514888
    7          1             0        2.043466   -0.529340    2.514731
    8          6             0        3.626852    0.196372    3.772214
    9          1             0        3.270393    1.205251    3.772131
   10          1             0        4.696852    0.196152    3.772297
   11          6             0        3.626657    0.196510    6.287023
   12          1             0        3.270196    1.205389    6.286941
   13          1             0        4.696657    0.196292    6.287105
   14          6             0        3.113079   -0.529280    7.544428
   15          1             0        3.469541   -1.538158    7.544510
   16          1             0        2.043079   -0.529063    7.544345
   17          6             0        3.112886   -0.529143   10.059237
   18          1             0        3.469351   -1.538020   10.059320
   19          1             0        2.042886   -0.528929   10.059154
   20          6             0        3.626268    0.196786   11.316642
   21          1             0        3.269801    1.205662   11.316559
   22          1             0        4.696268    0.196573   11.316724
   23          8             0        3.149378   -0.477165   12.484232
   24          1             0        3.470582   -0.025952   13.268346
   25          8             0        3.626462    0.196648    8.801833
   26          8             0        3.113271   -0.529416    5.029619
   27          8             0        3.627038    0.196241    1.257405
 ---------------------------------------------------------------------
                    Distance matrix (angstroms):
                    1          2          3          4          5
     1  C    0.000000
     2  H    1.070000   0.000000
     3  H    1.070000   1.747302   0.000000
     4  H    1.070000   1.747303   1.747303   0.000000
     5  C    2.514810   2.733067   3.444315   2.732888   0.000000
     6  H    2.732961   2.514888   3.711026   3.062082   1.070000
     7  H    2.732995   3.062405   3.710960   2.514731   1.070000
     8  C    3.875582   4.154993   4.653784   4.154897   1.540000
     9  H    4.154953   4.668754   4.810154   4.329414   2.148263
    10  H    4.154936   4.329392   4.810213   4.668654   2.148263
    11  C    6.349582   6.523913   7.165815   6.523788   3.875581
    12  H    6.523857   6.862562   7.268342   6.636300   4.154945
    13  H    6.523845   6.636348   7.268379   6.862432   4.154944
    14  C    7.544428   7.620014   8.440717   7.619841   5.029618
    15  H    7.619922   7.544510   8.553019   7.744008   5.142175
    16  H    7.619932   7.744241   8.552987   7.544345   5.142174
    17  C   10.059237  10.116071  10.950328  10.115899   7.544428
    18  H   10.115981  10.059320  11.037125  10.209756   7.619927
    19  H   10.115988  10.209972  11.037100  10.059155   7.619927
    20  C   11.351516  11.449978  12.193313  11.449834   8.846626
    21  H   11.449909  11.646257  12.253847  11.514310   8.972525
    22  H   11.449903  11.514412  12.253869  11.646109   8.972526
    23  O   12.484393  12.533378  13.369377  12.533209   9.969624
    24  H   13.282701  13.354283  14.141998  13.354354  10.771244
    25  O    8.846626   8.972595   9.679288   8.972457   6.349582
    26  O    5.029619   5.142263   5.935506   5.142087   2.514809
    27  O    1.540000   2.148263   2.148263   2.148263   1.540000
                    6          7          8          9         10
     6  H    0.000000
     7  H    1.747303   0.000000
     8  C    2.148263   2.148263   0.000000
     9  H    3.024610   2.468848   1.070000   0.000000
    10  H    2.468844   3.024610   1.070000   1.747303   0.000000
    11  C    4.154947   4.154942   2.514809   2.732978   2.732977
    12  H    4.668707   4.329402   2.732978   2.514810   3.062244
    13  H    4.329404   4.668702   2.732977   3.062242   2.514808
    14  C    5.142178   5.142171   3.875581   4.154945   4.154944
    15  H    5.029622   5.324480   4.154944   4.668705   4.329401
    16  H    5.324488   5.029615   4.154945   4.329405   4.668704
    17  C    7.619931   7.619924   6.349582   6.523852   6.523850
    18  H    7.544431   7.744121   6.523850   6.862497   6.636322
    19  H    7.744127   7.544424   6.523851   6.636326   6.862496
    20  C    8.972529   8.972522   7.544428   7.619927   7.619927
    21  H    9.221687   9.054630   7.619927   7.544428   7.744125
    22  H    9.054637   9.221680   7.619926   7.744123   7.544427
    23  O   10.030795  10.030788   8.751050   8.873887   8.873885
    24  H   10.859302  10.859572   9.500019   9.577789   9.577474
    25  O    6.523854   6.523847   5.029618   5.142175   5.142175
    26  O    2.732981   2.732974   1.540000   2.148263   2.148263
    27  O    2.148263   2.148263   2.514809   2.732974   2.732981
                   11         12         13         14         15
    11  C    0.000000
    12  H    1.070000   0.000000
    13  H    1.070000   1.747303   0.000000
    14  C    1.540000   2.148263   2.148263   0.000000
    15  H    2.148263   3.024610   2.468845   1.070000   0.000000
    16  H    2.148263   2.468847   3.024610   1.070000   1.747303
    17  C    3.875581   4.154945   4.154944   2.514809   2.732977
    18  H    4.154944   4.668704   4.329401   2.732978   2.514809
    19  H    4.154945   4.329405   4.668704   2.732977   3.062241
    20  C    5.029618   5.142174   5.142175   3.875581   4.154945
    21  H    5.142175   5.029618   5.324486   4.154944   4.668704
    22  H    5.142174   5.324482   5.029618   4.154945   4.329405
    23  O    6.251962   6.422772   6.422771   4.940212   5.062515
    24  H    6.986610   7.091994   7.091571   5.757116   5.920225
    25  O    2.514809   2.732977   2.732978   1.540000   2.148263
    26  O    1.540000   2.148263   2.148263   2.514809   2.732978
    27  O    5.029618   5.142173   5.142176   6.349582   6.523851
                   16         17         18         19         20
    16  H    0.000000
    17  C    2.732978   0.000000
    18  H    3.062245   1.070000   0.000000
    19  H    2.514809   1.070000   1.747303   0.000000
    20  C    4.154944   1.540000   2.148263   2.148263   0.000000
    21  H    4.329401   2.148263   3.024610   2.468845   1.070000
    22  H    4.668704   2.148263   2.468847   3.024610   1.070000
    23  O    5.062516   2.425826   2.666083   2.666084   1.430000
    24  H    5.920732   3.267955   3.547422   3.548269   1.970533
    25  O    2.148263   1.540000   2.148263   2.148263   2.514809
    26  O    2.732977   5.029618   5.142175   5.142174   6.349582
    27  O    6.523849   8.846626   8.972526   8.972525  10.059237
                   21         22         23         24         25
    21  H    0.000000
    22  H    1.747303   0.000000
    23  O    2.051796   2.051796   0.000000
    24  H    2.316605   2.315308   0.960000   0.000000
    25  O    2.732978   2.732977   3.773817   4.474773   0.000000
    26  O    6.523850   6.523851   7.454883   8.261826   3.875581
    27  O   10.115984  10.115985  11.257143  12.014015   7.544428
                   26         27
    26  O    0.000000
    27  O    3.875581   0.000000
 Stoichiometry    C7H16O4
 Framework group  C1[X(C7H16O4)]
 Deg. of freedom    75
 Full point group                 C1      NOp   1
 Largest Abelian subgroup         C1      NOp   1
 Largest concise Abelian subgroup C1      NOp   1
                         Standard orientation:                         
 ---------------------------------------------------------------------
 Center     Atomic     Atomic              Coordinates (Angstroms)
 Number     Number      Type              X           Y           Z
 ---------------------------------------------------------------------
    1          6             0        6.280315   -0.345841    0.000062
    2          1             0        6.285798   -0.963411    0.873834
    3          1             0        7.148525    0.279548   -0.000135
    4          1             0        6.285648   -0.963753   -0.873469
    5          6             0        3.765602   -0.367856    0.000003
    6          1             0        3.771008   -0.985591    0.873658
    7          1             0        3.771012   -0.985603   -0.873644
    8          6             0        2.500462    0.510223   -0.000007
    9          1             0        2.495061    1.127963   -0.873659
   10          1             0        2.495048    1.127965    0.873643
   11          6             0       -0.014251    0.488208   -0.000025
   12          1             0       -0.019653    1.105947   -0.873678
   13          1             0       -0.019664    1.105952    0.873625
   14          6             0       -1.263824   -0.411884   -0.000030
   15          1             0       -1.258422   -1.029622    0.873624
   16          1             0       -1.258410   -1.029629   -0.873679
   17          6             0       -3.778537   -0.433898   -0.000045
   18          1             0       -3.773135   -1.051634    0.873611
   19          1             0       -3.773123   -1.051646   -0.873692
   20          6             0       -5.043676    0.444180   -0.000060
   21          1             0       -5.049078    1.061914   -0.873717
   22          1             0       -5.049090    1.061928    0.873586
   23          8             0       -6.203994   -0.391620   -0.000060
   24          1             0       -6.992927    0.155355    0.001649
   25          8             0       -2.528963    0.466194   -0.000043
   26          8             0        1.250889   -0.389870   -0.000015
   27          8             0        5.015175    0.532237    0.000000
 ---------------------------------------------------------------------
 Rotational constants (GHZ):      9.2061628      0.1889187      0.1865920
 Standard basis: 6-31++G(d,p) (6D, 7F)
 There are   305 symmetry adapted basis functions of A   symmetry.
 Integral buffers will be    262144 words long.
 Raffenetti 2 integral format.
 Two-electron integral symmetry is turned on.
   305 basis functions,   480 primitive gaussians,   305 cartesian basis functions
    45 alpha electrons       45 beta electrons
       nuclear repulsion energy       590.9023314840 Hartrees.
 NAtoms=   27 NActive=   27 NUniq=   27 SFac= 1.00D+00 NAtFMM=   60 Big=F
 One-electron integrals computed using PRISM.
 NBasis=   305 RedAO= T  NBF=   305
 NBsUse=   305 1.00D-06 NBFU=   305
 Harris functional with IExCor=  402 diagonalized for initial guess.
 ExpMin= 3.60D-02 ExpMax= 5.48D+03 ExpMxC= 8.25D+02 IAcc=3 IRadAn=         5 AccDes= 0.00D+00
 HarFok:  IExCor= 402 AccDes= 0.00D+00 IRadAn=         5 IDoV=1
 ScaDFX=  1.000000  1.000000  1.000000  1.000000
 Initial guess orbital symmetries:
       Occupied  (A) (A) (A) (A) (A) (A) (A) (A) (A) (A) (A) (A)
                 (A) (A) (A) (A) (A) (A) (A) (A) (A) (A) (A) (A)
                 (A) (A) (A) (A) (A) (A) (A) (A) (A) (A) (A) (A)
                 (A) (A) (A) (A) (A) (A) (A) (A) (A)
       Virtual   (A) (A) (A) (A) (A) (A) (A) (A) (A) (A) (A) (A)
                 (A) (A) (A) (A) (A) (A) (A) (A) (A) (A) (A) (A)
                 (A) (A) (A) (A) (A) (A) (A) (A) (A) (A) (A) (A)
                 (A) (A) (A) (A) (A) (A) (A) (A) (A) (A) (A) (A)
                 (A) (A) (A) (A) (A) (A) (A) (A) (A) (A) (A) (A)
                 (A) (A) (A) (A) (A) (A) (A) (A) (A) (A) (A) (A)
                 (A) (A) (A) (A) (A) (A) (A) (A) (A) (A) (A) (A)
                 (A) (A) (A) (A) (A) (A) (A) (A) (A) (A) (A) (A)
                 (A) (A) (A) (A) (A) (A) (A) (A) (A) (A) (A) (A)
                 (A) (A) (A) (A) (A) (A) (A) (A) (A) (A) (A) (A)
                 (A) (A) (A) (A) (A) (A) (A) (A) (A) (A) (A) (A)
                 (A) (A) (A) (A) (A) (A) (A) (A) (A) (A) (A) (A)
                 (A) (A) (A) (A) (A) (A) (A) (A) (A) (A) (A) (A)
                 (A) (A) (A) (A) (A) (A) (A) (A) (A) (A) (A) (A)
                 (A) (A) (A) (A) (A) (A) (A) (A) (A) (A) (A) (A)
                 (A) (A) (A) (A) (A) (A) (A) (A) (A) (A) (A) (A)
                 (A) (A) (A) (A) (A) (A) (A) (A) (A) (A) (A) (A)
                 (A) (A) (A) (A) (A) (A) (A) (A) (A) (A) (A) (A)
                 (A) (A) (A) (A) (A) (A) (A) (A) (A) (A) (A) (A)
                 (A) (A) (A) (A) (A) (A) (A) (A) (A) (A) (A) (A)
                 (A) (A) (A) (A) (A) (A) (A) (A) (A) (A) (A) (A)
                 (A) (A) (A) (A) (A) (A) (A) (A)
 The electronic state of the initial guess is 1-A.
 Requested convergence on RMS density matrix=1.00D-08 within 128 cycles.
 Requested convergence on MAX density matrix=1.00D-06.
 Requested convergence on             energy=1.00D-06.
 No special actions if energy rises.
 SCF Done:  E(RB+HF-LYP) =  -577.213302506     A.U. after   12 cycles
             Convg  =    0.9688D-08             -V/T =  2.0103
             S**2   =   0.0000

 **********************************************************************

            Population analysis using the SCF density.

 **********************************************************************

 Orbital symmetries:
       Occupied  (A) (A) (A) (A) (A) (A) (A) (A) (A) (A) (A) (A)
                 (A) (A) (A) (A) (A) (A) (A) (A) (A) (A) (A) (A)
                 (A) (A) (A) (A) (A) (A) (A) (A) (A) (A) (A) (A)
                 (A) (A) (A) (A) (A) (A) (A) (A) (A)
       Virtual   (A) (A) (A) (A) (A) (A) (A) (A) (A) (A) (A) (A)
                 (A) (A) (A) (A) (A) (A) (A) (A) (A) (A) (A) (A)
                 (A) (A) (A) (A) (A) (A) (A) (A) (A) (A) (A) (A)
                 (A) (A) (A) (A) (A) (A) (A) (A) (A) (A) (A) (A)
                 (A) (A) (A) (A) (A) (A) (A) (A) (A) (A) (A) (A)
                 (A) (A) (A) (A) (A) (A) (A) (A) (A) (A) (A) (A)
                 (A) (A) (A) (A) (A) (A) (A) (A) (A) (A) (A) (A)
                 (A) (A) (A) (A) (A) (A) (A) (A) (A) (A) (A) (A)
                 (A) (A) (A) (A) (A) (A) (A) (A) (A) (A) (A) (A)
                 (A) (A) (A) (A) (A) (A) (A) (A) (A) (A) (A) (A)
                 (A) (A) (A) (A) (A) (A) (A) (A) (A) (A) (A) (A)
                 (A) (A) (A) (A) (A) (A) (A) (A) (A) (A) (A) (A)
                 (A) (A) (A) (A) (A) (A) (A) (A) (A) (A) (A) (A)
                 (A) (A) (A) (A) (A) (A) (A) (A) (A) (A) (A) (A)
                 (A) (A) (A) (A) (A) (A) (A) (A) (A) (A) (A) (A)
                 (A) (A) (A) (A) (A) (A) (A) (A) (A) (A) (A) (A)
                 (A) (A) (A) (A) (A) (A) (A) (A) (A) (A) (A) (A)
                 (A) (A) (A) (A) (A) (A) (A) (A) (A) (A) (A) (A)
                 (A) (A) (A) (A) (A) (A) (A) (A) (A) (A) (A) (A)
                 (A) (A) (A) (A) (A) (A) (A) (A) (A) (A) (A) (A)
                 (A) (A) (A) (A) (A) (A) (A) (A) (A) (A) (A) (A)
                 (A) (A) (A) (A) (A) (A) (A) (A)
 The electronic state is 1-A.
 Alpha  occ. eigenvalues --  -19.16841 -19.16792 -19.16613 -19.16502 -10.24241
 Alpha  occ. eigenvalues --  -10.24219 -10.24155 -10.24087 -10.24032 -10.23992
 Alpha  occ. eigenvalues --  -10.23380  -1.03388  -0.99311  -0.98576  -0.97982
 Alpha  occ. eigenvalues --   -0.77630  -0.75282  -0.72231  -0.68357  -0.62248
 Alpha  occ. eigenvalues --   -0.61925  -0.61673  -0.52838  -0.50179  -0.49206
 Alpha  occ. eigenvalues --   -0.48159  -0.47652  -0.45769  -0.44996  -0.44185
 Alpha  occ. eigenvalues --   -0.43764  -0.42518  -0.41545  -0.40234  -0.39212
 Alpha  occ. eigenvalues --   -0.37326  -0.36804  -0.34679  -0.33463  -0.32865
 Alpha  occ. eigenvalues --   -0.32618  -0.28754  -0.27295  -0.26890  -0.26554
 Alpha virt. eigenvalues --   -0.01531  -0.00626  -0.00080   0.00252   0.01015
 Alpha virt. eigenvalues --    0.01457   0.01615   0.02442   0.02516   0.03888
 Alpha virt. eigenvalues --    0.04098   0.04563   0.05063   0.06045   0.06387
 Alpha virt. eigenvalues --    0.06461   0.06829   0.07159   0.07828   0.08557
 Alpha virt. eigenvalues --    0.09344   0.09723   0.10208   0.11585   0.11952
 Alpha virt. eigenvalues --    0.12202   0.12646   0.12895   0.13189   0.13591
 Alpha virt. eigenvalues --    0.13854   0.13926   0.14403   0.14610   0.15016
 Alpha virt. eigenvalues --    0.15378   0.15607   0.16354   0.16859   0.17142
 Alpha virt. eigenvalues --    0.18167   0.18532   0.18891   0.19448   0.19746
 Alpha virt. eigenvalues --    0.20197   0.20687   0.21050   0.21307   0.21618
 Alpha virt. eigenvalues --    0.21972   0.22393   0.22887   0.23311   0.23804
 Alpha virt. eigenvalues --    0.23827   0.24242   0.24392   0.24695   0.25827
 Alpha virt. eigenvalues --    0.26912   0.27575   0.28317   0.30040   0.30653
 Alpha virt. eigenvalues --    0.32779   0.32953   0.33242   0.33871   0.34154
 Alpha virt. eigenvalues --    0.34787   0.35210   0.35979   0.36840   0.37071
 Alpha virt. eigenvalues --    0.37863   0.38239   0.38972   0.39144   0.40356
 Alpha virt. eigenvalues --    0.40962   0.41966   0.43657   0.44576   0.46320
 Alpha virt. eigenvalues --    0.48212   0.60443   0.65841   0.65974   0.66448
 Alpha virt. eigenvalues --    0.66933   0.69226   0.71210   0.71361   0.72255
 Alpha virt. eigenvalues --    0.72643   0.73780   0.74729   0.79038   0.79560
 Alpha virt. eigenvalues --    0.80340   0.80975   0.81888   0.82954   0.86699
 Alpha virt. eigenvalues --    0.87209   0.89564   0.92541   0.92940   0.95440
 Alpha virt. eigenvalues --    0.95740   0.97897   0.99333   1.01627   1.02117
 Alpha virt. eigenvalues --    1.02563   1.06822   1.07771   1.07987   1.09887
 Alpha virt. eigenvalues --    1.11307   1.13218   1.14448   1.16760   1.19761
 Alpha virt. eigenvalues --    1.20071   1.22971   1.24200   1.24394   1.24918
 Alpha virt. eigenvalues --    1.27517   1.27733   1.29554   1.31048   1.33096
 Alpha virt. eigenvalues --    1.35506   1.38055   1.39372   1.39807   1.42235
 Alpha virt. eigenvalues --    1.44527   1.45252   1.47543   1.47820   1.51977
 Alpha virt. eigenvalues --    1.53007   1.55781   1.58144   1.58266   1.59278
 Alpha virt. eigenvalues --    1.60904   1.64394   1.65450   1.66489   1.68055
 Alpha virt. eigenvalues --    1.69687   1.73731   1.77522   1.78462   1.82602
 Alpha virt. eigenvalues --    1.84446   1.86834   1.87413   1.89036   1.89482
 Alpha virt. eigenvalues --    1.89966   1.90886   1.91156   1.92615   1.93774
 Alpha virt. eigenvalues --    1.93894   1.94331   1.94791   1.94799   1.96276
 Alpha virt. eigenvalues --    1.96796   1.98225   1.99874   2.02743   2.03910
 Alpha virt. eigenvalues --    2.08859   2.11072   2.12864   2.13289   2.13444
 Alpha virt. eigenvalues --    2.15058   2.16139   2.17534   2.23049   2.26506
 Alpha virt. eigenvalues --    2.28296   2.29066   2.29504   2.37655   2.39037
 Alpha virt. eigenvalues --    2.41247   2.42409   2.43537   2.47630   2.48058
 Alpha virt. eigenvalues --    2.49235   2.51857   2.55745   2.60865   2.61370
 Alpha virt. eigenvalues --    2.64104   2.64145   2.66031   2.66514   2.69030
 Alpha virt. eigenvalues --    2.69295   2.69894   2.72223   2.72465   2.73223
 Alpha virt. eigenvalues --    2.76063   2.80548   2.82124   2.82563   2.83971
 Alpha virt. eigenvalues --    2.85663   2.88058   2.88802   2.89725   2.90561
 Alpha virt. eigenvalues --    2.92285   2.93842   2.97090   2.97263   2.98743
 Alpha virt. eigenvalues --    2.99531   3.03404   3.10039   3.29172   3.34725
 Alpha virt. eigenvalues --    3.35756   3.36263   3.41282   3.42923   3.43879
 Alpha virt. eigenvalues --    3.44093   3.44267   3.46327   3.46562   3.50054
 Alpha virt. eigenvalues --    3.52577   3.55522   3.57154   3.58699   4.17776
 Alpha virt. eigenvalues --    4.28408   4.32297   4.35949   4.42909   4.45322
 Alpha virt. eigenvalues --    4.48918   4.54174   4.61414   4.66919   4.69925
          Condensed to atoms (all electrons):
              1          2          3          4          5          6
     1  C    4.992907   0.415337   0.402097   0.415341  -0.064206  -0.006061
     2  H    0.415337   0.555774  -0.021926  -0.048301  -0.018347   0.014891
     3  H    0.402097  -0.021926   0.494230  -0.021926   0.014575   0.001100
     4  H    0.415341  -0.048301  -0.021926   0.555785  -0.018357  -0.011975
     5  C   -0.064206  -0.018347   0.014575  -0.018357   5.593835   0.409194
     6  H   -0.006061   0.014891   0.001100  -0.011975   0.409194   0.653647
     7  H   -0.006075  -0.011965   0.001096   0.014897   0.409215  -0.108952
     8  C   -0.010054   0.006254  -0.007205   0.006254   0.008626  -0.050553
     9  H    0.000827   0.001942   0.000176  -0.002706   0.018380   0.038773
    10  H    0.000826  -0.002706   0.000175   0.001943   0.018394  -0.050794
    11  C   -0.000133  -0.000519   0.000361  -0.000521  -0.118528  -0.001479
    12  H   -0.000066  -0.000118  -0.000001   0.000141  -0.012530  -0.004762
    13  H   -0.000067   0.000141  -0.000001  -0.000118  -0.012576   0.006230
    14  C    0.002162   0.000106   0.000075   0.000108  -0.066009  -0.001771
    15  H    0.000060  -0.000026   0.000005   0.000009   0.000740  -0.004036
    16  H    0.000059   0.000009   0.000005  -0.000026   0.000710   0.003411
    17  C   -0.000015   0.000004   0.000000   0.000004   0.001145   0.000067
    18  H   -0.000002   0.000002   0.000000   0.000000  -0.000135   0.000136
    19  H   -0.000002   0.000000   0.000000   0.000002  -0.000130  -0.000105
    20  C    0.000002   0.000000   0.000000   0.000000  -0.000204   0.000006
    21  H    0.000000   0.000000   0.000000   0.000000  -0.000002   0.000009
    22  H    0.000000   0.000000   0.000000   0.000000  -0.000001  -0.000010
    23  O    0.000000   0.000000   0.000000   0.000000  -0.000001   0.000000
    24  H    0.000000   0.000000   0.000000   0.000000   0.000002   0.000000
    25  O    0.000006  -0.000001   0.000000  -0.000001   0.000201   0.000060
    26  O    0.002158  -0.000248   0.000150  -0.000248  -0.018870   0.003035
    27  O    0.107031  -0.044613  -0.031664  -0.044606   0.159141  -0.057344
              7          8          9         10         11         12
     1  C   -0.006075  -0.010054   0.000827   0.000826  -0.000133  -0.000066
     2  H   -0.011965   0.006254   0.001942  -0.002706  -0.000519  -0.000118
     3  H    0.001096  -0.007205   0.000176   0.000175   0.000361  -0.000001
     4  H    0.014897   0.006254  -0.002706   0.001943  -0.000521   0.000141
     5  C    0.409215   0.008626   0.018380   0.018394  -0.118528  -0.012530
     6  H   -0.108952  -0.050553   0.038773  -0.050794  -0.001479  -0.004762
     7  H    0.653643  -0.050573  -0.050791   0.038773  -0.001420   0.006229
     8  C   -0.050573   5.474943   0.357929   0.357908   0.043126  -0.013836
     9  H   -0.050791   0.357929   0.635393  -0.091513  -0.007646  -0.006550
    10  H    0.038773   0.357908  -0.091513   0.635394  -0.007509   0.001016
    11  C   -0.001420   0.043126  -0.007646  -0.007509   5.840956   0.376197
    12  H    0.006229  -0.013836  -0.006550   0.001016   0.376197   0.651389
    13  H   -0.004762  -0.013784   0.001017  -0.006550   0.375741  -0.105315
    14  C   -0.001821  -0.147643  -0.018625  -0.018738  -0.249650   0.002522
    15  H    0.003412  -0.003949  -0.004569   0.005941   0.004306   0.041657
    16  H   -0.004035  -0.003915   0.005939  -0.004567   0.003721  -0.055037
    17  C    0.000062   0.003680  -0.000127  -0.000135  -0.094990  -0.002155
    18  H   -0.000105   0.000004   0.000275  -0.000361  -0.023751  -0.003817
    19  H    0.000135   0.000000  -0.000361   0.000274  -0.023467   0.005040
    20  C    0.000004  -0.000596  -0.000077  -0.000087  -0.078749   0.000142
    21  H   -0.000010   0.000004   0.000081  -0.000066  -0.001799  -0.002862
    22  H    0.000009   0.000003  -0.000066   0.000081  -0.001682   0.002430
    23  O    0.000000   0.000010  -0.000002  -0.000002  -0.001314   0.000149
    24  H    0.000000   0.000010   0.000001   0.000001   0.000923  -0.000011
    25  O    0.000060   0.011859  -0.000040  -0.000040   0.011224   0.001750
    26  O    0.003035   0.115030  -0.047705  -0.047706   0.088721  -0.052690
    27  O   -0.057338  -0.002157   0.003220   0.003225   0.013448  -0.000234
             13         14         15         16         17         18
     1  C   -0.000067   0.002162   0.000060   0.000059  -0.000015  -0.000002
     2  H    0.000141   0.000106  -0.000026   0.000009   0.000004   0.000002
     3  H   -0.000001   0.000075   0.000005   0.000005   0.000000   0.000000
     4  H   -0.000118   0.000108   0.000009  -0.000026   0.000004   0.000000
     5  C   -0.012576  -0.066009   0.000740   0.000710   0.001145  -0.000135
     6  H    0.006230  -0.001771  -0.004036   0.003411   0.000067   0.000136
     7  H   -0.004762  -0.001821   0.003412  -0.004035   0.000062  -0.000105
     8  C   -0.013784  -0.147643  -0.003949  -0.003915   0.003680   0.000004
     9  H    0.001017  -0.018625  -0.004569   0.005939  -0.000127   0.000275
    10  H   -0.006550  -0.018738   0.005941  -0.004567  -0.000135  -0.000361
    11  C    0.375741  -0.249650   0.004306   0.003721  -0.094990  -0.023751
    12  H   -0.105315   0.002522   0.041657  -0.055037  -0.002155  -0.003817
    13  H    0.651401   0.002838  -0.055051   0.041650  -0.002191   0.005050
    14  C    0.002838   5.949095   0.380849   0.381114  -0.033829  -0.008616
    15  H   -0.055051   0.380849   0.654871  -0.106639  -0.019073  -0.005179
    16  H    0.041650   0.381114  -0.106639   0.654820  -0.019210  -0.001203
    17  C   -0.002191  -0.033829  -0.019073  -0.019210   5.594295   0.343995
    18  H    0.005050  -0.008616  -0.005179  -0.001203   0.343995   0.630949
    19  H   -0.003809  -0.008676  -0.001216  -0.005133   0.344745  -0.084253
    20  C    0.000307  -0.076234  -0.013509  -0.013072  -0.008911   0.037654
    21  H    0.002430   0.004149  -0.002852   0.004485  -0.064934   0.030914
    22  H   -0.002861   0.004251   0.004492  -0.002844  -0.063543  -0.043887
    23  O    0.000151   0.019932  -0.000297  -0.000290   0.122520   0.001797
    24  H   -0.000010  -0.003930  -0.000096  -0.000093   0.000909  -0.000667
    25  O    0.001755   0.104662  -0.054280  -0.054267   0.144830  -0.044927
    26  O   -0.052697   0.011643   0.001579   0.001569   0.010609  -0.000090
    27  O   -0.000234  -0.000511   0.000094   0.000094   0.000001  -0.000001
             19         20         21         22         23         24
     1  C   -0.000002   0.000002   0.000000   0.000000   0.000000   0.000000
     2  H    0.000000   0.000000   0.000000   0.000000   0.000000   0.000000
     3  H    0.000000   0.000000   0.000000   0.000000   0.000000   0.000000
     4  H    0.000002   0.000000   0.000000   0.000000   0.000000   0.000000
     5  C   -0.000130  -0.000204  -0.000002  -0.000001  -0.000001   0.000002
     6  H   -0.000105   0.000006   0.000009  -0.000010   0.000000   0.000000
     7  H    0.000135   0.000004  -0.000010   0.000009   0.000000   0.000000
     8  C    0.000000  -0.000596   0.000004   0.000003   0.000010   0.000010
     9  H   -0.000361  -0.000077   0.000081  -0.000066  -0.000002   0.000001
    10  H    0.000274  -0.000087  -0.000066   0.000081  -0.000002   0.000001
    11  C   -0.023467  -0.078749  -0.001799  -0.001682  -0.001314   0.000923
    12  H    0.005040   0.000142  -0.002862   0.002430   0.000149  -0.000011
    13  H   -0.003809   0.000307   0.002430  -0.002861   0.000151  -0.000010
    14  C   -0.008676  -0.076234   0.004149   0.004251   0.019932  -0.003930
    15  H   -0.001216  -0.013509  -0.002852   0.004492  -0.000297  -0.000096
    16  H   -0.005133  -0.013072   0.004485  -0.002844  -0.000290  -0.000093
    17  C    0.344745  -0.008911  -0.064934  -0.063543   0.122520   0.000909
    18  H   -0.084253   0.037654   0.030914  -0.043887   0.001797  -0.000667
    19  H    0.630839   0.036791  -0.043857   0.030867   0.001779  -0.000693
    20  C    0.036791   5.408748   0.430372   0.428775  -0.026657  -0.002092
    21  H   -0.043857   0.430372   0.641606  -0.087406  -0.057107  -0.008941
    22  H    0.030867   0.428775  -0.087406   0.641700  -0.056893  -0.009069
    23  O    0.001779  -0.026657  -0.057107  -0.056893   8.287337   0.210259
    24  H   -0.000693  -0.002092  -0.008941  -0.009069   0.210259   0.442995
    25  O   -0.044955  -0.059535   0.002549   0.002542   0.005233   0.000052
    26  O   -0.000087  -0.000049   0.000058   0.000059  -0.000010   0.000000
    27  O   -0.000001   0.000000   0.000000   0.000000   0.000000   0.000000
             25         26         27
     1  C    0.000006   0.002158   0.107031
     2  H   -0.000001  -0.000248  -0.044613
     3  H    0.000000   0.000150  -0.031664
     4  H   -0.000001  -0.000248  -0.044606
     5  C    0.000201  -0.018870   0.159141
     6  H    0.000060   0.003035  -0.057344
     7  H    0.000060   0.003035  -0.057338
     8  C    0.011859   0.115030  -0.002157
     9  H   -0.000040  -0.047705   0.003220
    10  H   -0.000040  -0.047706   0.003225
    11  C    0.011224   0.088721   0.013448
    12  H    0.001750  -0.052690  -0.000234
    13  H    0.001755  -0.052697  -0.000234
    14  C    0.104662   0.011643  -0.000511
    15  H   -0.054280   0.001579   0.000094
    16  H   -0.054267   0.001569   0.000094
    17  C    0.144830   0.010609   0.000001
    18  H   -0.044927  -0.000090  -0.000001
    19  H   -0.044955  -0.000087  -0.000001
    20  C   -0.059535  -0.000049   0.000000
    21  H    0.002549   0.000058   0.000000
    22  H    0.002542   0.000059   0.000000
    23  O    0.005233  -0.000010   0.000000
    24  H    0.000052   0.000000   0.000000
    25  O    8.302953   0.003550  -0.000007
    26  O    0.003550   8.301042   0.004462
    27  O   -0.000007   0.004462   8.291107
 Mulliken atomic charges:
              1
     1  C   -0.252132
     2  H    0.154311
     3  H    0.168677
     4  H    0.154302
     5  C   -0.304263
     6  H    0.167281
     7  H    0.167275
     8  C   -0.081372
     9  H    0.166824
    10  H    0.166822
    11  C   -0.145567
    12  H    0.171321
    13  H    0.171317
    14  C   -0.227453
    15  H    0.172758
    16  H    0.172746
    17  C   -0.257751
    18  H    0.166220
    19  H    0.166274
    20  C   -0.063031
    21  H    0.153178
    22  H    0.153053
    23  O   -0.506593
    24  H    0.370450
    25  O   -0.335235
    26  O   -0.326300
    27  O   -0.343113
 Sum of Mulliken charges=   0.00000
 Atomic charges with hydrogens summed into heavy atoms:
              1
     1  C    0.225158
     2  H    0.000000
     3  H    0.000000
     4  H    0.000000
     5  C    0.030293
     6  H    0.000000
     7  H    0.000000
     8  C    0.252274
     9  H    0.000000
    10  H    0.000000
    11  C    0.197071
    12  H    0.000000
    13  H    0.000000
    14  C    0.118051
    15  H    0.000000
    16  H    0.000000
    17  C    0.074743
    18  H    0.000000
    19  H    0.000000
    20  C    0.243201
    21  H    0.000000
    22  H    0.000000
    23  O   -0.136143
    24  H    0.000000
    25  O   -0.335235
    26  O   -0.326300
    27  O   -0.343113
 Sum of Mulliken charges=   0.00000
 Electronic spatial extent (au):  <R**2>=  5581.4409
 Charge=     0.0000 electrons
 Dipole moment (field-independent basis, Debye):
    X=     0.1007    Y=    -0.0752    Z=     0.0030  Tot=     0.1258
 Quadrupole moment (field-independent basis, Debye-Ang):
   XX=   -51.9076   YY=   -71.5932   ZZ=   -68.6803
   XY=   -14.6229   XZ=    -0.0222   YZ=     0.0012
 Traceless Quadrupole moment (field-independent basis, Debye-Ang):
   XX=    12.1527   YY=    -7.5328   ZZ=    -4.6199
   XY=   -14.6229   XZ=    -0.0222   YZ=     0.0012
 Octapole moment (field-independent basis, Debye-Ang**2):
  XXX=    -8.0457  YYY=     0.6708  ZZZ=     0.0015  XYY=    -2.8217
  XXY=    19.8198  XXZ=     0.1678  XZZ=    -2.1252  YZZ=    -0.2455
  YYZ=    -0.0005  XYZ=    -0.0075
 Hexadecapole moment (field-independent basis, Debye-Ang**3):
 XXXX= -5210.5217 YYYY=  -219.7440 ZZZZ=  -116.4458 XXXY=  -697.0448
 XXXZ=    -1.2048 YYYX=     0.0376 YYYZ=     0.0025 ZZZX=    -0.0088
 ZZZY=     0.0010 XXYY= -1227.2892 XXZZ= -1169.6199 YYZZ=   -52.0828
 XXYZ=     0.0432 YYXZ=    -0.0022 ZZXY=    -4.9819
 N-N= 5.909023314840D+02 E-N=-2.529744034832D+03  KE= 5.713557468610D+02
 ***** Axes restored to original set *****
 -------------------------------------------------------------------
 Center     Atomic                   Forces (Hartrees/Bohr)
 Number     Number              X              Y              Z
 -------------------------------------------------------------------
    1          6           0.015216256    0.021519073    0.049985770
    2          1           0.007172844   -0.015979869    0.001502181
    3          1           0.008995595    0.012721258   -0.006058126
    4          1          -0.017456772    0.001436955    0.001501205
    5          6           0.020742323    0.029316903   -0.019820111
    6          1           0.006619313   -0.016284032   -0.003054735
    7          1          -0.017558302    0.000819594   -0.003057871
    8          6          -0.020205945   -0.028560128    0.018298344
    9          1          -0.006592457    0.015951501    0.003228949
   10          1           0.017235825   -0.000904955    0.003231711
   11          6          -0.020200431   -0.028558189   -0.018603933
   12          1          -0.006579050    0.015987908   -0.003258198
   13          1           0.017266814   -0.000880899   -0.003255588
   14          6           0.020333546    0.028748116    0.018757124
   15          1           0.006579996   -0.016014266    0.003218907
   16          1          -0.017291760    0.000872941    0.003216046
   17          6           0.022205558    0.031380384   -0.022417901
   18          1           0.006731329   -0.016172619   -0.002838180
   19          1          -0.017491488    0.000961764   -0.002841684
   20          6          -0.006772277   -0.009584962   -0.007498187
   21          1          -0.004789812    0.018478953   -0.002846865
   22          1           0.019017280    0.001634914   -0.002850672
   23          8          -0.007320702   -0.010329243   -0.008134200
   24          1           0.002245339    0.003163822    0.002325827
   25          8          -0.027241111   -0.038506598   -0.000505240
   26          8           0.026555018    0.037537918    0.000354922
   27          8          -0.027416931   -0.038756242    0.001420505
 -------------------------------------------------------------------
 Cartesian Forces:  Max     0.049985770 RMS     0.016988546

 GradGradGradGradGradGradGradGradGradGradGradGradGradGradGradGradGradGrad
 Berny optimization.
 Internal  Forces:  Max     0.052958537 RMS     0.014183344
 Search for a local minimum.
 Step number   1 out of a maximum of 130
 All quantities printed in internal units (Hartrees-Bohrs-Radians)
 Second derivative matrix not updated -- first step.
     Eigenvalues ---    0.00230   0.00230   0.00230   0.00230   0.00230
     Eigenvalues ---    0.00230   0.00237   0.00237   0.00237   0.01295
     Eigenvalues ---    0.04987   0.04987   0.04987   0.04987   0.04987
     Eigenvalues ---    0.05139   0.05767   0.05767   0.05767   0.05767
     Eigenvalues ---    0.05767   0.05816   0.09935   0.09935   0.10913
     Eigenvalues ---    0.10913   0.10913   0.10913   0.10913   0.11239
     Eigenvalues ---    0.13572   0.13572   0.13572   0.13572   0.13572
     Eigenvalues ---    0.13704   0.16000   0.16000   0.16000   0.16000
     Eigenvalues ---    0.22064   0.22064   0.22064   0.22064   0.22064
     Eigenvalues ---    0.22071   0.25000   0.25000   0.25000   0.28519
     Eigenvalues ---    0.28519   0.28519   0.28519   0.28519   0.28519
     Eigenvalues ---    0.28519   0.28519   0.28519   0.37230   0.37230
     Eigenvalues ---    0.37230   0.37230   0.37230   0.37230   0.37230
     Eigenvalues ---    0.37230   0.37230   0.37230   0.37230   0.37230
     Eigenvalues ---    0.37230   0.37230   0.37230   0.40989   0.55473
     Eigenvalues --- 1000.000001000.000001000.000001000.000001000.00000
     Eigenvalues --- 1000.000001000.000001000.000001000.000001000.00000
     Eigenvalues --- 1000.000001000.000001000.000001000.000001000.00000
     Eigenvalues --- 1000.000001000.000001000.000001000.000001000.00000
     Eigenvalues --- 1000.000001000.000001000.000001000.000001000.00000
     Eigenvalues --- 1000.000001000.000001000.000001000.000001000.00000
     Eigenvalues --- 1000.000001000.000001000.000001000.000001000.00000
     Eigenvalues --- 1000.000001000.000001000.000001000.000001000.00000
     Eigenvalues --- 1000.000001000.000001000.000001000.000001000.00000
 RFO step:  Lambda=-6.85233836D-02.
 Linear search not attempted -- first point.
 Maximum step size (   0.300) exceeded in Quadratic search.
    -- Step size scaled by   0.666
 Iteration  1 RMS(Cart)=  0.13181969 RMS(Int)=  0.00035035
 Iteration  2 RMS(Cart)=  0.00041034 RMS(Int)=  0.00012214
 Iteration  3 RMS(Cart)=  0.00000033 RMS(Int)=  0.00012214
 Variable       Old X    -DE/DX   Delta X   Delta X   Delta X     New X
                                 (Linear)    (Quad)   (Total)
    R1        2.02201   0.01746   0.00000   0.02638   0.02638   2.04839
    R2        2.02201   0.01394   0.00000   0.02107   0.02107   2.04308
    R3        2.02201   0.01746   0.00000   0.02638   0.02638   2.04839
    R4        2.91018  -0.05225   0.00000  -0.09842  -0.09842   2.81176
    R5        2.02201   0.01756   0.00000   0.02654   0.02654   2.04855
    R6        2.02201   0.01756   0.00000   0.02654   0.02654   2.04855
    R7        2.91018  -0.01462   0.00000  -0.02755  -0.02755   2.88263
    R8        2.91018  -0.05296   0.00000  -0.09976  -0.09976   2.81042
    R9        2.02201   0.01724   0.00000   0.02605   0.02605   2.04806
   R10        2.02201   0.01724   0.00000   0.02605   0.02605   2.04806
   R11        2.91018  -0.05176   0.00000  -0.09750  -0.09750   2.81268
   R12        2.02201   0.01727   0.00000   0.02610   0.02610   2.04810
   R13        2.02201   0.01727   0.00000   0.02610   0.02610   2.04810
   R14        2.91018  -0.01451   0.00000  -0.02732  -0.02732   2.88285
   R15        2.91018  -0.05212   0.00000  -0.09817  -0.09817   2.81200
   R16        2.02201   0.01729   0.00000   0.02614   0.02614   2.04814
   R17        2.02201   0.01729   0.00000   0.02614   0.02614   2.04814
   R18        2.91018  -0.05229   0.00000  -0.09849  -0.09849   2.81168
   R19        2.02201   0.01749   0.00000   0.02644   0.02644   2.04844
   R20        2.02201   0.01749   0.00000   0.02644   0.02644   2.04844
   R21        2.91018  -0.01314   0.00000  -0.02475  -0.02475   2.88543
   R22        2.91018  -0.05227   0.00000  -0.09847  -0.09847   2.81171
   R23        2.02201   0.01902   0.00000   0.02875   0.02875   2.05075
   R24        2.02201   0.01902   0.00000   0.02874   0.02874   2.05075
   R25        2.70231   0.00033   0.00000   0.00046   0.00046   2.70276
   R26        1.81414   0.00414   0.00000   0.00442   0.00442   1.81856
    A1        1.91063   0.00498   0.00000   0.01301   0.01285   1.92349
    A2        1.91063   0.00345   0.00000   0.01307   0.01300   1.92363
    A3        1.91063   0.00013   0.00000   0.00114   0.00103   1.91166
    A4        1.91063   0.00498   0.00000   0.01301   0.01285   1.92348
    A5        1.91063  -0.01367   0.00000  -0.04137  -0.04152   1.86911
    A6        1.91063   0.00013   0.00000   0.00114   0.00103   1.91166
    A7        1.91063  -0.00169   0.00000   0.00293   0.00265   1.91328
    A8        1.91063   0.00587   0.00000   0.01631   0.01612   1.92676
    A9        1.91063   0.00296   0.00000   0.00169   0.00180   1.91243
   A10        1.91063   0.00587   0.00000   0.01632   0.01612   1.92676
   A11        1.91063   0.00295   0.00000   0.00169   0.00180   1.91243
   A12        1.91063  -0.01595   0.00000  -0.03894  -0.03889   1.87174
   A13        1.91063   0.00590   0.00000   0.01658   0.01638   1.92701
   A14        1.91063   0.00590   0.00000   0.01658   0.01638   1.92701
   A15        1.91063  -0.01562   0.00000  -0.03820  -0.03815   1.87248
   A16        1.91063  -0.00165   0.00000   0.00309   0.00279   1.91343
   A17        1.91063   0.00273   0.00000   0.00098   0.00109   1.91173
   A18        1.91063   0.00273   0.00000   0.00098   0.00109   1.91173
   A19        1.91063  -0.00169   0.00000   0.00302   0.00272   1.91335
   A20        1.91063   0.00598   0.00000   0.01680   0.01660   1.92723
   A21        1.91063   0.00280   0.00000   0.00108   0.00120   1.91183
   A22        1.91063   0.00599   0.00000   0.01680   0.01660   1.92723
   A23        1.91063   0.00279   0.00000   0.00108   0.00120   1.91183
   A24        1.91063  -0.01587   0.00000  -0.03878  -0.03873   1.87190
   A25        1.91063   0.00595   0.00000   0.01669   0.01649   1.92712
   A26        1.91063   0.00595   0.00000   0.01669   0.01649   1.92712
   A27        1.91063  -0.01586   0.00000  -0.03875  -0.03870   1.87193
   A28        1.91063  -0.00169   0.00000   0.00301   0.00271   1.91335
   A29        1.91063   0.00282   0.00000   0.00118   0.00130   1.91193
   A30        1.91063   0.00282   0.00000   0.00118   0.00130   1.91193
   A31        1.91063  -0.00133   0.00000   0.00329   0.00306   1.91369
   A32        1.91063   0.00515   0.00000   0.01444   0.01429   1.92492
   A33        1.91063   0.00241   0.00000   0.00083   0.00091   1.91154
   A34        1.91063   0.00515   0.00000   0.01444   0.01429   1.92492
   A35        1.91063   0.00241   0.00000   0.00082   0.00090   1.91154
   A36        1.91063  -0.01380   0.00000  -0.03382  -0.03378   1.87685
   A37        1.91063   0.00207   0.00000   0.00157   0.00166   1.91229
   A38        1.91063   0.00207   0.00000   0.00156   0.00165   1.91228
   A39        1.91063  -0.01622   0.00000  -0.03773  -0.03772   1.87292
   A40        1.91063  -0.00191   0.00000  -0.00241  -0.00257   1.90807
   A41        1.91063   0.00699   0.00000   0.01850   0.01834   1.92898
   A42        1.91063   0.00700   0.00000   0.01852   0.01837   1.92900
   A43        1.91114  -0.00331   0.00000  -0.00966  -0.00966   1.90147
   A44        1.91063  -0.00567   0.00000  -0.01186  -0.01186   1.89877
   A45        1.91063  -0.00602   0.00000  -0.01259  -0.01259   1.89804
   A46        1.91063  -0.00638   0.00000  -0.01335  -0.01335   1.89728
    D1       -1.04739  -0.00219   0.00000  -0.00869  -0.00862  -1.05601
    D2        3.14140   0.00000   0.00000   0.00001   0.00001   3.14140
    D3        1.04700   0.00219   0.00000   0.00871   0.00863   1.05563
    D4        3.14158   0.00005   0.00000   0.00026   0.00026  -3.14134
    D5        1.04719  -0.00516   0.00000  -0.02383  -0.02408   1.02311
    D6       -1.04720  -0.00256   0.00000  -0.01179  -0.01191  -1.05911
    D7       -1.04720   0.00516   0.00000   0.02383   0.02408  -1.02313
    D8        3.14159  -0.00005   0.00000  -0.00026  -0.00026   3.14132
    D9        1.04719   0.00256   0.00000   0.01179   0.01191   1.05910
   D10        1.04719   0.00260   0.00000   0.01204   0.01217   1.05936
   D11       -1.04720  -0.00260   0.00000  -0.01204  -0.01217  -1.05938
   D12        3.14159   0.00000   0.00000   0.00000   0.00000   3.14158
   D13        1.04716   0.00077   0.00000   0.00283   0.00273   1.04989
   D14       -1.04723  -0.00077   0.00000  -0.00283  -0.00273  -1.04997
   D15        3.14156   0.00000   0.00000   0.00000   0.00000   3.14156
   D16       -3.14159   0.00000   0.00000   0.00000   0.00000  -3.14159
   D17       -1.04720  -0.00067   0.00000  -0.00249  -0.00239  -1.04958
   D18        1.04720   0.00067   0.00000   0.00249   0.00239   1.04958
   D19       -3.14159  -0.00002   0.00000  -0.00007  -0.00008   3.14152
   D20        1.04720  -0.00524   0.00000  -0.02421  -0.02446   1.02274
   D21       -1.04720  -0.00263   0.00000  -0.01214  -0.01227  -1.05947
   D22       -1.04720   0.00524   0.00000   0.02421   0.02446  -1.02273
   D23       -3.14159   0.00002   0.00000   0.00007   0.00008  -3.14152
   D24        1.04720   0.00263   0.00000   0.01214   0.01227   1.05947
   D25        1.04720   0.00261   0.00000   0.01207   0.01219   1.05939
   D26       -1.04720  -0.00261   0.00000  -0.01207  -0.01219  -1.05939
   D27       -3.14159   0.00000   0.00000   0.00000   0.00000  -3.14159
   D28        1.04720   0.00067   0.00000   0.00251   0.00240   1.04960
   D29       -1.04720  -0.00067   0.00000  -0.00251  -0.00240  -1.04960
   D30       -3.14159   0.00000   0.00000   0.00000   0.00000  -3.14159
   D31       -3.14159   0.00000   0.00000   0.00000   0.00000  -3.14159
   D32       -1.04720  -0.00069   0.00000  -0.00257  -0.00246  -1.04966
   D33        1.04720   0.00069   0.00000   0.00257   0.00246   1.04966
   D34       -3.14159  -0.00224   0.00000  -0.01138  -0.01151   3.13008
   D35        1.04720  -0.00244   0.00000  -0.01034  -0.01040   1.03680
   D36       -1.04720  -0.00234   0.00000  -0.01087  -0.01096  -1.05816
   D37       -1.04720   0.00244   0.00000   0.01034   0.01040  -1.03680
   D38       -3.14159   0.00224   0.00000   0.01138   0.01152  -3.13008
   D39        1.04720   0.00234   0.00000   0.01085   0.01095   1.05814
   D40        1.04720   0.00010   0.00000  -0.00052  -0.00056   1.04664
   D41       -1.04720  -0.00010   0.00000   0.00051   0.00055  -1.04664
   D42       -3.14159   0.00000   0.00000  -0.00001  -0.00001   3.14158
   D43        1.04720   0.00066   0.00000   0.00252   0.00244   1.04963
   D44       -1.04720  -0.00066   0.00000  -0.00251  -0.00243  -1.04962
   D45       -3.14159   0.00000   0.00000   0.00001   0.00001  -3.14158
   D46        3.13969   0.00000   0.00000   0.00001   0.00001   3.13970
   D47       -1.04910  -0.00311   0.00000  -0.00984  -0.01010  -1.05920
   D48        1.04530   0.00312   0.00000   0.00987   0.01012   1.05542
         Item               Value     Threshold  Converged?
 Maximum Force            0.052959     0.000450     NO 
 RMS     Force            0.014183     0.000300     NO 
 Maximum Displacement     0.443173     0.001800     NO 
 RMS     Displacement     0.132007     0.001200     NO 
 Predicted change in Energy=-3.353655D-02
 GradGradGradGradGradGradGradGradGradGradGradGradGradGradGradGradGradGrad

                          Input orientation:                          
 ---------------------------------------------------------------------
 Center     Atomic     Atomic              Coordinates (Angstroms)
 Number     Number      Type              X           Y           Z
 ---------------------------------------------------------------------
    1          6             0        3.112536   -0.531315    0.219955
    2          1             0        3.480478   -1.550916    0.217407
    3          1             0        3.491514    0.004622   -0.639135
    4          1             0        2.028600   -0.524247    0.217403
    5          6             0        3.109612   -0.534988    2.637617
    6          1             0        3.472112   -1.556623    2.635295
    7          1             0        2.025573   -0.533334    2.635136
    8          6             0        3.639565    0.214351    3.856042
    9          1             0        3.277082    1.235718    3.858733
   10          1             0        4.723346    0.212611    3.858900
   11          6             0        3.636822    0.210869    6.275434
   12          1             0        3.274371    1.232277    6.274857
   13          1             0        4.720631    0.209176    6.275024
   14          6             0        3.103786   -0.542435    7.490211
   15          1             0        3.466243   -1.563862    7.490646
   16          1             0        2.019957   -0.540745    7.490478
   17          6             0        3.101629   -0.545091    9.909685
   18          1             0        3.464321   -1.566601    9.907288
   19          1             0        2.017644   -0.543215    9.907109
   20          6             0        3.629498    0.201330   11.132651
   21          1             0        3.269173    1.224860   11.117239
   22          1             0        4.714600    0.202353   11.117402
   23          8             0        3.144941   -0.483426   12.291056
   24          1             0        3.466189   -0.032142   13.077975
   25          8             0        3.602962    0.163403    8.701161
   26          8             0        3.137566   -0.495078    5.064372
   27          8             0        3.611717    0.174611    1.430902
 ---------------------------------------------------------------------
                    Distance matrix (angstroms):
                    1          2          3          4          5
     1  C    0.000000
     2  H    1.083962   0.000000
     3  H    1.081151   1.775804   0.000000
     4  H    1.083962   1.778200   1.775803   0.000000
     5  C    2.417666   2.650861   3.342772   2.650686   0.000000
     6  H    2.648475   2.417909   3.627637   2.999288   1.084044
     7  H    2.648507   2.999606   3.627565   2.417752   1.084044
     8  C    3.748987   4.047362   4.502501   4.047274   1.525424
     9  H    4.048479   4.589766   4.668232   4.232667   2.157445
    10  H    4.048463   4.232637   4.668295   4.589675   2.157446
    11  C    6.123279   6.310945   6.919170   6.310826   3.750729
    12  H    6.308588   6.669434   7.025494   6.428848   4.047208
    13  H    6.308578   6.428890   7.025536   6.669311   4.047208
    14  C    7.270269   7.352048   8.156952   7.351877   4.852603
    15  H    7.352156   7.273264   8.279741   7.486500   4.973696
    16  H    7.352164   7.486730   8.279704   7.273099   4.973695
    17  C    9.689746   9.751690  10.570326   9.751521   7.272080
    18  H    9.748845   9.689907  10.662856   9.850973   7.351065
    19  H    9.748840   9.851176  10.662817   9.689731   7.351053
    20  C   10.949472  11.055999  11.774237  11.055857   8.542719
    21  H   11.038998  11.249707  11.821621  11.108772   8.661785
    22  H   11.038987  11.108866  11.821641  11.249557   8.661779
    23  O   12.071239  12.125391  12.944038  12.125221   9.653641
    24  H   12.872565  12.949946  13.717182  12.950025  10.458541
    25  O    8.523732   8.656094   9.342310   8.655959   6.123538
    26  O    4.844617   4.972469   5.736285   4.972300   2.427244
    27  O    1.487920   2.113583   2.080480   2.113586   1.487211
                    6          7          8          9         10
     6  H    0.000000
     7  H    1.771890   0.000000
     8  C    2.157455   2.157455   0.000000
     9  H    3.054833   2.488575   1.083786   0.000000
    10  H    2.488571   3.054834   1.083786   1.771561   0.000000
    11  C    4.049911   4.049905   2.419397   2.649561   2.649562
    12  H    4.589497   4.233728   2.649568   2.416129   2.996013
    13  H    4.233731   4.589492   2.649567   2.996011   2.416128
    14  C    4.973374   4.973367   3.750596   4.047158   4.047158
    15  H    4.855360   5.168509   4.049991   4.589577   4.233880
    16  H    5.168517   4.855351   4.049991   4.233882   4.589577
    17  C    7.353721   7.353713   6.124763   6.309999   6.309998
    18  H    7.272004   7.484773   6.310315   6.668813   6.429131
    19  H    7.484768   7.271984   6.310305   6.429125   6.668803
    20  C    8.678723   8.678713   7.276627   7.355544   7.355547
    21  H    8.928673   8.751220   7.340525   7.258518   7.471462
    22  H    8.751224   8.928658   7.340518   7.471451   7.258515
    23  O    9.720726   9.720713   8.478267   8.606799   8.606805
    24  H   10.553372  10.553647   9.226856   9.307936   9.307615
    25  O    6.306373   6.306366   4.845525   4.970429   4.970430
    26  O    2.671931   2.671924   1.488406   2.113926   2.113926
    27  O    2.113580   2.113579   2.425625   2.670635   2.670643
                   11         12         13         14         15
    11  C    0.000000
    12  H    1.083810   0.000000
    13  H    1.083810   1.771553   0.000000
    14  C    1.525541   2.157727   2.157727   0.000000
    15  H    2.157662   3.055052   2.488953   1.083830   0.000000
    16  H    2.157662   2.488954   3.055053   1.083830   1.771584
    17  C    3.750425   4.049796   4.049796   2.419477   2.650017
    18  H    4.047161   4.589591   4.233797   2.649747   2.416644
    19  H    4.047152   4.233791   4.589583   2.649737   2.996574
    20  C    4.857231   4.978666   4.978671   3.754587   4.050525
    21  H    4.960485   4.842390   5.156102   4.038071   4.579081
    22  H    4.960477   5.156088   4.842387   4.038062   4.222709
    23  O    6.075499   6.257398   6.257407   4.801384   4.930975
    24  H    6.809018   6.922280   6.921850   5.622708   5.793481
    25  O    2.426427   2.671593   2.671595   1.487879   2.113642
    26  O    1.488049   2.113704   2.113704   2.426536   2.671541
    27  O    4.844733   4.969543   4.969547   6.122693   6.305865
                   16         17         18         19         20
    16  H    0.000000
    17  C    2.650018   0.000000
    18  H    2.996588   1.083990   0.000000
    19  H    2.416634   1.083990   1.772059   0.000000
    20  C    4.050521   1.526903   2.157401   2.157400   0.000000
    21  H    4.222712   2.149182   3.048658   2.481296   1.085212
    22  H    4.579069   2.149169   2.481284   3.048648   1.085210
    23  O    4.930966   2.382563   2.637730   2.637722   1.430241
    24  H    5.793996   3.230183   3.522474   3.523332   1.966079
    25  O    2.113642   1.487894   2.113499   2.113494   2.431930
    26  O    2.671540   4.845705   4.970791   4.970779   6.127886
    27  O    6.305861   8.524548   8.654631   8.654619   9.701801
                   21         22         23         24         25
    21  H    0.000000
    22  H    1.770531   0.000000
    23  O    2.076421   2.076436   0.000000
    24  H    2.337383   2.336100   0.962341   0.000000
    25  O    2.659988   2.659977   3.676346   4.383315   0.000000
    26  O    6.293862   6.293856   7.226697   8.033688   3.725107
    27  O    9.749127   9.749123  10.890079  11.649817   7.270272
                   26         27
    26  O    0.000000
    27  O    3.724970   0.000000
 Stoichiometry    C7H16O4
 Framework group  C1[X(C7H16O4)]
 Deg. of freedom    75
 Full point group                 C1      NOp   1
 Largest Abelian subgroup         C1      NOp   1
 Largest concise Abelian subgroup C1      NOp   1
                         Standard orientation:                         
 ---------------------------------------------------------------------
 Center     Atomic     Atomic              Coordinates (Angstroms)
 Number     Number      Type              X           Y           Z
 ---------------------------------------------------------------------
    1          6             0        6.054952   -0.351926    0.000055
    2          1             0        6.062530   -0.971769    0.889275
    3          1             0        6.908771    0.311308   -0.000146
    4          1             0        6.062379   -0.972113   -0.888925
    5          6             0        3.637405   -0.375924    0.000004
    6          1             0        3.644795   -1.000572    0.885956
    7          1             0        3.644797   -1.000590   -0.885935
    8          6             0        2.411688    0.532116   -0.000007
    9          1             0        2.403931    1.156551   -0.885790
   10          1             0        2.403920    1.156559    0.885771
   11          6             0       -0.007592    0.508365   -0.000021
   12          1             0       -0.012082    1.132878   -0.885801
   13          1             0       -0.012092    1.132889    0.885752
   14          6             0       -1.214959   -0.424127   -0.000022
   15          1             0       -1.210327   -1.048652    0.885774
   16          1             0       -1.210316   -1.048664   -0.885810
   17          6             0       -3.634329   -0.446866   -0.000035
   18          1             0       -3.626865   -1.071300    0.886001
   19          1             0       -3.626844   -1.071320   -0.886058
   20          6             0       -4.864558    0.457552   -0.000062
   21          1             0       -4.854236    1.085144   -0.885334
   22          1             0       -4.854243    1.085158    0.885198
   23          8             0       -6.016226   -0.390535   -0.000078
   24          1             0       -6.807544    0.157107    0.001624
   25          8             0       -2.432776    0.430687   -0.000036
   26          8             0        1.210338   -0.346583   -0.000009
   27          8             0        4.837137    0.502962   -0.000005
 ---------------------------------------------------------------------
 Rotational constants (GHZ):      9.1281841      0.2025360      0.1998765
 Standard basis: 6-31++G(d,p) (6D, 7F)
 There are   305 symmetry adapted basis functions of A   symmetry.
 Integral buffers will be    262144 words long.
 Raffenetti 2 integral format.
 Two-electron integral symmetry is turned on.
   305 basis functions,   480 primitive gaussians,   305 cartesian basis functions
    45 alpha electrons       45 beta electrons
       nuclear repulsion energy       605.5272281165 Hartrees.
 NAtoms=   27 NActive=   27 NUniq=   27 SFac= 1.00D+00 NAtFMM=   60 Big=F
 One-electron integrals computed using PRISM.
 NBasis=   305 RedAO= T  NBF=   305
 NBsUse=   305 1.00D-06 NBFU=   305
 Initial guess read from the read-write file:
 Initial guess orbital symmetries:
       Occupied  (A) (A) (A) (A) (A) (A) (A) (A) (A) (A) (A) (A)
                 (A) (A) (A) (A) (A) (A) (A) (A) (A) (A) (A) (A)
                 (A) (A) (A) (A) (A) (A) (A) (A) (A) (A) (A) (A)
                 (A) (A) (A) (A) (A) (A) (A) (A) (A)
       Virtual   (A) (A) (A) (A) (A) (A) (A) (A) (A) (A) (A) (A)
                 (A) (A) (A) (A) (A) (A) (A) (A) (A) (A) (A) (A)
                 (A) (A) (A) (A) (A) (A) (A) (A) (A) (A) (A) (A)
                 (A) (A) (A) (A) (A) (A) (A) (A) (A) (A) (A) (A)
                 (A) (A) (A) (A) (A) (A) (A) (A) (A) (A) (A) (A)
                 (A) (A) (A) (A) (A) (A) (A) (A) (A) (A) (A) (A)
                 (A) (A) (A) (A) (A) (A) (A) (A) (A) (A) (A) (A)
                 (A) (A) (A) (A) (A) (A) (A) (A) (A) (A) (A) (A)
                 (A) (A) (A) (A) (A) (A) (A) (A) (A) (A) (A) (A)
                 (A) (A) (A) (A) (A) (A) (A) (A) (A) (A) (A) (A)
                 (A) (A) (A) (A) (A) (A) (A) (A) (A) (A) (A) (A)
                 (A) (A) (A) (A) (A) (A) (A) (A) (A) (A) (A) (A)
                 (A) (A) (A) (A) (A) (A) (A) (A) (A) (A) (A) (A)
                 (A) (A) (A) (A) (A) (A) (A) (A) (A) (A) (A) (A)
                 (A) (A) (A) (A) (A) (A) (A) (A) (A) (A) (A) (A)
                 (A) (A) (A) (A) (A) (A) (A) (A) (A) (A) (A) (A)
                 (A) (A) (A) (A) (A) (A) (A) (A) (A) (A) (A) (A)
                 (A) (A) (A) (A) (A) (A) (A) (A) (A) (A) (A) (A)
                 (A) (A) (A) (A) (A) (A) (A) (A) (A) (A) (A) (A)
                 (A) (A) (A) (A) (A) (A) (A) (A) (A) (A) (A) (A)
                 (A) (A) (A) (A) (A) (A) (A) (A) (A) (A) (A) (A)
                 (A) (A) (A) (A) (A) (A) (A) (A)
 Harris functional with IExCor=  402 diagonalized for initial guess.
 ExpMin= 3.60D-02 ExpMax= 5.48D+03 ExpMxC= 8.25D+02 IAcc=3 IRadAn=         5 AccDes= 0.00D+00
 HarFok:  IExCor= 402 AccDes= 0.00D+00 IRadAn=         5 IDoV=1
 ScaDFX=  1.000000  1.000000  1.000000  1.000000
 Requested convergence on RMS density matrix=1.00D-08 within 128 cycles.
 Requested convergence on MAX density matrix=1.00D-06.
 Requested convergence on             energy=1.00D-06.
 No special actions if energy rises.
 SCF Done:  E(RB+HF-LYP) =  -577.247990654     A.U. after   11 cycles
             Convg  =    0.4258D-08             -V/T =  2.0099
             S**2   =   0.0000
 ***** Axes restored to original set *****
 -------------------------------------------------------------------
 Center     Atomic                   Forces (Hartrees/Bohr)
 Number     Number              X              Y              Z
 -------------------------------------------------------------------
    1          6           0.013394788    0.018941288    0.031161715
    2          1           0.002463799   -0.007985871   -0.001051993
    3          1           0.003125402    0.004419201   -0.003895769
    4          1          -0.008350258   -0.000337956   -0.001052611
    5          6           0.017136135    0.024219540   -0.017433744
    6          1           0.002561423   -0.008230975   -0.000201966
    7          1          -0.008614015   -0.000325270   -0.000203481
    8          6          -0.016825173   -0.023781411    0.016411563
    9          1          -0.002583505    0.008006389    0.000272046
   10          1           0.008409719    0.000229646    0.000273337
   11          6          -0.016840403   -0.023808207   -0.016619567
   12          1          -0.002579018    0.008041600   -0.000267862
   13          1           0.008441567    0.000245527   -0.000266665
   14          6           0.016831219    0.023796511    0.016754542
   15          1           0.002567365   -0.008039313    0.000250343
   16          1          -0.008435376   -0.000255777    0.000249017
   17          6           0.017096863    0.024164345   -0.017917119
   18          1           0.002533303   -0.008121539   -0.000150913
   19          1          -0.008502357   -0.000316515   -0.000152462
   20          6          -0.005268442   -0.007451312   -0.002206300
   21          1          -0.001713441    0.008154927   -0.001491032
   22          1           0.008258935    0.001096704   -0.001493352
   23          8          -0.002345876   -0.003315519   -0.002623888
   24          1           0.000774723    0.001097213    0.001875995
   25          8          -0.021536457   -0.030442470    0.000237602
   26          8           0.021451815    0.030324127    0.000251018
   27          8          -0.021452736   -0.030324886   -0.000708449
 -------------------------------------------------------------------
 Cartesian Forces:  Max     0.031161715 RMS     0.012463965

 GradGradGradGradGradGradGradGradGradGradGradGradGradGradGradGradGradGrad
 Berny optimization.
 Internal  Forces:  Max     0.031179827 RMS     0.007661607
 Search for a local minimum.
 Step number   2 out of a maximum of 130
 All quantities printed in internal units (Hartrees-Bohrs-Radians)
 Update second derivatives using D2CorX and points  1  2
 Trust test= 1.03D+00 RLast= 3.00D-01 DXMaxT set to 4.24D-01
     Eigenvalues ---    0.00230   0.00230   0.00230   0.00230   0.00230
     Eigenvalues ---    0.00230   0.00237   0.00237   0.00237   0.01295
     Eigenvalues ---    0.05188   0.05212   0.05215   0.05215   0.05217
     Eigenvalues ---    0.05363   0.05670   0.05671   0.05674   0.05682
     Eigenvalues ---    0.05863   0.05894   0.09947   0.10212   0.10751
     Eigenvalues ---    0.10755   0.10757   0.10769   0.10800   0.10991
     Eigenvalues ---    0.13400   0.13401   0.13401   0.13404   0.13422
     Eigenvalues ---    0.13539   0.15863   0.16000   0.16000   0.16171
     Eigenvalues ---    0.18923   0.22016   0.22016   0.22017   0.22024
     Eigenvalues ---    0.22026   0.23052   0.25000   0.25000   0.28257
     Eigenvalues ---    0.28519   0.28519   0.28519   0.28519   0.28519
     Eigenvalues ---    0.28519   0.28519   0.31658   0.37190   0.37230
     Eigenvalues ---    0.37230   0.37230   0.37230   0.37230   0.37230
     Eigenvalues ---    0.37230   0.37230   0.37230   0.37230   0.37230
     Eigenvalues ---    0.37230   0.37230   0.38441   0.41007   0.55466
     Eigenvalues --- 1000.000001000.000001000.000001000.000001000.00000
     Eigenvalues --- 1000.000001000.000001000.000001000.000001000.00000
     Eigenvalues --- 1000.000001000.000001000.000001000.000001000.00000
     Eigenvalues --- 1000.000001000.000001000.000001000.000001000.00000
     Eigenvalues --- 1000.000001000.000001000.000001000.000001000.00000
     Eigenvalues --- 1000.000001000.000001000.000001000.000001000.00000
     Eigenvalues --- 1000.000001000.000001000.000001000.000001000.00000
     Eigenvalues --- 1000.000001000.000001000.000001000.000001000.00000
     Eigenvalues --- 1000.000001000.000001000.000001000.000001000.00000
 RFO step:  Lambda=-1.12445929D-02.
 Quartic linear search produced a step of  0.82036.
 Iteration  1 RMS(Cart)=  0.10025368 RMS(Int)=  0.00107214
 Iteration  2 RMS(Cart)=  0.00406801 RMS(Int)=  0.00014365
 Iteration  3 RMS(Cart)=  0.00000271 RMS(Int)=  0.00014365
 Iteration  4 RMS(Cart)=  0.00000000 RMS(Int)=  0.00014365
 Variable       Old X    -DE/DX   Delta X   Delta X   Delta X     New X
                                 (Linear)    (Quad)   (Total)
    R1        2.04839   0.00835   0.02164   0.00661   0.02826   2.07665
    R2        2.04308   0.00638   0.01729   0.00392   0.02121   2.06429
    R3        2.04839   0.00835   0.02164   0.00661   0.02825   2.07665
    R4        2.81176  -0.03118  -0.08074  -0.05917  -0.13991   2.67186
    R5        2.04855   0.00861   0.02177   0.00767   0.02944   2.07798
    R6        2.04855   0.00861   0.02177   0.00766   0.02944   2.07798
    R7        2.88263  -0.00556  -0.02260   0.00282  -0.01978   2.86286
    R8        2.81042  -0.03079  -0.08184  -0.05497  -0.13681   2.67361
    R9        2.04806   0.00841   0.02137   0.00731   0.02868   2.07674
   R10        2.04806   0.00841   0.02137   0.00731   0.02868   2.07674
   R11        2.81268  -0.02998  -0.07998  -0.05308  -0.13307   2.67961
   R12        2.04810   0.00844   0.02141   0.00740   0.02881   2.07691
   R13        2.04810   0.00844   0.02141   0.00740   0.02881   2.07691
   R14        2.88285  -0.00558  -0.02242   0.00240  -0.02001   2.86284
   R15        2.81200  -0.03017  -0.08054  -0.05334  -0.13388   2.67813
   R16        2.04814   0.00844   0.02144   0.00732   0.02876   2.07691
   R17        2.04814   0.00844   0.02144   0.00732   0.02876   2.07690
   R18        2.81168  -0.03024  -0.08080  -0.05332  -0.13412   2.67757
   R19        2.04844   0.00850   0.02169   0.00726   0.02895   2.07739
   R20        2.04844   0.00850   0.02169   0.00726   0.02895   2.07740
   R21        2.88543  -0.00506  -0.02030   0.00212  -0.01818   2.86725
   R22        2.81171  -0.03056  -0.08078  -0.05532  -0.13609   2.67562
   R23        2.05075   0.00828   0.02358   0.00334   0.02692   2.07768
   R24        2.05075   0.00828   0.02358   0.00334   0.02692   2.07767
   R25        2.70276   0.00099   0.00037   0.00370   0.00408   2.70684
   R26        1.81856   0.00231   0.00363   0.00232   0.00595   1.82451
    A1        1.92349   0.00015   0.01054  -0.02060  -0.01018   1.91330
    A2        1.92363  -0.00055   0.01066  -0.02405  -0.01369   1.90995
    A3        1.91166   0.00202   0.00084   0.02056   0.02118   1.93284
    A4        1.92348   0.00015   0.01054  -0.02059  -0.01019   1.91330
    A5        1.86911  -0.00381  -0.03406   0.02613  -0.00806   1.86105
    A6        1.91166   0.00202   0.00085   0.02055   0.02118   1.93284
    A7        1.91328  -0.00065   0.00217  -0.02035  -0.01858   1.89470
    A8        1.92676   0.00108   0.01323  -0.01878  -0.00577   1.92099
    A9        1.91243   0.00106   0.00148   0.01380   0.01537   1.92780
   A10        1.92676   0.00108   0.01323  -0.01878  -0.00577   1.92098
   A11        1.91243   0.00106   0.00148   0.01380   0.01537   1.92780
   A12        1.87174  -0.00366  -0.03191   0.03188   0.00002   1.87176
   A13        1.92701   0.00105   0.01344  -0.01933  -0.00613   1.92088
   A14        1.92701   0.00105   0.01344  -0.01933  -0.00613   1.92088
   A15        1.87248  -0.00343  -0.03130   0.03245   0.00121   1.87369
   A16        1.91343  -0.00058   0.00229  -0.01961  -0.01773   1.89570
   A17        1.91173   0.00094   0.00090   0.01371   0.01470   1.92643
   A18        1.91173   0.00094   0.00090   0.01371   0.01470   1.92643
   A19        1.91335  -0.00061   0.00223  -0.01968  -0.01787   1.89549
   A20        1.92723   0.00109   0.01362  -0.01930  -0.00591   1.92132
   A21        1.91183   0.00098   0.00098   0.01378   0.01486   1.92669
   A22        1.92723   0.00109   0.01362  -0.01930  -0.00591   1.92132
   A23        1.91183   0.00098   0.00098   0.01378   0.01486   1.92669
   A24        1.87190  -0.00356  -0.03177   0.03233   0.00061   1.87251
   A25        1.92712   0.00109   0.01353  -0.01918  -0.00588   1.92124
   A26        1.92712   0.00109   0.01353  -0.01918  -0.00588   1.92124
   A27        1.87193  -0.00359  -0.03175   0.03204   0.00034   1.87227
   A28        1.91335  -0.00061   0.00223  -0.01972  -0.01791   1.89544
   A29        1.91193   0.00100   0.00106   0.01382   0.01498   1.92691
   A30        1.91193   0.00100   0.00106   0.01382   0.01498   1.92691
   A31        1.91369  -0.00063   0.00251  -0.01981  -0.01764   1.89605
   A32        1.92492   0.00103   0.01172  -0.01635  -0.00480   1.92012
   A33        1.91154   0.00108   0.00075   0.01472   0.01553   1.92707
   A34        1.92492   0.00103   0.01172  -0.01635  -0.00480   1.92012
   A35        1.91154   0.00108   0.00074   0.01471   0.01552   1.92705
   A36        1.87685  -0.00362  -0.02771   0.02438  -0.00329   1.87356
   A37        1.91229   0.00028   0.00136  -0.00335  -0.00191   1.91038
   A38        1.91228   0.00028   0.00135  -0.00334  -0.00191   1.91037
   A39        1.87292  -0.00426  -0.03094   0.02369  -0.00722   1.86569
   A40        1.90807  -0.00086  -0.00211  -0.00983  -0.01213   1.89593
   A41        1.92898   0.00225   0.01505  -0.00334   0.01157   1.94054
   A42        1.92900   0.00226   0.01507  -0.00333   0.01160   1.94060
   A43        1.90147  -0.00003  -0.00793   0.01541   0.00749   1.90896
   A44        1.89877   0.00807  -0.00973   0.07255   0.06282   1.96160
   A45        1.89804   0.00823  -0.01033   0.07468   0.06435   1.96239
   A46        1.89728   0.00741  -0.01095   0.07005   0.05909   1.95638
    D1       -1.05601  -0.00092  -0.00707   0.00200  -0.00520  -1.06120
    D2        3.14140   0.00000   0.00000   0.00006   0.00007   3.14147
    D3        1.05563   0.00093   0.00708  -0.00187   0.00533   1.06096
    D4       -3.14134   0.00003   0.00021   0.00007   0.00029  -3.14105
    D5        1.02311  -0.00064  -0.01975   0.05034   0.03030   1.05341
    D6       -1.05911  -0.00030  -0.00977   0.02520   0.01529  -1.04382
    D7       -1.02313   0.00064   0.01975  -0.05034  -0.03030  -1.05342
    D8        3.14132  -0.00003  -0.00021  -0.00007  -0.00029   3.14103
    D9        1.05910   0.00030   0.00977  -0.02521  -0.01530   1.04380
   D10        1.05936   0.00033   0.00998  -0.02514  -0.01501   1.04435
   D11       -1.05938  -0.00033  -0.00998   0.02513   0.01500  -1.04438
   D12        3.14158   0.00000   0.00000   0.00000   0.00000   3.14158
   D13        1.04989   0.00026   0.00224  -0.00394  -0.00176   1.04813
   D14       -1.04997  -0.00026  -0.00224   0.00396   0.00178  -1.04819
   D15        3.14156   0.00000   0.00000   0.00001   0.00001   3.14157
   D16       -3.14159   0.00000   0.00000   0.00000   0.00001  -3.14159
   D17       -1.04958  -0.00023  -0.00196   0.00357   0.00169  -1.04789
   D18        1.04958   0.00023   0.00196  -0.00357  -0.00168   1.04790
   D19        3.14152  -0.00001  -0.00006   0.00006   0.00000   3.14152
   D20        1.02274  -0.00068  -0.02007   0.05028   0.02991   1.05265
   D21       -1.05947  -0.00034  -0.01007   0.02517   0.01496  -1.04451
   D22       -1.02273   0.00068   0.02007  -0.05028  -0.02991  -1.05265
   D23       -3.14152   0.00001   0.00006  -0.00006   0.00000  -3.14151
   D24        1.05947   0.00034   0.01007  -0.02517  -0.01496   1.04451
   D25        1.05939   0.00034   0.01000  -0.02511  -0.01496   1.04444
   D26       -1.05939  -0.00034  -0.01000   0.02511   0.01496  -1.04443
   D27       -3.14159   0.00000   0.00000   0.00000   0.00000  -3.14159
   D28        1.04960   0.00023   0.00197  -0.00357  -0.00167   1.04793
   D29       -1.04960  -0.00023  -0.00197   0.00356   0.00166  -1.04794
   D30       -3.14159   0.00000   0.00000  -0.00001  -0.00001   3.14159
   D31       -3.14159   0.00000   0.00000   0.00000   0.00000  -3.14159
   D32       -1.04966  -0.00024  -0.00202   0.00356   0.00161  -1.04804
   D33        1.04966   0.00024   0.00202  -0.00356  -0.00161   1.04805
   D34        3.13008  -0.00064  -0.00945   0.01502   0.00544   3.13552
   D35        1.03680   0.00007  -0.00853   0.03120   0.02259   1.05939
   D36       -1.05816  -0.00029  -0.00900   0.02310   0.01399  -1.04417
   D37       -1.03680  -0.00007   0.00853  -0.03126  -0.02265  -1.05945
   D38       -3.13008   0.00064   0.00945  -0.01508  -0.00550  -3.13558
   D39        1.05814   0.00028   0.00898  -0.02318  -0.01409   1.04405
   D40        1.04664  -0.00035  -0.00046  -0.00812  -0.00861   1.03802
   D41       -1.04664   0.00035   0.00046   0.00805   0.00854  -1.03810
   D42        3.14158   0.00000  -0.00001  -0.00004  -0.00005   3.14152
   D43        1.04963   0.00028   0.00200  -0.00307  -0.00109   1.04854
   D44       -1.04962  -0.00028  -0.00199   0.00308   0.00111  -1.04851
   D45       -3.14158   0.00000   0.00001   0.00001   0.00001  -3.14157
   D46        3.13970   0.00000   0.00001   0.00016   0.00017   3.13987
   D47       -1.05920  -0.00096  -0.00829   0.00855   0.00001  -1.05919
   D48        1.05542   0.00096   0.00831  -0.00825   0.00031   1.05573
         Item               Value     Threshold  Converged?
 Maximum Force            0.031180     0.000450     NO 
 RMS     Force            0.007662     0.000300     NO 
 Maximum Displacement     0.347771     0.001800     NO 
 RMS     Displacement     0.103560     0.001200     NO 
 Predicted change in Energy=-1.756671D-02
 GradGradGradGradGradGradGradGradGradGradGradGradGradGradGradGradGradGrad

                          Input orientation:                          
 ---------------------------------------------------------------------
 Center     Atomic     Atomic              Coordinates (Angstroms)
 Number     Number      Type              X           Y           Z
 ---------------------------------------------------------------------
    1          6             0        3.116174   -0.526081    0.385581
    2          1             0        3.483011   -1.560950    0.339864
    3          1             0        3.518940    0.043404   -0.455102
    4          1             0        2.018215   -0.525041    0.339818
    5          6             0        3.109391   -0.535298    2.731925
    6          1             0        3.467826   -1.574467    2.760527
    7          1             0        2.010169   -0.543332    2.760386
    8          6             0        3.654374    0.235276    3.916960
    9          1             0        3.295645    1.273654    3.888579
   10          1             0        4.752948    0.242757    3.888733
   11          6             0        3.646148    0.224011    6.273429
   12          1             0        3.287276    1.262205    6.309265
   13          1             0        4.744589    0.231299    6.309428
   14          6             0        3.092388   -0.558610    7.446429
   15          1             0        3.451240   -1.596804    7.410480
   16          1             0        1.993955   -0.565919    7.410313
   17          6             0        3.084528   -0.569344    9.800268
   18          1             0        3.443577   -1.607960    9.829244
   19          1             0        1.985618   -0.576620    9.829046
   20          6             0        3.630015    0.202015   10.987530
   21          1             0        3.270614    1.240247   10.946145
   22          1             0        4.728677    0.208772   10.946362
   23          8             0        3.160199   -0.461784   12.166688
   24          1             0        3.489385    0.001013   12.947475
   25          8             0        3.543538    0.079340    8.628421
   26          8             0        3.195062   -0.413843    5.091002
   27          8             0        3.568964    0.114221    1.562044
 ---------------------------------------------------------------------
                    Distance matrix (angstroms):
                    1          2          3          4          5
     1  C    0.000000
     2  H    1.098914   0.000000
     3  H    1.092374   1.790869   0.000000
     4  H    1.098914   1.794083   1.790867   0.000000
     5  C    2.346372   2.629356   3.264930   2.629248   0.000000
     6  H    2.619760   2.420749   3.600054   3.010399   1.099621
     7  H    2.619780   3.010604   3.600002   2.420650   1.099620
     8  C    3.652391   4.006422   4.378365   4.006375   1.514958
     9  H    3.942366   4.545708   4.520060   4.178616   2.155190
    10  H    3.942361   4.178585   4.520112   4.545665   2.155192
    11  C    5.959049   6.198379   6.732157   6.198305   3.661545
    12  H    6.190095   6.606229   6.877194   6.359171   4.007495
    13  H    6.190099   6.359201   6.877237   6.606164   4.007502
    14  C    7.060963   7.187526   7.935903   7.187411   4.714592
    15  H    7.113924   7.070778   8.035063   7.293592   4.809629
    16  H    7.113917   7.293738   8.035023   7.070654   4.809620
    17  C    9.414840   9.520574  10.282839   9.520457   7.068469
    18  H    9.511069   9.489579  10.416355   9.656789   7.185696
    19  H    9.511032   9.656897  10.416295   9.489424   7.185659
    20  C   10.639337  10.793630  11.444270  10.793530   8.304800
    21  H   10.708375  10.972011  11.466584  10.824921   8.405473
    22  H   10.708421  10.825037  11.466656  10.971958   8.405517
    23  O   11.781365  11.882178  12.636989  11.882045   9.435186
    24  H   12.578486  12.704001  13.402677  12.704097  10.236674
    25  O    8.276086   8.449521   9.083628   8.449428   5.944319
    26  O    4.707421   4.896129   5.574338   4.896027   2.363754
    27  O    1.413885   2.075406   2.019009   2.075407   1.414816
                    6          7          8          9         10
     6  H    0.000000
     7  H    1.785498   0.000000
     8  C    2.155762   2.155761   0.000000
     9  H    3.068214   2.495337   1.098963   0.000000
    10  H    2.495334   3.068215   1.098963   1.785072   0.000000
    11  C    3.950545   3.950534   2.356511   2.629090   2.629094
    12  H    4.546740   4.181568   2.629157   2.420727   3.007731
    13  H    4.181580   4.546736   2.629161   3.007732   2.420737
    14  C    4.809427   4.809410   3.661042   4.007093   4.007100
    15  H    4.650036   4.980950   3.949995   4.546154   4.181044
    16  H    4.980961   4.650010   3.949989   4.181032   4.546155
    17  C    7.121456   7.121437   5.965354   6.195908   6.195917
    18  H    7.068838   7.290874   6.196536   6.604323   6.358402
    19  H    7.290857   7.068781   6.196505   6.358367   6.604303
    20  C    8.418181   8.418156   7.070690   7.187163   7.187181
    21  H    8.658282   8.472103   7.111025   7.057690   7.280067
    22  H    8.472166   8.658300   7.111071   7.280100   7.057754
    23  O    9.476738   9.476695   8.293860   8.459148   8.459183
    24  H   10.308080  10.308307   9.035060   9.149904   9.149637
    25  O    6.096966   6.096949   4.715344   4.894276   4.894285
    26  O    2.617740   2.617730   1.417990   2.074507   2.074508
    27  O    2.073224   2.073220   2.359572   2.613762   2.613775
                   11         12         13         14         15
    11  C    0.000000
    12  H    1.099054   0.000000
    13  H    1.099055   1.785085   0.000000
    14  C    1.514950   2.155572   2.155573   0.000000
    15  H    2.155513   3.068141   2.495401   1.099051   0.000000
    16  H    2.155513   2.495400   3.068141   1.099051   1.785050
    17  C    3.658336   3.947503   3.947505   2.353877   2.627021
    18  H    4.005118   4.544505   4.179068   2.627219   2.418802
    19  H    4.005094   4.179049   4.544487   2.627190   3.006374
    20  C    4.714180   4.809120   4.809134   3.661556   4.007867
    21  H    4.796669   4.636962   4.968876   3.938994   4.536785
    22  H    4.796708   4.968907   4.637016   3.939017   4.170662
    23  O    5.952895   6.107184   6.107221   4.721740   4.898418
    24  H    6.679610   6.759977   6.759604   5.543672   5.763054
    25  O    2.361662   2.615975   2.615979   1.416907   2.073972
    26  O    1.417205   2.074079   2.074079   2.362104   2.616295
    27  O    4.713296   4.892169   4.892183   5.941869   6.094724
                   16         17         18         19         20
    16  H    0.000000
    17  C    2.627023   0.000000
    18  H    3.006407   1.099308   0.000000
    19  H    2.418771   1.099311   1.785863   0.000000
    20  C    4.007855   1.517281   2.156941   2.156942   0.000000
    21  H    4.170637   2.149950   3.064257   2.490007   1.099459
    22  H    4.536794   2.149936   2.489970   3.064247   1.099454
    23  O    4.898375   2.370072   2.618715   2.618664   1.432400
    24  H    5.763497   3.223993   3.509168   3.509926   1.975238
    25  O    2.073971   1.415876   2.073390   2.073378   2.363878
    26  O    2.616293   4.713129   4.892710   4.892679   5.944536
    27  O    6.094710   8.280717   8.445604   8.445564   9.426093
                   21         22         23         24         25
    21  H    0.000000
    22  H    1.786026   0.000000
    23  O    2.097338   2.097371   0.000000
    24  H    2.364082   2.362935   0.965491   0.000000
    25  O    2.606537   2.606561   3.599875   4.320104   0.000000
    26  O    6.084770   6.084807   7.075935   7.872922   3.588593
    27  O    9.456125   9.456178  10.628139  11.386272   7.066509
                   26         27
    26  O    0.000000
    27  O    3.587784   0.000000
 Stoichiometry    C7H16O4
 Framework group  C1[X(C7H16O4)]
 Deg. of freedom    75
 Full point group                 C1      NOp   1
 Largest Abelian subgroup         C1      NOp   1
 Largest concise Abelian subgroup C1      NOp   1
                         Standard orientation:                         
 ---------------------------------------------------------------------
 Center     Atomic     Atomic              Coordinates (Angstroms)
 Number     Number      Type              X           Y           Z
 ---------------------------------------------------------------------
    1          6             0        5.887239   -0.344432    0.000021
    2          1             0        5.937923   -0.977036    0.897158
    3          1             0        6.722509    0.359560   -0.000142
    4          1             0        5.937812   -0.977315   -0.896925
    5          6             0        3.541053   -0.373996    0.000013
    6          1             0        3.517484   -1.015537    0.892781
    7          1             0        3.517469   -1.015591   -0.892717
    8          6             0        2.348763    0.560639   -0.000005
    9          1             0        2.372117    1.201362   -0.892557
   10          1             0        2.372121    1.201405    0.892515
   11          6             0       -0.007528    0.528491   -0.000006
   12          1             0       -0.048386    1.168485   -0.892564
   13          1             0       -0.048393    1.168527    0.892521
   14          6             0       -1.173087   -0.439262    0.000010
   15          1             0       -1.132115   -1.079266    0.892551
   16          1             0       -1.132104   -1.079309   -0.892499
   17          6             0       -3.526753   -0.470745    0.000000
   18          1             0       -3.550702   -1.111481    0.892952
   19          1             0       -3.550661   -1.111542   -0.892911
   20          6             0       -4.721277    0.464806   -0.000058
   21          1             0       -4.684916    1.105122   -0.893076
   22          1             0       -4.684976    1.105132    0.892950
   23          8             0       -5.894119   -0.357516   -0.000135
   24          1             0       -6.679269    0.204364    0.001392
   25          8             0       -2.361080    0.332941   -0.000015
   26          8             0        1.180899   -0.243592    0.000016
   27          8             0        4.704753    0.430681   -0.000026
 ---------------------------------------------------------------------
 Rotational constants (GHZ):      9.3838199      0.2133925      0.2106059
 Standard basis: 6-31++G(d,p) (6D, 7F)
 There are   305 symmetry adapted basis functions of A   symmetry.
 Integral buffers will be    262144 words long.
 Raffenetti 2 integral format.
 Two-electron integral symmetry is turned on.
   305 basis functions,   480 primitive gaussians,   305 cartesian basis functions
    45 alpha electrons       45 beta electrons
       nuclear repulsion energy       619.2019766135 Hartrees.
 NAtoms=   27 NActive=   27 NUniq=   27 SFac= 1.00D+00 NAtFMM=   60 Big=F
 One-electron integrals computed using PRISM.
 NBasis=   305 RedAO= T  NBF=   305
 NBsUse=   305 1.00D-06 NBFU=   305
 Initial guess read from the read-write file:
 Initial guess orbital symmetries:
       Occupied  (A) (A) (A) (A) (A) (A) (A) (A) (A) (A) (A) (A)
                 (A) (A) (A) (A) (A) (A) (A) (A) (A) (A) (A) (A)
                 (A) (A) (A) (A) (A) (A) (A) (A) (A) (A) (A) (A)
                 (A) (A) (A) (A) (A) (A) (A) (A) (A)
       Virtual   (A) (A) (A) (A) (A) (A) (A) (A) (A) (A) (A) (A)
                 (A) (A) (A) (A) (A) (A) (A) (A) (A) (A) (A) (A)
                 (A) (A) (A) (A) (A) (A) (A) (A) (A) (A) (A) (A)
                 (A) (A) (A) (A) (A) (A) (A) (A) (A) (A) (A) (A)
                 (A) (A) (A) (A) (A) (A) (A) (A) (A) (A) (A) (A)
                 (A) (A) (A) (A) (A) (A) (A) (A) (A) (A) (A) (A)
                 (A) (A) (A) (A) (A) (A) (A) (A) (A) (A) (A) (A)
                 (A) (A) (A) (A) (A) (A) (A) (A) (A) (A) (A) (A)
                 (A) (A) (A) (A) (A) (A) (A) (A) (A) (A) (A) (A)
                 (A) (A) (A) (A) (A) (A) (A) (A) (A) (A) (A) (A)
                 (A) (A) (A) (A) (A) (A) (A) (A) (A) (A) (A) (A)
                 (A) (A) (A) (A) (A) (A) (A) (A) (A) (A) (A) (A)
                 (A) (A) (A) (A) (A) (A) (A) (A) (A) (A) (A) (A)
                 (A) (A) (A) (A) (A) (A) (A) (A) (A) (A) (A) (A)
                 (A) (A) (A) (A) (A) (A) (A) (A) (A) (A) (A) (A)
                 (A) (A) (A) (A) (A) (A) (A) (A) (A) (A) (A) (A)
                 (A) (A) (A) (A) (A) (A) (A) (A) (A) (A) (A) (A)
                 (A) (A) (A) (A) (A) (A) (A) (A) (A) (A) (A) (A)
                 (A) (A) (A) (A) (A) (A) (A) (A) (A) (A) (A) (A)
                 (A) (A) (A) (A) (A) (A) (A) (A) (A) (A) (A) (A)
                 (A) (A) (A) (A) (A) (A) (A) (A) (A) (A) (A) (A)
                 (A) (A) (A) (A) (A) (A) (A) (A)
 Harris functional with IExCor=  402 diagonalized for initial guess.
 ExpMin= 3.60D-02 ExpMax= 5.48D+03 ExpMxC= 8.25D+02 IAcc=3 IRadAn=         5 AccDes= 0.00D+00
 HarFok:  IExCor= 402 AccDes= 0.00D+00 IRadAn=         5 IDoV=1
 ScaDFX=  1.000000  1.000000  1.000000  1.000000
 Requested convergence on RMS density matrix=1.00D-08 within 128 cycles.
 Requested convergence on MAX density matrix=1.00D-06.
 Requested convergence on             energy=1.00D-06.
 No special actions if energy rises.
 SCF Done:  E(RB+HF-LYP) =  -577.263491570     A.U. after   11 cycles
             Convg  =    0.2990D-08             -V/T =  2.0091
             S**2   =   0.0000
 ***** Axes restored to original set *****
 -------------------------------------------------------------------
 Center     Atomic                   Forces (Hartrees/Bohr)
 Number     Number              X              Y              Z
 -------------------------------------------------------------------
    1          6           0.002041167    0.002885236   -0.000242931
    2          1          -0.000620658   -0.001256530   -0.001560457
    3          1          -0.000793207   -0.001122354   -0.000981456
    4          1          -0.000977966   -0.001003233   -0.001560649
    5          6           0.001270956    0.001795360   -0.001342133
    6          1          -0.000538825   -0.001337747    0.000762958
    7          1          -0.001082174   -0.000953691    0.000763002
    8          6          -0.001388452   -0.001961990    0.002364495
    9          1           0.000498475    0.001262047   -0.000740156
   10          1           0.001024170    0.000890071   -0.000740071
   11          6          -0.001317518   -0.001862711   -0.002192363
   12          1           0.000499337    0.001285554    0.000746289
   13          1           0.001045831    0.000898898    0.000746368
   14          6           0.001264215    0.001787851    0.001764280
   15          1          -0.000502264   -0.001255482   -0.000723078
   16          1          -0.001016524   -0.000891707   -0.000723106
   17          6           0.001036306    0.001467571    0.000542687
   18          1          -0.000585460   -0.001163504    0.000848362
   19          1          -0.000902068   -0.000940697    0.000849722
   20          6          -0.000020151   -0.000024863    0.004495003
   21          1           0.000503300   -0.000526063   -0.000135880
   22          1          -0.000663483    0.000295485   -0.000136579
   23          8           0.000481533    0.000669058   -0.000976691
   24          1          -0.000047994   -0.000056813   -0.001041568
   25          8           0.000071377    0.000101028   -0.000272299
   26          8           0.000327170    0.000462209   -0.000096262
   27          8           0.000392903    0.000557015   -0.000417489
 -------------------------------------------------------------------
 Cartesian Forces:  Max     0.004495003 RMS     0.001182654

 GradGradGradGradGradGradGradGradGradGradGradGradGradGradGradGradGradGrad
 Berny optimization.
 Internal  Forces:  Max     0.005100205 RMS     0.001438874
 Search for a local minimum.
 Step number   3 out of a maximum of 130
 All quantities printed in internal units (Hartrees-Bohrs-Radians)
 Update second derivatives using D2CorX and points  2  3
 Trust test= 8.82D-01 RLast= 3.85D-01 DXMaxT set to 6.00D-01
     Eigenvalues ---    0.00230   0.00230   0.00230   0.00230   0.00230
     Eigenvalues ---    0.00230   0.00237   0.00237   0.00237   0.01295
     Eigenvalues ---    0.05169   0.05172   0.05176   0.05177   0.05179
     Eigenvalues ---    0.05383   0.05752   0.05753   0.05756   0.05759
     Eigenvalues ---    0.05787   0.05912   0.09718   0.10175   0.10669
     Eigenvalues ---    0.10676   0.10677   0.10682   0.10704   0.10901
     Eigenvalues ---    0.13409   0.13411   0.13413   0.13416   0.13418
     Eigenvalues ---    0.13511   0.15674   0.16000   0.16011   0.16126
     Eigenvalues ---    0.20862   0.21978   0.21980   0.21981   0.21984
     Eigenvalues ---    0.22124   0.23033   0.25000   0.25003   0.28278
     Eigenvalues ---    0.28519   0.28519   0.28519   0.28519   0.28519
     Eigenvalues ---    0.28519   0.28538   0.34987   0.37135   0.37230
     Eigenvalues ---    0.37230   0.37230   0.37230   0.37230   0.37230
     Eigenvalues ---    0.37230   0.37230   0.37230   0.37230   0.37230
     Eigenvalues ---    0.37230   0.37231   0.40555   0.41075   0.55483
     Eigenvalues --- 1000.000001000.000001000.000001000.000001000.00000
     Eigenvalues --- 1000.000001000.000001000.000001000.000001000.00000
     Eigenvalues --- 1000.000001000.000001000.000001000.000001000.00000
     Eigenvalues --- 1000.000001000.000001000.000001000.000001000.00000
     Eigenvalues --- 1000.000001000.000001000.000001000.000001000.00000
     Eigenvalues --- 1000.000001000.000001000.000001000.000001000.00000
     Eigenvalues --- 1000.000001000.000001000.000001000.000001000.00000
     Eigenvalues --- 1000.000001000.000001000.000001000.000001000.00000
     Eigenvalues --- 1000.000001000.000001000.000001000.000001000.00000
 RFO step:  Lambda=-7.98243771D-04.
 Quartic linear search produced a step of -0.03629.
 Iteration  1 RMS(Cart)=  0.02070634 RMS(Int)=  0.00005394
 Iteration  2 RMS(Cart)=  0.00006673 RMS(Int)=  0.00001345
 Iteration  3 RMS(Cart)=  0.00000001 RMS(Int)=  0.00001345
 Variable       Old X    -DE/DX   Delta X   Delta X   Delta X     New X
                                 (Linear)    (Quad)   (Total)
    R1        2.07665   0.00104  -0.00103   0.00555   0.00452   2.08117
    R2        2.06429  -0.00012  -0.00077   0.00196   0.00119   2.06547
    R3        2.07665   0.00104  -0.00103   0.00555   0.00452   2.08117
    R4        2.67186   0.00395   0.00508   0.00177   0.00685   2.67871
    R5        2.07798   0.00111  -0.00107   0.00575   0.00468   2.08266
    R6        2.07798   0.00111  -0.00107   0.00575   0.00468   2.08266
    R7        2.86286   0.00392   0.00072   0.01015   0.01087   2.87373
    R8        2.67361   0.00398   0.00496   0.00175   0.00671   2.68033
    R9        2.07674   0.00105  -0.00104   0.00554   0.00450   2.08124
   R10        2.07674   0.00105  -0.00104   0.00554   0.00450   2.08124
   R11        2.67961   0.00289   0.00483  -0.00165   0.00318   2.68279
   R12        2.07691   0.00108  -0.00105   0.00561   0.00457   2.08148
   R13        2.07691   0.00108  -0.00105   0.00561   0.00457   2.08148
   R14        2.86284   0.00389   0.00073   0.01010   0.01082   2.87366
   R15        2.67813   0.00302   0.00486  -0.00129   0.00357   2.68170
   R16        2.07691   0.00105  -0.00104   0.00554   0.00450   2.08140
   R17        2.07690   0.00105  -0.00104   0.00554   0.00450   2.08140
   R18        2.67757   0.00336   0.00487  -0.00017   0.00470   2.68226
   R19        2.07739   0.00093  -0.00105   0.00527   0.00422   2.08161
   R20        2.07740   0.00093  -0.00105   0.00527   0.00422   2.08162
   R21        2.86725   0.00200   0.00066   0.00400   0.00466   2.87190
   R22        2.67562   0.00387   0.00494   0.00152   0.00646   2.68208
   R23        2.07768  -0.00066  -0.00098   0.00139   0.00041   2.07809
   R24        2.07767  -0.00066  -0.00098   0.00139   0.00041   2.07808
   R25        2.70684  -0.00209  -0.00015  -0.00482  -0.00497   2.70188
   R26        1.82451  -0.00089  -0.00022  -0.00107  -0.00129   1.82322
    A1        1.91330  -0.00171   0.00037  -0.00886  -0.00853   1.90477
    A2        1.90995  -0.00208   0.00050  -0.01111  -0.01066   1.89929
    A3        1.93284   0.00187  -0.00077   0.01163   0.01082   1.94366
    A4        1.91330  -0.00171   0.00037  -0.00886  -0.00853   1.90477
    A5        1.86105   0.00178   0.00029   0.00562   0.00588   1.86692
    A6        1.93284   0.00187  -0.00077   0.01163   0.01082   1.94366
    A7        1.89470  -0.00037   0.00067  -0.01053  -0.00987   1.88482
    A8        1.92099  -0.00066   0.00021  -0.00281  -0.00263   1.91836
    A9        1.92780  -0.00002  -0.00056   0.00511   0.00455   1.93235
   A10        1.92098  -0.00066   0.00021  -0.00281  -0.00263   1.91836
   A11        1.92780  -0.00002  -0.00056   0.00511   0.00455   1.93235
   A12        1.87176   0.00173   0.00000   0.00614   0.00613   1.87789
   A13        1.92088  -0.00063   0.00022  -0.00263  -0.00243   1.91845
   A14        1.92088  -0.00063   0.00022  -0.00263  -0.00243   1.91845
   A15        1.87369   0.00158  -0.00004   0.00542   0.00536   1.87905
   A16        1.89570  -0.00034   0.00064  -0.00972  -0.00909   1.88661
   A17        1.92643   0.00001  -0.00053   0.00488   0.00435   1.93078
   A18        1.92643   0.00001  -0.00053   0.00488   0.00434   1.93078
   A19        1.89549  -0.00036   0.00065  -0.00984  -0.00920   1.88628
   A20        1.92132  -0.00060   0.00021  -0.00245  -0.00225   1.91907
   A21        1.92669   0.00001  -0.00054   0.00488   0.00434   1.93103
   A22        1.92132  -0.00060   0.00021  -0.00245  -0.00225   1.91907
   A23        1.92669   0.00001  -0.00054   0.00488   0.00434   1.93103
   A24        1.87251   0.00154  -0.00002   0.00517   0.00514   1.87765
   A25        1.92124  -0.00061   0.00021  -0.00241  -0.00221   1.91903
   A26        1.92124  -0.00061   0.00021  -0.00241  -0.00221   1.91903
   A27        1.87227   0.00164  -0.00001   0.00559   0.00557   1.87784
   A28        1.89544  -0.00035   0.00065  -0.00985  -0.00921   1.88623
   A29        1.92691  -0.00003  -0.00054   0.00464   0.00409   1.93100
   A30        1.92691  -0.00003  -0.00054   0.00464   0.00409   1.93100
   A31        1.89605  -0.00039   0.00064  -0.00997  -0.00936   1.88670
   A32        1.92012  -0.00061   0.00017  -0.00322  -0.00307   1.91706
   A33        1.92707   0.00020  -0.00056   0.00614   0.00558   1.93266
   A34        1.92012  -0.00061   0.00017  -0.00322  -0.00308   1.91705
   A35        1.92705   0.00020  -0.00056   0.00615   0.00558   1.93264
   A36        1.87356   0.00122   0.00012   0.00430   0.00441   1.87798
   A37        1.91038   0.00003   0.00007  -0.00035  -0.00028   1.91011
   A38        1.91037   0.00003   0.00007  -0.00035  -0.00027   1.91009
   A39        1.86569  -0.00023   0.00026  -0.00462  -0.00435   1.86134
   A40        1.89593  -0.00021   0.00044  -0.00332  -0.00288   1.89305
   A41        1.94054   0.00019  -0.00042   0.00428   0.00386   1.94440
   A42        1.94060   0.00019  -0.00042   0.00429   0.00387   1.94446
   A43        1.90896  -0.00101  -0.00027  -0.00709  -0.00736   1.90160
   A44        1.96160   0.00482  -0.00228   0.01793   0.01565   1.97725
   A45        1.96239   0.00452  -0.00234   0.01669   0.01436   1.97675
   A46        1.95638   0.00510  -0.00214   0.01880   0.01666   1.97304
    D1       -1.06120   0.00005   0.00019  -0.00059  -0.00041  -1.06161
    D2        3.14147   0.00000   0.00000   0.00026   0.00025  -3.14146
    D3        1.06096  -0.00005  -0.00019   0.00110   0.00092   1.06188
    D4       -3.14105   0.00004  -0.00001   0.00061   0.00059  -3.14045
    D5        1.05341   0.00125  -0.00110   0.01593   0.01481   1.06822
    D6       -1.04382   0.00064  -0.00055   0.00827   0.00770  -1.03612
    D7       -1.05342  -0.00125   0.00110  -0.01593  -0.01482  -1.06824
    D8        3.14103  -0.00004   0.00001  -0.00061  -0.00060   3.14043
    D9        1.04380  -0.00064   0.00056  -0.00827  -0.00771   1.03609
   D10        1.04435  -0.00061   0.00054  -0.00766  -0.00711   1.03724
   D11       -1.04438   0.00061  -0.00054   0.00766   0.00711  -1.03727
   D12        3.14158   0.00000   0.00000   0.00000   0.00000   3.14158
   D13        1.04813  -0.00025   0.00006  -0.00321  -0.00316   1.04497
   D14       -1.04819   0.00025  -0.00006   0.00332   0.00327  -1.04492
   D15        3.14157   0.00000   0.00000   0.00005   0.00005  -3.14157
   D16       -3.14159   0.00000   0.00000   0.00000   0.00000  -3.14159
   D17       -1.04789   0.00021  -0.00006   0.00291   0.00287  -1.04503
   D18        1.04790  -0.00021   0.00006  -0.00291  -0.00286   1.04504
   D19        3.14152   0.00000   0.00000   0.00002   0.00002   3.14153
   D20        1.05265   0.00121  -0.00109   0.01522   0.01413   1.06677
   D21       -1.04451   0.00060  -0.00054   0.00762   0.00707  -1.03744
   D22       -1.05265  -0.00121   0.00109  -0.01523  -0.01413  -1.06678
   D23       -3.14151   0.00000   0.00000  -0.00002  -0.00002  -3.14154
   D24        1.04451  -0.00060   0.00054  -0.00762  -0.00708   1.03744
   D25        1.04444  -0.00060   0.00054  -0.00761  -0.00706   1.03738
   D26       -1.04443   0.00060  -0.00054   0.00760   0.00705  -1.03738
   D27       -3.14159   0.00000   0.00000   0.00000   0.00000   3.14159
   D28        1.04793  -0.00022   0.00006  -0.00299  -0.00295   1.04498
   D29       -1.04794   0.00022  -0.00006   0.00297   0.00292  -1.04501
   D30        3.14159   0.00000   0.00000  -0.00001  -0.00001   3.14157
   D31       -3.14159   0.00000   0.00000   0.00001   0.00001  -3.14159
   D32       -1.04804   0.00024  -0.00006   0.00315   0.00311  -1.04494
   D33        1.04805  -0.00024   0.00006  -0.00314  -0.00310   1.04495
   D34        3.13552   0.00051  -0.00020   0.00577   0.00556   3.14108
   D35        1.05939   0.00073  -0.00082   0.01022   0.00940   1.06878
   D36       -1.04417   0.00062  -0.00051   0.00799   0.00747  -1.03669
   D37       -1.05945  -0.00073   0.00082  -0.01058  -0.00975  -1.06919
   D38       -3.13558  -0.00051   0.00020  -0.00612  -0.00591  -3.14149
   D39        1.04405  -0.00062   0.00051  -0.00835  -0.00783   1.03622
   D40        1.03802  -0.00011   0.00031  -0.00241  -0.00210   1.03593
   D41       -1.03810   0.00011  -0.00031   0.00205   0.00174  -1.03636
   D42        3.14152   0.00000   0.00000  -0.00018  -0.00018   3.14134
   D43        1.04854  -0.00012   0.00004  -0.00217  -0.00214   1.04640
   D44       -1.04851   0.00012  -0.00004   0.00232   0.00229  -1.04622
   D45       -3.14157   0.00000   0.00000   0.00008   0.00008  -3.14149
   D46        3.13987   0.00000  -0.00001   0.00024   0.00023   3.14011
   D47       -1.05919   0.00001   0.00000  -0.00060  -0.00060  -1.05979
   D48        1.05573   0.00000  -0.00001   0.00107   0.00107   1.05680
         Item               Value     Threshold  Converged?
 Maximum Force            0.005100     0.000450     NO 
 RMS     Force            0.001439     0.000300     NO 
 Maximum Displacement     0.090416     0.001800     NO 
 RMS     Displacement     0.020693     0.001200     NO 
 Predicted change in Energy=-4.138677D-04
 GradGradGradGradGradGradGradGradGradGradGradGradGradGradGradGradGradGrad

                          Input orientation:                          
 ---------------------------------------------------------------------
 Center     Atomic     Atomic              Coordinates (Angstroms)
 Number     Number      Type              X           Y           Z
 ---------------------------------------------------------------------
    1          6             0        3.116119   -0.525998    0.354332
    2          1             0        3.478783   -1.564021    0.292183
    3          1             0        3.520771    0.045750   -0.484722
    4          1             0        2.016584   -0.529461    0.291972
    5          6             0        3.108627   -0.536407    2.719736
    6          1             0        3.462980   -1.579347    2.756172
    7          1             0        2.007208   -0.549622    2.756065
    8          6             0        3.656792    0.238685    3.907722
    9          1             0        3.301784    1.280630    3.872029
   10          1             0        4.757492    0.250932    3.872151
   11          6             0        3.648375    0.227076    6.278426
   12          1             0        3.293223    1.268815    6.321858
   13          1             0        4.748919    0.239101    6.322001
   14          6             0        3.091040   -0.560658    7.453718
   15          1             0        3.446154   -1.602363    7.410217
   16          1             0        1.990542   -0.572707    7.410073
   17          6             0        3.082896   -0.571857    9.824750
   18          1             0        3.438168   -1.613828    9.863140
   19          1             0        1.982079   -0.584004    9.862899
   20          6             0        3.631537    0.204164   11.010673
   21          1             0        3.273481    1.242939   10.965624
   22          1             0        4.730273    0.212260   10.966090
   23          8             0        3.161799   -0.459167   12.186932
   24          1             0        3.493419    0.007570   12.963490
   25          8             0        3.537639    0.070859    8.643848
   26          8             0        3.201736   -0.404499    5.088699
   27          8             0        3.564043    0.107319    1.540760
 ---------------------------------------------------------------------
                    Distance matrix (angstroms):
                    1          2          3          4          5
     1  C    0.000000
     2  H    1.101307   0.000000
     3  H    1.093001   1.787933   0.000000
     4  H    1.101307   1.791184   1.787932   0.000000
     5  C    2.365438   2.661958   3.282883   2.662075   0.000000
     6  H    2.645504   2.464088   3.625972   3.044109   1.102097
     7  H    2.645479   3.043888   3.626023   2.464193   1.102097
     8  C    3.674731   4.043953   4.398782   4.044005   1.520711
     9  H    3.958860   4.575879   4.533670   4.212479   2.160258
    10  H    3.958886   4.212520   4.533643   4.575945   2.160259
    11  C    5.995441   6.250752   6.766782   6.250818   3.679472
    12  H    6.234107   6.664561   6.919335   6.420524   4.033384
    13  H    6.234139   6.420530   6.919336   6.664652   4.033396
    14  C    7.099514   7.241869   7.973156   7.241963   4.734077
    15  H    7.145137   7.118212   8.065476   7.339223   4.821908
    16  H    7.145109   7.339069   8.065475   7.118280   4.821898
    17  C    9.470586   9.592233  10.337232   9.592323   7.105149
    18  H    9.576248   9.571173  10.480423   9.736735   7.231712
    19  H    9.576129   9.736486  10.480334   9.571144   7.231608
    20  C   10.693754  10.864430  11.497019  10.864475   8.340354
    21  H   10.758876  11.038275  11.515417  10.892568   8.437294
    22  H   10.759179  10.892828  11.515716  11.038616   8.437571
    23  O   11.832877  11.950157  12.686789  11.950169   9.467661
    24  H   12.626080  12.768403  13.448293  12.768586  10.265401
    25  O    8.321658   8.510383   9.128620   8.510454   5.970589
    26  O    4.736699   4.942450   5.600672   4.942549   2.374459
    27  O    1.417511   2.087963   2.026879   2.087963   1.418369
                    6          7          8          9         10
     6  H    0.000000
     7  H    1.783145   0.000000
     8  C    2.160757   2.160757   0.000000
     9  H    3.074182   2.504222   1.101343   0.000000
    10  H    2.504215   3.074182   1.101343   1.783078   0.000000
    11  C    3.962804   3.962792   2.370748   2.649688   2.649692
    12  H    4.566724   4.204216   2.649794   2.449873   3.030056
    13  H    4.204228   4.566724   2.649808   3.030074   2.449894
    14  C    4.821100   4.821074   3.678737   4.032772   4.032786
    15  H    4.654132   4.983970   3.962486   4.566318   4.203834
    16  H    4.983994   4.654096   3.962475   4.203804   4.566321
    17  C    7.150125   7.150098   5.999796   6.238149   6.238163
    18  H    7.107095   7.327394   6.240722   6.655066   6.411700
    19  H    7.327301   7.106961   6.240642   6.411630   6.655005
    20  C    8.446662   8.446608   7.103079   7.226877   7.226926
    21  H    8.683105   8.497858   7.139288   7.093752   7.314624
    22  H    8.498156   8.683321   7.139581   7.314896   7.094097
    23  O    9.501829   9.501712   8.323301   8.496123   8.496238
    24  H   10.329984  10.330092   9.060189   9.182159   9.182023
    25  O    6.115022   6.114999   4.740597   4.928431   4.928444
    26  O    2.624728   2.624717   1.419672   2.080855   2.080855
    27  O    2.081413   2.081411   2.372418   2.623024   2.623038
                   11         12         13         14         15
    11  C    0.000000
    12  H    1.101472   0.000000
    13  H    1.101472   1.783077   0.000000
    14  C    1.520676   2.160776   2.160777   0.000000
    15  H    2.160715   3.074341   2.504476   1.101430   0.000000
    16  H    2.160715   2.504474   3.074342   1.101429   1.782975
    17  C    3.678922   3.962645   3.962642   2.371072   2.650258
    18  H    4.035256   4.568514   4.206077   2.652354   2.452963
    19  H    4.035199   4.206067   4.568464   2.652262   3.032527
    20  C    4.732332   4.820054   4.820104   3.678181   4.032517
    21  H    4.810649   4.643880   4.974721   3.952181   4.557026
    22  H    4.810916   4.974969   4.644204   3.952373   4.193573
    23  O    5.968093   6.115741   6.115877   4.734831   4.919834
    24  H    6.690461   6.763289   6.763080   5.553591   5.782124
    25  O    2.373160   2.624209   2.624211   1.419392   2.080838
    26  O    1.419093   2.080633   2.080633   2.372752   2.623750
    27  O    4.739930   4.927608   4.927633   5.969337   6.114526
                   16         17         18         19         20
    16  H    0.000000
    17  C    2.650264   0.000000
    18  H    3.032671   1.101543   0.000000
    19  H    2.452866   1.101545   1.783461   0.000000
    20  C    4.032457   1.519746   2.158546   2.158542   0.000000
    21  H    4.193381   2.152069   3.066547   2.494282   1.099675
    22  H    4.557144   2.152057   2.494120   3.066535   1.099671
    23  O    4.919666   2.366185   2.609527   2.609302   1.429772
    24  H    5.782369   3.218067   3.499164   3.499681   1.967541
    25  O    2.080838   1.419296   2.082004   2.081993   2.372434
    26  O    2.623750   4.740496   4.930889   4.930798   5.968666
    27  O    6.114505   8.325699   8.499424   8.499325   9.470648
                   21         22         23         24         25
    21  H    0.000000
    22  H    1.784529   0.000000
    23  O    2.097911   2.097947   0.000000
    24  H    2.359232   2.358243   0.964809   0.000000
    25  O    2.614229   2.614418   3.602170   4.320331   0.000000
    26  O    6.103888   6.104142   7.098556   7.890957   3.602483
    27  O    9.497480   9.497787  10.668818  11.423383   7.103231
                   26         27
    26  O    0.000000
    27  O    3.602928   0.000000
 Stoichiometry    C7H16O4
 Framework group  C1[X(C7H16O4)]
 Deg. of freedom    75
 Full point group                 C1      NOp   1
 Largest Abelian subgroup         C1      NOp   1
 Largest concise Abelian subgroup C1      NOp   1
                         Standard orientation:                         
 ---------------------------------------------------------------------
 Center     Atomic     Atomic              Coordinates (Angstroms)
 Number     Number      Type              X           Y           Z
 ---------------------------------------------------------------------
    1          6             0        5.919867   -0.343341   -0.000078
    2          1             0        5.987095   -0.980789    0.895476
    3          1             0        6.753404    0.363673   -0.000011
    4          1             0        5.987146   -0.980678   -0.895708
    5          6             0        3.554637   -0.374709    0.000026
    6          1             0        3.523351   -1.021745    0.891645
    7          1             0        3.523301   -1.021869   -0.891500
    8          6             0        2.359244    0.565292   -0.000006
    9          1             0        2.389796    1.211131   -0.891585
   10          1             0        2.389831    1.211240    0.891493
   11          6             0       -0.011275    0.532368    0.000037
   12          1             0       -0.059844    1.177336   -0.891533
   13          1             0       -0.059829    1.177425    0.891544
   14          6             0       -1.178965   -0.441776    0.000094
   15          1             0       -1.130327   -1.086738    0.891613
   16          1             0       -1.130341   -1.086826   -0.891362
   17          6             0       -3.549815   -0.474210    0.000123
   18          1             0       -3.583066   -1.119940    0.891932
   19          1             0       -3.582980   -1.120165   -0.891529
   20          6             0       -4.743153    0.466839   -0.000058
   21          1             0       -4.703212    1.108405   -0.892294
   22          1             0       -4.703520    1.108336    0.892235
   23          8             0       -5.913004   -0.355169   -0.000336
   24          1             0       -6.694026    0.211276    0.000899
   25          8             0       -2.375123    0.322345    0.000065
   26          8             0        1.184481   -0.231827    0.000066
   27          8             0        4.727394    0.423045   -0.000064
 ---------------------------------------------------------------------
 Rotational constants (GHZ):      9.3733802      0.2114288      0.2086830
 Standard basis: 6-31++G(d,p) (6D, 7F)
 There are   305 symmetry adapted basis functions of A   symmetry.
 Integral buffers will be    262144 words long.
 Raffenetti 2 integral format.
 Two-electron integral symmetry is turned on.
   305 basis functions,   480 primitive gaussians,   305 cartesian basis functions
    45 alpha electrons       45 beta electrons
       nuclear repulsion energy       617.0619223627 Hartrees.
 NAtoms=   27 NActive=   27 NUniq=   27 SFac= 1.00D+00 NAtFMM=   60 Big=F
 One-electron integrals computed using PRISM.
 NBasis=   305 RedAO= T  NBF=   305
 NBsUse=   305 1.00D-06 NBFU=   305
 Initial guess read from the read-write file:
 Initial guess orbital symmetries:
       Occupied  (A) (A) (A) (A) (A) (A) (A) (A) (A) (A) (A) (A)
                 (A) (A) (A) (A) (A) (A) (A) (A) (A) (A) (A) (A)
                 (A) (A) (A) (A) (A) (A) (A) (A) (A) (A) (A) (A)
                 (A) (A) (A) (A) (A) (A) (A) (A) (A)
       Virtual   (A) (A) (A) (A) (A) (A) (A) (A) (A) (A) (A) (A)
                 (A) (A) (A) (A) (A) (A) (A) (A) (A) (A) (A) (A)
                 (A) (A) (A) (A) (A) (A) (A) (A) (A) (A) (A) (A)
                 (A) (A) (A) (A) (A) (A) (A) (A) (A) (A) (A) (A)
                 (A) (A) (A) (A) (A) (A) (A) (A) (A) (A) (A) (A)
                 (A) (A) (A) (A) (A) (A) (A) (A) (A) (A) (A) (A)
                 (A) (A) (A) (A) (A) (A) (A) (A) (A) (A) (A) (A)
                 (A) (A) (A) (A) (A) (A) (A) (A) (A) (A) (A) (A)
                 (A) (A) (A) (A) (A) (A) (A) (A) (A) (A) (A) (A)
                 (A) (A) (A) (A) (A) (A) (A) (A) (A) (A) (A) (A)
                 (A) (A) (A) (A) (A) (A) (A) (A) (A) (A) (A) (A)
                 (A) (A) (A) (A) (A) (A) (A) (A) (A) (A) (A) (A)
                 (A) (A) (A) (A) (A) (A) (A) (A) (A) (A) (A) (A)
                 (A) (A) (A) (A) (A) (A) (A) (A) (A) (A) (A) (A)
                 (A) (A) (A) (A) (A) (A) (A) (A) (A) (A) (A) (A)
                 (A) (A) (A) (A) (A) (A) (A) (A) (A) (A) (A) (A)
                 (A) (A) (A) (A) (A) (A) (A) (A) (A) (A) (A) (A)
                 (A) (A) (A) (A) (A) (A) (A) (A) (A) (A) (A) (A)
                 (A) (A) (A) (A) (A) (A) (A) (A) (A) (A) (A) (A)
                 (A) (A) (A) (A) (A) (A) (A) (A) (A) (A) (A) (A)
                 (A) (A) (A) (A) (A) (A) (A) (A) (A) (A) (A) (A)
                 (A) (A) (A) (A) (A) (A) (A) (A)
 Harris functional with IExCor=  402 diagonalized for initial guess.
 ExpMin= 3.60D-02 ExpMax= 5.48D+03 ExpMxC= 8.25D+02 IAcc=3 IRadAn=         5 AccDes= 0.00D+00
 HarFok:  IExCor= 402 AccDes= 0.00D+00 IRadAn=         5 IDoV=1
 ScaDFX=  1.000000  1.000000  1.000000  1.000000
 Requested convergence on RMS density matrix=1.00D-08 within 128 cycles.
 Requested convergence on MAX density matrix=1.00D-06.
 Requested convergence on             energy=1.00D-06.
 No special actions if energy rises.
 SCF Done:  E(RB+HF-LYP) =  -577.263905593     A.U. after    9 cycles
             Convg  =    0.8150D-08             -V/T =  2.0093
             S**2   =   0.0000
 ***** Axes restored to original set *****
 -------------------------------------------------------------------
 Center     Atomic                   Forces (Hartrees/Bohr)
 Number     Number              X              Y              Z
 -------------------------------------------------------------------
    1          6           0.000526419    0.000744246    0.000447213
    2          1          -0.000274097    0.000319558   -0.000006441
    3          1          -0.000301844   -0.000426228    0.000315096
    4          1           0.000392183   -0.000152909   -0.000005717
    5          6          -0.000242360   -0.000340820   -0.000847359
    6          1          -0.000230456    0.000373822    0.000159735
    7          1           0.000429019   -0.000092778    0.000160592
    8          6           0.000131740    0.000186745    0.000800998
    9          1           0.000251346   -0.000293682   -0.000211913
   10          1          -0.000360515    0.000139208   -0.000212074
   11          6           0.000100098    0.000141135   -0.000818701
   12          1           0.000242463   -0.000305905    0.000206895
   13          1          -0.000369220    0.000126813    0.000206851
   14          6          -0.000103641   -0.000147569    0.000913837
   15          1          -0.000235888    0.000323711   -0.000207453
   16          1           0.000383855   -0.000114579   -0.000206973
   17          6           0.000009747    0.000017424   -0.001006654
   18          1          -0.000247067    0.000373846    0.000104950
   19          1           0.000435271   -0.000108162    0.000107237
   20          6          -0.000058705   -0.000076454    0.000802248
   21          1           0.000255440   -0.000645510    0.000101864
   22          1          -0.000693000    0.000023402    0.000103123
   23          8           0.000603904    0.000840843   -0.000245397
   24          1          -0.000154443   -0.000210395    0.000101247
   25          8          -0.000192751   -0.000272587   -0.000368906
   26          8           0.000040031    0.000056657   -0.000073850
   27          8          -0.000337529   -0.000479831   -0.000320448
 -------------------------------------------------------------------
 Cartesian Forces:  Max     0.001006654 RMS     0.000377199

 GradGradGradGradGradGradGradGradGradGradGradGradGradGradGradGradGradGrad
 Berny optimization.
 Internal  Forces:  Max     0.000951627 RMS     0.000247485
 Search for a local minimum.
 Step number   4 out of a maximum of 130
 All quantities printed in internal units (Hartrees-Bohrs-Radians)
 Update second derivatives using D2CorX and points  2  3  4
 Trust test= 1.00D+00 RLast= 6.82D-02 DXMaxT set to 6.00D-01
     Eigenvalues ---    0.00230   0.00230   0.00230   0.00230   0.00230
     Eigenvalues ---    0.00230   0.00237   0.00237   0.00237   0.01295
     Eigenvalues ---    0.05116   0.05119   0.05122   0.05123   0.05125
     Eigenvalues ---    0.05237   0.05404   0.05774   0.05776   0.05782
     Eigenvalues ---    0.05790   0.05926   0.09604   0.10091   0.10625
     Eigenvalues ---    0.10681   0.10687   0.10690   0.10693   0.10881
     Eigenvalues ---    0.13442   0.13442   0.13443   0.13444   0.13448
     Eigenvalues ---    0.13492   0.15304   0.16000   0.16047   0.16193
     Eigenvalues ---    0.20778   0.21964   0.21966   0.21968   0.21970
     Eigenvalues ---    0.22187   0.23165   0.24999   0.25016   0.28072
     Eigenvalues ---    0.28507   0.28519   0.28519   0.28519   0.28519
     Eigenvalues ---    0.28519   0.28641   0.37011   0.37209   0.37230
     Eigenvalues ---    0.37230   0.37230   0.37230   0.37230   0.37230
     Eigenvalues ---    0.37230   0.37230   0.37230   0.37230   0.37230
     Eigenvalues ---    0.37230   0.39117   0.40433   0.41031   0.55472
     Eigenvalues --- 1000.000001000.000001000.000001000.000001000.00000
     Eigenvalues --- 1000.000001000.000001000.000001000.000001000.00000
     Eigenvalues --- 1000.000001000.000001000.000001000.000001000.00000
     Eigenvalues --- 1000.000001000.000001000.000001000.000001000.00000
     Eigenvalues --- 1000.000001000.000001000.000001000.000001000.00000
     Eigenvalues --- 1000.000001000.000001000.000001000.000001000.00000
     Eigenvalues --- 1000.000001000.000001000.000001000.000001000.00000
     Eigenvalues --- 1000.000001000.000001000.000001000.000001000.00000
     Eigenvalues --- 1000.000001000.000001000.000001000.000001000.00000
 RFO step:  Lambda=-3.14414324D-05.
 Quartic linear search produced a step of  0.00046.
 Iteration  1 RMS(Cart)=  0.00207571 RMS(Int)=  0.00000228
 Iteration  2 RMS(Cart)=  0.00000252 RMS(Int)=  0.00000109
 Iteration  3 RMS(Cart)=  0.00000000 RMS(Int)=  0.00000109
 Variable       Old X    -DE/DX   Delta X   Delta X   Delta X     New X
                                 (Linear)    (Quad)   (Total)
    R1        2.08117  -0.00039   0.00000  -0.00064  -0.00064   2.08053
    R2        2.06547  -0.00058   0.00000  -0.00134  -0.00134   2.06413
    R3        2.08117  -0.00039   0.00000  -0.00064  -0.00064   2.08053
    R4        2.67871  -0.00095   0.00000  -0.00373  -0.00372   2.67498
    R5        2.08266  -0.00042   0.00000  -0.00072  -0.00072   2.08195
    R6        2.08266  -0.00042   0.00000  -0.00072  -0.00071   2.08195
    R7        2.87373   0.00012   0.00001   0.00072   0.00072   2.87445
    R8        2.68033  -0.00035   0.00000  -0.00165  -0.00164   2.67869
    R9        2.08124  -0.00035   0.00000  -0.00054  -0.00054   2.08070
   R10        2.08124  -0.00035   0.00000  -0.00054  -0.00054   2.08070
   R11        2.68279  -0.00025   0.00000  -0.00143  -0.00143   2.68136
   R12        2.08148  -0.00036   0.00000  -0.00056  -0.00055   2.08093
   R13        2.08148  -0.00036   0.00000  -0.00056  -0.00055   2.08093
   R14        2.87366   0.00015   0.00001   0.00082   0.00082   2.87449
   R15        2.68170  -0.00019   0.00000  -0.00121  -0.00121   2.68049
   R16        2.08140  -0.00037   0.00000  -0.00060  -0.00060   2.08080
   R17        2.08140  -0.00037   0.00000  -0.00060  -0.00060   2.08080
   R18        2.68226  -0.00029   0.00000  -0.00150  -0.00150   2.68077
   R19        2.08161  -0.00043   0.00000  -0.00076  -0.00076   2.08086
   R20        2.08162  -0.00043   0.00000  -0.00076  -0.00076   2.08086
   R21        2.87190   0.00062   0.00000   0.00222   0.00222   2.87413
   R22        2.68208  -0.00009   0.00000  -0.00071  -0.00071   2.68137
   R23        2.07809  -0.00070   0.00000  -0.00164  -0.00164   2.07645
   R24        2.07808  -0.00070   0.00000  -0.00164  -0.00164   2.07644
   R25        2.70188  -0.00056   0.00000  -0.00161  -0.00161   2.70027
   R26        1.82322  -0.00007   0.00000  -0.00016  -0.00016   1.82306
    A1        1.90477  -0.00008   0.00000  -0.00047  -0.00047   1.90430
    A2        1.89929  -0.00023   0.00000  -0.00245  -0.00246   1.89683
    A3        1.94366   0.00004   0.00001   0.00055   0.00056   1.94422
    A4        1.90477  -0.00008   0.00000  -0.00046  -0.00047   1.90430
    A5        1.86692   0.00033   0.00000   0.00232   0.00232   1.86924
    A6        1.94366   0.00004   0.00001   0.00055   0.00056   1.94422
    A7        1.88482  -0.00006   0.00000  -0.00127  -0.00128   1.88354
    A8        1.91836  -0.00004   0.00000  -0.00081  -0.00081   1.91755
    A9        1.93235   0.00019   0.00000   0.00192   0.00192   1.93428
   A10        1.91836  -0.00004   0.00000  -0.00081  -0.00081   1.91755
   A11        1.93235   0.00020   0.00000   0.00193   0.00193   1.93428
   A12        1.87789  -0.00025   0.00000  -0.00097  -0.00097   1.87692
   A13        1.91845  -0.00009   0.00000  -0.00113  -0.00114   1.91731
   A14        1.91845  -0.00009   0.00000  -0.00114  -0.00114   1.91731
   A15        1.87905  -0.00017   0.00000  -0.00047  -0.00047   1.87858
   A16        1.88661  -0.00007   0.00000  -0.00181  -0.00182   1.88479
   A17        1.93078   0.00020   0.00000   0.00227   0.00227   1.93305
   A18        1.93078   0.00020   0.00000   0.00227   0.00227   1.93305
   A19        1.88628  -0.00006   0.00000  -0.00179  -0.00180   1.88448
   A20        1.91907  -0.00011   0.00000  -0.00121  -0.00121   1.91786
   A21        1.93103   0.00017   0.00000   0.00213   0.00214   1.93317
   A22        1.91907  -0.00011   0.00000  -0.00121  -0.00121   1.91786
   A23        1.93103   0.00017   0.00000   0.00213   0.00214   1.93317
   A24        1.87765  -0.00008   0.00000  -0.00006  -0.00006   1.87759
   A25        1.91903  -0.00010   0.00000  -0.00121  -0.00121   1.91782
   A26        1.91903  -0.00010   0.00000  -0.00120  -0.00121   1.91782
   A27        1.87784  -0.00012   0.00000  -0.00028  -0.00028   1.87757
   A28        1.88623  -0.00005   0.00000  -0.00162  -0.00163   1.88460
   A29        1.93100   0.00019   0.00000   0.00215   0.00216   1.93316
   A30        1.93100   0.00019   0.00000   0.00215   0.00215   1.93316
   A31        1.88670  -0.00001   0.00000  -0.00211  -0.00212   1.88458
   A32        1.91706  -0.00018   0.00000  -0.00115  -0.00115   1.91591
   A33        1.93266  -0.00008   0.00000   0.00081   0.00081   1.93347
   A34        1.91705  -0.00018   0.00000  -0.00116  -0.00116   1.91589
   A35        1.93264  -0.00007   0.00000   0.00083   0.00083   1.93347
   A36        1.87798   0.00051   0.00000   0.00276   0.00276   1.88074
   A37        1.91011  -0.00009   0.00000  -0.00003  -0.00003   1.91007
   A38        1.91009  -0.00009   0.00000  -0.00002  -0.00002   1.91008
   A39        1.86134   0.00066   0.00000   0.00276   0.00276   1.86410
   A40        1.89305   0.00002   0.00000  -0.00099  -0.00099   1.89206
   A41        1.94440  -0.00025   0.00000  -0.00081  -0.00081   1.94359
   A42        1.94446  -0.00025   0.00000  -0.00084  -0.00084   1.94362
   A43        1.90160   0.00049   0.00000   0.00264   0.00264   1.90424
   A44        1.97725   0.00008   0.00001   0.00087   0.00087   1.97812
   A45        1.97675   0.00008   0.00001   0.00082   0.00083   1.97758
   A46        1.97304  -0.00015   0.00001   0.00000   0.00001   1.97305
    D1       -1.06161   0.00012   0.00000   0.00086   0.00086  -1.06075
    D2       -3.14146   0.00000   0.00000  -0.00032  -0.00032   3.14140
    D3        1.06188  -0.00012   0.00000  -0.00151  -0.00151   1.06037
    D4       -3.14045  -0.00004   0.00000  -0.00051  -0.00051  -3.14097
    D5        1.06822   0.00016   0.00001   0.00310   0.00310   1.07132
    D6       -1.03612   0.00006   0.00000   0.00129   0.00130  -1.03482
    D7       -1.06824  -0.00016  -0.00001  -0.00306  -0.00307  -1.07131
    D8        3.14043   0.00003   0.00000   0.00055   0.00055   3.14098
    D9        1.03609  -0.00006   0.00000  -0.00125  -0.00126   1.03484
   D10        1.03724  -0.00010   0.00000  -0.00178  -0.00178   1.03546
   D11       -1.03727   0.00010   0.00000   0.00183   0.00183  -1.03544
   D12        3.14158   0.00000   0.00000   0.00003   0.00003  -3.14158
   D13        1.04497   0.00009   0.00000   0.00038   0.00038   1.04535
   D14       -1.04492  -0.00009   0.00000  -0.00053  -0.00053  -1.04545
   D15       -3.14157   0.00000   0.00000  -0.00008  -0.00008   3.14154
   D16       -3.14159   0.00000   0.00000  -0.00003  -0.00003   3.14157
   D17       -1.04503  -0.00009   0.00000  -0.00037  -0.00037  -1.04540
   D18        1.04504   0.00009   0.00000   0.00031   0.00031   1.04535
   D19        3.14153   0.00001   0.00000   0.00010   0.00010  -3.14155
   D20        1.06677   0.00019   0.00001   0.00358   0.00358   1.07036
   D21       -1.03744   0.00010   0.00000   0.00184   0.00184  -1.03560
   D22       -1.06678  -0.00019  -0.00001  -0.00359  -0.00360  -1.07037
   D23       -3.14154  -0.00001   0.00000  -0.00012  -0.00012   3.14153
   D24        1.03744  -0.00010   0.00000  -0.00185  -0.00186   1.03558
   D25        1.03738  -0.00009   0.00000  -0.00175  -0.00175   1.03563
   D26       -1.03738   0.00009   0.00000   0.00173   0.00173  -1.03565
   D27        3.14159   0.00000   0.00000  -0.00001  -0.00001   3.14158
   D28        1.04498   0.00008   0.00000   0.00029   0.00029   1.04527
   D29       -1.04501  -0.00008   0.00000  -0.00024  -0.00024  -1.04525
   D30        3.14157   0.00000   0.00000   0.00003   0.00003  -3.14158
   D31       -3.14159   0.00000   0.00000  -0.00001  -0.00001  -3.14159
   D32       -1.04494  -0.00009   0.00000  -0.00039  -0.00039  -1.04533
   D33        1.04495   0.00009   0.00000   0.00038   0.00038   1.04533
   D34        3.14108   0.00007   0.00000   0.00137   0.00137  -3.14074
   D35        1.06878   0.00015   0.00000   0.00260   0.00261   1.07139
   D36       -1.03669   0.00011   0.00000   0.00200   0.00200  -1.03469
   D37       -1.06919  -0.00016   0.00000  -0.00263  -0.00263  -1.07183
   D38       -3.14149  -0.00007   0.00000  -0.00139  -0.00139   3.14031
   D39        1.03622  -0.00011   0.00000  -0.00200  -0.00200   1.03422
   D40        1.03593  -0.00004   0.00000  -0.00062  -0.00062   1.03530
   D41       -1.03636   0.00004   0.00000   0.00061   0.00061  -1.03575
   D42        3.14134   0.00000   0.00000   0.00001   0.00001   3.14135
   D43        1.04640  -0.00006   0.00000  -0.00100  -0.00100   1.04540
   D44       -1.04622   0.00005   0.00000   0.00058   0.00058  -1.04564
   D45       -3.14149   0.00000   0.00000  -0.00021  -0.00021   3.14148
   D46        3.14011   0.00000   0.00000   0.00020   0.00020   3.14031
   D47       -1.05979   0.00016   0.00000   0.00141   0.00141  -1.05838
   D48        1.05680  -0.00016   0.00000  -0.00101  -0.00101   1.05579
         Item               Value     Threshold  Converged?
 Maximum Force            0.000952     0.000450     NO 
 RMS     Force            0.000247     0.000300     YES
 Maximum Displacement     0.006988     0.001800     NO 
 RMS     Displacement     0.002076     0.001200     NO 
 Predicted change in Energy=-1.571675D-05
 GradGradGradGradGradGradGradGradGradGradGradGradGradGradGradGradGradGrad

                          Input orientation:                          
 ---------------------------------------------------------------------
 Center     Atomic     Atomic              Coordinates (Angstroms)
 Number     Number      Type              X           Y           Z
 ---------------------------------------------------------------------
    1          6             0        3.116414   -0.525891    0.356549
    2          1             0        3.478025   -1.563919    0.294348
    3          1             0        3.519459    0.044110   -0.483545
    4          1             0        2.017217   -0.531072    0.294292
    5          6             0        3.108332   -0.536758    2.719587
    6          1             0        3.461965   -1.579468    2.758107
    7          1             0        2.007367   -0.550577    2.757919
    8          6             0        3.657221    0.239456    3.906998
    9          1             0        3.303148    1.281324    3.868629
   10          1             0        4.757539    0.252594    3.868810
   11          6             0        3.648864    0.227997    6.277181
   12          1             0        3.294634    1.269637    6.323043
   13          1             0        4.749007    0.240889    6.323187
   14          6             0        3.091085   -0.560387    7.452391
   15          1             0        3.445348   -1.601946    7.406519
   16          1             0        1.991008   -0.573206    7.406387
   17          6             0        3.083196   -0.571230    9.823129
   18          1             0        3.437093   -1.613219    9.862256
   19          1             0        1.982825   -0.584318    9.862241
   20          6             0        3.631101    0.203234   11.011916
   21          1             0        3.274054    1.241484   10.967941
   22          1             0        4.729003    0.211740   10.968219
   23          8             0        3.162131   -0.459027   12.188049
   24          1             0        3.492857    0.006443   12.965640
   25          8             0        3.537326    0.070626    8.641978
   26          8             0        3.202694   -0.402936    5.087701
   27          8             0        3.563551    0.106583    1.541370
 ---------------------------------------------------------------------
                    Distance matrix (angstroms):
                    1          2          3          4          5
     1  C    0.000000
     2  H    1.100970   0.000000
     3  H    1.092293   1.786782   0.000000
     4  H    1.100971   1.789059   1.786783   0.000000
     5  C    2.363077   2.659609   3.281233   2.659440   0.000000
     6  H    2.645168   2.463861   3.625965   3.042502   1.101719
     7  H    2.645217   3.042841   3.625902   2.463724   1.101719
     8  C    3.672045   4.041722   4.397045   4.041655   1.521095
     9  H    3.954188   4.571814   4.529780   4.208834   2.159554
    10  H    3.954151   4.208760   4.529824   4.571726   2.159553
    11  C    5.992139   6.247755   6.764464   6.247673   3.678790
    12  H    6.233357   6.663921   6.919690   6.420295   4.035178
    13  H    6.233304   6.420252   6.919690   6.663796   4.035155
    14  C    7.095971   7.238396   7.970445   7.238262   4.732894
    15  H    7.139200   7.112348   8.060279   7.332810   4.818250
    16  H    7.139258   7.333065   8.060290   7.112269   4.818282
    17  C    9.466747   9.588483  10.334239   9.588361   7.103670
    18  H    9.573066   9.568123  10.478030   9.733090   7.230807
    19  H    9.573224   9.733438  10.478141   9.568159   7.230942
    20  C   10.692678  10.863357  11.497104  10.863300   8.341678
    21  H   10.758722  11.038002  11.516530  10.892584   8.439487
    22  H   10.758814  10.892632  11.516683  11.038038   8.439594
    23  O   11.831777  11.949088  12.686612  11.948953   9.468933
    24  H   12.625937  12.768239  13.449264  12.768301  10.267645
    25  O    8.317532   8.506362   9.125579   8.506271   5.968891
    26  O    4.733536   4.939628   5.598122   4.939489   2.373768
    27  O    1.415541   2.086375   2.026359   2.086374   1.417500
                    6          7          8          9         10
     6  H    0.000000
     7  H    1.781705   0.000000
     8  C    2.160222   2.160220   0.000000
     9  H    3.072883   2.503714   1.101058   0.000000
    10  H    2.503722   3.072882   1.101059   1.781443   0.000000
    11  C    3.960522   3.960542   2.370225   2.651441   2.651417
    12  H    4.566636   4.204800   2.651418   2.454457   3.032775
    13  H    4.204756   4.566633   2.651409   3.032799   2.454420
    14  C    4.817922   4.817946   3.678324   4.034875   4.034855
    15  H    4.648496   4.978217   3.960089   4.566195   4.204349
    16  H    4.978231   4.648552   3.960103   4.204370   4.566190
    17  C    7.146646   7.146680   5.998944   6.239905   6.239874
    18  H    7.104272   7.324270   6.240670   6.657318   6.414533
    19  H    7.324404   7.104444   6.240763   6.414612   6.657377
    20  C    8.445827   8.445898   7.105058   7.231624   7.231546
    21  H    8.682998   8.498261   7.141974   7.099483   7.319583
    22  H    8.498220   8.683170   7.142151   7.319921   7.099584
    23  O    9.501004   9.501011   8.325191   8.500674   8.500674
    24  H   10.330044  10.330272   9.063130   9.187868   9.187618
    25  O    6.111336   6.111368   4.739506   4.930060   4.930027
    26  O    2.622681   2.622687   1.418916   2.081576   2.081575
    27  O    2.081715   2.081720   2.371207   2.619916   2.619905
                   11         12         13         14         15
    11  C    0.000000
    12  H    1.101179   0.000000
    13  H    1.101179   1.781438   0.000000
    14  C    1.521113   2.160056   2.160057   0.000000
    15  H    2.159981   3.072885   2.503832   1.101114   0.000000
    16  H    2.159982   2.503827   3.072887   1.101114   1.781408
    17  C    3.678654   3.960316   3.960310   2.370777   2.652081
    18  H    4.035801   4.566966   4.205216   2.652476   2.455777
    19  H    4.035864   4.205224   4.567015   2.652582   3.033992
    20  C    4.734833   4.820368   4.820302   3.680347   4.036343
    21  H    4.813613   4.645029   4.974979   3.954657   4.560500
    22  H    4.813814   4.975361   4.645166   3.954744   4.197968
    23  O    5.970534   6.115891   6.115935   4.737276   4.924378
    24  H    6.693946   6.764543   6.764249   5.556855   5.787314
    25  O    2.372651   2.621828   2.621822   1.418600   2.081422
    26  O    1.418452   2.081351   2.081350   2.372552   2.621721
    27  O    4.738135   4.928428   4.928399   5.967263   6.110075
                   16         17         18         19         20
    16  H    0.000000
    17  C    2.652079   0.000000
    18  H    3.033823   1.101142   0.000000
    19  H    2.455892   1.101143   1.781441   0.000000
    20  C    4.036409   1.520923   2.158438   2.158426   0.000000
    21  H    4.198092   2.152430   3.065689   2.494674   1.098808
    22  H    4.560636   2.152429   2.494526   3.065679   1.098805
    23  O    4.924312   2.368895   2.610952   2.610717   1.428919
    24  H    5.787646   3.221320   3.501058   3.501469   1.968471
    25  O    2.081419   1.418919   2.081936   2.081938   2.375496
    26  O    2.621733   4.739924   4.931136   4.931248   5.970535
    27  O    6.110109   8.323323   8.497697   8.497819   9.471280
                   21         22         23         24         25
    21  H    0.000000
    22  H    1.782484   0.000000
    23  O    2.095931   2.095949   0.000000
    24  H    2.358814   2.357943   0.964723   0.000000
    25  O    2.617312   2.617518   3.604986   4.324367   0.000000
    26  O    6.106262   6.106385   7.100685   7.893903   3.601267
    27  O    9.499055   9.499200  10.669246  11.424928   7.100747
                   26         27
    26  O    0.000000
    27  O    3.600874   0.000000
 Stoichiometry    C7H16O4
 Framework group  C1[X(C7H16O4)]
 Deg. of freedom    75
 Full point group                 C1      NOp   1
 Largest Abelian subgroup         C1      NOp   1
 Largest concise Abelian subgroup C1      NOp   1
                         Standard orientation:                         
 ---------------------------------------------------------------------
 Center     Atomic     Atomic              Coordinates (Angstroms)
 Number     Number      Type              X           Y           Z
 ---------------------------------------------------------------------
    1          6             0        5.917472   -0.343255    0.000121
    2          1             0        5.984755   -0.981329    0.894811
    3          1             0        6.752066    0.361412   -0.000103
    4          1             0        5.984661   -0.981788   -0.894248
    5          6             0        3.554612   -0.375321    0.000003
    6          1             0        3.521243   -1.022615    0.890891
    7          1             0        3.521279   -1.022716   -0.890813
    8          6             0        2.359784    0.566016   -0.000077
    9          1             0        2.393010    1.212366   -0.890839
   10          1             0        2.392981    1.212480    0.890604
   11          6             0       -0.010215    0.533251   -0.000078
   12          1             0       -0.061216    1.178664   -0.890829
   13          1             0       -0.061208    1.178753    0.890609
   14          6             0       -1.177816   -0.441680   -0.000025
   15          1             0       -1.126807   -1.087008    0.890707
   16          1             0       -1.126827   -1.087085   -0.890701
   17          6             0       -3.548377   -0.473677    0.000001
   18          1             0       -3.582359   -1.120233    0.890688
   19          1             0       -3.582497   -1.120137   -0.890753
   20          6             0       -4.744565    0.465653    0.000128
   21          1             0       -4.705697    1.107377   -0.890973
   22          1             0       -4.705819    1.106984    0.891511
   23          8             0       -5.914299   -0.355037   -0.000155
   24          1             0       -6.696344    0.209848    0.001088
   25          8             0       -2.373427    0.321826   -0.000047
   26          8             0        1.185287   -0.230150   -0.000044
   27          8             0        4.726614    0.421999   -0.000013
 ---------------------------------------------------------------------
 Rotational constants (GHZ):      9.3798146      0.2114573      0.2087101
 Standard basis: 6-31++G(d,p) (6D, 7F)
 There are   305 symmetry adapted basis functions of A   symmetry.
 Integral buffers will be    262144 words long.
 Raffenetti 2 integral format.
 Two-electron integral symmetry is turned on.
   305 basis functions,   480 primitive gaussians,   305 cartesian basis functions
    45 alpha electrons       45 beta electrons
       nuclear repulsion energy       617.1646616214 Hartrees.
 NAtoms=   27 NActive=   27 NUniq=   27 SFac= 1.00D+00 NAtFMM=   60 Big=F
 One-electron integrals computed using PRISM.
 NBasis=   305 RedAO= T  NBF=   305
 NBsUse=   305 1.00D-06 NBFU=   305
 Initial guess read from the read-write file:
 Initial guess orbital symmetries:
       Occupied  (A) (A) (A) (A) (A) (A) (A) (A) (A) (A) (A) (A)
                 (A) (A) (A) (A) (A) (A) (A) (A) (A) (A) (A) (A)
                 (A) (A) (A) (A) (A) (A) (A) (A) (A) (A) (A) (A)
                 (A) (A) (A) (A) (A) (A) (A) (A) (A)
       Virtual   (A) (A) (A) (A) (A) (A) (A) (A) (A) (A) (A) (A)
                 (A) (A) (A) (A) (A) (A) (A) (A) (A) (A) (A) (A)
                 (A) (A) (A) (A) (A) (A) (A) (A) (A) (A) (A) (A)
                 (A) (A) (A) (A) (A) (A) (A) (A) (A) (A) (A) (A)
                 (A) (A) (A) (A) (A) (A) (A) (A) (A) (A) (A) (A)
                 (A) (A) (A) (A) (A) (A) (A) (A) (A) (A) (A) (A)
                 (A) (A) (A) (A) (A) (A) (A) (A) (A) (A) (A) (A)
                 (A) (A) (A) (A) (A) (A) (A) (A) (A) (A) (A) (A)
                 (A) (A) (A) (A) (A) (A) (A) (A) (A) (A) (A) (A)
                 (A) (A) (A) (A) (A) (A) (A) (A) (A) (A) (A) (A)
                 (A) (A) (A) (A) (A) (A) (A) (A) (A) (A) (A) (A)
                 (A) (A) (A) (A) (A) (A) (A) (A) (A) (A) (A) (A)
                 (A) (A) (A) (A) (A) (A) (A) (A) (A) (A) (A) (A)
                 (A) (A) (A) (A) (A) (A) (A) (A) (A) (A) (A) (A)
                 (A) (A) (A) (A) (A) (A) (A) (A) (A) (A) (A) (A)
                 (A) (A) (A) (A) (A) (A) (A) (A) (A) (A) (A) (A)
                 (A) (A) (A) (A) (A) (A) (A) (A) (A) (A) (A) (A)
                 (A) (A) (A) (A) (A) (A) (A) (A) (A) (A) (A) (A)
                 (A) (A) (A) (A) (A) (A) (A) (A) (A) (A) (A) (A)
                 (A) (A) (A) (A) (A) (A) (A) (A) (A) (A) (A) (A)
                 (A) (A) (A) (A) (A) (A) (A) (A) (A) (A) (A) (A)
                 (A) (A) (A) (A) (A) (A) (A) (A)
 Requested convergence on RMS density matrix=1.00D-08 within 128 cycles.
 Requested convergence on MAX density matrix=1.00D-06.
 Requested convergence on             energy=1.00D-06.
 No special actions if energy rises.
 SCF Done:  E(RB+HF-LYP) =  -577.263921066     A.U. after    8 cycles
             Convg  =    0.4532D-08             -V/T =  2.0093
             S**2   =   0.0000
 ***** Axes restored to original set *****
 -------------------------------------------------------------------
 Center     Atomic                   Forces (Hartrees/Bohr)
 Number     Number              X              Y              Z
 -------------------------------------------------------------------
    1          6          -0.000013721   -0.000019325   -0.000198191
    2          1          -0.000050796    0.000064907   -0.000029107
    3          1          -0.000060563   -0.000086231    0.000031684
    4          1           0.000078597   -0.000025199   -0.000030003
    5          6          -0.000076413   -0.000111101    0.000004249
    6          1          -0.000027137    0.000151057   -0.000028107
    7          1           0.000151650    0.000024736   -0.000029505
    8          6           0.000075750    0.000106452    0.000058870
    9          1           0.000027478   -0.000139864    0.000010249
   10          1          -0.000141168   -0.000020791    0.000010104
   11          6           0.000095194    0.000135234   -0.000032745
   12          1           0.000025523   -0.000141696   -0.000018451
   13          1          -0.000142118   -0.000023244   -0.000018327
   14          6          -0.000107998   -0.000151352    0.000133587
   15          1          -0.000028743    0.000133253    0.000013019
   16          1           0.000135114    0.000017164    0.000012629
   17          6          -0.000124008   -0.000174419   -0.000078032
   18          1          -0.000007285    0.000140301    0.000004133
   19          1           0.000134558    0.000039635    0.000003866
   20          6           0.000031803    0.000047437    0.000221790
   21          1           0.000018788   -0.000106969   -0.000040021
   22          1          -0.000106871   -0.000019555   -0.000040668
   23          8           0.000086808    0.000114693   -0.000224675
   24          1          -0.000030240   -0.000036239   -0.000049035
   25          8          -0.000014710   -0.000022198    0.000143542
   26          8           0.000061415    0.000086629    0.000045021
   27          8           0.000009092    0.000016686    0.000124125
 -------------------------------------------------------------------
 Cartesian Forces:  Max     0.000224675 RMS     0.000089788

 GradGradGradGradGradGradGradGradGradGradGradGradGradGradGradGradGradGrad
 Berny optimization.
 Internal  Forces:  Max     0.000280892 RMS     0.000070606
 Search for a local minimum.
 Step number   5 out of a maximum of 130
 All quantities printed in internal units (Hartrees-Bohrs-Radians)
 Update second derivatives using D2CorX and points  2  3  4  5
 Trust test= 9.84D-01 RLast= 1.59D-02 DXMaxT set to 6.00D-01
     Eigenvalues ---    0.00230   0.00230   0.00230   0.00230   0.00230
     Eigenvalues ---    0.00230   0.00237   0.00237   0.00237   0.01295
     Eigenvalues ---    0.05104   0.05116   0.05121   0.05122   0.05124
     Eigenvalues ---    0.05385   0.05409   0.05788   0.05790   0.05792
     Eigenvalues ---    0.05823   0.05923   0.09546   0.10071   0.10491
     Eigenvalues ---    0.10667   0.10674   0.10677   0.10717   0.11150
     Eigenvalues ---    0.13439   0.13442   0.13442   0.13446   0.13455
     Eigenvalues ---    0.13506   0.15001   0.16000   0.16043   0.16132
     Eigenvalues ---    0.20871   0.21944   0.21962   0.21964   0.22018
     Eigenvalues ---    0.23047   0.23365   0.24987   0.25224   0.27559
     Eigenvalues ---    0.28512   0.28519   0.28519   0.28519   0.28519
     Eigenvalues ---    0.28539   0.30962   0.34362   0.37186   0.37230
     Eigenvalues ---    0.37230   0.37230   0.37230   0.37230   0.37230
     Eigenvalues ---    0.37230   0.37230   0.37230   0.37230   0.37230
     Eigenvalues ---    0.37256   0.37433   0.40452   0.41014   0.55466
     Eigenvalues --- 1000.000001000.000001000.000001000.000001000.00000
     Eigenvalues --- 1000.000001000.000001000.000001000.000001000.00000
     Eigenvalues --- 1000.000001000.000001000.000001000.000001000.00000
     Eigenvalues --- 1000.000001000.000001000.000001000.000001000.00000
     Eigenvalues --- 1000.000001000.000001000.000001000.000001000.00000
     Eigenvalues --- 1000.000001000.000001000.000001000.000001000.00000
     Eigenvalues --- 1000.000001000.000001000.000001000.000001000.00000
     Eigenvalues --- 1000.000001000.000001000.000001000.000001000.00000
     Eigenvalues --- 1000.000001000.000001000.000001000.000001000.00000
 RFO step:  Lambda=-2.02673127D-06.
 Quartic linear search produced a step of -0.01563.
 Iteration  1 RMS(Cart)=  0.00062967 RMS(Int)=  0.00000011
 Iteration  2 RMS(Cart)=  0.00000014 RMS(Int)=  0.00000003
 Variable       Old X    -DE/DX   Delta X   Delta X   Delta X     New X
                                 (Linear)    (Quad)   (Total)
    R1        2.08053  -0.00008   0.00001  -0.00026  -0.00025   2.08028
    R2        2.06413  -0.00009   0.00002  -0.00035  -0.00033   2.06380
    R3        2.08053  -0.00008   0.00001  -0.00026  -0.00025   2.08028
    R4        2.67498   0.00023   0.00006   0.00057   0.00063   2.67561
    R5        2.08195  -0.00015   0.00001  -0.00047  -0.00046   2.08149
    R6        2.08195  -0.00015   0.00001  -0.00047  -0.00046   2.08149
    R7        2.87445   0.00011  -0.00001   0.00042   0.00041   2.87486
    R8        2.67869   0.00005   0.00003   0.00009   0.00011   2.67880
    R9        2.08070  -0.00014   0.00001  -0.00043  -0.00042   2.08028
   R10        2.08070  -0.00014   0.00001  -0.00043  -0.00042   2.08028
   R11        2.68136   0.00003   0.00002   0.00006   0.00008   2.68144
   R12        2.08093  -0.00014   0.00001  -0.00043  -0.00042   2.08050
   R13        2.08093  -0.00014   0.00001  -0.00043  -0.00042   2.08050
   R14        2.87449   0.00009  -0.00001   0.00035   0.00034   2.87483
   R15        2.68049   0.00000   0.00002  -0.00006  -0.00004   2.68044
   R16        2.08080  -0.00014   0.00001  -0.00042  -0.00041   2.08040
   R17        2.08080  -0.00014   0.00001  -0.00042  -0.00041   2.08040
   R18        2.68077  -0.00006   0.00002  -0.00027  -0.00025   2.68052
   R19        2.08086  -0.00014   0.00001  -0.00043  -0.00041   2.08044
   R20        2.08086  -0.00013   0.00001  -0.00043  -0.00041   2.08045
   R21        2.87413  -0.00010  -0.00003  -0.00019  -0.00023   2.87390
   R22        2.68137  -0.00017   0.00001  -0.00061  -0.00060   2.68077
   R23        2.07645  -0.00011   0.00003  -0.00041  -0.00038   2.07607
   R24        2.07644  -0.00011   0.00003  -0.00041  -0.00038   2.07606
   R25        2.70027  -0.00028   0.00003  -0.00080  -0.00077   2.69949
   R26        1.82306  -0.00007   0.00000  -0.00013  -0.00013   1.82293
    A1        1.90430  -0.00005   0.00001  -0.00026  -0.00025   1.90405
    A2        1.89683  -0.00005   0.00004  -0.00052  -0.00048   1.89635
    A3        1.94422   0.00004  -0.00001   0.00021   0.00021   1.94442
    A4        1.90430  -0.00005   0.00001  -0.00026  -0.00026   1.90405
    A5        1.86924   0.00008  -0.00004   0.00061   0.00057   1.86982
    A6        1.94422   0.00004  -0.00001   0.00022   0.00021   1.94442
    A7        1.88354   0.00002   0.00002   0.00009   0.00011   1.88365
    A8        1.91755  -0.00002   0.00001  -0.00003  -0.00001   1.91754
    A9        1.93428  -0.00006  -0.00003  -0.00022  -0.00025   1.93402
   A10        1.91755  -0.00002   0.00001  -0.00002  -0.00001   1.91754
   A11        1.93428  -0.00006  -0.00003  -0.00024  -0.00027   1.93402
   A12        1.87692   0.00013   0.00002   0.00041   0.00043   1.87735
   A13        1.91731  -0.00003   0.00002  -0.00018  -0.00016   1.91716
   A14        1.91731  -0.00003   0.00002  -0.00017  -0.00016   1.91716
   A15        1.87858   0.00013   0.00001   0.00046   0.00046   1.87905
   A16        1.88479   0.00003   0.00003   0.00001   0.00004   1.88483
   A17        1.93305  -0.00004  -0.00004  -0.00006  -0.00010   1.93295
   A18        1.93305  -0.00004  -0.00004  -0.00006  -0.00010   1.93295
   A19        1.88448   0.00002   0.00003   0.00008   0.00011   1.88459
   A20        1.91786  -0.00002   0.00002  -0.00009  -0.00007   1.91779
   A21        1.93317  -0.00003  -0.00003  -0.00008  -0.00011   1.93306
   A22        1.91786  -0.00002   0.00002  -0.00009  -0.00007   1.91779
   A23        1.93317  -0.00003  -0.00003  -0.00008  -0.00011   1.93306
   A24        1.87759   0.00008   0.00000   0.00025   0.00025   1.87784
   A25        1.91782  -0.00001   0.00002  -0.00008  -0.00006   1.91776
   A26        1.91782  -0.00001   0.00002  -0.00008  -0.00006   1.91776
   A27        1.87757   0.00005   0.00000   0.00009   0.00009   1.87766
   A28        1.88460   0.00001   0.00003   0.00006   0.00009   1.88468
   A29        1.93316  -0.00002  -0.00003   0.00000  -0.00003   1.93313
   A30        1.93316  -0.00002  -0.00003   0.00000  -0.00003   1.93312
   A31        1.88458   0.00002   0.00003   0.00039   0.00042   1.88500
   A32        1.91591   0.00000   0.00002  -0.00011  -0.00009   1.91581
   A33        1.93347   0.00004  -0.00001   0.00013   0.00011   1.93358
   A34        1.91589   0.00000   0.00002  -0.00012  -0.00010   1.91579
   A35        1.93347   0.00004  -0.00001   0.00012   0.00011   1.93358
   A36        1.88074  -0.00010  -0.00004  -0.00042  -0.00046   1.88028
   A37        1.91007  -0.00001   0.00000  -0.00026  -0.00026   1.90981
   A38        1.91008  -0.00001   0.00000  -0.00025  -0.00025   1.90982
   A39        1.86410  -0.00012  -0.00004  -0.00042  -0.00046   1.86363
   A40        1.89206   0.00001   0.00002   0.00019   0.00021   1.89227
   A41        1.94359   0.00006   0.00001   0.00036   0.00037   1.94396
   A42        1.94362   0.00006   0.00001   0.00036   0.00037   1.94399
   A43        1.90424   0.00002  -0.00004   0.00027   0.00023   1.90447
   A44        1.97812  -0.00012  -0.00001  -0.00051  -0.00052   1.97760
   A45        1.97758   0.00005  -0.00001   0.00014   0.00013   1.97770
   A46        1.97305   0.00009   0.00000   0.00026   0.00026   1.97330
    D1       -1.06075   0.00001  -0.00001   0.00063   0.00061  -1.06014
    D2        3.14140   0.00000   0.00001   0.00044   0.00045  -3.14133
    D3        1.06037  -0.00001   0.00002   0.00026   0.00029   1.06066
    D4       -3.14097  -0.00001   0.00001  -0.00017  -0.00016  -3.14112
    D5        1.07132   0.00000  -0.00005   0.00004  -0.00001   1.07131
    D6       -1.03482   0.00000  -0.00002  -0.00007  -0.00009  -1.03491
    D7       -1.07131   0.00000   0.00005  -0.00009  -0.00004  -1.07135
    D8        3.14098   0.00001  -0.00001   0.00012   0.00011   3.14109
    D9        1.03484   0.00000   0.00002   0.00001   0.00003   1.03487
   D10        1.03546   0.00000   0.00003  -0.00013  -0.00011   1.03535
   D11       -1.03544   0.00000  -0.00003   0.00007   0.00004  -1.03540
   D12       -3.14158   0.00000   0.00000  -0.00004  -0.00004   3.14157
   D13        1.04535  -0.00002  -0.00001   0.00003   0.00003   1.04538
   D14       -1.04545   0.00002   0.00001   0.00022   0.00023  -1.04522
   D15        3.14154   0.00000   0.00000   0.00013   0.00013  -3.14151
   D16        3.14157   0.00000   0.00000   0.00009   0.00009  -3.14153
   D17       -1.04540   0.00001   0.00001   0.00013   0.00013  -1.04527
   D18        1.04535  -0.00001   0.00000   0.00005   0.00005   1.04540
   D19       -3.14155   0.00000   0.00000   0.00000   0.00000  -3.14155
   D20        1.07036  -0.00001  -0.00006   0.00002  -0.00003   1.07032
   D21       -1.03560   0.00000  -0.00003   0.00001  -0.00002  -1.03561
   D22       -1.07037   0.00001   0.00006   0.00000   0.00005  -1.07032
   D23        3.14153   0.00000   0.00000   0.00002   0.00002   3.14155
   D24        1.03558   0.00000   0.00003   0.00000   0.00003   1.03562
   D25        1.03563   0.00000   0.00003   0.00000   0.00003   1.03566
   D26       -1.03565   0.00000  -0.00003   0.00002  -0.00001  -1.03566
   D27        3.14158   0.00000   0.00000   0.00001   0.00001  -3.14159
   D28        1.04527  -0.00001   0.00000  -0.00004  -0.00004   1.04523
   D29       -1.04525   0.00001   0.00000  -0.00003  -0.00003  -1.04528
   D30       -3.14158   0.00000   0.00000  -0.00003  -0.00003   3.14157
   D31       -3.14159   0.00000   0.00000   0.00000   0.00000  -3.14159
   D32       -1.04533   0.00000   0.00001  -0.00004  -0.00003  -1.04536
   D33        1.04533   0.00000  -0.00001   0.00004   0.00003   1.04536
   D34       -3.14074  -0.00002  -0.00002  -0.00022  -0.00024  -3.14098
   D35        1.07139  -0.00002  -0.00004  -0.00015  -0.00019   1.07120
   D36       -1.03469  -0.00002  -0.00003  -0.00019  -0.00022  -1.03491
   D37       -1.07183   0.00002   0.00004   0.00012   0.00016  -1.07167
   D38        3.14031   0.00002   0.00002   0.00019   0.00021   3.14052
   D39        1.03422   0.00002   0.00003   0.00015   0.00018   1.03441
   D40        1.03530   0.00000   0.00001  -0.00006  -0.00005   1.03526
   D41       -1.03575   0.00000  -0.00001   0.00002   0.00001  -1.03574
   D42        3.14135   0.00000   0.00000  -0.00002  -0.00002   3.14133
   D43        1.04540   0.00004   0.00002   0.00056   0.00058   1.04598
   D44       -1.04564  -0.00004  -0.00001  -0.00009  -0.00010  -1.04573
   D45        3.14148   0.00000   0.00000   0.00024   0.00025  -3.14145
   D46        3.14031   0.00000   0.00000   0.00018   0.00017   3.14048
   D47       -1.05838  -0.00005  -0.00002  -0.00020  -0.00022  -1.05860
   D48        1.05579   0.00005   0.00002   0.00054   0.00056   1.05635
         Item               Value     Threshold  Converged?
 Maximum Force            0.000281     0.000450     YES
 RMS     Force            0.000071     0.000300     YES
 Maximum Displacement     0.001906     0.001800     NO 
 RMS     Displacement     0.000630     0.001200     YES
 Predicted change in Energy=-1.017285D-06
 GradGradGradGradGradGradGradGradGradGradGradGradGradGradGradGradGradGrad

                          Input orientation:                          
 ---------------------------------------------------------------------
 Center     Atomic     Atomic              Coordinates (Angstroms)
 Number     Number      Type              X           Y           Z
 ---------------------------------------------------------------------
    1          6             0        3.116189   -0.525679    0.355890
    2          1             0        3.477016   -1.563832    0.293552
    3          1             0        3.519308    0.043710   -0.484356
    4          1             0        2.017140   -0.530574    0.293338
    5          6             0        3.108455   -0.536705    2.719457
    6          1             0        3.462053   -1.579182    2.757662
    7          1             0        2.007726   -0.550466    2.757614
    8          6             0        3.657278    0.239236    3.907353
    9          1             0        3.303285    1.280902    3.869078
   10          1             0        4.757375    0.252325    3.869145
   11          6             0        3.649018    0.227866    6.277651
   12          1             0        3.294787    1.269274    6.323380
   13          1             0        4.748942    0.240724    6.323538
   14          6             0        3.091356   -0.560372    7.453247
   15          1             0        3.445620   -1.601710    7.407516
   16          1             0        1.991488   -0.573178    7.407359
   17          6             0        3.083368   -0.571305    9.823205
   18          1             0        3.437649   -1.612925    9.862498
   19          1             0        1.983212   -0.584402    9.862217
   20          6             0        3.630973    0.203427   11.011800
   21          1             0        3.273650    1.241349   10.967366
   22          1             0        4.728667    0.212034   10.967941
   23          8             0        3.161879   -0.458981   12.187303
   24          1             0        3.491979    0.006317   12.965178
   25          8             0        3.537638    0.070760    8.642599
   26          8             0        3.202870   -0.403077    5.088195
   27          8             0        3.563545    0.106628    1.541115
 ---------------------------------------------------------------------
                    Distance matrix (angstroms):
                    1          2          3          4          5
     1  C    0.000000
     2  H    1.100838   0.000000
     3  H    1.092118   1.786371   0.000000
     4  H    1.100838   1.788536   1.786370   0.000000
     5  C    2.363606   2.660046   3.281783   2.660275   0.000000
     6  H    2.645373   2.464203   3.625981   3.043065   1.101477
     7  H    2.645295   3.042586   3.626058   2.464374   1.101476
     8  C    3.672978   4.042661   4.398224   4.042743   1.521311
     9  H    3.954900   4.572427   4.530971   4.209695   2.159463
    10  H    3.954964   4.209823   4.530927   4.572550   2.159464
    11  C    5.993246   6.248937   6.765758   6.249021   3.679337
    12  H    6.234155   6.664723   6.920816   6.421311   4.035410
    13  H    6.234266   6.421444   6.920855   6.664904   4.035466
    14  C    7.097486   7.239952   7.972051   7.240106   4.733880
    15  H    7.140855   7.114135   8.061916   7.334809   4.819317
    16  H    7.140759   7.334470   8.061883   7.114195   4.819271
    17  C    9.467482   9.589283  10.335091   9.589414   7.103876
    18  H    9.573978   9.569154  10.478956   9.734381   7.231159
    19  H    9.573784   9.733965  10.478821   9.569090   7.231007
    20  C   10.693224  10.864058  11.497808  10.864099   8.341689
    21  H   10.758746  11.038148  11.516798  10.892815   8.439003
    22  H   10.759179  10.893251  11.517204  11.038614   8.439383
    23  O   11.831690  11.949114  12.686662  11.949141   9.468316
    24  H   12.626100  12.768543  13.449614  12.768670  10.267266
    25  O    8.318829   8.507771   9.127014   8.507860   5.969659
    26  O    4.734686   4.940760   5.599381   4.940937   2.374381
    27  O    1.415874   2.086705   2.026931   2.086706   1.417560
                    6          7          8          9         10
     6  H    0.000000
     7  H    1.781383   0.000000
     8  C    2.160220   2.160221   0.000000
     9  H    3.072545   2.503544   1.100837   0.000000
    10  H    2.503532   3.072547   1.100837   1.781108   0.000000
    11  C    3.961149   3.961098   2.370340   2.651347   2.651406
    12  H    4.566840   4.205076   2.651332   2.454344   3.032593
    13  H    4.205189   4.566843   2.651354   3.032534   2.454434
    14  C    4.819120   4.819058   3.678723   4.035030   4.035082
    15  H    4.649938   4.979382   3.960433   4.566208   4.204548
    16  H    4.979387   4.649829   3.960419   4.204504   4.566240
    17  C    7.147106   7.147028   5.998638   6.239444   6.239511
    18  H    7.104959   7.324813   6.240392   6.656829   6.414135
    19  H    7.324702   7.104726   6.240294   6.414020   6.656801
    20  C    8.446125   8.445998   7.104586   7.230962   7.231092
    21  H    8.682750   8.497835   7.141091   7.098460   7.318767
    22  H    8.498321   8.682995   7.141465   7.319019   7.098969
    23  O    9.500689   9.500499   8.324091   8.499415   8.499607
    24  H   10.329961  10.329926   9.062327   9.186904   9.186923
    25  O    6.112325   6.112250   4.739753   4.930098   4.930171
    26  O    2.623315   2.623299   1.418957   2.081372   2.081374
    27  O    2.081404   2.081398   2.371804   2.620318   2.620340
                   11         12         13         14         15
    11  C    0.000000
    12  H    1.100956   0.000000
    13  H    1.100956   1.781147   0.000000
    14  C    1.521293   2.159998   2.159998   0.000000
    15  H    2.159934   3.072565   2.503642   1.100899   0.000000
    16  H    2.159934   2.503643   3.072565   1.100899   1.781117
    17  C    3.678259   3.959950   3.959950   2.369996   2.651134
    18  H    4.035383   4.566492   4.204730   2.651844   2.455021
    19  H    4.035319   4.204724   4.566436   2.651734   3.033003
    20  C    4.734247   4.819786   4.819860   3.679385   4.035311
    21  H    4.812637   4.644118   4.974222   3.953285   4.559067
    22  H    4.812973   4.974507   4.644537   3.953539   4.196725
    23  O    5.969342   6.114747   6.114908   4.735667   4.922672
    24  H    6.693038   6.763685   6.763600   5.555449   5.785802
    25  O    2.372776   2.621868   2.621868   1.418469   2.081119
    26  O    1.418430   2.081079   2.081079   2.372899   2.622004
    27  O    4.738859   4.928898   4.928967   5.968347   6.111219
                   16         17         18         19         20
    16  H    0.000000
    17  C    2.651134   0.000000
    18  H    3.033177   1.100923   0.000000
    19  H    2.454897   1.100925   1.781360   0.000000
    20  C    4.035222   1.520802   2.158102   2.158085   0.000000
    21  H    4.196439   2.151982   3.065046   2.493983   1.098607
    22  H    4.559216   2.151987   2.493834   3.065038   1.098603
    23  O    4.922471   2.368067   2.610049   2.609792   1.428509
    24  H    5.785900   3.220653   3.500217   3.500528   1.968211
    25  O    2.081118   1.418605   2.081574   2.081572   2.374747
    26  O    2.622004   4.739505   4.930804   4.930693   5.969943
    27  O    6.111164   8.323652   8.498126   8.497983   9.471420
                   21         22         23         24         25
    21  H    0.000000
    22  H    1.782291   0.000000
    23  O    2.095676   2.095693   0.000000
    24  H    2.358861   2.358107   0.964654   0.000000
    25  O    2.616201   2.616433   3.603713   4.323300   0.000000
    26  O    6.105228   6.105558   7.099447   7.892912   3.601442
    27  O    9.498729   9.499141  10.668766  11.424728   7.101622
                   26         27
    26  O    0.000000
    27  O    3.601619   0.000000
 Stoichiometry    C7H16O4
 Framework group  C1[X(C7H16O4)]
 Deg. of freedom    75
 Full point group                 C1      NOp   1
 Largest Abelian subgroup         C1      NOp   1
 Largest concise Abelian subgroup C1      NOp   1
                         Standard orientation:                         
 ---------------------------------------------------------------------
 Center     Atomic     Atomic              Coordinates (Angstroms)
 Number     Number      Type              X           Y           Z
 ---------------------------------------------------------------------
    1          6             0        5.918189   -0.343209   -0.000212
    2          1             0        5.985617   -0.981815    0.893925
    3          1             0        6.752935    0.361008   -0.000040
    4          1             0        5.985672   -0.981441   -0.894611
    5          6             0        3.554800   -0.375220    0.000048
    6          1             0        3.521749   -1.022320    0.890789
    7          1             0        3.521642   -1.022450   -0.890594
    8          6             0        2.359484    0.565848    0.000052
    9          1             0        2.392612    1.212057   -0.890543
   10          1             0        2.392700    1.212164    0.890566
   11          6             0       -0.010631    0.533198    0.000082
   12          1             0       -0.061501    1.178401   -0.890551
   13          1             0       -0.061505    1.178567    0.890596
   14          6             0       -1.178615   -0.441555    0.000171
   15          1             0       -1.127744   -1.086682    0.890790
   16          1             0       -1.127741   -1.086849   -0.890327
   17          6             0       -3.548394   -0.473688    0.000170
   18          1             0       -3.582542   -1.119703    0.890974
   19          1             0       -3.582413   -1.120051   -0.890387
   20          6             0       -4.744396    0.465683   -0.000122
   21          1             0       -4.705070    1.106963   -0.891273
   22          1             0       -4.705490    1.106999    0.891018
   23          8             0       -5.913495   -0.355199   -0.000402
   24          1             0       -6.695821    0.209178    0.000418
   25          8             0       -2.373995    0.322068    0.000097
   26          8             0        1.184852   -0.230192    0.000156
   27          8             0        4.726923    0.422027   -0.000087
 ---------------------------------------------------------------------
 Rotational constants (GHZ):      9.3817880      0.2114529      0.2087062
 Standard basis: 6-31++G(d,p) (6D, 7F)
 There are   305 symmetry adapted basis functions of A   symmetry.
 Integral buffers will be    262144 words long.
 Raffenetti 2 integral format.
 Two-electron integral symmetry is turned on.
   305 basis functions,   480 primitive gaussians,   305 cartesian basis functions
    45 alpha electrons       45 beta electrons
       nuclear repulsion energy       617.1806875190 Hartrees.
 NAtoms=   27 NActive=   27 NUniq=   27 SFac= 1.00D+00 NAtFMM=   60 Big=F
 One-electron integrals computed using PRISM.
 NBasis=   305 RedAO= T  NBF=   305
 NBsUse=   305 1.00D-06 NBFU=   305
 Initial guess read from the read-write file:
 Initial guess orbital symmetries:
       Occupied  (A) (A) (A) (A) (A) (A) (A) (A) (A) (A) (A) (A)
                 (A) (A) (A) (A) (A) (A) (A) (A) (A) (A) (A) (A)
                 (A) (A) (A) (A) (A) (A) (A) (A) (A) (A) (A) (A)
                 (A) (A) (A) (A) (A) (A) (A) (A) (A)
       Virtual   (A) (A) (A) (A) (A) (A) (A) (A) (A) (A) (A) (A)
                 (A) (A) (A) (A) (A) (A) (A) (A) (A) (A) (A) (A)
                 (A) (A) (A) (A) (A) (A) (A) (A) (A) (A) (A) (A)
                 (A) (A) (A) (A) (A) (A) (A) (A) (A) (A) (A) (A)
                 (A) (A) (A) (A) (A) (A) (A) (A) (A) (A) (A) (A)
                 (A) (A) (A) (A) (A) (A) (A) (A) (A) (A) (A) (A)
                 (A) (A) (A) (A) (A) (A) (A) (A) (A) (A) (A) (A)
                 (A) (A) (A) (A) (A) (A) (A) (A) (A) (A) (A) (A)
                 (A) (A) (A) (A) (A) (A) (A) (A) (A) (A) (A) (A)
                 (A) (A) (A) (A) (A) (A) (A) (A) (A) (A) (A) (A)
                 (A) (A) (A) (A) (A) (A) (A) (A) (A) (A) (A) (A)
                 (A) (A) (A) (A) (A) (A) (A) (A) (A) (A) (A) (A)
                 (A) (A) (A) (A) (A) (A) (A) (A) (A) (A) (A) (A)
                 (A) (A) (A) (A) (A) (A) (A) (A) (A) (A) (A) (A)
                 (A) (A) (A) (A) (A) (A) (A) (A) (A) (A) (A) (A)
                 (A) (A) (A) (A) (A) (A) (A) (A) (A) (A) (A) (A)
                 (A) (A) (A) (A) (A) (A) (A) (A) (A) (A) (A) (A)
                 (A) (A) (A) (A) (A) (A) (A) (A) (A) (A) (A) (A)
                 (A) (A) (A) (A) (A) (A) (A) (A) (A) (A) (A) (A)
                 (A) (A) (A) (A) (A) (A) (A) (A) (A) (A) (A) (A)
                 (A) (A) (A) (A) (A) (A) (A) (A) (A) (A) (A) (A)
                 (A) (A) (A) (A) (A) (A) (A) (A)
 Requested convergence on RMS density matrix=1.00D-08 within 128 cycles.
 Requested convergence on MAX density matrix=1.00D-06.
 Requested convergence on             energy=1.00D-06.
 No special actions if energy rises.
 SCF Done:  E(RB+HF-LYP) =  -577.263921958     A.U. after    7 cycles
             Convg  =    0.5114D-08             -V/T =  2.0093
             S**2   =   0.0000
 ***** Axes restored to original set *****
 -------------------------------------------------------------------
 Center     Atomic                   Forces (Hartrees/Bohr)
 Number     Number              X              Y              Z
 -------------------------------------------------------------------
    1          6          -0.000025121   -0.000035782    0.000024107
    2          1           0.000015366   -0.000000594    0.000010773
    3          1           0.000019217    0.000027908    0.000010433
    4          1          -0.000006268    0.000012878    0.000012098
    5          6          -0.000032952   -0.000042361    0.000015143
    6          1           0.000011562    0.000010090   -0.000000209
    7          1           0.000005453    0.000014359    0.000001742
    8          6           0.000015915    0.000023472   -0.000018689
    9          1          -0.000013821   -0.000009167    0.000004913
   10          1          -0.000003780   -0.000015796    0.000005188
   11          6           0.000013858    0.000018427   -0.000000163
   12          1          -0.000012458   -0.000009079   -0.000002030
   13          1          -0.000004363   -0.000014615   -0.000002005
   14          6          -0.000005190   -0.000009083   -0.000063418
   15          1           0.000010052    0.000004990    0.000002212
   16          1           0.000001472    0.000011284    0.000002641
   17          6          -0.000018905   -0.000024445    0.000033143
   18          1           0.000005692   -0.000000324    0.000002856
   19          1          -0.000001763    0.000006013    0.000003544
   20          6          -0.000036321   -0.000048786    0.000086753
   21          1          -0.000008393    0.000026418   -0.000013328
   22          1           0.000028063   -0.000000546   -0.000013702
   23          8           0.000027553    0.000031239   -0.000012835
   24          1          -0.000011082   -0.000010459    0.000014020
   25          8           0.000012452    0.000018977   -0.000033230
   26          8          -0.000000828   -0.000000596   -0.000028979
   27          8           0.000014588    0.000015578   -0.000040978
 -------------------------------------------------------------------
 Cartesian Forces:  Max     0.000086753 RMS     0.000021490

 GradGradGradGradGradGradGradGradGradGradGradGradGradGradGradGradGradGrad
 Berny optimization.
 Internal  Forces:  Max     0.000095869 RMS     0.000017726
 Search for a local minimum.
 Step number   6 out of a maximum of 130
 All quantities printed in internal units (Hartrees-Bohrs-Radians)
 Update second derivatives using D2CorX and points  2  3  4  5  6

 Trust test= 8.78D-01 RLast= 3.00D-03 DXMaxT set to 6.00D-01
     Eigenvalues ---    0.00230   0.00230   0.00230   0.00230   0.00230
     Eigenvalues ---    0.00231   0.00237   0.00237   0.00237   0.01294
     Eigenvalues ---    0.05109   0.05114   0.05120   0.05121   0.05121
     Eigenvalues ---    0.05389   0.05493   0.05780   0.05789   0.05792
     Eigenvalues ---    0.05843   0.05923   0.09627   0.10066   0.10253
     Eigenvalues ---    0.10674   0.10678   0.10682   0.10718   0.11040
     Eigenvalues ---    0.13441   0.13442   0.13443   0.13448   0.13453
     Eigenvalues ---    0.13503   0.15310   0.16000   0.16021   0.16222
     Eigenvalues ---    0.21090   0.21924   0.21964   0.21995   0.22023
     Eigenvalues ---    0.22876   0.23393   0.25004   0.25567   0.27094
     Eigenvalues ---    0.28511   0.28519   0.28519   0.28519   0.28520
     Eigenvalues ---    0.28649   0.31195   0.36975   0.37206   0.37225
     Eigenvalues ---    0.37230   0.37230   0.37230   0.37230   0.37230
     Eigenvalues ---    0.37230   0.37230   0.37230   0.37230   0.37230
     Eigenvalues ---    0.37329   0.38276   0.40340   0.40955   0.55477
     Eigenvalues --- 1000.000001000.000001000.000001000.000001000.00000
     Eigenvalues --- 1000.000001000.000001000.000001000.000001000.00000
     Eigenvalues --- 1000.000001000.000001000.000001000.000001000.00000
     Eigenvalues --- 1000.000001000.000001000.000001000.000001000.00000
     Eigenvalues --- 1000.000001000.000001000.000001000.000001000.00000
     Eigenvalues --- 1000.000001000.000001000.000001000.000001000.00000
     Eigenvalues --- 1000.000001000.000001000.000001000.000001000.00000
     Eigenvalues --- 1000.000001000.000001000.000001000.000001000.00000
     Eigenvalues --- 1000.000001000.000001000.000001000.000001000.00000
 RFO step:  Lambda=-1.21824315D-07.
 Quartic linear search produced a step of -0.10950.
 Iteration  1 RMS(Cart)=  0.00041754 RMS(Int)=  0.00000007
 Iteration  2 RMS(Cart)=  0.00000009 RMS(Int)=  0.00000000
 Variable       Old X    -DE/DX   Delta X   Delta X   Delta X     New X
                                 (Linear)    (Quad)   (Total)
    R1        2.08028   0.00001   0.00003  -0.00003  -0.00001   2.08028
    R2        2.06380   0.00001   0.00004  -0.00002   0.00001   2.06382
    R3        2.08028   0.00001   0.00003  -0.00003  -0.00001   2.08028
    R4        2.67561  -0.00005  -0.00007   0.00000  -0.00007   2.67554
    R5        2.08149  -0.00001   0.00005  -0.00010  -0.00005   2.08144
    R6        2.08149  -0.00001   0.00005  -0.00009  -0.00004   2.08144
    R7        2.87486  -0.00003  -0.00004  -0.00002  -0.00006   2.87480
    R8        2.67880   0.00000  -0.00001   0.00005   0.00004   2.67884
    R9        2.08028   0.00000   0.00005  -0.00009  -0.00004   2.08024
   R10        2.08028   0.00000   0.00005  -0.00009  -0.00004   2.08024
   R11        2.68144  -0.00002  -0.00001  -0.00002  -0.00003   2.68141
   R12        2.08050   0.00000   0.00005  -0.00009  -0.00004   2.08046
   R13        2.08050   0.00000   0.00005  -0.00009  -0.00004   2.08046
   R14        2.87483   0.00000  -0.00004   0.00005   0.00002   2.87484
   R15        2.68044   0.00001   0.00000   0.00005   0.00005   2.68049
   R16        2.08040   0.00000   0.00004  -0.00008  -0.00003   2.08037
   R17        2.08040   0.00000   0.00004  -0.00008  -0.00003   2.08036
   R18        2.68052   0.00006   0.00003   0.00017   0.00020   2.68071
   R19        2.08044   0.00000   0.00005  -0.00007  -0.00002   2.08042
   R20        2.08045   0.00000   0.00005  -0.00007  -0.00002   2.08042
   R21        2.87390   0.00005   0.00002   0.00010   0.00012   2.87402
   R22        2.68077   0.00010   0.00007   0.00023   0.00029   2.68107
   R23        2.07607   0.00003   0.00004   0.00001   0.00005   2.07611
   R24        2.07606   0.00003   0.00004   0.00001   0.00005   2.07611
   R25        2.69949  -0.00001   0.00008  -0.00015  -0.00007   2.69943
   R26        1.82293   0.00000   0.00001  -0.00002   0.00000   1.82293
    A1        1.90405   0.00002   0.00003   0.00006   0.00009   1.90414
    A2        1.89635   0.00003   0.00005   0.00012   0.00017   1.89652
    A3        1.94442  -0.00001  -0.00002  -0.00002  -0.00005   1.94438
    A4        1.90405   0.00002   0.00003   0.00006   0.00009   1.90414
    A5        1.86982  -0.00005  -0.00006  -0.00019  -0.00025   1.86956
    A6        1.94442  -0.00001  -0.00002  -0.00003  -0.00005   1.94437
    A7        1.88365   0.00001  -0.00001   0.00019   0.00018   1.88383
    A8        1.91754   0.00000   0.00000  -0.00001  -0.00001   1.91753
    A9        1.93402   0.00001   0.00003  -0.00006  -0.00003   1.93399
   A10        1.91754   0.00000   0.00000  -0.00001  -0.00001   1.91753
   A11        1.93402   0.00001   0.00003  -0.00004  -0.00002   1.93400
   A12        1.87735  -0.00003  -0.00005  -0.00006  -0.00011   1.87724
   A13        1.91716   0.00000   0.00002  -0.00001   0.00001   1.91716
   A14        1.91716   0.00000   0.00002  -0.00001   0.00001   1.91716
   A15        1.87905  -0.00001  -0.00005   0.00000  -0.00006   1.87899
   A16        1.88483   0.00001   0.00000   0.00019   0.00018   1.88501
   A17        1.93295   0.00000   0.00001  -0.00008  -0.00007   1.93288
   A18        1.93295   0.00000   0.00001  -0.00009  -0.00008   1.93288
   A19        1.88459   0.00001  -0.00001   0.00017   0.00016   1.88475
   A20        1.91779  -0.00001   0.00001  -0.00003  -0.00002   1.91777
   A21        1.93306   0.00000   0.00001  -0.00008  -0.00007   1.93299
   A22        1.91779  -0.00001   0.00001  -0.00003  -0.00002   1.91777
   A23        1.93306   0.00000   0.00001  -0.00008  -0.00007   1.93299
   A24        1.87784   0.00001  -0.00003   0.00005   0.00002   1.87786
   A25        1.91776  -0.00001   0.00001  -0.00003  -0.00003   1.91773
   A26        1.91776  -0.00001   0.00001  -0.00003  -0.00003   1.91773
   A27        1.87766   0.00003  -0.00001   0.00011   0.00010   1.87776
   A28        1.88468   0.00001  -0.00001   0.00012   0.00011   1.88479
   A29        1.93313  -0.00001   0.00000  -0.00008  -0.00008   1.93305
   A30        1.93312  -0.00001   0.00000  -0.00008  -0.00008   1.93304
   A31        1.88500   0.00001  -0.00005   0.00012   0.00007   1.88507
   A32        1.91581  -0.00001   0.00001  -0.00007  -0.00006   1.91575
   A33        1.93358  -0.00001  -0.00001  -0.00002  -0.00003   1.93355
   A34        1.91579  -0.00001   0.00001  -0.00007  -0.00006   1.91573
   A35        1.93358  -0.00001  -0.00001  -0.00001  -0.00002   1.93356
   A36        1.88028   0.00003   0.00005   0.00004   0.00009   1.88037
   A37        1.90981  -0.00002   0.00003  -0.00015  -0.00012   1.90969
   A38        1.90982  -0.00002   0.00003  -0.00015  -0.00012   1.90970
   A39        1.86363   0.00003   0.00005   0.00004   0.00009   1.86373
   A40        1.89227   0.00001  -0.00002   0.00001  -0.00001   1.89226
   A41        1.94396   0.00000  -0.00004   0.00012   0.00008   1.94405
   A42        1.94399   0.00000  -0.00004   0.00011   0.00007   1.94407
   A43        1.90447   0.00004  -0.00003   0.00023   0.00020   1.90467
   A44        1.97760   0.00006   0.00006   0.00010   0.00016   1.97775
   A45        1.97770  -0.00001  -0.00001  -0.00005  -0.00006   1.97764
   A46        1.97330  -0.00004  -0.00003  -0.00010  -0.00013   1.97317
    D1       -1.06014  -0.00001  -0.00007  -0.00056  -0.00063  -1.06076
    D2       -3.14133   0.00000  -0.00005  -0.00050  -0.00055   3.14130
    D3        1.06066   0.00001  -0.00003  -0.00044  -0.00047   1.06019
    D4       -3.14112   0.00000   0.00002   0.00004   0.00005  -3.14107
    D5        1.07131  -0.00001   0.00000  -0.00018  -0.00018   1.07113
    D6       -1.03491  -0.00001   0.00001  -0.00007  -0.00006  -1.03496
    D7       -1.07135   0.00001   0.00000   0.00026   0.00026  -1.07109
    D8        3.14109   0.00000  -0.00001   0.00004   0.00003   3.14112
    D9        1.03487   0.00001   0.00000   0.00015   0.00015   1.03502
   D10        1.03535   0.00001   0.00001   0.00016   0.00017   1.03552
   D11       -1.03540  -0.00001   0.00000  -0.00006  -0.00007  -1.03546
   D12        3.14157   0.00000   0.00000   0.00005   0.00006  -3.14156
   D13        1.04538   0.00001   0.00000  -0.00009  -0.00009   1.04529
   D14       -1.04522  -0.00001  -0.00003  -0.00025  -0.00028  -1.04550
   D15       -3.14151   0.00000  -0.00001  -0.00017  -0.00019   3.14149
   D16       -3.14153   0.00000  -0.00001  -0.00015  -0.00016   3.14150
   D17       -1.04527  -0.00001  -0.00001  -0.00021  -0.00023  -1.04549
   D18        1.04540   0.00001  -0.00001  -0.00008  -0.00009   1.04531
   D19       -3.14155   0.00000   0.00000  -0.00005  -0.00005   3.14159
   D20        1.07032  -0.00001   0.00000  -0.00015  -0.00015   1.07018
   D21       -1.03561   0.00000   0.00000  -0.00010  -0.00010  -1.03571
   D22       -1.07032   0.00000  -0.00001   0.00013   0.00012  -1.07020
   D23        3.14155   0.00000   0.00000   0.00002   0.00002   3.14157
   D24        1.03562   0.00000   0.00000   0.00008   0.00007   1.03569
   D25        1.03566   0.00000   0.00000   0.00004   0.00004   1.03569
   D26       -1.03566   0.00000   0.00000  -0.00006  -0.00006  -1.03572
   D27       -3.14159   0.00000   0.00000  -0.00001  -0.00001   3.14158
   D28        1.04523   0.00000   0.00000   0.00009   0.00009   1.04532
   D29       -1.04528   0.00000   0.00000  -0.00002  -0.00002  -1.04530
   D30        3.14157   0.00000   0.00000   0.00003   0.00004  -3.14158
   D31       -3.14159   0.00000   0.00000   0.00001   0.00001  -3.14158
   D32       -1.04536   0.00000   0.00000  -0.00001  -0.00001  -1.04537
   D33        1.04536   0.00000   0.00000   0.00003   0.00002   1.04538
   D34       -3.14098   0.00000   0.00003  -0.00006  -0.00003  -3.14101
   D35        1.07120   0.00001   0.00002   0.00011   0.00013   1.07133
   D36       -1.03491   0.00000   0.00002   0.00003   0.00005  -1.03486
   D37       -1.07167  -0.00001  -0.00002   0.00001  -0.00001  -1.07168
   D38        3.14052   0.00000  -0.00002   0.00017   0.00015   3.14067
   D39        1.03441   0.00000  -0.00002   0.00009   0.00007   1.03448
   D40        1.03526  -0.00001   0.00001  -0.00002  -0.00001   1.03524
   D41       -1.03574   0.00001   0.00000   0.00014   0.00014  -1.03560
   D42        3.14133   0.00000   0.00000   0.00007   0.00007   3.14140
   D43        1.04598   0.00000  -0.00006  -0.00019  -0.00026   1.04572
   D44       -1.04573   0.00000   0.00001  -0.00033  -0.00032  -1.04605
   D45       -3.14145   0.00000  -0.00003  -0.00026  -0.00029   3.14144
   D46        3.14048   0.00000  -0.00002   0.00015   0.00013   3.14061
   D47       -1.05860   0.00000   0.00002   0.00006   0.00008  -1.05852
   D48        1.05635   0.00000  -0.00006   0.00024   0.00018   1.05653
         Item               Value     Threshold  Converged?
 Maximum Force            0.000096     0.000450     YES
 RMS     Force            0.000018     0.000300     YES
 Maximum Displacement     0.002056     0.001800     NO 
 RMS     Displacement     0.000418     0.001200     YES
 Predicted change in Energy=-7.467929D-08
 GradGradGradGradGradGradGradGradGradGradGradGradGradGradGradGradGradGrad

                          Input orientation:                          
 ---------------------------------------------------------------------
 Center     Atomic     Atomic              Coordinates (Angstroms)
 Number     Number      Type              X           Y           Z
 ---------------------------------------------------------------------
    1          6             0        3.116551   -0.525884    0.355899
    2          1             0        3.478104   -1.563779    0.293523
    3          1             0        3.519376    0.043944   -0.484200
    4          1             0        2.017503   -0.531362    0.293447
    5          6             0        3.108323   -0.536692    2.719349
    6          1             0        3.462013   -1.579111    2.757611
    7          1             0        2.007612   -0.550366    2.757366
    8          6             0        3.657026    0.239330    3.907207
    9          1             0        3.302903    1.280929    3.868919
   10          1             0        4.757106    0.252366    3.869139
   11          6             0        3.648772    0.227954    6.277466
   12          1             0        3.294526    1.269336    6.323162
   13          1             0        4.748678    0.240665    6.323278
   14          6             0        3.091112   -0.560235    7.453106
   15          1             0        3.445355   -1.601562    7.407375
   16          1             0        1.991257   -0.572909    7.407277
   17          6             0        3.083194   -0.571211    9.823401
   18          1             0        3.437209   -1.612913    9.862570
   19          1             0        1.983056   -0.583942    9.862642
   20          6             0        3.631248    0.203259   11.012045
   21          1             0        3.274167    1.241294   10.967658
   22          1             0        4.728956    0.211595   10.967815
   23          8             0        3.162297   -0.459085   12.187597
   24          1             0        3.492523    0.006024   12.965530
   25          8             0        3.537456    0.070832    8.642594
   26          8             0        3.202543   -0.402979    5.088003
   27          8             0        3.563600    0.106665    1.541066
 ---------------------------------------------------------------------
                    Distance matrix (angstroms):
                    1          2          3          4          5
     1  C    0.000000
     2  H    1.100835   0.000000
     3  H    1.092126   1.786429   0.000000
     4  H    1.100835   1.788643   1.786431   0.000000
     5  C    2.363490   2.660128   3.281590   2.659872   0.000000
     6  H    2.645157   2.464188   3.625871   3.042449   1.101453
     7  H    2.645258   3.043004   3.625795   2.464012   1.101453
     8  C    3.672800   4.042515   4.397907   4.042433   1.521279
     9  H    3.954821   4.572364   4.530633   4.209590   2.159425
    10  H    3.954737   4.209424   4.530670   4.572224   2.159424
    11  C    5.993037   6.248760   6.765407   6.248687   3.679261
    12  H    6.233997   6.664592   6.920428   6.421119   4.035329
    13  H    6.233863   6.420928   6.920379   6.664399   4.035263
    14  C    7.097336   7.239923   7.971780   7.239764   4.733846
    15  H    7.140624   7.114028   8.061646   7.334307   4.819245
    16  H    7.140759   7.334714   8.061704   7.114000   4.819317
    17  C    9.467670   9.589563  10.335150   9.589438   7.104180
    18  H    9.573988   9.569261  10.478911   9.734138   7.231322
    19  H    9.574254   9.734643  10.479106   9.569401   7.231534
    20  C   10.693456  10.864280  11.497893  10.864262   8.342049
    21  H   10.759052  11.038441  11.516893  10.893131   8.439392
    22  H   10.759019  10.892983  11.516937  11.038392   8.439405
    23  O   11.831976  11.949439  12.686804  11.949335   9.468720
    24  H   12.626443  12.768878  13.449810  12.768953  10.267734
    25  O    8.318806   8.507788   9.126851   8.507711   5.969762
    26  O    4.734481   4.940691   5.599069   4.940503   2.374295
    27  O    1.415837   2.086637   2.026720   2.086636   1.417581
                    6          7          8          9         10
     6  H    0.000000
     7  H    1.781460   0.000000
     8  C    2.160169   2.160167   0.000000
     9  H    3.072482   2.503392   1.100816   0.000000
    10  H    2.503411   3.072481   1.100816   1.781193   0.000000
    11  C    3.961028   3.961098   2.370300   2.651317   2.651234
    12  H    4.566712   4.205041   2.651256   2.454285   3.032425
    13  H    4.204887   4.566717   2.651246   3.032539   2.454182
    14  C    4.819061   4.819133   3.678717   4.034989   4.034932
    15  H    4.649848   4.979428   3.960412   4.566149   4.204385
    16  H    4.979453   4.649995   3.960430   4.204415   4.566117
    17  C    7.147360   7.147459   5.998968   6.239756   6.239672
    18  H    7.105083   7.325072   6.240631   6.657043   6.414251
    19  H    7.325240   7.105398   6.240765   6.414394   6.657090
    20  C    8.446369   8.446530   7.104976   7.231420   7.231257
    21  H    8.683020   8.498418   7.141462   7.098908   7.318884
    22  H    8.498189   8.683189   7.141567   7.319250   7.098849
    23  O    9.500996   9.501100   8.324506   8.499873   8.499784
    24  H   10.330304  10.330593   9.062820   9.187474   9.187175
    25  O    6.112366   6.112464   4.739892   4.930246   4.930149
    26  O    2.623230   2.623252   1.418941   2.081293   2.081291
    27  O    2.081380   2.081388   2.371698   2.620259   2.620230
                   11         12         13         14         15
    11  C    0.000000
    12  H    1.100934   0.000000
    13  H    1.100934   1.781214   0.000000
    14  C    1.521301   2.159973   2.159972   0.000000
    15  H    2.159907   3.072511   2.503541   1.100882   0.000000
    16  H    2.159909   2.503534   3.072512   1.100882   1.781159
    17  C    3.678614   3.960296   3.960283   2.370334   2.651409
    18  H    4.035656   4.566741   4.205032   2.652062   2.455235
    19  H    4.035749   4.205057   4.566809   2.652209   3.033514
    20  C    4.734676   4.820324   4.820226   3.679771   4.035540
    21  H    4.813012   4.644625   4.974506   3.953618   4.559249
    22  H    4.813152   4.974857   4.644669   3.953661   4.196653
    23  O    5.969785   6.115270   6.115268   4.736107   4.922997
    24  H    6.693569   6.764333   6.764059   5.555951   5.786159
    25  O    2.372953   2.622058   2.622047   1.418573   2.081141
    26  O    1.418456   2.081037   2.081038   2.372943   2.622031
    27  O    4.738718   4.928757   4.928683   5.968267   6.111105
                   16         17         18         19         20
    16  H    0.000000
    17  C    2.651412   0.000000
    18  H    3.033290   1.100910   0.000000
    19  H    2.455403   1.100912   1.781388   0.000000
    20  C    4.035636   1.520868   2.158107   2.158090   0.000000
    21  H    4.196845   2.151968   3.065012   2.493895   1.098632
    22  H    4.559371   2.151975   2.493793   3.065004   1.098629
    23  O    4.922982   2.368175   2.610105   2.609908   1.428475
    24  H    5.786461   3.220826   3.500339   3.500638   1.968311
    25  O    2.081139   1.418760   2.081679   2.081683   2.375002
    26  O    2.622045   4.739889   4.931075   4.931234   5.970393
    27  O    6.111179   8.323904   8.498256   8.498451   9.471713
                   21         22         23         24         25
    21  H    0.000000
    22  H    1.782327   0.000000
    23  O    2.095723   2.095734   0.000000
    24  H    2.359038   2.358366   0.964652   0.000000
    25  O    2.616338   2.616513   3.603971   4.323655   0.000000
    26  O    6.105662   6.105721   7.099930   7.893466   3.601636
    27  O    9.499041   9.499087  10.669102  11.425128   7.101666
                   26         27
    26  O    0.000000
    27  O    3.601508   0.000000
 Stoichiometry    C7H16O4
 Framework group  C1[X(C7H16O4)]
 Deg. of freedom    75
 Full point group                 C1      NOp   1
 Largest Abelian subgroup         C1      NOp   1
 Largest concise Abelian subgroup C1      NOp   1
                         Standard orientation:                         
 ---------------------------------------------------------------------
 Center     Atomic     Atomic              Coordinates (Angstroms)
 Number     Number      Type              X           Y           Z
 ---------------------------------------------------------------------
    1          6             0        5.918177   -0.343148    0.000256
    2          1             0        5.985633   -0.981165    0.894807
    3          1             0        6.752773    0.361257   -0.000026
    4          1             0        5.985572   -0.981815   -0.893835
    5          6             0        3.554906   -0.375271   -0.000031
    6          1             0        3.521791   -1.022313    0.890721
    7          1             0        3.521896   -1.022378   -0.890739
    8          6             0        2.359626    0.565791   -0.000138
    9          1             0        2.392774    1.211912   -0.890769
   10          1             0        2.392694    1.212012    0.890424
   11          6             0       -0.010450    0.533135   -0.000118
   12          1             0       -0.061282    1.178351   -0.890717
   13          1             0       -0.061256    1.178333    0.890496
   14          6             0       -1.178476   -0.441580   -0.000110
   15          1             0       -1.127610   -1.086751    0.890457
   16          1             0       -1.127654   -1.086718   -0.890702
   17          6             0       -3.548593   -0.473714   -0.000047
   18          1             0       -3.582620   -1.119990    0.890556
   19          1             0       -3.582835   -1.119730   -0.890832
   20          6             0       -4.744645    0.465700    0.000214
   21          1             0       -4.705363    1.107252   -0.890774
   22          1             0       -4.705374    1.106762    0.891552
   23          8             0       -5.913793   -0.355052   -0.000033
   24          1             0       -6.696178    0.209241    0.001020
   25          8             0       -2.373994    0.322022   -0.000068
   26          8             0        1.185041   -0.230291   -0.000143
   27          8             0        4.726967    0.422105    0.000017
 ---------------------------------------------------------------------
 Rotational constants (GHZ):      9.3822073      0.2114408      0.2086947
 Standard basis: 6-31++G(d,p) (6D, 7F)
 There are   305 symmetry adapted basis functions of A   symmetry.
 Integral buffers will be    262144 words long.
 Raffenetti 2 integral format.
 Two-electron integral symmetry is turned on.
   305 basis functions,   480 primitive gaussians,   305 cartesian basis functions
    45 alpha electrons       45 beta electrons
       nuclear repulsion energy       617.1695121395 Hartrees.
 NAtoms=   27 NActive=   27 NUniq=   27 SFac= 1.00D+00 NAtFMM=   60 Big=F
 One-electron integrals computed using PRISM.
 NBasis=   305 RedAO= T  NBF=   305
 NBsUse=   305 1.00D-06 NBFU=   305
 Initial guess read from the read-write file:
 Initial guess orbital symmetries:
       Occupied  (A) (A) (A) (A) (A) (A) (A) (A) (A) (A) (A) (A)
                 (A) (A) (A) (A) (A) (A) (A) (A) (A) (A) (A) (A)
                 (A) (A) (A) (A) (A) (A) (A) (A) (A) (A) (A) (A)
                 (A) (A) (A) (A) (A) (A) (A) (A) (A)
       Virtual   (A) (A) (A) (A) (A) (A) (A) (A) (A) (A) (A) (A)
                 (A) (A) (A) (A) (A) (A) (A) (A) (A) (A) (A) (A)
                 (A) (A) (A) (A) (A) (A) (A) (A) (A) (A) (A) (A)
                 (A) (A) (A) (A) (A) (A) (A) (A) (A) (A) (A) (A)
                 (A) (A) (A) (A) (A) (A) (A) (A) (A) (A) (A) (A)
                 (A) (A) (A) (A) (A) (A) (A) (A) (A) (A) (A) (A)
                 (A) (A) (A) (A) (A) (A) (A) (A) (A) (A) (A) (A)
                 (A) (A) (A) (A) (A) (A) (A) (A) (A) (A) (A) (A)
                 (A) (A) (A) (A) (A) (A) (A) (A) (A) (A) (A) (A)
                 (A) (A) (A) (A) (A) (A) (A) (A) (A) (A) (A) (A)
                 (A) (A) (A) (A) (A) (A) (A) (A) (A) (A) (A) (A)
                 (A) (A) (A) (A) (A) (A) (A) (A) (A) (A) (A) (A)
                 (A) (A) (A) (A) (A) (A) (A) (A) (A) (A) (A) (A)
                 (A) (A) (A) (A) (A) (A) (A) (A) (A) (A) (A) (A)
                 (A) (A) (A) (A) (A) (A) (A) (A) (A) (A) (A) (A)
                 (A) (A) (A) (A) (A) (A) (A) (A) (A) (A) (A) (A)
                 (A) (A) (A) (A) (A) (A) (A) (A) (A) (A) (A) (A)
                 (A) (A) (A) (A) (A) (A) (A) (A) (A) (A) (A) (A)
                 (A) (A) (A) (A) (A) (A) (A) (A) (A) (A) (A) (A)
                 (A) (A) (A) (A) (A) (A) (A) (A) (A) (A) (A) (A)
                 (A) (A) (A) (A) (A) (A) (A) (A) (A) (A) (A) (A)
                 (A) (A) (A) (A) (A) (A) (A) (A)
 Requested convergence on RMS density matrix=1.00D-08 within 128 cycles.
 Requested convergence on MAX density matrix=1.00D-06.
 Requested convergence on             energy=1.00D-06.
 No special actions if energy rises.
 SCF Done:  E(RB+HF-LYP) =  -577.263922025     A.U. after    6 cycles
             Convg  =    0.6572D-08             -V/T =  2.0093
             S**2   =   0.0000
 ***** Axes restored to original set *****
 -------------------------------------------------------------------
 Center     Atomic                   Forces (Hartrees/Bohr)
 Number     Number              X              Y              Z
 -------------------------------------------------------------------
    1          6          -0.000000071    0.000000461    0.000002553
    2          1           0.000003004   -0.000004632    0.000002042
    3          1           0.000004522    0.000005604   -0.000008840
    4          1          -0.000004723    0.000002846    0.000000458
    5          6           0.000003131   -0.000000328    0.000004786
    6          1           0.000003283   -0.000004522    0.000001836
    7          1          -0.000005191    0.000001376   -0.000000522
    8          6           0.000000394   -0.000000761    0.000000844
    9          1          -0.000002487    0.000006324   -0.000002161
   10          1           0.000006415   -0.000000702   -0.000002685
   11          6           0.000000250    0.000001924    0.000005225
   12          1          -0.000003116    0.000005494    0.000001205
   13          1           0.000006120   -0.000001298    0.000001065
   14          6          -0.000002321   -0.000001416    0.000004396
   15          1           0.000004076   -0.000004072    0.000000083
   16          1          -0.000005341    0.000002312   -0.000000355
   17          6          -0.000002392   -0.000002973   -0.000017375
   18          1           0.000003297   -0.000004244   -0.000003502
   19          1          -0.000005453    0.000001051   -0.000004530
   20          6          -0.000012991   -0.000016453    0.000026108
   21          1          -0.000001669    0.000013590   -0.000000218
   22          1           0.000013413    0.000001400   -0.000001327
   23          8           0.000009685    0.000008018   -0.000021177
   24          1          -0.000002498    0.000001415    0.000000882
   25          8          -0.000002359   -0.000005212    0.000002742
   26          8          -0.000004482   -0.000007130    0.000010982
   27          8          -0.000002497    0.000001927   -0.000002515
 -------------------------------------------------------------------
 Cartesian Forces:  Max     0.000026108 RMS     0.000006451

 GradGradGradGradGradGradGradGradGradGradGradGradGradGradGradGradGradGrad
 Berny optimization.
 Internal  Forces:  Max     0.000024124 RMS     0.000005221
 Search for a local minimum.
 Step number   7 out of a maximum of 130
 All quantities printed in internal units (Hartrees-Bohrs-Radians)
 Update second derivatives using D2CorX and points  2  3  4  5  6
                                                        7
 Trust test= 8.96D-01 RLast= 1.53D-03 DXMaxT set to 6.00D-01
     Eigenvalues ---    0.00230   0.00230   0.00230   0.00230   0.00230
     Eigenvalues ---    0.00236   0.00237   0.00237   0.00243   0.01279
     Eigenvalues ---    0.05108   0.05114   0.05120   0.05120   0.05121
     Eigenvalues ---    0.05265   0.05388   0.05772   0.05789   0.05797
     Eigenvalues ---    0.05842   0.05926   0.09615   0.10066   0.10073
     Eigenvalues ---    0.10674   0.10676   0.10684   0.10706   0.11198
     Eigenvalues ---    0.13442   0.13443   0.13444   0.13448   0.13453
     Eigenvalues ---    0.13504   0.15312   0.15754   0.16001   0.16273
     Eigenvalues ---    0.20884   0.21931   0.21960   0.21983   0.22320
     Eigenvalues ---    0.23213   0.23368   0.25004   0.25682   0.27038
     Eigenvalues ---    0.28327   0.28518   0.28519   0.28519   0.28526
     Eigenvalues ---    0.29116   0.33269   0.36329   0.37083   0.37225
     Eigenvalues ---    0.37230   0.37230   0.37230   0.37230   0.37230
     Eigenvalues ---    0.37230   0.37230   0.37230   0.37230   0.37232
     Eigenvalues ---    0.37290   0.37520   0.40482   0.44257   0.55478
     Eigenvalues --- 1000.000001000.000001000.000001000.000001000.00000
     Eigenvalues --- 1000.000001000.000001000.000001000.000001000.00000
     Eigenvalues --- 1000.000001000.000001000.000001000.000001000.00000
     Eigenvalues --- 1000.000001000.000001000.000001000.000001000.00000
     Eigenvalues --- 1000.000001000.000001000.000001000.000001000.00000
     Eigenvalues --- 1000.000001000.000001000.000001000.000001000.00000
     Eigenvalues --- 1000.000001000.000001000.000001000.000001000.00000
     Eigenvalues --- 1000.000001000.000001000.000001000.000001000.00000
     Eigenvalues --- 1000.000001000.000001000.000001000.000001000.00000
 RFO step:  Lambda=-1.34542812D-08.
 Quartic linear search produced a step of -0.09154.
 Iteration  1 RMS(Cart)=  0.00046756 RMS(Int)=  0.00000009
 Iteration  2 RMS(Cart)=  0.00000012 RMS(Int)=  0.00000000
 Variable       Old X    -DE/DX   Delta X   Delta X   Delta X     New X
                                 (Linear)    (Quad)   (Total)
    R1        2.08028   0.00001   0.00000   0.00001   0.00001   2.08029
    R2        2.06382   0.00001   0.00000   0.00003   0.00003   2.06385
    R3        2.08028   0.00000   0.00000   0.00001   0.00001   2.08029
    R4        2.67554   0.00000   0.00001  -0.00001   0.00000   2.67554
    R5        2.08144   0.00001   0.00000   0.00001   0.00001   2.08145
    R6        2.08144   0.00001   0.00000   0.00000   0.00001   2.08145
    R7        2.87480   0.00000   0.00001  -0.00001   0.00000   2.87480
    R8        2.67884   0.00001   0.00000   0.00003   0.00003   2.67887
    R9        2.08024   0.00001   0.00000   0.00001   0.00001   2.08025
   R10        2.08024   0.00001   0.00000   0.00001   0.00001   2.08025
   R11        2.68141   0.00001   0.00000   0.00002   0.00002   2.68143
   R12        2.08046   0.00001   0.00000   0.00001   0.00001   2.08047
   R13        2.08046   0.00001   0.00000   0.00001   0.00001   2.08047
   R14        2.87484  -0.00001   0.00000  -0.00002  -0.00002   2.87482
   R15        2.68049   0.00000   0.00000   0.00000  -0.00001   2.68049
   R16        2.08037   0.00001   0.00000   0.00001   0.00001   2.08037
   R17        2.08036   0.00001   0.00000   0.00001   0.00001   2.08037
   R18        2.68071  -0.00002  -0.00002  -0.00001  -0.00003   2.68069
   R19        2.08042   0.00000   0.00000   0.00001   0.00001   2.08043
   R20        2.08042   0.00001   0.00000   0.00001   0.00001   2.08043
   R21        2.87402   0.00001  -0.00001   0.00006   0.00005   2.87407
   R22        2.68107  -0.00002  -0.00003  -0.00001  -0.00003   2.68103
   R23        2.07611   0.00001   0.00000   0.00004   0.00004   2.07615
   R24        2.07611   0.00001   0.00000   0.00004   0.00004   2.07615
   R25        2.69943  -0.00002   0.00001  -0.00006  -0.00006   2.69937
   R26        1.82293   0.00000   0.00000   0.00000   0.00000   1.82293
    A1        1.90414   0.00000  -0.00001   0.00002   0.00001   1.90415
    A2        1.89652   0.00000  -0.00002   0.00004   0.00003   1.89655
    A3        1.94438   0.00000   0.00000  -0.00003  -0.00002   1.94435
    A4        1.90414   0.00000  -0.00001   0.00001   0.00001   1.90414
    A5        1.86956   0.00000   0.00002  -0.00003  -0.00001   1.86956
    A6        1.94437   0.00000   0.00000  -0.00002  -0.00002   1.94436
    A7        1.88383   0.00000  -0.00002   0.00004   0.00002   1.88386
    A8        1.91753   0.00000   0.00000  -0.00001  -0.00001   1.91752
    A9        1.93399   0.00000   0.00000   0.00001   0.00002   1.93401
   A10        1.91753   0.00000   0.00000  -0.00001  -0.00001   1.91752
   A11        1.93400   0.00000   0.00000  -0.00001  -0.00001   1.93399
   A12        1.87724   0.00000   0.00001  -0.00002  -0.00001   1.87723
   A13        1.91716   0.00000   0.00000  -0.00002  -0.00002   1.91714
   A14        1.91716   0.00000   0.00000  -0.00002  -0.00002   1.91714
   A15        1.87899   0.00000   0.00001  -0.00001  -0.00001   1.87899
   A16        1.88501   0.00000  -0.00002   0.00004   0.00002   1.88503
   A17        1.93288   0.00000   0.00001   0.00000   0.00001   1.93289
   A18        1.93288   0.00000   0.00001   0.00001   0.00002   1.93289
   A19        1.88475   0.00000  -0.00001   0.00004   0.00003   1.88478
   A20        1.91777   0.00000   0.00000  -0.00001  -0.00001   1.91776
   A21        1.93299   0.00000   0.00001   0.00000   0.00001   1.93300
   A22        1.91777   0.00000   0.00000  -0.00001   0.00000   1.91776
   A23        1.93299   0.00000   0.00001   0.00000   0.00001   1.93300
   A24        1.87786  -0.00001   0.00000  -0.00004  -0.00004   1.87782
   A25        1.91773   0.00000   0.00000   0.00000   0.00000   1.91773
   A26        1.91773   0.00000   0.00000   0.00000   0.00000   1.91773
   A27        1.87776  -0.00001  -0.00001  -0.00004  -0.00004   1.87772
   A28        1.88479   0.00000  -0.00001   0.00005   0.00004   1.88483
   A29        1.93305   0.00000   0.00001  -0.00001   0.00000   1.93305
   A30        1.93304   0.00000   0.00001   0.00000   0.00000   1.93305
   A31        1.88507   0.00000  -0.00001   0.00003   0.00003   1.88510
   A32        1.91575   0.00000   0.00001   0.00002   0.00002   1.91578
   A33        1.93355   0.00000   0.00000  -0.00002  -0.00002   1.93354
   A34        1.91573   0.00001   0.00001   0.00002   0.00002   1.91575
   A35        1.93356   0.00000   0.00000  -0.00003  -0.00002   1.93353
   A36        1.88037  -0.00001  -0.00001  -0.00002  -0.00003   1.88034
   A37        1.90969   0.00000   0.00001  -0.00002  -0.00001   1.90968
   A38        1.90970   0.00000   0.00001  -0.00002  -0.00001   1.90969
   A39        1.86373   0.00000  -0.00001   0.00002   0.00001   1.86374
   A40        1.89226   0.00000   0.00000  -0.00002  -0.00002   1.89224
   A41        1.94405   0.00000  -0.00001   0.00002   0.00001   1.94406
   A42        1.94407   0.00000  -0.00001   0.00002   0.00001   1.94408
   A43        1.90467   0.00000  -0.00002   0.00004   0.00002   1.90470
   A44        1.97775  -0.00001  -0.00001   0.00001   0.00000   1.97775
   A45        1.97764   0.00000   0.00001   0.00000   0.00000   1.97765
   A46        1.97317   0.00001   0.00001   0.00001   0.00002   1.97319
    D1       -1.06076   0.00000   0.00006   0.00056   0.00061  -1.06015
    D2        3.14130   0.00000   0.00005   0.00057   0.00062  -3.14127
    D3        1.06019   0.00000   0.00004   0.00058   0.00062   1.06081
    D4       -3.14107   0.00000   0.00000  -0.00006  -0.00006  -3.14113
    D5        1.07113   0.00000   0.00002  -0.00008  -0.00006   1.07107
    D6       -1.03496   0.00000   0.00001  -0.00007  -0.00007  -1.03503
    D7       -1.07109   0.00000  -0.00002  -0.00002  -0.00004  -1.07113
    D8        3.14112   0.00000   0.00000  -0.00004  -0.00005   3.14107
    D9        1.03502   0.00000  -0.00001  -0.00004  -0.00005   1.03497
   D10        1.03552   0.00000  -0.00002  -0.00005  -0.00007   1.03546
   D11       -1.03546   0.00000   0.00001  -0.00007  -0.00007  -1.03553
   D12       -3.14156   0.00000  -0.00001  -0.00007  -0.00007   3.14155
   D13        1.04529   0.00000   0.00001   0.00025   0.00026   1.04555
   D14       -1.04550   0.00000   0.00003   0.00020   0.00022  -1.04528
   D15        3.14149   0.00000   0.00002   0.00023   0.00024  -3.14146
   D16        3.14150   0.00000   0.00001   0.00021   0.00023  -3.14146
   D17       -1.04549   0.00000   0.00002   0.00018   0.00020  -1.04529
   D18        1.04531   0.00000   0.00001   0.00024   0.00024   1.04556
   D19        3.14159   0.00000   0.00000   0.00002   0.00002  -3.14157
   D20        1.07018   0.00000   0.00001  -0.00004  -0.00002   1.07015
   D21       -1.03571   0.00000   0.00001  -0.00001   0.00000  -1.03571
   D22       -1.07020   0.00000  -0.00001   0.00007   0.00006  -1.07015
   D23        3.14157   0.00000   0.00000   0.00001   0.00001   3.14158
   D24        1.03569   0.00000  -0.00001   0.00004   0.00003   1.03572
   D25        1.03569   0.00000   0.00000   0.00004   0.00004   1.03573
   D26       -1.03572   0.00000   0.00001  -0.00001  -0.00001  -1.03573
   D27        3.14158   0.00000   0.00000   0.00001   0.00001  -3.14159
   D28        1.04532   0.00000  -0.00001   0.00001   0.00000   1.04532
   D29       -1.04530   0.00000   0.00000  -0.00006  -0.00005  -1.04535
   D30       -3.14158   0.00000   0.00000  -0.00002  -0.00003   3.14158
   D31       -3.14158   0.00000   0.00000  -0.00001  -0.00001   3.14159
   D32       -1.04537   0.00000   0.00000  -0.00004  -0.00004  -1.04541
   D33        1.04538   0.00000   0.00000   0.00002   0.00002   1.04540
   D34       -3.14101   0.00000   0.00000  -0.00007  -0.00006  -3.14108
   D35        1.07133   0.00000  -0.00001  -0.00002  -0.00003   1.07130
   D36       -1.03486   0.00000   0.00000  -0.00004  -0.00005  -1.03490
   D37       -1.07168   0.00000   0.00000  -0.00001  -0.00001  -1.07168
   D38        3.14067   0.00000  -0.00001   0.00004   0.00003   3.14070
   D39        1.03448   0.00000  -0.00001   0.00002   0.00001   1.03449
   D40        1.03524   0.00000   0.00000  -0.00004  -0.00004   1.03520
   D41       -1.03560   0.00000  -0.00001   0.00001   0.00000  -1.03560
   D42        3.14140   0.00000  -0.00001  -0.00002  -0.00002   3.14138
   D43        1.04572   0.00000   0.00002   0.00029   0.00031   1.04604
   D44       -1.04605   0.00000   0.00003   0.00028   0.00031  -1.04574
   D45        3.14144   0.00000   0.00003   0.00029   0.00031  -3.14143
   D46        3.14061   0.00000  -0.00001   0.00014   0.00012   3.14073
   D47       -1.05852   0.00000  -0.00001   0.00014   0.00013  -1.05839
   D48        1.05653   0.00000  -0.00002   0.00013   0.00012   1.05665
         Item               Value     Threshold  Converged?
 Maximum Force            0.000024     0.000450     YES
 RMS     Force            0.000005     0.000300     YES
 Maximum Displacement     0.002197     0.001800     NO 
 RMS     Displacement     0.000468     0.001200     YES
 Predicted change in Energy=-7.316085D-09
 GradGradGradGradGradGradGradGradGradGradGradGradGradGradGradGradGradGrad

                          Input orientation:                          
 ---------------------------------------------------------------------
 Center     Atomic     Atomic              Coordinates (Angstroms)
 Number     Number      Type              X           Y           Z
 ---------------------------------------------------------------------
    1          6             0        3.116138   -0.525566    0.355914
    2          1             0        3.476942   -1.563732    0.293590
    3          1             0        3.519439    0.043966   -0.484176
    4          1             0        2.017082   -0.530219    0.293415
    5          6             0        3.108437   -0.536791    2.719392
    6          1             0        3.462114   -1.579224    2.757543
    7          1             0        2.007725   -0.550421    2.757547
    8          6             0        3.657310    0.239126    3.907238
    9          1             0        3.303247    1.280754    3.869020
   10          1             0        4.757394    0.252072    3.869048
   11          6             0        3.649016    0.227776    6.277506
   12          1             0        3.294659    1.269127    6.323194
   13          1             0        4.748926    0.240568    6.323373
   14          6             0        3.091368   -0.560471    7.453097
   15          1             0        3.445740   -1.601760    7.407394
   16          1             0        1.991512   -0.573233    7.407213
   17          6             0        3.083354   -0.571374    9.823362
   18          1             0        3.437737   -1.612949    9.862715
   19          1             0        1.983207   -0.584468    9.862381
   20          6             0        3.630949    0.203481   11.012001
   21          1             0        3.273536    1.241411   10.967368
   22          1             0        4.728680    0.212187   10.967947
   23          8             0        3.162025   -0.458806   12.187560
   24          1             0        3.491860    0.006596   12.965484
   25          8             0        3.537603    0.070668    8.642571
   26          8             0        3.202879   -0.403219    5.088046
   27          8             0        3.563589    0.106665    1.541098
 ---------------------------------------------------------------------
                    Distance matrix (angstroms):
                    1          2          3          4          5
     1  C    0.000000
     2  H    1.100841   0.000000
     3  H    1.092140   1.786454   0.000000
     4  H    1.100841   1.788669   1.786452   0.000000
     5  C    2.363517   2.659873   3.281623   2.660163   0.000000
     6  H    2.645319   2.464047   3.625848   3.043099   1.101458
     7  H    2.645191   3.042446   3.625926   2.464232   1.101457
     8  C    3.672809   4.042436   4.397911   4.042519   1.521278
     9  H    3.954708   4.572196   4.530641   4.209371   2.159413
    10  H    3.954814   4.209585   4.530608   4.572356   2.159414
    11  C    5.993057   6.248710   6.765422   6.248769   3.679261
    12  H    6.233877   6.664416   6.920393   6.420910   4.035270
    13  H    6.234061   6.421193   6.920478   6.664643   4.035364
    14  C    7.097312   7.239734   7.971756   7.239893   4.733795
    15  H    7.140742   7.113974   8.061682   7.334709   4.819262
    16  H    7.140579   7.334250   8.061608   7.113974   4.819182
    17  C    9.467616   9.589382  10.335094   9.589501   7.104099
    18  H    9.574189   9.569333  10.479037   9.734581   7.231433
    19  H    9.573919   9.734063  10.478845   9.569180   7.231231
    20  C   10.693396  10.864212  11.497824  10.864205   8.341965
    21  H   10.758715  11.038105  11.516606  10.892687   8.439098
    22  H   10.759173  10.893238  11.517017  11.038549   8.439479
    23  O   11.831923  11.949333  12.686742  11.949338   9.468640
    24  H   12.626386  12.768832  13.449741  12.768887  10.267652
    25  O    8.318762   8.507669   9.126805   8.507729   5.969693
    26  O    4.734507   4.940517   5.599093   4.940721   2.374296
    27  O    1.415835   2.086627   2.026726   2.086628   1.417595
                    6          7          8          9         10
     6  H    0.000000
     7  H    1.781483   0.000000
     8  C    2.160162   2.160163   0.000000
     9  H    3.072474   2.503388   1.100822   0.000000
    10  H    2.503365   3.072475   1.100822   1.781216   0.000000
    11  C    3.961101   3.961003   2.370310   2.651249   2.651370
    12  H    4.566729   4.204854   2.651275   2.454216   3.032627
    13  H    4.205076   4.566723   2.651289   3.032461   2.454366
    14  C    4.819081   4.818981   3.678690   4.034924   4.035006
    15  H    4.649934   4.979386   3.960393   4.566101   4.204404
    16  H    4.979369   4.649751   3.960383   4.204370   4.566163
    17  C    7.147379   7.147249   5.998905   6.239625   6.239738
    18  H    7.105294   7.325116   6.240681   6.657025   6.414347
    19  H    7.324987   7.104959   6.240565   6.414198   6.657023
    20  C    8.446456   8.446256   7.104901   7.231187   7.231391
    21  H    8.682902   8.497889   7.141239   7.098519   7.318933
    22  H    8.498475   8.683077   7.141580   7.319047   7.099069
    23  O    9.501085   9.500840   8.324430   8.499654   8.499893
    24  H   10.330430  10.330291   9.062740   9.187204   9.187327
    25  O    6.112397   6.112266   4.739840   4.930113   4.930245
    26  O    2.623249   2.623221   1.418951   2.081313   2.081316
    27  O    2.081407   2.081399   2.371697   2.620207   2.620241
                   11         12         13         14         15
    11  C    0.000000
    12  H    1.100940   0.000000
    13  H    1.100940   1.781243   0.000000
    14  C    1.521289   2.159963   2.159963   0.000000
    15  H    2.159901   3.072509   2.503511   1.100887   0.000000
    16  H    2.159901   2.503514   3.072509   1.100887   1.781193
    17  C    3.678547   3.960211   3.960215   2.370304   2.651401
    18  H    4.035670   4.566733   4.204960   2.652158   2.455360
    19  H    4.035590   4.204945   4.566669   2.652027   3.033291
    20  C    4.734591   4.820125   4.820216   3.679751   4.035640
    21  H    4.812821   4.644305   4.974451   3.953488   4.559243
    22  H    4.813123   4.974663   4.644705   3.953727   4.196889
    23  O    5.969697   6.115074   6.115232   4.736081   4.923091
    24  H    6.693480   6.764089   6.764067   5.555931   5.786303
    25  O    2.372894   2.621991   2.621993   1.418559   2.081134
    26  O    1.418453   2.081047   2.081046   2.372895   2.621995
    27  O    4.738726   4.928700   4.928803   5.968232   6.111140
                   16         17         18         19         20
    16  H    0.000000
    17  C    2.651396   0.000000
    18  H    3.033491   1.100915   0.000000
    19  H    2.455208   1.100917   1.781413   0.000000
    20  C    4.035534   1.520895   2.158149   2.158133   0.000000
    21  H    4.196573   2.152001   3.065060   2.493948   1.098652
    22  H    4.559364   2.152007   2.493831   3.065053   1.098649
    23  O    4.922897   2.368183   2.610166   2.609954   1.428444
    24  H    5.786331   3.220847   3.500433   3.500662   1.968301
    25  O    2.081134   1.418742   2.081656   2.081655   2.374984
    26  O    2.621994   4.739809   4.931133   4.930997   5.970307
    27  O    6.111055   8.323837   8.498366   8.498178   9.471637
                   21         22         23         24         25
    21  H    0.000000
    22  H    1.782343   0.000000
    23  O    2.095719   2.095732   0.000000
    24  H    2.359005   2.358420   0.964653   0.000000
    25  O    2.616305   2.616498   3.603935   4.323630   0.000000
    26  O    6.105427   6.105737   7.099849   7.893383   3.601564
    27  O    9.498755   9.499160  10.669028  11.425050   7.101612
                   26         27
    26  O    0.000000
    27  O    3.601518   0.000000
 Stoichiometry    C7H16O4
 Framework group  C1[X(C7H16O4)]
 Deg. of freedom    75
 Full point group                 C1      NOp   1
 Largest Abelian subgroup         C1      NOp   1
 Largest concise Abelian subgroup C1      NOp   1
                         Standard orientation:                         
 ---------------------------------------------------------------------
 Center     Atomic     Atomic              Coordinates (Angstroms)
 Number     Number      Type              X           Y           Z
 ---------------------------------------------------------------------
    1          6             0        5.918165   -0.343117   -0.000329
    2          1             0        5.985581   -0.981740    0.893801
    3          1             0        6.752752    0.361322   -0.000096
    4          1             0        5.985597   -0.981164   -0.894868
    5          6             0        3.554866   -0.375279    0.000072
    6          1             0        3.521870   -1.022289    0.890857
    7          1             0        3.521713   -1.022400   -0.890626
    8          6             0        2.359597    0.565794    0.000121
    9          1             0        2.392667    1.211925   -0.890514
   10          1             0        2.392793    1.211994    0.890702
   11          6             0       -0.010488    0.533134    0.000110
   12          1             0       -0.061317    1.178211   -0.890598
   13          1             0       -0.061344    1.178448    0.890645
   14          6             0       -1.178464   -0.441623    0.000223
   15          1             0       -1.127619   -1.086640    0.890908
   16          1             0       -1.127590   -1.086882   -0.890285
   17          6             0       -3.548550   -0.473756    0.000183
   18          1             0       -3.582757   -1.119668    0.891049
   19          1             0       -3.582573   -1.120120   -0.890364
   20          6             0       -4.744599    0.465705   -0.000198
   21          1             0       -4.705075    1.106933   -0.891434
   22          1             0       -4.705501    1.107132    0.890909
   23          8             0       -5.913752   -0.354985   -0.000403
   24          1             0       -6.696130    0.209321    0.000135
   25          8             0       -2.373968    0.321974    0.000100
   26          8             0        1.185002   -0.230289    0.000231
   27          8             0        4.726938    0.422107   -0.000090
 ---------------------------------------------------------------------
 Rotational constants (GHZ):      9.3821791      0.2114440      0.2086979
 Standard basis: 6-31++G(d,p) (6D, 7F)
 There are   305 symmetry adapted basis functions of A   symmetry.
 Integral buffers will be    262144 words long.
 Raffenetti 2 integral format.
 Two-electron integral symmetry is turned on.
   305 basis functions,   480 primitive gaussians,   305 cartesian basis functions
    45 alpha electrons       45 beta electrons
       nuclear repulsion energy       617.1717425522 Hartrees.
 NAtoms=   27 NActive=   27 NUniq=   27 SFac= 1.00D+00 NAtFMM=   60 Big=F
 One-electron integrals computed using PRISM.
 NBasis=   305 RedAO= T  NBF=   305
 NBsUse=   305 1.00D-06 NBFU=   305
 Initial guess read from the read-write file:
 Initial guess orbital symmetries:
       Occupied  (A) (A) (A) (A) (A) (A) (A) (A) (A) (A) (A) (A)
                 (A) (A) (A) (A) (A) (A) (A) (A) (A) (A) (A) (A)
                 (A) (A) (A) (A) (A) (A) (A) (A) (A) (A) (A) (A)
                 (A) (A) (A) (A) (A) (A) (A) (A) (A)
       Virtual   (A) (A) (A) (A) (A) (A) (A) (A) (A) (A) (A) (A)
                 (A) (A) (A) (A) (A) (A) (A) (A) (A) (A) (A) (A)
                 (A) (A) (A) (A) (A) (A) (A) (A) (A) (A) (A) (A)
                 (A) (A) (A) (A) (A) (A) (A) (A) (A) (A) (A) (A)
                 (A) (A) (A) (A) (A) (A) (A) (A) (A) (A) (A) (A)
                 (A) (A) (A) (A) (A) (A) (A) (A) (A) (A) (A) (A)
                 (A) (A) (A) (A) (A) (A) (A) (A) (A) (A) (A) (A)
                 (A) (A) (A) (A) (A) (A) (A) (A) (A) (A) (A) (A)
                 (A) (A) (A) (A) (A) (A) (A) (A) (A) (A) (A) (A)
                 (A) (A) (A) (A) (A) (A) (A) (A) (A) (A) (A) (A)
                 (A) (A) (A) (A) (A) (A) (A) (A) (A) (A) (A) (A)
                 (A) (A) (A) (A) (A) (A) (A) (A) (A) (A) (A) (A)
                 (A) (A) (A) (A) (A) (A) (A) (A) (A) (A) (A) (A)
                 (A) (A) (A) (A) (A) (A) (A) (A) (A) (A) (A) (A)
                 (A) (A) (A) (A) (A) (A) (A) (A) (A) (A) (A) (A)
                 (A) (A) (A) (A) (A) (A) (A) (A) (A) (A) (A) (A)
                 (A) (A) (A) (A) (A) (A) (A) (A) (A) (A) (A) (A)
                 (A) (A) (A) (A) (A) (A) (A) (A) (A) (A) (A) (A)
                 (A) (A) (A) (A) (A) (A) (A) (A) (A) (A) (A) (A)
                 (A) (A) (A) (A) (A) (A) (A) (A) (A) (A) (A) (A)
                 (A) (A) (A) (A) (A) (A) (A) (A) (A) (A) (A) (A)
                 (A) (A) (A) (A) (A) (A) (A) (A)
 Requested convergence on RMS density matrix=1.00D-08 within 128 cycles.
 Requested convergence on MAX density matrix=1.00D-06.
 Requested convergence on             energy=1.00D-06.
 No special actions if energy rises.
 SCF Done:  E(RB+HF-LYP) =  -577.263922031     A.U. after    6 cycles
             Convg  =    0.5174D-08             -V/T =  2.0093
             S**2   =   0.0000
 ***** Axes restored to original set *****
 -------------------------------------------------------------------
 Center     Atomic                   Forces (Hartrees/Bohr)
 Number     Number              X              Y              Z
 -------------------------------------------------------------------
    1          6           0.000001280    0.000000977    0.000000740
    2          1           0.000000893   -0.000000022   -0.000001956
    3          1          -0.000000262    0.000000532   -0.000001952
    4          1          -0.000001024   -0.000000919   -0.000000080
    5          6          -0.000000746    0.000004378   -0.000001284
    6          1           0.000000064   -0.000001721   -0.000002714
    7          1          -0.000001775   -0.000000133    0.000000012
    8          6          -0.000001436   -0.000000405    0.000000892
    9          1           0.000000038    0.000002013    0.000000136
   10          1           0.000002374    0.000001357    0.000000898
   11          6           0.000000198   -0.000001819    0.000000583
   12          1           0.000000198    0.000002108   -0.000000256
   13          1           0.000002023    0.000001083    0.000000050
   14          6           0.000001633    0.000000146    0.000003995
   15          1          -0.000000213   -0.000002221   -0.000000241
   16          1          -0.000001912   -0.000000741    0.000000146
   17          6           0.000000988    0.000003469   -0.000004104
   18          1          -0.000000093   -0.000002384   -0.000000179
   19          1          -0.000001673   -0.000000084    0.000000408
   20          6          -0.000006784   -0.000007583    0.000007773
   21          1           0.000000621    0.000002289   -0.000001145
   22          1           0.000002277    0.000000216   -0.000001525
   23          8           0.000004813    0.000000706   -0.000007373
   24          1          -0.000002069    0.000001013   -0.000000456
   25          8          -0.000001321   -0.000000027    0.000002952
   26          8          -0.000000526    0.000000376   -0.000001269
   27          8           0.000002435   -0.000002607    0.000005949
 -------------------------------------------------------------------
 Cartesian Forces:  Max     0.000007773 RMS     0.000002400

 GradGradGradGradGradGradGradGradGradGradGradGradGradGradGradGradGradGrad
 Berny optimization.
 Internal  Forces:  Max     0.000008832 RMS     0.000001631
 Search for a local minimum.
 Step number   8 out of a maximum of 130
 All quantities printed in internal units (Hartrees-Bohrs-Radians)
 Update second derivatives using D2CorX and points  2  3  4  5  7
                                                        8
 Trust test= 8.17D-01 RLast= 1.38D-03 DXMaxT set to 6.00D-01
     Eigenvalues ---    0.00230   0.00230   0.00230   0.00230   0.00230
     Eigenvalues ---    0.00236   0.00237   0.00237   0.00445   0.01187
     Eigenvalues ---    0.05109   0.05116   0.05121   0.05121   0.05136
     Eigenvalues ---    0.05240   0.05393   0.05693   0.05788   0.05800
     Eigenvalues ---    0.05803   0.05954   0.09618   0.10024   0.10069
     Eigenvalues ---    0.10667   0.10677   0.10680   0.10712   0.11328
     Eigenvalues ---    0.13442   0.13443   0.13447   0.13452   0.13498
     Eigenvalues ---    0.13538   0.15336   0.15797   0.16015   0.16226
     Eigenvalues ---    0.20928   0.21727   0.21946   0.21974   0.22188
     Eigenvalues ---    0.22858   0.23393   0.25013   0.25664   0.26809
     Eigenvalues ---    0.28169   0.28516   0.28519   0.28520   0.28571
     Eigenvalues ---    0.29234   0.31829   0.34919   0.37076   0.37226
     Eigenvalues ---    0.37228   0.37230   0.37230   0.37230   0.37230
     Eigenvalues ---    0.37230   0.37230   0.37230   0.37230   0.37235
     Eigenvalues ---    0.37287   0.37688   0.38267   0.40538   0.55477
     Eigenvalues --- 1000.000001000.000001000.000001000.000001000.00000
     Eigenvalues --- 1000.000001000.000001000.000001000.000001000.00000
     Eigenvalues --- 1000.000001000.000001000.000001000.000001000.00000
     Eigenvalues --- 1000.000001000.000001000.000001000.000001000.00000
     Eigenvalues --- 1000.000001000.000001000.000001000.000001000.00000
     Eigenvalues --- 1000.000001000.000001000.000001000.000001000.00000
     Eigenvalues --- 1000.000001000.000001000.000001000.000001000.00000
     Eigenvalues --- 1000.000001000.000001000.000001000.000001000.00000
     Eigenvalues --- 1000.000001000.000001000.000001000.000001000.00000
 RFO step:  Lambda= 0.00000000D+00.
 Quartic linear search produced a step of -0.19001.
 Iteration  1 RMS(Cart)=  0.00029928 RMS(Int)=  0.00000004
 Iteration  2 RMS(Cart)=  0.00000005 RMS(Int)=  0.00000000
 Variable       Old X    -DE/DX   Delta X   Delta X   Delta X     New X
                                 (Linear)    (Quad)   (Total)
    R1        2.08029   0.00000   0.00000   0.00001   0.00001   2.08029
    R2        2.06385   0.00000  -0.00001   0.00002   0.00001   2.06386
    R3        2.08029   0.00000   0.00000   0.00001   0.00001   2.08029
    R4        2.67554   0.00000   0.00000   0.00001   0.00001   2.67555
    R5        2.08145   0.00000   0.00000   0.00001   0.00001   2.08146
    R6        2.08145   0.00000   0.00000   0.00001   0.00001   2.08146
    R7        2.87480   0.00000   0.00000   0.00001   0.00001   2.87481
    R8        2.67887   0.00000   0.00000   0.00000   0.00000   2.67886
    R9        2.08025   0.00000   0.00000   0.00001   0.00001   2.08026
   R10        2.08025   0.00000   0.00000   0.00001   0.00001   2.08026
   R11        2.68143   0.00000   0.00000   0.00001   0.00000   2.68143
   R12        2.08047   0.00000   0.00000   0.00001   0.00001   2.08048
   R13        2.08047   0.00000   0.00000   0.00001   0.00001   2.08048
   R14        2.87482   0.00000   0.00000  -0.00001   0.00000   2.87482
   R15        2.68049   0.00000   0.00000   0.00000   0.00000   2.68049
   R16        2.08037   0.00000   0.00000   0.00001   0.00001   2.08038
   R17        2.08037   0.00000   0.00000   0.00001   0.00001   2.08038
   R18        2.68069   0.00000   0.00000  -0.00003  -0.00002   2.68067
   R19        2.08043   0.00000   0.00000   0.00001   0.00001   2.08044
   R20        2.08043   0.00000   0.00000   0.00001   0.00001   2.08044
   R21        2.87407   0.00000  -0.00001   0.00002   0.00001   2.87408
   R22        2.68103  -0.00001   0.00001  -0.00004  -0.00003   2.68100
   R23        2.07615   0.00000  -0.00001   0.00002   0.00001   2.07617
   R24        2.07615   0.00000  -0.00001   0.00002   0.00002   2.07616
   R25        2.69937  -0.00001   0.00001  -0.00005  -0.00004   2.69933
   R26        1.82293   0.00000   0.00000   0.00000   0.00000   1.82293
    A1        1.90415   0.00000   0.00000  -0.00001  -0.00001   1.90414
    A2        1.89655   0.00000   0.00000   0.00000   0.00000   1.89654
    A3        1.94435   0.00000   0.00000   0.00000   0.00000   1.94436
    A4        1.90414   0.00000   0.00000   0.00000   0.00000   1.90414
    A5        1.86956   0.00000   0.00000   0.00001   0.00002   1.86957
    A6        1.94436   0.00000   0.00000   0.00000   0.00000   1.94436
    A7        1.88386   0.00000   0.00000   0.00000   0.00000   1.88385
    A8        1.91752   0.00000   0.00000   0.00000   0.00001   1.91752
    A9        1.93401   0.00000   0.00000  -0.00001  -0.00001   1.93399
   A10        1.91752   0.00000   0.00000   0.00000   0.00000   1.91752
   A11        1.93399   0.00000   0.00000   0.00001   0.00001   1.93400
   A12        1.87723   0.00000   0.00000   0.00000   0.00000   1.87723
   A13        1.91714   0.00000   0.00000  -0.00001   0.00000   1.91714
   A14        1.91714   0.00000   0.00000  -0.00001   0.00000   1.91714
   A15        1.87899   0.00000   0.00000   0.00000   0.00000   1.87899
   A16        1.88503   0.00000   0.00000   0.00000  -0.00001   1.88502
   A17        1.93289   0.00000   0.00000   0.00001   0.00001   1.93290
   A18        1.93289   0.00000   0.00000   0.00001   0.00000   1.93290
   A19        1.88478   0.00000  -0.00001   0.00000   0.00000   1.88478
   A20        1.91776   0.00000   0.00000   0.00000   0.00000   1.91776
   A21        1.93300   0.00000   0.00000   0.00001   0.00001   1.93300
   A22        1.91776   0.00000   0.00000   0.00000   0.00000   1.91776
   A23        1.93300   0.00000   0.00000   0.00001   0.00001   1.93300
   A24        1.87782   0.00000   0.00001  -0.00002  -0.00001   1.87780
   A25        1.91773   0.00000   0.00000   0.00000   0.00000   1.91773
   A26        1.91773   0.00000   0.00000   0.00000   0.00000   1.91774
   A27        1.87772   0.00000   0.00001  -0.00003  -0.00002   1.87770
   A28        1.88483   0.00000  -0.00001   0.00001   0.00000   1.88484
   A29        1.93305   0.00000   0.00000   0.00001   0.00001   1.93306
   A30        1.93305   0.00000   0.00000   0.00001   0.00001   1.93305
   A31        1.88510   0.00000   0.00000   0.00001   0.00001   1.88511
   A32        1.91578   0.00000   0.00000   0.00001   0.00001   1.91578
   A33        1.93354   0.00000   0.00000  -0.00001   0.00000   1.93353
   A34        1.91575   0.00000   0.00000   0.00001   0.00001   1.91576
   A35        1.93353   0.00000   0.00000   0.00000   0.00000   1.93353
   A36        1.88034   0.00000   0.00001  -0.00003  -0.00002   1.88032
   A37        1.90968   0.00000   0.00000  -0.00001  -0.00001   1.90967
   A38        1.90969   0.00000   0.00000  -0.00001  -0.00001   1.90969
   A39        1.86374   0.00000   0.00000   0.00001   0.00001   1.86374
   A40        1.89224   0.00000   0.00000  -0.00002  -0.00002   1.89222
   A41        1.94406   0.00000   0.00000   0.00002   0.00002   1.94407
   A42        1.94408   0.00000   0.00000   0.00001   0.00001   1.94409
   A43        1.90470   0.00000   0.00000   0.00001   0.00000   1.90470
   A44        1.97775   0.00000   0.00000  -0.00001  -0.00001   1.97774
   A45        1.97765   0.00000   0.00000   0.00001   0.00001   1.97765
   A46        1.97319   0.00000   0.00000   0.00002   0.00001   1.97321
    D1       -1.06015   0.00000  -0.00012  -0.00025  -0.00037  -1.06052
    D2       -3.14127   0.00000  -0.00012  -0.00026  -0.00037   3.14155
    D3        1.06081   0.00000  -0.00012  -0.00026  -0.00038   1.06043
    D4       -3.14113   0.00000   0.00001   0.00002   0.00003  -3.14110
    D5        1.07107   0.00000   0.00001   0.00003   0.00004   1.07111
    D6       -1.03503   0.00000   0.00001   0.00003   0.00004  -1.03499
    D7       -1.07113   0.00000   0.00001   0.00003   0.00004  -1.07110
    D8        3.14107   0.00000   0.00001   0.00004   0.00005   3.14112
    D9        1.03497   0.00000   0.00001   0.00004   0.00005   1.03501
   D10        1.03546   0.00000   0.00001   0.00003   0.00004   1.03550
   D11       -1.03553   0.00000   0.00001   0.00004   0.00005  -1.03547
   D12        3.14155   0.00000   0.00001   0.00004   0.00005  -3.14158
   D13        1.04555   0.00000  -0.00005  -0.00012  -0.00017   1.04538
   D14       -1.04528   0.00000  -0.00004  -0.00012  -0.00017  -1.04544
   D15       -3.14146   0.00000  -0.00005  -0.00012  -0.00017   3.14156
   D16       -3.14146   0.00000  -0.00004  -0.00013  -0.00018   3.14155
   D17       -1.04529   0.00000  -0.00004  -0.00014  -0.00017  -1.04546
   D18        1.04556   0.00000  -0.00005  -0.00013  -0.00017   1.04538
   D19       -3.14157   0.00000   0.00000   0.00000   0.00000  -3.14158
   D20        1.07015   0.00000   0.00000  -0.00001  -0.00001   1.07014
   D21       -1.03571   0.00000   0.00000  -0.00001  -0.00001  -1.03572
   D22       -1.07015   0.00000  -0.00001   0.00001   0.00000  -1.07015
   D23        3.14158   0.00000   0.00000  -0.00001  -0.00001   3.14157
   D24        1.03572   0.00000  -0.00001   0.00000  -0.00001   1.03571
   D25        1.03573   0.00000  -0.00001   0.00000   0.00000   1.03573
   D26       -1.03573   0.00000   0.00000  -0.00001  -0.00001  -1.03574
   D27       -3.14159   0.00000   0.00000   0.00000  -0.00001   3.14159
   D28        1.04532   0.00000   0.00000   0.00001   0.00001   1.04533
   D29       -1.04535   0.00000   0.00001  -0.00001   0.00000  -1.04535
   D30        3.14158   0.00000   0.00001   0.00000   0.00000   3.14158
   D31        3.14159   0.00000   0.00000   0.00000   0.00001  -3.14159
   D32       -1.04541   0.00000   0.00001  -0.00001   0.00000  -1.04541
   D33        1.04540   0.00000   0.00000   0.00002   0.00001   1.04541
   D34       -3.14108   0.00000   0.00001   0.00001   0.00002  -3.14105
   D35        1.07130   0.00000   0.00001   0.00005   0.00005   1.07135
   D36       -1.03490   0.00000   0.00001   0.00003   0.00004  -1.03486
   D37       -1.07168   0.00000   0.00000   0.00004   0.00004  -1.07164
   D38        3.14070   0.00000  -0.00001   0.00008   0.00007   3.14077
   D39        1.03449   0.00000   0.00000   0.00006   0.00006   1.03455
   D40        1.03520   0.00000   0.00001   0.00003   0.00004   1.03524
   D41       -1.03560   0.00000   0.00000   0.00007   0.00007  -1.03554
   D42        3.14138   0.00000   0.00000   0.00005   0.00006   3.14143
   D43        1.04604   0.00000  -0.00006  -0.00011  -0.00017   1.04587
   D44       -1.04574   0.00000  -0.00006  -0.00012  -0.00018  -1.04592
   D45       -3.14143   0.00000  -0.00006  -0.00012  -0.00018   3.14158
   D46        3.14073   0.00000  -0.00002   0.00015   0.00012   3.14086
   D47       -1.05839   0.00000  -0.00002   0.00015   0.00013  -1.05826
   D48        1.05665   0.00000  -0.00002   0.00014   0.00012   1.05677
         Item               Value     Threshold  Converged?
 Maximum Force            0.000009     0.000450     YES
 RMS     Force            0.000002     0.000300     YES
 Maximum Displacement     0.001463     0.001800     YES
 RMS     Displacement     0.000299     0.001200     YES
 Predicted change in Energy=-2.968083D-09
 Optimization completed.
    -- Stationary point found.
                           ----------------------------
                           !   Optimized Parameters   !
                           ! (Angstroms and Degrees)  !
 --------------------------                            --------------------------
 ! Name  Definition              Value          Derivative Info.                !
 --------------------------------------------------------------------------------
 ! R1    R(1,2)                  1.1008         -DE/DX =    0.0                 !
 ! R2    R(1,3)                  1.0921         -DE/DX =    0.0                 !
 ! R3    R(1,4)                  1.1008         -DE/DX =    0.0                 !
 ! R4    R(1,27)                 1.4158         -DE/DX =    0.0                 !
 ! R5    R(5,6)                  1.1015         -DE/DX =    0.0                 !
 ! R6    R(5,7)                  1.1015         -DE/DX =    0.0                 !
 ! R7    R(5,8)                  1.5213         -DE/DX =    0.0                 !
 ! R8    R(5,27)                 1.4176         -DE/DX =    0.0                 !
 ! R9    R(8,9)                  1.1008         -DE/DX =    0.0                 !
 ! R10   R(8,10)                 1.1008         -DE/DX =    0.0                 !
 ! R11   R(8,26)                 1.419          -DE/DX =    0.0                 !
 ! R12   R(11,12)                1.1009         -DE/DX =    0.0                 !
 ! R13   R(11,13)                1.1009         -DE/DX =    0.0                 !
 ! R14   R(11,14)                1.5213         -DE/DX =    0.0                 !
 ! R15   R(11,26)                1.4185         -DE/DX =    0.0                 !
 ! R16   R(14,15)                1.1009         -DE/DX =    0.0                 !
 ! R17   R(14,16)                1.1009         -DE/DX =    0.0                 !
 ! R18   R(14,25)                1.4186         -DE/DX =    0.0                 !
 ! R19   R(17,18)                1.1009         -DE/DX =    0.0                 !
 ! R20   R(17,19)                1.1009         -DE/DX =    0.0                 !
 ! R21   R(17,20)                1.5209         -DE/DX =    0.0                 !
 ! R22   R(17,25)                1.4187         -DE/DX =    0.0                 !
 ! R23   R(20,21)                1.0987         -DE/DX =    0.0                 !
 ! R24   R(20,22)                1.0986         -DE/DX =    0.0                 !
 ! R25   R(20,23)                1.4284         -DE/DX =    0.0                 !
 ! R26   R(23,24)                0.9647         -DE/DX =    0.0                 !
 ! A1    A(2,1,3)              109.0996         -DE/DX =    0.0                 !
 ! A2    A(2,1,4)              108.6642         -DE/DX =    0.0                 !
 ! A3    A(2,1,27)             111.4033         -DE/DX =    0.0                 !
 ! A4    A(3,1,4)              109.0995         -DE/DX =    0.0                 !
 ! A5    A(3,1,27)             107.1177         -DE/DX =    0.0                 !
 ! A6    A(4,1,27)             111.4035         -DE/DX =    0.0                 !
 ! A7    A(6,5,7)              107.937          -DE/DX =    0.0                 !
 ! A8    A(6,5,8)              109.8656         -DE/DX =    0.0                 !
 ! A9    A(6,5,27)             110.8104         -DE/DX =    0.0                 !
 ! A10   A(7,5,8)              109.8657         -DE/DX =    0.0                 !
 ! A11   A(7,5,27)             110.8097         -DE/DX =    0.0                 !
 ! A12   A(8,5,27)             107.5572         -DE/DX =    0.0                 !
 ! A13   A(5,8,9)              109.8442         -DE/DX =    0.0                 !
 ! A14   A(5,8,10)             109.8442         -DE/DX =    0.0                 !
 ! A15   A(5,8,26)             107.658          -DE/DX =    0.0                 !
 ! A16   A(9,8,10)             108.0043         -DE/DX =    0.0                 !
 ! A17   A(9,8,26)             110.7464         -DE/DX =    0.0                 !
 ! A18   A(10,8,26)            110.7467         -DE/DX =    0.0                 !
 ! A19   A(12,11,13)           107.9898         -DE/DX =    0.0                 !
 ! A20   A(12,11,14)           109.8797         -DE/DX =    0.0                 !
 ! A21   A(12,11,26)           110.7526         -DE/DX =    0.0                 !
 ! A22   A(13,11,14)           109.8797         -DE/DX =    0.0                 !
 ! A23   A(13,11,26)           110.7526         -DE/DX =    0.0                 !
 ! A24   A(14,11,26)           107.5909         -DE/DX =    0.0                 !
 ! A25   A(11,14,15)           109.8779         -DE/DX =    0.0                 !
 ! A26   A(11,14,16)           109.878          -DE/DX =    0.0                 !
 ! A27   A(11,14,25)           107.5853         -DE/DX =    0.0                 !
 ! A28   A(15,14,16)           107.993          -DE/DX =    0.0                 !
 ! A29   A(15,14,25)           110.7555         -DE/DX =    0.0                 !
 ! A30   A(16,14,25)           110.7555         -DE/DX =    0.0                 !
 ! A31   A(18,17,19)           108.0083         -DE/DX =    0.0                 !
 ! A32   A(18,17,20)           109.7658         -DE/DX =    0.0                 !
 ! A33   A(18,17,25)           110.7834         -DE/DX =    0.0                 !
 ! A34   A(19,17,20)           109.7645         -DE/DX =    0.0                 !
 ! A35   A(19,17,25)           110.7832         -DE/DX =    0.0                 !
 ! A36   A(20,17,25)           107.7354         -DE/DX =    0.0                 !
 ! A37   A(17,20,21)           109.4166         -DE/DX =    0.0                 !
 ! A38   A(17,20,22)           109.4173         -DE/DX =    0.0                 !
 ! A39   A(17,20,23)           106.7844         -DE/DX =    0.0                 !
 ! A40   A(21,20,22)           108.4171         -DE/DX =    0.0                 !
 ! A41   A(21,20,23)           111.3863         -DE/DX =    0.0                 !
 ! A42   A(22,20,23)           111.3876         -DE/DX =    0.0                 !
 ! A43   A(20,23,24)           109.1312         -DE/DX =    0.0                 !
 ! A44   A(14,25,17)           113.3167         -DE/DX =    0.0                 !
 ! A45   A(8,26,11)            113.3108         -DE/DX =    0.0                 !
 ! A46   A(1,27,5)             113.0557         -DE/DX =    0.0                 !
 ! D1    D(2,1,27,5)           -60.7421         -DE/DX =    0.0                 !
 ! D2    D(3,1,27,5)           180.0188         -DE/DX =    0.0                 !
 ! D3    D(4,1,27,5)            60.7797         -DE/DX =    0.0                 !
 ! D4    D(6,5,8,9)           -179.9735         -DE/DX =    0.0                 !
 ! D5    D(6,5,8,10)            61.3679         -DE/DX =    0.0                 !
 ! D6    D(6,5,8,26)           -59.303          -DE/DX =    0.0                 !
 ! D7    D(7,5,8,9)            -61.3713         -DE/DX =    0.0                 !
 ! D8    D(7,5,8,10)           179.9701         -DE/DX =    0.0                 !
 ! D9    D(7,5,8,26)            59.2992         -DE/DX =    0.0                 !
 ! D10   D(27,5,8,9)            59.3272         -DE/DX =    0.0                 !
 ! D11   D(27,5,8,10)          -59.3313         -DE/DX =    0.0                 !
 ! D12   D(27,5,8,26)         -180.0022         -DE/DX =    0.0                 !
 ! D13   D(6,5,27,1)            59.9054         -DE/DX =    0.0                 !
 ! D14   D(7,5,27,1)           -59.89           -DE/DX =    0.0                 !
 ! D15   D(8,5,27,1)           180.0078         -DE/DX =    0.0                 !
 ! D16   D(5,8,26,11)          180.0077         -DE/DX =    0.0                 !
 ! D17   D(9,8,26,11)          -59.8908         -DE/DX =    0.0                 !
 ! D18   D(10,8,26,11)          59.906          -DE/DX =    0.0                 !
 ! D19   D(12,11,14,15)       -179.999          -DE/DX =    0.0                 !
 ! D20   D(12,11,14,16)         61.3152         -DE/DX =    0.0                 !
 ! D21   D(12,11,14,25)        -59.3419         -DE/DX =    0.0                 !
 ! D22   D(13,11,14,15)        -61.3148         -DE/DX =    0.0                 !
 ! D23   D(13,11,14,16)        179.9993         -DE/DX =    0.0                 !
 ! D24   D(13,11,14,25)         59.3422         -DE/DX =    0.0                 !
 ! D25   D(26,11,14,15)         59.3431         -DE/DX =    0.0                 !
 ! D26   D(26,11,14,16)        -59.3428         -DE/DX =    0.0                 !
 ! D27   D(26,11,14,25)        180.0001         -DE/DX =    0.0                 !
 ! D28   D(12,11,26,8)          59.8924         -DE/DX =    0.0                 !
 ! D29   D(13,11,26,8)         -59.8943         -DE/DX =    0.0                 !
 ! D30   D(14,11,26,8)         179.9991         -DE/DX =    0.0                 !
 ! D31   D(11,14,25,17)       -180.0002         -DE/DX =    0.0                 !
 ! D32   D(15,14,25,17)        -59.8975         -DE/DX =    0.0                 !
 ! D33   D(16,14,25,17)         59.8969         -DE/DX =    0.0                 !
 ! D34   D(18,17,20,21)       -179.9705         -DE/DX =    0.0                 !
 ! D35   D(18,17,20,22)         61.381          -DE/DX =    0.0                 !
 ! D36   D(18,17,20,23)        -59.2957         -DE/DX =    0.0                 !
 ! D37   D(19,17,20,21)        -61.4029         -DE/DX =    0.0                 !
 ! D38   D(19,17,20,22)        179.9486         -DE/DX =    0.0                 !
 ! D39   D(19,17,20,23)         59.2719         -DE/DX =    0.0                 !
 ! D40   D(25,17,20,21)         59.3128         -DE/DX =    0.0                 !
 ! D41   D(25,17,20,22)        -59.3357         -DE/DX =    0.0                 !
 ! D42   D(25,17,20,23)        179.9876         -DE/DX =    0.0                 !
 ! D43   D(18,17,25,14)         59.9334         -DE/DX =    0.0                 !
 ! D44   D(19,17,25,14)        -59.9165         -DE/DX =    0.0                 !
 ! D45   D(20,17,25,14)        180.0093         -DE/DX =    0.0                 !
 ! D46   D(17,20,23,24)        179.9508         -DE/DX =    0.0                 !
 ! D47   D(21,20,23,24)        -60.6412         -DE/DX =    0.0                 !
 ! D48   D(22,20,23,24)         60.5413         -DE/DX =    0.0                 !
 --------------------------------------------------------------------------------
 GradGradGradGradGradGradGradGradGradGradGradGradGradGradGradGradGradGrad

                          Input orientation:                          
 ---------------------------------------------------------------------
 Center     Atomic     Atomic              Coordinates (Angstroms)
 Number     Number      Type              X           Y           Z
 ---------------------------------------------------------------------
    1          6             0        3.116138   -0.525566    0.355914
    2          1             0        3.476942   -1.563732    0.293590
    3          1             0        3.519439    0.043966   -0.484176
    4          1             0        2.017082   -0.530219    0.293415
    5          6             0        3.108437   -0.536791    2.719392
    6          1             0        3.462114   -1.579224    2.757543
    7          1             0        2.007725   -0.550421    2.757547
    8          6             0        3.657310    0.239126    3.907238
    9          1             0        3.303247    1.280754    3.869020
   10          1             0        4.757394    0.252072    3.869048
   11          6             0        3.649016    0.227776    6.277506
   12          1             0        3.294659    1.269127    6.323194
   13          1             0        4.748926    0.240568    6.323373
   14          6             0        3.091368   -0.560471    7.453097
   15          1             0        3.445740   -1.601760    7.407394
   16          1             0        1.991512   -0.573233    7.407213
   17          6             0        3.083354   -0.571374    9.823362
   18          1             0        3.437737   -1.612949    9.862715
   19          1             0        1.983207   -0.584468    9.862381
   20          6             0        3.630949    0.203481   11.012001
   21          1             0        3.273536    1.241411   10.967368
   22          1             0        4.728680    0.212187   10.967947
   23          8             0        3.162025   -0.458806   12.187560
   24          1             0        3.491860    0.006596   12.965484
   25          8             0        3.537603    0.070668    8.642571
   26          8             0        3.202879   -0.403219    5.088046
   27          8             0        3.563589    0.106665    1.541098
 ---------------------------------------------------------------------
                    Distance matrix (angstroms):
                    1          2          3          4          5
     1  C    0.000000
     2  H    1.100841   0.000000
     3  H    1.092140   1.786454   0.000000
     4  H    1.100841   1.788669   1.786452   0.000000
     5  C    2.363517   2.659873   3.281623   2.660163   0.000000
     6  H    2.645319   2.464047   3.625848   3.043099   1.101458
     7  H    2.645191   3.042446   3.625926   2.464232   1.101457
     8  C    3.672809   4.042436   4.397911   4.042519   1.521278
     9  H    3.954708   4.572196   4.530641   4.209371   2.159413
    10  H    3.954814   4.209585   4.530608   4.572356   2.159414
    11  C    5.993057   6.248710   6.765422   6.248769   3.679261
    12  H    6.233877   6.664416   6.920393   6.420910   4.035270
    13  H    6.234061   6.421193   6.920478   6.664643   4.035364
    14  C    7.097312   7.239734   7.971756   7.239893   4.733795
    15  H    7.140742   7.113974   8.061682   7.334709   4.819262
    16  H    7.140579   7.334250   8.061608   7.113974   4.819182
    17  C    9.467616   9.589382  10.335094   9.589501   7.104099
    18  H    9.574189   9.569333  10.479037   9.734581   7.231433
    19  H    9.573919   9.734063  10.478845   9.569180   7.231231
    20  C   10.693396  10.864212  11.497824  10.864205   8.341965
    21  H   10.758715  11.038105  11.516606  10.892687   8.439098
    22  H   10.759173  10.893238  11.517017  11.038549   8.439479
    23  O   11.831923  11.949333  12.686742  11.949338   9.468640
    24  H   12.626386  12.768832  13.449741  12.768887  10.267652
    25  O    8.318762   8.507669   9.126805   8.507729   5.969693
    26  O    4.734507   4.940517   5.599093   4.940721   2.374296
    27  O    1.415835   2.086627   2.026726   2.086628   1.417595
                    6          7          8          9         10
     6  H    0.000000
     7  H    1.781483   0.000000
     8  C    2.160162   2.160163   0.000000
     9  H    3.072474   2.503388   1.100822   0.000000
    10  H    2.503365   3.072475   1.100822   1.781216   0.000000
    11  C    3.961101   3.961003   2.370310   2.651249   2.651370
    12  H    4.566729   4.204854   2.651275   2.454216   3.032627
    13  H    4.205076   4.566723   2.651289   3.032461   2.454366
    14  C    4.819081   4.818981   3.678690   4.034924   4.035006
    15  H    4.649934   4.979386   3.960393   4.566101   4.204404
    16  H    4.979369   4.649751   3.960383   4.204370   4.566163
    17  C    7.147379   7.147249   5.998905   6.239625   6.239738
    18  H    7.105294   7.325116   6.240681   6.657025   6.414347
    19  H    7.324987   7.104959   6.240565   6.414198   6.657023
    20  C    8.446456   8.446256   7.104901   7.231187   7.231391
    21  H    8.682902   8.497889   7.141239   7.098519   7.318933
    22  H    8.498475   8.683077   7.141580   7.319047   7.099069
    23  O    9.501085   9.500840   8.324430   8.499654   8.499893
    24  H   10.330430  10.330291   9.062740   9.187204   9.187327
    25  O    6.112397   6.112266   4.739840   4.930113   4.930245
    26  O    2.623249   2.623221   1.418951   2.081313   2.081316
    27  O    2.081407   2.081399   2.371697   2.620207   2.620241
                   11         12         13         14         15
    11  C    0.000000
    12  H    1.100940   0.000000
    13  H    1.100940   1.781243   0.000000
    14  C    1.521289   2.159963   2.159963   0.000000
    15  H    2.159901   3.072509   2.503511   1.100887   0.000000
    16  H    2.159901   2.503514   3.072509   1.100887   1.781193
    17  C    3.678547   3.960211   3.960215   2.370304   2.651401
    18  H    4.035670   4.566733   4.204960   2.652158   2.455360
    19  H    4.035590   4.204945   4.566669   2.652027   3.033291
    20  C    4.734591   4.820125   4.820216   3.679751   4.035640
    21  H    4.812821   4.644305   4.974451   3.953488   4.559243
    22  H    4.813123   4.974663   4.644705   3.953727   4.196889
    23  O    5.969697   6.115074   6.115232   4.736081   4.923091
    24  H    6.693480   6.764089   6.764067   5.555931   5.786303
    25  O    2.372894   2.621991   2.621993   1.418559   2.081134
    26  O    1.418453   2.081047   2.081046   2.372895   2.621995
    27  O    4.738726   4.928700   4.928803   5.968232   6.111140
                   16         17         18         19         20
    16  H    0.000000
    17  C    2.651396   0.000000
    18  H    3.033491   1.100915   0.000000
    19  H    2.455208   1.100917   1.781413   0.000000
    20  C    4.035534   1.520895   2.158149   2.158133   0.000000
    21  H    4.196573   2.152001   3.065060   2.493948   1.098652
    22  H    4.559364   2.152007   2.493831   3.065053   1.098649
    23  O    4.922897   2.368183   2.610166   2.609954   1.428444
    24  H    5.786331   3.220847   3.500433   3.500662   1.968301
    25  O    2.081134   1.418742   2.081656   2.081655   2.374984
    26  O    2.621994   4.739809   4.931133   4.930997   5.970307
    27  O    6.111055   8.323837   8.498366   8.498178   9.471637
                   21         22         23         24         25
    21  H    0.000000
    22  H    1.782343   0.000000
    23  O    2.095719   2.095732   0.000000
    24  H    2.359005   2.358420   0.964653   0.000000
    25  O    2.616305   2.616498   3.603935   4.323630   0.000000
    26  O    6.105427   6.105737   7.099849   7.893383   3.601564
    27  O    9.498755   9.499160  10.669028  11.425050   7.101612
                   26         27
    26  O    0.000000
    27  O    3.601518   0.000000
 Stoichiometry    C7H16O4
 Framework group  C1[X(C7H16O4)]
 Deg. of freedom    75
 Full point group                 C1      NOp   1
 Largest Abelian subgroup         C1      NOp   1
 Largest concise Abelian subgroup C1      NOp   1
                         Standard orientation:                         
 ---------------------------------------------------------------------
 Center     Atomic     Atomic              Coordinates (Angstroms)
 Number     Number      Type              X           Y           Z
 ---------------------------------------------------------------------
    1          6             0        5.918165   -0.343117   -0.000329
    2          1             0        5.985581   -0.981740    0.893801
    3          1             0        6.752752    0.361322   -0.000096
    4          1             0        5.985597   -0.981164   -0.894868
    5          6             0        3.554866   -0.375279    0.000072
    6          1             0        3.521870   -1.022289    0.890857
    7          1             0        3.521713   -1.022400   -0.890626
    8          6             0        2.359597    0.565794    0.000121
    9          1             0        2.392667    1.211925   -0.890514
   10          1             0        2.392793    1.211994    0.890702
   11          6             0       -0.010488    0.533134    0.000110
   12          1             0       -0.061317    1.178211   -0.890598
   13          1             0       -0.061344    1.178448    0.890645
   14          6             0       -1.178464   -0.441623    0.000223
   15          1             0       -1.127619   -1.086640    0.890908
   16          1             0       -1.127590   -1.086882   -0.890285
   17          6             0       -3.548550   -0.473756    0.000183
   18          1             0       -3.582757   -1.119668    0.891049
   19          1             0       -3.582573   -1.120120   -0.890364
   20          6             0       -4.744599    0.465705   -0.000198
   21          1             0       -4.705075    1.106933   -0.891434
   22          1             0       -4.705501    1.107132    0.890909
   23          8             0       -5.913752   -0.354985   -0.000403
   24          1             0       -6.696130    0.209321    0.000135
   25          8             0       -2.373968    0.321974    0.000100
   26          8             0        1.185002   -0.230289    0.000231
   27          8             0        4.726938    0.422107   -0.000090
 ---------------------------------------------------------------------
 Rotational constants (GHZ):      9.3821791      0.2114440      0.2086979

 **********************************************************************

            Population analysis using the SCF density.

 **********************************************************************

 Orbital symmetries:
       Occupied  (A) (A) (A) (A) (A) (A) (A) (A) (A) (A) (A) (A)
                 (A) (A) (A) (A) (A) (A) (A) (A) (A) (A) (A) (A)
                 (A) (A) (A) (A) (A) (A) (A) (A) (A) (A) (A) (A)
                 (A) (A) (A) (A) (A) (A) (A) (A) (A)
       Virtual   (A) (A) (A) (A) (A) (A) (A) (A) (A) (A) (A) (A)
                 (A) (A) (A) (A) (A) (A) (A) (A) (A) (A) (A) (A)
                 (A) (A) (A) (A) (A) (A) (A) (A) (A) (A) (A) (A)
                 (A) (A) (A) (A) (A) (A) (A) (A) (A) (A) (A) (A)
                 (A) (A) (A) (A) (A) (A) (A) (A) (A) (A) (A) (A)
                 (A) (A) (A) (A) (A) (A) (A) (A) (A) (A) (A) (A)
                 (A) (A) (A) (A) (A) (A) (A) (A) (A) (A) (A) (A)
                 (A) (A) (A) (A) (A) (A) (A) (A) (A) (A) (A) (A)
                 (A) (A) (A) (A) (A) (A) (A) (A) (A) (A) (A) (A)
                 (A) (A) (A) (A) (A) (A) (A) (A) (A) (A) (A) (A)
                 (A) (A) (A) (A) (A) (A) (A) (A) (A) (A) (A) (A)
                 (A) (A) (A) (A) (A) (A) (A) (A) (A) (A) (A) (A)
                 (A) (A) (A) (A) (A) (A) (A) (A) (A) (A) (A) (A)
                 (A) (A) (A) (A) (A) (A) (A) (A) (A) (A) (A) (A)
                 (A) (A) (A) (A) (A) (A) (A) (A) (A) (A) (A) (A)
                 (A) (A) (A) (A) (A) (A) (A) (A) (A) (A) (A) (A)
                 (A) (A) (A) (A) (A) (A) (A) (A) (A) (A) (A) (A)
                 (A) (A) (A) (A) (A) (A) (A) (A) (A) (A) (A) (A)
                 (A) (A) (A) (A) (A) (A) (A) (A) (A) (A) (A) (A)
                 (A) (A) (A) (A) (A) (A) (A) (A) (A) (A) (A) (A)
                 (A) (A) (A) (A) (A) (A) (A) (A) (A) (A) (A) (A)
                 (A) (A) (A) (A) (A) (A) (A) (A)
 The electronic state is 1-A.
 Alpha  occ. eigenvalues --  -19.16596 -19.16593 -19.16581 -19.16416 -10.24084
 Alpha  occ. eigenvalues --  -10.23928 -10.23905 -10.23851 -10.23833 -10.23787
 Alpha  occ. eigenvalues --  -10.23506  -1.05187  -1.04551  -1.03882  -1.03031
 Alpha  occ. eigenvalues --   -0.79072  -0.76049  -0.71819  -0.67022  -0.61949
 Alpha  occ. eigenvalues --   -0.61386  -0.60961  -0.53546  -0.51208  -0.50971
 Alpha  occ. eigenvalues --   -0.49783  -0.48198  -0.47597  -0.47245  -0.45367
 Alpha  occ. eigenvalues --   -0.44590  -0.44509  -0.41354  -0.40813  -0.38277
 Alpha  occ. eigenvalues --   -0.37170  -0.35973  -0.34745  -0.33353  -0.32839
 Alpha  occ. eigenvalues --   -0.32684  -0.28632  -0.27281  -0.26791  -0.26353
 Alpha virt. eigenvalues --   -0.01339  -0.00648   0.00187   0.00844   0.01256
 Alpha virt. eigenvalues --    0.01838   0.02348   0.02453   0.03151   0.04150
 Alpha virt. eigenvalues --    0.04152   0.05054   0.05462   0.06011   0.06269
 Alpha virt. eigenvalues --    0.06855   0.07067   0.07742   0.08197   0.09357
 Alpha virt. eigenvalues --    0.09414   0.10636   0.11280   0.12017   0.12095
 Alpha virt. eigenvalues --    0.12766   0.12947   0.13385   0.13476   0.13505
 Alpha virt. eigenvalues --    0.14191   0.14381   0.14815   0.15192   0.15443
 Alpha virt. eigenvalues --    0.16180   0.16553   0.17136   0.17477   0.17934
 Alpha virt. eigenvalues --    0.18224   0.18726   0.20080   0.20086   0.20363
 Alpha virt. eigenvalues --    0.20747   0.21510   0.21958   0.22133   0.22219
 Alpha virt. eigenvalues --    0.23562   0.23597   0.23930   0.24115   0.24745
 Alpha virt. eigenvalues --    0.24789   0.24804   0.25341   0.26183   0.27484
 Alpha virt. eigenvalues --    0.28571   0.28806   0.29663   0.30919   0.31955
 Alpha virt. eigenvalues --    0.32895   0.33155   0.33928   0.34893   0.35109
 Alpha virt. eigenvalues --    0.35326   0.35817   0.35889   0.36981   0.37751
 Alpha virt. eigenvalues --    0.38335   0.38924   0.39379   0.39572   0.40552
 Alpha virt. eigenvalues --    0.41681   0.42086   0.44464   0.45499   0.46386
 Alpha virt. eigenvalues --    0.49469   0.61570   0.65744   0.66966   0.68221
 Alpha virt. eigenvalues --    0.70749   0.72181   0.72548   0.72953   0.73016
 Alpha virt. eigenvalues --    0.74460   0.75177   0.76031   0.79691   0.81487
 Alpha virt. eigenvalues --    0.83226   0.83524   0.84327   0.84522   0.85152
 Alpha virt. eigenvalues --    0.86581   0.87961   0.90706   0.93433   0.94084
 Alpha virt. eigenvalues --    0.94711   0.96837   0.99113   1.01514   1.01658
 Alpha virt. eigenvalues --    1.02132   1.07206   1.07712   1.09482   1.09818
 Alpha virt. eigenvalues --    1.10725   1.13208   1.14181   1.17887   1.20833
 Alpha virt. eigenvalues --    1.21323   1.23722   1.24510   1.24888   1.25968
 Alpha virt. eigenvalues --    1.26075   1.27098   1.30407   1.32539   1.33185
 Alpha virt. eigenvalues --    1.35902   1.37769   1.38776   1.42427   1.42816
 Alpha virt. eigenvalues --    1.45677   1.45717   1.49999   1.51546   1.52341
 Alpha virt. eigenvalues --    1.57009   1.57988   1.58094   1.59078   1.60650
 Alpha virt. eigenvalues --    1.62791   1.64189   1.65187   1.65834   1.67664
 Alpha virt. eigenvalues --    1.73166   1.77263   1.84434   1.87804   1.88314
 Alpha virt. eigenvalues --    1.89219   1.89650   1.91518   1.91953   1.93892
 Alpha virt. eigenvalues --    1.94003   1.95860   1.97023   1.98127   1.98215
 Alpha virt. eigenvalues --    1.98837   1.99343   2.01089   2.01120   2.01753
 Alpha virt. eigenvalues --    2.02364   2.04109   2.06706   2.06950   2.07391
 Alpha virt. eigenvalues --    2.09228   2.09878   2.10879   2.11647   2.12036
 Alpha virt. eigenvalues --    2.14271   2.15020   2.19166   2.21819   2.26883
 Alpha virt. eigenvalues --    2.27540   2.28140   2.31932   2.36370   2.43551
 Alpha virt. eigenvalues --    2.44395   2.45223   2.47597   2.50019   2.52017
 Alpha virt. eigenvalues --    2.53442   2.56456   2.58282   2.61461   2.63800
 Alpha virt. eigenvalues --    2.64911   2.66370   2.66621   2.69704   2.70049
 Alpha virt. eigenvalues --    2.71365   2.72494   2.72814   2.73726   2.74808
 Alpha virt. eigenvalues --    2.76857   2.80415   2.82030   2.82940   2.84334
 Alpha virt. eigenvalues --    2.84397   2.87719   2.88170   2.89807   2.91530
 Alpha virt. eigenvalues --    2.95169   2.97141   2.99158   3.01897   3.03137
 Alpha virt. eigenvalues --    3.08254   3.13519   3.19970   3.23159   3.29722
 Alpha virt. eigenvalues --    3.30913   3.31432   3.33567   3.35731   3.39185
 Alpha virt. eigenvalues --    3.39498   3.40046   3.40573   3.42296   3.47220
 Alpha virt. eigenvalues --    3.50761   3.50817   3.53434   3.55778   4.24911
 Alpha virt. eigenvalues --    4.34694   4.40377   4.43854   4.45865   4.50349
 Alpha virt. eigenvalues --    4.56135   4.57810   4.62821   4.71684   4.77562
          Condensed to atoms (all electrons):
              1          2          3          4          5          6
     1  C    4.994114   0.415044   0.411341   0.415061  -0.056661  -0.006317
     2  H    0.415044   0.591184  -0.022962  -0.054541  -0.019509   0.021444
     3  H    0.411341  -0.022962   0.510710  -0.022953   0.017218   0.001413
     4  H    0.415061  -0.054541  -0.022953   0.591147  -0.019518  -0.015498
     5  C   -0.056661  -0.019509   0.017218  -0.019518   5.469064   0.410715
     6  H   -0.006317   0.021444   0.001413  -0.015498   0.410715   0.677362
     7  H   -0.006241  -0.015525   0.001428   0.021433   0.410822  -0.113497
     8  C   -0.015794   0.005687  -0.007618   0.005688   0.095586  -0.046915
     9  H    0.000888   0.002647   0.000066  -0.003393   0.005447   0.037007
    10  H    0.000909  -0.003395   0.000071   0.002645   0.005607  -0.050001
    11  C   -0.000984  -0.000366   0.000377  -0.000370  -0.102525  -0.001016
    12  H   -0.000052  -0.000246   0.000013   0.000332  -0.011516  -0.006319
    13  H   -0.000055   0.000332   0.000012  -0.000245  -0.011519   0.008559
    14  C    0.002765   0.000196   0.000163   0.000198  -0.053907  -0.001839
    15  H    0.000055  -0.000051   0.000003   0.000039   0.000665  -0.006616
    16  H    0.000054   0.000039   0.000003  -0.000051   0.000643   0.005347
    17  C   -0.000040   0.000007   0.000003   0.000007   0.002060   0.000075
    18  H   -0.000001   0.000004   0.000000  -0.000002  -0.000171   0.000281
    19  H   -0.000001  -0.000002   0.000000   0.000004  -0.000168  -0.000200
    20  C    0.000007   0.000001   0.000000   0.000001  -0.000483   0.000016
    21  H    0.000000   0.000000   0.000000  -0.000001   0.000006   0.000032
    22  H    0.000000  -0.000001   0.000000   0.000000   0.000006  -0.000038
    23  O    0.000000   0.000000   0.000000   0.000000  -0.000004   0.000001
    24  H    0.000000   0.000000   0.000000   0.000000   0.000003   0.000000
    25  O    0.000021   0.000000   0.000001   0.000000   0.000541   0.000082
    26  O    0.004095  -0.000261   0.000187  -0.000262  -0.030639   0.001194
    27  O    0.072336  -0.052932  -0.047920  -0.052943   0.113529  -0.068797
              7          8          9         10         11         12
     1  C   -0.006241  -0.015794   0.000888   0.000909  -0.000984  -0.000052
     2  H   -0.015525   0.005687   0.002647  -0.003395  -0.000366  -0.000246
     3  H    0.001428  -0.007618   0.000066   0.000071   0.000377   0.000013
     4  H    0.021433   0.005688  -0.003393   0.002645  -0.000370   0.000332
     5  C    0.410822   0.095586   0.005447   0.005607  -0.102525  -0.011516
     6  H   -0.113497  -0.046915   0.037007  -0.050001  -0.001016  -0.006319
     7  H    0.677378  -0.047048  -0.050007   0.037006  -0.001033   0.008561
     8  C   -0.047048   5.464046   0.370457   0.370322  -0.041501  -0.008292
     9  H   -0.050007   0.370457   0.652387  -0.093497   0.000758  -0.004412
    10  H    0.037006   0.370322  -0.093497   0.652374   0.000780   0.002469
    11  C   -0.001033  -0.041501   0.000758   0.000780   5.776680   0.381639
    12  H    0.008561  -0.008292  -0.004412   0.002469   0.381639   0.679094
    13  H   -0.006319  -0.008249   0.002469  -0.004410   0.381581  -0.114486
    14  C   -0.001858  -0.121754  -0.018386  -0.018451  -0.119140  -0.002270
    15  H    0.005347  -0.003846  -0.005949   0.008042  -0.000577   0.042199
    16  H   -0.006616  -0.003810   0.008042  -0.005946  -0.000767  -0.057888
    17  C    0.000073   0.008646  -0.000032  -0.000036  -0.076105  -0.001675
    18  H   -0.000200   0.000192   0.000406  -0.000508  -0.024483  -0.005349
    19  H    0.000281   0.000187  -0.000507   0.000405  -0.024363   0.007354
    20  C    0.000015  -0.001517  -0.000154  -0.000162  -0.083457   0.000827
    21  H   -0.000038  -0.000060   0.000219  -0.000171  -0.001644  -0.005628
    22  H    0.000032  -0.000062  -0.000171   0.000219  -0.001561   0.004516
    23  O    0.000001   0.000035  -0.000003  -0.000003  -0.001127   0.000215
    24  H    0.000000   0.000003   0.000001   0.000001   0.000762   0.000001
    25  O    0.000082   0.019651   0.000124   0.000124   0.010752  -0.000356
    26  O    0.001199   0.066621  -0.057720  -0.057713   0.050246  -0.062574
    27  O   -0.068817   0.006707   0.002377   0.002369   0.020702  -0.000187
             13         14         15         16         17         18
     1  C   -0.000055   0.002765   0.000055   0.000054  -0.000040  -0.000001
     2  H    0.000332   0.000196  -0.000051   0.000039   0.000007   0.000004
     3  H    0.000012   0.000163   0.000003   0.000003   0.000003   0.000000
     4  H   -0.000245   0.000198   0.000039  -0.000051   0.000007  -0.000002
     5  C   -0.011519  -0.053907   0.000665   0.000643   0.002060  -0.000171
     6  H    0.008559  -0.001839  -0.006616   0.005347   0.000075   0.000281
     7  H   -0.006319  -0.001858   0.005347  -0.006616   0.000073  -0.000200
     8  C   -0.008249  -0.121754  -0.003846  -0.003810   0.008646   0.000192
     9  H    0.002469  -0.018386  -0.005949   0.008042  -0.000032   0.000406
    10  H   -0.004410  -0.018451   0.008042  -0.005946  -0.000036  -0.000508
    11  C    0.381581  -0.119140  -0.000577  -0.000767  -0.076105  -0.024483
    12  H   -0.114486  -0.002270   0.042199  -0.057888  -0.001675  -0.005349
    13  H    0.679087  -0.002302  -0.057891   0.042196  -0.001715   0.007359
    14  C   -0.002302   5.821565   0.389213   0.389216  -0.095347  -0.000583
    15  H   -0.057891   0.389213   0.682011  -0.115930  -0.013534  -0.004749
    16  H    0.042196   0.389216  -0.115930   0.681983  -0.013617   0.000932
    17  C   -0.001715  -0.095347  -0.013534  -0.013617   5.591706   0.352071
    18  H    0.007359  -0.000583  -0.004749   0.000932   0.352071   0.649727
    19  H   -0.005345  -0.000562   0.000919  -0.004721   0.352354  -0.085129
    20  C    0.000923  -0.078994  -0.012993  -0.012746   0.034252   0.026882
    21  H    0.004517   0.004533  -0.004816   0.007202  -0.053949   0.031965
    22  H   -0.005626   0.004645   0.007208  -0.004810  -0.053194  -0.045683
    23  O    0.000216   0.028242  -0.000358  -0.000352   0.108577   0.001817
    24  H    0.000002  -0.004918  -0.000109  -0.000107  -0.004263  -0.000853
    25  O   -0.000350   0.071662  -0.065688  -0.065677   0.081576  -0.053420
    26  O   -0.062579   0.009272  -0.000995  -0.001004   0.018645   0.000123
    27  O   -0.000184  -0.000037   0.000122   0.000122   0.000013  -0.000001
             19         20         21         22         23         24
     1  C   -0.000001   0.000007   0.000000   0.000000   0.000000   0.000000
     2  H   -0.000002   0.000001   0.000000  -0.000001   0.000000   0.000000
     3  H    0.000000   0.000000   0.000000   0.000000   0.000000   0.000000
     4  H    0.000004   0.000001  -0.000001   0.000000   0.000000   0.000000
     5  C   -0.000168  -0.000483   0.000006   0.000006  -0.000004   0.000003
     6  H   -0.000200   0.000016   0.000032  -0.000038   0.000001   0.000000
     7  H    0.000281   0.000015  -0.000038   0.000032   0.000001   0.000000
     8  C    0.000187  -0.001517  -0.000060  -0.000062   0.000035   0.000003
     9  H   -0.000507  -0.000154   0.000219  -0.000171  -0.000003   0.000001
    10  H    0.000405  -0.000162  -0.000171   0.000219  -0.000003   0.000001
    11  C   -0.024363  -0.083457  -0.001644  -0.001561  -0.001127   0.000762
    12  H    0.007354   0.000827  -0.005628   0.004516   0.000215   0.000001
    13  H   -0.005345   0.000923   0.004517  -0.005626   0.000216   0.000002
    14  C   -0.000562  -0.078994   0.004533   0.004645   0.028242  -0.004918
    15  H    0.000919  -0.012993  -0.004816   0.007208  -0.000358  -0.000109
    16  H   -0.004721  -0.012746   0.007202  -0.004810  -0.000352  -0.000107
    17  C    0.352354   0.034252  -0.053949  -0.053194   0.108577  -0.004263
    18  H   -0.085129   0.026882   0.031965  -0.045683   0.001817  -0.000853
    19  H    0.649691   0.026509  -0.045656   0.031936   0.001784  -0.000863
    20  C    0.026509   5.405876   0.415999   0.415057  -0.018201   0.006915
    21  H   -0.045656   0.415999   0.656925  -0.096174  -0.055617  -0.008133
    22  H    0.031936   0.415057  -0.096174   0.656983  -0.055517  -0.008196
    23  O    0.001784  -0.018201  -0.055617  -0.055517   8.278105   0.203116
    24  H   -0.000863   0.006915  -0.008133  -0.008196   0.203116   0.450297
    25  O   -0.053437  -0.064642   0.000191   0.000187   0.005849   0.000015
    26  O    0.000125   0.000176   0.000061   0.000062  -0.000014   0.000002
    27  O   -0.000001  -0.000002   0.000000   0.000000   0.000000   0.000000
             25         26         27
     1  C    0.000021   0.004095   0.072336
     2  H    0.000000  -0.000261  -0.052932
     3  H    0.000001   0.000187  -0.047920
     4  H    0.000000  -0.000262  -0.052943
     5  C    0.000541  -0.030639   0.113529
     6  H    0.000082   0.001194  -0.068797
     7  H    0.000082   0.001199  -0.068817
     8  C    0.019651   0.066621   0.006707
     9  H    0.000124  -0.057720   0.002377
    10  H    0.000124  -0.057713   0.002369
    11  C    0.010752   0.050246   0.020702
    12  H   -0.000356  -0.062574  -0.000187
    13  H   -0.000350  -0.062579  -0.000184
    14  C    0.071662   0.009272  -0.000037
    15  H   -0.065688  -0.000995   0.000122
    16  H   -0.065677  -0.001004   0.000122
    17  C    0.081576   0.018645   0.000013
    18  H   -0.053420   0.000123  -0.000001
    19  H   -0.053437   0.000125  -0.000001
    20  C   -0.064642   0.000176  -0.000002
    21  H    0.000191   0.000061   0.000000
    22  H    0.000187   0.000062   0.000000
    23  O    0.005849  -0.000014   0.000000
    24  H    0.000015   0.000002   0.000000
    25  O    8.423016   0.001871  -0.000008
    26  O    0.001871   8.422488   0.003782
    27  O   -0.000008   0.003782   8.373960
 Mulliken atomic charges:
              1
     1  C   -0.230541
     2  H    0.133206
     3  H    0.158443
     4  H    0.133223
     5  C   -0.225290
     6  H    0.153525
     7  H    0.153544
     8  C   -0.107361
     9  H    0.150937
    10  H    0.150948
    11  C   -0.143254
    12  H    0.154028
    13  H    0.154025
    14  C   -0.201325
    15  H    0.158278
    16  H    0.158264
    17  C   -0.236558
    18  H    0.149373
    19  H    0.149406
    20  C   -0.060106
    21  H    0.150236
    22  H    0.150182
    23  O   -0.496763
    24  H    0.366324
    25  O   -0.312165
    26  O   -0.306389
    27  O   -0.304192
 Sum of Mulliken charges=   0.00000
 Atomic charges with hydrogens summed into heavy atoms:
              1
     1  C    0.194331
     2  H    0.000000
     3  H    0.000000
     4  H    0.000000
     5  C    0.081779
     6  H    0.000000
     7  H    0.000000
     8  C    0.194524
     9  H    0.000000
    10  H    0.000000
    11  C    0.164799
    12  H    0.000000
    13  H    0.000000
    14  C    0.115217
    15  H    0.000000
    16  H    0.000000
    17  C    0.062222
    18  H    0.000000
    19  H    0.000000
    20  C    0.240313
    21  H    0.000000
    22  H    0.000000
    23  O   -0.130439
    24  H    0.000000
    25  O   -0.312165
    26  O   -0.306389
    27  O   -0.304192
 Sum of Mulliken charges=   0.00000
 Electronic spatial extent (au):  <R**2>=  5021.3548
 Charge=     0.0000 electrons
 Dipole moment (field-independent basis, Debye):
    X=     0.0668    Y=     0.3896    Z=     0.0010  Tot=     0.3953
 Quadrupole moment (field-independent basis, Debye-Ang):
   XX=   -56.9339   YY=   -71.2244   ZZ=   -69.0646
   XY=   -12.8564   XZ=    -0.0091   YZ=     0.0001
 Traceless Quadrupole moment (field-independent basis, Debye-Ang):
   XX=     8.8071   YY=    -5.4834   ZZ=    -3.3236
   XY=   -12.8564   XZ=    -0.0091   YZ=     0.0001
 Octapole moment (field-independent basis, Debye-Ang**2):
  XXX=   -23.0945  YYY=     1.6018  ZZZ=     0.0004  XYY=    -3.3861
  XXY=    33.4239  XXZ=     0.0478  XZZ=    -2.0922  YZZ=     0.2782
  YYZ=     0.0002  XYZ=     0.0025
 Hexadecapole moment (field-independent basis, Debye-Ang**3):
 XXXX= -4984.4230 YYYY=  -227.0873 ZZZZ=  -122.6823 XXXY=  -537.8450
 XXXZ=    -0.3704 YYYX=     3.3089 YYYZ=     0.0018 ZZZX=    -0.0031
 ZZZY=     0.0001 XXYY= -1096.4399 XXZZ= -1057.0784 YYZZ=   -54.6535
 XXYZ=    -0.0050 YYXZ=     0.0040 ZZXY=    -3.4876
 N-N= 6.171717425522D+02 E-N=-2.582354443529D+03  KE= 5.719380061092D+02
 1|1|UNPC-UNK|FOpt|RB3LYP|6-31++G(d,p)|C7H16O4|PCUSER|19-Apr-2019|0||# 
 OPT FREQ B3LYP/6-31++G(D,P) GEOM=CONNECTIVITY||triethylene glycol||0,1
 |C,-0.2248400483,-0.3181244777,-5.9152892275|H,0.1359637229,-1.3562900
 02,-5.9776139976|H,0.1784607646,0.2514076078,-6.7553800003|H,-1.323895
 4462,-0.3227774052,-5.9777886638|C,-0.2325404331,-0.3293489133,-3.5518
 112693|H,0.1211361047,-1.3717818483,-3.5136607453|H,-1.3332525108,-0.3
 429786004,-3.5136570433|C,0.3163323802,0.4465683688,-2.3639652442|H,-0
 .0377306238,1.4881962461,-2.402183164|H,1.4164157364,0.4595134675,-2.4
 021553998|C,0.3080382814,0.4352183713,0.0063026853|H,-0.0463190175,1.4
 765691668,0.051990363|H,1.4079477514,0.4480097248,0.0521689708|C,-0.24
 96099975,-0.3530293592,1.1818935649|H,0.1047623334,-1.3943184858,1.136
 1900768|H,-1.3494659218,-0.3657915523,1.136009444|C,-0.2576234352,-0.3
 639321897,3.5521588922|H,0.0967592421,-1.4055074052,3.5915117192|H,-1.
 3577706753,-0.3770256255,3.5911777747|C,0.289970795,0.4109228194,4.740
 7970452|H,-0.0674422262,1.4488531232,4.6961647778|H,1.3877017236,0.419
 6288854,4.6967432268|O,-0.1789526582,-0.2513636467,5.9163562247|H,0.15
 08818752,0.2140375372,6.6942807207|O,0.1966255197,0.2781097918,2.37136
 74615|O,-0.1380988306,-0.195777123,-1.1831578982|O,0.2226112081,0.3141
 069088,-4.7301053803||Version=x86-Win32-G03RevB.01|State=1-A|HF=-577.2
 63922|RMSD=5.174e-009|RMSF=2.400e-006|Dipole=0.088743,0.1247264,-0.027
 474|PG=C01 [X(C7H16O4)]||@


 ASKING DUMB QUESTIONS IS EASIER THAN CORECTING DUMB MISTAKES.
 Job cpu time:  0 days  1 hours  5 minutes 23.0 seconds.
 File lengths (MBytes):  RWF=     69 Int=      0 D2E=      0 Chk=     10 Scr=      1
 Normal termination of Gaussian 03 at Fri Apr 19 13:33:49 2019.
 Link1:  Proceeding to internal job step number  2.
 ----------------------------------------------------------------------
 #N Geom=AllCheck Guess=Read SCRF=Check GenChk RB3LYP/6-31++G(d,p) Freq
 ----------------------------------------------------------------------
 1/10=4,29=7,30=1,38=1,40=1,46=1/1,3;
 2/40=1/2;
 3/5=1,6=6,7=1111,11=2,16=1,25=1,30=1,70=2,71=2,74=-5/1,2,3;
 4/5=1,7=1/1;
 5/5=2,38=6/2;
 8/6=4,10=90,11=11,27=262144000/1;
 11/6=1,8=1,9=11,15=111,16=1/1,2,10;
 10/6=1/2;
 6/7=2,8=2,9=2,10=2,18=1,28=1/1;
 7/8=1,10=1,25=1/1,2,3,16;
 1/10=4,30=1,46=1/3;
 99//99;
 ------------------
 triethylene glycol
 ------------------
 Redundant internal coordinates taken from checkpoint file:
 C:\Users\LYR\Desktop\Gauss\triethylene glycol.chk
 Charge =  0 Multiplicity = 1
 C,0,-0.2248400483,-0.3181244777,-5.9152892275
 H,0,0.1359637229,-1.356290002,-5.9776139976
 H,0,0.1784607646,0.2514076078,-6.7553800003
 H,0,-1.3238954462,-0.3227774052,-5.9777886638
 C,0,-0.2325404331,-0.3293489133,-3.5518112693
 H,0,0.1211361047,-1.3717818483,-3.5136607453
 H,0,-1.3332525108,-0.3429786004,-3.5136570433
 C,0,0.3163323802,0.4465683688,-2.3639652442
 H,0,-0.0377306238,1.4881962461,-2.402183164
 H,0,1.4164157364,0.4595134675,-2.4021553998
 C,0,0.3080382814,0.4352183713,0.0063026853
 H,0,-0.0463190175,1.4765691668,0.051990363
 H,0,1.4079477514,0.4480097248,0.0521689708
 C,0,-0.2496099975,-0.3530293592,1.1818935649
 H,0,0.1047623334,-1.3943184858,1.1361900768
 H,0,-1.3494659218,-0.3657915523,1.136009444
 C,0,-0.2576234352,-0.3639321897,3.5521588922
 H,0,0.0967592421,-1.4055074052,3.5915117192
 H,0,-1.3577706753,-0.3770256255,3.5911777747
 C,0,0.289970795,0.4109228194,4.7407970452
 H,0,-0.0674422262,1.4488531232,4.6961647778
 H,0,1.3877017236,0.4196288854,4.6967432268
 O,0,-0.1789526582,-0.2513636467,5.9163562247
 H,0,0.1508818752,0.2140375372,6.6942807207
 O,0,0.1966255197,0.2781097918,2.3713674615
 O,0,-0.1380988306,-0.195777123,-1.1831578982
 O,0,0.2226112081,0.3141069088,-4.7301053803
 Recover connectivity data from disk.

 GradGradGradGradGradGradGradGradGradGradGradGradGradGradGradGradGradGrad
 Berny optimization.
 Initialization pass.
                           ----------------------------
                           !    Initial Parameters    !
                           ! (Angstroms and Degrees)  !
 --------------------------                            --------------------------
 ! Name  Definition              Value          Derivative Info.                !
 --------------------------------------------------------------------------------
 ! R1    R(1,2)                  1.1008         calculate D2E/DX2 analytically  !
 ! R2    R(1,3)                  1.0921         calculate D2E/DX2 analytically  !
 ! R3    R(1,4)                  1.1008         calculate D2E/DX2 analytically  !
 ! R4    R(1,27)                 1.4158         calculate D2E/DX2 analytically  !
 ! R5    R(5,6)                  1.1015         calculate D2E/DX2 analytically  !
 ! R6    R(5,7)                  1.1015         calculate D2E/DX2 analytically  !
 ! R7    R(5,8)                  1.5213         calculate D2E/DX2 analytically  !
 ! R8    R(5,27)                 1.4176         calculate D2E/DX2 analytically  !
 ! R9    R(8,9)                  1.1008         calculate D2E/DX2 analytically  !
 ! R10   R(8,10)                 1.1008         calculate D2E/DX2 analytically  !
 ! R11   R(8,26)                 1.419          calculate D2E/DX2 analytically  !
 ! R12   R(11,12)                1.1009         calculate D2E/DX2 analytically  !
 ! R13   R(11,13)                1.1009         calculate D2E/DX2 analytically  !
 ! R14   R(11,14)                1.5213         calculate D2E/DX2 analytically  !
 ! R15   R(11,26)                1.4185         calculate D2E/DX2 analytically  !
 ! R16   R(14,15)                1.1009         calculate D2E/DX2 analytically  !
 ! R17   R(14,16)                1.1009         calculate D2E/DX2 analytically  !
 ! R18   R(14,25)                1.4186         calculate D2E/DX2 analytically  !
 ! R19   R(17,18)                1.1009         calculate D2E/DX2 analytically  !
 ! R20   R(17,19)                1.1009         calculate D2E/DX2 analytically  !
 ! R21   R(17,20)                1.5209         calculate D2E/DX2 analytically  !
 ! R22   R(17,25)                1.4187         calculate D2E/DX2 analytically  !
 ! R23   R(20,21)                1.0987         calculate D2E/DX2 analytically  !
 ! R24   R(20,22)                1.0986         calculate D2E/DX2 analytically  !
 ! R25   R(20,23)                1.4284         calculate D2E/DX2 analytically  !
 ! R26   R(23,24)                0.9647         calculate D2E/DX2 analytically  !
 ! A1    A(2,1,3)              109.0996         calculate D2E/DX2 analytically  !
 ! A2    A(2,1,4)              108.6642         calculate D2E/DX2 analytically  !
 ! A3    A(2,1,27)             111.4033         calculate D2E/DX2 analytically  !
 ! A4    A(3,1,4)              109.0995         calculate D2E/DX2 analytically  !
 ! A5    A(3,1,27)             107.1177         calculate D2E/DX2 analytically  !
 ! A6    A(4,1,27)             111.4035         calculate D2E/DX2 analytically  !
 ! A7    A(6,5,7)              107.937          calculate D2E/DX2 analytically  !
 ! A8    A(6,5,8)              109.8656         calculate D2E/DX2 analytically  !
 ! A9    A(6,5,27)             110.8104         calculate D2E/DX2 analytically  !
 ! A10   A(7,5,8)              109.8657         calculate D2E/DX2 analytically  !
 ! A11   A(7,5,27)             110.8097         calculate D2E/DX2 analytically  !
 ! A12   A(8,5,27)             107.5572         calculate D2E/DX2 analytically  !
 ! A13   A(5,8,9)              109.8442         calculate D2E/DX2 analytically  !
 ! A14   A(5,8,10)             109.8442         calculate D2E/DX2 analytically  !
 ! A15   A(5,8,26)             107.658          calculate D2E/DX2 analytically  !
 ! A16   A(9,8,10)             108.0043         calculate D2E/DX2 analytically  !
 ! A17   A(9,8,26)             110.7464         calculate D2E/DX2 analytically  !
 ! A18   A(10,8,26)            110.7467         calculate D2E/DX2 analytically  !
 ! A19   A(12,11,13)           107.9898         calculate D2E/DX2 analytically  !
 ! A20   A(12,11,14)           109.8797         calculate D2E/DX2 analytically  !
 ! A21   A(12,11,26)           110.7526         calculate D2E/DX2 analytically  !
 ! A22   A(13,11,14)           109.8797         calculate D2E/DX2 analytically  !
 ! A23   A(13,11,26)           110.7526         calculate D2E/DX2 analytically  !
 ! A24   A(14,11,26)           107.5909         calculate D2E/DX2 analytically  !
 ! A25   A(11,14,15)           109.8779         calculate D2E/DX2 analytically  !
 ! A26   A(11,14,16)           109.878          calculate D2E/DX2 analytically  !
 ! A27   A(11,14,25)           107.5853         calculate D2E/DX2 analytically  !
 ! A28   A(15,14,16)           107.993          calculate D2E/DX2 analytically  !
 ! A29   A(15,14,25)           110.7555         calculate D2E/DX2 analytically  !
 ! A30   A(16,14,25)           110.7555         calculate D2E/DX2 analytically  !
 ! A31   A(18,17,19)           108.0083         calculate D2E/DX2 analytically  !
 ! A32   A(18,17,20)           109.7658         calculate D2E/DX2 analytically  !
 ! A33   A(18,17,25)           110.7834         calculate D2E/DX2 analytically  !
 ! A34   A(19,17,20)           109.7645         calculate D2E/DX2 analytically  !
 ! A35   A(19,17,25)           110.7832         calculate D2E/DX2 analytically  !
 ! A36   A(20,17,25)           107.7354         calculate D2E/DX2 analytically  !
 ! A37   A(17,20,21)           109.4166         calculate D2E/DX2 analytically  !
 ! A38   A(17,20,22)           109.4173         calculate D2E/DX2 analytically  !
 ! A39   A(17,20,23)           106.7844         calculate D2E/DX2 analytically  !
 ! A40   A(21,20,22)           108.4171         calculate D2E/DX2 analytically  !
 ! A41   A(21,20,23)           111.3863         calculate D2E/DX2 analytically  !
 ! A42   A(22,20,23)           111.3876         calculate D2E/DX2 analytically  !
 ! A43   A(20,23,24)           109.1312         calculate D2E/DX2 analytically  !
 ! A44   A(14,25,17)           113.3167         calculate D2E/DX2 analytically  !
 ! A45   A(8,26,11)            113.3108         calculate D2E/DX2 analytically  !
 ! A46   A(1,27,5)             113.0557         calculate D2E/DX2 analytically  !
 ! D1    D(2,1,27,5)           -60.7421         calculate D2E/DX2 analytically  !
 ! D2    D(3,1,27,5)          -179.9812         calculate D2E/DX2 analytically  !
 ! D3    D(4,1,27,5)            60.7797         calculate D2E/DX2 analytically  !
 ! D4    D(6,5,8,9)           -179.9735         calculate D2E/DX2 analytically  !
 ! D5    D(6,5,8,10)            61.3679         calculate D2E/DX2 analytically  !
 ! D6    D(6,5,8,26)           -59.303          calculate D2E/DX2 analytically  !
 ! D7    D(7,5,8,9)            -61.3713         calculate D2E/DX2 analytically  !
 ! D8    D(7,5,8,10)           179.9701         calculate D2E/DX2 analytically  !
 ! D9    D(7,5,8,26)            59.2992         calculate D2E/DX2 analytically  !
 ! D10   D(27,5,8,9)            59.3272         calculate D2E/DX2 analytically  !
 ! D11   D(27,5,8,10)          -59.3313         calculate D2E/DX2 analytically  !
 ! D12   D(27,5,8,26)          179.9978         calculate D2E/DX2 analytically  !
 ! D13   D(6,5,27,1)            59.9054         calculate D2E/DX2 analytically  !
 ! D14   D(7,5,27,1)           -59.89           calculate D2E/DX2 analytically  !
 ! D15   D(8,5,27,1)          -179.9922         calculate D2E/DX2 analytically  !
 ! D16   D(5,8,26,11)         -179.9923         calculate D2E/DX2 analytically  !
 ! D17   D(9,8,26,11)          -59.8908         calculate D2E/DX2 analytically  !
 ! D18   D(10,8,26,11)          59.906          calculate D2E/DX2 analytically  !
 ! D19   D(12,11,14,15)       -179.999          calculate D2E/DX2 analytically  !
 ! D20   D(12,11,14,16)         61.3152         calculate D2E/DX2 analytically  !
 ! D21   D(12,11,14,25)        -59.3419         calculate D2E/DX2 analytically  !
 ! D22   D(13,11,14,15)        -61.3148         calculate D2E/DX2 analytically  !
 ! D23   D(13,11,14,16)        179.9993         calculate D2E/DX2 analytically  !
 ! D24   D(13,11,14,25)         59.3422         calculate D2E/DX2 analytically  !
 ! D25   D(26,11,14,15)         59.3431         calculate D2E/DX2 analytically  !
 ! D26   D(26,11,14,16)        -59.3428         calculate D2E/DX2 analytically  !
 ! D27   D(26,11,14,25)       -179.9999         calculate D2E/DX2 analytically  !
 ! D28   D(12,11,26,8)          59.8924         calculate D2E/DX2 analytically  !
 ! D29   D(13,11,26,8)         -59.8943         calculate D2E/DX2 analytically  !
 ! D30   D(14,11,26,8)         179.9991         calculate D2E/DX2 analytically  !
 ! D31   D(11,14,25,17)        179.9998         calculate D2E/DX2 analytically  !
 ! D32   D(15,14,25,17)        -59.8975         calculate D2E/DX2 analytically  !
 ! D33   D(16,14,25,17)         59.8969         calculate D2E/DX2 analytically  !
 ! D34   D(18,17,20,21)       -179.9705         calculate D2E/DX2 analytically  !
 ! D35   D(18,17,20,22)         61.381          calculate D2E/DX2 analytically  !
 ! D36   D(18,17,20,23)        -59.2957         calculate D2E/DX2 analytically  !
 ! D37   D(19,17,20,21)        -61.4029         calculate D2E/DX2 analytically  !
 ! D38   D(19,17,20,22)        179.9486         calculate D2E/DX2 analytically  !
 ! D39   D(19,17,20,23)         59.2719         calculate D2E/DX2 analytically  !
 ! D40   D(25,17,20,21)         59.3128         calculate D2E/DX2 analytically  !
 ! D41   D(25,17,20,22)        -59.3357         calculate D2E/DX2 analytically  !
 ! D42   D(25,17,20,23)        179.9876         calculate D2E/DX2 analytically  !
 ! D43   D(18,17,25,14)         59.9334         calculate D2E/DX2 analytically  !
 ! D44   D(19,17,25,14)        -59.9165         calculate D2E/DX2 analytically  !
 ! D45   D(20,17,25,14)       -179.9907         calculate D2E/DX2 analytically  !
 ! D46   D(17,20,23,24)        179.9508         calculate D2E/DX2 analytically  !
 ! D47   D(21,20,23,24)        -60.6412         calculate D2E/DX2 analytically  !
 ! D48   D(22,20,23,24)         60.5413         calculate D2E/DX2 analytically  !
 --------------------------------------------------------------------------------
 Trust Radius=3.00D-01 FncErr=1.00D-07 GrdErr=1.00D-07
 Number of steps in this run=   2 maximum allowed number of steps=   2.
 GradGradGradGradGradGradGradGradGradGradGradGradGradGradGradGradGradGrad

                          Input orientation:                          
 ---------------------------------------------------------------------
 Center     Atomic     Atomic              Coordinates (Angstroms)
 Number     Number      Type              X           Y           Z
 ---------------------------------------------------------------------
    1          6             0       -0.224840   -0.318124   -5.915289
    2          1             0        0.135964   -1.356290   -5.977614
    3          1             0        0.178461    0.251408   -6.755380
    4          1             0       -1.323895   -0.322777   -5.977789
    5          6             0       -0.232540   -0.329349   -3.551811
    6          1             0        0.121136   -1.371782   -3.513661
    7          1             0       -1.333253   -0.342979   -3.513657
    8          6             0        0.316332    0.446568   -2.363965
    9          1             0       -0.037731    1.488196   -2.402183
   10          1             0        1.416416    0.459513   -2.402155
   11          6             0        0.308038    0.435218    0.006303
   12          1             0       -0.046319    1.476569    0.051990
   13          1             0        1.407948    0.448010    0.052169
   14          6             0       -0.249610   -0.353029    1.181894
   15          1             0        0.104762   -1.394318    1.136190
   16          1             0       -1.349466   -0.365792    1.136009
   17          6             0       -0.257623   -0.363932    3.552159
   18          1             0        0.096759   -1.405507    3.591512
   19          1             0       -1.357771   -0.377026    3.591178
   20          6             0        0.289971    0.410923    4.740797
   21          1             0       -0.067442    1.448853    4.696165
   22          1             0        1.387702    0.419629    4.696743
   23          8             0       -0.178953   -0.251364    5.916356
   24          1             0        0.150882    0.214038    6.694281
   25          8             0        0.196626    0.278110    2.371367
   26          8             0       -0.138099   -0.195777   -1.183158
   27          8             0        0.222611    0.314107   -4.730105
 ---------------------------------------------------------------------
                    Distance matrix (angstroms):
                    1          2          3          4          5
     1  C    0.000000
     2  H    1.100841   0.000000
     3  H    1.092140   1.786454   0.000000
     4  H    1.100841   1.788669   1.786452   0.000000
     5  C    2.363517   2.659873   3.281623   2.660163   0.000000
     6  H    2.645319   2.464047   3.625848   3.043099   1.101458
     7  H    2.645191   3.042446   3.625926   2.464232   1.101457
     8  C    3.672809   4.042436   4.397911   4.042519   1.521278
     9  H    3.954708   4.572196   4.530641   4.209371   2.159413
    10  H    3.954814   4.209585   4.530608   4.572356   2.159414
    11  C    5.993057   6.248710   6.765422   6.248769   3.679261
    12  H    6.233877   6.664416   6.920393   6.420910   4.035270
    13  H    6.234061   6.421193   6.920478   6.664643   4.035364
    14  C    7.097312   7.239734   7.971756   7.239893   4.733795
    15  H    7.140742   7.113974   8.061682   7.334709   4.819262
    16  H    7.140579   7.334250   8.061608   7.113974   4.819182
    17  C    9.467616   9.589382  10.335094   9.589501   7.104099
    18  H    9.574189   9.569333  10.479037   9.734581   7.231433
    19  H    9.573919   9.734063  10.478845   9.569180   7.231231
    20  C   10.693396  10.864212  11.497824  10.864205   8.341965
    21  H   10.758715  11.038105  11.516606  10.892687   8.439098
    22  H   10.759173  10.893238  11.517017  11.038549   8.439479
    23  O   11.831923  11.949333  12.686742  11.949338   9.468640
    24  H   12.626386  12.768832  13.449741  12.768887  10.267652
    25  O    8.318762   8.507669   9.126805   8.507729   5.969693
    26  O    4.734507   4.940517   5.599093   4.940721   2.374296
    27  O    1.415835   2.086627   2.026726   2.086628   1.417595
                    6          7          8          9         10
     6  H    0.000000
     7  H    1.781483   0.000000
     8  C    2.160162   2.160163   0.000000
     9  H    3.072474   2.503388   1.100822   0.000000
    10  H    2.503365   3.072475   1.100822   1.781216   0.000000
    11  C    3.961101   3.961003   2.370310   2.651249   2.651370
    12  H    4.566729   4.204854   2.651275   2.454216   3.032627
    13  H    4.205076   4.566723   2.651289   3.032461   2.454366
    14  C    4.819081   4.818981   3.678690   4.034924   4.035006
    15  H    4.649934   4.979386   3.960393   4.566101   4.204404
    16  H    4.979369   4.649751   3.960383   4.204370   4.566163
    17  C    7.147379   7.147249   5.998905   6.239625   6.239738
    18  H    7.105294   7.325116   6.240681   6.657025   6.414347
    19  H    7.324987   7.104959   6.240565   6.414198   6.657023
    20  C    8.446456   8.446256   7.104901   7.231187   7.231391
    21  H    8.682902   8.497889   7.141239   7.098519   7.318933
    22  H    8.498475   8.683077   7.141580   7.319047   7.099069
    23  O    9.501085   9.500840   8.324430   8.499654   8.499893
    24  H   10.330430  10.330291   9.062740   9.187204   9.187327
    25  O    6.112397   6.112266   4.739840   4.930113   4.930245
    26  O    2.623249   2.623221   1.418951   2.081313   2.081316
    27  O    2.081407   2.081399   2.371697   2.620207   2.620241
                   11         12         13         14         15
    11  C    0.000000
    12  H    1.100940   0.000000
    13  H    1.100940   1.781243   0.000000
    14  C    1.521289   2.159963   2.159963   0.000000
    15  H    2.159901   3.072509   2.503511   1.100887   0.000000
    16  H    2.159901   2.503514   3.072509   1.100887   1.781193
    17  C    3.678547   3.960211   3.960215   2.370304   2.651401
    18  H    4.035670   4.566733   4.204960   2.652158   2.455360
    19  H    4.035590   4.204945   4.566669   2.652027   3.033291
    20  C    4.734591   4.820125   4.820216   3.679751   4.035640
    21  H    4.812821   4.644305   4.974451   3.953488   4.559243
    22  H    4.813123   4.974663   4.644705   3.953727   4.196889
    23  O    5.969697   6.115074   6.115232   4.736081   4.923091
    24  H    6.693480   6.764089   6.764067   5.555931   5.786303
    25  O    2.372894   2.621991   2.621993   1.418559   2.081134
    26  O    1.418453   2.081047   2.081046   2.372895   2.621995
    27  O    4.738726   4.928700   4.928803   5.968232   6.111140
                   16         17         18         19         20
    16  H    0.000000
    17  C    2.651396   0.000000
    18  H    3.033491   1.100915   0.000000
    19  H    2.455208   1.100917   1.781413   0.000000
    20  C    4.035534   1.520895   2.158149   2.158133   0.000000
    21  H    4.196573   2.152001   3.065060   2.493948   1.098652
    22  H    4.559364   2.152007   2.493831   3.065053   1.098649
    23  O    4.922897   2.368183   2.610166   2.609954   1.428444
    24  H    5.786331   3.220847   3.500433   3.500662   1.968301
    25  O    2.081134   1.418742   2.081656   2.081655   2.374984
    26  O    2.621994   4.739809   4.931133   4.930997   5.970307
    27  O    6.111055   8.323837   8.498366   8.498178   9.471637
                   21         22         23         24         25
    21  H    0.000000
    22  H    1.782343   0.000000
    23  O    2.095719   2.095732   0.000000
    24  H    2.359005   2.358420   0.964653   0.000000
    25  O    2.616305   2.616498   3.603935   4.323630   0.000000
    26  O    6.105427   6.105737   7.099849   7.893383   3.601564
    27  O    9.498755   9.499160  10.669028  11.425050   7.101612
                   26         27
    26  O    0.000000
    27  O    3.601518   0.000000
 Stoichiometry    C7H16O4
 Framework group  C1[X(C7H16O4)]
 Deg. of freedom    75
 Full point group                 C1      NOp   1
 Largest Abelian subgroup         C1      NOp   1
 Largest concise Abelian subgroup C1      NOp   1
                         Standard orientation:                         
 ---------------------------------------------------------------------
 Center     Atomic     Atomic              Coordinates (Angstroms)
 Number     Number      Type              X           Y           Z
 ---------------------------------------------------------------------
    1          6             0        5.918165   -0.343117   -0.000329
    2          1             0        5.985581   -0.981740    0.893801
    3          1             0        6.752752    0.361322   -0.000096
    4          1             0        5.985597   -0.981164   -0.894868
    5          6             0        3.554866   -0.375279    0.000072
    6          1             0        3.521870   -1.022289    0.890857
    7          1             0        3.521713   -1.022400   -0.890626
    8          6             0        2.359597    0.565794    0.000121
    9          1             0        2.392667    1.211925   -0.890514
   10          1             0        2.392793    1.211994    0.890702
   11          6             0       -0.010488    0.533134    0.000110
   12          1             0       -0.061317    1.178211   -0.890598
   13          1             0       -0.061344    1.178448    0.890645
   14          6             0       -1.178464   -0.441623    0.000223
   15          1             0       -1.127619   -1.086640    0.890908
   16          1             0       -1.127590   -1.086882   -0.890285
   17          6             0       -3.548550   -0.473756    0.000183
   18          1             0       -3.582757   -1.119668    0.891049
   19          1             0       -3.582573   -1.120120   -0.890364
   20          6             0       -4.744599    0.465705   -0.000198
   21          1             0       -4.705075    1.106933   -0.891434
   22          1             0       -4.705501    1.107132    0.890909
   23          8             0       -5.913752   -0.354985   -0.000403
   24          1             0       -6.696130    0.209321    0.000135
   25          8             0       -2.373968    0.321974    0.000100
   26          8             0        1.185002   -0.230289    0.000231
   27          8             0        4.726938    0.422107   -0.000090
 ---------------------------------------------------------------------
 Rotational constants (GHZ):      9.3821791      0.2114440      0.2086979
 Standard basis: 6-31++G(d,p) (6D, 7F)
 There are   305 symmetry adapted basis functions of A   symmetry.
 Integral buffers will be    262144 words long.
 Raffenetti 2 integral format.
 Two-electron integral symmetry is turned on.
   305 basis functions,   480 primitive gaussians,   305 cartesian basis functions
    45 alpha electrons       45 beta electrons
       nuclear repulsion energy       617.1717425522 Hartrees.
 NAtoms=   27 NActive=   27 NUniq=   27 SFac= 1.00D+00 NAtFMM=   60 Big=F
 One-electron integrals computed using PRISM.
 NBasis=   305 RedAO= T  NBF=   305
 NBsUse=   305 1.00D-06 NBFU=   305
 Initial guess read from the checkpoint file:
 C:\Users\LYR\Desktop\Gauss\triethylene glycol.chk
 Initial guess orbital symmetries:
       Occupied  (A) (A) (A) (A) (A) (A) (A) (A) (A) (A) (A) (A)
                 (A) (A) (A) (A) (A) (A) (A) (A) (A) (A) (A) (A)
                 (A) (A) (A) (A) (A) (A) (A) (A) (A) (A) (A) (A)
                 (A) (A) (A) (A) (A) (A) (A) (A) (A)
       Virtual   (A) (A) (A) (A) (A) (A) (A) (A) (A) (A) (A) (A)
                 (A) (A) (A) (A) (A) (A) (A) (A) (A) (A) (A) (A)
                 (A) (A) (A) (A) (A) (A) (A) (A) (A) (A) (A) (A)
                 (A) (A) (A) (A) (A) (A) (A) (A) (A) (A) (A) (A)
                 (A) (A) (A) (A) (A) (A) (A) (A) (A) (A) (A) (A)
                 (A) (A) (A) (A) (A) (A) (A) (A) (A) (A) (A) (A)
                 (A) (A) (A) (A) (A) (A) (A) (A) (A) (A) (A) (A)
                 (A) (A) (A) (A) (A) (A) (A) (A) (A) (A) (A) (A)
                 (A) (A) (A) (A) (A) (A) (A) (A) (A) (A) (A) (A)
                 (A) (A) (A) (A) (A) (A) (A) (A) (A) (A) (A) (A)
                 (A) (A) (A) (A) (A) (A) (A) (A) (A) (A) (A) (A)
                 (A) (A) (A) (A) (A) (A) (A) (A) (A) (A) (A) (A)
                 (A) (A) (A) (A) (A) (A) (A) (A) (A) (A) (A) (A)
                 (A) (A) (A) (A) (A) (A) (A) (A) (A) (A) (A) (A)
                 (A) (A) (A) (A) (A) (A) (A) (A) (A) (A) (A) (A)
                 (A) (A) (A) (A) (A) (A) (A) (A) (A) (A) (A) (A)
                 (A) (A) (A) (A) (A) (A) (A) (A) (A) (A) (A) (A)
                 (A) (A) (A) (A) (A) (A) (A) (A) (A) (A) (A) (A)
                 (A) (A) (A) (A) (A) (A) (A) (A) (A) (A) (A) (A)
                 (A) (A) (A) (A) (A) (A) (A) (A) (A) (A) (A) (A)
                 (A) (A) (A) (A) (A) (A) (A) (A) (A) (A) (A) (A)
                 (A) (A) (A) (A) (A) (A) (A) (A)
 Requested convergence on RMS density matrix=1.00D-08 within 128 cycles.
 Requested convergence on MAX density matrix=1.00D-06.
 Requested convergence on             energy=1.00D-06.
 No special actions if energy rises.
 SCF Done:  E(RB+HF-LYP) =  -577.263922031     A.U. after    1 cycles
             Convg  =    0.2341D-08             -V/T =  2.0093
             S**2   =   0.0000
 Range of M.O.s used for correlation:     1   305
 NBasis=   305 NAE=    45 NBE=    45 NFC=     0 NFV=     0
 NROrb=    305 NOA=    45 NOB=    45 NVA=   260 NVB=   260

 **** Warning!!: The largest alpha MO coefficient is  0.67363365D+02

 Symmetrizing basis deriv contribution to polar:
 IMax=3 JMax=2 DiffMx= 0.00D+00
 G2DrvN: will do   14 centers at a time, making    2 passes doing MaxLOS=2.
 FoFDir/FoFCou used for L=0 through L=2.
          Differentiating once with respect to electric field.
                with respect to dipole field.
          Differentiating once with respect to nuclear coordinates.
 Integrals replicated using symmetry in FoFDir.
 MinBra= 0 MaxBra= 2 Meth= 1.
 IRaf=       0 NMat=  42 IRICut=      42 DoRegI=T DoRafI=T ISym2E= 2 JSym2E=2.
          There are  84 degrees of freedom in the 1st order CPHF.
    84 vectors were produced by pass  0.
 AX will form  42 AO Fock derivatives at one time.
    82 vectors were produced by pass  1.
    81 vectors were produced by pass  2.
    81 vectors were produced by pass  3.
    81 vectors were produced by pass  4.
    71 vectors were produced by pass  5.
    10 vectors were produced by pass  6.
     3 vectors were produced by pass  7.
     1 vectors were produced by pass  8.
 Inv2:  IOpt= 1 Iter= 1 AM= 3.98D-15 Conv= 1.00D-12.
 Inverted reduced A of dimension  494 with in-core refinement.
 Isotropic polarizability for W=    0.000000      106.10 Bohr**3.
 End of Minotr Frequency-dependent properties file   721 does not exist.

 **********************************************************************

            Population analysis using the SCF density.

 **********************************************************************

 Orbital symmetries:
       Occupied  (A) (A) (A) (A) (A) (A) (A) (A) (A) (A) (A) (A)
                 (A) (A) (A) (A) (A) (A) (A) (A) (A) (A) (A) (A)
                 (A) (A) (A) (A) (A) (A) (A) (A) (A) (A) (A) (A)
                 (A) (A) (A) (A) (A) (A) (A) (A) (A)
       Virtual   (A) (A) (A) (A) (A) (A) (A) (A) (A) (A) (A) (A)
                 (A) (A) (A) (A) (A) (A) (A) (A) (A) (A) (A) (A)
                 (A) (A) (A) (A) (A) (A) (A) (A) (A) (A) (A) (A)
                 (A) (A) (A) (A) (A) (A) (A) (A) (A) (A) (A) (A)
                 (A) (A) (A) (A) (A) (A) (A) (A) (A) (A) (A) (A)
                 (A) (A) (A) (A) (A) (A) (A) (A) (A) (A) (A) (A)
                 (A) (A) (A) (A) (A) (A) (A) (A) (A) (A) (A) (A)
                 (A) (A) (A) (A) (A) (A) (A) (A) (A) (A) (A) (A)
                 (A) (A) (A) (A) (A) (A) (A) (A) (A) (A) (A) (A)
                 (A) (A) (A) (A) (A) (A) (A) (A) (A) (A) (A) (A)
                 (A) (A) (A) (A) (A) (A) (A) (A) (A) (A) (A) (A)
                 (A) (A) (A) (A) (A) (A) (A) (A) (A) (A) (A) (A)
                 (A) (A) (A) (A) (A) (A) (A) (A) (A) (A) (A) (A)
                 (A) (A) (A) (A) (A) (A) (A) (A) (A) (A) (A) (A)
                 (A) (A) (A) (A) (A) (A) (A) (A) (A) (A) (A) (A)
                 (A) (A) (A) (A) (A) (A) (A) (A) (A) (A) (A) (A)
                 (A) (A) (A) (A) (A) (A) (A) (A) (A) (A) (A) (A)
                 (A) (A) (A) (A) (A) (A) (A) (A) (A) (A) (A) (A)
                 (A) (A) (A) (A) (A) (A) (A) (A) (A) (A) (A) (A)
                 (A) (A) (A) (A) (A) (A) (A) (A) (A) (A) (A) (A)
                 (A) (A) (A) (A) (A) (A) (A) (A) (A) (A) (A) (A)
                 (A) (A) (A) (A) (A) (A) (A) (A)
 The electronic state is 1-A.
 Alpha  occ. eigenvalues --  -19.16596 -19.16593 -19.16581 -19.16416 -10.24084
 Alpha  occ. eigenvalues --  -10.23928 -10.23905 -10.23851 -10.23833 -10.23787
 Alpha  occ. eigenvalues --  -10.23506  -1.05187  -1.04551  -1.03882  -1.03031
 Alpha  occ. eigenvalues --   -0.79072  -0.76049  -0.71819  -0.67022  -0.61949
 Alpha  occ. eigenvalues --   -0.61386  -0.60961  -0.53546  -0.51208  -0.50971
 Alpha  occ. eigenvalues --   -0.49783  -0.48198  -0.47597  -0.47245  -0.45367
 Alpha  occ. eigenvalues --   -0.44590  -0.44509  -0.41354  -0.40813  -0.38277
 Alpha  occ. eigenvalues --   -0.37170  -0.35973  -0.34745  -0.33353  -0.32839
 Alpha  occ. eigenvalues --   -0.32684  -0.28632  -0.27281  -0.26791  -0.26353
 Alpha virt. eigenvalues --   -0.01339  -0.00648   0.00187   0.00844   0.01256
 Alpha virt. eigenvalues --    0.01838   0.02348   0.02453   0.03151   0.04150
 Alpha virt. eigenvalues --    0.04152   0.05054   0.05462   0.06011   0.06269
 Alpha virt. eigenvalues --    0.06855   0.07067   0.07742   0.08197   0.09357
 Alpha virt. eigenvalues --    0.09414   0.10636   0.11280   0.12017   0.12095
 Alpha virt. eigenvalues --    0.12766   0.12947   0.13385   0.13476   0.13505
 Alpha virt. eigenvalues --    0.14191   0.14381   0.14815   0.15192   0.15443
 Alpha virt. eigenvalues --    0.16180   0.16553   0.17136   0.17477   0.17934
 Alpha virt. eigenvalues --    0.18224   0.18726   0.20080   0.20086   0.20363
 Alpha virt. eigenvalues --    0.20747   0.21510   0.21958   0.22133   0.22219
 Alpha virt. eigenvalues --    0.23562   0.23597   0.23930   0.24115   0.24745
 Alpha virt. eigenvalues --    0.24789   0.24804   0.25341   0.26183   0.27484
 Alpha virt. eigenvalues --    0.28571   0.28806   0.29663   0.30919   0.31955
 Alpha virt. eigenvalues --    0.32895   0.33155   0.33928   0.34893   0.35109
 Alpha virt. eigenvalues --    0.35326   0.35817   0.35889   0.36981   0.37751
 Alpha virt. eigenvalues --    0.38335   0.38924   0.39379   0.39572   0.40552
 Alpha virt. eigenvalues --    0.41681   0.42086   0.44464   0.45499   0.46386
 Alpha virt. eigenvalues --    0.49469   0.61570   0.65744   0.66966   0.68221
 Alpha virt. eigenvalues --    0.70749   0.72181   0.72548   0.72953   0.73016
 Alpha virt. eigenvalues --    0.74460   0.75177   0.76031   0.79691   0.81487
 Alpha virt. eigenvalues --    0.83226   0.83524   0.84327   0.84522   0.85152
 Alpha virt. eigenvalues --    0.86581   0.87961   0.90706   0.93433   0.94084
 Alpha virt. eigenvalues --    0.94711   0.96837   0.99113   1.01514   1.01658
 Alpha virt. eigenvalues --    1.02132   1.07206   1.07712   1.09482   1.09818
 Alpha virt. eigenvalues --    1.10725   1.13208   1.14181   1.17887   1.20833
 Alpha virt. eigenvalues --    1.21323   1.23722   1.24510   1.24888   1.25968
 Alpha virt. eigenvalues --    1.26075   1.27098   1.30407   1.32539   1.33185
 Alpha virt. eigenvalues --    1.35902   1.37769   1.38776   1.42427   1.42816
 Alpha virt. eigenvalues --    1.45677   1.45717   1.49999   1.51546   1.52341
 Alpha virt. eigenvalues --    1.57009   1.57988   1.58094   1.59078   1.60650
 Alpha virt. eigenvalues --    1.62791   1.64189   1.65187   1.65834   1.67664
 Alpha virt. eigenvalues --    1.73166   1.77263   1.84434   1.87804   1.88314
 Alpha virt. eigenvalues --    1.89219   1.89650   1.91518   1.91953   1.93892
 Alpha virt. eigenvalues --    1.94003   1.95860   1.97023   1.98127   1.98215
 Alpha virt. eigenvalues --    1.98837   1.99343   2.01089   2.01120   2.01753
 Alpha virt. eigenvalues --    2.02364   2.04109   2.06706   2.06950   2.07391
 Alpha virt. eigenvalues --    2.09228   2.09878   2.10879   2.11647   2.12036
 Alpha virt. eigenvalues --    2.14271   2.15020   2.19167   2.21819   2.26883
 Alpha virt. eigenvalues --    2.27540   2.28140   2.31932   2.36370   2.43551
 Alpha virt. eigenvalues --    2.44395   2.45223   2.47597   2.50019   2.52017
 Alpha virt. eigenvalues --    2.53442   2.56456   2.58282   2.61461   2.63800
 Alpha virt. eigenvalues --    2.64911   2.66370   2.66621   2.69704   2.70049
 Alpha virt. eigenvalues --    2.71365   2.72494   2.72814   2.73726   2.74808
 Alpha virt. eigenvalues --    2.76857   2.80415   2.82030   2.82940   2.84334
 Alpha virt. eigenvalues --    2.84397   2.87719   2.88170   2.89807   2.91530
 Alpha virt. eigenvalues --    2.95169   2.97141   2.99158   3.01897   3.03137
 Alpha virt. eigenvalues --    3.08254   3.13519   3.19970   3.23159   3.29722
 Alpha virt. eigenvalues --    3.30913   3.31432   3.33567   3.35731   3.39185
 Alpha virt. eigenvalues --    3.39498   3.40046   3.40573   3.42296   3.47220
 Alpha virt. eigenvalues --    3.50761   3.50817   3.53434   3.55778   4.24911
 Alpha virt. eigenvalues --    4.34694   4.40377   4.43854   4.45865   4.50349
 Alpha virt. eigenvalues --    4.56135   4.57810   4.62821   4.71684   4.77562
          Condensed to atoms (all electrons):
              1          2          3          4          5          6
     1  C    4.994114   0.415044   0.411341   0.415061  -0.056661  -0.006317
     2  H    0.415044   0.591184  -0.022962  -0.054541  -0.019509   0.021444
     3  H    0.411341  -0.022962   0.510710  -0.022953   0.017218   0.001413
     4  H    0.415061  -0.054541  -0.022953   0.591147  -0.019518  -0.015498
     5  C   -0.056661  -0.019509   0.017218  -0.019518   5.469064   0.410715
     6  H   -0.006317   0.021444   0.001413  -0.015498   0.410715   0.677362
     7  H   -0.006241  -0.015525   0.001428   0.021433   0.410822  -0.113497
     8  C   -0.015794   0.005687  -0.007618   0.005688   0.095586  -0.046915
     9  H    0.000888   0.002647   0.000066  -0.003393   0.005447   0.037007
    10  H    0.000909  -0.003395   0.000071   0.002645   0.005607  -0.050001
    11  C   -0.000984  -0.000366   0.000377  -0.000370  -0.102525  -0.001016
    12  H   -0.000052  -0.000246   0.000013   0.000332  -0.011516  -0.006319
    13  H   -0.000055   0.000332   0.000012  -0.000245  -0.011519   0.008559
    14  C    0.002765   0.000196   0.000163   0.000198  -0.053907  -0.001839
    15  H    0.000055  -0.000051   0.000003   0.000039   0.000665  -0.006616
    16  H    0.000054   0.000039   0.000003  -0.000051   0.000643   0.005347
    17  C   -0.000040   0.000007   0.000003   0.000007   0.002060   0.000075
    18  H   -0.000001   0.000004   0.000000  -0.000002  -0.000171   0.000281
    19  H   -0.000001  -0.000002   0.000000   0.000004  -0.000168  -0.000200
    20  C    0.000007   0.000001   0.000000   0.000001  -0.000483   0.000016
    21  H    0.000000   0.000000   0.000000  -0.000001   0.000006   0.000032
    22  H    0.000000  -0.000001   0.000000   0.000000   0.000006  -0.000038
    23  O    0.000000   0.000000   0.000000   0.000000  -0.000004   0.000001
    24  H    0.000000   0.000000   0.000000   0.000000   0.000003   0.000000
    25  O    0.000021   0.000000   0.000001   0.000000   0.000541   0.000082
    26  O    0.004095  -0.000261   0.000187  -0.000262  -0.030639   0.001194
    27  O    0.072336  -0.052932  -0.047920  -0.052943   0.113529  -0.068797
              7          8          9         10         11         12
     1  C   -0.006241  -0.015794   0.000888   0.000909  -0.000984  -0.000052
     2  H   -0.015525   0.005687   0.002647  -0.003395  -0.000366  -0.000246
     3  H    0.001428  -0.007618   0.000066   0.000071   0.000377   0.000013
     4  H    0.021433   0.005688  -0.003393   0.002645  -0.000370   0.000332
     5  C    0.410822   0.095586   0.005447   0.005607  -0.102525  -0.011516
     6  H   -0.113497  -0.046915   0.037007  -0.050001  -0.001016  -0.006319
     7  H    0.677378  -0.047048  -0.050007   0.037006  -0.001033   0.008561
     8  C   -0.047048   5.464046   0.370457   0.370322  -0.041501  -0.008292
     9  H   -0.050007   0.370457   0.652387  -0.093497   0.000758  -0.004412
    10  H    0.037006   0.370322  -0.093497   0.652374   0.000780   0.002469
    11  C   -0.001033  -0.041501   0.000758   0.000780   5.776679   0.381639
    12  H    0.008561  -0.008292  -0.004412   0.002469   0.381639   0.679094
    13  H   -0.006319  -0.008249   0.002469  -0.004410   0.381581  -0.114486
    14  C   -0.001858  -0.121754  -0.018386  -0.018451  -0.119140  -0.002270
    15  H    0.005347  -0.003846  -0.005949   0.008042  -0.000577   0.042199
    16  H   -0.006616  -0.003810   0.008042  -0.005946  -0.000767  -0.057888
    17  C    0.000073   0.008646  -0.000032  -0.000036  -0.076105  -0.001675
    18  H   -0.000200   0.000192   0.000406  -0.000508  -0.024483  -0.005349
    19  H    0.000281   0.000187  -0.000507   0.000405  -0.024363   0.007354
    20  C    0.000015  -0.001517  -0.000154  -0.000162  -0.083457   0.000827
    21  H   -0.000038  -0.000060   0.000219  -0.000171  -0.001644  -0.005628
    22  H    0.000032  -0.000062  -0.000171   0.000219  -0.001561   0.004516
    23  O    0.000001   0.000035  -0.000003  -0.000003  -0.001127   0.000215
    24  H    0.000000   0.000003   0.000001   0.000001   0.000762   0.000001
    25  O    0.000082   0.019651   0.000124   0.000124   0.010752  -0.000356
    26  O    0.001199   0.066621  -0.057720  -0.057713   0.050246  -0.062574
    27  O   -0.068817   0.006707   0.002377   0.002369   0.020702  -0.000187
             13         14         15         16         17         18
     1  C   -0.000055   0.002765   0.000055   0.000054  -0.000040  -0.000001
     2  H    0.000332   0.000196  -0.000051   0.000039   0.000007   0.000004
     3  H    0.000012   0.000163   0.000003   0.000003   0.000003   0.000000
     4  H   -0.000245   0.000198   0.000039  -0.000051   0.000007  -0.000002
     5  C   -0.011519  -0.053907   0.000665   0.000643   0.002060  -0.000171
     6  H    0.008559  -0.001839  -0.006616   0.005347   0.000075   0.000281
     7  H   -0.006319  -0.001858   0.005347  -0.006616   0.000073  -0.000200
     8  C   -0.008249  -0.121754  -0.003846  -0.003810   0.008646   0.000192
     9  H    0.002469  -0.018386  -0.005949   0.008042  -0.000032   0.000406
    10  H   -0.004410  -0.018451   0.008042  -0.005946  -0.000036  -0.000508
    11  C    0.381581  -0.119140  -0.000577  -0.000767  -0.076105  -0.024483
    12  H   -0.114486  -0.002270   0.042199  -0.057888  -0.001675  -0.005349
    13  H    0.679087  -0.002302  -0.057891   0.042196  -0.001715   0.007359
    14  C   -0.002302   5.821565   0.389213   0.389216  -0.095347  -0.000583
    15  H   -0.057891   0.389213   0.682011  -0.115930  -0.013534  -0.004749
    16  H    0.042196   0.389216  -0.115930   0.681983  -0.013617   0.000932
    17  C   -0.001715  -0.095347  -0.013534  -0.013617   5.591706   0.352071
    18  H    0.007359  -0.000583  -0.004749   0.000932   0.352071   0.649727
    19  H   -0.005345  -0.000562   0.000919  -0.004721   0.352354  -0.085129
    20  C    0.000923  -0.078993  -0.012993  -0.012746   0.034252   0.026882
    21  H    0.004517   0.004533  -0.004816   0.007202  -0.053949   0.031965
    22  H   -0.005626   0.004645   0.007208  -0.004810  -0.053194  -0.045683
    23  O    0.000216   0.028242  -0.000358  -0.000352   0.108577   0.001817
    24  H    0.000002  -0.004918  -0.000109  -0.000107  -0.004263  -0.000853
    25  O   -0.000350   0.071662  -0.065688  -0.065677   0.081576  -0.053420
    26  O   -0.062579   0.009272  -0.000995  -0.001004   0.018645   0.000123
    27  O   -0.000184  -0.000037   0.000122   0.000122   0.000013  -0.000001
             19         20         21         22         23         24
     1  C   -0.000001   0.000007   0.000000   0.000000   0.000000   0.000000
     2  H   -0.000002   0.000001   0.000000  -0.000001   0.000000   0.000000
     3  H    0.000000   0.000000   0.000000   0.000000   0.000000   0.000000
     4  H    0.000004   0.000001  -0.000001   0.000000   0.000000   0.000000
     5  C   -0.000168  -0.000483   0.000006   0.000006  -0.000004   0.000003
     6  H   -0.000200   0.000016   0.000032  -0.000038   0.000001   0.000000
     7  H    0.000281   0.000015  -0.000038   0.000032   0.000001   0.000000
     8  C    0.000187  -0.001517  -0.000060  -0.000062   0.000035   0.000003
     9  H   -0.000507  -0.000154   0.000219  -0.000171  -0.000003   0.000001
    10  H    0.000405  -0.000162  -0.000171   0.000219  -0.000003   0.000001
    11  C   -0.024363  -0.083457  -0.001644  -0.001561  -0.001127   0.000762
    12  H    0.007354   0.000827  -0.005628   0.004516   0.000215   0.000001
    13  H   -0.005345   0.000923   0.004517  -0.005626   0.000216   0.000002
    14  C   -0.000562  -0.078993   0.004533   0.004645   0.028242  -0.004918
    15  H    0.000919  -0.012993  -0.004816   0.007208  -0.000358  -0.000109
    16  H   -0.004721  -0.012746   0.007202  -0.004810  -0.000352  -0.000107
    17  C    0.352354   0.034252  -0.053949  -0.053194   0.108577  -0.004263
    18  H   -0.085129   0.026882   0.031965  -0.045683   0.001817  -0.000853
    19  H    0.649691   0.026509  -0.045656   0.031936   0.001784  -0.000863
    20  C    0.026509   5.405875   0.415999   0.415057  -0.018201   0.006915
    21  H   -0.045656   0.415999   0.656925  -0.096174  -0.055617  -0.008133
    22  H    0.031936   0.415057  -0.096174   0.656983  -0.055517  -0.008196
    23  O    0.001784  -0.018201  -0.055617  -0.055517   8.278105   0.203116
    24  H   -0.000863   0.006915  -0.008133  -0.008196   0.203116   0.450297
    25  O   -0.053437  -0.064642   0.000191   0.000187   0.005849   0.000015
    26  O    0.000125   0.000176   0.000061   0.000062  -0.000014   0.000002
    27  O   -0.000001  -0.000002   0.000000   0.000000   0.000000   0.000000
             25         26         27
     1  C    0.000021   0.004095   0.072336
     2  H    0.000000  -0.000261  -0.052932
     3  H    0.000001   0.000187  -0.047920
     4  H    0.000000  -0.000262  -0.052943
     5  C    0.000541  -0.030639   0.113529
     6  H    0.000082   0.001194  -0.068797
     7  H    0.000082   0.001199  -0.068817
     8  C    0.019651   0.066621   0.006707
     9  H    0.000124  -0.057720   0.002377
    10  H    0.000124  -0.057713   0.002369
    11  C    0.010752   0.050246   0.020702
    12  H   -0.000356  -0.062574  -0.000187
    13  H   -0.000350  -0.062579  -0.000184
    14  C    0.071662   0.009272  -0.000037
    15  H   -0.065688  -0.000995   0.000122
    16  H   -0.065677  -0.001004   0.000122
    17  C    0.081576   0.018645   0.000013
    18  H   -0.053420   0.000123  -0.000001
    19  H   -0.053437   0.000125  -0.000001
    20  C   -0.064642   0.000176  -0.000002
    21  H    0.000191   0.000061   0.000000
    22  H    0.000187   0.000062   0.000000
    23  O    0.005849  -0.000014   0.000000
    24  H    0.000015   0.000002   0.000000
    25  O    8.423016   0.001871  -0.000008
    26  O    0.001871   8.422489   0.003782
    27  O   -0.000008   0.003782   8.373960
 Mulliken atomic charges:
              1
     1  C   -0.230541
     2  H    0.133206
     3  H    0.158443
     4  H    0.133223
     5  C   -0.225290
     6  H    0.153525
     7  H    0.153544
     8  C   -0.107361
     9  H    0.150937
    10  H    0.150948
    11  C   -0.143254
    12  H    0.154028
    13  H    0.154025
    14  C   -0.201324
    15  H    0.158278
    16  H    0.158264
    17  C   -0.236558
    18  H    0.149373
    19  H    0.149406
    20  C   -0.060106
    21  H    0.150236
    22  H    0.150182
    23  O   -0.496763
    24  H    0.366324
    25  O   -0.312165
    26  O   -0.306389
    27  O   -0.304192
 Sum of Mulliken charges=   0.00000
 Atomic charges with hydrogens summed into heavy atoms:
              1
     1  C    0.194331
     2  H    0.000000
     3  H    0.000000
     4  H    0.000000
     5  C    0.081779
     6  H    0.000000
     7  H    0.000000
     8  C    0.194524
     9  H    0.000000
    10  H    0.000000
    11  C    0.164799
    12  H    0.000000
    13  H    0.000000
    14  C    0.115217
    15  H    0.000000
    16  H    0.000000
    17  C    0.062221
    18  H    0.000000
    19  H    0.000000
    20  C    0.240313
    21  H    0.000000
    22  H    0.000000
    23  O   -0.130439
    24  H    0.000000
    25  O   -0.312165
    26  O   -0.306389
    27  O   -0.304192
 Sum of Mulliken charges=   0.00000
 APT atomic charges:
              1
     1  C    0.555946
     2  H   -0.064402
     3  H   -0.020931
     4  H   -0.064420
     5  C    0.537526
     6  H   -0.071990
     7  H   -0.071985
     8  C    0.566245
     9  H   -0.070859
    10  H   -0.070866
    11  C    0.565819
    12  H   -0.071277
    13  H   -0.071282
    14  C    0.559185
    15  H   -0.070187
    16  H   -0.070185
    17  C    0.549664
    18  H   -0.070088
    19  H   -0.070069
    20  C    0.525471
    21  H   -0.068927
    22  H   -0.068927
    23  O   -0.643812
    24  H    0.253976
    25  O   -0.827984
    26  O   -0.841461
    27  O   -0.804181
 Sum of APT charges=   0.00000
 APT Atomic charges with hydrogens summed into heavy atoms:
              1
     1  C    0.406194
     2  H    0.000000
     3  H    0.000000
     4  H    0.000000
     5  C    0.393551
     6  H    0.000000
     7  H    0.000000
     8  C    0.424519
     9  H    0.000000
    10  H    0.000000
    11  C    0.423261
    12  H    0.000000
    13  H    0.000000
    14  C    0.418813
    15  H    0.000000
    16  H    0.000000
    17  C    0.409507
    18  H    0.000000
    19  H    0.000000
    20  C    0.387617
    21  H    0.000000
    22  H    0.000000
    23  O   -0.389836
    24  H    0.000000
    25  O   -0.827984
    26  O   -0.841461
    27  O   -0.804181
 Sum of APT charges=   0.00000
 Electronic spatial extent (au):  <R**2>=  5021.3548
 Charge=     0.0000 electrons
 Dipole moment (field-independent basis, Debye):
    X=     0.0668    Y=     0.3896    Z=     0.0010  Tot=     0.3953
 Quadrupole moment (field-independent basis, Debye-Ang):
   XX=   -56.9339   YY=   -71.2244   ZZ=   -69.0646
   XY=   -12.8564   XZ=    -0.0091   YZ=     0.0001
 Traceless Quadrupole moment (field-independent basis, Debye-Ang):
   XX=     8.8071   YY=    -5.4834   ZZ=    -3.3236
   XY=   -12.8564   XZ=    -0.0091   YZ=     0.0001
 Octapole moment (field-independent basis, Debye-Ang**2):
  XXX=   -23.0945  YYY=     1.6018  ZZZ=     0.0004  XYY=    -3.3861
  XXY=    33.4239  XXZ=     0.0478  XZZ=    -2.0922  YZZ=     0.2782
  YYZ=     0.0002  XYZ=     0.0025
 Hexadecapole moment (field-independent basis, Debye-Ang**3):
 XXXX= -4984.4235 YYYY=  -227.0874 ZZZZ=  -122.6823 XXXY=  -537.8450
 XXXZ=    -0.3704 YYYX=     3.3089 YYYZ=     0.0018 ZZZX=    -0.0031
 ZZZY=     0.0001 XXYY= -1096.4399 XXZZ= -1057.0785 YYZZ=   -54.6535
 XXYZ=    -0.0050 YYXZ=     0.0040 ZZXY=    -3.4875
 N-N= 6.171717425522D+02 E-N=-2.582354438074D+03  KE= 5.719380040092D+02
  Exact polarizability: 135.036  -0.572  94.972  -0.002   0.000  88.306
 Approx polarizability: 136.627   0.859 134.962  -0.003   0.000 125.978
 Full mass-weighted force constant matrix:
 Low frequencies ---   -4.1421   -0.0012   -0.0005    0.0009    1.6045   19.4743
 Low frequencies ---   24.6393   47.0203   48.1925
 Diagonal vibrational polarizability:
       31.6503275       6.4621593     201.3259574
 Harmonic frequencies (cm**-1), IR intensities (KM/Mole), Raman scattering
 activities (A**4/AMU), depolarization ratios for plane and unpolarized
 incident light, reduced masses (AMU), force constants (mDyne/A),
 and normal coordinates:
                     1                      2                      3
                     A                      A                      A
 Frequencies --    24.3368                47.0187                48.1267
 Red. masses --     4.7007                 4.7851                 1.9689
 Frc consts  --     0.0016                 0.0062                 0.0027
 IR Inten    --     0.1528                 0.4484                 5.8935
 Atom AN      X      Y      Z        X      Y      Z        X      Y      Z
   1   6     0.00   0.00   0.25     0.05   0.26   0.00     0.00   0.00  -0.09
   2   1    -0.11  -0.05   0.22     0.13   0.27   0.00     0.01  -0.23  -0.25
   3   1     0.00   0.00   0.39    -0.03   0.35   0.00     0.00   0.00   0.09
   4   1     0.11   0.05   0.22     0.13   0.26   0.00     0.00   0.23  -0.25
   5   6     0.00   0.00  -0.03     0.05  -0.01   0.00     0.00   0.00  -0.06
   6   1    -0.09  -0.05  -0.07     0.11  -0.01   0.00    -0.02  -0.17  -0.19
   7   1     0.09   0.05  -0.07     0.11  -0.01   0.00     0.02   0.17  -0.19
   8   6     0.00   0.00  -0.09    -0.03  -0.11   0.00     0.00   0.00   0.09
   9   1     0.06   0.03  -0.06    -0.08  -0.11   0.00    -0.01   0.13   0.18
  10   1    -0.06  -0.03  -0.06    -0.08  -0.11   0.00     0.01  -0.13   0.18
  11   6     0.00   0.00  -0.18     0.00  -0.20   0.00     0.00   0.00   0.00
  12   1     0.00   0.03  -0.16    -0.01  -0.20   0.00    -0.01  -0.01  -0.01
  13   1     0.00  -0.03  -0.16    -0.01  -0.20   0.00     0.01   0.01  -0.01
  14   6     0.00   0.00  -0.20    -0.02  -0.18   0.00     0.00   0.00   0.02
  15   1     0.04  -0.05  -0.24    -0.05  -0.18   0.00    -0.04   0.07   0.07
  16   1    -0.04   0.05  -0.24    -0.05  -0.18   0.00     0.04  -0.07   0.07
  17   6     0.00   0.00  -0.02    -0.05  -0.01   0.00     0.00   0.00   0.06
  18   1     0.09  -0.04  -0.05    -0.11  -0.01   0.00    -0.01   0.18   0.19
  19   1    -0.08   0.04  -0.05    -0.11  -0.01   0.00     0.01  -0.18   0.19
  20   6     0.00   0.00   0.14     0.05   0.11   0.00     0.00   0.00  -0.14
  21   1    -0.10   0.03   0.15     0.12   0.11   0.00    -0.03  -0.22  -0.30
  22   1     0.10  -0.03   0.15     0.12   0.11   0.00     0.03   0.22  -0.30
  23   8     0.00   0.00   0.24    -0.04   0.25   0.00     0.00   0.00   0.10
  24   1     0.00   0.00   0.33     0.02   0.34   0.00     0.00   0.00  -0.05
  25   8     0.00   0.00  -0.10     0.02  -0.11   0.00     0.00   0.00  -0.09
  26   8     0.00   0.00  -0.20     0.01  -0.18   0.00     0.00   0.00  -0.01
  27   8     0.00   0.00   0.14    -0.04   0.12   0.00     0.00   0.00   0.12
                     4                      5                      6
                     A                      A                      A
 Frequencies --    61.3147                87.6660               109.3201
 Red. masses --     3.7308                 2.1340                 2.7770
 Frc consts  --     0.0083                 0.0097                 0.0196
 IR Inten    --     0.0002                 0.0592                 0.1879
 Atom AN      X      Y      Z        X      Y      Z        X      Y      Z
   1   6     0.00   0.00   0.14     0.00   0.00   0.11     0.00   0.00  -0.10
   2   1    -0.14  -0.12   0.06    -0.06   0.20   0.26     0.15   0.04  -0.09
   3   1     0.00   0.00   0.37     0.00   0.00   0.00     0.00   0.00  -0.27
   4   1     0.14   0.12   0.06     0.06  -0.20   0.26    -0.15  -0.04  -0.09
   5   6     0.00   0.00  -0.19     0.00   0.00  -0.06     0.00   0.00   0.20
   6   1    -0.09  -0.14  -0.30     0.05   0.01  -0.05     0.01   0.14   0.30
   7   1     0.09   0.14  -0.30    -0.05  -0.01  -0.05    -0.01  -0.14   0.30
   8   6     0.00   0.00  -0.14     0.00   0.00   0.01     0.00   0.00   0.03
   9   1    -0.02   0.05  -0.11     0.00   0.07   0.06     0.14   0.00   0.04
  10   1     0.02  -0.05  -0.11     0.00  -0.07   0.06    -0.14   0.00   0.04
  11   6     0.00   0.00  -0.01     0.00   0.00   0.17     0.00   0.00  -0.06
  12   1    -0.12  -0.01  -0.02    -0.02   0.23   0.34    -0.01   0.11   0.02
  13   1     0.12   0.01  -0.02     0.02  -0.23   0.34     0.01  -0.11   0.02
  14   6     0.00   0.00   0.15     0.00   0.00  -0.06     0.00   0.00  -0.14
  15   1     0.07   0.05   0.18    -0.04  -0.17  -0.18     0.09  -0.16  -0.27
  16   1    -0.07  -0.05   0.18     0.04   0.17  -0.18    -0.09   0.16  -0.27
  17   6     0.00   0.00   0.17     0.00   0.00   0.00     0.00   0.00   0.17
  18   1    -0.06   0.07   0.22    -0.06   0.05   0.03    -0.03   0.11   0.25
  19   1     0.06  -0.07   0.22     0.06  -0.05   0.03     0.03  -0.11   0.25
  20   6     0.00   0.00  -0.01     0.00   0.00  -0.12     0.00   0.00  -0.02
  21   1     0.13  -0.02  -0.02    -0.04  -0.16  -0.24     0.08  -0.09  -0.08
  22   1    -0.13   0.02  -0.02     0.04   0.16  -0.24    -0.08   0.09  -0.08
  23   8     0.00   0.00  -0.17     0.00   0.00   0.08     0.00   0.00  -0.05
  24   1     0.00   0.00  -0.24     0.00   0.00  -0.08     0.00   0.00  -0.15
  25   8     0.00   0.00   0.19     0.00   0.00   0.03     0.00   0.00   0.11
  26   8     0.00   0.00  -0.15     0.00   0.00  -0.05     0.00   0.00  -0.16
  27   8     0.00   0.00   0.06     0.00   0.00  -0.13     0.00   0.00   0.05
                     7                      8                      9
                     A                      A                      A
 Frequencies --   123.2016               126.9616               145.7344
 Red. masses --     4.2630                 2.4108                 2.6020
 Frc consts  --     0.0381                 0.0229                 0.0326
 IR Inten    --     0.0120                19.5130                 0.0894
 Atom AN      X      Y      Z        X      Y      Z        X      Y      Z
   1   6    -0.08  -0.18   0.00     0.00   0.00   0.06     0.00   0.00  -0.01
   2   1    -0.20  -0.20   0.00    -0.01   0.20   0.20     0.08   0.14   0.09
   3   1     0.04  -0.33   0.00     0.00   0.00  -0.09     0.00   0.00  -0.19
   4   1    -0.20  -0.19   0.00     0.01  -0.20   0.20    -0.08  -0.14   0.09
   5   6    -0.05   0.16   0.00     0.00   0.00  -0.05     0.00   0.00   0.06
   6   1    -0.11   0.16   0.00     0.12  -0.10  -0.12     0.06   0.00   0.06
   7   1    -0.11   0.16   0.00    -0.12   0.10  -0.12    -0.06   0.00   0.06
   8   6    -0.01   0.20   0.00     0.00   0.00   0.20     0.00   0.00   0.12
   9   1    -0.03   0.20   0.00     0.01   0.23   0.36     0.12   0.18   0.25
  10   1    -0.03   0.20   0.00    -0.01  -0.23   0.36    -0.12  -0.18   0.25
  11   6    -0.05   0.00   0.00     0.00   0.00  -0.08     0.00   0.00  -0.08
  12   1    -0.13  -0.01   0.00     0.02  -0.05  -0.11    -0.13  -0.08  -0.13
  13   1    -0.13  -0.01   0.00    -0.02   0.05  -0.11     0.13   0.08  -0.13
  14   6     0.05  -0.13   0.00     0.00   0.00  -0.03     0.00   0.00   0.17
  15   1     0.11  -0.13   0.00    -0.02   0.08   0.03     0.04   0.15   0.28
  16   1     0.11  -0.13   0.00     0.02  -0.08   0.03    -0.04  -0.15   0.28
  17   6    -0.01  -0.16   0.00     0.00   0.00   0.13     0.00   0.00  -0.15
  18   1    -0.05  -0.16   0.00     0.10   0.13   0.23    -0.09  -0.16  -0.27
  19   1    -0.05  -0.15   0.00    -0.10  -0.13   0.23     0.09   0.16  -0.27
  20   6     0.10  -0.02   0.00     0.00   0.00   0.10     0.00   0.00  -0.06
  21   1     0.20  -0.02   0.00     0.10   0.06   0.14    -0.09   0.00  -0.06
  22   1     0.20  -0.02   0.00    -0.10  -0.06   0.14     0.09   0.00  -0.06
  23   8    -0.03   0.18   0.00     0.00   0.00  -0.09     0.00   0.00   0.07
  24   1     0.06   0.31   0.00     0.00   0.00   0.06     0.00   0.00  -0.05
  25   8     0.02  -0.20   0.00     0.00   0.00  -0.12     0.00   0.00   0.10
  26   8     0.03   0.14   0.00     0.00   0.00  -0.01     0.00   0.00  -0.18
  27   8     0.04   0.02   0.00     0.00   0.00  -0.12     0.00   0.00  -0.03
                    10                     11                     12
                     A                      A                      A
 Frequencies --   154.7704               219.7374               227.0299
 Red. masses --     3.0578                 6.1516                 1.2568
 Frc consts  --     0.0432                 0.1750                 0.0382
 IR Inten    --    25.0029                 1.3071                 0.4259
 Atom AN      X      Y      Z        X      Y      Z        X      Y      Z
   1   6     0.00   0.00  -0.03    -0.27   0.00   0.00     0.00   0.00   0.02
   2   1     0.06   0.00  -0.03    -0.31  -0.01   0.00    -0.32  -0.34  -0.20
   3   1     0.00   0.00  -0.09    -0.23  -0.05   0.00     0.00   0.00   0.59
   4   1    -0.06  -0.01  -0.03    -0.31  -0.01   0.00     0.32   0.34  -0.20
   5   6     0.00   0.00   0.08    -0.19   0.02   0.00     0.00   0.00   0.07
   6   1    -0.04   0.10   0.15    -0.18   0.02   0.00     0.08   0.11   0.15
   7   1     0.04  -0.10   0.15    -0.18   0.02   0.00    -0.08  -0.11   0.15
   8   6     0.00   0.00  -0.08    -0.15  -0.01   0.00     0.00   0.00   0.04
   9   1     0.09  -0.02  -0.09    -0.18   0.00   0.00     0.04   0.01   0.04
  10   1    -0.09   0.02  -0.09    -0.18   0.00   0.00    -0.04  -0.01   0.04
  11   6     0.00   0.00   0.19     0.00  -0.07   0.00     0.00   0.00   0.00
  12   1    -0.16   0.20   0.34     0.00  -0.06   0.00    -0.01   0.01   0.00
  13   1     0.16  -0.20   0.34     0.00  -0.06   0.00     0.01  -0.01   0.00
  14   6     0.00   0.00   0.13     0.05  -0.04   0.00     0.00   0.00   0.00
  15   1    -0.19   0.13   0.24     0.02  -0.04   0.00     0.00   0.01   0.01
  16   1     0.19  -0.13   0.24     0.02  -0.04   0.00     0.00  -0.01   0.01
  17   6     0.00   0.00   0.01     0.18   0.08   0.00     0.00   0.00   0.00
  18   1     0.12   0.09   0.08     0.17   0.08   0.00     0.01   0.00   0.00
  19   1    -0.12  -0.09   0.08     0.17   0.08   0.00    -0.01   0.01   0.00
  20   6     0.00   0.00   0.08     0.20   0.06   0.00     0.00   0.00   0.01
  21   1     0.03   0.09   0.14     0.17   0.06   0.00     0.00   0.00   0.01
  22   1    -0.03  -0.09   0.14     0.17   0.06   0.00     0.00   0.00   0.01
  23   8     0.00   0.00  -0.04     0.30  -0.05   0.00     0.00   0.00   0.01
  24   1     0.00   0.00   0.19     0.23  -0.15   0.00     0.00   0.00  -0.16
  25   8     0.00   0.00  -0.22     0.15   0.05   0.00     0.00   0.00  -0.01
  26   8     0.00   0.00  -0.18    -0.06  -0.08   0.00     0.00   0.00  -0.02
  27   8     0.00   0.00   0.04    -0.23   0.04   0.00     0.00   0.00  -0.11
                    13                     14                     15
                     A                      A                      A
 Frequencies --   228.0223               229.5769               340.6467
 Red. masses --     1.0898                 3.8745                 3.7471
 Frc consts  --     0.0334                 0.1203                 0.2562
 IR Inten    --   120.9981                11.2496                 5.3429
 Atom AN      X      Y      Z        X      Y      Z        X      Y      Z
   1   6     0.00   0.00   0.00     0.02   0.14   0.00    -0.12  -0.07   0.00
   2   1    -0.05  -0.05  -0.03     0.16   0.16   0.00    -0.29  -0.09   0.00
   3   1     0.00   0.00   0.09    -0.14   0.32   0.00     0.04  -0.27   0.00
   4   1     0.05   0.05  -0.03     0.17   0.16   0.00    -0.29  -0.09   0.00
   5   6     0.00   0.00   0.01    -0.07  -0.19   0.00     0.06   0.08   0.00
   6   1     0.01   0.02   0.02    -0.06  -0.18   0.01     0.15   0.07   0.00
   7   1    -0.01  -0.02   0.02    -0.06  -0.18  -0.01     0.15   0.07   0.00
   8   6     0.00   0.00   0.01     0.02  -0.08   0.00    -0.03  -0.10   0.00
   9   1     0.01   0.00   0.01     0.12  -0.08   0.00    -0.11  -0.09   0.00
  10   1    -0.01   0.00   0.01     0.12  -0.08   0.00    -0.11  -0.09   0.00
  11   6     0.00   0.00  -0.01    -0.01   0.20   0.00     0.12   0.03   0.00
  12   1     0.00  -0.01  -0.01     0.01   0.19   0.00     0.25   0.04   0.00
  13   1     0.00   0.01  -0.01     0.01   0.19   0.00     0.25   0.04   0.00
  14   6     0.00   0.00   0.00     0.07   0.11   0.00     0.01   0.17   0.00
  15   1     0.02  -0.01   0.00     0.17   0.12   0.00     0.01   0.16  -0.01
  16   1    -0.02   0.01   0.00     0.17   0.12   0.00     0.01   0.16   0.01
  17   6     0.00   0.00   0.00     0.06  -0.17   0.00     0.07  -0.12   0.00
  18   1    -0.04   0.02   0.01     0.09  -0.17   0.00     0.19  -0.12   0.00
  19   1     0.04  -0.02   0.01     0.09  -0.17   0.00     0.19  -0.12   0.00
  20   6     0.00   0.00  -0.05     0.12  -0.10   0.00     0.03  -0.16   0.00
  21   1    -0.01  -0.02  -0.07     0.22  -0.10   0.00     0.12  -0.15   0.01
  22   1     0.01   0.02  -0.07     0.22  -0.10   0.00     0.12  -0.15  -0.01
  23   8     0.00   0.00  -0.04    -0.01   0.11   0.00    -0.13   0.07   0.00
  24   1     0.00   0.00   0.98     0.09   0.25   0.00     0.01   0.27   0.00
  25   8     0.00   0.00   0.03    -0.02  -0.06   0.00    -0.04   0.10   0.00
  26   8     0.00   0.00   0.00    -0.08   0.11   0.00     0.01  -0.17   0.00
  27   8     0.00   0.00  -0.02    -0.13  -0.11   0.00     0.02   0.15   0.00
                    16                     17                     18
                     A                      A                      A
 Frequencies --   411.8113               453.4215               532.1352
 Red. masses --     5.3532                 3.5570                 3.1540
 Frc consts  --     0.5349                 0.4309                 0.5262
 IR Inten    --     0.1924                 1.6012                 3.6186
 Atom AN      X      Y      Z        X      Y      Z        X      Y      Z
   1   6    -0.21   0.05   0.00     0.10   0.04   0.00    -0.12   0.01   0.00
   2   1    -0.21   0.04   0.00     0.25   0.06   0.01    -0.21  -0.01   0.00
   3   1    -0.19   0.03   0.00    -0.07   0.23   0.00    -0.02  -0.10   0.00
   4   1    -0.21   0.04   0.00     0.25   0.06  -0.01    -0.21  -0.01   0.00
   5   6    -0.05  -0.08   0.00    -0.13   0.05   0.00     0.10  -0.11   0.00
   6   1    -0.07  -0.08   0.00    -0.29   0.06   0.00     0.19  -0.11   0.01
   7   1    -0.07  -0.08   0.00    -0.29   0.06   0.00     0.19  -0.11  -0.01
   8   6     0.14   0.03   0.00    -0.05   0.17   0.00     0.18  -0.03   0.00
   9   1     0.21   0.02   0.00    -0.11   0.16  -0.01     0.34  -0.04   0.00
  10   1     0.21   0.02   0.00    -0.11   0.16   0.01     0.34  -0.04   0.00
  11   6     0.21   0.00   0.00     0.03  -0.15   0.00    -0.10  -0.10   0.00
  12   1     0.20   0.00   0.00     0.00  -0.14   0.01    -0.24  -0.10   0.00
  13   1     0.20   0.00   0.00     0.00  -0.14  -0.01    -0.24  -0.10   0.00
  14   6     0.21  -0.05   0.00    -0.04  -0.03   0.00    -0.15  -0.09   0.00
  15   1     0.25  -0.04   0.00    -0.18  -0.04   0.00    -0.29  -0.09   0.00
  16   1     0.25  -0.04   0.00    -0.18  -0.04   0.00    -0.29  -0.09   0.00
  17   6    -0.03   0.08   0.00     0.13   0.00   0.00     0.05  -0.01   0.00
  18   1    -0.08   0.08   0.00     0.28  -0.01   0.00     0.14  -0.01   0.00
  19   1    -0.08   0.08   0.00     0.28  -0.01   0.00     0.14  -0.01   0.00
  20   6    -0.18   0.03   0.00     0.01  -0.14   0.00     0.05  -0.07   0.00
  21   1    -0.26   0.04   0.00     0.04  -0.13   0.01     0.09  -0.07   0.00
  22   1    -0.26   0.04   0.00     0.04  -0.13  -0.01     0.09  -0.07   0.00
  23   8    -0.20  -0.03   0.00    -0.13   0.03   0.00     0.00   0.02   0.00
  24   1    -0.19  -0.02   0.00     0.00   0.22   0.00     0.06   0.09   0.00
  25   8     0.14  -0.07   0.00     0.05   0.17   0.00    -0.04   0.11   0.00
  26   8     0.20   0.04   0.00     0.08  -0.02   0.00     0.06   0.15   0.00
  27   8    -0.18   0.00   0.00    -0.02  -0.15   0.00    -0.04   0.07   0.00
                    19                     20                     21
                     A                      A                      A
 Frequencies --   549.7573               829.3129               836.0682
 Red. masses --     5.5958                 1.0899                 1.0982
 Frc consts  --     0.9964                 0.4417                 0.4523
 IR Inten    --     1.9104                 0.1468                 0.0932
 Atom AN      X      Y      Z        X      Y      Z        X      Y      Z
   1   6     0.05  -0.03   0.00     0.00   0.00   0.00     0.00   0.00   0.00
   2   1    -0.02  -0.04   0.00     0.01  -0.01   0.00     0.02  -0.01  -0.01
   3   1     0.12  -0.11   0.00     0.00   0.00  -0.01     0.00   0.00  -0.01
   4   1    -0.02  -0.04   0.00    -0.01   0.01   0.00    -0.02   0.01  -0.01
   5   6     0.06  -0.02   0.00     0.00   0.00  -0.03     0.00   0.00  -0.04
   6   1     0.18  -0.02   0.00    -0.10   0.17   0.10    -0.15   0.27   0.15
   7   1     0.18  -0.02   0.00     0.10  -0.17   0.10     0.15  -0.27   0.15
   8   6    -0.11  -0.13   0.00     0.00   0.00  -0.03     0.00   0.00  -0.04
   9   1    -0.07  -0.12   0.01    -0.08   0.19   0.11    -0.15   0.27   0.15
  10   1    -0.07  -0.12  -0.01     0.08  -0.19   0.11     0.15  -0.27   0.15
  11   6    -0.18   0.07   0.00     0.00   0.00   0.04     0.00   0.00   0.01
  12   1    -0.30   0.05  -0.01    -0.14  -0.28  -0.16    -0.01  -0.06  -0.03
  13   1    -0.30   0.05   0.01     0.14   0.28  -0.16     0.01   0.06  -0.03
  14   6     0.13  -0.14   0.00     0.00   0.00   0.04     0.00   0.00   0.00
  15   1     0.17  -0.13   0.01    -0.13  -0.28  -0.16    -0.04  -0.03  -0.01
  16   1     0.17  -0.13  -0.01     0.13   0.28  -0.16     0.04   0.03  -0.01
  17   6     0.19   0.13   0.00     0.00   0.00  -0.03     0.00   0.00   0.04
  18   1     0.25   0.11  -0.01    -0.11   0.23   0.13     0.16  -0.27  -0.15
  19   1     0.25   0.11   0.01     0.11  -0.23   0.13    -0.16   0.27  -0.16
  20   6    -0.07  -0.06   0.00     0.00   0.00  -0.03     0.00   0.00   0.04
  21   1    -0.14  -0.05   0.01    -0.12   0.21   0.12     0.15  -0.28  -0.15
  22   1    -0.14  -0.05  -0.01     0.12  -0.21   0.12    -0.15   0.28  -0.15
  23   8    -0.19  -0.01   0.00     0.00   0.00   0.01     0.00   0.00  -0.01
  24   1    -0.08   0.16   0.00     0.00   0.00  -0.02     0.00   0.00   0.02
  25   8     0.27   0.02   0.00     0.00   0.00   0.00     0.00   0.00  -0.01
  26   8    -0.23   0.07   0.00     0.00   0.00   0.00     0.00   0.00   0.01
  27   8     0.08   0.07   0.00     0.00   0.00   0.01     0.00   0.00   0.01
                    22                     23                     24
                     A                      A                      A
 Frequencies --   843.3872               971.7319              1012.4418
 Red. masses --     1.1076                 5.5215                 5.0770
 Frc consts  --     0.4642                 3.0719                 3.0662
 IR Inten    --     0.9457                81.6464                22.4859
 Atom AN      X      Y      Z        X      Y      Z        X      Y      Z
   1   6     0.00   0.00   0.00    -0.26   0.09   0.00     0.11  -0.03   0.00
   2   1    -0.02   0.01   0.01     0.00   0.11   0.01    -0.01  -0.04  -0.01
   3   1     0.00   0.00   0.01    -0.50   0.38   0.00     0.22  -0.17   0.00
   4   1     0.02  -0.01   0.01     0.00   0.11  -0.01    -0.01  -0.04   0.01
   5   6     0.00   0.00   0.04     0.28   0.19   0.00    -0.16  -0.05   0.00
   6   1     0.12  -0.22  -0.12     0.20   0.15  -0.02    -0.27  -0.01   0.02
   7   1    -0.12   0.22  -0.12     0.20   0.15   0.02    -0.27  -0.01  -0.02
   8   6     0.00   0.00   0.03     0.13   0.09   0.00     0.16   0.06   0.00
   9   1     0.14  -0.20  -0.11    -0.03   0.08   0.00     0.25   0.01  -0.02
  10   1    -0.14   0.20  -0.11    -0.03   0.08   0.00     0.25   0.01   0.02
  11   6     0.00   0.00   0.04    -0.16   0.09   0.00    -0.10   0.07   0.00
  12   1    -0.16  -0.27  -0.15    -0.12   0.07  -0.01     0.04   0.07   0.00
  13   1     0.16   0.27  -0.15    -0.12   0.07   0.01     0.04   0.07   0.00
  14   6     0.00   0.00   0.04    -0.06   0.05   0.00    -0.22   0.14   0.00
  15   1    -0.16  -0.27  -0.15     0.05   0.05   0.00    -0.15   0.10  -0.01
  16   1     0.16   0.27  -0.15     0.05   0.05   0.00    -0.15   0.10   0.01
  17   6     0.00   0.00   0.02     0.08   0.04   0.00     0.26   0.05   0.00
  18   1     0.11  -0.16  -0.09     0.08   0.03   0.00     0.27   0.01  -0.01
  19   1    -0.11   0.16  -0.09     0.08   0.03   0.00     0.27   0.01   0.01
  20   6     0.00   0.00   0.03     0.01   0.02   0.00     0.03   0.13   0.00
  21   1     0.10  -0.18  -0.10    -0.04   0.02   0.00    -0.11   0.14   0.00
  22   1    -0.10   0.18  -0.10    -0.04   0.02   0.00    -0.11   0.14   0.00
  23   8     0.00   0.00  -0.01    -0.03  -0.01   0.00    -0.09  -0.04   0.00
  24   1     0.00   0.00   0.01     0.00   0.02   0.00    -0.14  -0.10   0.00
  25   8     0.00   0.00  -0.02     0.02  -0.08   0.00     0.02  -0.23   0.00
  26   8     0.00   0.00  -0.02    -0.02  -0.16   0.00     0.03  -0.13   0.00
  27   8     0.00   0.00  -0.01     0.02  -0.27   0.00    -0.03   0.12   0.00
                    25                     26                     27
                     A                      A                      A
 Frequencies --  1025.0513              1043.1935              1069.2243
 Red. masses --     2.4868                 3.7295                 4.3731
 Frc consts  --     1.5395                 2.3913                 2.9456
 IR Inten    --    41.7436                 5.8737                72.6086
 Atom AN      X      Y      Z        X      Y      Z        X      Y      Z
   1   6     0.02  -0.01   0.00     0.05  -0.01   0.00    -0.01   0.03   0.00
   2   1     0.02  -0.01   0.00    -0.01  -0.02   0.00    -0.11   0.00  -0.01
   3   1     0.01   0.00   0.00     0.10  -0.08   0.00     0.11  -0.11   0.00
   4   1     0.02  -0.01   0.00    -0.01  -0.02   0.00    -0.10   0.00   0.01
   5   6    -0.04   0.03   0.00    -0.10   0.00   0.00     0.04  -0.12   0.00
   6   1    -0.08   0.04   0.00    -0.24   0.04   0.01     0.10  -0.12   0.00
   7   1    -0.08   0.04   0.00    -0.24   0.04  -0.01     0.10  -0.12   0.00
   8   6     0.04  -0.03   0.00     0.20   0.06   0.00    -0.03   0.13   0.00
   9   1     0.04  -0.03   0.00     0.26   0.01  -0.02    -0.08   0.12  -0.01
  10   1     0.04  -0.03   0.00     0.26   0.01   0.02    -0.08   0.12   0.01
  11   6     0.02   0.10   0.00    -0.22   0.02   0.00    -0.05  -0.12   0.00
  12   1     0.10   0.10   0.00    -0.34  -0.05  -0.02    -0.11  -0.12   0.00
  13   1     0.10   0.10   0.00    -0.34  -0.05   0.02    -0.11  -0.12   0.00
  14   6    -0.05  -0.07   0.00     0.18   0.01   0.00     0.08   0.11   0.00
  15   1    -0.03  -0.07   0.00     0.33   0.07   0.02     0.16   0.13   0.00
  16   1    -0.03  -0.07   0.00     0.33   0.07  -0.02     0.16   0.13   0.00
  17   6    -0.07   0.23   0.00    -0.13  -0.05   0.00    -0.09   0.01   0.00
  18   1    -0.23   0.23  -0.01    -0.10  -0.03   0.01    -0.31   0.07   0.02
  19   1    -0.23   0.23   0.01    -0.10  -0.03  -0.01    -0.31   0.07  -0.02
  20   6     0.10  -0.18   0.00    -0.06  -0.07   0.00     0.32   0.14   0.00
  21   1     0.04  -0.17   0.01     0.01  -0.07   0.00     0.32   0.08  -0.02
  22   1     0.04  -0.17  -0.01     0.01  -0.07   0.00     0.32   0.08   0.02
  23   8     0.00  -0.03   0.00     0.07   0.04   0.00    -0.20  -0.18   0.00
  24   1     0.43   0.58   0.00     0.03  -0.01   0.00     0.03   0.17   0.00
  25   8    -0.04  -0.06   0.00     0.02   0.12   0.00     0.01   0.03   0.00
  26   8     0.02  -0.03   0.00    -0.01  -0.18   0.00    -0.03  -0.02   0.00
  27   8    -0.01   0.01   0.00    -0.02   0.06   0.00     0.02   0.01   0.00
                    28                     29                     30
                     A                      A                      A
 Frequencies --  1078.8137              1130.2391              1146.0914
 Red. masses --     3.4542                 3.0885                 1.4948
 Frc consts  --     2.3686                 2.3245                 1.1569
 IR Inten    --     9.7641                14.4314                 0.0146
 Atom AN      X      Y      Z        X      Y      Z        X      Y      Z
   1   6     0.02  -0.07   0.00    -0.03   0.10   0.00     0.00   0.00  -0.04
   2   1     0.20   0.00   0.03    -0.23   0.01  -0.04    -0.13   0.10   0.05
   3   1    -0.21   0.21   0.00     0.25  -0.23   0.00     0.00   0.00   0.08
   4   1     0.20   0.00  -0.03    -0.23   0.01   0.04     0.13  -0.10   0.05
   5   6    -0.07   0.22   0.00    -0.01  -0.13   0.00     0.00   0.00   0.09
   6   1    -0.18   0.22   0.00    -0.03  -0.12   0.01    -0.10  -0.24  -0.09
   7   1    -0.18   0.22   0.00    -0.03  -0.12  -0.01     0.10   0.24  -0.09
   8   6     0.08  -0.22   0.00    -0.01   0.13   0.00     0.00   0.00  -0.09
   9   1     0.19  -0.22   0.01    -0.16   0.13  -0.01     0.14   0.24   0.09
  10   1     0.19  -0.22  -0.01    -0.16   0.13   0.01    -0.14  -0.24   0.09
  11   6     0.02   0.10   0.00     0.03   0.23   0.00     0.00   0.00   0.10
  12   1    -0.01   0.09  -0.01     0.19   0.23  -0.01     0.15  -0.26  -0.10
  13   1    -0.01   0.09   0.01     0.19   0.23   0.01    -0.15   0.26  -0.10
  14   6     0.00  -0.13   0.00    -0.03  -0.23   0.00     0.00   0.00  -0.10
  15   1    -0.12  -0.12   0.01    -0.15  -0.22   0.01    -0.13   0.26   0.10
  16   1    -0.12  -0.12  -0.01    -0.15  -0.22  -0.01     0.13  -0.26   0.10
  17   6    -0.03  -0.08   0.00    -0.01  -0.04   0.00     0.00   0.00   0.07
  18   1    -0.01  -0.06   0.01     0.09  -0.04   0.00    -0.12  -0.18  -0.07
  19   1    -0.01  -0.06  -0.01     0.09  -0.04   0.00     0.12   0.18  -0.07
  20   6     0.13   0.13   0.00     0.02   0.04   0.00     0.00   0.00  -0.06
  21   1     0.22   0.09  -0.01     0.13   0.02   0.00     0.07   0.18   0.07
  22   1     0.22   0.09   0.01     0.13   0.02   0.00    -0.07  -0.18   0.07
  23   8    -0.10  -0.08   0.00    -0.02   0.00   0.00     0.00   0.00   0.02
  24   1    -0.21  -0.22   0.00    -0.20  -0.25   0.00     0.00   0.00   0.00
  25   8    -0.01   0.09   0.00    -0.02   0.08   0.00     0.00   0.00   0.01
  26   8     0.03   0.02   0.00     0.01  -0.11   0.00     0.00   0.00   0.00
  27   8    -0.04  -0.01   0.00     0.07  -0.01   0.00     0.00   0.00  -0.01
                    31                     32                     33
                     A                      A                      A
 Frequencies --  1156.2842              1159.0084              1167.9766
 Red. masses --     1.4738                 5.1604                 5.7390
 Frc consts  --     1.1609                 4.0842                 4.6127
 IR Inten    --     0.2289                40.3809                73.5339
 Atom AN      X      Y      Z        X      Y      Z        X      Y      Z
   1   6     0.00   0.00   0.06     0.14  -0.13   0.00     0.17  -0.18   0.00
   2   1     0.21  -0.17  -0.07     0.16  -0.07   0.03     0.22  -0.07   0.04
   3   1     0.00   0.00  -0.12    -0.05   0.08   0.00    -0.14   0.16   0.00
   4   1    -0.21   0.17  -0.07     0.16  -0.07  -0.03     0.22  -0.07  -0.05
   5   6     0.00   0.00  -0.09     0.15  -0.02   0.00     0.19   0.01   0.00
   6   1     0.15   0.24   0.09     0.31  -0.08  -0.02     0.25  -0.02   0.00
   7   1    -0.15  -0.24   0.09     0.31  -0.08   0.02     0.25  -0.02   0.00
   8   6     0.00   0.00   0.08    -0.17   0.01   0.00     0.11   0.18   0.00
   9   1    -0.08  -0.23  -0.09    -0.30   0.07   0.02    -0.01   0.17   0.00
  10   1     0.08   0.23  -0.09    -0.30   0.07  -0.02    -0.01   0.17   0.00
  11   6     0.00   0.00   0.02    -0.16   0.10   0.00     0.11   0.03   0.00
  12   1    -0.03  -0.07  -0.03    -0.20   0.04  -0.02     0.23   0.09   0.02
  13   1     0.03   0.07  -0.03    -0.20   0.04   0.02     0.23   0.09  -0.02
  14   6     0.00   0.00  -0.04     0.12  -0.07   0.00    -0.14  -0.01   0.00
  15   1    -0.11   0.09   0.03     0.19  -0.01   0.02    -0.21  -0.06  -0.01
  16   1     0.11  -0.09   0.03     0.19  -0.01  -0.02    -0.21  -0.07   0.02
  17   6     0.00   0.00   0.10     0.13   0.06   0.00    -0.14  -0.07   0.00
  18   1    -0.14  -0.27  -0.10     0.17   0.03  -0.01    -0.13  -0.04   0.01
  19   1     0.14   0.27  -0.10     0.17   0.03   0.01    -0.13  -0.04  -0.01
  20   6     0.00   0.00  -0.10     0.01   0.03   0.00    -0.01  -0.02   0.00
  21   1     0.14   0.28   0.11    -0.02   0.04   0.01     0.09  -0.05  -0.01
  22   1    -0.14  -0.28   0.11    -0.02   0.04  -0.01     0.09  -0.04   0.01
  23   8     0.00   0.00   0.03    -0.02   0.00   0.00     0.01   0.01   0.00
  24   1     0.00   0.00   0.00    -0.04  -0.04   0.00    -0.06  -0.09   0.00
  25   8     0.00   0.00  -0.02    -0.20   0.01   0.00     0.20   0.02   0.00
  26   8     0.00   0.00  -0.03     0.24  -0.03   0.00    -0.18  -0.05   0.00
  27   8     0.00   0.00   0.00    -0.23   0.05   0.00    -0.30   0.06   0.00
                    34                     35                     36
                     A                      A                      A
 Frequencies --  1170.6840              1170.8132              1184.3978
 Red. masses --     1.4788                 8.8823                 1.4268
 Frc consts  --     1.1941                 7.1739                 1.1792
 IR Inten    --     0.2420               569.9491                 1.4607
 Atom AN      X      Y      Z        X      Y      Z        X      Y      Z
   1   6     0.00   0.00   0.07     0.01  -0.03   0.00     0.00   0.00   0.11
   2   1     0.26  -0.20  -0.09     0.05   0.00   0.02     0.39  -0.31  -0.15
   3   1     0.00   0.00  -0.14    -0.08   0.07   0.00     0.00   0.00  -0.21
   4   1    -0.26   0.20  -0.09     0.04   0.01  -0.02    -0.39   0.31  -0.15
   5   6     0.00   0.00  -0.03     0.03   0.03   0.00     0.00   0.00   0.07
   6   1     0.12   0.07   0.02    -0.06   0.06   0.01    -0.03  -0.19  -0.08
   7   1    -0.12  -0.07   0.02    -0.06   0.06  -0.01     0.03   0.19  -0.08
   8   6     0.00   0.00   0.01     0.22   0.12   0.00     0.00   0.00  -0.08
   9   1     0.07  -0.03  -0.02     0.20   0.05  -0.02     0.16   0.22   0.08
  10   1    -0.07   0.03  -0.02     0.20   0.05   0.02    -0.16  -0.22   0.08
  11   6     0.00   0.00   0.10     0.24  -0.13   0.00     0.00   0.00  -0.04
  12   1     0.16  -0.26  -0.10     0.13  -0.11   0.00    -0.01   0.11   0.05
  13   1    -0.16   0.26  -0.10     0.13  -0.10  -0.01     0.01  -0.11   0.05
  14   6     0.00   0.00  -0.09     0.25  -0.15   0.00     0.00   0.00   0.05
  15   1    -0.10   0.25   0.10     0.14  -0.11   0.01     0.11  -0.13  -0.05
  16   1     0.10  -0.25   0.10     0.15  -0.12  -0.01    -0.11   0.13  -0.05
  17   6     0.00   0.00  -0.07     0.24   0.11   0.00     0.00   0.00   0.02
  18   1     0.05   0.20   0.08     0.25   0.04  -0.02     0.02  -0.05  -0.02
  19   1    -0.05  -0.20   0.08     0.24   0.03   0.03    -0.02   0.05  -0.02
  20   6     0.00   0.00   0.09     0.01   0.04   0.00     0.00   0.00  -0.02
  21   1    -0.17  -0.24  -0.09    -0.09   0.07   0.01     0.07   0.07   0.02
  22   1     0.17   0.23  -0.09    -0.08   0.08  -0.01    -0.07  -0.07   0.02
  23   8     0.00   0.00  -0.03    -0.02   0.00   0.00     0.00   0.00   0.01
  24   1     0.00   0.00   0.00    -0.03  -0.03   0.00     0.00   0.00   0.00
  25   8     0.00   0.00   0.05    -0.40   0.00   0.00     0.00   0.00  -0.02
  26   8     0.00   0.00  -0.03    -0.37   0.00   0.00     0.00   0.00   0.04
  27   8     0.00   0.00  -0.02    -0.04   0.01   0.00     0.00   0.00  -0.07
                    37                     38                     39
                     A                      A                      A
 Frequencies --  1224.2403              1226.4820              1233.9286
 Red. masses --     1.1155                 1.7423                 1.1624
 Frc consts  --     0.9850                 1.5442                 1.0427
 IR Inten    --     0.7856                56.2757                 0.1807
 Atom AN      X      Y      Z        X      Y      Z        X      Y      Z
   1   6     0.00   0.00  -0.01     0.11   0.11   0.00     0.00   0.00  -0.01
   2   1    -0.04   0.03   0.02    -0.43  -0.06  -0.08    -0.04   0.04   0.02
   3   1     0.00   0.00   0.02     0.54  -0.41   0.00     0.00   0.00   0.03
   4   1     0.04  -0.04   0.02    -0.43  -0.06   0.08     0.04  -0.04   0.02
   5   6     0.00   0.00  -0.04     0.07   0.09   0.00     0.00   0.00  -0.05
   6   1     0.19   0.09   0.03    -0.15   0.07  -0.01     0.34   0.12   0.05
   7   1    -0.19  -0.09   0.03    -0.14   0.07   0.01    -0.34  -0.12   0.05
   8   6     0.00   0.00  -0.01     0.02  -0.05   0.00     0.00   0.00  -0.04
   9   1     0.17   0.03   0.01    -0.03  -0.04   0.00     0.34   0.11   0.04
  10   1    -0.17  -0.03   0.01    -0.03  -0.04   0.00    -0.34  -0.11   0.04
  11   6     0.00   0.00   0.04     0.01  -0.02   0.00     0.00   0.00   0.00
  12   1     0.30  -0.10  -0.04    -0.04  -0.01   0.00     0.09   0.02   0.01
  13   1    -0.30   0.10  -0.04    -0.04  -0.01   0.00    -0.09  -0.02   0.01
  14   6     0.00   0.00   0.03     0.00   0.01   0.00     0.00   0.00   0.03
  15   1     0.29  -0.07  -0.03    -0.02   0.01   0.00     0.11  -0.08  -0.03
  16   1    -0.29   0.07  -0.03    -0.02   0.01   0.00    -0.11   0.08  -0.03
  17   6     0.00   0.00  -0.04     0.00  -0.01   0.00     0.00   0.00   0.05
  18   1     0.32   0.09   0.03    -0.01  -0.01   0.00    -0.31  -0.12  -0.05
  19   1    -0.32  -0.09   0.03    -0.01  -0.01   0.00     0.31   0.12  -0.05
  20   6     0.00   0.00  -0.04     0.00   0.01   0.00     0.00   0.00   0.03
  21   1     0.31   0.11   0.04    -0.05   0.01   0.00    -0.28  -0.08  -0.03
  22   1    -0.31  -0.11   0.04    -0.05   0.01   0.00     0.28   0.08  -0.03
  23   8     0.00   0.00   0.03     0.00  -0.01   0.00     0.00   0.00  -0.02
  24   1     0.00   0.00   0.01     0.06   0.08   0.00     0.00   0.00  -0.01
  25   8     0.00   0.00   0.00     0.00   0.00   0.00     0.00   0.00  -0.04
  26   8     0.00   0.00  -0.01    -0.01   0.02   0.00     0.00   0.00   0.02
  27   8     0.00   0.00   0.02    -0.10  -0.09   0.00     0.00   0.00   0.04
                    40                     41                     42
                     A                      A                      A
 Frequencies --  1239.6300              1243.0343              1294.0294
 Red. masses --     1.3028                 1.1851                 1.0814
 Frc consts  --     1.1796                 1.0789                 1.0669
 IR Inten    --    33.8505                24.0934                 0.0000
 Atom AN      X      Y      Z        X      Y      Z        X      Y      Z
   1   6    -0.01  -0.01   0.00     0.00   0.00   0.01     0.00   0.00   0.00
   2   1     0.04   0.00   0.01     0.02  -0.02  -0.01     0.01   0.00   0.00
   3   1    -0.04   0.03   0.00     0.00   0.00  -0.02     0.00   0.00   0.00
   4   1     0.04   0.00  -0.01    -0.02   0.02  -0.01    -0.01   0.00   0.00
   5   6     0.00  -0.01   0.00     0.00   0.00   0.03     0.00   0.00   0.04
   6   1     0.01  -0.01   0.00    -0.26  -0.07  -0.03     0.33  -0.08  -0.01
   7   1     0.01  -0.01   0.00     0.26   0.07  -0.03    -0.33   0.08  -0.01
   8   6     0.00   0.01   0.00     0.00   0.00   0.04     0.00   0.00  -0.04
   9   1    -0.01   0.01   0.00    -0.25  -0.11  -0.04    -0.32   0.08   0.01
  10   1    -0.02   0.01   0.00     0.25   0.11  -0.04     0.32  -0.08   0.01
  11   6     0.00   0.03   0.00     0.00   0.00   0.05     0.00   0.00   0.04
  12   1    -0.01   0.02   0.00     0.35  -0.12  -0.05    -0.35  -0.10  -0.02
  13   1     0.00   0.02   0.00    -0.35   0.12  -0.05     0.35   0.10  -0.02
  14   6     0.01  -0.03   0.00     0.00   0.00   0.05     0.00   0.00  -0.04
  15   1    -0.07  -0.03   0.00     0.34  -0.11  -0.05     0.36   0.09   0.01
  16   1    -0.07  -0.03   0.00    -0.35   0.11  -0.05    -0.36  -0.09   0.01
  17   6     0.02  -0.11   0.00     0.00   0.00   0.03     0.00   0.00   0.01
  18   1    -0.01  -0.11   0.00    -0.18  -0.09  -0.04     0.04  -0.01  -0.01
  19   1    -0.01  -0.11   0.00     0.18   0.09  -0.04    -0.04   0.01  -0.01
  20   6    -0.01   0.08   0.00     0.00   0.00   0.01     0.00   0.00   0.00
  21   1    -0.39   0.12   0.00    -0.17  -0.04  -0.01    -0.05   0.01   0.00
  22   1    -0.39   0.12  -0.01     0.17   0.04  -0.01     0.05  -0.01   0.00
  23   8     0.01  -0.05   0.00     0.00   0.00  -0.01     0.00   0.00   0.00
  24   1     0.48   0.61   0.00     0.00   0.00   0.00     0.00   0.00   0.00
  25   8     0.01   0.04   0.00     0.00   0.00  -0.05     0.00   0.00  -0.01
  26   8     0.00  -0.01   0.00     0.00   0.00  -0.05     0.00   0.00   0.00
  27   8     0.01   0.01   0.00     0.00   0.00  -0.02     0.00   0.00   0.01
                    43                     44                     45
                     A                      A                      A
 Frequencies --  1295.5481              1299.6385              1341.0323
 Red. masses --     1.0911                 1.0943                 1.2073
 Frc consts  --     1.0790                 1.0891                 1.2793
 IR Inten    --     0.0862                 1.4014                54.1576
 Atom AN      X      Y      Z        X      Y      Z        X      Y      Z
   1   6     0.00   0.00   0.00     0.00   0.00   0.00     0.01   0.01   0.00
   2   1    -0.01   0.00   0.00     0.00   0.00   0.00    -0.02  -0.02  -0.02
   3   1     0.00   0.00   0.00     0.00   0.00   0.00     0.05  -0.04   0.00
   4   1     0.01   0.00   0.00     0.00   0.00   0.00    -0.02  -0.02   0.02
   5   6     0.00   0.00  -0.04     0.00   0.00   0.00    -0.03   0.03   0.00
   6   1    -0.35   0.09   0.01    -0.01   0.00   0.00     0.20   0.01  -0.01
   7   1     0.35  -0.09   0.01     0.01   0.00   0.00     0.20   0.01   0.01
   8   6     0.00   0.00   0.04     0.00   0.00   0.00    -0.05   0.02   0.00
   9   1     0.36  -0.08  -0.01     0.01   0.00   0.00     0.33   0.01   0.00
  10   1    -0.36   0.08  -0.01    -0.01   0.00   0.00     0.33   0.01   0.00
  11   6     0.00   0.00   0.04     0.00   0.00   0.01    -0.06  -0.03   0.00
  12   1    -0.32  -0.08  -0.01    -0.06  -0.02   0.00     0.40   0.00   0.01
  13   1     0.32   0.08  -0.01     0.06   0.02   0.00     0.40   0.00  -0.01
  14   6     0.00   0.00  -0.04     0.00   0.00  -0.01    -0.06  -0.03   0.00
  15   1     0.32   0.09   0.01     0.07   0.02   0.00     0.36   0.00   0.01
  16   1    -0.32  -0.09   0.01    -0.07  -0.02   0.00     0.36   0.00  -0.01
  17   6     0.00   0.00   0.01     0.00   0.00  -0.06    -0.04   0.00   0.00
  18   1     0.05  -0.01  -0.01    -0.47   0.12   0.02     0.22   0.00   0.00
  19   1    -0.05   0.01  -0.01     0.47  -0.12   0.02     0.22   0.00   0.00
  20   6     0.00   0.00  -0.01     0.00   0.00   0.06    -0.01   0.02   0.00
  21   1    -0.05   0.01   0.00     0.48  -0.12  -0.02     0.05   0.02   0.00
  22   1     0.05  -0.01   0.00    -0.48   0.12  -0.02     0.05   0.02   0.00
  23   8     0.00   0.00   0.00     0.00   0.00   0.01     0.00  -0.01   0.00
  24   1     0.00   0.00   0.00     0.00   0.00   0.01     0.07   0.08   0.00
  25   8     0.00   0.00  -0.01     0.00   0.00  -0.02    -0.01   0.02   0.00
  26   8     0.00   0.00   0.02     0.00   0.00   0.00    -0.01   0.01   0.00
  27   8     0.00   0.00  -0.01     0.00   0.00   0.00    -0.01  -0.02   0.00
                    46                     47                     48
                     A                      A                      A
 Frequencies --  1364.7140              1387.9286              1435.5291
 Red. masses --     1.2766                 1.3360                 1.4501
 Frc consts  --     1.4009                 1.5163                 1.7606
 IR Inten    --     0.7508                11.3872                 0.6292
 Atom AN      X      Y      Z        X      Y      Z        X      Y      Z
   1   6     0.01   0.02   0.00     0.00   0.01   0.00     0.01  -0.02   0.00
   2   1    -0.01  -0.04  -0.03     0.01  -0.03  -0.03    -0.09   0.07   0.06
   3   1     0.07  -0.06   0.00     0.05  -0.04   0.00    -0.11   0.12   0.00
   4   1    -0.01  -0.04   0.03     0.01  -0.03   0.03    -0.09   0.07  -0.06
   5   6    -0.06   0.03   0.00    -0.05   0.02   0.00     0.10  -0.02   0.00
   6   1     0.35  -0.01  -0.02     0.25  -0.01  -0.01    -0.35   0.01   0.02
   7   1     0.35  -0.01   0.02     0.25  -0.01   0.01    -0.35   0.01  -0.01
   8   6    -0.07   0.03   0.00    -0.02   0.02   0.00    -0.08   0.01   0.00
   9   1     0.36  -0.01  -0.02     0.11  -0.02  -0.02     0.26   0.01   0.00
  10   1     0.36  -0.01   0.02     0.11  -0.02   0.02     0.26   0.01   0.00
  11   6     0.00   0.02   0.00     0.07   0.03   0.00    -0.08  -0.01   0.00
  12   1    -0.02  -0.01  -0.01    -0.32  -0.04  -0.02     0.26   0.00   0.00
  13   1    -0.02  -0.01   0.01    -0.32  -0.04   0.02     0.26   0.00   0.00
  14   6     0.05   0.01   0.00     0.04   0.03   0.00     0.10   0.02   0.00
  15   1    -0.27  -0.01   0.00    -0.19  -0.04  -0.03    -0.35  -0.04  -0.02
  16   1    -0.27  -0.01   0.00    -0.19  -0.04   0.03    -0.35  -0.04   0.02
  17   6     0.07  -0.01   0.00    -0.09   0.03   0.00     0.00   0.01   0.00
  18   1    -0.34   0.01   0.01     0.40  -0.04  -0.03     0.00  -0.04  -0.03
  19   1    -0.34   0.01  -0.01     0.40  -0.04   0.03     0.00  -0.04   0.03
  20   6     0.03  -0.03   0.00    -0.06   0.04   0.00    -0.06   0.02   0.00
  21   1    -0.14  -0.01   0.01     0.27   0.00  -0.01     0.23  -0.01  -0.02
  22   1    -0.14  -0.01  -0.01     0.28   0.00   0.01     0.23  -0.01   0.02
  23   8     0.00   0.02   0.00     0.00  -0.03   0.00     0.00  -0.02   0.00
  24   1    -0.11  -0.13   0.00     0.15   0.18   0.00     0.10   0.12   0.00
  25   8     0.00   0.00   0.00     0.00  -0.04   0.00     0.00  -0.02   0.00
  26   8     0.00  -0.03   0.00     0.00  -0.03   0.00     0.00   0.00   0.00
  27   8    -0.01  -0.03   0.00     0.00  -0.02   0.00     0.01   0.02   0.00
                    49                     50                     51
                     A                      A                      A
 Frequencies --  1460.0386              1476.7233              1482.3512
 Red. masses --     1.4864                 1.4637                 1.2933
 Frc consts  --     1.8669                 1.8806                 1.6743
 IR Inten    --     0.4016                 0.6824                 0.2408
 Atom AN      X      Y      Z        X      Y      Z        X      Y      Z
   1   6    -0.03   0.02   0.00    -0.05   0.02   0.00     0.09  -0.02   0.00
   2   1     0.18  -0.07  -0.07     0.29  -0.02  -0.04    -0.43  -0.06   0.01
   3   1     0.16  -0.19   0.00     0.22  -0.29   0.00    -0.32   0.44   0.00
   4   1     0.18  -0.07   0.07     0.28  -0.02   0.04    -0.43  -0.06  -0.01
   5   6    -0.07   0.02   0.00     0.01   0.00   0.00    -0.07   0.02   0.00
   6   1     0.23   0.02   0.01     0.00   0.07   0.04     0.17  -0.11  -0.07
   7   1     0.23   0.02  -0.01     0.00   0.07  -0.04     0.17  -0.11   0.07
   8   6     0.10  -0.03   0.00     0.02  -0.01   0.00     0.06  -0.02   0.00
   9   1    -0.32   0.06   0.05    -0.07   0.04   0.03    -0.17   0.04   0.03
  10   1    -0.32   0.06  -0.05    -0.07   0.04  -0.03    -0.17   0.04  -0.03
  11   6    -0.08  -0.03   0.00    -0.06  -0.02   0.00    -0.05  -0.02   0.00
  12   1     0.26   0.07   0.05     0.19   0.02   0.02     0.14   0.05   0.04
  13   1     0.26   0.07  -0.05     0.19   0.02  -0.02     0.14   0.05  -0.04
  14   6     0.04   0.00   0.00     0.08   0.03   0.00     0.05   0.02   0.00
  15   1    -0.12   0.02   0.01    -0.24  -0.08  -0.06    -0.13  -0.03  -0.02
  16   1    -0.12   0.02  -0.01    -0.24  -0.08   0.06    -0.13  -0.03   0.02
  17   6     0.06  -0.01   0.00    -0.10   0.03   0.00    -0.04   0.01   0.00
  18   1    -0.18  -0.01   0.00     0.29  -0.05  -0.05     0.11  -0.03  -0.03
  19   1    -0.18  -0.01   0.00     0.29  -0.05   0.05     0.11  -0.03   0.03
  20   6    -0.10   0.03   0.00     0.11  -0.03   0.00     0.04  -0.01   0.00
  21   1     0.32  -0.02  -0.02    -0.32   0.01   0.02    -0.11   0.00   0.01
  22   1     0.32  -0.02   0.02    -0.32   0.01  -0.02    -0.11   0.00  -0.01
  23   8     0.00  -0.03   0.00     0.00   0.02   0.00     0.00   0.01   0.00
  24   1     0.12   0.15   0.00    -0.12  -0.15   0.00    -0.04  -0.05   0.00
  25   8     0.00   0.00   0.00     0.00  -0.02   0.00     0.00  -0.01   0.00
  26   8     0.00   0.03   0.00     0.00   0.01   0.00     0.00   0.01   0.00
  27   8    -0.01  -0.01   0.00    -0.02   0.00   0.00     0.02  -0.01   0.00
                    52                     53                     54
                     A                      A                      A
 Frequencies --  1490.1071              1506.0750              1515.9002
 Red. masses --     1.0464                 1.0655                 1.0844
 Frc consts  --     1.3690                 1.4240                 1.4682
 IR Inten    --     7.3347                10.8656                 0.2306
 Atom AN      X      Y      Z        X      Y      Z        X      Y      Z
   1   6     0.00   0.00  -0.06     0.00  -0.05   0.00     0.00  -0.01   0.00
   2   1     0.45   0.18   0.06    -0.03   0.50   0.37    -0.02   0.07   0.05
   3   1     0.00   0.00   0.72     0.14  -0.19   0.00     0.01  -0.01   0.00
   4   1    -0.45  -0.18   0.06    -0.03   0.50  -0.37    -0.02   0.07  -0.05
   5   6     0.00   0.00   0.00    -0.02   0.04   0.00     0.00  -0.01   0.00
   6   1     0.00   0.00   0.00     0.05  -0.20  -0.16     0.02   0.06   0.05
   7   1     0.00   0.00   0.00     0.05  -0.20   0.16     0.02   0.06  -0.05
   8   6     0.00   0.00   0.00     0.01  -0.01   0.00     0.00   0.03   0.00
   9   1     0.00   0.00   0.00    -0.02   0.06   0.05    -0.01  -0.23  -0.18
  10   1     0.00   0.00   0.00    -0.02   0.06  -0.05    -0.01  -0.23   0.18
  11   6     0.00   0.00   0.00     0.00   0.00   0.00    -0.01  -0.04   0.00
  12   1     0.00   0.00   0.00     0.01  -0.01  -0.01    -0.03   0.30   0.23
  13   1     0.00   0.00   0.00     0.01  -0.01   0.01    -0.03   0.30  -0.23
  14   6     0.00   0.00   0.00     0.00   0.00   0.00     0.01   0.04   0.00
  15   1     0.00   0.00   0.00    -0.01   0.01   0.01     0.03  -0.30  -0.23
  16   1     0.00   0.00   0.00    -0.01   0.01  -0.01     0.03  -0.30   0.23
  17   6     0.00   0.00   0.00     0.00   0.00   0.00     0.01  -0.04   0.00
  18   1     0.00   0.00   0.00     0.00  -0.01  -0.01     0.01   0.25   0.19
  19   1     0.00   0.00   0.00     0.00  -0.01   0.01     0.01   0.25  -0.19
  20   6     0.00   0.00   0.00     0.00   0.00   0.00     0.00   0.01   0.00
  21   1     0.00   0.00   0.00     0.00   0.00   0.00    -0.01  -0.09  -0.07
  22   1     0.00   0.00   0.00     0.00   0.00   0.00    -0.01  -0.09   0.07
  23   8     0.00   0.00   0.00     0.00   0.00   0.00     0.00   0.00   0.00
  24   1     0.00   0.00   0.00     0.00   0.00   0.00     0.01   0.01   0.00
  25   8     0.00   0.00   0.00     0.00   0.00   0.00    -0.01   0.00   0.00
  26   8     0.00   0.00   0.00     0.00   0.00   0.00     0.01   0.00   0.00
  27   8     0.00   0.00  -0.01     0.00  -0.01   0.00     0.00   0.00   0.00
                    55                     56                     57
                     A                      A                      A
 Frequencies --  1520.3186              1529.7230              1531.5414
 Red. masses --     1.0848                 1.0831                 1.0858
 Frc consts  --     1.4773                 1.4933                 1.5006
 IR Inten    --    12.2862                 4.1184                 8.3340
 Atom AN      X      Y      Z        X      Y      Z        X      Y      Z
   1   6     0.00   0.01   0.00    -0.01   0.01   0.00     0.02  -0.02   0.00
   2   1     0.02  -0.08  -0.06     0.04  -0.08  -0.06    -0.10   0.16   0.13
   3   1    -0.01   0.01   0.00     0.00   0.00   0.00    -0.01   0.01   0.00
   4   1     0.02  -0.08   0.06     0.04  -0.08   0.06    -0.10   0.16  -0.13
   5   6     0.00   0.01   0.00     0.01   0.02   0.00    -0.02  -0.06   0.00
   6   1    -0.03  -0.11  -0.08    -0.05  -0.18  -0.14     0.10   0.41   0.32
   7   1    -0.03  -0.11   0.08    -0.05  -0.18   0.14     0.10   0.41  -0.32
   8   6     0.00  -0.04   0.00    -0.01  -0.01   0.00     0.01   0.00   0.00
   9   1     0.03   0.31   0.24     0.04   0.10   0.08    -0.04   0.01   0.01
  10   1     0.03   0.31  -0.24     0.04   0.10  -0.08    -0.04   0.01  -0.01
  11   6     0.00   0.03   0.00     0.01  -0.01   0.00    -0.01   0.03   0.00
  12   1     0.01  -0.21  -0.17    -0.04   0.09   0.07     0.04  -0.21  -0.16
  13   1     0.01  -0.21   0.17    -0.04   0.09  -0.07     0.04  -0.21   0.16
  14   6     0.00   0.03   0.00    -0.01   0.03   0.00     0.00   0.01   0.00
  15   1     0.01  -0.19  -0.15     0.05  -0.22  -0.17     0.00  -0.10  -0.07
  16   1     0.01  -0.19   0.15     0.05  -0.22   0.17     0.00  -0.10   0.07
  17   6     0.01  -0.05   0.00     0.01   0.01   0.00     0.00  -0.01   0.00
  18   1     0.02   0.31   0.24    -0.05  -0.05  -0.04     0.00   0.08   0.06
  19   1     0.02   0.31  -0.24    -0.05  -0.05   0.04     0.00   0.08  -0.06
  20   6     0.00   0.02   0.00    -0.01  -0.06   0.00     0.00  -0.03   0.00
  21   1    -0.02  -0.14  -0.11     0.07   0.44   0.34     0.03   0.21   0.16
  22   1    -0.02  -0.14   0.11     0.07   0.44  -0.34     0.03   0.21  -0.16
  23   8     0.00   0.00   0.00     0.00  -0.01   0.00     0.00   0.00   0.00
  24   1     0.01   0.01   0.00     0.00   0.00   0.00     0.00   0.00   0.00
  25   8    -0.01   0.00   0.00     0.00   0.01   0.00     0.00   0.00   0.00
  26   8    -0.01   0.00   0.00     0.00   0.00   0.00     0.00   0.01   0.00
  27   8     0.00   0.00   0.00     0.00   0.01   0.00     0.00  -0.01   0.00
                    58                     59                     60
                     A                      A                      A
 Frequencies --  1536.8239              1538.8150              2979.6189
 Red. masses --     1.0861                 1.0833                 1.0434
 Frc consts  --     1.5113                 1.5114                 5.4577
 IR Inten    --     0.0713                 1.5984                41.6500
 Atom AN      X      Y      Z        X      Y      Z        X      Y      Z
   1   6     0.01  -0.01   0.00     0.00   0.00   0.00    -0.01   0.04   0.00
   2   1    -0.03   0.04   0.03    -0.02   0.02   0.02     0.02  -0.29   0.43
   3   1    -0.01   0.01   0.00     0.00   0.01   0.00     0.15   0.13   0.00
   4   1    -0.03   0.04  -0.03    -0.02   0.02  -0.02     0.02  -0.29  -0.43
   5   6     0.00  -0.03   0.00     0.00  -0.01   0.00     0.00  -0.04   0.00
   6   1     0.02   0.17   0.14     0.00   0.10   0.08     0.01   0.25  -0.37
   7   1     0.02   0.17  -0.14     0.00   0.10  -0.08     0.01   0.25   0.37
   8   6    -0.01  -0.04   0.00    -0.01  -0.03   0.00     0.00   0.01   0.00
   9   1     0.07   0.30   0.23     0.07   0.23   0.18     0.00  -0.04   0.06
  10   1     0.07   0.30  -0.23     0.07   0.23  -0.18     0.00  -0.04  -0.06
  11   6     0.02  -0.02   0.00     0.01  -0.04   0.00     0.00   0.00   0.00
  12   1    -0.09   0.19   0.15    -0.06   0.28   0.22     0.00   0.01  -0.01
  13   1    -0.09   0.19  -0.15    -0.06   0.28  -0.22     0.00   0.01   0.01
  14   6    -0.02   0.02   0.00     0.01  -0.04   0.00     0.00   0.00   0.00
  15   1     0.08  -0.17  -0.14    -0.07   0.29   0.23     0.00  -0.01   0.01
  16   1     0.08  -0.17   0.14    -0.07   0.29  -0.23     0.00  -0.01  -0.01
  17   6     0.01   0.04   0.00    -0.01  -0.03   0.00     0.00   0.00   0.00
  18   1    -0.07  -0.28  -0.22     0.07   0.24   0.19     0.00   0.00  -0.01
  19   1    -0.07  -0.28   0.22     0.07   0.24  -0.19     0.00   0.00   0.01
  20   6     0.00   0.03   0.00     0.00  -0.02   0.00     0.00   0.00   0.00
  21   1    -0.01  -0.17  -0.13     0.00   0.12   0.09     0.00   0.00   0.00
  22   1    -0.01  -0.17   0.13     0.00   0.12  -0.09     0.00   0.00   0.00
  23   8     0.00   0.00   0.00     0.00   0.00   0.00     0.00   0.00   0.00
  24   1     0.00   0.00   0.00     0.00   0.00   0.00     0.00   0.00   0.00
  25   8     0.00   0.01   0.00     0.00  -0.01   0.00     0.00   0.00   0.00
  26   8     0.00  -0.01   0.00     0.00  -0.01   0.00     0.00   0.00   0.00
  27   8     0.00   0.00   0.00     0.00   0.00   0.00     0.00   0.00   0.00
                    61                     62                     63
                     A                      A                      A
 Frequencies --  2986.2201              2988.1674              2990.6901
 Red. masses --     1.0536                 1.0535                 1.0490
 Frc consts  --     5.5355                 5.5426                 5.5280
 IR Inten    --     7.6093                44.4300                42.5904
 Atom AN      X      Y      Z        X      Y      Z        X      Y      Z
   1   6     0.00   0.01   0.00     0.00  -0.01   0.00    -0.01   0.03   0.00
   2   1     0.01  -0.08   0.12    -0.01   0.09  -0.13     0.02  -0.22   0.32
   3   1     0.04   0.04   0.00    -0.05  -0.04   0.00     0.11   0.10   0.00
   4   1     0.01  -0.08  -0.12    -0.01   0.09   0.13     0.02  -0.22  -0.32
   5   6     0.00   0.01   0.00     0.00  -0.01   0.00     0.00   0.05   0.00
   6   1     0.00  -0.06   0.09     0.01   0.09  -0.13    -0.02  -0.27   0.40
   7   1     0.00  -0.06  -0.09     0.01   0.09   0.13    -0.02  -0.27  -0.40
   8   6     0.00  -0.03   0.00     0.00   0.03   0.00     0.00   0.01   0.00
   9   1     0.00   0.17  -0.26    -0.01  -0.17   0.26     0.00  -0.05   0.07
  10   1     0.00   0.17   0.26    -0.01  -0.17  -0.26     0.00  -0.05  -0.07
  11   6     0.00   0.04   0.00     0.00  -0.02   0.00     0.00  -0.03   0.00
  12   1     0.02  -0.24   0.36    -0.01   0.11  -0.17    -0.01   0.16  -0.24
  13   1     0.02  -0.24  -0.36    -0.01   0.11   0.17    -0.01   0.16   0.24
  14   6     0.00  -0.03   0.00     0.00  -0.03   0.00     0.00   0.00   0.00
  15   1    -0.01   0.19  -0.29    -0.01   0.20  -0.30     0.00   0.02  -0.04
  16   1    -0.01   0.20   0.29    -0.01   0.20   0.30     0.00   0.02   0.04
  17   6     0.00   0.02   0.00     0.00   0.04   0.00     0.00   0.01   0.00
  18   1     0.00  -0.13   0.20    -0.01  -0.24   0.35     0.00  -0.05   0.08
  19   1     0.00  -0.13  -0.20    -0.01  -0.24  -0.35     0.00  -0.05  -0.08
  20   6     0.00   0.00   0.00     0.00   0.00   0.00     0.00   0.00   0.00
  21   1     0.00   0.01  -0.02     0.00   0.02  -0.03     0.00   0.00  -0.01
  22   1     0.00   0.01   0.02     0.00   0.02   0.03     0.00   0.00   0.01
  23   8     0.00   0.00   0.00     0.00   0.00   0.00     0.00   0.00   0.00
  24   1     0.00   0.00   0.00     0.00   0.00   0.00     0.00   0.00   0.00
  25   8     0.00   0.00   0.00     0.00   0.00   0.00     0.00   0.00   0.00
  26   8     0.00   0.00   0.00     0.00   0.00   0.00     0.00   0.00   0.00
  27   8     0.00   0.00   0.00     0.00   0.00   0.00     0.00   0.00   0.00
                    64                     65                     66
                     A                      A                      A
 Frequencies --  2995.9739              2998.0336              3012.9369
 Red. masses --     1.0553                 1.0539                 1.0548
 Frc consts  --     5.5807                 5.5812                 5.6417
 IR Inten    --     0.2300               175.4214                74.3373
 Atom AN      X      Y      Z        X      Y      Z        X      Y      Z
   1   6     0.00   0.00   0.00     0.00   0.00   0.00     0.00   0.00   0.00
   2   1     0.00   0.01  -0.02     0.00  -0.02   0.03     0.00   0.00   0.00
[truncated: 87,329 more chars]
